# Supplementary material for: Evaluation of Hybridization Capture Versus Amplicon‐Based Methods for Whole‐Exome Sequencing
Source: Hum Mutat. 2015 Jul 15;36(9):903–14. doi: 10.1002/humu.22825 (PMC4832303; doi:10.1002/humu.22825)
Supplement: Supplementary file 1 — Figure S1 Supporting Table S1 | General sample features Supporting Table S7 | VarScan2 single‐sample SNVs from SureSelect in commonly targeted bases Supporting Table S8 | VarScan2 single‐sample SNVs from SeqCap in commonly targeted bases Supporting Table S9 | VarScan2 single‐sample SNVs from HaloPlex in commonly targeted bases Supporting Table S10 | GATK single‐sample SNVs from SureSelect in commonly targeted bases Supporting Table S10 | GATK single‐sample SNVs from SeqCap in commonly targeted bases Supporting Table S12 | GATK single‐sample SNVs from HaloPlex in commonly targeted bases Supporting Table S13 | MuTect single‐sample SNVs from SureSelect in commonly targeted bases Supporting Table S14 | MuTect single‐sample SNVs from SeqCap in commonly targeted bases Supporting Table S15 | MuTect single‐sample SNVs from HaloPlex in commonly targeted bases Supporting Table S16 | Ion Torrent Suite single‐sample SNVs from AmpliSeq in commonly targeted bases Supporting Table S20 | SureCall single‐sample SNVs from HaloPlex in commonly targeted bases Table S21 | Number/Percent of SNVs in the CCLE in commonly targeted regions called by each technology Supporting Table S22 | Reasons Different Technologies Missed CCLE Mutations in Commonly Targeted Regions Supporting Table S23 | Indels in Commonly Targeted Regions Supporting Table S24 | Comparison of CNV calling HCC‐2218 to HCC‐2218BL on VarScan2 and SNP array [file HUMU-36-903-s001.zip]

Archive with 18 entries (18 files):
- humu22825-sup-0001-SuppMat.docx
- humu22825-sup-00010-Table S13.xlsx
- humu22825-sup-00011-Table S14.xlsx
- humu22825-sup-00012-Table S15.xlsx
- humu22825-sup-00013-Table S16.xlsx
- humu22825-sup-00014-Table S20.xlsx
- humu22825-sup-00015-Table S21.xlsx
- humu22825-sup-00016-Table S22.xlsx
- humu22825-sup-00017-Table S23.xlsx
- humu22825-sup-00018-Table S24.xlsx
- humu22825-sup-0002-SuppMat.pdf
- humu22825-sup-0003-Table S1.xlsx
- humu22825-sup-0004-Table S7.xlsx
- humu22825-sup-0005-Table S8.xlsx
- humu22825-sup-0006-Table S9.xlsx
- humu22825-sup-0007-Table S10.xlsx
- humu22825-sup-0008-Table S11.xlsx
- humu22825-sup-0009-Table S12.xlsx
