# Supplementary material for: Evaluation of Hybridization Capture Versus Amplicon‐Based Methods for Whole‐Exome Sequencing
Source: Hum Mutat. 2015 Jul 15;36(9):903–14. doi: 10.1002/humu.22825 (PMC4832303; doi:10.1002/humu.22825)
Supplement: Supplementary file 1 — Figure S1 Supporting Table S1 | General sample features Supporting Table S7 | VarScan2 single‐sample SNVs from SureSelect in commonly targeted bases Supporting Table S8 | VarScan2 single‐sample SNVs from SeqCap in commonly targeted bases Supporting Table S9 | VarScan2 single‐sample SNVs from HaloPlex in commonly targeted bases Supporting Table S10 | GATK single‐sample SNVs from SureSelect in commonly targeted bases Supporting Table S10 | GATK single‐sample SNVs from SeqCap in commonly targeted bases Supporting Table S12 | GATK single‐sample SNVs from HaloPlex in commonly targeted bases Supporting Table S13 | MuTect single‐sample SNVs from SureSelect in commonly targeted bases Supporting Table S14 | MuTect single‐sample SNVs from SeqCap in commonly targeted bases Supporting Table S15 | MuTect single‐sample SNVs from HaloPlex in commonly targeted bases Supporting Table S16 | Ion Torrent Suite single‐sample SNVs from AmpliSeq in commonly targeted bases Supporting Table S20 | SureCall single‐sample SNVs from HaloPlex in commonly targeted bases Table S21 | Number/Percent of SNVs in the CCLE in commonly targeted regions called by each technology Supporting Table S22 | Reasons Different Technologies Missed CCLE Mutations in Commonly Targeted Regions Supporting Table S23 | Indels in Commonly Targeted Regions Supporting Table S24 | Comparison of CNV calling HCC‐2218 to HCC‐2218BL on VarScan2 and SNP array [file HUMU-36-903-s001.zip › humu22825-sup-00010-Table S13.xlsx]

## Sheet: Sheet1
Supporting Table S13 | MuTect single-sample SNVs from SureSelect in commonly targeted bases
Sample	Chromosome	Position	Ref	Alt	Genes	Associated Amino Acid Changes	# Ref Supporting Reads	# Alt Supporting Reads	Var Freq (%)	Coding Variant(s)
BT-20	chr1	888659	T	C	NOC2L, NOC2L, NOC2L	p.I300V, p.I97V, p.I300V	0	121	100	NM_015658.3:c.898A>G	XM_005244739.1:c.898A>G
BT-20	chr1	897564	T	C	KLHL17, KLHL17	p.F159S, p.F159S	0	172	100	NM_015658.3:c.-2944A>G	XM_005244739.1:c.-2944A>G	NM_001160184.1:c.-4348T>C	NM_032129.1:c.-4348T>C	NM_032129.2:c.-4348T>C	XM_005244809.1:c.-4348T>C	NM_198317.1:c.711+137T>C	NM_198317.2:c.711+137T>C	XM_005244744.1:c.556-102T>C	XM_005244745.1:c.-277T>C
BT-20	chr1	909238	G	C	PLEKHN1, PLEKHN1, PLEKHN1	p.R487P, p.R539P, p.R452P	0	163	100	NM_001160184.1:c.1355G>C	NM_032129.1:c.1460G>C	NM_032129.2:c.1460G>C	XM_005244809.1:c.1616G>C	NR_027693.1:n.*1341C>G	XR_039827.1:n.*1341C>G
BT-20	chr1	1179762	G	A	FAM132A	p.P98L	72	57	44.186	NM_001014980.1:c.293C>T	NM_001014980.2:c.293C>T
BT-20	chr1	1223058	G	A	SCNN1D, SCNN1D, SCNN1D, SCNN1D, SCNN1D	p.G305S, p.G371S, p.G94S, p.G305S, p.G469S	25	41	62.1212	NM_001130413.1:c.1111G>A	NM_001130413.2:c.1405G>A	NM_001130413.3:c.1405G>A	NM_002978.2:c.913G>A	NR_037668.1:n.1900G>A	NR_037668.2:n.1537G>A	NM_030649.2:c.*5886C>T	XM_005244714.1:c.*5886C>T	XM_005244715.1:c.*5886C>T	XM_005244716.1:c.*5886C>T	XM_005244717.1:c.*5886C>T
BT-20	chr1	1246004	A	G	PUSL1	p.Y13C	0	38	100	NM_001256456.1:c.*1235T>C	NM_001256460.1:c.*1235T>C	NM_001256462.1:c.*1235T>C	NM_001256463.1:c.*1235T>C	NM_017871.4:c.*1235T>C	NM_017871.5:c.*1235T>C	XM_005244761.1:c.*1235T>C	XM_005244762.1:c.*1235T>C	XM_005244763.1:c.*1235T>C	XR_241032.1:n.*976T>C	NM_153339.1:c.645-10A>G	XM_005244720.1:c.620-10A>G	XR_241027.1:n.682-10A>G	NM_030649.2:c.-2809T>C	XM_005244714.1:c.-2809T>C	XM_005244715.1:c.-2809T>C	XM_005244716.1:c.-3452T>C
BT-20	chr1	1269554	T	C	TAS1R3	p.C757R	0	126	100	NM_152228.1:c.2269T>C	NM_004421.2:c.*1968A>G	XM_005244731.1:c.*1968A>G	XM_005244732.1:c.*2369A>G	XM_005244733.1:c.*2369A>G	XM_005244734.1:c.*1968A>G
BT-20	chr1	1273278	A	G	DVL1	p.V332A	0	4	100	NM_152228.1:c.*3434A>G	NM_004421.2:c.1639+79T>C	XM_005244731.1:c.1714+79T>C	XM_005244732.1:c.1714+79T>C	XM_005244733.1:c.1639+79T>C	XM_005244734.1:c.961+79T>C
BT-20	chr1	1289446	C	T	MXRA8, MXRA8, MXRA8, MXRA8, MXRA8	p.D396N, p.D387N, p.D396N, p.D295N, p.D396N	21	13	38.2353	NM_032348.2:c.1186G>A	XM_005244757.1:c.1186G>A	XM_005244758.1:c.1186G>A	XM_005244759.1:c.1159G>A	XM_005244760.1:c.883G>A	NM_004421.2:c.-5001G>A	XM_005244731.1:c.-5001G>A	XM_005244732.1:c.-5001G>A	XM_005244733.1:c.-5001G>A	XM_005244734.1:c.-5001G>A	XM_005244819.1:c.-2545G>A	XM_002342019.1:c.201+280C>T
BT-20	chr1	1551927	T	C	MIB2, MIB2, MIB2, MIB2, MIB2	p.F72L, p.F72L, p.F72L, p.F72L, p.F72L	40	33	45.2055	NM_001170686.1:c.214T>C	NM_001170687.1:c.214T>C	NM_001170688.1:c.214T>C	NM_001170689.1:c.-90T>C	NM_080875.1:c.43T>C	NM_080875.2:c.214T>C	NR_033183.1:n.259T>C
BT-20	chr1	1599888	A	G	SLC35E2B, SLC35E2	p.W69R, p.W204R	54	107	66.4596	XR_078215.1:n.-3069A>G	NM_001110781.1:c.858T>C	XM_005244791.1:c.858T>C	XM_005244792.1:c.610T>C	XM_005244793.1:c.610T>C	XM_002342012.1:c.-4243A>G
BT-20	chr1	1650832	A	G	CDK11B, CDK11B, CDK11B, CDK11A, CDK11A, CDK11A, CDK11B, CDK11A, CDK11B, CDK11A, CDK11B, CDK11A, CDK11B, CDK11B, CDK11B, CDK11A	p.V63A, p.V97A, p.V97A, p.V97A, p.V97A, p.V97A, p.V97A, p.V97A, p.V97A, p.V97A, p.V97A, p.V97A, p.V97A, p.V97A, p.V63A, p.V97A	31	8	20.5128	NM_024011.2:c.290T>C	NM_033529.2:c.290T>C	XM_005244780.1:c.290T>C	XM_005244781.1:c.290T>C	XM_005244782.1:c.290T>C	XM_005244783.1:c.290T>C	XM_005244784.1:c.290T>C	XM_005244785.1:c.290T>C	XM_005244786.1:c.290T>C	XM_005244787.1:c.290T>C	XM_005244788.1:c.-189T>C	XM_005244789.1:c.-744T>C	XM_005244790.1:c.-783T>C	XR_241041.1:n.606T>C
BT-20	chr1	1650845	G	A	CDK11B, CDK11B, CDK11B, CDK11A, CDK11A, CDK11A, CDK11B, CDK11A, CDK11B, CDK11A, CDK11B, CDK11A, CDK11B, CDK11B, CDK11B, CDK11A	p.R59W, p.R93W, p.R93W, p.R93W, p.R93W, p.R93W, p.R93W, p.R93W, p.R93W, p.R93W, p.R93W, p.R93W, p.R93W, p.R93W, p.R59W, p.R93W	12	31	72.093	NM_024011.2:c.277C>T	NM_033529.2:c.277C>T	XM_005244780.1:c.277C>T	XM_005244781.1:c.277C>T	XM_005244782.1:c.277C>T	XM_005244783.1:c.277C>T	XM_005244784.1:c.277C>T	XM_005244785.1:c.277C>T	XM_005244786.1:c.277C>T	XM_005244787.1:c.277C>T	XM_005244788.1:c.-202C>T	XM_005244789.1:c.-757C>T	XM_005244790.1:c.-796C>T	XR_241041.1:n.593C>T
BT-20	chr1	1666251	G	A	SLC35E2, SLC35E2	p.R204W, p.R204W	15	73	82.9545	XR_108287.1:n.-4635C>T	XR_241054.1:n.-4177C>T	NM_001199787.1:c.610C>T	NM_182838.1:c.610C>T	NM_182838.2:c.610C>T	XM_005244816.1:c.610C>T	XM_005244817.1:c.610C>T	XR_241047.1:n.875C>T	XR_037820.2:n.-754G>A
BT-20	chr1	1686040	G	T	NADK, NADK, NADK, NADK, NADK	p.N407K, p.N140K, p.N262K, p.N230K, p.N262K	86	138	61.6071	NM_001198993.1:c.786C>A	NM_001198994.1:c.1221C>A	NM_001198995.1:c.690C>A	NM_023018.3:c.786C>A	NM_023018.4:c.786C>A	XM_005244777.1:c.1221C>A	XM_005244778.1:c.786C>A	XR_241040.1:n.956C>A
BT-20	chr1	1849529	A	G	TMEM52, TMEM52	p.M141T, p.M126T	38	49	56.3218	XM_005244811.1:c.*4197T>C	XM_005244812.1:c.*4197T>C	NM_001003808.1:c.*4197T>C	XM_003403417.1:c.*4197T>C	NM_178545.3:c.422T>C	XM_005244746.1:c.515T>C	XM_005244747.1:c.473T>C	NM_138705.2:c.*897A>G	XM_005244728.1:c.*897A>G	XM_005244729.1:c.*897A>G
BT-20	chr1	1887019	A	G	KIAA1751	p.X763Q	0	158	100	NM_001080484.1:c.2287T>C	XM_005244811.1:c.2176+111T>C	XM_005244812.1:c.2176+111T>C
BT-20	chr1	2125172	G	A	C1orf86	p.P126S	13	8	38.0952	NR_024445.1:n.-148C>T	NM_001146310.1:c.363C>T	NM_001256945.1:c.240C>T	NM_001256946.1:c.376C>T	NM_001256947.1:c.240C>T	NM_182533.2:c.376C>T	NR_046424.1:n.3248C>T	NR_046425.1:n.402C>T	NR_046426.1:n.402C>T	NR_046427.1:n.266C>T
BT-20	chr1	2444414	G	A	PANK4, PANK4	p.A508V, p.A547V	0	51	100	NM_018216.1:c.1640C>T	XM_005244769.1:c.1523C>T	XR_241034.1:n.1675C>T
BT-20	chr1	3328358	T	C	PRDM16, PRDM16, PRDM16, PRDM16	p.S234P, p.S533P, p.S533P, p.S533P	138	111	44.5783	NM_022114.2:c.1597T>C	NM_022114.3:c.1597T>C	NM_199454.1:c.1597T>C	NM_199454.2:c.1597T>C	XM_005244772.1:c.1600T>C	XM_005244773.1:c.1600T>C	XM_005244774.1:c.1600T>C
BT-20	chr1	3389727	C	T	ARHGEF16, ARHGEF16, ARHGEF16, ARHGEF16, ARHGEF16	p.H82Y, p.H74Y, p.H370Y, p.H74Y, p.H82Y	18	13	41.9355	NM_014448.3:c.1108C>T	XM_005244740.1:c.220C>T
BT-20	chr1	3410581	G	A	MEGF6	p.H1413Y	31	24	43.6364	NM_001409.3:c.4237C>T	XM_005244735.1:c.3425-220C>T
BT-20	chr1	3421897	A	G	MEGF6, MEGF6	p.L688P, p.L583P	39	29	42.6471	NM_001409.3:c.2063T>C	XM_005244735.1:c.1748T>C
BT-20	chr1	3428608	G	A	MEGF6, MEGF6	p.A313V, p.A208V	16	24	60	NM_001409.3:c.938C>T	XM_005244735.1:c.623C>T
BT-20	chr1	3496479	T	C	MEGF6	p.S131G	0	14	100	NM_001409.3:c.391A>G
BT-20	chr1	3548832	G	C	WRAP73, WRAP73	p.I331M, p.I331M	78	74	48.6842	NM_182752.3:c.*3665G>C	XM_005244721.1:c.*3665G>C	XM_005244722.1:c.*3665G>C	NM_017818.3:c.993C>G	XM_005244754.1:c.858C>G	XM_005244755.1:c.923-112C>G
BT-20	chr1	3669205	C	G	CCDC27	p.Q54E	62	42	40.3846	NM_152492.2:c.160C>G
BT-20	chr1	3677933	T	C	CCDC27	p.M267T	18	10	35.7143	NM_152492.2:c.800T>C
BT-20	chr1	3679775	C	T	CCDC27	p.T353M	7	7	50	NM_152492.2:c.1058C>T
BT-20	chr1	3753136	A	T	CEP104, CEP104	p.L414I, p.L414I	55	56	50.4505	NM_014704.2:c.1240T>A	NM_014704.3:c.1240T>A	XM_005244815.1:c.1348T>A
BT-20	chr1	3807593	G	C	C1orf174	p.T53R	0	91	100	NM_207356.2:c.158C>G	XM_005244743.1:c.191C>G
BT-20	chr1	4772717	G	A	AJAP1, AJAP1	p.G263R, p.G263R	55	73	57.0312	XM_002342029.1:c.53C>T	NM_001042478.1:c.787G>A	NM_018836.3:c.787G>A
BT-20	chr1	6184092	A	G	CHD5, CHD5	p.S1539P, p.S396P	0	37	100	NM_015557.1:c.4615T>C	NM_015557.2:c.4615T>C
BT-20	chr1	6313938	C	T	GPR153	p.R209H	0	32	100	NM_207370.1:c.626G>A	NM_207370.2:c.626G>A	XM_005263456.1:c.626G>A
BT-20	chr1	6614391	A	C	NOL9	p.S58A	0	62	100	NM_138697.2:c.-1043A>C	NM_138697.3:c.-1043A>C	NM_177539.1:c.-1043A>C	NM_177540.1:c.-1043A>C	NM_177540.2:c.-1043A>C	NM_177541.1:c.-1043A>C	XM_005263500.1:c.-1017A>C	NM_024654.3:c.172T>G	NM_024654.4:c.172T>G	XM_005263493.1:c.-4822T>G	XM_005263495.1:c.-4796T>G
BT-20	chr1	6614415	A	G	NOL9	p.W50R	0	35	100	NM_138697.2:c.-1019A>G	NM_138697.3:c.-1019A>G	NM_177539.1:c.-1019A>G	NM_177540.1:c.-1019A>G	NM_177540.2:c.-1019A>G	NM_177541.1:c.-1019A>G	XM_005263500.1:c.-993A>G	NM_024654.3:c.148T>C	NM_024654.4:c.148T>C	XM_005263493.1:c.-4846T>C	XM_005263495.1:c.-4820T>C
BT-20	chr1	6614535	G	A	NOL9	p.R10W	21	24	53.3333	NM_138697.2:c.-899G>A	NM_138697.3:c.-899G>A	NM_177539.1:c.-899G>A	NM_177540.1:c.-899G>A	NM_177540.2:c.-899G>A	NM_177541.1:c.-899G>A	XM_005263500.1:c.-873G>A	NM_024654.3:c.28C>T	NM_024654.4:c.28C>T	XM_005263493.1:c.-4966C>T	XM_005263495.1:c.-4940C>T
BT-20	chr1	6635231	A	G	TAS1R1, TAS1R1	p.K269E, p.K347E	0	74	100	NM_001278647.1:c.-4948A>G	NM_001278648.1:c.-4969A>G	NM_005341.2:c.-5035A>G	NM_005341.3:c.-5035A>G	XM_005263452.1:c.-4969A>G	XR_244789.1:n.-4830A>G	NM_138697.2:c.1039A>G	NM_138697.3:c.1039A>G	NM_177539.1:c.1039A>G	NM_177540.1:c.499-1244A>G	NM_177540.2:c.499-1244A>G	NM_177541.1:c.499-1244A>G	XM_005263500.1:c.490-1244A>G
BT-20	chr1	6649228	T	G	ZBTB48, ZBTB48, ZBTB48, ZBTB48	p.S313A, p.S675A, p.S675A, p.S675A	81	93	53.4483	NM_001278647.1:c.2023T>G	NM_001278648.1:c.2023T>G	NM_005341.2:c.2023T>G	NM_005341.3:c.2023T>G	XM_005263452.1:c.*2505T>G	XR_244789.1:n.2158T>G	NM_014851.2:c.*4197A>C	XM_005263542.1:c.*4940A>C
BT-20	chr1	6693030	C	T	THAP3, THAP3	p.R204C, p.R205C	39	39	50	NM_001195752.1:c.610C>T	NM_001195753.1:c.613C>T	NM_138350.2:c.459+475C>T	NM_138350.3:c.459+475C>T	XM_005263532.1:c.610C>T	NM_018198.3:c.*2705G>A	XM_005263483.1:c.*2705G>A	XM_005263484.1:c.*2705G>A
BT-20	chr1	7887493	T	C	PER3, PER3, PER3, PER3, PER3	p.L828P, p.L835P, p.L835P, p.L827P, p.L516P	0	389	100	NM_016831.1:c.2480T>C	XM_005263520.1:c.2504T>C	XM_005263521.1:c.2504T>C	XM_005263522.1:c.2501T>C	XM_005263523.1:c.2483T>C	XM_005263524.1:c.2504T>C	XM_005263525.1:c.2504T>C	XM_005263526.1:c.2483T>C	XM_005263527.1:c.2156T>C	XM_005263528.1:c.2153T>C	XM_005263529.1:c.1979T>C	XM_005263530.1:c.1532T>C
BT-20	chr1	7897133	A	G	PER3, PER3, PER3	p.H1158R, p.H1149R, p.H838R	25	27	51.9231	NM_016831.1:c.3446A>G	XM_005263520.1:c.3473A>G	XM_005263521.1:c.3470A>G	XM_005263522.1:c.3470A>G	XM_005263523.1:c.3452A>G	XM_005263524.1:c.3473A>G	XM_005263525.1:c.3416A>G	XM_005263526.1:c.3395A>G	XM_005263527.1:c.3125A>G	XM_005263528.1:c.3122A>G	XM_005263529.1:c.2948A>G	XM_005263530.1:c.2501A>G
BT-20	chr1	7913430	G	A	UTS2	p.T21M	34	38	52.7778	NM_006786.3:c.-367C>T	NM_021995.2:c.62C>T
BT-20	chr1	9165685	G	A	GPR157	p.R218C	31	38	55.0725	NM_024980.4:c.652C>T	XM_005263496.1:c.613C>T	XM_005263497.1:c.598-992C>T
BT-20	chr1	9171238	G	T	GPR157	p.R232S	48	31	39.2405	NM_024980.4:c.597+97C>A	XM_005263496.1:c.597+97C>A	XM_005263497.1:c.597+97C>A
BT-20	chr1	9780836	T	G	PIK3CD, PIK3CD, PIK3CD, PIK3CD	p.S520A, p.S304A, p.S519A, p.S544A	15	5	25	NM_005026.3:c.1558T>G	XM_005263472.1:c.1630T>G	XM_005263473.1:c.1555T>G
BT-20	chr1	11106666	T	C	MASP2, MASP2, MASP2, MASP2	p.D120G, p.D120G, p.D120G, p.D120G	53	55	50.9259	NM_006610.2:c.359A>G	NM_006610.3:c.359A>G	NM_139208.1:c.359A>G	NM_139208.2:c.359A>G
BT-20	chr1	11561593	G	A	PTCHD2, PTCHD2	p.G182S, p.G182S	57	68	54.4	NM_020780.1:c.544G>A	XM_005263486.1:c.544G>A
BT-20	chr1	11579470	G	A	PTCHD2, PTCHD2	p.A650T, p.A650T	14	18	56.25	NM_020780.1:c.1948G>A	XM_005263486.1:c.1948G>A
BT-20	chr1	11766424	C	T	C1orf187	p.L37F	24	20	45.4545	NM_198545.3:c.109C>T
BT-20	chr1	11854476	T	G	MTHFR, MTHFR	p.E452A, p.E429A	86	85	49.7076	NM_005957.3:c.1286A>C	NM_005957.4:c.1286A>C	XM_005263458.1:c.1409A>C	XM_005263459.1:c.1355A>C	XM_005263460.1:c.1286A>C	XM_005263461.1:c.1286A>C	XM_005263462.1:c.1286A>C	XM_005263463.1:c.1040A>C	XM_003118849.1:c.*4973T>G	XM_003118849.2:c.*4973T>G	XM_003118844.1:c.*4960T>G	XM_003118845.3:c.*4973T>G	XM_209234.8:c.*4960T>G
BT-20	chr1	11856378	G	A	MTHFR, MTHFR	p.A245V, p.A222V	50	48	48.9796	NM_005957.3:c.665C>T	NM_005957.4:c.665C>T	XM_005263458.1:c.788C>T	XM_005263459.1:c.734C>T	XM_005263460.1:c.665C>T	XM_005263461.1:c.665C>T	XM_005263462.1:c.665C>T	XM_005263463.1:c.419C>T
BT-20	chr1	11875979	C	A	CLCN6	p.T75K	65	63	49.2188	NM_001256959.1:c.148-693C>A	NM_001286.2:c.213+11C>A	NM_001286.3:c.213+11C>A	NM_021735.2:c.213+11C>A	NM_021736.2:c.213+11C>A	NM_021737.2:c.213+11C>A	NR_046428.1:n.380+11C>A
BT-20	chr1	11884555	A	G	CLCN6, CLCN6, CLCN6, CLCN6, CLCN6	p.E198G, p.E198G, p.E198G, p.E198G, p.E176G	0	126	100	NM_001256959.1:c.527A>G	NM_001286.2:c.593A>G	NM_001286.3:c.593A>G	NM_021735.2:c.593A>G	NM_021736.2:c.593A>G	NM_021737.2:c.593A>G	NR_046428.1:n.760A>G
BT-20	chr1	12082334	A	T	MIIP	p.K99N	91	67	42.4051	NM_021933.2:c.297A>T	NM_021933.3:c.297A>T	XM_005263487.1:c.297A>T
BT-20	chr1	12082461	C	T	MIIP	p.P142S	46	40	46.5116	NM_021933.2:c.424C>T	NM_021933.3:c.424C>T	XM_005263487.1:c.424C>T
BT-20	chr1	12082926	A	G	MIIP	p.K167E	0	68	100	NM_021933.2:c.499A>G	NM_021933.3:c.499A>G	XM_005263487.1:c.499A>G
BT-20	chr1	12175729	C	T	TNFRSF8, TNFRSF8	p.R186C, p.R297C	0	99	100	NM_001243.3:c.889C>T	NM_001281430.1:c.556C>T
BT-20	chr1	12252955	T	G	TNFRSF1B, TNFRSF1B	p.M196R, p.M1R	27	18	40	NR_039775.1:n.*1116T>G	NM_001066.2:c.587T>G	XR_244793.1:n.692T>G
BT-20	chr1	12253062	G	A	TNFRSF1B, TNFRSF1B	p.E232K, p.E37K	40	45	52.9412	NR_039775.1:n.*1223G>A	NM_001066.2:c.694G>A	XR_244793.1:n.799G>A
BT-20	chr1	12639289	C	T	DHRS3	p.R164Q	160	148	48.0519	NM_004753.4:c.459+32G>A	XM_005263533.1:c.279+32G>A	XM_005263534.1:c.204+32G>A
BT-20	chr1	12776344	A	T	AADACL3	p.M1L	0	174	100	NM_001103169.1:c.1A>T	NM_001103170.1:c.-7A>T
BT-20	chr1	12779618	T	C	AADACL3	p.S47P	0	78	100	NM_001103169.1:c.5-1267T>C	NM_001103170.1:c.139T>C
BT-20	chr1	12785494	G	T	AADACL3, AADACL3	p.C195F, p.C125F	0	190	100	NM_001103169.1:c.374G>T	NM_001103170.1:c.584G>T
BT-20	chr1	12820870	T	C	C1orf158	p.F191L	0	202	100	NM_152290.1:c.571T>C	NM_152290.2:c.571T>C
BT-20	chr1	12835868	T	C	PRAMEF12	p.M157T	0	58	100	NM_001080830.1:c.470T>C
BT-20	chr1	13183032	C	T	LOC440563	p.E281K	64	53	45.2991	NM_001136561.2:c.841G>A	NM_001136561.1:c.841G>A
BT-20	chr1	13802325	T	C	LRRC38	p.K292E	0	62	100	NM_001010847.1:c.874A>G	XM_059074.6:c.1217A>G
BT-20	chr1	13940864	C	G	PDPN, PDPN, PDPN, PDPN, PDPN, PDPN	p.A223G, p.A223G, p.A105G, p.A105G, p.A105G, p.A105G	0	108	100	NM_001006624.1:c.314C>G	NM_001006625.1:c.314C>G	NM_006474.4:c.668C>G	NM_198389.2:c.668C>G	XM_005245723.1:c.314C>G
BT-20	chr1	14143003	A	G	PRDM2	p.Q198R	0	45	100	NM_001135610.1:c.593A>G	NM_012231.4:c.5118A>G	XM_005245992.1:c.5148A>G	XM_005245993.1:c.5118A>G	XM_005245994.1:c.5115A>G	XM_005245996.1:c.4896A>G	XM_005245997.1:c.4515A>G
BT-20	chr1	15438990	G	A	KAZN, KAZN	p.A706T, p.A153T	4	9	69.2308	NM_201628.2:c.2116G>A	XM_005245795.1:c.2410G>A	NR_027136.1:n.6300C>T
BT-20	chr1	15616139	G	A	FHAD1	p.R182H	75	63	45.6522	NM_052929.1:c.545G>A	XM_005245730.1:c.545G>A	XM_005245731.1:c.545G>A
BT-20	chr1	15639581	A	G	FHAD1, FHAD1	p.I83M, p.I356M	29	18	38.2979	NM_052929.1:c.1068A>G	XM_005245730.1:c.1068A>G	XM_005245731.1:c.1068A>G
BT-20	chr1	15832543	T	C	CASP9, CASP9, CASP9, CASP9, CASP9	p.Q221R, p.Q65R, p.Q138R, p.Q65R, p.Q221R	0	43	100	NM_001229.2:c.662A>G	NM_001229.3:c.662A>G	NM_001229.4:c.662A>G	NM_001278054.1:c.419-10596A>G	NM_032996.1:c.419-10596A>G	NM_032996.2:c.413A>G	NM_032996.3:c.413A>G	NR_102732.1:n.965A>G	NR_102733.1:n.767A>G	XM_005246013.1:c.662A>G	XM_005246014.1:c.413A>G	XM_005246015.1:c.194A>G
BT-20	chr1	15850613	G	A	CASP9, CASP9, CASP9	p.A28V, p.A28V, p.A28V	0	5	100	NM_015291.2:c.-2859G>A	XM_005245797.1:c.-3610G>A	XM_005246050.1:c.-92G>A	NM_001229.2:c.83C>T	NM_001229.3:c.83C>T	NM_001229.4:c.83C>T	NM_001278054.1:c.83C>T	NM_032996.1:c.83C>T	NM_032996.2:c.-118+465C>T	NM_032996.3:c.-118+465C>T	NR_102732.1:n.328C>T	NR_102733.1:n.328C>T	XM_005246013.1:c.83C>T	XM_005246014.1:c.-118+734C>T	XM_005246015.1:c.-444C>T
BT-20	chr1	15909744	C	T	AGMAT	p.R140Q	0	86	100	NM_024758.3:c.419G>A	NM_024758.4:c.419G>A
BT-20	chr1	15986547	T	C	RSC1A1, RSC1A1	p.F62L, p.F62L	0	133	100	NM_006511.1:c.184T>C	NM_032341.3:c.*262T>C	NM_032341.4:c.*262T>C	XM_005246017.1:c.1399T>C	XM_005246018.1:c.184T>C	XM_005246019.1:c.*3501T>C
BT-20	chr1	16042766	T	C	PLEKHM2	p.I32T	0	40	100	NM_015164.2:c.95T>C	XM_005245790.1:c.95T>C	XM_005245791.1:c.-4174T>C
BT-20	chr1	16255644	C	T	SPEN, SPEN	p.A929V, p.A970V	27	30	52.6316	NM_015001.2:c.2909C>T	XM_005245784.1:c.2906C>T	XM_005245785.1:c.2786C>T
BT-20	chr1	16256007	T	C	SPEN, SPEN	p.L1050P, p.L1091P	32	29	47.541	NM_015001.2:c.3272T>C	XM_005245784.1:c.3269T>C	XM_005245785.1:c.3149T>C
BT-20	chr1	16259813	A	G	SPEN, SPEN	p.N2319D, p.N2360D	61	71	53.7879	NM_015001.2:c.7078A>G	XM_005245784.1:c.7075A>G	XM_005245785.1:c.6955A>G
BT-20	chr1	16271180	T	C	ZBTB17	p.K285R	26	23	46.9388	NM_015001.2:c.*5258T>C	XM_005245784.1:c.*5258T>C	XM_005245785.1:c.*5258T>C	NM_001242884.1:c.824+12A>G	NM_003443.2:c.1070+12A>G	XM_005245985.1:c.1070+12A>G	XM_005245986.1:c.881+12A>G	XM_005245987.1:c.842+12A>G	XM_005245988.1:c.842+12A>G	XM_005245989.1:c.827+12A>G
BT-20	chr1	16344466	C	T	HSPB7, HSPB7, HSPB7	p.R86H, p.R86H, p.R86H	19	32	62.7451	NM_001042704.1:c.-4100C>T	NM_001257139.1:c.-4100C>T	NM_004070.3:c.-4100C>T	XM_005245732.1:c.-4100C>T	NM_014424.4:c.-8G>A	XM_005245842.1:c.257G>A	XM_005245843.1:c.257G>A	XM_005245844.1:c.257G>A	XM_005245845.1:c.257G>A	XM_005245846.1:c.257G>A	XM_005245847.1:c.337-119G>A
BT-20	chr1	16344494	G	A	HSPB7, HSPB7, HSPB7	p.L77F, p.L77F, p.L77F	23	21	47.7273	NM_001042704.1:c.-4072G>A	NM_001257139.1:c.-4072G>A	NM_004070.3:c.-4072G>A	XM_005245732.1:c.-4072G>A	NM_014424.4:c.-36C>T	XM_005245842.1:c.229C>T	XM_005245843.1:c.229C>T	XM_005245844.1:c.229C>T	XM_005245845.1:c.229C>T	XM_005245846.1:c.229C>T	XM_005245847.1:c.337-147C>T
BT-20	chr1	16354590	A	T	CLCNKA, CLCNKA, CLCNKA	p.Y315F, p.Y272F, p.Y315F	99	89	47.3404	NM_001042704.1:c.944A>T	NM_001257139.1:c.815A>T	NM_004070.3:c.944A>T	XM_005245732.1:c.848A>T
BT-20	chr1	16356501	G	A	CLCNKA, CLCNKA, CLCNKA, CLCNKA, CLCNKA	p.A447T, p.A94T, p.A183T, p.A404T, p.A447T	39	46	54.1176	NM_001042704.1:c.1339G>A	NM_001257139.1:c.1210G>A	NM_004070.3:c.1339G>A	XM_005245732.1:c.1243G>A
BT-20	chr1	16371067	G	T	CLCNKB	p.R27L	16	23	58.9744	NM_000085.2:c.80G>T	NM_000085.3:c.80G>T	NM_000085.4:c.80G>T	NM_001165945.1:c.-4400G>T	NM_001165945.2:c.-4400G>T	XM_005245733.1:c.80G>T	XM_005245734.1:c.-4456G>T
BT-20	chr1	16380196	T	C	CLCNKB, CLCNKB, CLCNKB, CLCNKB	p.M562T, p.M393T, p.M209T, p.M393T	0	87	100	NM_182623.2:c.*4736A>G	NM_000085.2:c.1685T>C	NM_000085.3:c.1685T>C	NM_000085.4:c.1685T>C	NM_001165945.1:c.1178T>C	NM_001165945.2:c.1178T>C	XM_005245733.1:c.1685T>C	XM_005245734.1:c.1034T>C
BT-20	chr1	16386447	G	C	FAM131C	p.P123R	0	7	100	NM_182623.2:c.368C>G	NM_000085.2:c.*3036G>C	NM_000085.3:c.*3036G>C	NM_000085.4:c.*3036G>C	NM_001165945.1:c.*3036G>C	NM_001165945.2:c.*3036G>C	XM_005245733.1:c.*3036G>C	XM_005245734.1:c.*3036G>C
BT-20	chr1	16577908	G	C	FBXO42, FBXO42	p.P378A, p.P471A	40	30	42.8571	NM_018994.1:c.1411C>G	XM_005245899.1:c.1411C>G
BT-20	chr1	16736132	T	C	SPATA21, SPATA21	p.Q184R, p.Q161R	36	25	40.9836	NM_198546.1:c.551A>G	XM_005245866.1:c.482A>G	XR_241189.1:n.1635A>G
BT-20	chr1	17248532	A	G	CROCC	p.R7G	0	76	100	NM_014675.3:c.19A>G
BT-20	chr1	17297200	C	T	CROCC, CROCC, CROCC	p.R244C, p.R1211C, p.R1908C	53	35	39.7727	NM_001135247.1:c.*4215G>A	NM_001135248.1:c.*4215G>A	NM_002403.3:c.*4215G>A	NM_017459.2:c.*4215G>A	NM_014675.3:c.5722C>T
BT-20	chr1	17312743	C	T	ATP13A2	p.A1072T	0	53	100	NM_001141973.1:c.3501G>A	NM_001141974.1:c.3214G>A	NM_022089.2:c.3516G>A	XM_005245812.1:c.3319G>A	XM_005245813.1:c.3286G>A	XM_005245814.1:c.3235G>A	XM_005245815.1:c.3229G>A	XM_005245809.1:c.3346G>A	XM_005245810.1:c.3343G>A	XM_005245811.1:c.3331G>A	NM_001135247.1:c.-4776G>A	NM_017459.2:c.-4776G>A
BT-20	chr1	17597403	C	A	PADI3	p.D287E	82	44	34.9206	NM_016233.2:c.861C>A
BT-20	chr1	17657534	G	A	PADI4, PADI4	p.G55S, p.G55S	116	103	47.032	NM_012387.2:c.163G>A
BT-20	chr1	17657616	T	C	PADI4, PADI4	p.V82A, p.V82A	77	66	46.1538	NM_012387.2:c.245T>C
BT-20	chr1	17660499	G	C	PADI4, PADI4	p.G112A, p.G112A	28	12	30	NM_012387.2:c.335G>C
BT-20	chr1	17727860	G	A	PADI6	p.V671I	56	49	46.6667	NM_207421.3:c.2012G>A
BT-20	chr1	17991052	T	C	ARHGEF10L, ARHGEF10L, ARHGEF10L, ARHGEF10L, ARHGEF10L, ARHGEF10L, ARHGEF10L	p.W947R, p.W952R, p.W764R, p.W952R, p.W694R, p.W991R, p.W752R	0	131	100	NM_001011722.2:c.2854T>C	NM_018125.3:c.2971T>C	XM_005245921.1:c.2971T>C	XM_005245922.1:c.2956T>C	XM_005245923.1:c.2866T>C	XM_005245924.1:c.2857T>C	XM_005245925.1:c.2854T>C	XM_005245926.1:c.2839T>C	XM_005245927.1:c.2305T>C	XM_005245928.1:c.2296T>C	XM_005245929.1:c.2290T>C	XM_005245930.1:c.2080T>C
BT-20	chr1	18023690	A	G	ARHGEF10L, ARHGEF10L, ARHGEF10L, ARHGEF10L, ARHGEF10L, ARHGEF10L, ARHGEF10L	p.I1175V, p.I243V, p.I992V, p.I1180V, p.I922V, p.I1219V, p.I980V	0	93	100	NM_001011722.2:c.3538A>G	NM_018125.3:c.3655A>G	XM_005245921.1:c.3655A>G	XM_005245922.1:c.3640A>G	XM_005245923.1:c.3550A>G	XM_005245924.1:c.3541A>G	XM_005245925.1:c.3538A>G	XM_005245926.1:c.3523A>G	XM_005245927.1:c.2989A>G	XM_005245928.1:c.2980A>G	XM_005245929.1:c.2974A>G	XM_005245930.1:c.2764A>G
BT-20	chr1	18149510	G	T	ACTL8	p.A3S	59	72	54.9618	NM_030812.1:c.7G>T	NM_030812.2:c.7G>T	XM_005246004.1:c.7G>T
BT-20	chr1	18807897	C	G	KLHDC7A	p.P141R	42	31	42.4658	NM_152375.2:c.422C>G	XM_005245739.1:c.422C>G	XM_005245740.1:c.367+55C>G
BT-20	chr1	18807953	C	A	KLHDC7A	p.R160S	52	28	35	NM_152375.2:c.478C>A	XM_005245739.1:c.478C>A	XM_005245740.1:c.367+111C>A
BT-20	chr1	18808292	C	A	KLHDC7A, KLHDC7A	p.H273N, p.H55N	58	66	53.2258	NM_152375.2:c.817C>A	XM_005245739.1:c.817C>A	XM_005245740.1:c.388C>A
BT-20	chr1	18808526	A	C	KLHDC7A, KLHDC7A	p.T351P, p.T133P	39	51	56.6667	NM_152375.2:c.1051A>C	XM_005245739.1:c.1051A>C	XM_005245740.1:c.622A>C
BT-20	chr1	19181015	G	C	TAS1R2	p.R317G	53	41	43.617	NM_152232.2:c.949C>G
BT-20	chr1	19181393	T	C	TAS1R2	p.I191V	49	52	51.4851	NM_152232.2:c.571A>G
BT-20	chr1	19186129	G	C	TAS1R2	p.S9C	34	24	41.3793	NM_152232.2:c.26C>G
BT-20	chr1	19413261	T	A	UBR4, UBR4, UBR4, UBR4, UBR4, UBR4	p.M390L, p.M576L, p.M578L, p.M501L, p.M4867L, p.M531L	14	17	54.8387	NM_020765.2:c.14599A>T	XM_005245798.1:c.14719A>T	XM_005245799.1:c.14716A>T	XM_005245800.1:c.14713A>T	XM_005245801.1:c.14686A>T	XM_005245802.1:c.14719A>T	XM_005245803.1:c.14713A>T	XM_005245804.1:c.14635A>T	XM_005245805.1:c.14614A>T	XM_005245806.1:c.14581A>T	XM_005245807.1:c.14638A>T	XM_005245808.1:c.14599A>T
BT-20	chr1	19565338	C	T	KIAA0090, KIAA0090, KIAA0090, KIAA0090	p.S346N, p.S347N, p.S325N, p.S347N	68	55	44.7154	XR_132481.1:n.148-1413C>T	NM_001271427.1:c.1037G>A	NM_001271428.1:c.1040G>A	NM_001271429.1:c.974G>A	NM_015047.2:c.1040G>A	XM_005245787.1:c.1040G>A	XM_005245788.1:c.1037G>A	XM_005245789.1:c.974G>A	XR_241186.1:n.1085G>A	XR_241220.1:n.188-1413C>T	NM_015047.1:c.1040G>A
BT-20	chr1	19565344	C	G	KIAA0090, KIAA0090, KIAA0090, KIAA0090	p.S344T, p.S345T, p.S323T, p.S345T	69	59	46.0938	XR_132481.1:n.148-1407C>G	NM_001271427.1:c.1031G>C	NM_001271428.1:c.1034G>C	NM_001271429.1:c.968G>C	NM_015047.2:c.1034G>C	XM_005245787.1:c.1034G>C	XM_005245788.1:c.1031G>C	XM_005245789.1:c.968G>C	XR_241186.1:n.1079G>C	XR_241220.1:n.188-1407C>G	NM_015047.1:c.1034G>C
BT-20	chr1	19611241	T	C	AKR7A3	p.N215D	89	110	55.2764	NM_012067.2:c.643A>G
BT-20	chr1	20020994	C	T	TMCO4, TMCO4, TMCO4	p.R478H, p.R438H, p.R478H	17	17	50	NM_181719.4:c.1433G>A	XM_005245822.1:c.1433G>A	XM_005245823.1:c.1433G>A	XM_005245824.1:c.1433G>A	XM_005245825.1:c.1433G>A	XM_005245826.1:c.1433G>A	XM_005245827.1:c.1313G>A
BT-20	chr1	20442054	T	C	PLA2G2D	p.S80G	1	52	98.1132	NM_001271814.1:c.185+772A>G	NM_012400.2:c.238A>G	NM_012400.3:c.238A>G
BT-20	chr1	20490518	T	C	PLA2G2C	p.Q140R	1	91	98.913	NM_001105572.1:c.419A>G
BT-20	chr1	20501582	G	A	PLA2G2C	p.R36X	0	73	100	NM_001105572.1:c.106C>T
BT-20	chr1	20671961	G	A	VWA5B1, VWA5B1, VWA5B1	p.R356H, p.R880H, p.R775H	24	22	47.8261	NM_001039500.2:c.2639G>A	XM_005245741.1:c.2324G>A
BT-20	chr1	20680718	G	A	VWA5B1, VWA5B1, VWA5B1	p.E655K, p.E1204K, p.E1099K	38	22	36.6667	NM_001039500.2:c.3610G>A	XM_005245741.1:c.3295G>A
BT-20	chr1	20915701	A	C	CDA	p.K27Q	0	115	100	NM_001785.2:c.79A>C
BT-20	chr1	20972048	G	A	PINK1	p.A12T	0	59	100	NM_032409.2:c.960-5G>A
BT-20	chr1	20987873	G	C	DDOST, DDOST	p.R8G, p.R8G	0	56	100	NM_001122819.1:c.*3204C>G	NM_020816.2:c.*3204C>G	XM_005245950.1:c.*2883C>G	XM_005245951.1:c.*2883C>G	XR_241202.1:n.*4923C>G	NM_005216.4:c.22C>G	XM_005245747.1:c.22C>G
BT-20	chr1	21031042	T	C	KIF17, KIF17	p.I341V, p.I341V	82	88	51.7647	NM_001122819.1:c.1021A>G	NM_020816.2:c.1021A>G	XM_005245950.1:c.1021A>G	XM_005245951.1:c.1021A>G	XR_241202.1:n.1084A>G
BT-20	chr1	21221913	C	G	EIF4G3, EIF4G3, EIF4G3, EIF4G3, EIF4G3, EIF4G3	p.C644S, p.C358S, p.C637S, p.C637S, p.C242S, p.C638S	47	43	47.7778	NM_001198801.1:c.1910G>C	NM_001198802.1:c.1931G>C	NM_003760.3:c.1913G>C	NM_003760.4:c.1913G>C
BT-20	chr1	21795388	A	G	NBPF3, NBPF3, NBPF3	p.Y114C, p.Y58C, p.Y114C	23	19	45.2381	NM_001256417.1:c.134-1737A>G	NM_001256416.1:c.341A>G	NM_001256416.2:c.341A>G	NM_001256417.2:c.134-1737A>G	NM_032264.2:c.341A>G	NM_032264.3:c.341A>G	NM_032264.4:c.341A>G	NR_046176.1:n.1230A>G	NR_046176.2:n.1268A>G
BT-20	chr1	21940555	C	T	RAP1GAP, RAP1GAP, RAP1GAP, RAP1GAP	p.A107T, p.A107T, p.A171T, p.A107T	13	18	58.0645	NM_001145657.1:c.319G>A	NM_001145658.1:c.511G>A	NM_002885.2:c.319G>A	XM_005245954.1:c.730G>A	XM_005245955.1:c.730G>A	XM_005245956.1:c.730G>A
BT-20	chr1	22141206	A	C	LDLRAD2	p.N134T	30	27	47.3684	NM_001013693.2:c.401A>C	XM_005245873.1:c.401A>C	XR_241191.1:n.588A>C
BT-20	chr1	22191454	G	A	HSPG2, HSPG2	p.A1503V, p.A1504V	0	52	100	NM_005529.5:c.4508C>T	XM_005245859.1:c.4985C>T	XM_005245860.1:c.4982C>T	XM_005245861.1:c.4934C>T	XM_005245862.1:c.4562C>T	XM_005245863.1:c.4511C>T	XM_005245864.1:c.4445C>T	XM_005245865.1:c.4985C>T
BT-20	chr1	22206649	T	C	HSPG2, HSPG2	p.N765S, p.N766S	0	69	100	NM_005529.5:c.2294A>G	XM_005245859.1:c.2348A>G	XM_005245860.1:c.2345A>G	XM_005245861.1:c.2297A>G	XM_005245862.1:c.2348A>G	XM_005245863.1:c.2297A>G	XM_005245864.1:c.1808A>G	XM_005245865.1:c.2348A>G
BT-20	chr1	22207235	T	C	HSPG2, HSPG2	p.M638V, p.M639V	0	85	100	NM_005529.5:c.1912A>G	XM_005245859.1:c.1966A>G	XM_005245860.1:c.1963A>G	XM_005245861.1:c.1915A>G	XM_005245862.1:c.1966A>G	XM_005245863.1:c.1915A>G	XM_005245864.1:c.1426A>G	XM_005245865.1:c.1966A>G
BT-20	chr1	22216574	C	A	HSPG2	p.G57V	1	25	96.1538	NM_005529.5:c.474G>T	XM_005245859.1:c.474G>T	XM_005245860.1:c.474G>T	XM_005245861.1:c.474G>T	XM_005245862.1:c.474G>T	XM_005245863.1:c.474G>T	XM_005245864.1:c.-16G>T	XM_005245865.1:c.474G>T
BT-20	chr1	22307538	C	T	CELA3B	p.R79W	0	77	100	NM_007352.2:c.235C>T
BT-20	chr1	22336277	C	G	CELA3A	p.A241G	0	37	100	NM_005747.3:c.722C>G	NM_005747.4:c.722C>G
BT-20	chr1	22835677	A	G	ZBTB40, ZBTB40, ZBTB40, ZBTB40	p.Y224C, p.Y595C, p.Y483C, p.Y595C	66	54	45	NM_001083621.1:c.1784A>G	NM_014870.3:c.1784A>G
BT-20	chr1	22915753	T	C	EPHA8	p.S457P	40	42	51.2195	NM_001006943.1:c.1369T>C	NM_020526.3:c.1315+54T>C
BT-20	chr1	22915858	C	T	EPHA8	p.L492F	50	50	50	NM_001006943.1:c.1474C>T	NM_020526.3:c.1315+159C>T
BT-20	chr1	23418153	C	T	LUZP1, LUZP1, LUZP1, LUZP1	p.D868N, p.D868N, p.D868N, p.D868N	45	53	54.0816	NM_001142546.1:c.2602G>A	NM_033631.3:c.2602G>A	XM_005245991.1:c.2602G>A
BT-20	chr1	23419374	G	T	LUZP1, LUZP1, LUZP1, LUZP1	p.Q461K, p.Q461K, p.Q461K, p.Q461K	72	92	56.0976	NM_001142546.1:c.1381C>A	NM_033631.3:c.1381C>A	XM_005245991.1:c.1381C>A
BT-20	chr1	23419383	C	T	LUZP1, LUZP1, LUZP1, LUZP1	p.G458S, p.G458S, p.G458S, p.G458S	76	91	54.491	NM_001142546.1:c.1372G>A	NM_033631.3:c.1372G>A	XM_005245991.1:c.1372G>A
BT-20	chr1	23710805	A	G	TCEA3	p.Y127H	0	31	100	NM_003196.1:c.1038+34T>C	XM_005245980.1:c.1009T>C	XM_005245981.1:c.975+34T>C
BT-20	chr1	23847464	C	A	E2F2	p.Q226H	17	17	50	NM_004091.2:c.678G>T	NM_004091.3:c.678G>T	XM_005245748.1:c.114G>T	XM_005245749.1:c.90G>T	XR_241225.1:n.-958C>A
BT-20	chr1	23885498	T	C	ID3	p.T105A	40	33	45.2055	NM_002167.3:c.313A>G	NM_002167.4:c.313A>G
BT-20	chr1	24180962	T	C	FUCA1	p.Q286R	29	21	42	NM_000147.3:c.857A>G	NM_000147.4:c.857A>G	XM_005245821.1:c.482A>G
BT-20	chr1	24194748	G	C	FUCA1	p.P10R	16	11	40.7407	XM_005245737.1:c.*6277C>G	NM_000147.3:c.29C>G	NM_000147.4:c.29C>G	XM_005245821.1:c.-521C>G	XM_002342047.1:c.*79G>C
BT-20	chr1	24201162	G	A	CNR2, CNR2	p.H316Y, p.H316Y	29	38	56.7164	NM_001841.2:c.946C>T	XM_005245736.1:c.946C>T	XM_005245737.1:c.946C>T	XM_005245738.1:c.946C>T
BT-20	chr1	24409191	C	T	MYOM3, MYOM3, MYOM3	p.G662R, p.G319R, p.G662R	0	40	100	NM_152372.3:c.1984G>A
BT-20	chr1	24416059	T	C	MYOM3, MYOM3, MYOM3, MYOM3	p.D185G, p.D528G, p.D185G, p.D528G	0	16	100	NM_152372.3:c.1583A>G
BT-20	chr1	24419496	A	G	MYOM3, MYOM3, MYOM3, MYOM3	p.M1T, p.M344T, p.M1T, p.M344T	15	20	57.1429	NM_152372.3:c.1031T>C
BT-20	chr1	24421474	G	A	MYOM3, MYOM3	p.T266M, p.T266M	29	23	44.2308	NM_152372.3:c.797C>T
BT-20	chr1	24421950	C	G	MYOM3, MYOM3	p.D258H, p.D258H	38	33	46.4789	NM_152372.3:c.772G>C
BT-20	chr1	24690764	T	A	GRHL3	p.M595K	19	10	34.4828	NM_001199012.1:c.738-3233A>T	NM_001199013.1:c.738-3233A>T	NM_001199014.1:c.462-3233A>T	NM_178122.4:c.597-3233A>T	XM_005246027.1:c.597-3233A>T	XM_005246028.1:c.462-3233A>T	NM_178122.3:c.597-3233A>T	NM_198174.2:c.1784T>A
BT-20	chr1	24718079	C	A	C1orf201, C1orf201	p.S54I, p.S54I	0	47	100	NM_001199012.1:c.161G>T	NM_001199013.1:c.161G>T	NM_001199014.1:c.-116G>T	NM_178122.4:c.49-7586G>T	XM_005246027.1:c.49-7586G>T	XM_005246028.1:c.-116G>T	NM_178122.3:c.49-7586G>T
BT-20	chr1	24861704	G	A	RCAN3, RCAN3	p.R106Q, p.R164Q	23	19	45.2381	NM_001251977.1:c.663G>A	NM_001251978.1:c.663G>A	NM_001251979.1:c.663G>A	NM_001251980.1:c.633G>A	NM_001251981.1:c.489G>A	NM_001251982.1:c.491G>A	NM_001251983.1:c.288G>A	NM_001251984.1:c.288G>A	NM_001251985.1:c.317G>A	NM_013441.2:c.663G>A	NM_013441.3:c.663G>A	XR_108374.1:n.*1434C>T	XR_108375.1:n.*1434C>T
BT-20	chr1	25944592	C	T	MAN1C1	p.P102S	25	16	39.0244	NM_020379.2:c.304C>T
BT-20	chr1	26357656	C	A	EXTL1	p.H379N	92	82	47.1264	NM_004455.2:c.1135C>A	XM_005245779.1:c.1027C>A	XR_241227.1:n.-2981G>T	XR_241228.1:n.-2981G>T	XR_241229.1:n.-406G>T
BT-20	chr1	26385003	T	C	TRIM63	p.K237E	89	97	52.1505	NM_032588.2:c.709A>G	NM_032588.3:c.709A>G	XM_005246020.1:c.625A>G
BT-20	chr1	26517267	A	G	CATSPER4	p.H50R	37	43	53.75	NM_198137.1:c.149A>G	NM_006314.2:c.*1228A>G	NR_023345.1:n.*892A>G
BT-20	chr1	26517794	A	G	CATSPER4	p.Q77R	44	26	37.1429	NM_198137.1:c.230A>G	NM_006314.2:c.*1755A>G	NR_023345.1:n.*1419A>G
BT-20	chr1	26520292	G	T	CATSPER4	p.L124F	216	210	49.2958	NM_198137.1:c.372G>T	NM_006314.2:c.*4253G>T	NR_023345.1:n.*3917G>T
BT-20	chr1	26526439	A	G	CATSPER4, CATSPER4	p.I293V, p.I115V	39	49	55.6818	NM_198137.1:c.877A>G
BT-20	chr1	26527951	G	A	CATSPER4, CATSPER4	p.D436N, p.D258N	73	90	55.2147	NM_198137.1:c.1306G>A
BT-20	chr1	26610891	A	C	UBXN11, UBXN11, UBXN11, UBXN11, UBXN11	p.L279R, p.L192R, p.L279R, p.L70R, p.L312R	0	89	100	NM_031286.3:c.*3277A>C	NM_001077262.1:c.575T>G	NM_145345.2:c.836T>G	NM_183008.2:c.935T>G	XM_005246030.1:c.836T>G	XM_005246031.1:c.821T>G	XM_005246032.1:c.821T>G	XM_005246033.1:c.821T>G	XM_005246034.1:c.710T>G	XM_005246035.1:c.710T>G	XM_005246036.1:c.461T>G	XM_005246037.1:c.461T>G	XM_005246038.1:c.209T>G	XM_005246039.1:c.161T>G
BT-20	chr1	26646726	A	G	CD52	p.N40S	0	275	100	NM_001803.2:c.119A>G	NM_001039775.2:c.*1733T>C	NM_001039775.3:c.*1733T>C	XM_005245918.1:c.*1733T>C	NM_145345.2:c.-2337T>C
BT-20	chr1	26646730	A	G	CD52	p.I41M	0	270	100	NM_001803.2:c.123A>G	NM_001039775.2:c.*1729T>C	NM_001039775.3:c.*1729T>C	XM_005245918.1:c.*1729T>C	NM_145345.2:c.-2341T>C
BT-20	chr1	26663362	C	T	AIM1L, AIM1L	p.S140N, p.S1294N	9	17	65.3846	NM_001039775.2:c.746G>A	NM_001039775.3:c.3881G>A	XM_005245918.1:c.3881G>A
BT-20	chr1	26671084	G	T	AIM1L	p.P689T	34	28	45.1613	NM_001039775.2:c.-1071C>A	NM_001039775.3:c.2065C>A	XM_005245918.1:c.2065C>A
BT-20	chr1	26671248	A	G	AIM1L	p.V634A	29	29	50	NM_001039775.2:c.-1235T>C	NM_001039775.3:c.1901T>C	XM_005245918.1:c.1901T>C
BT-20	chr1	26672940	G	A	AIM1L	p.T70I	110	80	42.1053	NM_001039775.2:c.-2927C>T	NM_001039775.3:c.209C>T	XM_005245918.1:c.209C>T
BT-20	chr1	26673076	G	A	AIM1L	p.R25W	59	77	56.6176	NM_001039775.2:c.-3063C>T	NM_001039775.3:c.73C>T	XM_005245918.1:c.73C>T
BT-20	chr1	26673108	C	T	AIM1L	p.R14Q	57	95	62.5	NM_001039775.2:c.-3095G>A	NM_001039775.3:c.41G>A	XM_005245918.1:c.41G>A
BT-20	chr1	26694245	T	C	ZNF683, ZNF683, ZNF683	p.H53R, p.H53R, p.H53R	13	15	53.5714	NM_001114759.1:c.158A>G	NM_173574.2:c.158A>G	XM_005245828.1:c.182A>G	XM_005245829.1:c.182A>G	XM_005245830.1:c.158A>G	XM_005245831.1:c.158A>G	XM_005245832.1:c.158A>G
BT-20	chr1	26786627	G	A	DHDDS, DHDDS, DHDDS, DHDDS, DHDDS	p.V253M, p.V214M, p.V253M, p.V160M, p.V219M	38	32	45.7143	NM_001243565.1:c.640G>A	NM_001243564.1:c.655G>A	NM_024887.2:c.757G>A	NM_024887.3:c.757G>A	NM_205861.1:c.757G>A	NM_205861.2:c.757G>A	XM_005246003.1:c.*9G>A	XR_241231.1:n.*2628C>T
BT-20	chr1	27210721	T	C	GPN2	p.R264G	21	14	40	NM_018066.3:c.790A>G	XR_241192.1:n.1002A>G
BT-20	chr1	27339103	G	T	FAM46B	p.T20K	8	11	57.8947	NM_052943.3:c.59C>A
BT-20	chr1	27677409	G	A	SYTL1, SYTL1, SYTL1	p.G377D, p.G365D, p.G377D	18	20	52.6316	NM_004672.3:c.*4473C>T	XM_005246029.1:c.*4473C>T	NM_001193308.1:c.1130G>A	NM_032872.1:c.1094G>A	NM_032872.2:c.1094G>A	XM_005246021.1:c.1283G>A	XM_005246022.1:c.1226G>A
BT-20	chr1	27679797	A	G	SYTL1, SYTL1, SYTL1	p.Q456R, p.Q444R, p.Q456R	23	33	58.9286	NM_004672.3:c.*2085T>C	XM_005246029.1:c.*2085T>C	NM_001193308.1:c.1367A>G	NM_032872.1:c.1331A>G	NM_032872.2:c.1331A>G	XM_005246021.1:c.1520A>G	XM_005246022.1:c.1463A>G
BT-20	chr1	27688633	G	A	MAP3K6, MAP3K6	p.T447I, p.T455I	34	34	50	NM_004672.3:c.1364C>T	XM_005246029.1:c.1340C>T	XR_241205.1:n.1834C>T
BT-20	chr1	27875824	C	T	AHDC1, AHDC1, AHDC1	p.A935T, p.A935T, p.A935T	0	67	100	NM_001029882.2:c.2803G>A	XM_005245850.1:c.2803G>A	XM_005245848.1:c.2803G>A	XM_005245849.1:c.2803G>A	XM_005245851.1:c.2803G>A	XM_005245852.1:c.2803G>A	XM_005245853.1:c.2803G>A
BT-20	chr1	28209366	A	G	C1orf38, C1orf38, C1orf38	p.K315E, p.K511E, p.K382E	36	25	40.9836	NM_001039477.1:c.236-2440A>G	NM_001105556.1:c.1531A>G	NM_004848.2:c.647-2440A>G	XM_005246040.1:c.1144A>G	XM_005246041.1:c.1120A>G	XM_005246042.1:c.943A>G
BT-20	chr1	28564279	A	G	ATPIF1	p.R63G	67	52	43.6975	NM_016311.3:c.180-69A>G	NM_016311.4:c.180-69A>G	NM_178190.1:c.187A>G	NM_178190.2:c.187A>G	NM_178191.1:c.*1312A>G	NM_178191.2:c.*1312A>G	NM_014280.2:c.-4770T>C
BT-20	chr1	28800380	C	A	PHACTR4, PHACTR4, PHACTR4	p.L364I, p.L390I, p.L380I	138	186	57.4074	NM_001048183.1:c.1138C>A	NM_023923.3:c.1168C>A	XM_005245970.1:c.1192C>A	XM_005245971.1:c.1168C>A	XM_005245972.1:c.1162C>A	XM_005245973.1:c.1162C>A	XM_005245974.1:c.1159C>A	XM_005245975.1:c.1090C>A	XM_005245976.1:c.1090C>A
BT-20	chr1	29138975	G	T	OPRD1	p.C27F	0	34	100	NM_000911.3:c.80G>T
BT-20	chr1	29475341	C	T	SRSF4	p.G356S	1	535	99.8134	NM_005626.4:c.1066G>A
BT-20	chr1	29475394	C	G	SRSF4	p.G338A	3	547	99.4545	NM_005626.4:c.1013G>C
BT-20	chr1	29475648	T	G	SRSF4, SRSF4	p.K152Q, p.E253D	0	266	100	NM_005626.4:c.759A>C
BT-20	chr1	29542637	A	G	MECR, MECR, MECR, MECR	p.F20L, p.F20L, p.F96L, p.F96L	0	18	100	NM_001024732.1:c.58T>C	NM_016011.2:c.286T>C	XM_005245885.1:c.370T>C	XM_005245886.1:c.58T>C	XM_005245887.1:c.58T>C	XM_005245888.1:c.58T>C	XM_005245889.1:c.58T>C	XM_005245890.1:c.286T>C
BT-20	chr1	29631909	A	G	PTPRU, PTPRU, PTPRU, PTPRU	p.N930S, p.N940S, p.N930S, p.N930S	92	75	44.9102	NM_001195001.1:c.2789A>G	NM_005704.3:c.2819A>G	NM_005704.4:c.2819A>G	NM_133177.2:c.2789A>G	NM_133177.3:c.2789A>G	NM_133178.2:c.2789A>G	NM_133178.3:c.2789A>G	XM_005245710.1:c.2819A>G
BT-20	chr1	32084904	C	T	HCRTR1	p.A11V	44	29	39.726	NM_001525.2:c.111C>T	XM_005270789.1:c.111C>T	XM_005270790.1:c.32C>T
BT-20	chr1	32092525	A	G	HCRTR1, HCRTR1	p.I408V, p.I408V	89	84	48.5549	NM_001525.2:c.1222A>G	XM_005270789.1:c.1222A>G	XM_005270790.1:c.830-399A>G	NM_012392.2:c.*3689T>C	NM_012392.3:c.*3689T>C	NR_033686.1:n.*2938T>C	NR_033688.1:n.*2938T>C
BT-20	chr1	32165495	G	T	COL16A1, COL16A1	p.T62K, p.T62K	46	50	52.0833	NM_001856.3:c.185C>A	XM_005270481.1:c.185C>A	XM_005270482.1:c.8C>A	XM_005270483.1:c.185C>A
BT-20	chr1	32279629	G	A	SPOCD1, SPOCD1	p.R436W, p.R436W	0	67	100	NM_144569.4:c.1306C>T	XM_005271313.1:c.1306C>T
BT-20	chr1	32280610	T	C	SPOCD1, SPOCD1	p.T109A, p.T109A	0	83	100	NM_144569.4:c.325A>G	XM_005271313.1:c.325A>G
BT-20	chr1	33065947	G	C	ZBTB8A	p.G418A	0	183	100	NM_001040441.1:c.1253G>C	XM_005271140.1:c.1253G>C	XM_005271141.1:c.1253G>C	XM_005271142.1:c.*49G>C
BT-20	chr1	33160878	C	T	SYNC, SYNC	p.R274Q, p.R274Q	0	60	100	NM_001161708.1:c.821G>A	NM_030786.2:c.821G>A
BT-20	chr1	33161212	T	C	SYNC, SYNC	p.M163V, p.M163V	0	241	100	NM_001161708.1:c.487A>G	NM_030786.2:c.487A>G
BT-20	chr1	33820134	C	T	PHC2, PHC2, PHC2	p.V447M, p.V475M, p.V476M	18	20	52.6316	XR_246312.1:n.389+4086C>T	NM_004427.3:c.-4987G>A	NM_198040.2:c.1423G>A	XM_005270567.1:c.241G>A	XM_005270572.1:c.-5042G>A	XM_005270573.1:c.-238G>A	XM_005270574.1:c.-5042G>A
BT-20	chr1	33957152	T	G	ZSCAN20, ZSCAN20, ZSCAN20	p.Y378D, p.Y432D, p.Y432D	0	68	100	NM_145238.3:c.1294T>G	XM_005271171.1:c.1294T>G
BT-20	chr1	34038214	T	C	CSMD2, CSMD2	p.M2552V, p.M2554V	23	15	39.4737	NM_052896.3:c.7660A>G	XM_005270417.1:c.7654A>G
BT-20	chr1	34071525	C	T	CSMD2	p.R2096K	0	37	100	NM_052896.3:c.6287G>A	XM_005270417.1:c.6344-455G>A
BT-20	chr1	34238283	T	C	CSMD2, CSMD2	p.H578R, p.H538R	40	43	51.8072	NM_052896.3:c.1613A>G	XM_005270417.1:c.1733A>G
BT-20	chr1	34330067	A	C	HMGB4, HMGB4, HMGB4	p.E92A, p.E92A, p.E18A	0	94	100	NM_052896.3:c.801-17470T>G	XM_005270417.1:c.921-17470T>G	NR_038372.1:n.-4490A>C	NM_001008728.1:c.53A>C	NM_145205.3:c.275A>C	NM_145205.4:c.275A>C	NR_033264.1:n.303A>C
BT-20	chr1	34663208	C	G	C1orf94, C1orf94	p.Q235E, p.Q45E	66	42	38.8889	NM_001134734.1:c.703C>G	NM_032884.3:c.133C>G
BT-20	chr1	34663411	C	G	C1orf94, C1orf94	p.D302E, p.D112E	28	23	45.098	NM_001134734.1:c.906C>G	NM_032884.3:c.336C>G
BT-20	chr1	35260202	G	A	GJA4, GJA4, GJA4, GJA4	p.V130I, p.V130I, p.V206I, p.V130I	31	85	73.2759	XM_002342072.1:c.-1571C>T	NM_002060.2:c.388G>A	XM_005270750.1:c.388G>A
BT-20	chr1	35562965	G	A	ZMYM1, ZMYM1, ZMYM1, ZMYM1	p.V73M, p.V73M, p.V73M, p.V73M	0	142	100	NM_024772.3:c.217G>A	XM_005271214.1:c.217G>A	XM_005271215.1:c.217G>A	XM_005271216.1:c.217G>A	XM_005271217.1:c.217G>A	XM_005271218.1:c.-9G>A	XM_005271219.1:c.-9G>A	XM_005271220.1:c.-4941G>A	XM_005271221.1:c.-355G>A
BT-20	chr1	35563206	C	G	ZMYM1	p.T153S	0	182	100	NM_024772.3:c.419+39C>G	XM_005271214.1:c.419+39C>G	XM_005271215.1:c.419+39C>G	XM_005271216.1:c.419+39C>G	XM_005271217.1:c.419+39C>G	XM_005271218.1:c.194+39C>G	XM_005271219.1:c.194+39C>G	XM_005271220.1:c.-4700C>G	XM_005271221.1:c.-153+39C>G
BT-20	chr1	36752433	C	T	THRAP3, THRAP3, THRAP3	p.A201V, p.A201V, p.A201V	1	132	99.2481	NM_005119.3:c.602C>T	XM_005271372.1:c.-2225C>T	XM_005271370.1:c.602C>T	XM_005271371.1:c.-1161C>T	XR_246308.1:n.606C>T
BT-20	chr1	38027796	A	C	DNALI1	p.K253Q	2	8	80	NM_003462.3:c.757A>C	XM_005271172.1:c.313A>C	NM_013285.2:c.*4660T>G
BT-20	chr1	38227086	A	T	EPHA10, EPHA10	p.F281I, p.F281I	64	60	48.3871	NM_001099439.1:c.841T>A	NM_173641.2:c.841T>A
BT-20	chr1	38338795	A	G	INPP5B, INPP5B, INPP5B	p.M501T, p.M665T, p.M606T	0	103	100	NM_005540.2:c.1994T>C	XM_005270833.1:c.1988T>C	XM_005270834.1:c.1994T>C	XM_005270835.1:c.1994T>C	XM_005270836.1:c.1502T>C
BT-20	chr1	39835817	A	G	MACF1, MACF1, MACF1, MACF1, MACF1, MACF1	p.M2290V, p.M1377V, p.M2290V, p.M2198V, p.M2290V, p.M2792V	33	22	40	NM_012090.3:c.6868A>G	NM_012090.4:c.6868A>G	NM_012090.5:c.6868A>G	NM_033044.2:c.8374A>G	NM_033044.3:c.8374A>G	XM_005270694.1:c.13549A>G	XM_005270695.1:c.13549A>G	XM_005270696.1:c.13549A>G	XM_005270697.1:c.13549A>G	XM_005270698.1:c.13549A>G	XM_005270699.1:c.13039A>G	XM_005270700.1:c.7348A>G
BT-20	chr1	39908506	G	A	MACF1, MACF1, MACF1	p.A4347T, p.A4350T, p.A4852T	21	22	51.1628	NM_012090.3:c.13048G>A	NM_012090.4:c.13048G>A	NM_012090.5:c.13048G>A	NM_033044.2:c.14554G>A	NM_033044.3:c.14554G>A	XM_005270694.1:c.19729G>A	XM_005270695.1:c.19729G>A	XM_005270696.1:c.19729G>A	XM_005270697.1:c.19729G>A	XM_005270698.1:c.19729G>A	XM_005270699.1:c.19219G>A	XM_005270700.1:c.13138G>A
BT-20	chr1	39914363	G	C	MACF1, MACF1, MACF1	p.S4667T, p.S4670T, p.S5172T	21	17	44.7368	NM_012090.3:c.14009G>C	NM_012090.4:c.14009G>C	NM_012090.5:c.14009G>C	NM_033044.2:c.15515G>C	NM_033044.3:c.15515G>C	XM_005270694.1:c.20690G>C	XM_005270695.1:c.20690G>C	XM_005270696.1:c.20690G>C	XM_005270697.1:c.20690G>C	XM_005270698.1:c.20690G>C	XM_005270699.1:c.20180G>C	XM_005270700.1:c.14099G>C
BT-20	chr1	40098328	T	C	HEYL, HEYL	p.H47R, p.H19R	0	16	100	NM_014571.3:c.140A>G	XM_005270745.1:c.56A>G
BT-20	chr1	40363054	G	C	MYCL1, MYCL1	p.T392S, p.T362S	0	120	100	NM_001033081.1:c.1085C>G	NM_001033082.1:c.1085C>G	NM_005376.3:c.*3432C>G	NM_001033081.2:c.1085C>G	NM_001033082.2:c.1175C>G	NM_005376.4:c.*3432C>G	XM_005270887.1:c.644C>G	XM_002342093.1:c.-461G>C
BT-20	chr1	40705427	C	G	RLF, RLF	p.Q1685E, p.Q1376E	83	106	56.0847	NM_012421.3:c.5053C>G
BT-20	chr1	40960619	G	A	ZNF642, ZNF642, ZNF642	p.E157K, p.E157K, p.E158K	65	58	47.1545	NM_198494.2:c.469G>A	XM_005270808.1:c.472G>A	XM_005270809.1:c.472G>A	XM_005270810.1:c.472G>A
BT-20	chr1	40980731	G	T	DEM1, DEM1, DEM1, DEM1	p.G172V, p.G172V, p.G172V, p.G172V	0	70	100	NM_022774.1:c.515G>T	XM_005271125.1:c.515G>T	XM_005271126.1:c.515G>T	XM_005271127.1:c.515G>T	XM_005271128.1:c.515G>T	XM_005271129.1:c.515G>T
BT-20	chr1	41013073	T	A	ZNF684	p.C360S	45	38	45.7831	NM_152373.2:c.1078T>A	NM_152373.3:c.1078T>A	XM_005270455.1:c.1078T>A	XM_005270456.1:c.1078T>A
BT-20	chr1	41327773	C	G	CITED4	p.E9D	21	12	36.3636	NM_133467.2:c.27G>C
BT-20	chr1	41976328	T	C	HIVEP3, HIVEP3	p.T2338A, p.T2339A	0	37	100	NM_001127714.1:c.7012A>G	NM_001127714.2:c.7012A>G	NM_024503.3:c.7015A>G	NM_024503.4:c.7015A>G
BT-20	chr1	41978566	T	G	HIVEP3, HIVEP3	p.D2109A, p.D2109A	0	18	100	NM_001127714.1:c.6326A>C	NM_001127714.2:c.6326A>C	NM_024503.3:c.6326A>C	NM_024503.4:c.6326A>C
BT-20	chr1	41978825	C	G	HIVEP3, HIVEP3	p.A2023P, p.A2023P	0	78	100	NM_001127714.1:c.6067G>C	NM_001127714.2:c.6067G>C	NM_024503.3:c.6067G>C	NM_024503.4:c.6067G>C
BT-20	chr1	42047300	A	T	HIVEP3, HIVEP3	p.S1057T, p.S1057T	32	44	57.8947	NM_001127714.1:c.3169T>A	NM_001127714.2:c.3169T>A	NM_024503.3:c.3169T>A	NM_024503.4:c.3169T>A
BT-20	chr1	42048745	T	C	HIVEP3, HIVEP3	p.H575R, p.H575R	0	80	100	NM_001127714.1:c.1724A>G	NM_001127714.2:c.1724A>G	NM_024503.3:c.1724A>G	NM_024503.4:c.1724A>G
BT-20	chr1	42049238	C	T	HIVEP3, HIVEP3	p.A411T, p.A411T	55	44	44.4444	NM_001127714.1:c.1231G>A	NM_001127714.2:c.1231G>A	NM_024503.3:c.1231G>A	NM_024503.4:c.1231G>A
BT-20	chr1	42050366	C	T	HIVEP3, HIVEP3	p.V35I, p.V35I	81	54	40	NM_001127714.1:c.103G>A	NM_001127714.2:c.103G>A	NM_024503.3:c.103G>A	NM_024503.4:c.103G>A
BT-20	chr1	42630364	G	A	GUCA2A	p.S7F	0	13	100	NM_033553.2:c.20C>T
BT-20	chr1	42657196	T	G	FOXJ3, FOXJ3, FOXJ3, FOXJ3	p.T343P, p.T377P, p.T377P, p.T377P	46	49	51.5789	NM_001198850.1:c.1129A>C	NM_001198851.1:c.1129A>C	NM_001198852.1:c.1027A>C	NM_014947.3:c.1129A>C	NM_014947.4:c.1129A>C	XM_005270631.1:c.1156A>C	XM_005270632.1:c.1153A>C	XM_005270633.1:c.1054A>C
BT-20	chr1	42693597	A	G	FOXJ3, FOXJ3, FOXJ3, FOXJ3	p.V162A, p.V162A, p.V162A, p.V162A	0	80	100	NM_001198850.1:c.485T>C	NM_001198851.1:c.485T>C	NM_001198852.1:c.485T>C	NM_014947.3:c.485T>C	NM_014947.4:c.485T>C	XM_005270631.1:c.512T>C	XM_005270632.1:c.509T>C	XM_005270633.1:c.512T>C
BT-20	chr1	42898843	A	G	ZMYND12, ZMYND12	p.F206L, p.F316L	47	42	47.191	NM_001146192.1:c.616T>C	NM_032257.3:c.946T>C	NM_032257.4:c.946T>C
BT-20	chr1	43296118	G	A	ERMAP	p.R61Q	116	106	47.7477	NM_001017922.1:c.-2G>A	NM_018538.3:c.-2G>A	XM_005270415.1:c.182G>A	XM_005270416.1:c.1-2G>A
BT-20	chr1	43296195	C	T	ERMAP, ERMAP, ERMAP	p.H87Y, p.H26Y, p.H26Y	109	131	54.5833	NM_001017922.1:c.76C>T	NM_018538.3:c.76C>T	XM_005270415.1:c.259C>T	XM_005270416.1:c.76C>T
BT-20	chr1	43688550	T	C	WDR65	p.I863T	4	4	50	XM_003118966.1:c.251T>C	NM_001195831.1:c.2588T>C	NM_001195831.2:c.2588T>C	XM_005270520.1:c.2588T>C	XM_005270521.1:c.2375T>C
BT-20	chr1	43886494	C	T	SZT2	p.P446S	35	42	54.5455	NM_015284.3:c.1336C>T	XM_005270686.1:c.1399C>T	NM_015284.2:c.-2765C>T
BT-20	chr1	43917946	A	G	HYI, HYI, HYI, HYI, HYI	p.I46T, p.I119T, p.I144T, p.I46T, p.I119T	88	138	61.0619	NM_001190880.1:c.356T>C	NM_001190880.2:c.356T>C	NM_001243526.1:c.431T>C	NM_031207.2:c.137T>C	NM_031207.4:c.356T>C	NM_031207.5:c.356T>C	XM_005271240.1:c.329T>C	XM_005271239.1:c.431T>C	NM_015284.2:c.*1795A>G	NM_015284.3:c.*1795A>G	XM_005270686.1:c.*1795A>G	XM_005270687.1:c.*1795A>G	XM_005270688.1:c.*1795A>G
BT-20	chr1	43919081	T	C	HYI, HYI, HYI, HYI	p.Y23C, p.Y96C, p.Y23C, p.Y96C	59	62	51.2397	NM_001190880.1:c.287A>G	NM_001190880.2:c.287A>G	NM_001243526.1:c.284+3A>G	NM_031207.2:c.68A>G	NM_031207.4:c.287A>G	NM_031207.5:c.287A>G	XM_005271240.1:c.284+3A>G	XM_005271239.1:c.284+3A>G	NM_015284.2:c.*2930T>C	NM_015284.3:c.*2930T>C	XM_005270686.1:c.*2930T>C	XM_005270687.1:c.*2930T>C	XM_005270688.1:c.*2930T>C
BT-20	chr1	43919413	A	G	HYI, HYI, HYI	p.S18P, p.S18P, p.S18P	0	19	100	NM_001190880.1:c.52T>C	NM_001190880.2:c.52T>C	NM_001243526.1:c.52T>C	NM_031207.2:c.-39-226T>C	NM_031207.4:c.52T>C	NM_031207.5:c.52T>C	XM_005271240.1:c.52T>C	XM_005271239.1:c.52T>C	NM_015284.2:c.*3262A>G	NM_015284.3:c.*3262A>G	XM_005270686.1:c.*3262A>G	XM_005270687.1:c.*3262A>G	XM_005270688.1:c.*3262A>G
BT-20	chr1	44137257	C	A	KDM4A	p.A482E	32	27	45.7627	NM_014663.2:c.1445C>A	XM_005271354.1:c.1445C>A	XM_005271355.1:c.1445C>A	XM_005271356.1:c.1172C>A
BT-20	chr1	44290530	A	G	ST3GAL3, ST3GAL3, ST3GAL3	p.T97A, p.T113A, p.T128A	15	13	46.4286	NM_001270459.1:c.209+9925A>G	NM_001270460.1:c.209+9925A>G	NM_001270461.1:c.161+9925A>G	NM_001270462.1:c.161+9925A>G	NM_001270463.1:c.206+9925A>G	NM_001270464.1:c.161+9925A>G	NM_001270465.1:c.206+9925A>G	NM_001270466.1:c.161+9925A>G	NM_006279.2:c.209+9925A>G	NM_006279.3:c.209+9925A>G	NM_174963.1:c.382A>G	NM_174963.2:c.382A>G	NM_174963.3:c.382A>G	NM_174964.1:c.254+9925A>G	NM_174964.2:c.254+9925A>G	NM_174965.1:c.254+9925A>G	NM_174965.2:c.254+9925A>G	NM_174966.1:c.209+9925A>G	NM_174966.2:c.209+9925A>G	NM_174967.1:c.209+9925A>G	NM_174967.2:c.209+9925A>G	NM_174968.1:c.337A>G	NM_174968.2:c.337A>G	NM_174968.3:c.337A>G	NM_174969.1:c.161+9925A>G	NM_174969.2:c.161+9925A>G	NM_174970.1:c.161+9925A>G	NM_174970.2:c.161+9925A>G	NM_174971.1:c.289A>G	NM_174971.2:c.289A>G	NM_174971.3:c.289A>G	NR_073016.1:n.400+9925A>G	NR_073017.1:n.310-13361A>G	NR_073018.1:n.400+9925A>G	NR_073019.1:n.310-69525A>G	NR_073020.1:n.352+9925A>G	NR_073021.1:n.400+9925A>G	NR_073023.1:n.400+9925A>G
BT-20	chr1	44401384	A	G	ARTN, ARTN, ARTN, ARTN	p.Q19R, p.Q19R, p.Q19R, p.Q19R	0	91	100	NM_001270459.1:c.*5491A>G	NM_001270460.1:c.*5491A>G	NM_001270461.1:c.*5491A>G	NM_001270462.1:c.*5491A>G	NM_001270463.1:c.*5529A>G	NM_001270464.1:c.*5529A>G	NM_001270465.1:c.*5603A>G	NM_001270466.1:c.*5529A>G	NM_006279.2:c.*5491A>G	NM_006279.3:c.*5491A>G	NM_174963.1:c.*5491A>G	NM_174963.2:c.*5491A>G	NM_174963.3:c.*5491A>G	NM_174964.1:c.*5491A>G	NM_174964.2:c.*5491A>G	NM_174965.1:c.*5510A>G	NM_174965.2:c.*5510A>G	NM_174966.1:c.*5491A>G	NM_174966.2:c.*5491A>G	NM_174967.1:c.*5510A>G	NM_174967.2:c.*5510A>G	NM_174968.1:c.*5491A>G	NM_174968.2:c.*5491A>G	NM_174968.3:c.*5491A>G	NM_174969.1:c.*5491A>G	NM_174969.2:c.*5491A>G	NM_174970.1:c.*5510A>G	NM_174970.2:c.*5510A>G	NM_174971.1:c.*5491A>G	NM_174971.2:c.*5491A>G	NM_174971.3:c.*5491A>G	NR_073016.1:n.*4547A>G	NR_073017.1:n.*4547A>G	NR_073018.1:n.*4547A>G	NR_073019.1:n.*4547A>G	NR_073020.1:n.*4547A>G	NR_073021.1:n.*4547A>G	NR_073023.1:n.*4547A>G	NM_001136215.1:c.56A>G	NM_003976.3:c.56A>G
BT-20	chr1	44595113	G	C	KLF17, KLF17	p.S57T, p.S20T	0	63	100	NM_173484.3:c.170G>C	XM_005270464.1:c.59G>C	XM_005270465.1:c.170G>C
BT-20	chr1	44595410	A	G	KLF17, KLF17	p.N156S, p.N119S	61	89	59.3333	NM_173484.3:c.467A>G	XM_005270464.1:c.356A>G	XM_005270465.1:c.289+178A>G
BT-20	chr1	45189909	C	G	C1orf228	p.I280M	76	21	21.6495	NM_001145636.1:c.840C>G	XM_005270804.1:c.840C>G	XM_005270805.1:c.840C>G	XM_005270806.1:c.840C>G	XM_005270807.1:c.141C>G	XR_246260.1:n.1038C>G	XR_246261.1:n.1038C>G	XR_246262.1:n.1038C>G	XR_246263.1:n.1038C>G	XR_246264.1:n.1038C>G	NR_002753.5:n.-2336G>C
BT-20	chr1	45797505	C	G	MUTYH, MUTYH, MUTYH, MUTYH, MUTYH, MUTYH, MUTYH, MUTYH, MUTYH, MUTYH, MUTYH	p.Q310H, p.Q325H, p.Q335H, p.Q321H, p.Q310H, p.Q311H, p.Q338H, p.Q310H, p.Q218H, p.Q324H, p.Q218H	63	51	44.7368	NM_001048171.1:c.972G>C	NM_001048172.1:c.933G>C	NM_001048173.1:c.930G>C	NM_001048174.1:c.930G>C	NM_001128425.1:c.1014G>C	NM_012222.2:c.1005G>C	XM_005270880.1:c.975G>C	XM_005270881.1:c.963G>C	XM_005270882.1:c.963G>C	XM_005270883.1:c.846G>C	XM_005270884.1:c.654G>C	XM_005270885.1:c.654G>C	XM_005270886.1:c.552G>C	NM_032756.2:c.*3569C>G
BT-20	chr1	46032311	A	G	AKR1A1, AKR1A1, AKR1A1, AKR1A1, AKR1A1	p.N52S, p.N52S, p.N52S, p.N52S, p.N52S	49	45	47.8723	NM_001202413.1:c.155A>G	NM_001202414.1:c.155A>G	NM_006066.2:c.155A>G	NM_006066.3:c.155A>G	NM_153326.1:c.155A>G	NM_153326.2:c.155A>G	XR_246223.1:n.456A>G
BT-20	chr1	46087577	G	A	CCDC17, CCDC17, CCDC17	p.P353L, p.P344L, p.P174L	0	48	100	NM_001195193.1:c.*3764G>A	NM_002482.2:c.*3764G>A	NM_002482.3:c.*3764G>A	NM_152298.2:c.*3764G>A	NM_152298.3:c.*3764G>A	NM_172164.1:c.*3764G>A	XM_005270888.1:c.*3764G>A	XM_005270889.1:c.*3764G>A	NM_001114938.1:c.962C>T	NM_001114938.2:c.1058C>T	NM_001190182.1:c.1031C>T	XM_005270525.1:c.1157C>T	XM_005270526.1:c.1130C>T	XM_005270527.1:c.1157C>T	XM_005270528.1:c.1058C>T	XM_005270529.1:c.1016C>T	XM_005270530.1:c.1157C>T	XM_005270531.1:c.1157C>T	XM_005270532.1:c.857C>T	XM_005270533.1:c.521C>T	XM_005270534.1:c.521C>T	XR_246239.1:n.1106C>T
BT-20	chr1	46476587	T	G	MAST2, MAST2, MAST2, MAST2, MAST2	p.D388E, p.D96E, p.D310E, p.D388E, p.D273E	44	34	43.5897	NM_015112.2:c.1164T>G	XM_005270652.1:c.1185T>G	XM_005270653.1:c.1185T>G	XM_005270654.1:c.1164T>G	XM_005270655.1:c.930T>G	XM_005270656.1:c.903T>G	XM_005270657.1:c.840T>G	XM_005270658.1:c.819T>G	XM_005270659.1:c.1185T>G
BT-20	chr1	46493460	T	G	MAST2, MAST2, MAST2, MAST2	p.I659M, p.I333M, p.I659M, p.I544M	26	25	49.0196	NM_015112.2:c.1977T>G	XM_005270652.1:c.1998T>G	XM_005270653.1:c.1998T>G	XM_005270654.1:c.1977T>G	XM_005270655.1:c.1743T>G	XM_005270656.1:c.1716T>G	XM_005270657.1:c.1653T>G	XM_005270658.1:c.1632T>G	XM_005270659.1:c.1998T>G
BT-20	chr1	46499526	A	G	MAST2, MAST2	p.K1197R, p.K1197R	22	24	52.1739	NM_015112.2:c.3590A>G	XM_005270652.1:c.3611A>G	XM_005270653.1:c.3611A>G	XM_005270654.1:c.3590A>G	XM_005270655.1:c.3356A>G	XM_005270656.1:c.3329A>G	XM_005270657.1:c.3266A>G	XM_005270658.1:c.3245A>G	XM_005270659.1:c.3611A>G
BT-20	chr1	46521559	A	T	PIK3R3, PIK3R3, PIK3R3, PIK3R3, PIK3R3	p.N283K, p.N329K, p.N283K, p.N300K, p.N73K	0	113	100	NM_001114172.1:c.849T>A	NM_003629.3:c.849T>A	XM_005271289.1:c.987T>A	XM_005271290.1:c.900T>A
BT-20	chr1	46655158	T	C	POMGNT1, POMGNT1, POMGNT1, POMGNT1, POMGNT1	p.M623V, p.M623V, p.M290V, p.M601V, p.M480V	0	16	100	NM_001243766.1:c.1867A>G	NM_017739.3:c.1867A>G	NR_024332.1:n.2518A>G	XM_005271010.1:c.1867A>G	XM_005271011.1:c.1801A>G	XM_005271012.1:c.1801A>G	XR_246283.1:n.1984A>G	NM_005727.2:c.*3953T>C	NM_005727.3:c.*3953T>C
BT-20	chr1	46740279	C	T	RAD54L, RAD54L	p.R587W, p.R587W	27	23	46	NM_001142548.1:c.1759C>T	NM_003579.3:c.1759C>T	XM_005271272.1:c.1759C>T	XM_005271273.1:c.985C>T	NM_006369.4:c.*4258G>A	XM_005270376.1:c.*4258G>A	XM_005270377.1:c.*4258G>A
BT-20	chr1	46806550	C	T	NSUN4	p.L18F	35	26	42.623	NM_001256127.1:c.-1042C>T	NM_001256128.1:c.-674C>T	NM_199044.2:c.52C>T	NM_199044.3:c.52C>T	NR_045789.1:n.702C>T	NR_045790.1:n.702C>T	NR_045791.1:n.702C>T
BT-20	chr1	46810530	A	G	NSUN4, NSUN4, NSUN4	p.T2A, p.T2A, p.T51A	118	129	52.2267	NM_001256127.1:c.4A>G	NM_001256128.1:c.4A>G	NM_199044.2:c.151A>G	NM_199044.3:c.151A>G	NR_045789.1:n.976A>G	NR_045790.1:n.801A>G	NR_045791.1:n.801A>G
BT-20	chr1	47133811	T	C	ATPAF1, ATPAF1	p.S62G, p.S62G	0	7	100	NM_001145474.1:c.-3796T>C	NM_001042546.1:c.184A>G	NM_001042546.2:c.253A>G	NM_001243728.1:c.-2491A>G	NM_001256418.1:c.-2771A>G	NM_022745.3:c.184A>G	NM_022745.4:c.253A>G	NR_045030.1:n.-2261A>G	NM_001145474.2:c.-3796T>C	XM_005270845.1:c.-3873T>C
BT-20	chr1	47607851	A	T	CYP4A22, CYP4A22, CYP4A22	p.N152Y, p.N152Y, p.N152Y	109	72	39.779	NM_001010969.2:c.454A>T	XM_005270767.1:c.454A>T	XM_005270768.1:c.454A>T	XM_005270769.1:c.454A>T	XM_005270770.1:c.454A>T
BT-20	chr1	47609489	T	C	CYP4A22, CYP4A22	p.C231R, p.C231R	47	51	52.0408	NM_001010969.2:c.691T>C	XM_005270767.1:c.635+424T>C	XM_005270768.1:c.635+424T>C	XM_005270769.1:c.691T>C	XM_005270770.1:c.635+424T>C
BT-20	chr1	47685455	T	C	TAL1	p.N68S	0	37	100	NM_003189.2:c.933A>G	XM_005271158.1:c.933A>G	XM_005271159.1:c.933A>G	XM_005271160.1:c.933A>G
BT-20	chr1	47726087	T	C	STIL, STIL, STIL, STIL, STIL, STIL, STIL	p.H967R, p.H984R, p.H984R, p.H938R, p.H920R, p.H985R, p.H597R	42	35	45.4545	NM_001048166.1:c.2954A>G	NM_003035.2:c.2951A>G	XM_005271131.1:c.2951A>G	XM_005271132.1:c.2900A>G
BT-20	chr1	47767914	G	A	STIL, STIL, STIL, STIL, STIL, STIL	p.A86V, p.A86V, p.A86V, p.A86V, p.A86V, p.A86V	29	43	59.7222	NM_001048166.1:c.257C>T	NM_003035.2:c.257C>T	XM_005271131.1:c.257C>T	XM_005271132.1:c.257C>T
BT-20	chr1	47799639	G	C	CMPK1, CMPK1	p.G8R, p.G8R	28	38	57.5758	NM_001136140.1:c.22G>C	NM_016308.2:c.22G>C	NR_046394.1:n.171G>C	NR_046395.1:n.171G>C
BT-20	chr1	47904909	G	C	FOXD2	p.A368P	0	51	100	NM_004474.3:c.1102G>C	NR_026878.1:n.-4596C>G
BT-20	chr1	48697733	T	G	SLC5A9, SLC5A9, SLC5A9	p.I294M, p.I283M, p.I269M	0	62	100	NM_001011547.2:c.807T>G	NM_001135181.1:c.882T>G	XM_005270587.1:c.870T>G	XM_005270588.1:c.-178T>G	XM_005270589.1:c.-87-306T>G
BT-20	chr1	50666515	C	T	ELAVL4	p.P270S	0	165	100	NM_001144774.1:c.774-8C>T	NM_001144775.1:c.825-8C>T	NM_001144776.1:c.774-8C>T	NM_001144777.1:c.783-8C>T	NM_021952.3:c.808C>T	XM_005270581.1:c.789-8C>T
BT-20	chr1	51439649	G	C	CDKN2C, CDKN2C	p.A72P, p.A72P	55	37	40.2174	NM_001262.2:c.214G>C	NM_078626.2:c.214G>C	XM_005270771.1:c.-2480G>C
BT-20	chr1	51868160	C	G	EPS15, EPS15, EPS15	p.G610A, p.G296A, p.G476A	15	15	50	NM_001159969.1:c.887G>C	NM_001981.2:c.1829G>C	XM_005270617.1:c.1940G>C	XM_005270618.1:c.1739G>C	XM_005270619.1:c.1427G>C	XM_005270620.1:c.860G>C
BT-20	chr1	52940845	C	A	ZCCHC11, ZCCHC11, ZCCHC11, ZCCHC11, ZCCHC11	p.D796Y, p.D796Y, p.D555Y, p.D796Y, p.D796Y	92	70	43.2099	NM_001009881.1:c.2386G>T	NM_001009881.2:c.2386G>T	NM_001009882.1:c.2386G>T	NM_015269.1:c.2386G>T	NM_015269.2:c.2386G>T	XM_005270676.1:c.2386G>T	XM_005270677.1:c.2386G>T	XM_005270678.1:c.2386G>T	XM_005270679.1:c.2386G>T	XM_005270680.1:c.2386G>T	XM_005270681.1:c.2386G>T	XM_005270682.1:c.2053G>T	XM_005270683.1:c.2386G>T	XM_005270684.1:c.2386G>T	XM_005270685.1:c.2386G>T
BT-20	chr1	53153432	T	C	SELRC1	p.K219R	1	137	99.2754	NM_023077.2:c.656A>G	NM_023077.1:c.656A>G
BT-20	chr1	53544597	T	C	PODN, PODN, PODN, PODN	p.V520A, p.V501A, p.V501A, p.V378A	0	30	100	NM_001199082.1:c.1133T>C	NM_001199080.1:c.1502T>C	NM_001199081.1:c.1502T>C	NM_153703.3:c.1559T>C	NM_153703.4:c.1559T>C	XM_005270457.1:c.1415T>C
BT-20	chr1	53553754	T	C	SLC1A7, SLC1A7, SLC1A7	p.Q190R, p.Q596R, p.Q537R	23	35	60.3448	NM_001199082.1:c.*3597T>C	NM_001199080.1:c.*3597T>C	NM_001199081.1:c.*3597T>C	NM_153703.3:c.*3597T>C	NM_153703.4:c.*3597T>C	XM_005270457.1:c.*3597T>C	NM_006671.4:c.1610A>G	XM_005271133.1:c.1787A>G	XM_005271134.1:c.1413A>G	XR_246290.1:n.1765A>G
BT-20	chr1	53569237	G	A	SLC1A7, SLC1A7, SLC1A7	p.R88C, p.R160C, p.R160C	41	32	43.8356	NM_006671.4:c.478C>T	XM_005271133.1:c.478C>T	XM_005271134.1:c.262C>T	XR_246290.1:n.661C>T
BT-20	chr1	53676448	G	A	CPT2	p.V368I	0	95	100	NM_000098.2:c.1102G>A	XM_005270484.1:c.1102G>A	NM_017887.1:c.*3883C>T
BT-20	chr1	53679229	A	G	CPT2	p.M647V	63	57	47.5	NM_000098.2:c.1939A>G	XM_005270484.1:c.1870A>G	NM_017887.1:c.*1102T>C
BT-20	chr1	53712727	C	T	LRP8, LRP8, LRP8, LRP8, LRP8	p.R893Q, p.R446Q, p.R689Q, p.R782Q, p.R952Q	52	49	48.5149	NM_001018054.1:c.2678G>A	NM_001018054.2:c.2678G>A	NM_004631.3:c.2855G>A	NM_004631.4:c.2855G>A	NM_017522.3:c.2066G>A	NM_017522.4:c.2066G>A	NM_033300.2:c.2345G>A	NM_033300.3:c.2345G>A	XM_005271173.1:c.2894G>A	XM_005271174.1:c.2507G>A	XM_005271175.1:c.2468G>A	XM_005271176.1:c.2165G>A	NR_038953.1:n.*4272C>T	XR_110511.1:n.*3937C>T
BT-20	chr1	53792651	A	C	LRP8, LRP8, LRP8, LRP8	p.D46E, p.D46E, p.D46E, p.D46E	81	90	52.6316	NM_001018054.1:c.138T>G	NM_001018054.2:c.138T>G	NM_004631.3:c.138T>G	NM_004631.4:c.138T>G	NM_017522.3:c.138T>G	NM_017522.4:c.138T>G	NM_033300.2:c.138T>G	NM_033300.3:c.138T>G	XM_005271173.1:c.138T>G	XM_005271174.1:c.138T>G	XM_005271175.1:c.138T>G	XM_005271176.1:c.138T>G
BT-20	chr1	54606804	C	T	CDCP2	p.G244R	0	69	100	NM_201546.2:c.730G>A	NM_201546.3:c.730G>A
BT-20	chr1	54681920	G	C	MRPL37, MRPL37	p.C366S, p.C235S	0	70	100	NM_016491.3:c.1097G>C	XM_005270920.1:c.1097G>C	XM_005270921.1:c.704G>C
BT-20	chr1	55075452	G	A	FAM151A	p.A416V	0	87	100	NM_015547.2:c.1629+1711G>A	NM_015547.3:c.1629+1711G>A	NM_147161.2:c.*667G>A	NM_147161.3:c.*667G>A	XM_005270730.1:c.*667G>A	XM_005270731.1:c.*667G>A	XM_005270732.1:c.*667G>A	XM_005270733.1:c.*667G>A	XM_005270734.1:c.*667G>A	NM_176782.2:c.1247C>T
BT-20	chr1	55119515	T	G	HEATR8, HEATR8, HEATR8	p.Y306D, p.Y306D, p.Y306D	87	58	40	NM_001039464.2:c.916T>G	NR_026782.1:n.1234T>G	NR_037639.1:n.1345T>G	NR_037640.1:n.1240T>G	NR_037641.1:n.1240T>G
BT-20	chr1	55119546	A	G	HEATR8, HEATR8, HEATR8	p.E316G, p.E316G, p.E316G	0	129	100	NM_001039464.2:c.947A>G	NR_026782.1:n.1265A>G	NR_037639.1:n.1376A>G	NR_037640.1:n.1271A>G	NR_037641.1:n.1271A>G
BT-20	chr1	55136529	T	C	HEATR8, HEATR8, HEATR8, HEATR8	p.V509A, p.V27A, p.V509A, p.V77A	49	52	51.4851	NM_001039464.2:c.1526T>C	NR_026782.1:n.1844T>C	NR_037639.1:n.2030T>C	NR_037640.1:n.1850T>C	NR_037641.1:n.1850T>C
BT-20	chr1	55139741	A	G	HEATR8, HEATR8, HEATR8, HEATR8	p.H618R, p.H136R, p.H618R, p.H186R	1	28	96.5517	NM_001039464.2:c.1853A>G	NR_026782.1:n.2187A>G	NR_037639.1:n.2373A>G	NR_037640.1:n.2177A>G	NR_037641.1:n.2193A>G
BT-20	chr1	55247097	G	A	TTC22	p.A510V	18	17	48.5714	NM_001114108.1:c.1529C>T	NM_017904.3:c.*4122C>T
BT-20	chr1	55248074	A	G	TTC22	p.L366P	60	32	34.7826	NM_001114108.1:c.1097T>C	NM_017904.3:c.*3145T>C
BT-20	chr1	55277599	T	C	C1orf177, C1orf177	p.Y205H, p.Y205H	0	59	100	NM_001110533.1:c.613T>C	NM_152607.2:c.613T>C
BT-20	chr1	55524237	G	A	PCSK9	p.V474I	0	64	100	NM_174936.2:c.1420G>A	NM_174936.3:c.1420G>A
BT-20	chr1	55529187	G	A	PCSK9	p.G670E	0	41	100	NM_174936.2:c.2009G>A	NM_174936.3:c.2009G>A	NM_015306.1:c.*5531C>T	NM_015306.2:c.*5531C>T	XM_005270690.1:c.*5531C>T
BT-20	chr1	55541174	A	G	USP24, USP24	p.V2468A, p.V2302A	0	41	100	NM_015306.1:c.6923T>C	NM_015306.2:c.7403T>C	XM_005270689.1:c.6878T>C	XM_005270690.1:c.5618T>C
BT-20	chr1	55638075	G	A	USP24, USP24	p.T226I, p.T108I	1	177	99.4382	NM_015306.1:c.341C>T	NM_015306.2:c.677C>T	XM_005270689.1:c.152C>T
BT-20	chr1	57333311	C	A	C8A	p.A36E	40	24	37.5	NM_000562.2:c.107C>A
BT-20	chr1	57378149	G	T	C8A	p.R485L	49	25	33.7838	NM_000562.2:c.1454G>T
BT-20	chr1	57383315	G	C	C8A	p.E561Q	31	33	51.5625	NM_000562.2:c.1681G>C
BT-20	chr1	57422484	C	T	C8B, C8B, C8B	p.G65R, p.G117R, p.G55R	0	129	100	NM_000066.2:c.349G>A	NM_000066.3:c.349G>A	NM_001278543.1:c.193G>A	NM_001278544.1:c.163G>A	XM_005271166.1:c.460G>A
BT-20	chr1	59787350	T	G	FGGY, FGGY, FGGY	p.N43K, p.N43K, p.N43K	36	31	46.2687	NM_001113411.1:c.129T>G	NM_001244714.1:c.129T>G	NM_018291.3:c.129T>G	NR_103473.1:n.299T>G
BT-20	chr1	60299125	A	G	HOOK1, HOOK1, HOOK1	p.I108V, p.I66V, p.I108V	47	44	48.3516	NM_015888.4:c.322A>G	XM_005270922.1:c.322A>G	XR_246271.1:n.518A>G	XR_246272.1:n.518A>G
BT-20	chr1	60466814	T	C	C1orf87	p.K403E	25	27	51.9231	NM_152377.1:c.1207A>G	NM_152377.2:c.1207A>G
BT-20	chr1	62261168	A	G	INADL, INADL, INADL, INADL	p.I97V, p.I400V, p.I400V, p.I400V	0	42	100	NM_176877.2:c.1198A>G	XM_005270341.1:c.1198A>G	XM_005270342.1:c.1198A>G	XM_005270343.1:c.1198A>G	XM_005270344.1:c.1198A>G	XM_005270345.1:c.1198A>G	XM_005270346.1:c.1198A>G	XM_005270347.1:c.1198A>G	XR_246222.1:n.1310A>G
BT-20	chr1	62330080	T	G	INADL, INADL, INADL, INADL	p.I567M, p.I870M, p.I870M, p.I870M	0	91	100	NM_176877.2:c.2610T>G	XM_005270341.1:c.2610T>G	XM_005270342.1:c.2610T>G	XM_005270343.1:c.2610T>G	XM_005270344.1:c.2610T>G	XM_005270345.1:c.2610T>G	XM_005270346.1:c.2610T>G	XM_005270347.1:c.2610T>G	XR_246222.1:n.2722T>G
BT-20	chr1	62380298	G	A	INADL, INADL, INADL, INADL	p.G875S, p.G1178S, p.G1178S, p.G1178S	72	68	48.5714	NM_176877.2:c.3532G>A	XM_005270341.1:c.3532G>A	XM_005270342.1:c.3532G>A	XM_005270343.1:c.3532G>A	XM_005270344.1:c.3532G>A	XM_005270345.1:c.3532G>A	XM_005270346.1:c.3532G>A	XM_005270347.1:c.3532G>A	XR_246222.1:n.3644G>A
BT-20	chr1	62713224	C	G	KANK4, KANK4, KANK4, KANK4	p.V935L, p.V307L, p.V73L, p.V291L	0	38	100	NM_181712.4:c.2803G>C
BT-20	chr1	62728784	A	G	KANK4, KANK4, KANK4	p.V840A, p.V212A, p.V196A	0	64	100	NM_181712.4:c.2519T>C
BT-20	chr1	62728838	T	C	KANK4, KANK4, KANK4	p.H822R, p.H194R, p.H178R	0	42	100	NM_181712.4:c.2465A>G
BT-20	chr1	62911038	T	A	USP1, USP1, USP1	p.L396H, p.L396H, p.L396H	52	50	49.0196	NM_001017415.1:c.1187T>A	NM_001017416.1:c.1187T>A	NM_003368.4:c.1187T>A
BT-20	chr1	63881552	C	T	ALG6	p.S304F	86	94	52.2222	NM_013339.3:c.911C>T	XM_005270788.1:c.917C>T
BT-20	chr1	64114301	T	C	PGM1, PGM1, PGM1	p.Y438H, p.Y420H, p.Y223H	32	42	56.7568	NM_001172818.1:c.1312T>C	NM_001172819.1:c.667T>C	NM_002633.2:c.1258T>C
BT-20	chr1	65113568	T	C	CACHD1, CACHD1, CACHD1	p.M363T, p.M118T, p.M118T	0	61	100	NM_020925.2:c.1088T>C
BT-20	chr1	66036441	A	G	LEPR, LEPR, LEPR, LEPR, LEPR, LEPR, LEPR	p.K109R, p.K109R, p.K109R, p.K109R, p.K109R, p.K109R, p.K109R	36	44	55	XM_005270950.1:c.326A>G	XM_005270951.1:c.326A>G	XM_005270952.1:c.326A>G	NM_001003679.1:c.326A>G	NM_001003679.2:c.326A>G	NM_001003679.3:c.326A>G	NM_001003680.1:c.326A>G	NM_001003680.2:c.326A>G	NM_001003680.3:c.326A>G	NM_001198687.1:c.326A>G	NM_001198688.1:c.326A>G	NM_001198689.1:c.326A>G	NM_002303.3:c.326A>G	NM_002303.4:c.326A>G	NM_002303.5:c.326A>G
BT-20	chr1	67185039	G	T	SGIP1, SGIP1, SGIP1, SGIP1, SGIP1, SGIP1	p.A167S, p.A165S, p.A70S, p.A565S, p.A165S, p.A359S	79	82	50.9317	NM_032291.2:c.1693G>T	XM_005271262.1:c.1786G>T	XM_005271263.1:c.1786G>T	XM_005271264.1:c.1705G>T	XM_005271265.1:c.1675G>T	XM_005271266.1:c.1603G>T	XM_005271267.1:c.1174G>T	XM_005271268.1:c.1120G>T	XM_005271269.1:c.1102G>T	XM_005271270.1:c.1096G>T	XM_005271271.1:c.1063G>T
BT-20	chr1	67243024	C	A	TCTEX1D1	p.L143I	0	88	100	NM_152665.1:c.427C>A	NM_152665.2:c.427C>A	XM_005270595.1:c.397C>A
BT-20	chr1	67288045	C	T	WDR78, WDR78	p.R832Q, p.R545Q	0	26	100	NM_024763.3:c.2495G>A	NM_024763.4:c.2495G>A	XM_005271212.1:c.2300G>A	XM_005271213.1:c.1628G>A
BT-20	chr1	67293519	G	C	WDR78	p.Y696X	30	18	37.5	NM_024763.3:c.2088C>G	NM_024763.4:c.2088C>G	XM_005271212.1:c.1893C>G	XM_005271213.1:c.1221C>G
BT-20	chr1	67390416	G	C	WDR78, WDR78	p.C33W, p.C33W	161	106	39.7004	NM_001077700.1:c.-458G>C	NM_001077700.2:c.-296G>C	NM_001077702.1:c.-458G>C	NM_001077702.2:c.-478G>C	NM_001077703.1:c.-458G>C	NM_001077703.2:c.-296G>C	NM_001146110.1:c.-481G>C	NM_001146111.1:c.-478G>C	NM_001146112.1:c.-571G>C	NM_001146113.1:c.-498G>C	NM_001278215.1:c.-478G>C	NM_020948.2:c.-458G>C	NM_020948.3:c.-478G>C	XM_005271075.1:c.-296G>C	XM_005271076.1:c.-917G>C	XM_005271077.1:c.-767G>C	NM_024763.3:c.99C>G	NM_024763.4:c.99C>G	NM_207014.1:c.99C>G	NM_207014.2:c.99C>G	XM_005271212.1:c.99C>G
BT-20	chr1	67390468	C	G	WDR78, WDR78	p.G16A, p.G16A	189	128	40.3785	NM_001077700.1:c.-406C>G	NM_001077700.2:c.-244C>G	NM_001077702.1:c.-406C>G	NM_001077702.2:c.-426C>G	NM_001077703.1:c.-406C>G	NM_001077703.2:c.-244C>G	NM_001146110.1:c.-429C>G	NM_001146111.1:c.-426C>G	NM_001146112.1:c.-519C>G	NM_001146113.1:c.-446C>G	NM_001278215.1:c.-426C>G	NM_020948.2:c.-406C>G	NM_020948.3:c.-426C>G	XM_005271075.1:c.-244C>G	XM_005271076.1:c.-865C>G	XM_005271077.1:c.-715C>G	NM_024763.3:c.47G>C	NM_024763.4:c.47G>C	NM_207014.1:c.47G>C	NM_207014.2:c.47G>C	XM_005271212.1:c.47G>C
BT-20	chr1	67560956	C	T	C1orf141, C1orf141	p.V189I, p.V189I	0	188	100	NM_001013674.1:c.565G>A	NM_001276351.1:c.565G>A	NM_001276352.1:c.629+979G>A	NR_075077.1:n.917+979G>A
BT-20	chr1	67633812	G	T	IL23R	p.Q3H	39	37	48.6842	NM_144701.2:c.9G>T	XM_005270512.1:c.-596G>T	XM_005270516.1:c.-1744G>T
BT-20	chr1	67685387	T	C	IL23R, IL23R, IL23R, IL23R, IL23R, IL23R, IL23R, IL23R, IL23R, IL23R, IL23R, IL23R	p.L169P, p.L56P, p.L310P, p.L155P, p.L107P, p.L55P, p.L56P, p.L267P, p.L107P, p.L169P, p.L169P, p.L107P	58	61	51.2605	NM_144701.2:c.929T>C	XM_005270512.1:c.320T>C	XM_005270513.1:c.320T>C	XM_005270514.1:c.320T>C	XM_005270515.1:c.230-17009T>C	XM_005270516.1:c.167T>C	XM_005270517.1:c.164T>C	XM_005270518.1:c.167T>C	XM_005270519.1:c.44-17009T>C
BT-20	chr1	68512899	C	A	DIRAS3, DIRAS3	p.A28S, p.A28S	41	48	53.9326	XR_078220.1:n.*2979C>A	NR_040077.1:n.266+12453C>A	XR_246218.1:n.311-24584C>A	XM_002342111.2:c.-1487+12453C>A	NM_004675.2:c.82G>T	XM_005271312.1:c.82G>T
BT-20	chr1	74575182	C	T	LRRIQ3	p.A255T	0	30	100	NM_001105659.1:c.763G>A	XM_005270451.1:c.763G>A	XM_005270452.1:c.763G>A	XM_005270453.1:c.763G>A	XM_005270454.1:c.-198G>A
BT-20	chr1	75038228	A	C	C1orf173	p.L1056V	83	71	46.1039	NM_001002912.3:c.3166T>G	NM_001002912.4:c.3166T>G	XM_005270449.1:c.940T>G	XM_005270450.1:c.940T>G	XR_246345.1:n.-4689A>C
BT-20	chr1	75065441	C	T	C1orf173, C1orf173	p.R349H, p.R555H	55	46	45.5446	NM_001002912.3:c.1664G>A	NM_001002912.4:c.1664G>A	XR_246345.1:n.278-15449C>T
BT-20	chr1	75199023	A	C	TYW3, TYW3, TYW3	p.E32A, p.E32A, p.E32A	34	41	54.6667	NM_001130042.1:c.-436T>G	NM_001130043.1:c.-397T>G	NM_001134759.1:c.-520T>G	NM_001889.3:c.-397T>G	XM_005270491.1:c.-683T>G	NM_001162916.1:c.95A>C	NM_138467.1:c.95A>C	NM_138467.2:c.95A>C	NR_027962.1:n.162A>C
BT-20	chr1	76269460	G	A	MSH4	p.A97T	45	49	52.1277	NM_002440.2:c.289G>A	NM_002440.3:c.289G>A	XM_005270878.1:c.289G>A
BT-20	chr1	76397972	C	T	ASB17	p.S2N	64	56	46.6667	NM_080868.2:c.5G>A	NR_026546.1:n.145G>A
BT-20	chr1	77093180	C	A	ST6GALNAC3	p.L223I	70	62	46.9697	NM_152996.1:c.667C>A	NM_152996.2:c.667C>A	XM_005270721.1:c.624-6633C>A
BT-20	chr1	82417696	A	G	LPHN2, LPHN2, LPHN2, LPHN2, LPHN2	p.K551R, p.K551R, p.K551R, p.K122R, p.K551R	21	24	53.3333	NM_012302.2:c.1652A>G	XM_005270666.1:c.1652A>G	XM_005270667.1:c.1652A>G	XM_005270668.1:c.1652A>G	XM_005270669.1:c.1652A>G	XM_005270670.1:c.1652A>G	XM_005270671.1:c.1652A>G	XM_005270672.1:c.1652A>G	XM_005270673.1:c.1652A>G	XM_005270674.1:c.1652A>G	XM_005270675.1:c.1652A>G
BT-20	chr1	84944989	A	G	RPF1	p.S9G	14	10	41.6667	NM_025065.6:c.25A>G
BT-20	chr1	85113229	A	G	SSX2IP, SSX2IP, SSX2IP, SSX2IP, SSX2IP, SSX2IP	p.C578R, p.C578R, p.C550R, p.C551R, p.C551R, p.C578R	72	44	37.931	NM_001166293.1:c.1732T>C	NM_001166294.1:c.1651T>C	NM_001166295.1:c.1651T>C	NM_001166417.1:c.1732T>C	NM_014021.2:c.1732T>C	NM_014021.3:c.1732T>C	XM_005270427.1:c.1732T>C	XM_005270428.1:c.1732T>C	XM_005270429.1:c.1729T>C	XM_005270432.1:c.*45T>C
BT-20	chr1	85537631	C	G	WDR63, WDR63	p.P3A, p.P3A	51	47	47.9592	NM_145172.3:c.7C>G	XM_005270437.1:c.7C>G	XM_005270438.1:c.7C>G
BT-20	chr1	85624549	C	T	SYDE2	p.V1157I	0	68	100	NM_032184.1:c.3469G>A	XM_005271252.1:c.*991G>A	XM_005271253.1:c.*2276G>A	XM_005271255.1:c.2731G>A	XM_005271256.1:c.2695G>A
BT-20	chr1	85648620	C	T	SYDE2, SYDE2	p.V569I, p.V569I	0	105	100	NM_032184.1:c.1705G>A	XM_005271252.1:c.2296G>A	XM_005271253.1:c.2296G>A	XM_005271254.1:c.2296G>A	XM_005271255.1:c.967G>A	XM_005271256.1:c.931G>A
BT-20	chr1	86173943	C	T	ZNHIT6, ZNHIT6	p.G9R, p.G9R	117	119	50.4237	NM_001170670.1:c.25G>A	NM_017953.2:c.25G>A	NM_017953.3:c.25G>A
BT-20	chr1	86200509	C	T	COL24A1, COL24A1, COL24A1	p.G1641S, p.G941S, p.G756S	54	45	45.4545	NM_152890.5:c.4921G>A
BT-20	chr1	86488232	G	A	COL24A1, COL24A1	p.P731S, p.P31S	58	67	53.6	NM_152890.5:c.2191C>T
BT-20	chr1	86590675	C	G	COL24A1, COL24A1	p.R448S, p.R448S	39	23	37.0968	NM_152890.5:c.1344G>C
BT-20	chr1	86591837	G	A	COL24A1, COL24A1	p.A61V, p.A61V	0	86	100	NM_152890.5:c.182C>T
BT-20	chr1	86894231	C	T	CLCA2	p.T152I	16	19	54.2857	NM_006536.5:c.455C>T
BT-20	chr1	86900372	C	G	CLCA2	p.Q306E	64	36	36	NM_006536.5:c.916C>G
BT-20	chr1	86909582	G	A	CLCA2	p.G534D	50	56	52.8302	NM_006536.5:c.1601G>A
BT-20	chr1	86939130	C	T	CLCA1, CLCA1	p.L65F, p.L65F	26	18	40.9091	NM_001285.3:c.193C>T
BT-20	chr1	86952324	A	G	CLCA1, CLCA1	p.N357S, p.N296S	0	63	100	NM_001285.3:c.1070A>G
BT-20	chr1	86959173	T	C	CLCA1, CLCA1	p.M524T, p.M463T	0	79	100	NM_001285.3:c.1571T>C
BT-20	chr1	89474818	A	G	GBP3, GBP3, GBP3, GBP3	p.C357R, p.C412R, p.C464R, p.C491R	42	32	43.2432	NM_018284.2:c.1471T>C	XM_005270741.1:c.1390T>C	XM_005270742.1:c.1234T>C	XM_005270743.1:c.1234T>C	XM_005270744.1:c.1069T>C
BT-20	chr1	89475135	C	T	GBP3, GBP3, GBP3, GBP3	p.V335M, p.V390M, p.V442M, p.V469M	42	33	44	NM_018284.2:c.1405G>A	XM_005270741.1:c.1324G>A	XM_005270742.1:c.1168G>A	XM_005270743.1:c.1168G>A	XM_005270744.1:c.1003G>A
BT-20	chr1	89582690	G	C	GBP2	p.P285A	23	13	36.1111	NM_004120.3:c.853C>G	NM_004120.4:c.853C>G	XM_005270740.1:c.853C>G
BT-20	chr1	89637578	G	A	GBP7	p.T14I	30	47	61.039	NM_207398.2:c.41C>T
BT-20	chr1	89846152	C	T	GBP6, GBP6	p.T278I, p.T148I	20	17	45.9459	NM_198460.2:c.833C>T	XM_005270548.1:c.833C>T	XM_005270549.1:c.443C>T
BT-20	chr1	89847372	G	T	GBP6, GBP6	p.A331S, p.A201S	0	63	100	NM_198460.2:c.991G>T	XM_005270548.1:c.991G>T	XM_005270549.1:c.601G>T
BT-20	chr1	89847411	C	T	GBP6, GBP6	p.L344F, p.L214F	0	44	100	NM_198460.2:c.1030C>T	XM_005270548.1:c.1030C>T	XM_005270549.1:c.640C>T
BT-20	chr1	89847444	A	G	GBP6, GBP6	p.M355V, p.M225V	0	26	100	NM_198460.2:c.1063A>G	XM_005270548.1:c.1063A>G	XM_005270549.1:c.673A>G
BT-20	chr1	89849742	A	T	GBP6, GBP6	p.D520V, p.D390V	0	179	100	NM_198460.2:c.1559A>T	XM_005270548.1:c.1559A>T	XM_005270549.1:c.1169A>T
BT-20	chr1	90178743	A	G	LRRC8C	p.D205G	0	40	100	NM_032270.4:c.614A>G
BT-20	chr1	91782031	T	C	HFM1, HFM1, HFM1, HFM1	p.I127V, p.I939V, p.I623V, p.I618V	23	30	56.6038	NM_001017975.3:c.2815A>G	XM_005270552.1:c.1852A>G
BT-20	chr1	91859795	T	C	HFM1, HFM1	p.I117V, p.I117V	0	139	100	NM_001017975.3:c.349A>G	XM_005270552.1:c.-109+6774A>G
BT-20	chr1	91859801	A	G	HFM1, HFM1	p.S115P, p.S115P	75	68	47.5524	NM_001017975.3:c.343T>C	XM_005270552.1:c.-109+6768T>C
BT-20	chr1	92428495	C	A	BRDT, BRDT, BRDT, BRDT, BRDT, BRDT	p.Q62K, p.Q62K, p.Q62K, p.Q62K, p.Q62K, p.Q62K	0	62	100	NM_001242805.1:c.184C>A	NM_001242806.1:c.184C>A	NM_001242807.1:c.184C>A	NM_001242808.1:c.184C>A	NM_001242810.1:c.-27-1689C>A	NM_001726.3:c.184C>A	NM_207189.2:c.184C>A	XM_005271151.1:c.184C>A	XM_005271152.1:c.184C>A
BT-20	chr1	92445257	C	G	BRDT, BRDT, BRDT, BRDT, BRDT, BRDT, BRDT	p.N410K, p.N364K, p.N337K, p.N414K, p.N364K, p.N410K, p.N410K	0	131	100	NM_001242805.1:c.1230C>G	NM_001242806.1:c.1242C>G	NM_001242807.1:c.1092C>G	NM_001242808.1:c.1092C>G	NM_001242810.1:c.1011C>G	NM_001726.3:c.1230C>G	NM_207189.2:c.1230C>G	XM_005271151.1:c.1230C>G	XM_005271152.1:c.1230C>G
BT-20	chr1	92457843	C	T	BRDT, BRDT, BRDT, BRDT, BRDT, BRDT, BRDT	p.P696L, p.P650L, p.P623L, p.P700L, p.P650L, p.P696L, p.P696L	0	15	100	NM_001242805.1:c.2087C>T	NM_001242806.1:c.2099C>T	NM_001242807.1:c.1949C>T	NM_001242808.1:c.1949C>T	NM_001242810.1:c.1868C>T	NM_001726.3:c.2087C>T	NM_207189.2:c.2087C>T	XM_005271151.1:c.2087C>T	XM_005271152.1:c.2087C>T
BT-20	chr1	92647532	C	A	KIAA1107, KIAA1107	p.T993N, p.T918N	0	189	100	NM_015237.2:c.2978C>A
BT-20	chr1	93160902	T	C	EVI5, EVI5	p.I336V, p.I336V	0	72	100	NM_005665.4:c.1006A>G	XM_005271179.1:c.997A>G	XM_005271180.1:c.874A>G	XM_005271181.1:c.1006A>G	XM_005271182.1:c.739A>G
BT-20	chr1	93580581	G	C	MTF2, MTF2, MTF2, MTF2, MTF2	p.C140S, p.C38S, p.C140S, p.C38S, p.C38S	0	53	100	NM_001164391.1:c.113G>C	NM_001164392.1:c.419G>C	NM_001164393.1:c.113G>C	NM_007358.3:c.419G>C	XM_005270627.1:c.419G>C	XM_005270628.1:c.-277G>C
BT-20	chr1	93620393	G	A	TMED5	p.T175I	73	46	38.6555	NM_001167830.1:c.573C>T	NM_016040.3:c.524C>T	NM_016040.4:c.524C>T	NR_030761.1:n.1042C>T
BT-20	chr1	93672723	A	C	CCDC18, CCDC18	p.N326T, p.N5T	17	18	51.4286	NM_206886.2:c.1331A>C	NM_206886.3:c.977A>C	XM_005270815.1:c.1331A>C	XM_005270816.1:c.1331A>C	XM_005270817.1:c.-3790A>C
BT-20	chr1	94544234	T	C	ABCA4, ABCA4	p.H423R, p.H423R	51	62	54.8673	NM_000350.2:c.1268A>G
BT-20	chr1	94639447	C	T	ARHGAP29	p.G1255D	0	260	100	NM_004815.3:c.3764G>A	XM_005271349.1:c.3764G>A
BT-20	chr1	95330372	G	A	SLC44A3, SLC44A3, SLC44A3, SLC44A3, SLC44A3, SLC44A3, SLC44A3, SLC44A3	p.V438I, p.V370I, p.V390I, p.V358I, p.V438I, p.V341I, p.V358I, p.V402I	0	47	100	NM_001114106.1:c.1312G>A	NM_001114106.2:c.1312G>A	NM_001258340.1:c.1312G>A	NM_001258341.1:c.1216G>A	NM_001258342.1:c.1204G>A	NM_001258343.1:c.1108G>A	NM_152369.3:c.1168G>A	NM_152369.4:c.1168G>A	XM_005270439.1:c.1309G>A	XM_005270440.1:c.1216G>A	XM_005270441.1:c.1168G>A	XM_005270442.1:c.1312G>A	XM_005270443.1:c.1072G>A	XM_005270444.1:c.1312G>A
BT-20	chr1	95709821	T	C	RWDD3, RWDD3, RWDD3, TMEM56-RWDD3, RWDD3, RWDD3	p.V47A, p.V47A, p.V47A, p.V32A, p.V47A, p.V32A	0	117	100	NM_001199691.1:c.*15T>C	NM_001128142.1:c.140T>C	NM_001199682.1:c.140T>C	NM_001278248.1:c.95T>C	NM_001278247.1:c.95T>C	NM_015485.4:c.140T>C	NR_037643.1:n.349T>C	NR_103483.1:n.216T>C	NR_103484.1:n.196-300T>C
BT-20	chr1	95709939	T	G	RWDD3, RWDD3, RWDD3, TMEM56-RWDD3, RWDD3, RWDD3	p.N86K, p.N86K, p.N86K, p.N71K, p.N86K, p.N71K	64	62	49.2063	NM_001199691.1:c.*133T>G	NM_001128142.1:c.258T>G	NM_001199682.1:c.258T>G	NM_001278248.1:c.213T>G	NM_001278247.1:c.213T>G	NM_015485.4:c.258T>G	NR_037643.1:n.467T>G	NR_103483.1:n.334T>G	NR_103484.1:n.196-182T>G
BT-20	chr1	98348885	G	A	DPYD, DPYD	p.R29C, p.R29C	0	57	100	NM_000110.3:c.85C>T	NM_001160301.1:c.85C>T	XM_005270561.1:c.39+37555C>T	XM_005270562.1:c.85C>T	XM_005270563.1:c.85C>T	XM_005270564.1:c.85C>T
BT-20	chr1	100575933	G	A	SASS6, SASS6	p.A259V, p.A92V	36	40	52.6316	NM_194292.1:c.776C>T	XM_005270551.1:c.275C>T
BT-20	chr1	100575941	C	G	SASS6, SASS6	p.E256D, p.E89D	39	36	48	NM_194292.1:c.768G>C	XM_005270551.1:c.267G>C
BT-20	chr1	100598866	G	A	CCDC76, CCDC76	p.A48T, p.A48T	0	30	100	NM_019083.1:c.142G>A	NM_019083.2:c.142G>A	XM_005270945.1:c.142G>A	XM_005270946.1:c.-212G>A	XR_246273.1:n.148G>A	XR_246274.1:n.198G>A	XR_246275.1:n.159G>A	XR_246276.1:n.198G>A	NM_194292.1:c.-496C>T	XM_005270551.1:c.-917C>T
BT-20	chr1	100598867	C	T	CCDC76, CCDC76	p.A48V, p.A48V	0	29	100	NM_019083.1:c.143C>T	NM_019083.2:c.143C>T	XM_005270945.1:c.143C>T	XM_005270946.1:c.-211C>T	XR_246273.1:n.149C>T	XR_246274.1:n.199C>T	XR_246275.1:n.160C>T	XR_246276.1:n.199C>T	NM_194292.1:c.-497G>A	XM_005270551.1:c.-918G>A
BT-20	chr1	100672060	T	C	DBT, DBT	p.S384G, p.S203G	0	30	100	NM_001918.2:c.1150A>G	NM_001918.3:c.1150A>G	XM_005270543.1:c.1150A>G	XM_005270544.1:c.*4597A>G	XM_005270545.1:c.607A>G	XM_005270546.1:c.607A>G
BT-20	chr1	101005090	G	A	GPR88, GPR88	p.V190I, p.V190I	0	46	100	NM_022049.2:c.568G>A
BT-20	chr1	103379918	G	A	COL11A1, COL11A1, COL11A1, COL11A1, COL11A1	p.P1284L, p.P519L, p.P1207L, p.P1323L, p.P1335L	11	19	63.3333	NM_001190709.1:c.3851C>T	NM_001854.3:c.3968C>T	NM_080629.2:c.4004C>T	NM_080630.2:c.3851C>T	NM_080630.3:c.3620C>T
BT-20	chr1	108307722	T	A	VAV3, VAV3, VAV3, VAV3	p.K299N, p.K299N, p.K299N, p.K123N	49	14	22.2222	NM_006113.4:c.897A>T	XM_005270358.1:c.897A>T	XM_005270359.1:c.897A>T	XM_005270360.1:c.615A>T	XM_005270361.1:c.897A>T	XR_246224.1:n.944A>T
BT-20	chr1	108307727	T	A	VAV3, VAV3, VAV3, VAV3	p.T298S, p.T298S, p.T298S, p.T122S	55	14	20.2899	NM_006113.4:c.892A>T	XM_005270358.1:c.892A>T	XM_005270359.1:c.892A>T	XM_005270360.1:c.610A>T	XM_005270361.1:c.892A>T	XR_246224.1:n.939A>T
BT-20	chr1	109265029	G	T	FNDC7	p.R224L	0	221	100	NM_001144937.1:c.671G>T	XM_005270550.1:c.-29G>T
BT-20	chr1	109268573	T	C	FNDC7, FNDC7	p.V120A, p.V353A	0	241	100	NM_001144937.1:c.1058T>C	XM_005270550.1:c.359T>C
BT-20	chr1	109369915	G	T	AKNAD1, AKNAD1	p.N616K, p.N323K	40	273	87.2204	NM_152763.3:c.1848C>A	NM_152763.4:c.1848C>A	NR_049760.1:n.2058C>A
BT-20	chr1	109395105	C	T	AKNAD1	p.S61N	1	751	99.867	NM_152763.3:c.182G>A	NM_152763.4:c.182G>A	NR_049760.1:n.602G>A	XR_041428.1:n.-4902C>T	NR_034168.1:n.-4734C>T	NR_049777.1:n.-4734C>T
BT-20	chr1	109735416	A	C	KIAA1324, KIAA1324, KIAA1324, KIAA1324, KIAA1324	p.T521P, p.T623P, p.T573P, p.T536P, p.T273P	0	616	100	NM_001267048.1:c.1606A>C	NM_001267049.1:c.817A>C	NM_020775.2:c.1867A>C	NM_020775.3:c.1867A>C	NM_020775.4:c.1867A>C	NR_049773.1:n.1967A>C	NR_049774.1:n.1948A>C
BT-20	chr1	109745618	T	C	KIAA1324, KIAA1324, KIAA1324	p.L1009P, p.L922P, p.L659P	0	349	100	NM_001267048.1:c.2765T>C	NM_001267049.1:c.1976T>C	NM_020775.2:c.3026T>C	NM_020775.3:c.3026T>C	NM_020775.4:c.3026T>C	NR_049773.1:n.3157T>C	NR_049774.1:n.3107T>C
BT-20	chr1	109838918	C	T	MYBPHL, MYBPHL	p.D269N, p.D246N	21	130	86.0927	NM_001010985.2:c.805G>A	NM_001265613.1:c.736G>A
BT-20	chr1	109840169	C	T	MYBPHL, MYBPHL	p.R102Q, p.R102Q	13	90	87.3786	NM_001010985.2:c.305G>A	NM_001265613.1:c.305G>A
BT-20	chr1	110019439	A	G	SYPL2, SYPL2, SYPL2, SYPL2	p.E99G, p.E7G, p.E99G, p.E99G	78	377	82.8571	NM_001040709.1:c.296A>G	XM_005270773.1:c.296A>G	XM_005270774.1:c.296A>G
BT-20	chr1	110300441	G	A	EPS8L3, EPS8L3, EPS8L3, EPS8L3, EPS8L3, EPS8L3	p.H260Y, p.H240Y, p.H294Y, p.H293Y, p.H293Y, p.H268Y	63	309	83.0645	NM_024526.2:c.877C>T	NM_024526.3:c.877C>T	NM_133181.2:c.877C>T	NM_133181.3:c.877C>T	NM_139053.1:c.880C>T	NM_139053.2:c.880C>T	XM_005271193.1:c.778C>T	XR_246393.1:n.224-1877G>A
BT-20	chr1	110466466	T	C	CSF1, CSF1	p.L408P, p.L408P	90	25	21.7391	NM_000757.4:c.1223T>C	NM_000757.5:c.1223T>C	NM_172210.2:c.1090+133T>C	NM_172211.2:c.545-216T>C	NM_172211.3:c.545-216T>C	NM_172212.2:c.1223T>C
BT-20	chr1	110466709	T	C	CSF1, CSF1, CSF1, CSF1, CSF1	p.F489S, p.F489S, p.F191S, p.F150S, p.F373S	0	94	100	NM_000757.4:c.1466T>C	NM_000757.5:c.1466T>C	NM_172210.2:c.1118T>C	NM_172211.2:c.572T>C	NM_172211.3:c.572T>C	NM_172212.2:c.1466T>C
BT-20	chr1	110950439	C	T	HBXIP	p.S17N	0	281	100	NM_006402.2:c.50G>A	NR_102697.1:n.9C>T	XR_246219.1:n.9C>T	XR_246220.1:n.-4306C>T
BT-20	chr1	111857208	G	A	CHIA	p.G102R	29	35	54.6875	NM_001040623.2:c.-14G>A	NM_001258001.1:c.-21G>A	NM_001258002.1:c.-14G>A	NM_001258003.1:c.-21G>A	NM_001258004.1:c.-319G>A	NM_001258005.1:c.-153G>A	NM_021797.2:c.-21G>A	NM_021797.3:c.-21G>A	NM_201653.2:c.304G>A	NM_201653.3:c.304G>A
BT-20	chr1	111861841	A	G	CHIA, CHIA, CHIA, CHIA, CHIA, CHIA, CHIA, CHIA	p.I231V, p.I178V, p.I178V, p.I178V, p.I231V, p.I178V, p.I231V, p.I339V	0	113	100	NM_001040623.2:c.532A>G	NM_001258001.1:c.691A>G	NM_001258002.1:c.532A>G	NM_001258003.1:c.691A>G	NM_001258004.1:c.532A>G	NM_001258005.1:c.532A>G	NM_021797.2:c.691A>G	NM_021797.3:c.691A>G	NM_201653.2:c.1015A>G	NM_201653.3:c.1015A>G
BT-20	chr1	111861974	T	C	CHIA, CHIA, CHIA, CHIA, CHIA, CHIA, CHIA, CHIA	p.F246S, p.F193S, p.F193S, p.F193S, p.F246S, p.F193S, p.F246S, p.F354S	59	22	27.1605	NM_001040623.2:c.578T>C	NM_001258001.1:c.737T>C	NM_001258002.1:c.578T>C	NM_001258003.1:c.737T>C	NM_001258004.1:c.578T>C	NM_001258005.1:c.578T>C	NM_021797.2:c.737T>C	NM_021797.3:c.737T>C	NM_201653.2:c.1061T>C	NM_201653.3:c.1061T>C
BT-20	chr1	111862952	T	G	CHIA, CHIA, CHIA, CHIA, CHIA, CHIA, CHIA, CHIA	p.V324G, p.V271G, p.V271G, p.V271G, p.V324G, p.V271G, p.V324G, p.V432G	0	62	100	NM_001040623.2:c.812T>G	NM_001258001.1:c.971T>G	NM_001258002.1:c.812T>G	NM_001258003.1:c.971T>G	NM_001258004.1:c.812T>G	NM_001258005.1:c.812T>G	NM_021797.2:c.971T>G	NM_021797.3:c.971T>G	NM_201653.2:c.1295T>G	NM_201653.3:c.1295T>G	XM_005270471.1:c.-4385T>G	XM_005270472.1:c.-4385T>G	XM_005270473.1:c.-4385T>G
BT-20	chr1	111891192	C	A	C1orf88, C1orf88	p.H72N, p.H105N	115	34	22.8188	NM_181643.4:c.313C>A	XM_005270471.1:c.469C>A	XM_005270472.1:c.463C>A	XM_005270473.1:c.370C>A	XM_005270474.1:c.214C>A
BT-20	chr1	111957097	C	G	OVGP1, OVGP1, OVGP1	p.E638Q, p.E676Q, p.E324Q	62	157	71.6895	NM_002557.3:c.2026G>C	XM_005270905.1:c.1912G>C	XM_005270906.1:c.1450G>C
BT-20	chr1	111957311	G	C	OVGP1, OVGP1, OVGP1	p.H566Q, p.H604Q, p.H252Q	62	191	75.4941	NM_002557.3:c.1812C>G	XM_005270905.1:c.1698C>G	XM_005270906.1:c.1236C>G
BT-20	chr1	111957693	A	G	OVGP1, OVGP1, OVGP1	p.M439T, p.M477T, p.M125T	29	74	71.8447	NM_002557.3:c.1430T>C	XM_005270905.1:c.1316T>C	XM_005270906.1:c.854T>C
BT-20	chr1	111992095	C	T	ATP5F1	p.P125S	79	236	74.9206	NM_024102.2:c.-304G>A	XM_005271190.1:c.-304G>A	XM_005271191.1:c.-304G>A	XR_246292.1:n.-180G>A	NM_001688.4:c.-69C>T	XM_005270929.1:c.373C>T
BT-20	chr1	112308953	T	C	DDX20, DDX20, DDX20	p.I636T, p.I398T, p.I244T	129	56	30.2703	NM_007204.3:c.1907T>C	NM_007204.4:c.1907T>C
BT-20	chr1	112309123	C	A	DDX20, DDX20, DDX20	p.R693S, p.R455S, p.R301S	203	88	30.2405	NM_007204.3:c.2077C>A	NM_007204.4:c.2077C>A
BT-20	chr1	112309331	T	C	DDX20, DDX20, DDX20	p.I762T, p.I524T, p.I370T	226	71	23.9057	NM_007204.3:c.2285T>C	NM_007204.4:c.2285T>C
BT-20	chr1	113255389	C	T	PPM1J, PPM1J	p.V30I, p.V236I	0	86	100	NM_005167.5:c.706G>A	XM_005270795.1:c.706G>A	XM_005270796.1:c.589G>A	XM_005270797.1:c.205G>A	XM_005270798.1:c.88G>A
BT-20	chr1	113255456	C	A	PPM1J	p.L213F	19	136	87.7419	NM_005167.5:c.639G>T	XM_005270795.1:c.639G>T	XM_005270796.1:c.553-31G>T	XM_005270797.1:c.138G>T	XM_005270798.1:c.52-31G>T
BT-20	chr1	114377568	A	G	PTPN22, PTPN22, PTPN22, PTPN22, PTPN22, PTPN22, PTPN22, PTPN22	p.W620R, p.W620R, p.W493R, p.W596R, p.W620R, p.W620R, p.W376R, p.W565R	0	214	100	NM_001193431.1:c.1858T>C	NM_012411.3:c.1858T>C	NM_012411.4:c.1693T>C	NM_015967.4:c.1858T>C	NM_015967.5:c.1858T>C	XM_005270738.1:c.1786T>C
BT-20	chr1	114424601	C	T	BCL2L15	p.D90N	0	342	100	NM_001010922.2:c.268G>A	XM_005270877.1:c.268G>A	XR_110491.1:n.247-15889C>T	NR_037864.1:n.247-15889C>T
BT-20	chr1	114438951	A	G	AP4B1, AP4B1, AP4B1, AP4B1, AP4B1, AP4B1	p.L381S, p.L480S, p.L7S, p.L274S, p.L312S, p.L480S	56	292	83.908	NM_001253852.1:c.1439T>C	NM_001253853.1:c.1142T>C	NM_006594.2:c.1439T>C	NM_006594.3:c.1439T>C	XM_005270381.1:c.1199-291T>C	XM_005270382.1:c.*1698T>C	XR_246227.1:n.1485-291T>C	XR_246228.1:n.*2436T>C	XM_002342103.1:c.-3586A>G	XR_110491.1:n.247-1539A>G	NR_037864.1:n.247-1539A>G
BT-20	chr1	114680310	G	A	SYT6, SYT6, SYT6	p.T293I, p.T208I, p.T208I	1	359	99.7222	NM_001270805.1:c.623C>T	NM_205848.2:c.623C>T	NM_205848.3:c.623C>T	XM_005270496.1:c.623C>T
BT-20	chr1	115168097	T	C	DENND2C, DENND2C	p.D170G, p.D170G	46	262	85.0649	NM_001256404.1:c.509A>G	NM_198459.3:c.509A>G	XM_005270547.1:c.509A>G
BT-20	chr1	115489879	T	G	SYCP1, SYCP1	p.S754A, p.S754A	22	6	21.4286	NM_003176.2:c.2260T>G	XM_005271153.1:c.2260T>G	XM_005271154.1:c.2251T>G	XM_005271155.1:c.2206T>G	XM_005271156.1:c.2095T>G
BT-20	chr1	115576023	A	G	TSHB	p.T14A	0	217	100	NM_000549.3:c.40A>G	NM_000549.4:c.40A>G	NM_001277991.1:c.-544A>G
BT-20	chr1	115829313	G	A	NGF, NGF	p.A35V, p.A35V	53	324	85.9416	NM_002506.2:c.104C>T
BT-20	chr1	116927468	T	C	ATP1A1	p.C63R	27	169	86.2245	NM_000701.6:c.183+4T>C	NM_000701.7:c.183+4T>C	NM_001001586.1:c.183+4T>C	NM_001160233.1:c.183+4T>C	NM_001160234.1:c.90+4T>C	XM_005270890.1:c.90+4T>C	XR_246268.1:n.709+4T>C
BT-20	chr1	117487711	T	A	PTGFRN	p.S277T	0	284	100	NM_020440.2:c.829T>A
BT-20	chr1	117554421	A	G	CD101, CD101, CD101, CD101	p.N225S, p.N225S, p.N225S, p.N163S	44	217	83.1418	NM_001256106.1:c.674A>G	NM_001256106.2:c.674A>G	NM_001256109.1:c.674A>G	NM_001256109.2:c.674A>G	NM_001256111.1:c.488A>G	NM_001256111.2:c.488A>G	NM_004258.3:c.674A>G	NM_004258.4:c.674A>G	NM_004258.5:c.674A>G
BT-20	chr1	117617705	A	G	TTF2, TTF2	p.K167E, p.K167E	44	196	81.6667	NM_003594.3:c.499A>G	XM_005271277.1:c.499A>G
BT-20	chr1	118657952	C	T	SPAG17	p.R143Q	96	511	84.1845	NM_206996.2:c.428G>A
BT-20	chr1	119427467	A	C	TBX15, TBX15	p.M284R, p.M460R	96	290	75.1295	NM_152380.2:c.1379T>G	XM_005271161.1:c.1796T>G	XM_005271162.1:c.1697T>G
BT-20	chr1	120379932	G	T	NBPF7	p.Q297K	121	225	65.0289	NM_001047980.1:c.889C>A	NM_001047980.2:c.889C>A
BT-20	chr1	120381846	A	G	NBPF7	p.S267P	139	46	24.8649	NM_001047980.1:c.799T>C	NM_001047980.2:c.799T>C
BT-20	chr1	144865850	G	T	PDE4DIP, PDE4DIP, PDE4DIP, PDE4DIP, PDE4DIP	p.D917E, p.D97E, p.D1910E, p.D1804E, p.D1910E	148	338	69.5473	NM_001198832.1:c.5412C>A	NM_001198832.2:c.5412C>A	NM_001198834.1:c.5730C>A	NM_001198834.2:c.5730C>A	NM_001198834.3:c.5730C>A	NM_014644.4:c.5730C>A	NM_014644.5:c.5730C>A	XM_005272981.1:c.6219C>A	XM_005272982.1:c.6138C>A	XM_005272983.1:c.5676C>A	XM_005272984.1:c.5511C>A	XR_246991.1:n.6659C>A	XR_246992.1:n.6656C>A	XR_246993.1:n.6331C>A	XR_246994.1:n.6473C>A	XR_246995.1:n.6659C>A	XR_246996.1:n.6170C>A	XR_246997.1:n.6329C>A	XR_246998.1:n.5758C>A	XR_246999.1:n.5980C>A	XR_247000.1:n.5312C>A	XR_247001.1:n.3130C>A
BT-20	chr1	144866643	G	A	PDE4DIP, PDE4DIP, PDE4DIP, PDE4DIP, PDE4DIP	p.R874C, p.R54C, p.R1867C, p.R1761C, p.R1867C	104	204	66.2338	NM_001198832.1:c.5281C>T	NM_001198832.2:c.5281C>T	NM_001198834.1:c.5599C>T	NM_001198834.2:c.5599C>T	NM_001198834.3:c.5599C>T	NM_014644.4:c.5599C>T	NM_014644.5:c.5599C>T	XM_005272981.1:c.6088C>T	XM_005272982.1:c.6007C>T	XM_005272983.1:c.5545C>T	XM_005272984.1:c.5380C>T	XR_246991.1:n.6528C>T	XR_246992.1:n.6525C>T	XR_246993.1:n.6200C>T	XR_246994.1:n.6342C>T	XR_246995.1:n.6528C>T	XR_246996.1:n.6039C>T	XR_246997.1:n.6198C>T	XR_246998.1:n.5627C>T	XR_246999.1:n.5849C>T	XR_247000.1:n.5181C>T	XR_247001.1:n.2999C>T
BT-20	chr1	144871782	A	G	PDE4DIP, PDE4DIP, PDE4DIP	p.L734P, p.L1727P, p.L1727P	55	72	56.6929	NM_001198832.1:c.4948+2095T>C	NM_001198832.2:c.4948+2095T>C	NM_001198834.1:c.5180T>C	NM_001198834.2:c.5180T>C	NM_001198834.3:c.5180T>C	NM_014644.4:c.5180T>C	NM_014644.5:c.5180T>C	XM_005272981.1:c.5669T>C	XM_005272982.1:c.5588T>C	XM_005272983.1:c.5126T>C	XM_005272984.1:c.4961T>C	XR_246991.1:n.6109T>C	XR_246992.1:n.6106T>C	XR_246993.1:n.5781T>C	XR_246994.1:n.6009+2095T>C	XR_246995.1:n.6109T>C	XR_246996.1:n.5620T>C	XR_246997.1:n.5779T>C	XR_246998.1:n.5208T>C	XR_246999.1:n.5430T>C	XR_247000.1:n.4762T>C	XR_247001.1:n.2580T>C
BT-20	chr1	144874815	T	C	PDE4DIP, PDE4DIP, PDE4DIP, PDE4DIP	p.H605R, p.H1598R, p.H1554R, p.H1598R	93	146	61.0879	NM_001198832.1:c.4661A>G	NM_001198832.2:c.4661A>G	NM_001198834.1:c.4793A>G	NM_001198834.2:c.4793A>G	NM_001198834.3:c.4793A>G	NM_014644.4:c.4793A>G	NM_014644.5:c.4793A>G	XM_005272981.1:c.5282A>G	XM_005272982.1:c.5201A>G	XM_005272983.1:c.4790A>G	XM_005272984.1:c.4625A>G	XR_246991.1:n.5722A>G	XR_246992.1:n.5719A>G	XR_246993.1:n.5394A>G	XR_246994.1:n.5722A>G	XR_246995.1:n.5722A>G	XR_246996.1:n.5233A>G	XR_246997.1:n.5392A>G	XR_246998.1:n.4821A>G	XR_246999.1:n.5043A>G	XR_247000.1:n.4375A>G	XR_247001.1:n.2193A>G
BT-20	chr1	144882823	C	T	PDE4DIP, PDE4DIP, PDE4DIP, PDE4DIP	p.A73T, p.A1066T, p.A1132T, p.A1066T	282	680	70.6861	NM_001198832.1:c.3394G>A	NM_001198832.2:c.3394G>A	NM_001198834.1:c.3196G>A	NM_001198834.2:c.3196G>A	NM_001198834.3:c.3196G>A	NM_014644.4:c.3196G>A	NM_014644.5:c.3196G>A	XM_005272981.1:c.3685G>A	XM_005272982.1:c.3607G>A	XM_005272983.1:c.3196G>A	XM_005272984.1:c.3031G>A	XR_246991.1:n.4125G>A	XR_246992.1:n.4125G>A	XR_246993.1:n.3797G>A	XR_246994.1:n.4125G>A	XR_246995.1:n.4125G>A	XR_246996.1:n.3636G>A	XR_246997.1:n.4125G>A	XR_246998.1:n.3224G>A	XR_246999.1:n.3446G>A	XR_247000.1:n.2778G>A	XR_247001.1:n.596G>A
BT-20	chr1	144886197	A	T	PDE4DIP, PDE4DIP, PDE4DIP, PDE4DIP	p.F20I, p.F1013I, p.F1079I, p.F1013I	69	171	71.25	NM_001002811.1:c.*6017T>A	NM_001002811.2:c.*6017T>A	NM_001002812.1:c.*6017T>A	NM_001002812.2:c.*6017T>A	NM_001198832.1:c.3235T>A	NM_001198832.2:c.3235T>A	NM_001198834.1:c.3037T>A	NM_001198834.2:c.3037T>A	NM_001198834.3:c.3037T>A	NM_014644.4:c.3037T>A	NM_014644.5:c.3037T>A	XM_005272981.1:c.3526T>A	XM_005272982.1:c.3448T>A	XM_005272983.1:c.3037T>A	XM_005272984.1:c.2869T>A	XR_246991.1:n.3966T>A	XR_246992.1:n.3966T>A	XR_246993.1:n.3638T>A	XR_246994.1:n.3966T>A	XR_246995.1:n.3966T>A	XR_246996.1:n.3477T>A	XR_246997.1:n.3966T>A	XR_246998.1:n.3065T>A	XR_246999.1:n.3287T>A	XR_247000.1:n.2619T>A	XR_247001.1:n.437T>A
BT-20	chr1	144912153	A	G	PDE4DIP, PDE4DIP, PDE4DIP, PDE4DIP, PDE4DIP, PDE4DIP, PDE4DIP	p.C708R, p.C871R, p.C708R, p.C774R, p.C237R, p.C708R, p.C708R	150	302	66.8142	NM_001002811.1:c.2611T>C	NM_001002811.2:c.2611T>C	NM_001002812.1:c.2122T>C	NM_001002812.2:c.2122T>C	NM_001198832.1:c.2320T>C	NM_001198832.2:c.2320T>C	NM_001198834.1:c.2122T>C	NM_001198834.2:c.2122T>C	NM_001198834.3:c.2122T>C	NM_014644.4:c.2122T>C	NM_014644.5:c.2122T>C	XM_005272981.1:c.2611T>C	XM_005272982.1:c.2533T>C	XM_005272983.1:c.2122T>C	XM_005272984.1:c.2122T>C	XR_246991.1:n.3051T>C	XR_246992.1:n.3051T>C	XR_246993.1:n.2723T>C	XR_246994.1:n.3051T>C	XR_246995.1:n.3051T>C	XR_246996.1:n.2562T>C	XR_246997.1:n.3051T>C	XR_246998.1:n.2150T>C	XR_246999.1:n.2372T>C	XR_247000.1:n.1704T>C
BT-20	chr1	144912233	C	T	PDE4DIP, PDE4DIP, PDE4DIP, PDE4DIP, PDE4DIP, PDE4DIP, PDE4DIP	p.R681H, p.R844H, p.R681H, p.R747H, p.R210H, p.R681H, p.R681H	110	236	68.2081	NM_001002811.1:c.2531G>A	NM_001002811.2:c.2531G>A	NM_001002812.1:c.2042G>A	NM_001002812.2:c.2042G>A	NM_001198832.1:c.2240G>A	NM_001198832.2:c.2240G>A	NM_001198834.1:c.2042G>A	NM_001198834.2:c.2042G>A	NM_001198834.3:c.2042G>A	NM_014644.4:c.2042G>A	NM_014644.5:c.2042G>A	XM_005272981.1:c.2531G>A	XM_005272982.1:c.2453G>A	XM_005272983.1:c.2042G>A	XM_005272984.1:c.2042G>A	XR_246991.1:n.2971G>A	XR_246992.1:n.2971G>A	XR_246993.1:n.2643G>A	XR_246994.1:n.2971G>A	XR_246995.1:n.2971G>A	XR_246996.1:n.2482G>A	XR_246997.1:n.2971G>A	XR_246998.1:n.2070G>A	XR_246999.1:n.2292G>A	XR_247000.1:n.1624G>A
BT-20	chr1	144915561	G	A	PDE4DIP, PDE4DIP, PDE4DIP, PDE4DIP, PDE4DIP, PDE4DIP, PDE4DIP	p.R622X, p.R785X, p.R622X, p.R688X, p.R151X, p.R622X, p.R622X	11	30	73.1707	NM_001002811.1:c.2353C>T	NM_001002811.2:c.2353C>T	NM_001002812.1:c.1864C>T	NM_001002812.2:c.1864C>T	NM_001198832.1:c.2062C>T	NM_001198832.2:c.2062C>T	NM_001198834.1:c.1864C>T	NM_001198834.2:c.1864C>T	NM_001198834.3:c.1864C>T	NM_014644.4:c.1864C>T	NM_014644.5:c.1864C>T	XM_005272981.1:c.2353C>T	XM_005272982.1:c.2275C>T	XM_005272983.1:c.1864C>T	XM_005272984.1:c.1864C>T	XR_246991.1:n.2793C>T	XR_246992.1:n.2793C>T	XR_246993.1:n.2465C>T	XR_246994.1:n.2793C>T	XR_246995.1:n.2793C>T	XR_246996.1:n.2304C>T	XR_246997.1:n.2793C>T	XR_246998.1:n.1892C>T	XR_246999.1:n.2114C>T	XR_247000.1:n.1446C>T
BT-20	chr1	144922583	G	A	PDE4DIP, PDE4DIP, PDE4DIP, PDE4DIP, PDE4DIP, PDE4DIP	p.S275L, p.S438L, p.S275L, p.S341L, p.S275L, p.S275L	200	412	67.3203	NM_001002811.1:c.1313C>T	NM_001002811.2:c.1313C>T	NM_001002812.1:c.824C>T	NM_001002812.2:c.824C>T	NM_001198832.1:c.1022C>T	NM_001198832.2:c.1022C>T	NM_001198834.1:c.824C>T	NM_001198834.2:c.824C>T	NM_001198834.3:c.824C>T	NM_014644.4:c.824C>T	NM_014644.5:c.824C>T	XM_005272981.1:c.1313C>T	XM_005272982.1:c.1235C>T	XM_005272983.1:c.824C>T	XM_005272984.1:c.824C>T	XR_246991.1:n.1753C>T	XR_246992.1:n.1753C>T	XR_246993.1:n.1425C>T	XR_246994.1:n.1753C>T	XR_246995.1:n.1753C>T	XR_246996.1:n.1264C>T	XR_246997.1:n.1753C>T	XR_246998.1:n.852C>T	XR_246999.1:n.1074C>T	XR_247000.1:n.406C>T
BT-20	chr1	144930940	T	C	PDE4DIP	p.K257E	264	641	70.8287	NM_001002811.1:c.769A>G	NM_001002811.2:c.769A>G	NM_001002812.1:c.637-7119A>G	NM_001002812.2:c.637-7119A>G	NM_001198832.1:c.835-7119A>G	NM_001198832.2:c.835-7119A>G	NM_001198834.1:c.637-7119A>G	NM_001198834.2:c.637-7119A>G	NM_001198834.3:c.637-7119A>G	NM_014644.4:c.637-7119A>G	NM_014644.5:c.637-7119A>G	XM_005272981.1:c.769A>G	XM_005272982.1:c.1048-7119A>G	XM_005272983.1:c.637-7119A>G	XM_005272984.1:c.637-7119A>G	XR_246991.1:n.1209A>G	XR_246992.1:n.1209A>G	XR_246993.1:n.1238-7119A>G	XR_246994.1:n.1209A>G	XR_246995.1:n.1209A>G	XR_246996.1:n.1077-7119A>G	XR_246997.1:n.1209A>G	XR_246998.1:n.665-7119A>G	XR_246999.1:n.887-7119A>G	XR_247000.1:n.218+1395A>G
BT-20	chr1	144931087	T	C	PDE4DIP	p.T208A	164	406	71.2281	NM_001002811.1:c.622A>G	NM_001002811.2:c.622A>G	NM_001002812.1:c.637-7266A>G	NM_001002812.2:c.637-7266A>G	NM_001198832.1:c.835-7266A>G	NM_001198832.2:c.835-7266A>G	NM_001198834.1:c.637-7266A>G	NM_001198834.2:c.637-7266A>G	NM_001198834.3:c.637-7266A>G	NM_014644.4:c.637-7266A>G	NM_014644.5:c.637-7266A>G	XM_005272981.1:c.622A>G	XM_005272982.1:c.1048-7266A>G	XM_005272983.1:c.637-7266A>G	XM_005272984.1:c.637-7266A>G	XR_246991.1:n.1062A>G	XR_246992.1:n.1062A>G	XR_246993.1:n.1238-7266A>G	XR_246994.1:n.1062A>G	XR_246995.1:n.1062A>G	XR_246996.1:n.1077-7266A>G	XR_246997.1:n.1062A>G	XR_246998.1:n.665-7266A>G	XR_246999.1:n.887-7266A>G	XR_247000.1:n.218+1248A>G
BT-20	chr1	144931330	C	T	PDE4DIP	p.A127T	180	369	67.2131	NM_001002811.1:c.379G>A	NM_001002811.2:c.379G>A	NM_001002812.1:c.637-7509G>A	NM_001002812.2:c.637-7509G>A	NM_001198832.1:c.835-7509G>A	NM_001198832.2:c.835-7509G>A	NM_001198834.1:c.637-7509G>A	NM_001198834.2:c.637-7509G>A	NM_001198834.3:c.637-7509G>A	NM_014644.4:c.637-7509G>A	NM_014644.5:c.637-7509G>A	XM_005272981.1:c.379G>A	XM_005272982.1:c.1048-7509G>A	XM_005272983.1:c.637-7509G>A	XM_005272984.1:c.637-7509G>A	XR_246991.1:n.819G>A	XR_246992.1:n.819G>A	XR_246993.1:n.1238-7509G>A	XR_246994.1:n.819G>A	XR_246995.1:n.819G>A	XR_246996.1:n.1077-7509G>A	XR_246997.1:n.819G>A	XR_246998.1:n.665-7509G>A	XR_246999.1:n.887-7509G>A	XR_247000.1:n.218+1005G>A
BT-20	chr1	144931392	G	A	PDE4DIP	p.A106V	155	344	68.9379	NM_001002811.1:c.317C>T	NM_001002811.2:c.317C>T	NM_001002812.1:c.637-7571C>T	NM_001002812.2:c.637-7571C>T	NM_001198832.1:c.835-7571C>T	NM_001198832.2:c.835-7571C>T	NM_001198834.1:c.637-7571C>T	NM_001198834.2:c.637-7571C>T	NM_001198834.3:c.637-7571C>T	NM_014644.4:c.637-7571C>T	NM_014644.5:c.637-7571C>T	XM_005272981.1:c.317C>T	XM_005272982.1:c.1048-7571C>T	XM_005272983.1:c.637-7571C>T	XM_005272984.1:c.637-7571C>T	XR_246991.1:n.757C>T	XR_246992.1:n.757C>T	XR_246993.1:n.1238-7571C>T	XR_246994.1:n.757C>T	XR_246995.1:n.757C>T	XR_246996.1:n.1077-7571C>T	XR_246997.1:n.757C>T	XR_246998.1:n.665-7571C>T	XR_246999.1:n.887-7571C>T	XR_247000.1:n.218+943C>T
BT-20	chr1	144931461	A	T	PDE4DIP	p.L83Q	164	418	71.8213	NM_001002811.1:c.248T>A	NM_001002811.2:c.248T>A	NM_001002812.1:c.637-7640T>A	NM_001002812.2:c.637-7640T>A	NM_001198832.1:c.835-7640T>A	NM_001198832.2:c.835-7640T>A	NM_001198834.1:c.637-7640T>A	NM_001198834.2:c.637-7640T>A	NM_001198834.3:c.637-7640T>A	NM_014644.4:c.637-7640T>A	NM_014644.5:c.637-7640T>A	XM_005272981.1:c.248T>A	XM_005272982.1:c.1048-7640T>A	XM_005272983.1:c.637-7640T>A	XM_005272984.1:c.637-7640T>A	XR_246991.1:n.688T>A	XR_246992.1:n.688T>A	XR_246993.1:n.1238-7640T>A	XR_246994.1:n.688T>A	XR_246995.1:n.688T>A	XR_246996.1:n.1077-7640T>A	XR_246997.1:n.688T>A	XR_246998.1:n.665-7640T>A	XR_246999.1:n.887-7640T>A	XR_247000.1:n.218+874T>A
BT-20	chr1	144994658	C	A	PDE4DIP, PDE4DIP, PDE4DIP, PDE4DIP, PDE4DIP, PDE4DIP, PDE4DIP, PDE4DIP, PDE4DIP, PDE4DIP, PDE4DIP, PDE4DIP	p.R28L, p.R28L, p.R25L, p.R25L, p.R91L, p.R25L, p.R91L, p.R162L, p.R25L, p.R25L, p.R162L, p.R25L	179	340	65.5106	NM_001002810.2:c.74G>T	NM_001002810.3:c.74G>T	NM_001002812.1:c.74G>T	NM_001002812.2:c.74G>T	NM_001195260.1:c.-23G>T	NM_001195261.1:c.83G>T	NM_001198832.1:c.272G>T	NM_001198832.2:c.272G>T	NM_001198834.1:c.74G>T	NM_001198834.2:c.74G>T	NM_001198834.3:c.74G>T	NM_014644.4:c.74G>T	NM_014644.5:c.74G>T	NM_022359.4:c.485G>T	NM_022359.5:c.485G>T	XM_005272982.1:c.485G>T	XM_005272983.1:c.74G>T	XM_005272984.1:c.74G>T	XR_246993.1:n.675G>T	XR_246996.1:n.514G>T	XR_246998.1:n.102G>T	XR_246999.1:n.324G>T
BT-20	chr1	145075683	C	T	PDE4DIP, PDE4DIP	p.W60X, p.W60X	175	104	37.276	NM_022359.4:c.180G>A	NM_022359.5:c.180G>A	XM_005272982.1:c.180G>A	XR_246993.1:n.370G>A
BT-20	chr1	145075775	G	A	PDE4DIP, PDE4DIP	p.P30S, p.P30S	599	199	24.9373	NM_022359.4:c.88C>T	NM_022359.5:c.88C>T	XM_005272982.1:c.88C>T	XR_246993.1:n.278C>T
BT-20	chr1	145109583	C	A	SEC22B	p.T81K	87	169	66.0156	NM_004892.4:c.245C>A	XR_159107.1:n.381C>A	XR_159107.2:n.404C>A
BT-20	chr1	145112414	T	C	SEC22B	p.C129R	182	129	41.4791	NM_004892.4:c.388T>C	XR_159107.1:n.524T>C	XR_159107.2:n.547T>C
BT-20	chr1	145115810	A	G	SEC22B	p.H189R	111	154	58.1132	NM_004892.4:c.569A>G	XR_159107.1:n.705A>G	XR_159107.2:n.728A>G
BT-20	chr1	145562293	G	C	ANKRD35, ANKRD35	p.E504Q, p.E661Q	0	84	100	NM_001280799.1:c.1711G>C	NM_144698.3:c.1981G>C	NM_144698.4:c.1981G>C
BT-20	chr1	146767149	G	T	CHD1L, CHD1L, CHD1L, CHD1L, CHD1L, CHD1L	p.A772S, p.A604S, p.A604S, p.A885S, p.A681S, p.A791S	50	95	65.5172	NM_001256336.1:c.2353G>T	NM_001256337.1:c.1810G>T	NM_001256338.1:c.2041G>T	NM_004284.3:c.2653G>T	NM_004284.4:c.2653G>T	NM_024568.2:c.2314G>T	NR_046070.1:n.2531G>T
BT-20	chr1	147091972	C	T	BCL9, BCL9	p.P597S, p.P671S	91	192	67.8445	NM_004326.2:c.2011C>T	NM_004326.3:c.2011C>T	XM_005272971.1:c.2011C>T	XM_005272972.1:c.2011C>T	XM_005272973.1:c.1789C>T
BT-20	chr1	147121977	C	T	ACP6	p.V316M	0	98	100	NM_016361.3:c.946G>A	NM_016361.4:c.946G>A	XM_005272963.1:c.*2438G>A
BT-20	chr1	149906413	T	C	MTMR11, MTMR11, MTMR11, MTMR11	p.M87V, p.M159V, p.M131V, p.M1V	54	128	70.3297	XM_005244826.1:c.-6504A>G	NM_001145862.1:c.475A>G	NM_181873.2:c.259A>G	NM_181873.3:c.259A>G
BT-20	chr1	150470061	C	T	TARS2, TARS2, TARS2	p.T229M, p.T359M, p.T277M	97	57	37.013	NM_001271895.1:c.830C>T	NM_001271896.1:c.686C>T	NM_025150.3:c.1076C>T	NM_025150.4:c.1076C>T	NR_073513.1:n.562C>T	NR_073514.1:n.1038C>T
BT-20	chr1	150484987	G	A	ECM1, ECM1, ECM1, ECM1	p.G415S, p.G442S, p.G175S, p.G290S	232	98	29.697	NR_051960.1:n.-3246G>A	NM_001271895.1:c.*5447G>A	NM_001271896.1:c.*5447G>A	NM_025150.4:c.*5447G>A	NR_073513.1:n.*4902G>A	NR_073514.1:n.*4902G>A	NM_001202858.1:c.1324G>A	NM_004425.3:c.1243G>A	NM_022664.2:c.868G>A
BT-20	chr1	150526044	G	C	ADAMTSL4, ADAMTSL4, ADAMTSL4, ADAMTSL4	p.A193P, p.A193P, p.A193P, p.A193P	2	132	98.5075	XM_003846220.1:c.*2508G>C	NR_036211.1:n.*1554G>C	NM_019032.4:c.577G>C	NM_025008.3:c.577G>C	XM_005245269.1:c.577G>C	XR_241087.1:n.865G>C	XM_002342133.1:c.*1261C>G	XR_241118.1:n.485+967C>G
BT-20	chr1	150975108	T	C	FAM63A	p.K44E	0	147	100	NM_001040217.1:c.-132-309A>G	NM_001040217.2:c.-132-309A>G	NM_001163258.1:c.130A>G	NM_001163259.1:c.-68-232A>G	NM_001163260.1:c.-120-321A>G	NM_018379.3:c.-15A>G	NM_018379.4:c.-15A>G	XM_005245320.1:c.79A>G	XM_005245321.1:c.-15A>G	XM_005245322.1:c.-15A>G	XM_005245323.1:c.-15A>G	XM_005245324.1:c.-68-232A>G	XM_005245325.1:c.-132-309A>G	XM_005245326.1:c.-120-321A>G	XM_005245327.1:c.-45-850A>G	XM_005245328.1:c.-45-850A>G
BT-20	chr1	151108137	T	G	SEMA6C, SEMA6C, SEMA6C	p.T415P, p.T455P, p.T455P	0	110	100	NM_001178061.1:c.1363A>C	NM_001178062.1:c.1243A>C	NM_030913.3:c.1363A>C	NM_030913.4:c.1363A>C	XM_005244837.1:c.568A>C	XM_005244833.1:c.1363A>C	XM_005244834.1:c.1363A>C	XM_005244835.1:c.1363A>C	XM_005244836.1:c.1363A>C	XM_005244838.1:c.1363A>C	XM_005244839.1:c.1117+776A>C
BT-20	chr1	151342263	C	T	SELENBP1	p.R38H	1	353	99.7175	NM_001258288.1:c.5-18G>A	NM_001258289.1:c.113G>A	NM_003944.2:c.5-18G>A	NM_003944.3:c.5-18G>A	XM_005245576.1:c.-2885G>A
BT-20	chr1	151502966	C	G	CGN	p.A772G	0	69	100	NM_020770.2:c.2315C>G	XM_005245365.1:c.2315C>G
BT-20	chr1	151512895	A	G	TUFT1, TUFT1	p.Q18R, p.Q18R	2	248	99.2	NM_001126337.1:c.53A>G	NM_020127.2:c.53A>G	NM_020770.2:c.*3073A>G	XM_005245365.1:c.*3073A>G
BT-20	chr1	151751274	C	G	TDRKH, TDRKH, TDRKH, TDRKH, TDRKH, TDRKH, TDRKH	p.G257A, p.G257A, p.G212A, p.G257A, p.G253A, p.G33A, p.G33A	0	127	100	NM_001083963.1:c.770G>C	NM_001083964.1:c.635G>C	NM_001083965.1:c.770G>C	NM_006862.3:c.770G>C	XM_005244853.1:c.770G>C	XM_005244854.1:c.770G>C	XM_005244855.1:c.758G>C	XM_005244856.1:c.98G>C
BT-20	chr1	151820298	G	C	THEM5	p.L206V	0	86	100	NM_182578.2:c.616C>G	NM_182578.3:c.616C>G	XM_005245095.1:c.616C>G	NR_024237.1:n.*3657G>C	XR_241056.1:n.125-2411G>C
BT-20	chr1	151820324	T	C	THEM5	p.D197G	0	89	100	NM_182578.2:c.590A>G	NM_182578.3:c.590A>G	XM_005245095.1:c.590A>G	NR_024237.1:n.*3683T>C	XR_241056.1:n.125-2385T>C
BT-20	chr1	152083325	A	T	TCHH, TCHH	p.L790M, p.L790M	0	194	100	NM_007113.2:c.2368T>A	NM_007113.3:c.2368T>A	XM_005245468.1:c.2368T>A
BT-20	chr1	152085505	A	C	TCHH, TCHH	p.L63R, p.L63R	0	138	100	NM_007113.2:c.188T>G	NM_007113.3:c.188T>G	XM_005245468.1:c.188T>G
BT-20	chr1	152191709	C	G	HRNR	p.S799T	0	178	100	XR_132478.1:n.*4936C>G	XR_241124.1:n.*4936C>G	NM_001009931.2:c.2396G>C	NM_001009931.1:c.2396G>C
BT-20	chr1	152192687	T	C	HRNR	p.E473G	0	81	100	NM_001009931.2:c.1418A>G	NM_001009931.1:c.1418A>G
BT-20	chr1	152192825	C	T	HRNR	p.G427D	0	101	100	NM_001009931.2:c.1280G>A	NM_001009931.1:c.1280G>A
BT-20	chr1	152192978	T	C	HRNR	p.Q376R	1	175	99.4318	NM_001009931.2:c.1127A>G	NM_001009931.1:c.1127A>G
BT-20	chr1	152193851	C	T	HRNR	p.R85H	0	207	100	NM_001009931.2:c.254G>A	NM_001009931.1:c.254G>A
BT-20	chr1	152484129	G	A	LCE5A, LCE5A	p.C40Y, p.C40Y	0	156	100	NM_019060.2:c.-2922G>A	NM_178438.4:c.119G>A
BT-20	chr1	152732106	A	T	KPRP, KPRP	p.Q14H, p.Q14H	0	94	100	XM_002342135.1:c.237+1247T>A	NM_001025231.1:c.42A>T
BT-20	chr1	152749091	C	T	LCE1F	p.R82W	0	23	100	NM_178354.1:c.244C>T	NM_178354.2:c.244C>T
BT-20	chr1	152957887	G	A	SPRR1A, SPRR1A, SPRR1A	p.V61I, p.V61I, p.V61I	0	60	100	NM_001199828.1:c.181G>A	NM_005987.2:c.181G>A	NM_005987.3:c.181G>A
BT-20	chr1	152975941	C	G	SPRR3, SPRR3, SPRR3, SPRR3	p.L149V, p.L141V, p.L149V, p.L149V	1	167	99.4048	NM_001097589.1:c.445C>G	NM_005416.2:c.445C>G
BT-20	chr1	153314153	C	A	PGLYRP4, PGLYRP4	p.G192V, p.G188V	0	41	100	NM_020393.2:c.575G>T	XR_241090.1:n.645G>T
BT-20	chr1	153320372	T	G	PGLYRP4, PGLYRP4	p.I13L, p.I13L	0	244	100	NM_020393.2:c.37A>C	XR_241090.1:n.119A>C
BT-20	chr1	153509890	T	C	S100A5	p.D54G	1	241	99.5868	NM_002962.1:c.161A>G	XM_005245429.1:c.284A>G	XM_005245430.1:c.215A>G	NM_014624.3:c.-1487A>G	XR_108353.1:n.*2297T>C	XR_108353.2:n.*2298T>C
BT-20	chr1	153926078	T	C	CRTC2	p.M147V	0	53	100	NM_181715.1:c.439A>G	NM_181715.2:c.439A>G	XM_005244946.1:c.439A>G	XM_005244947.1:c.309A>G	XM_005244948.1:c.240A>G	XM_005244949.1:c.100A>G
BT-20	chr1	153941514	C	T	CREB3L4, CREB3L4, CREB3L4, CREB3L4, CREB3L4, CREB3L4	p.P75S, p.P95S, p.P75S, p.P95S, p.P95S, p.P95S	2	86	97.7273	NM_001271960.1:c.-1094G>A	NM_014437.3:c.-1792G>A	NM_014437.4:c.-1792G>A	NM_001255978.1:c.283C>T	NM_001255979.1:c.283C>T	NM_001255980.1:c.223C>T	NM_001255981.1:c.223C>T	NM_130898.2:c.283C>T	NM_130898.3:c.283C>T	NR_045658.1:n.505-296C>T
BT-20	chr1	153994647	C	T	NUP210L, NUP210L, NUP210L	p.V1491I, p.V1491I, p.V400I	1	216	99.5392	NM_001159484.1:c.4471G>A	NM_207308.2:c.4471G>A
BT-20	chr1	154426970	A	C	IL6R	p.D358A	0	108	100	NM_000565.2:c.1073A>C	NM_000565.3:c.1073A>C	NM_181359.1:c.1066+4514A>C	NM_181359.2:c.1066+4514A>C	XM_005245138.1:c.1010A>C	XM_005245139.1:c.924+4514A>C	XM_005245140.1:c.931A>C
BT-20	chr1	154574820	T	C	ADAR, ADAR, ADAR	p.R100G, p.R100G, p.R100G	0	214	100	NM_001025107.1:c.-588A>G	NM_001025107.2:c.-588A>G	NM_001111.3:c.298A>G	NM_001111.4:c.298A>G	NM_001193495.1:c.-588A>G	NM_015840.2:c.298A>G	NM_015840.3:c.298A>G	NM_015841.2:c.298A>G	NM_015841.3:c.298A>G
BT-20	chr1	155026942	A	C	ADAM15, ADAM15, ADAM15, ADAM15, ADAM15, ADAM15, ADAM15, ADAM15, ADAM15, ADAM15	p.K191T, p.K191T, p.K208T, p.K191T, p.K191T, p.K191T, p.K191T, p.K191T, p.K201T, p.K175T	0	181	100	NM_001261464.1:c.602A>C	NM_001261465.1:c.572A>C	NM_001261466.1:c.524A>C	NM_003815.3:c.572A>C	NM_003815.4:c.572A>C	NM_207191.1:c.572A>C	NM_207191.2:c.572A>C	NM_207194.1:c.572A>C	NM_207194.2:c.572A>C	NM_207195.1:c.572A>C	NM_207195.2:c.572A>C	NM_207196.1:c.572A>C	NM_207196.2:c.572A>C	NM_207197.1:c.572A>C	NM_207197.2:c.572A>C	NR_048577.1:n.687A>C	NR_048578.1:n.687A>C	NR_048579.1:n.687A>C	NM_001143687.1:c.*3598A>C	NM_001143687.2:c.*3598A>C	NM_152494.2:c.*3598A>C	NM_152494.3:c.*3598A>C	XM_005244922.1:c.*3598A>C	NR_040772.1:n.-3301T>G	NR_040773.1:n.236-5105T>G	XR_108354.1:n.188-5105T>G	XR_108355.1:n.-3301T>G	XR_108355.2:n.-3301T>G	XR_108356.1:n.-3296T>G	XR_108356.2:n.-3296T>G
BT-20	chr1	155162067	C	T	MUC1, MUC1, MUC1, MUC1	p.R71Q, p.R71Q, p.R71Q, p.R71Q	0	106	100	NM_001256599.1:c.*5401C>T	NM_001256600.1:c.*5401C>T	NM_001256601.1:c.*5401C>T	NM_025058.3:c.*5401C>T	NM_025058.4:c.*5401C>T	NR_046327.1:n.*4620C>T	NR_046328.1:n.*4620C>T	NR_046329.1:n.*4620C>T	XM_005245495.1:c.*5401C>T	XM_005245496.1:c.*5401C>T	NM_001018016.1:c.93G>A	NM_001018016.2:c.93G>A	NM_001018017.1:c.66G>A	NM_001018017.2:c.66G>A	NM_001044390.1:c.66G>A	NM_001044390.2:c.66G>A	NM_001044391.1:c.66G>A	NM_001044391.2:c.66G>A	NM_001044392.1:c.93G>A	NM_001044392.2:c.93G>A	NM_001044393.1:c.66G>A	NM_001044393.2:c.66G>A	NM_001204285.1:c.66G>A	NM_001204286.1:c.93G>A	NM_001204287.1:c.93G>A	NM_001204288.1:c.93G>A	NM_001204289.1:c.93G>A	NM_001204290.1:c.59-29G>A	NM_001204291.1:c.93G>A	NM_001204292.1:c.93G>A	NM_001204293.1:c.66G>A	NM_001204294.1:c.66G>A	NM_001204295.1:c.93G>A	NM_001204296.1:c.93G>A	NM_001204297.1:c.93G>A	NM_002456.4:c.66G>A	NM_002456.5:c.66G>A	XM_005245177.1:c.93G>A	XM_005245178.1:c.66G>A	XM_005245179.1:c.66G>A
BT-20	chr1	155178782	A	T	MTX1, MTX1	p.T63S, p.T63S	0	61	100	NR_002188.2:n.*4834T>A	XM_001724971.2:c.*3811A>T	XR_108357.1:n.*3207A>T	XR_108357.2:n.*3502A>T	XR_108358.1:n.*3207A>T	XR_108358.2:n.*3502A>T	NM_001252607.1:c.-1115T>A	NM_001252608.1:c.-1115T>A	NM_007112.3:c.-1115T>A	NM_007112.4:c.-1115T>A	NR_045553.1:n.-1010T>A	NM_002455.3:c.187A>T	NM_198883.2:c.187A>T	XR_241132.1:n.*3499A>T
BT-20	chr1	155408635	T	C	ASH1L, ASH1L	p.T1771A, p.T1771A	0	158	100	NM_018489.2:c.5311A>G	XM_005245335.1:c.5311A>G	XM_005245336.1:c.5311A>G	XM_005245337.1:c.*176A>G	NR_034180.1:n.*4582T>C
BT-20	chr1	155735012	T	C	GON4L, GON4L, GON4L, GON4L, GON4L, GON4L, GON4L, GON4L	p.M1418V, p.M614V, p.M1418V, p.M1418V, p.M1418V, p.M1004V, p.M1418V, p.M1418V	1	430	99.768	NM_001037533.1:c.4252A>G	NM_032292.4:c.4252A>G	XM_005245277.1:c.4252A>G	XM_005245278.1:c.4252A>G	XM_005245279.1:c.4252A>G	XM_005245280.1:c.4252A>G	XM_005245281.1:c.4252A>G	XM_005245282.1:c.4252A>G	XM_005245283.1:c.4165A>G	XM_005245284.1:c.3736A>G	XM_005245285.1:c.4252A>G	XM_005245286.1:c.1840A>G
BT-20	chr1	155837865	G	C	SYT11	p.Q48H	0	18	100	NM_152280.3:c.144G>C	NM_152280.4:c.144G>C	XM_005245014.1:c.144G>C
BT-20	chr1	155912486	T	C	RXFP4	p.L329S	0	169	100	NM_001162383.1:c.*5247A>G	NM_001162384.1:c.*5247A>G	NM_004723.2:c.*5247A>G	NM_004723.3:c.*5247A>G	XM_005245587.1:c.*5247A>G	XM_005245588.1:c.*5247A>G	XM_005245589.1:c.*5247A>G	XM_005245590.1:c.*5247A>G	XM_005245591.1:c.*5247A>G	XM_005245592.1:c.*5247A>G	XM_005245593.1:c.*5247A>G	XM_005245594.1:c.*5247A>G	XM_005245595.1:c.*5247A>G	NM_181885.2:c.986T>C	XM_002342140.1:c.-5019T>C
BT-20	chr1	156011444	T	C	UBQLN4, UBQLN4	p.I475M, p.I495M	0	10	100	NM_020131.3:c.1485A>G	XM_005245346.1:c.1425A>G	XM_005245347.1:c.1485A>G	XM_005245348.1:c.*707A>G
BT-20	chr1	156206181	C	T	PMF1-BGLAP, PMF1	p.P137L, p.P137L	0	105	100	NM_001199661.1:c.410C>T	NM_001199662.1:c.471C>T	NM_001199663.1:c.368+2662C>T	NM_001199664.1:c.264C>T	NM_001199653.1:c.410C>T	NM_001199654.1:c.477C>T	NM_007221.2:c.471C>T	NM_007221.3:c.471C>T	XM_005244861.1:c.258C>T
BT-20	chr1	156255456	G	A	TMEM79, TMEM79	p.V147M, p.V147M	0	73	100	NM_015327.2:c.-2985C>T	XM_005245049.1:c.-2985C>T	XM_005245050.1:c.-2985C>T	NM_032323.2:c.439G>A	NR_026678.1:n.635G>A	XM_002342142.1:c.188C>T
BT-20	chr1	156263940	T	C	C1orf85	p.I223V	0	56	100	NM_001256604.1:c.667A>G	NM_001256605.1:c.409A>G	NM_001256608.1:c.667A>G	NM_001256609.1:c.424A>G	NM_144580.1:c.667A>G	NM_144580.2:c.667A>G	XM_005244864.1:c.136A>G	XM_005244863.1:c.667A>G	NM_001004319.1:c.*4621A>G	NM_001004319.2:c.*4621A>G	NM_032323.2:c.*2551T>C	NR_026678.1:n.*1706T>C
BT-20	chr1	156264000	G	A	C1orf85	p.P203S	0	123	100	NM_001256604.1:c.607C>T	NM_001256605.1:c.349C>T	NM_001256608.1:c.607C>T	NM_001256609.1:c.364C>T	NM_144580.1:c.607C>T	NM_144580.2:c.607C>T	XM_005244864.1:c.76C>T	XM_005244863.1:c.607C>T	NM_001004319.1:c.*4561C>T	NM_001004319.2:c.*4561C>T	NM_032323.2:c.*2611G>A	NR_026678.1:n.*1766G>A
BT-20	chr1	156347131	G	A	RHBG, RHBG, RHBG, RHBG	p.G7D, p.G76D, p.G46D, p.G7D	0	89	100	NM_001256395.1:c.20G>A	NM_001256396.1:c.137G>A	NM_020407.3:c.227G>A	NM_020407.4:c.227G>A	NR_026549.1:n.388G>A	NR_046115.1:n.411G>A
BT-20	chr1	156526444	T	C	IQGAP3, IQGAP3	p.R348G, p.R391G	0	47	100	NM_178229.4:c.1171A>G
BT-20	chr1	156551848	A	G	TTC24	p.E231G	0	70	100	NM_001105669.1:c.-309A>G	NM_001105669.2:c.692A>G
BT-20	chr1	156561651	G	C	APOA1BP, APOA1BP	p.V19L, p.V19L	0	45	100	NM_001105669.1:c.*5309G>C	NM_144772.2:c.55G>C	XM_005244897.1:c.55G>C	XM_005244898.1:c.-191G>C	NM_015590.2:c.*3354C>G	NM_015590.3:c.*3354C>G	NM_182679.1:c.*3354C>G	NM_182679.2:c.*3354C>G	XM_005245287.1:c.*3354C>G	XM_005245288.1:c.*3354C>G
BT-20	chr1	156563726	A	C	APOA1BP	p.I221L	0	194	100	NM_144772.2:c.717A>C	XM_005244897.1:c.661A>C	XM_005244898.1:c.468A>C	NM_015590.2:c.*1279T>G	NM_015590.3:c.*1279T>G	NM_182679.1:c.*1279T>G	NM_182679.2:c.*1279T>G	XM_005245287.1:c.*1279T>G	XM_005245288.1:c.*1279T>G
BT-20	chr1	156563813	G	A	APOA1BP	p.E250K	0	162	100	NM_144772.2:c.804G>A	XM_005244897.1:c.748G>A	XM_005244898.1:c.555G>A	NM_015590.2:c.*1192C>T	NM_015590.3:c.*1192C>T	NM_182679.1:c.*1192C>T	NM_182679.2:c.*1192C>T	XM_005245287.1:c.*1192C>T	XM_005245288.1:c.*1192C>T
BT-20	chr1	156640156	G	A	NES, NES	p.P193L, p.P1275L	0	542	100	NM_006617.1:c.3824C>T
BT-20	chr1	156640678	G	A	NES, NES	p.P19L, p.P1101L	0	89	100	NM_006617.1:c.3302C>T
BT-20	chr1	156646668	A	G	NES	p.V130A	0	81	100	NM_006617.1:c.389T>C
BT-20	chr1	156705593	G	C	RRNAD1, RRNAD1	p.V400L, p.R238P	0	37	100	NM_024540.3:c.*1597C>G	NM_145729.2:c.*1597C>G	NM_001142560.1:c.713G>C	NM_015997.3:c.1198G>C	XM_005245234.1:c.1198G>C	XM_005245235.1:c.988G>C	XM_005245236.1:c.757G>C	XM_005245237.1:c.713G>C
BT-20	chr1	156737969	C	T	PRCC	p.P136S	0	128	100	NM_005973.4:c.406C>T	NM_199416.1:c.406C>T	XM_005245313.1:c.406C>T	XM_005245314.1:c.406C>T
BT-20	chr1	156784982	T	C	SH2D2A, SH2D2A, SH2D2A, SH2D2A, SH2D2A	p.N34S, p.N52S, p.N52S, p.N24S, p.N52S	0	33	100	NM_001161444.1:c.155A>G	NM_001161441.1:c.155A>G	NM_001161442.1:c.101A>G	NM_001161443.1:c.71A>G	NM_003975.2:c.155A>G	NM_003975.3:c.155A>G	NM_001007792.1:c.-640T>C
BT-20	chr1	156877457	T	C	PEAR1, PEAR1	p.S35P, p.S234P	0	193	100	NM_001080471.1:c.700T>C	XM_005245141.1:c.700T>C	XM_005245142.1:c.508T>C
BT-20	chr1	157490296	C	T	FCRL5, FCRL5	p.A853T, p.A853T	76	31	28.972	NM_001195388.1:c.2557G>A	NM_031281.2:c.2557G>A
BT-20	chr1	157668390	T	C	FCRL3, FCRL3, FCRL3	p.N28D, p.N28D, p.N28D	0	58	100	NM_052939.3:c.82A>G	XM_005244870.1:c.82A>G	XM_005244871.1:c.82A>G	XM_005244872.1:c.82A>G	XR_241064.1:n.280A>G	XR_241065.1:n.280A>G	XR_241066.1:n.280A>G
BT-20	chr1	158450314	A	G	OR10R2	p.E216G	1	262	99.6198	NM_001004472.1:c.647A>G
BT-20	chr1	158450382	C	T	OR10R2	p.L239F	0	315	100	NM_001004472.1:c.715C>T
BT-20	chr1	158517142	C	T	OR6Y1	p.V252I	0	119	100	NM_001005189.1:c.754G>A
BT-20	chr1	158532460	G	A	OR6P1	p.P312L	1	284	99.6491	NM_001160325.1:c.935C>T
BT-20	chr1	158549492	C	T	OR10X1	p.W66X	0	90	100	NM_001004477.1:c.198G>A
BT-20	chr1	158549511	A	G	OR10X1	p.I60T	0	80	100	NM_001004477.1:c.179T>C
BT-20	chr1	158577109	A	C	OR10Z1	p.N294T	0	124	100	NM_003126.2:c.*3945T>G	NM_001004478.1:c.881A>C
BT-20	chr1	158584091	A	G	SPTA1	p.I2265T	0	198	100	NM_003126.2:c.6794T>C
BT-20	chr1	158607935	T	G	SPTA1	p.K1693Q	0	152	100	NM_003126.2:c.5077A>C
BT-20	chr1	158612236	A	G	SPTA1	p.C1568R	0	82	100	NM_003126.2:c.4702T>C
BT-20	chr1	158619728	A	C	SPTA1	p.S1163A	0	85	100	NM_003126.2:c.3487T>G
BT-20	chr1	158687163	G	A	OR6K3	p.P248L	0	92	100	NM_001005327.1:c.791C>T	NM_001005327.2:c.743C>T
BT-20	chr1	158687224	G	A	OR6K3	p.P228S	0	123	100	NM_001005327.1:c.730C>T	NM_001005327.2:c.682C>T
BT-20	chr1	158735595	C	T	OR6N1	p.R293H	0	46	100	NM_001005185.1:c.878G>A
BT-20	chr1	158735691	T	C	OR6N1	p.Q261R	0	65	100	NM_001005185.1:c.782A>G
BT-20	chr1	158735740	A	G	OR6N1	p.F245L	0	68	100	NM_001005185.1:c.733T>C
BT-20	chr1	158735892	A	G	OR6N1	p.I194T	0	79	100	NM_001005185.1:c.581T>C
BT-20	chr1	158736445	C	T	OR6N1	p.A10T	0	144	100	NM_001005185.1:c.28G>A
BT-20	chr1	158986477	G	C	IFI16, IFI16, IFI16	p.S179T, p.S179T, p.S179T	0	105	100	NM_001206567.1:c.381+700G>C	NM_005531.2:c.536G>C	XM_005245127.1:c.548G>C
BT-20	chr1	159002389	T	A	IFI16, IFI16, IFI16	p.Y357N, p.Y413N, p.Y413N	0	44	100	NM_001206567.1:c.1069T>A	NM_005531.2:c.1237T>A	XM_005245127.1:c.1249T>A
BT-20	chr1	159409734	G	T	OR10J1	p.M62I	0	382	100	NM_012351.1:c.186G>T	NM_012351.2:c.186G>T
BT-20	chr1	159410340	T	A	OR10J1	p.C264X	1	326	99.6942	NM_012351.1:c.792T>A	NM_012351.2:c.792T>A
BT-20	chr1	159824967	G	C	C1orf204	p.Q21E	0	220	100	NM_001013661.1:c.972-151C>G	NM_001134233.1:c.61C>G	XM_005245102.1:c.265C>G
BT-20	chr1	159828613	C	T	VSIG8	p.V47I	1	80	98.7654	NM_001013661.1:c.139G>A	NM_001134233.1:c.-3586G>A	XM_005245102.1:c.-3382G>A
BT-20	chr1	159923111	T	G	SLAMF9, SLAMF9	p.I127L, p.I127L	1	53	98.1481	NM_001146172.1:c.379A>C	NM_001146173.1:c.255+124A>C	NM_033438.2:c.379A>C	NM_033438.3:c.379A>C
BT-20	chr1	160321157	A	T	NCSTN, NCSTN	p.N223I, p.N243I	137	55	28.6458	NM_015331.2:c.728A>T	XM_005245051.1:c.668A>T	XM_005245052.1:c.582+1117A>T	XM_005245053.1:c.728A>T
BT-20	chr1	160851826	A	T	ITLN1	p.V109D	0	135	100	NM_017625.2:c.326T>A
BT-20	chr1	161134725	C	G	USP21, USP21	p.D495E, p.D495E	65	35	35	NM_000309.3:c.-1685C>G	NM_001122764.1:c.-1746C>G	XM_005245290.1:c.-1133C>G	XM_005245291.1:c.-1746C>G	XM_005245292.1:c.-1913C>G	XM_005245293.1:c.-2476C>G	XM_005245294.1:c.-2372C>G	XM_005245295.1:c.-2057C>G	XM_005245296.1:c.-2089C>G	NM_001014443.2:c.1485C>G	NM_012475.4:c.1485C>G	XM_005245089.1:c.1707C>G	XM_005245090.1:c.1707C>G	XM_005245091.1:c.1485C>G
BT-20	chr1	161761276	G	C	ATF6, ATF6	p.A145P, p.A145P	0	118	100	NM_007348.2:c.433G>C	NM_007348.3:c.433G>C
BT-20	chr1	161761312	C	T	ATF6, ATF6	p.P157S, p.P157S	0	118	100	NM_007348.2:c.469C>T	NM_007348.3:c.469C>T
BT-20	chr1	161967681	A	G	OLFML2B, OLFML2B	p.W470R, p.W471R	1	67	98.5294	NM_015441.1:c.1408T>C	XM_005245075.1:c.1414T>C	XM_005245076.1:c.1411T>C
BT-20	chr1	162825457	C	A	C1orf110, C1orf110	p.R93S, p.R92S	0	144	100	NM_178550.4:c.279G>T	XM_005245124.1:c.315G>T	XM_005245125.1:c.312G>T	XM_005245126.1:c.276G>T
BT-20	chr1	167095163	G	C	DUSP27	p.E265D	0	60	100	NM_001080426.1:c.795G>C	XM_005245603.1:c.795G>C	XM_005245604.1:c.678G>C
BT-20	chr1	167095765	G	A	DUSP27	p.R466H	0	31	100	NM_001080426.1:c.1397G>A	XM_005245603.1:c.1397G>A	XM_005245604.1:c.1280G>A
BT-20	chr1	167095881	G	A	DUSP27	p.A505T	0	49	100	NM_001080426.1:c.1513G>A	XM_005245603.1:c.1513G>A	XM_005245604.1:c.1396G>A
BT-20	chr1	167097739	C	A	DUSP27	p.T1124N	0	106	100	NM_001080426.1:c.3371C>A	XM_005245603.1:c.3371C>A	XM_005245604.1:c.3254C>A
BT-20	chr1	169390957	A	T	C1orf114, C1orf114, C1orf114, C1orf114, C1orf114	p.F238I, p.F238I, p.F238I, p.F238I, p.F238I	0	157	100	NM_021179.1:c.712T>A	XM_005245381.1:c.712T>A	XM_005245382.1:c.712T>A	XM_005245383.1:c.712T>A	XM_005245384.1:c.712T>A
BT-20	chr1	169391154	A	G	C1orf114, C1orf114, C1orf114, C1orf114, C1orf114	p.F172S, p.F172S, p.F172S, p.F172S, p.F172S	0	176	100	NM_021179.1:c.515T>C	XM_005245381.1:c.515T>C	XM_005245382.1:c.515T>C	XM_005245383.1:c.515T>C	XM_005245384.1:c.515T>C
BT-20	chr1	169509739	T	G	F5	p.E1530A	0	206	100	NM_000130.4:c.4589A>C
BT-20	chr1	169565346	C	A	SELP, SELP, SELP	p.V640L, p.V640L, p.V475L	0	58	100	NM_003005.3:c.1918G>T	XM_005245435.1:c.1918G>T	XM_005245436.1:c.1918G>T	XM_005245437.1:c.1918G>T	XM_005245438.1:c.1918G>T	XM_005245439.1:c.1918G>T	XM_005245440.1:c.1732G>T
BT-20	chr1	169566313	C	T	SELP, SELP, SELP	p.D603N, p.D603N, p.D438N	0	113	100	NM_003005.3:c.1807G>A	XM_005245435.1:c.1807G>A	XM_005245436.1:c.1807G>A	XM_005245437.1:c.1807G>A	XM_005245438.1:c.1807G>A	XM_005245439.1:c.1807G>A	XM_005245440.1:c.1621G>A
BT-20	chr1	169673838	G	A	SELL, SELL, SELL	p.P226S, p.P166S, p.P226S	0	36	100	NM_000655.3:c.637C>T	NM_000655.4:c.676C>T	NR_029467.1:n.605C>T
BT-20	chr1	169695870	G	A	SELE	p.L575F	0	48	100	NM_000450.2:c.1723C>T
BT-20	chr1	169823718	T	C	SCYL3, SCYL3, SCYL3	p.Q213R, p.Q621R, p.Q567R	0	274	100	NM_018186.2:c.*1590T>C	XM_005245317.1:c.*1590T>C	XM_005245318.1:c.*1590T>C	XM_005245319.1:c.*1590T>C	NM_020423.5:c.1700A>G	NM_020423.6:c.1700A>G	NM_181093.2:c.1862A>G	NM_181093.3:c.1862A>G
BT-20	chr1	169985756	C	T	KIFAP3, KIFAP3, KIFAP3, KIFAP3, KIFAP3	p.D304N, p.D344N, p.D300N, p.D266N, p.D46N	165	83	33.4677	NM_001204514.1:c.796G>A	NM_001204516.1:c.898G>A	NM_001204517.1:c.910G>A	NM_014970.2:c.1030G>A	NM_014970.3:c.1030G>A	XM_005244970.1:c.1030G>A	XM_005244971.1:c.1030G>A	XM_005244972.1:c.937G>A
BT-20	chr1	171076856	C	T	FMO3, FMO3, FMO3, FMO3	p.T101I, p.T121I, p.T58I, p.T121I	69	28	28.866	NM_001002294.1:c.362C>T	NM_001002294.2:c.362C>T	NM_006894.4:c.362C>T	NM_006894.5:c.362C>T	XM_005245043.1:c.302C>T	XM_005245044.1:c.173C>T
BT-20	chr1	171076966	G	A	FMO3, FMO3, FMO3, FMO3	p.E138K, p.E158K, p.E95K, p.E158K	0	142	100	NM_001002294.1:c.472G>A	NM_001002294.2:c.472G>A	NM_006894.4:c.472G>A	NM_006894.5:c.472G>A	XM_005245043.1:c.412G>A	XM_005245044.1:c.283G>A
BT-20	chr1	171083242	A	G	FMO3, FMO3, FMO3, FMO3	p.E288G, p.E308G, p.E245G, p.E308G	0	161	100	NM_001002294.1:c.923A>G	NM_001002294.2:c.923A>G	NM_006894.4:c.923A>G	NM_006894.5:c.923A>G	XM_005245043.1:c.863A>G	XM_005245044.1:c.734A>G
BT-20	chr1	171168584	C	T	FMO2	p.S195L	0	439	100	NM_001460.2:c.584C>T	NM_001460.3:c.584C>T	XM_005245039.1:c.584C>T
BT-20	chr1	171509327	G	A	PRRC2C	p.A906T	0	193	100	NM_015172.3:c.2716G>A	XM_005245015.1:c.2722G>A	XM_005245016.1:c.2716G>A	XM_005245017.1:c.2722G>A	XM_005245018.1:c.2707G>A	XM_005245019.1:c.2722G>A	XM_005245020.1:c.2722G>A	XM_005245021.1:c.2722G>A	XM_005245022.1:c.2722G>A	XM_005245023.1:c.2722G>A	XM_005245024.1:c.2722G>A	XM_005245025.1:c.2722G>A	XM_005245026.1:c.2722G>A	XM_005245027.1:c.2722G>A	XM_005245028.1:c.2722G>A	XM_005245029.1:c.2722G>A	XM_005245030.1:c.2722G>A
BT-20	chr1	171514731	C	G	PRRC2C, PRRC2C	p.S1624C, p.S601C	0	29	100	NM_015172.3:c.4871C>G	XM_005245015.1:c.4877C>G	XM_005245016.1:c.4871C>G	XM_005245017.1:c.4877C>G	XM_005245018.1:c.4862C>G	XM_005245019.1:c.4877C>G	XM_005245020.1:c.4877C>G	XM_005245021.1:c.4877C>G	XM_005245022.1:c.4877C>G	XM_005245023.1:c.4877C>G	XM_005245024.1:c.4877C>G	XM_005245025.1:c.4877C>G	XM_005245026.1:c.4877C>G	XM_005245027.1:c.4877C>G	XM_005245028.1:c.4877C>G	XM_005245029.1:c.4877C>G	XM_005245030.1:c.4877C>G
BT-20	chr1	171753039	A	G	METTL13, METTL13, METTL13, METTL13	p.M105V, p.M19V, p.M104V, p.M105V	1	596	99.8325	NM_001007239.1:c.313A>G	NM_014955.2:c.55A>G	NM_015935.4:c.313A>G	XM_005245255.1:c.310A>G	XM_005245256.1:c.313A>G
BT-20	chr1	172410967	G	A	PIGC, PIGC, PIGC	p.P266S, p.P266S, p.P266S	0	327	100	NM_002642.3:c.796C>T	NM_153747.1:c.796C>T	NM_139240.2:c.22-3246G>A	NM_139240.3:c.22-3246G>A	XM_005245608.1:c.-2438G>A	XM_005245610.1:c.-2505G>A	XM_005245611.1:c.-46-6614G>A
BT-20	chr1	172437592	G	A	C1orf105	p.S137N	0	234	100	NM_139240.2:c.410G>A	NM_139240.3:c.410G>A	XM_005245608.1:c.410G>A	XM_005245609.1:c.380G>A	XM_005245610.1:c.257G>A	XM_005245611.1:c.257G>A
BT-20	chr1	175046789	A	G	TNN, TNN	p.R79G, p.R79G	0	96	100	NM_022093.1:c.235A>G
BT-20	chr1	175087729	T	C	TNN	p.W807R	0	142	100	NM_022093.1:c.2419T>C
BT-20	chr1	175375469	C	A	TNR, TNR, TNR	p.A128S, p.A128S, p.A128S	0	113	100	NM_003285.2:c.382G>T
BT-20	chr1	175375802	T	C	TNR, TNR, TNR	p.I17V, p.I17V, p.I17V	0	213	100	NM_003285.2:c.49A>G
BT-20	chr1	176863836	G	C	ASTN1, ASTN1, ASTN1	p.H934Q, p.H934Q, p.H934Q	0	48	100	NM_004319.1:c.2802C>G	NM_207108.1:c.2802C>G	XM_005245195.1:c.2802C>G
BT-20	chr1	176863867	T	C	ASTN1, ASTN1, ASTN1	p.H924R, p.H924R, p.H924R	0	61	100	NM_004319.1:c.2771A>G	NM_207108.1:c.2771A>G	XM_005245195.1:c.2771A>G
BT-20	chr1	177929987	T	C	SEC16B, SEC16B, SEC16B	p.H293R, p.H292R, p.H293R	0	67	100	NM_033127.2:c.875A>G	XM_005245573.1:c.878A>G	XM_005245574.1:c.878A>G
BT-20	chr1	179562740	G	C	TDRD5, TDRD5, TDRD5, TDRD5	p.R126S, p.R126S, p.R126S, p.R126S	0	321	100	XM_002342121.1:c.*2747G>C	NM_001199085.1:c.378G>C	NM_001199089.1:c.378G>C	NM_001199091.1:c.378G>C	NM_173533.2:c.378G>C	NM_173533.3:c.378G>C	XM_005244934.1:c.378G>C	XM_005244935.1:c.378G>C	XM_005244936.1:c.378G>C
BT-20	chr1	179852074	T	C	TOR1AIP1, TOR1AIP1	p.M146T, p.M146T	0	97	100	XM_005244937.1:c.-5812A>G	XM_002342122.1:c.-469A>G	NM_001267578.1:c.437T>C	NM_015602.2:c.437T>C	NM_015602.3:c.437T>C
BT-20	chr1	179959750	A	G	CEP350, CEP350	p.R76G, p.R77G	0	83	100	NM_014810.4:c.229A>G	XM_005245635.1:c.229A>G	XM_005245636.1:c.229A>G	XM_005245637.1:c.229A>G	XM_005245638.1:c.229A>G	XM_005245639.1:c.173-1447A>G	XM_005245640.1:c.229A>G
BT-20	chr1	179989742	G	C	CEP350, CEP350, CEP350	p.E944Q, p.E779Q, p.E945Q	0	180	100	NM_014810.4:c.2833G>C	XM_005245635.1:c.2833G>C	XM_005245636.1:c.2833G>C	XM_005245637.1:c.2833G>C	XM_005245638.1:c.2833G>C	XM_005245639.1:c.2770G>C	XM_005245640.1:c.2833G>C
BT-20	chr1	180885430	T	C	KIAA1614	p.L64P	0	55	100	NM_020950.1:c.191T>C	XM_005245376.1:c.191T>C
BT-20	chr1	180913597	A	G	KIAA1614, KIAA1614, KIAA1614	p.N169D, p.N1078D, p.N699D	0	174	100	NM_020950.1:c.3232A>G	XM_005245376.1:c.3232A>G
BT-20	chr1	181701799	T	A	CACNA1E, CACNA1E, CACNA1E, CACNA1E	p.D85E, p.D859E, p.D840E, p.D859E	0	91	100	NM_000721.2:c.2577T>A	NM_000721.3:c.2577T>A	NM_001205293.1:c.2577T>A	NM_001205294.1:c.2520T>A	XM_005245477.1:c.2577T>A
BT-20	chr1	181702616	G	A	CACNA1E, CACNA1E, CACNA1E, CACNA1E	p.G224S, p.G998S, p.G979S, p.G998S	0	105	100	NM_000721.2:c.2992G>A	NM_000721.3:c.2992G>A	NM_001205293.1:c.2992G>A	NM_001205294.1:c.2935G>A	XM_005245477.1:c.2992G>A
BT-20	chr1	181745300	A	T	CACNA1E, CACNA1E, CACNA1E, CACNA1E	p.I961F, p.I1735F, p.I1716F, p.I1735F	133	68	33.8308	NM_000721.2:c.5203A>T	NM_000721.3:c.5203A>T	NM_001205293.1:c.5203A>T	NM_001205294.1:c.5146A>T	XM_005245477.1:c.5191A>T
BT-20	chr1	182369233	A	G	TEDDM1	p.Y130H	0	229	100	NM_172000.3:c.388T>C
BT-20	chr1	182509459	G	A	RGSL1	p.G858R	82	37	31.0924	NM_001137669.1:c.2572G>A	XM_005245137.1:c.2677G>A
BT-20	chr1	182551337	A	C	RNASEL, RNASEL	p.D541E, p.D541E	0	100	100	NM_021133.2:c.1623T>G	NM_021133.3:c.1623T>G	XM_005245411.1:c.1623T>G
BT-20	chr1	182554557	C	T	RNASEL, RNASEL, RNASEL	p.R462Q, p.R462Q, p.R462Q	2	185	98.9305	NM_021133.2:c.1385G>A	NM_021133.3:c.1385G>A	XM_005245411.1:c.1385G>A
BT-20	chr1	183085755	A	G	LAMC1	p.I458V	1	133	99.2537	NM_002293.3:c.1372A>G	XM_005245149.1:c.1372A>G
BT-20	chr1	183094547	T	C	LAMC1	p.L888P	0	35	100	NM_002293.3:c.2663T>C	XM_005245149.1:c.2663T>C
BT-20	chr1	183532364	T	A	NCF2, NCF2, NCF2, NCF2	p.N419I, p.N338I, p.N419I, p.N374I	0	140	100	NM_000433.3:c.1256A>T	NM_001127651.1:c.1256A>T	NM_001127651.2:c.1256A>T	NM_001190789.1:c.1013A>T	NM_001190794.1:c.1121A>T	XM_005245207.1:c.1148A>T
BT-20	chr1	183542387	T	C	NCF2, NCF2, NCF2	p.K181R, p.K181R, p.K136R	1	221	99.5495	NM_000433.3:c.542A>G	NM_001127651.1:c.542A>G	NM_001127651.2:c.542A>G	NM_001190789.1:c.367-2413A>G	NM_001190794.1:c.407A>G	XM_005245207.1:c.501+1235A>G
BT-20	chr1	186026474	T	C	HMCN1	p.I2418T	0	43	100	NM_031935.2:c.7253T>C
BT-20	chr1	186043904	C	T	HMCN1	p.A2724V	0	107	100	NM_031935.2:c.8171C>T
BT-20	chr1	186052024	G	A	HMCN1	p.G2939S	0	35	100	NM_031935.2:c.8815G>A
BT-20	chr1	186277088	G	C	PRG4, PRG4, PRG4, PRG4	p.C653S, p.C705S, p.C612S, p.C746S	1	242	99.5885	NM_001127708.1:c.2114G>C	NM_001127709.1:c.1958G>C	NM_001127710.1:c.1835G>C	NM_005807.3:c.2237G>C	XM_005244822.1:c.2108G>C	XM_005244823.1:c.1835G>C	NM_003292.2:c.*6015C>G
BT-20	chr1	186946912	G	A	PLA2G4A, PLA2G4A	p.R651K, p.R591K	0	24	100	NM_024420.2:c.1952G>A	XM_005245267.1:c.1841G>A	XM_005245268.1:c.1772G>A
BT-20	chr1	197031021	C	T	F13B	p.R115H	0	143	100	NM_001994.2:c.344G>A	XM_005244953.1:c.344G>A	XM_005244954.1:c.266-18G>A	XM_005244955.1:c.122-18G>A
BT-20	chr1	197070442	G	T	ASPM, ASPM	p.L2647I, p.L495I	0	100	100	NM_001206846.1:c.4066-5148C>A	NM_018136.4:c.7939C>A
BT-20	chr1	197070697	T	C	ASPM, ASPM	p.S2562G, p.S410G	1	158	99.3711	NM_001206846.1:c.4066-5403A>G	NM_018136.4:c.7684A>G
BT-20	chr1	197070901	A	G	ASPM, ASPM	p.Y2494H, p.Y342H	0	246	100	NM_001206846.1:c.4066-5607T>C	NM_018136.4:c.7480T>C
BT-20	chr1	197480986	C	T	DENND1B	p.G563S	0	94	100	NM_001142795.1:c.1627G>A	NM_001195215.1:c.1687G>A	XM_005244931.1:c.1627G>A	XM_005244932.1:c.835G>A
BT-20	chr1	198687300	G	A	PTPRC, PTPRC, PTPRC, PTPRC, PTPRC	p.D396N, p.D444N, p.D462N, p.D347N, p.D508N	51	17	25	NM_002838.3:c.1522G>A	NM_002838.4:c.1528G>A	NM_080921.2:c.1039G>A	NM_080921.3:c.1045G>A	NM_080922.2:c.1378G>A
BT-20	chr1	200880869	A	C	C1orf106, C1orf106	p.R416S, p.R501S	1	148	99.3289	NM_001142569.1:c.1248A>C	NM_001142569.2:c.1248A>C	NM_018265.2:c.1503A>C	NM_018265.3:c.1545A>C
BT-20	chr1	201009182	A	G	CACNA1S	p.L1800S	0	118	100	NM_000069.2:c.5399T>C	XM_005245478.1:c.5342T>C
BT-20	chr1	201052310	A	T	CACNA1S	p.L458H	0	36	100	NM_000069.2:c.1373T>A	XM_005245478.1:c.1373T>A
BT-20	chr1	201166383	G	A	IGFN1	p.R102H	0	129	100	NM_001164586.1:c.305G>A	XM_005245580.1:c.305G>A	XM_005245581.1:c.305G>A
BT-20	chr1	201175227	C	A	IGFN1	p.D402E	0	22	100	NM_001164586.1:c.1206C>A	XM_005245580.1:c.1206C>A	XM_005245581.1:c.1206C>A
BT-20	chr1	201175715	G	T	IGFN1	p.R565L	0	59	100	NM_001164586.1:c.1694G>T	XM_005245580.1:c.1694G>T	XM_005245581.1:c.1694G>T
BT-20	chr1	201176018	A	G	IGFN1	p.D666G	0	61	100	NM_001164586.1:c.1997A>G	XM_005245580.1:c.1997A>G	XM_005245581.1:c.1997A>G
BT-20	chr1	201181223	A	G	IGFN1	p.N2401S	0	87	100	NM_001164586.1:c.7202A>G	NM_178275.4:c.-1319A>G	XM_005245580.1:c.7202A>G	XM_005245581.1:c.7202A>G
BT-20	chr1	201183424	G	A	IGFN1	p.V2950I	0	84	100	NM_001164586.1:c.8848G>A	NM_178275.4:c.328G>A	XM_005245580.1:c.8848G>A	XM_005245581.1:c.8848G>A
BT-20	chr1	201184878	C	A	IGFN1	p.S3069R	0	75	100	NM_001164586.1:c.9207C>A	NM_178275.4:c.687C>A	XM_005245580.1:c.9207C>A	XM_005245581.1:c.9207C>A
BT-20	chr1	201869257	G	A	LMOD1, LMOD1, LMOD1	p.T244M, p.T295M, p.T295M	2	496	99.5984	XM_002342126.1:c.-628G>A	NM_012134.2:c.884C>T	XM_001719327.2:c.457G>A
BT-20	chr1	201973565	G	A	RNPEP, RNPEP	p.V579I, p.V280I	0	89	100	NM_020216.3:c.1735G>A	XM_005245418.1:c.1342G>A	XM_005245419.1:c.1123G>A	XM_005245420.1:c.865G>A	XM_005245421.1:c.865G>A	XM_002342157.1:c.*3740C>T	XR_108327.1:n.312-4110C>T
BT-20	chr1	202092360	G	A	GPR37L1	p.G90D	0	114	100	NM_004767.3:c.269G>A
BT-20	chr1	202129826	T	C	PTPN7	p.Q37R	0	135	100	NM_001199797.1:c.174+689A>G	NM_002832.2:c.-206A>G	NM_002832.3:c.110A>G	NM_080588.1:c.-1179A>G	NM_080588.2:c.-1179A>G	NR_037663.1:n.891A>G	NR_037664.1:n.891A>G	XM_005245377.1:c.-309A>G	XM_005245378.1:c.-535A>G
BT-20	chr1	202183308	C	T	LGR6	p.S9L	0	50	100	NM_001017403.1:c.213-11243C>T	NM_001017404.1:c.26C>T	NM_021636.2:c.56+10305C>T	XM_005245404.1:c.26C>T
BT-20	chr1	202287206	T	C	LGR6, LGR6, LGR6	p.V453A, p.V540A, p.V592A	0	146	100	NM_001017403.1:c.1775T>C	NM_001017404.1:c.1358T>C	NM_021636.2:c.1619T>C	XM_005245404.1:c.1646T>C
BT-20	chr1	202287754	G	A	LGR6, LGR6, LGR6	p.V636M, p.V723M, p.V775M	3	323	99.0798	NM_001017403.1:c.2323G>A	NM_001017404.1:c.1906G>A	NM_021636.2:c.2167G>A	XM_005245404.1:c.2194G>A
BT-20	chr1	202710733	C	G	KDM5B, KDM5B, KDM5B	p.E903Q, p.E939Q, p.E745Q	0	157	100	NM_006618.3:c.2707G>C
BT-20	chr1	203152801	T	C	CHI3L1, CHI3L1	p.R145G, p.R145G	0	89	100	NM_001276.2:c.433A>G	XM_005244857.1:c.433A>G
BT-20	chr1	203194186	C	T	CHIT1	p.G102S	0	50	100	NM_001256125.1:c.257+611G>A	NM_001270509.1:c.304G>A	NM_003465.2:c.304G>A	NR_045784.1:n.400G>A	NR_045785.1:n.400G>A
BT-20	chr1	203768328	T	C	ZBED6	p.F560L	1	262	99.6198	NM_014827.4:c.-259-2375T>C	XM_005245642.1:c.-647-2375T>C	XM_005245643.1:c.-259-2375T>C	XM_005245644.1:c.-259-2375T>C	XM_005245645.1:c.-3962T>C	NM_001174108.1:c.1678T>C
BT-20	chr1	203769532	G	A	ZBED6	p.S961N	1	196	99.4924	NM_014827.4:c.-259-1171G>A	XM_005245642.1:c.-647-1171G>A	XM_005245643.1:c.-259-1171G>A	XM_005245644.1:c.-259-1171G>A	XM_005245645.1:c.-2758G>A	NM_001174108.1:c.2882G>A
BT-20	chr1	204159787	G	C	KISS1	p.P81R	0	42	100	NM_002256.3:c.242C>G
BT-20	chr1	204199614	C	T	PLEKHA6	p.R837K	0	124	100	NM_014935.2:c.2510G>A	NM_014935.4:c.2510G>A	XM_005244966.1:c.3209G>A	XM_005244967.1:c.2897G>A	XM_005244968.1:c.2834G>A
BT-20	chr1	204237416	C	T	PLEKHA6	p.V43I	0	69	100	NM_014935.2:c.127G>A	NM_014935.4:c.127G>A	XM_005244966.1:c.451G>A	XM_005244967.1:c.451G>A	XM_005244968.1:c.451G>A	XR_108334.1:n.-1959C>T
BT-20	chr1	204379617	T	C	PPP1R15B	p.N308S	0	312	100	XM_002342130.1:c.-1327T>C	NM_032833.3:c.923A>G	XM_005245551.1:c.923A>G
BT-20	chr1	204587047	G	A	LRRN2, LRRN2, LRRN2, LRRN2	p.P692S, p.P692S, p.P692S, p.P692S	0	40	100	XR_241080.1:n.4133+1701G>A	NM_006338.2:c.2074C>T	NM_201630.1:c.2074C>T	XM_005244827.1:c.2074C>T
BT-20	chr1	204587569	G	C	LRRN2, LRRN2, LRRN2, LRRN2	p.L518V, p.L518V, p.L518V, p.L518V	3	268	98.893	XR_241080.1:n.4133+2223G>C	NM_006338.2:c.1552C>G	NM_201630.1:c.1552C>G	XM_005244827.1:c.1552C>G
BT-20	chr1	204589101	G	A	LRRN2, LRRN2, LRRN2, LRRN2	p.P7L, p.P7L, p.P7L, p.P7L	0	76	100	XR_241080.1:n.4134-1172G>A	NM_006338.2:c.20C>T	NM_201630.1:c.20C>T	XM_005244827.1:c.20C>T
BT-20	chr1	205027737	G	A	CNTN2, CNTN2, CNTN2	p.A145T, p.A36T, p.A36T	1	86	98.8506	NM_005076.2:c.433G>A	NM_005076.3:c.433G>A	XM_005245467.1:c.433G>A
BT-20	chr1	205031116	C	T	CNTN2, CNTN2, CNTN2, CNTN2	p.P366L, p.P257L, p.P257L, p.P154L	0	48	100	NM_005076.2:c.1097C>T	NM_005076.3:c.1097C>T	XM_005245467.1:c.1097C>T
BT-20	chr1	205042840	G	A	CNTN2, CNTN2	p.V1024I, p.V812I	1	108	99.0826	NM_005076.2:c.3070G>A	NM_005076.3:c.3070G>A	XM_005245467.1:c.3070G>A
BT-20	chr1	205053150	A	G	TMEM81	p.F100S	1	116	99.1453	NM_203376.1:c.299T>C	NM_001193272.1:c.*4765T>C	NM_001193273.1:c.*4765T>C	NM_005057.2:c.*4765T>C	NM_005057.3:c.*4765T>C	XM_005245398.1:c.*4765T>C	XM_005245399.1:c.*4765T>C	XM_005245400.1:c.*4765T>C	XM_005245401.1:c.*4765T>C	XM_005245402.1:c.*4765T>C
BT-20	chr1	205053219	C	T	TMEM81	p.R77Q	0	94	100	NM_203376.1:c.230G>A	NM_001193272.1:c.*4696G>A	NM_001193273.1:c.*4696G>A	NM_005057.2:c.*4696G>A	NM_005057.3:c.*4696G>A	XM_005245398.1:c.*4696G>A	XM_005245399.1:c.*4696G>A	XM_005245400.1:c.*4696G>A	XM_005245401.1:c.*4696G>A	XM_005245402.1:c.*4696G>A
BT-20	chr1	205130413	A	G	DSTYK, DSTYK, DSTYK	p.C102R, p.C641R, p.C641R	0	143	100	NM_015375.2:c.1921T>C	NM_199462.2:c.1921T>C
BT-20	chr1	205272918	G	A	NUAK2	p.A516V	0	119	100	NM_030952.1:c.1547C>T	XM_005245515.1:c.806C>T
BT-20	chr1	205740668	G	C	RAB7L1, RAB7L1, RAB7L1, RAB7L1	p.Q32E, p.Q80E, p.Q104E, p.Q104E	0	125	100	NM_001135662.1:c.310C>G	NM_001135663.1:c.238C>G	NM_001135664.1:c.94C>G	NM_003929.2:c.310C>G	XM_005245569.1:c.310C>G	XM_005245570.1:c.310C>G	XM_005245571.1:c.310C>G
BT-20	chr1	205814497	T	C	PM20D1	p.I149V	0	45	100	NM_152491.3:c.445A>G	NM_152491.4:c.445A>G	XR_241071.1:n.521A>G
BT-20	chr1	207015957	T	C	IL19, IL19	p.F175S, p.F213S	0	42	100	NM_013371.2:c.524T>C	NM_013371.3:c.524T>C	NM_153758.1:c.638T>C	NM_153758.2:c.638T>C
BT-20	chr1	207074905	T	C	IL24, IL24	p.Y125H, p.Y124H	1	219	99.5455	NM_001142472.1:c.*3459A>G	NM_001142473.1:c.*3459A>G	NM_001193338.1:c.*3580A>G	NM_005449.4:c.*3459A>G	XM_005273351.1:c.*3580A>G	XM_005273352.1:c.*3459A>G	NM_001185156.1:c.373T>C	NM_001185157.1:c.307-438T>C	NM_001185158.1:c.108-438T>C	NM_006850.2:c.370T>C	NM_006850.3:c.370T>C	NM_181339.1:c.-105T>C	XM_005273024.1:c.373T>C
BT-20	chr1	207083133	G	T	FAIM3, FAIM3, FAIM3, FAIM3	p.T264N, p.P196T, p.P308T, p.P217T	0	13	100	NM_001142472.1:c.922C>A	NM_001142473.1:c.586C>A	NM_001193338.1:c.791C>A	NM_005449.4:c.922C>A	XM_005273351.1:c.922C>A	XM_005273352.1:c.649C>A
BT-20	chr1	207195779	A	G	C1orf116, C1orf116, C1orf116	p.S444P, p.S198P, p.S198P	0	95	100	NM_001083924.1:c.592T>C	NM_023938.5:c.1330T>C	XM_005273258.1:c.1261T>C	XM_005273259.1:c.592T>C
BT-20	chr1	207653395	C	A	CR2, CR2, CR2	p.A1062E, p.A1003E, p.A941E	0	252	100	NM_001006658.1:c.3185C>A	NM_001006658.2:c.3185C>A	NM_001877.3:c.3008C>A	NM_001877.4:c.3008C>A
BT-20	chr1	207760773	C	T	CR1, CR1, CR1, CR1	p.T1408M, p.T1408M, p.T958M, p.T1858M	0	163	100	NM_000573.3:c.4223C>T	NM_000651.4:c.5573C>T	XM_005273064.1:c.5189C>T
BT-20	chr1	207782707	A	G	CR1, CR1, CR1, CR1	p.N1540S, p.N1540S, p.N1090S, p.N1990S	0	80	100	NM_000573.3:c.4619A>G	NM_000651.4:c.5969A>G	XM_005273064.1:c.5585A>G
BT-20	chr1	207782916	A	T	CR1, CR1, CR1, CR1	p.T1610S, p.T1610S, p.T1160S, p.T2060S	0	184	100	NM_000573.3:c.4828A>T	NM_000651.4:c.6178A>T	XM_005273064.1:c.5794A>T
BT-20	chr1	207795320	A	G	CR1, CR1, CR1	p.T1969A, p.T1969A, p.T2419A	0	94	100	NM_000573.3:c.5905A>G	NM_000651.4:c.7255A>G	XM_005273064.1:c.6871A>G
BT-20	chr1	208390162	T	C	PLXNA2, PLXNA2	p.E423G, p.E369G	0	38	100	NM_025179.3:c.1106A>G	XM_005273164.1:c.1151A>G	XM_005273165.1:c.1151A>G	XR_247028.1:n.1675A>G
BT-20	chr1	209950760	C	G	TRAF3IP3, TRAF3IP3, TRAF3IP3	p.Q373E, p.Q353E, p.Q373E	0	53	100	NM_025228.1:c.1057C>G	NM_025228.2:c.1117C>G	XM_005273274.1:c.1117C>G	XM_005273275.1:c.1117C>G	XM_005273276.1:c.1057C>G	XM_005273277.1:c.1117C>G	XM_005273278.1:c.*1827C>G	XM_005273279.1:c.325C>G	XM_005273280.1:c.325C>G	XR_247044.1:n.1538C>G	NM_152485.2:c.*5410G>C
BT-20	chr1	209956542	C	A	C1orf74, C1orf74	p.L146F, p.L146F	0	128	100	NM_025228.1:c.*1049C>A	NM_025228.2:c.*1049C>A	XM_005273274.1:c.*1049C>A	XM_005273275.1:c.*1049C>A	XM_005273276.1:c.*1049C>A	XM_005273277.1:c.*1068C>A	XM_005273279.1:c.*1049C>A	XM_005273280.1:c.*1049C>A	XR_247044.1:n.*887C>A	NM_152485.2:c.438G>T	NM_001206696.1:c.*5223G>T	NM_006147.2:c.*5223G>T	NM_006147.3:c.*5223G>T	XM_005273118.1:c.*5223G>T
BT-20	chr1	210004199	C	G	DIEXF	p.Q67E	0	41	100	NM_014388.6:c.199C>G	NM_014388.5:c.199C>G
BT-20	chr1	210004332	G	A	DIEXF	p.G111D	0	128	100	NM_014388.6:c.332G>A	NM_014388.5:c.332G>A
BT-20	chr1	210577884	G	A	HHAT, HHAT, HHAT, HHAT, HHAT, HHAT, HHAT, HHAT	p.S117N, p.S182N, p.S182N, p.S137N, p.S117N, p.S182N, p.S119N, p.S183N	0	166	100	NM_001122834.1:c.545G>A	NM_001122834.2:c.545G>A	NM_001170564.1:c.274-13614G>A	NM_001170580.1:c.545G>A	NM_001170587.1:c.548G>A	NM_001170588.1:c.350G>A	NM_018194.3:c.545G>A	NM_018194.4:c.545G>A	XM_005273178.1:c.410G>A	XM_005273179.1:c.356G>A	XM_005273180.1:c.350G>A
BT-20	chr1	212273639	C	T	DTL, DTL, DTL	p.A165V, p.A436V, p.A394V	1	184	99.4595	NM_016448.2:c.1307C>T	XM_005273159.1:c.1181C>T
BT-20	chr1	212798977	A	G	FAM71A	p.N253S	0	51	100	NM_001030287.2:c.*6080A>G	NM_001030287.3:c.*6080A>G	NM_001040619.1:c.*6530A>G	NM_001040619.2:c.*6530A>G	NM_001206484.1:c.*6253A>G	NM_001206484.2:c.*6080A>G	NM_001206485.1:c.*7386A>G	NM_001206486.1:c.*6530A>G	NM_001206486.2:c.*6530A>G	NM_001206488.1:c.*6041A>G	NM_001206488.2:c.*6080A>G	NM_001674.2:c.*6080A>G	NM_001674.3:c.*6080A>G	NM_004024.4:c.*6439A>G	XM_005273146.1:c.*6080A>G	NM_153606.2:c.758A>G	NM_153606.3:c.758A>G
BT-20	chr1	212799870	A	G	FAM71A	p.N551D	0	138	100	NM_153606.2:c.1651A>G	NM_153606.3:c.1651A>G
BT-20	chr1	212911836	T	C	NSL1, NSL1	p.M254V, p.M213V	1	127	99.2188	NM_001042549.1:c.*203A>G	NM_015471.3:c.760A>G	XM_005273093.1:c.637A>G	XM_005273094.1:c.500-11315A>G
BT-20	chr1	213009469	A	G	C1orf227	p.I8T	0	100	100	NM_001024601.2:c.23T>C
BT-20	chr1	213031948	G	C	FLVCR1	p.A52P	0	49	100	NM_014053.2:c.154G>C	NM_014053.3:c.154G>C	XR_247024.1:n.328G>C	NR_027285.1:n.-468C>G	NR_027286.1:n.-468C>G
BT-20	chr1	213068595	C	T	FLVCR1	p.T544M	1	132	99.2481	NM_014053.2:c.1631C>T	NM_014053.3:c.1631C>T	XR_247024.1:n.1805C>T
BT-20	chr1	214492286	G	A	SMYD2, SMYD2	p.G73E, p.G165E	0	180	100	NM_020197.2:c.494G>A
BT-20	chr1	214558119	T	G	PTPN14, PTPN14, PTPN14	p.H261P, p.H124P, p.H360P	0	63	100	NM_005401.3:c.1079A>C	NM_005401.4:c.1079A>C	XR_247032.1:n.1653A>C
BT-20	chr1	214826196	G	A	CENPF	p.R2729Q	2	170	98.8372	NM_016343.3:c.8186G>A	XM_005273008.1:c.8120G>A
BT-20	chr1	214830617	A	G	CENPF	p.R2943G	0	108	100	NM_016343.3:c.8827A>G	XM_005273008.1:c.8761A>G
BT-20	chr1	214837110	C	G	CENPF	p.N3106K	0	81	100	NM_016343.3:c.9318C>G	XM_005273008.1:c.9252C>G
BT-20	chr1	216348764	C	T	USH2A, USH2A	p.R1486K, p.R1486K	0	39	100	NM_007123.5:c.4457G>A	NM_206933.2:c.4457G>A
BT-20	chr1	216595306	C	T	USH2A, USH2A	p.A125T, p.A125T	0	111	100	NM_007123.5:c.373G>A	NM_206933.2:c.373G>A
BT-20	chr1	219383867	T	C	LYPLAL1	p.F68L	0	15	100	NM_138794.3:c.362-7T>C	XM_005273046.1:c.314-7T>C	XM_005273047.1:c.248-7T>C	XM_005273048.1:c.248-7T>C	XM_005273049.1:c.248-7T>C	XM_005273050.1:c.202T>C
BT-20	chr1	219383905	A	G	LYPLAL1, LYPLAL1, LYPLAL1, LYPLAL1, LYPLAL1	p.I115M, p.I7M, p.I131M, p.I80M, p.I7M	0	36	100	NM_138794.3:c.393A>G	XM_005273046.1:c.345A>G	XM_005273047.1:c.279A>G	XM_005273048.1:c.279A>G	XM_005273049.1:c.279A>G	XM_005273050.1:c.240A>G
BT-20	chr1	220197625	G	T	EPRS, EPRS, EPRS, EPRS	p.D308E, p.D109E, p.D308E, p.D59E	0	178	100	NM_004446.2:c.924C>A	XM_005273086.1:c.924C>A
BT-20	chr1	221057646	C	T	HLX	p.P356L	0	52	100	XM_001714926.1:c.-1877G>A	XM_002342169.1:c.529G>A	NM_021958.3:c.1067C>T
BT-20	chr1	221057739	C	G	HLX	p.A387G	0	130	100	XM_001714926.1:c.-1970G>C	XM_002342169.1:c.436G>C	NM_021958.3:c.1160C>G
BT-20	chr1	222802006	A	G	MIA3, MIA3	p.K318E, p.K482E	0	47	100	NM_198551.2:c.1444A>G	XM_005273121.1:c.1444A>G
BT-20	chr1	222923351	A	G	FAM177B	p.Q143R	0	112	100	NM_207468.2:c.428A>G	XM_005273129.1:c.428A>G	XM_005273130.1:c.241+2928A>G
BT-20	chr1	223283910	A	G	TLR5, TLR5, TLR5	p.F822L, p.F822L, p.F822L	0	303	100	NM_003268.4:c.2464T>C	NM_003268.5:c.2464T>C	XM_005273241.1:c.2464T>C	XM_005273242.1:c.2464T>C	XM_005273243.1:c.2464T>C
BT-20	chr1	223284528	A	G	TLR5, TLR5, TLR5	p.F616L, p.F616L, p.F616L	0	106	100	NM_003268.4:c.1846T>C	NM_003268.5:c.1846T>C	XM_005273241.1:c.1846T>C	XM_005273242.1:c.1846T>C	XM_005273243.1:c.1846T>C
BT-20	chr1	223567803	G	A	C1orf65	p.G329D	0	37	100	NM_152610.2:c.986G>A
BT-20	chr1	223718651	G	A	CAPN8	p.T483M	0	15	100	NM_001143962.1:c.1475C>T
BT-20	chr1	223900408	C	G	CAPN2	p.D22E	0	109	100	NM_001146068.1:c.4-5056C>G	NM_001748.4:c.66C>G
BT-20	chr1	223949314	G	C	CAPN2, CAPN2, CAPN2	p.E443Q, p.E102Q, p.E521Q	0	82	100	NM_001146068.1:c.1327G>C	NM_001748.4:c.1561G>C
BT-20	chr1	225142710	A	T	DNAH14, DNAH14, DNAH14, DNAH14	p.T43S, p.T43S, p.T43S, p.T43S	0	92	100	NM_001145154.1:c.127A>T	NM_001373.1:c.127A>T	NM_144989.2:c.127A>T
BT-20	chr1	225152253	C	T	DNAH14, DNAH14, DNAH14, DNAH14	p.P147L, p.P147L, p.P147L, p.P147L	0	80	100	NM_001145154.1:c.440C>T	NM_001373.1:c.440C>T	NM_144989.2:c.440C>T
BT-20	chr1	225211422	T	C	DNAH14, DNAH14, DNAH14	p.F405L, p.F405L, p.F382L	0	206	100	NM_001145154.1:c.1213T>C	NM_001373.1:c.1213T>C
BT-20	chr1	225266966	C	G	DNAH14	p.L828V	0	84	100	NM_001373.1:c.2482C>G
BT-20	chr1	225268343	A	G	DNAH14	p.K1010R	0	106	100	NM_001373.1:c.3029A>G
BT-20	chr1	225268346	G	A	DNAH14	p.R1011Q	0	107	100	NM_001373.1:c.3032G>A
BT-20	chr1	225452983	A	G	DNAH14	p.N2435S	0	105	100	NM_001373.1:c.7304A>G
BT-20	chr1	225495168	G	A	DNAH14	p.R2911H	0	18	100	NM_001373.1:c.8732G>A
BT-20	chr1	225519212	G	A	DNAH14	p.R3173Q	0	84	100	NM_001373.1:c.9518G>A
BT-20	chr1	225521101	G	C	DNAH14	p.E3232Q	0	153	100	NM_001373.1:c.9694G>C
BT-20	chr1	225607144	C	T	LBR, LBR	p.S154N, p.S154N	0	105	100	NM_002296.2:c.461G>A	NM_002296.3:c.461G>A	NM_194442.1:c.461G>A	NM_194442.2:c.461G>A	XM_005273125.1:c.461G>A
BT-20	chr1	226074563	T	G	LEFTY1	p.D322A	0	99	100	NM_014698.1:c.-4765A>C	NM_014698.2:c.-4765A>C	XM_005273358.1:c.-4574A>C	XM_002342171.1:c.260T>G	NM_020997.2:c.965A>C	NM_020997.3:c.965A>C	XM_005273009.1:c.863A>C
BT-20	chr1	226352498	T	G	ACBD3	p.E187D	0	97	100	NM_022735.3:c.561A>C
BT-20	chr1	226923505	G	T	ITPKB, ITPKB	p.P552Q, p.P552Q	0	80	100	NM_002221.3:c.1655C>A	XM_005273120.1:c.1655C>A
BT-20	chr1	227216775	C	T	CDC42BPA, CDC42BPA, CDC42BPA, CDC42BPA, CDC42BPA, CDC42BPA, CDC42BPA, CDC42BPA	p.V511I, p.V1304I, p.V1223I, p.V1284I, p.V1276I, p.V460I, p.V603I, p.V182I	0	252	100	NM_003607.3:c.3910G>A	NM_014826.4:c.3667G>A	XM_005273317.1:c.4063G>A	XM_005273318.1:c.4054G>A	XM_005273319.1:c.3997G>A	XM_005273320.1:c.3949G>A	XM_005273321.1:c.3910G>A	XM_005273322.1:c.4015G>A	XM_005273323.1:c.3820G>A	XM_005273324.1:c.3949G>A	XM_005273325.1:c.3751G>A	XM_005273326.1:c.3850G>A	XM_005273327.1:c.3826G>A
BT-20	chr1	227923081	G	A	JMJD4, JMJD4	p.A11V, p.A11V	0	116	100	NM_053052.3:c.-30G>A	XM_005273041.1:c.-30G>A	XM_005273042.1:c.-30G>A	XM_005273043.1:c.-396G>A	XM_005273044.1:c.-214G>A	NR_024485.1:n.*1003G>A	NR_024486.1:n.*1003G>A	NM_001161465.1:c.32C>T	NM_023007.1:c.32C>T	NM_023007.2:c.32C>T	XM_005273233.1:c.32C>T
BT-20	chr1	228033197	A	G	PRSS38	p.M204V	0	9	100	NM_183062.2:c.610A>G
BT-20	chr1	228362682	G	A	IBA57, IBA57	p.G18S, p.G211S	0	84	100	NM_001010867.2:c.631G>A
BT-20	chr1	228444565	T	A	OBSCN, OBSCN	p.V1508D, p.V1508D	0	86	100	NM_001098623.1:c.4523T>A	NM_001098623.2:c.4523T>A	NM_001271223.2:c.4799T>A	NM_052843.2:c.4523T>A	NM_052843.3:c.4523T>A	XM_005273287.1:c.4799T>A	XM_005273288.1:c.4799T>A	XM_005273289.1:c.4799T>A	XM_005273290.1:c.4799T>A	XM_005273291.1:c.4799T>A	XM_005273292.1:c.4799T>A	XM_005273293.1:c.4799T>A	XM_005273294.1:c.4799T>A	XM_005273295.1:c.4523T>A	XM_005273296.1:c.4799T>A	XM_005273297.1:c.4523T>A	XM_005273298.1:c.4799T>A	XM_005273299.1:c.4799T>A	XM_005273300.1:c.4799T>A	XM_005273301.1:c.4799T>A	XM_005273302.1:c.4247T>A	XM_005273303.1:c.4799T>A	XM_005273304.1:c.4799T>A	XM_005273305.1:c.4799T>A	XM_005273306.1:c.3695T>A	XM_005273307.1:c.4799T>A	XM_005273308.1:c.4799T>A	XM_005273309.1:c.4799T>A	XM_005273310.1:c.4799T>A
BT-20	chr1	228456147	T	C	OBSCN	p.L39S	0	77	100	NM_001098623.1:c.4862-84T>C	NM_001098623.2:c.4862-84T>C	NM_001271223.2:c.5414-84T>C	NM_052843.2:c.4862-84T>C	NM_052843.3:c.4862-84T>C	XM_005273287.1:c.5138-84T>C	XM_005273288.1:c.5138-84T>C	XM_005273289.1:c.5138-84T>C	XM_005273290.1:c.5138-84T>C	XM_005273291.1:c.5138-84T>C	XM_005273292.1:c.5138-84T>C	XM_005273293.1:c.5138-84T>C	XM_005273294.1:c.5138-84T>C	XM_005273295.1:c.4862-84T>C	XM_005273296.1:c.5138-3479T>C	XM_005273297.1:c.4862-84T>C	XM_005273298.1:c.5138-84T>C	XM_005273299.1:c.5138-84T>C	XM_005273300.1:c.5138-84T>C	XM_005273301.1:c.5138-84T>C	XM_005273302.1:c.4586-84T>C	XM_005273303.1:c.5137+4055T>C	XM_005273304.1:c.5138-84T>C	XM_005273305.1:c.5138-84T>C	XM_005273306.1:c.4034-84T>C	XM_005273307.1:c.5138-84T>C	XM_005273308.1:c.5138-84T>C	XM_005273309.1:c.5138-84T>C	XM_005273310.1:c.5138-84T>C
BT-20	chr1	228464248	T	G	OBSCN, OBSCN	p.D2106E, p.D2106E	0	47	100	NM_001098623.1:c.6318T>G	NM_001098623.2:c.6318T>G	NM_001271223.2:c.7443T>G	NM_052843.2:c.6318T>G	NM_052843.3:c.6318T>G	XM_005273287.1:c.7167T>G	XM_005273288.1:c.7167T>G	XM_005273289.1:c.7167T>G	XM_005273290.1:c.7167T>G	XM_005273291.1:c.7167T>G	XM_005273292.1:c.7167T>G	XM_005273293.1:c.7167T>G	XM_005273294.1:c.7167T>G	XM_005273295.1:c.6891T>G	XM_005273296.1:c.6891T>G	XM_005273297.1:c.6891T>G	XM_005273298.1:c.7167T>G	XM_005273299.1:c.7167T>G	XM_005273300.1:c.7167T>G	XM_005273301.1:c.7167T>G	XM_005273302.1:c.6615T>G	XM_005273303.1:c.6594T>G	XM_005273304.1:c.7167T>G	XM_005273305.1:c.7167T>G	XM_005273306.1:c.6063T>G	XM_005273307.1:c.7167T>G	XM_005273308.1:c.7167T>G	XM_005273309.1:c.7167T>G	XM_005273310.1:c.7167T>G
BT-20	chr1	228464276	T	C	OBSCN, OBSCN	p.F2116L, p.F2116L	0	59	100	NM_001098623.1:c.6346T>C	NM_001098623.2:c.6346T>C	NM_001271223.2:c.7471T>C	NM_052843.2:c.6346T>C	NM_052843.3:c.6346T>C	XM_005273287.1:c.7195T>C	XM_005273288.1:c.7195T>C	XM_005273289.1:c.7195T>C	XM_005273290.1:c.7195T>C	XM_005273291.1:c.7195T>C	XM_005273292.1:c.7195T>C	XM_005273293.1:c.7195T>C	XM_005273294.1:c.7195T>C	XM_005273295.1:c.6919T>C	XM_005273296.1:c.6919T>C	XM_005273297.1:c.6919T>C	XM_005273298.1:c.7195T>C	XM_005273299.1:c.7195T>C	XM_005273300.1:c.7195T>C	XM_005273301.1:c.7195T>C	XM_005273302.1:c.6643T>C	XM_005273303.1:c.6622T>C	XM_005273304.1:c.7195T>C	XM_005273305.1:c.7195T>C	XM_005273306.1:c.6091T>C	XM_005273307.1:c.7195T>C	XM_005273308.1:c.7195T>C	XM_005273309.1:c.7195T>C	XM_005273310.1:c.7195T>C
BT-20	chr1	228469801	G	C	OBSCN, OBSCN, OBSCN, OBSCN	p.G2789R, p.G2789R, p.G45R, p.G488R	1	69	98.5714	NM_001098623.1:c.8365G>C	NM_001098623.2:c.8365G>C	NM_001271223.2:c.9652G>C	NM_052843.2:c.8365G>C	NM_052843.3:c.8365G>C	XM_005273287.1:c.9376G>C	XM_005273288.1:c.9376G>C	XM_005273289.1:c.9376G>C	XM_005273290.1:c.9376G>C	XM_005273291.1:c.9376G>C	XM_005273292.1:c.9376G>C	XM_005273293.1:c.9376G>C	XM_005273294.1:c.9376G>C	XM_005273295.1:c.9100G>C	XM_005273296.1:c.9100G>C	XM_005273297.1:c.9100G>C	XM_005273298.1:c.9376G>C	XM_005273299.1:c.9376G>C	XM_005273300.1:c.9376G>C	XM_005273301.1:c.9376G>C	XM_005273302.1:c.8824G>C	XM_005273303.1:c.8803G>C	XM_005273304.1:c.9376G>C	XM_005273305.1:c.9376G>C	XM_005273306.1:c.8272G>C	XM_005273307.1:c.9376G>C	XM_005273308.1:c.9376G>C	XM_005273309.1:c.9376G>C	XM_005273310.1:c.9376G>C
BT-20	chr1	228503677	A	G	OBSCN, OBSCN	p.H4381R, p.H4381R	0	98	100	NM_001098623.1:c.13142A>G	NM_001098623.2:c.13142A>G	NM_001271223.2:c.16013A>G	NM_052843.2:c.13142A>G	NM_052843.3:c.13142A>G	XM_005273287.1:c.16313A>G	XM_005273288.1:c.16313A>G	XM_005273289.1:c.16313A>G	XM_005273290.1:c.16313A>G	XM_005273291.1:c.16277A>G	XM_005273292.1:c.16049A>G	XM_005273293.1:c.16049A>G	XM_005273294.1:c.16049A>G	XM_005273295.1:c.16037A>G	XM_005273296.1:c.16037A>G	XM_005273297.1:c.16037A>G	XM_005273298.1:c.16004A>G	XM_005273299.1:c.15785A>G	XM_005273300.1:c.15785A>G	XM_005273301.1:c.15785A>G	XM_005273302.1:c.15761A>G	XM_005273303.1:c.15740A>G	XM_005273304.1:c.15521A>G	XM_005273305.1:c.15257A>G	XM_005273306.1:c.15209A>G	XM_005273307.1:c.15191A>G	XM_005273308.1:c.13673A>G	XM_005273309.1:c.16313A>G	XM_005273310.1:c.16313A>G
BT-20	chr1	228504472	T	C	OBSCN, OBSCN	p.C4450R, p.C4450R	0	143	100	NM_001098623.1:c.13348T>C	NM_001098623.2:c.13348T>C	NM_001271223.2:c.16219T>C	NM_052843.2:c.13348T>C	NM_052843.3:c.13348T>C	XM_005273287.1:c.16519T>C	XM_005273288.1:c.16519T>C	XM_005273289.1:c.16519T>C	XM_005273290.1:c.16519T>C	XM_005273291.1:c.16483T>C	XM_005273292.1:c.16255T>C	XM_005273293.1:c.16255T>C	XM_005273294.1:c.16255T>C	XM_005273295.1:c.16243T>C	XM_005273296.1:c.16243T>C	XM_005273297.1:c.16243T>C	XM_005273298.1:c.16210T>C	XM_005273299.1:c.15991T>C	XM_005273300.1:c.15991T>C	XM_005273301.1:c.15991T>C	XM_005273302.1:c.15967T>C	XM_005273303.1:c.15946T>C	XM_005273304.1:c.15727T>C	XM_005273305.1:c.15463T>C	XM_005273306.1:c.15415T>C	XM_005273307.1:c.15397T>C	XM_005273308.1:c.13879T>C	XM_005273309.1:c.16519T>C	XM_005273310.1:c.16519T>C
BT-20	chr1	228504591	C	A	OBSCN, OBSCN	p.H4489Q, p.H4489Q	0	89	100	NM_001098623.1:c.13467C>A	NM_001098623.2:c.13467C>A	NM_001271223.2:c.16338C>A	NM_052843.2:c.13467C>A	NM_052843.3:c.13467C>A	XM_005273287.1:c.16638C>A	XM_005273288.1:c.16638C>A	XM_005273289.1:c.16638C>A	XM_005273290.1:c.16638C>A	XM_005273291.1:c.16602C>A	XM_005273292.1:c.16374C>A	XM_005273293.1:c.16374C>A	XM_005273294.1:c.16374C>A	XM_005273295.1:c.16362C>A	XM_005273296.1:c.16362C>A	XM_005273297.1:c.16362C>A	XM_005273298.1:c.16329C>A	XM_005273299.1:c.16110C>A	XM_005273300.1:c.16110C>A	XM_005273301.1:c.16110C>A	XM_005273302.1:c.16086C>A	XM_005273303.1:c.16065C>A	XM_005273304.1:c.15846C>A	XM_005273305.1:c.15582C>A	XM_005273306.1:c.15534C>A	XM_005273307.1:c.15516C>A	XM_005273308.1:c.13998C>A	XM_005273309.1:c.16638C>A	XM_005273310.1:c.16638C>A
BT-20	chr1	228505204	G	A	OBSCN, OBSCN	p.R4534H, p.R4534H	0	76	100	NM_001098623.1:c.13601G>A	NM_001098623.2:c.13601G>A	NM_001271223.2:c.16472G>A	NM_052843.2:c.13601G>A	NM_052843.3:c.13601G>A	XM_005273287.1:c.16772G>A	XM_005273288.1:c.16772G>A	XM_005273289.1:c.16772G>A	XM_005273290.1:c.16772G>A	XM_005273291.1:c.16736G>A	XM_005273292.1:c.16508G>A	XM_005273293.1:c.16508G>A	XM_005273294.1:c.16508G>A	XM_005273295.1:c.16496G>A	XM_005273296.1:c.16496G>A	XM_005273297.1:c.16496G>A	XM_005273298.1:c.16463G>A	XM_005273299.1:c.16244G>A	XM_005273300.1:c.16244G>A	XM_005273301.1:c.16244G>A	XM_005273302.1:c.16220G>A	XM_005273303.1:c.16199G>A	XM_005273304.1:c.15980G>A	XM_005273305.1:c.15716G>A	XM_005273306.1:c.15668G>A	XM_005273307.1:c.15650G>A	XM_005273308.1:c.14132G>A	XM_005273309.1:c.16772G>A	XM_005273310.1:c.16772G>A
BT-20	chr1	228505668	C	G	OBSCN, OBSCN	p.S4642C, p.S4642C	1	101	99.0196	NM_001098623.1:c.13925C>G	NM_001098623.2:c.13925C>G	NM_001271223.2:c.16796C>G	NM_052843.2:c.13925C>G	NM_052843.3:c.13925C>G	XM_005273287.1:c.17096C>G	XM_005273288.1:c.17096C>G	XM_005273289.1:c.17093C>G	XM_005273290.1:c.17096C>G	XM_005273291.1:c.17060C>G	XM_005273292.1:c.16832C>G	XM_005273293.1:c.16832C>G	XM_005273294.1:c.16832C>G	XM_005273295.1:c.16820C>G	XM_005273296.1:c.16820C>G	XM_005273297.1:c.16820C>G	XM_005273298.1:c.16787C>G	XM_005273299.1:c.16568C>G	XM_005273300.1:c.16568C>G	XM_005273301.1:c.16568C>G	XM_005273302.1:c.16544C>G	XM_005273303.1:c.16523C>G	XM_005273304.1:c.16304C>G	XM_005273305.1:c.16040C>G	XM_005273306.1:c.15992C>G	XM_005273307.1:c.15974C>G	XM_005273308.1:c.14456C>G	XM_005273309.1:c.17096C>G	XM_005273310.1:c.17096C>G
BT-20	chr1	228505739	G	A	OBSCN, OBSCN	p.G4666S, p.G4666S	0	148	100	NM_001098623.1:c.13996G>A	NM_001098623.2:c.13996G>A	NM_001271223.2:c.16867G>A	NM_052843.2:c.13996G>A	NM_052843.3:c.13996G>A	XM_005273287.1:c.17167G>A	XM_005273288.1:c.17167G>A	XM_005273289.1:c.17164G>A	XM_005273290.1:c.17167G>A	XM_005273291.1:c.17131G>A	XM_005273292.1:c.16903G>A	XM_005273293.1:c.16903G>A	XM_005273294.1:c.16903G>A	XM_005273295.1:c.16891G>A	XM_005273296.1:c.16891G>A	XM_005273297.1:c.16891G>A	XM_005273298.1:c.16858G>A	XM_005273299.1:c.16639G>A	XM_005273300.1:c.16639G>A	XM_005273301.1:c.16639G>A	XM_005273302.1:c.16615G>A	XM_005273303.1:c.16594G>A	XM_005273304.1:c.16375G>A	XM_005273305.1:c.16111G>A	XM_005273306.1:c.16063G>A	XM_005273307.1:c.16045G>A	XM_005273308.1:c.14527G>A	XM_005273309.1:c.17167G>A	XM_005273310.1:c.17167G>A
BT-20	chr1	228509427	A	G	OBSCN, OBSCN	p.D4962G, p.D4962G	0	97	100	NM_001098623.1:c.14885A>G	NM_001098623.2:c.14885A>G	NM_001271223.2:c.17756A>G	NM_052843.2:c.14885A>G	NM_052843.3:c.14885A>G	XM_005273287.1:c.18056A>G	XM_005273288.1:c.18056A>G	XM_005273289.1:c.18053A>G	XM_005273290.1:c.18056A>G	XM_005273291.1:c.18020A>G	XM_005273292.1:c.17792A>G	XM_005273293.1:c.17792A>G	XM_005273294.1:c.17792A>G	XM_005273295.1:c.17780A>G	XM_005273296.1:c.17780A>G	XM_005273297.1:c.17780A>G	XM_005273298.1:c.17747A>G	XM_005273299.1:c.17528A>G	XM_005273300.1:c.17528A>G	XM_005273301.1:c.17528A>G	XM_005273302.1:c.17504A>G	XM_005273303.1:c.17483A>G	XM_005273304.1:c.17264A>G	XM_005273305.1:c.17000A>G	XM_005273306.1:c.16952A>G	XM_005273307.1:c.16934A>G	XM_005273308.1:c.15416A>G	XM_005273309.1:c.18056A>G	XM_005273310.1:c.18056A>G
BT-20	chr1	228525008	G	A	OBSCN, OBSCN, OBSCN	p.R5575H, p.R5575H, p.R203H	0	80	100	NM_001098623.1:c.16724G>A	NM_001098623.2:c.16724G>A	NM_001271223.2:c.19595G>A	NM_052843.2:c.16724G>A	NM_052843.3:c.16724G>A	XM_005273287.1:c.19895G>A	XM_005273288.1:c.19895G>A	XM_005273289.1:c.19892G>A	XM_005273290.1:c.19895G>A	XM_005273291.1:c.19859G>A	XM_005273292.1:c.19631G>A	XM_005273293.1:c.19631G>A	XM_005273294.1:c.19631G>A	XM_005273295.1:c.19619G>A	XM_005273296.1:c.19619G>A	XM_005273297.1:c.19619G>A	XM_005273298.1:c.19586G>A	XM_005273299.1:c.19367G>A	XM_005273300.1:c.19367G>A	XM_005273301.1:c.19367G>A	XM_005273302.1:c.19343G>A	XM_005273303.1:c.19322G>A	XM_005273304.1:c.19103G>A	XM_005273305.1:c.18839G>A	XM_005273306.1:c.18791G>A	XM_005273307.1:c.18773G>A	XM_005273308.1:c.17255G>A	XM_005273309.1:c.19895G>A	XM_005273310.1:c.19895G>A
BT-20	chr1	228584685	C	G	TRIM11, TRIM11, TRIM11	p.R273S, p.R274S, p.R274S	78	56	41.791	NM_145214.2:c.822G>C	XM_005273281.1:c.819G>C
BT-20	chr1	229772693	T	G	URB2, URB2	p.V778G, p.V778G	0	185	100	NM_014777.2:c.2333T>G	XM_005273360.1:c.2333T>G
BT-20	chr1	230845794	A	G	AGT, AGT	p.M268T, p.M240T	0	74	100	NM_000029.3:c.803T>C
BT-20	chr1	231488524	C	T	C1orf124	p.P296L	0	186	100	NM_001010984.1:c.*1172C>T	NM_032018.4:c.887C>T	NM_001010984.2:c.*1172C>T	NM_001261462.1:c.*1172C>T	NM_032018.5:c.887C>T	XM_005273284.1:c.733+154C>T	XM_005273285.1:c.718+1207C>T
BT-20	chr1	233134086	C	T	PCNXL2, PCNXL2	p.S553N, p.S1901N	0	244	100	NM_014801.3:c.5702G>A	XM_005273272.1:c.5093G>A
BT-20	chr1	233296041	G	A	PCNXL2	p.R1169W	0	28	100	NM_014801.3:c.3505C>T	XM_005273272.1:c.2896C>T	XR_247042.1:n.3734C>T
BT-20	chr1	234745009	A	G	IRF2BP2, IRF2BP2	p.S78P, p.S78P	0	30	100	NM_001077397.1:c.232T>C	NM_182972.2:c.232T>C
BT-20	chr1	235969733	G	T	LYST, LYST	p.F901L, p.F901L	164	48	22.6415	NM_000081.2:c.2703C>A	NM_000081.3:c.2703C>A	XM_005273027.1:c.2703C>A	XM_005273028.1:c.2703C>A	XM_005273029.1:c.2703C>A	XM_005273030.1:c.2703C>A	XR_247020.1:n.3288C>A
BT-20	chr1	236381825	G	C	ERO1LB	p.H465Q	0	47	100	NM_019891.2:c.1395C>G	NM_019891.3:c.1395C>G	XM_005273244.1:c.967-32901G>C
BT-20	chr1	236700807	T	A	LGALS8, LGALS8, LGALS8, LGALS8, LGALS8	p.F19Y, p.F19Y, p.F19Y, p.F19Y, p.F19Y	0	56	100	XR_247110.1:n.-469A>T	NM_006499.3:c.56T>A	NM_006499.4:c.56T>A	NM_201543.1:c.56T>A	NM_201543.2:c.56T>A	NM_201544.1:c.56T>A	NM_201544.2:c.56T>A	NM_201545.1:c.56T>A	NM_201545.2:c.56T>A	XM_005273126.1:c.56T>A	XM_005273127.1:c.56T>A	XM_005273128.1:c.56T>A
BT-20	chr1	236700857	C	T	LGALS8, LGALS8, LGALS8, LGALS8, LGALS8	p.R36C, p.R36C, p.R36C, p.R36C, p.R36C	0	89	100	XR_247110.1:n.-519G>A	NM_006499.3:c.106C>T	NM_006499.4:c.106C>T	NM_201543.1:c.106C>T	NM_201543.2:c.106C>T	NM_201544.1:c.106C>T	NM_201544.2:c.106C>T	NM_201545.1:c.106C>T	NM_201545.2:c.106C>T	XM_005273126.1:c.106C>T	XM_005273127.1:c.106C>T	XM_005273128.1:c.106C>T
BT-20	chr1	236706862	G	C	LGALS8, LGALS8, LGALS8, LGALS8, LGALS8	p.R184S, p.R226S, p.R167S, p.R226S, p.R184S	0	290	100	NM_006499.3:c.678G>C	NM_006499.4:c.678G>C	NM_201543.1:c.552G>C	NM_201543.2:c.552G>C	NM_201544.1:c.552G>C	NM_201544.2:c.552G>C	NM_201545.1:c.678G>C	NM_201545.2:c.678G>C	XM_005273126.1:c.678G>C	XM_005273127.1:c.678G>C	XM_005273128.1:c.*721G>C
BT-20	chr1	236717926	T	C	HEATR1, HEATR1	p.E2017G, p.E1179G	0	102	100	NM_006499.3:c.*6465T>C	NM_006499.4:c.*6465T>C	NM_201543.1:c.*6465T>C	NM_201543.2:c.*6465T>C	NM_201544.1:c.*6465T>C	NM_201544.2:c.*6465T>C	NM_201545.1:c.*6465T>C	NM_201545.2:c.*6465T>C	XM_005273126.1:c.*6465T>C	XM_005273127.1:c.*6465T>C	NM_018072.4:c.6050A>G	NM_018072.5:c.6050A>G
BT-20	chr1	236718620	T	C	HEATR1, HEATR1	p.N1967D, p.N1129D	0	46	100	NM_006499.4:c.*7159T>C	NM_201543.2:c.*7159T>C	NM_201544.2:c.*7159T>C	NM_201545.2:c.*7159T>C	XM_005273126.1:c.*7159T>C	XM_005273127.1:c.*7159T>C	NM_018072.4:c.5899A>G	NM_018072.5:c.5899A>G
BT-20	chr1	236719193	A	G	HEATR1, HEATR1	p.V1854A, p.V1016A	0	232	100	NM_006499.4:c.*7732A>G	NM_201543.2:c.*7732A>G	NM_201544.2:c.*7732A>G	NM_201545.2:c.*7732A>G	XM_005273126.1:c.*7732A>G	XM_005273127.1:c.*7732A>G	NM_018072.4:c.5561T>C	NM_018072.5:c.5561T>C
BT-20	chr1	236721660	T	C	HEATR1, HEATR1	p.N1694S, p.N856S	0	310	100	NM_018072.4:c.5081A>G	NM_018072.5:c.5081A>G
BT-20	chr1	236749649	T	C	HEATR1	p.M607V	0	247	100	NM_018072.4:c.1819A>G	NM_018072.5:c.1819A>G
BT-20	chr1	236758887	T	C	HEATR1	p.H348R	0	193	100	NM_018072.4:c.1043A>G	NM_018072.5:c.1043A>G
BT-20	chr1	237604660	G	A	RYR2	p.M349I	200	166	45.3552	NM_001035.2:c.1047G>A	XM_005273224.1:c.1047G>A
BT-20	chr1	237841390	A	G	RYR2	p.Q2958R	0	177	100	NM_001035.2:c.8873A>G	XM_005273224.1:c.8873A>G
BT-20	chr1	240370702	A	G	FMN2, FMN2	p.T864A, p.T868A	0	417	100	NM_020066.4:c.2590A>G	XM_005273200.1:c.2602A>G
BT-20	chr1	241929542	G	A	WDR64, WDR64, WDR64	p.R367Q, p.R441Q, p.R647Q	0	240	100	NM_144625.3:c.1100G>A	NM_144625.4:c.1940G>A
BT-20	chr1	242045275	C	T	EXO1, EXO1, EXO1, EXO1	p.R722C, p.R723C, p.R723C, p.R723C	0	79	100	NM_003686.3:c.2167C>T	NM_003686.4:c.2167C>T	NM_006027.3:c.2167C>T	NM_006027.4:c.2167C>T	NM_130398.2:c.2167C>T	NM_130398.3:c.2167C>T	XM_005273350.1:c.2164C>T
BT-20	chr1	245851609	C	G	KIF26B, KIF26B, KIF26B	p.P1393R, p.P1775R, p.P1017R	0	113	100	NM_018012.3:c.5324C>G
BT-20	chr1	246670481	C	G	SMYD3	p.K13N	0	223	100	NM_001167740.1:c.39G>C	XM_005273227.1:c.39G>C	XM_005273228.1:c.39G>C
BT-20	chr1	246755124	T	C	CNST, CNST	p.L87S, p.L87S	0	155	100	NM_001139459.1:c.260T>C	NM_152609.2:c.260T>C	XM_005273081.1:c.428T>C	XM_005273082.1:c.383T>C	XM_005273083.1:c.-30T>C
BT-20	chr1	247162658	C	T	ZNF695, ZNF695, ZNF695	p.R84K, p.R72K, p.R84K	0	893	100	NM_001204221.1:c.251G>A	NM_020394.3:c.251G>A	NM_020394.4:c.251G>A	NR_037892.1:n.436G>A	NR_037894.1:n.432G>A
BT-20	chr1	247614617	C	T	OR2B11	p.G223D	0	100	100	NM_001004492.1:c.668G>A	NM_001079821.2:c.*2811C>T	NM_001127461.2:c.*2811C>T	NM_001127462.2:c.*2811C>T	NM_001243133.1:c.*2811C>T	NM_004895.4:c.*2811C>T	NM_183395.2:c.*2811C>T	XM_005273036.1:c.*2811C>T	XM_005273037.1:c.*2811C>T	XM_005273038.1:c.*2811C>T
BT-20	chr1	247614693	C	T	OR2B11	p.V198M	0	112	100	NM_001004492.1:c.592G>A	NM_001079821.2:c.*2887C>T	NM_001127461.2:c.*2887C>T	NM_001127462.2:c.*2887C>T	NM_001243133.1:c.*2887C>T	NM_004895.4:c.*2887C>T	NM_183395.2:c.*2887C>T	XM_005273036.1:c.*2887C>T	XM_005273037.1:c.*2887C>T	XM_005273038.1:c.*2887C>T
BT-20	chr1	247695612	G	A	OR2C3, OR2C3	p.P68S, p.P68S	0	117	100	NR_027309.2:n.-1506C>T	XM_005273072.1:c.-148+5256G>A	XM_005273073.1:c.-148+5256G>A	XM_005273074.1:c.-264+5256G>A	NM_198074.4:c.202C>T	NR_027309.1:n.-1506C>T
BT-20	chr1	247695756	T	C	OR2C3, OR2C3	p.T20A, p.T20A	0	197	100	NR_027309.2:n.-1650A>G	XM_005273072.1:c.-148+5400T>C	XM_005273073.1:c.-148+5400T>C	XM_005273074.1:c.-264+5400T>C	NM_198074.4:c.58A>G	NR_027309.1:n.-1650A>G
BT-20	chr1	247752161	T	C	OR2G2	p.L167P	0	363	100	NM_001001915.1:c.500T>C	XR_110860.1:n.1098-22908A>G
BT-20	chr1	247752367	A	G	OR2G2	p.R236G	0	330	100	NM_001001915.1:c.706A>G	XR_110860.1:n.1098-23114T>C
BT-20	chr1	247769752	A	G	OR2G3	p.I289V	1	324	99.6923	NM_001001914.1:c.865A>G	XR_110860.1:n.1097+29405T>C
BT-20	chr1	247875415	A	G	OR6F1	p.F215L	0	633	100	NM_001005286.1:c.643T>C	XM_005273091.1:c.-13+71684A>G	XM_005273092.1:c.-13+71684A>G
BT-20	chr1	247875975	A	G	OR6F1	p.F28S	0	114	100	NM_001005286.1:c.83T>C	XM_005273091.1:c.-13+72244A>G	XM_005273092.1:c.-13+72244A>G
BT-20	chr1	247978319	A	G	OR14A16	p.I238T	0	230	100	XM_005273091.1:c.-12-45600A>G	XM_005273092.1:c.-12-45600A>G	NM_001001966.1:c.713T>C
BT-20	chr1	248039294	G	A	TRIM58	p.V322I	0	265	100	NM_015431.3:c.964G>A	XM_005273091.1:c.532G>A	XM_005273092.1:c.532G>A
BT-20	chr1	248129240	G	A	OR2AK2	p.V203M	0	202	100	NM_001004491.1:c.607G>A	NM_175911.2:c.-144+28554G>A
BT-20	chr1	248512749	G	A	OR14C36	p.G225R	0	219	100	NM_001001918.1:c.673G>A
BT-20	chr1	248512767	G	T	OR14C36	p.D231Y	0	220	100	NM_001001918.1:c.691G>T
BT-20	chr1	248550976	T	G	OR2T6	p.C23G	0	197	100	NM_001005471.1:c.67T>G
BT-20	chr1	248569369	A	G	OR2T1	p.H25R	0	337	100	NM_030904.1:c.74A>G
BT-20	chr1	248789504	T	C	OR2T11	p.Q309R	0	149	100	NM_001001964.1:c.926A>G
BT-20	chr1	248790075	A	G	OR2T11	p.C119R	0	155	100	NM_001001964.1:c.355T>C
BT-20	chr1	248845097	C	T	OR14I1	p.S170N	0	279	100	NM_001004734.1:c.509G>A	XM_005273131.1:c.560G>A	XM_005273132.1:c.509G>A
BT-20	chr1	248845458	C	T	OR14I1	p.D50N	0	47	100	NM_001004734.1:c.148G>A	XM_005273131.1:c.199G>A	XM_005273132.1:c.148G>A
BT-20	chr1	248845499	A	G	OR14I1	p.V36A	0	86	100	NM_001004734.1:c.107T>C	XM_005273131.1:c.158T>C	XM_005273132.1:c.107T>C
BT-20	chr10	1142208	T	C	WDR37	p.X250R	1	212	99.5305	NM_014023.3:c.726+22T>C	XM_005252416.1:c.726+22T>C	XM_005252417.1:c.726+22T>C	XM_005252418.1:c.726+22T>C	XM_005252419.1:c.726+22T>C	XM_005252420.1:c.726+22T>C	XM_005252421.1:c.726+22T>C	XM_005252422.1:c.627+22T>C	XM_005252423.1:c.627+22T>C	XR_242695.1:n.928+22T>C
BT-20	chr10	3180227	T	C	PITRM1, PITRM1, PITRM1	p.Q939R, p.Q1038R, p.Q1037R	82	37	31.0924	NM_001242339.1:c.*1456T>C	NM_002627.3:c.*1456T>C	NM_002627.4:c.*1456T>C	XM_005252465.1:c.*1456T>C	XM_005252466.1:c.*1456T>C	XM_005252467.1:c.*1456T>C	XM_005252468.1:c.*1456T>C	XR_109001.1:n.-3637T>C	NR_038284.1:n.-3566T>C	NM_001242307.1:c.3113A>G	NM_001242309.1:c.2816A>G	NM_014889.2:c.3110A>G	NM_014889.3:c.3110A>G	XM_005252345.1:c.2912A>G
BT-20	chr10	3200292	G	A	PITRM1, PITRM1, PITRM1, PITRM1, PITRM1, PITRM1	p.A365V, p.A397V, p.A368V, p.A397V, p.A397V, p.A389V	28	16	36.3636	NM_001242307.1:c.1190C>T	NM_001242309.1:c.1094C>T	NM_014889.2:c.1190C>T	NM_014889.3:c.1190C>T	XM_005252345.1:c.1190C>T
BT-20	chr10	3202065	T	C	PITRM1, PITRM1, PITRM1, PITRM1, PITRM1, PITRM1	p.I296V, p.I328V, p.I299V, p.I328V, p.I328V, p.I320V	37	17	31.4815	NM_001242307.1:c.982A>G	NM_001242309.1:c.886A>G	NM_014889.2:c.982A>G	NM_014889.3:c.982A>G	XM_005252345.1:c.982A>G
BT-20	chr10	5255025	A	G	AKR1C4	p.Q250R	0	51	100	NM_001818.2:c.749A>G	NM_001818.3:c.749A>G
BT-20	chr10	5260682	C	G	AKR1C4	p.L311V	59	84	58.7413	NM_001818.2:c.931C>G	NM_001818.3:c.931C>G
BT-20	chr10	5442951	C	T	TUBAL3	p.V35I	28	38	57.5758	NM_001171864.1:c.4-21G>A	NM_024803.1:c.103G>A	NM_024803.2:c.103G>A
BT-20	chr10	5541181	T	C	CALML5	p.K74R	55	20	26.6667	NM_017422.4:c.221A>G
BT-20	chr10	5541230	T	C	CALML5	p.S58G	60	29	32.5843	NM_017422.4:c.172A>G
BT-20	chr10	5781628	T	G	FAM208B	p.C499G	0	162	100	NM_017782.3:c.1495T>G	NM_017782.4:c.1495T>G	XM_005252474.1:c.2215T>G	XM_005252475.1:c.1495T>G	XM_005252476.1:c.1768T>G	XM_005252477.1:c.1768T>G	XM_005252478.1:c.1495T>G	XM_005252479.1:c.1495T>G	XM_005252480.1:c.1495T>G	XM_005252481.1:c.1495T>G	XM_005252482.1:c.1495T>G	XM_005252483.1:c.1495T>G
BT-20	chr10	5788608	G	C	FAM208B	p.R1075P	0	152	100	NM_017782.3:c.3224G>C	NM_017782.4:c.3224G>C	XM_005252474.1:c.3944G>C	XM_005252475.1:c.3224G>C	XM_005252476.1:c.3497G>C	XM_005252477.1:c.3497G>C	XM_005252478.1:c.3224G>C	XM_005252479.1:c.3224G>C	XM_005252480.1:c.3224G>C	XM_005252481.1:c.3224G>C	XM_005252482.1:c.3224G>C	XM_005252483.1:c.3224G>C
BT-20	chr10	5790420	T	C	FAM208B, FAM208B	p.V523A, p.V1679A	0	70	100	NM_017782.3:c.5036T>C	NM_017782.4:c.5036T>C	XM_005252474.1:c.5756T>C	XM_005252475.1:c.5036T>C	XM_005252476.1:c.5309T>C	XM_005252477.1:c.5309T>C	XM_005252478.1:c.5036T>C	XM_005252479.1:c.5036T>C	XM_005252480.1:c.5036T>C	XM_005252481.1:c.5036T>C	XM_005252482.1:c.5036T>C	XM_005252483.1:c.5036T>C
BT-20	chr10	5804531	G	A	FAM208B, FAM208B	p.S1248N, p.S2404N	0	38	100	NM_001115156.1:c.*3438C>T	NM_001494.3:c.*3438C>T	XM_005252444.1:c.*3438C>T	NM_017782.3:c.7211G>A	NM_017782.4:c.7211G>A	XM_005252474.1:c.7931G>A	XM_005252475.1:c.7211G>A	XM_005252476.1:c.7484G>A	XM_005252477.1:c.7484G>A	XM_005252478.1:c.7211G>A	XM_005252479.1:c.7211G>A	XM_005252480.1:c.7211G>A	XM_005252481.1:c.7211G>A	XM_005252482.1:c.7211G>A	XM_005252483.1:c.7211G>A
BT-20	chr10	5920121	T	C	ANKRD16, ANKRD16	p.Q353R, p.Q353R	97	55	36.1842	NM_001009941.2:c.1058A>G	NM_001009942.2:c.953A>G	NM_001009943.2:c.*64A>G	NM_019046.2:c.1058A>G	XM_005252472.1:c.849+4848A>G	XM_005252473.1:c.*2947A>G
BT-20	chr10	7605067	C	T	ITIH5, ITIH5	p.R936Q, p.R722Q	0	105	100	NM_030569.4:c.2808G>A	NM_030569.5:c.2808G>A	NM_030569.6:c.2808G>A	NM_032817.3:c.2166G>A	NM_032817.4:c.2166G>A	NM_032817.5:c.2166G>A
BT-20	chr10	7605101	A	G	ITIH5, ITIH5	p.F925S, p.F711S	0	108	100	NM_030569.4:c.2774T>C	NM_030569.5:c.2774T>C	NM_030569.6:c.2774T>C	NM_032817.3:c.2132T>C	NM_032817.4:c.2132T>C	NM_032817.5:c.2132T>C
BT-20	chr10	7618686	T	G	ITIH5, ITIH5, ITIH5	p.T570P, p.T570P, p.T356P	1	69	98.5714	NM_001001851.1:c.1708A>C	NM_001001851.2:c.1708A>C	NM_030569.4:c.1708A>C	NM_030569.5:c.1708A>C	NM_030569.6:c.1708A>C	NM_032817.3:c.1066A>C	NM_032817.4:c.1066A>C	NM_032817.5:c.1066A>C
BT-20	chr10	7749183	C	T	ITIH2	p.S60L	10	16	61.5385	NM_002216.2:c.179C>T
BT-20	chr10	7763661	A	G	ITIH2	p.N263S	0	27	100	NM_002216.2:c.788A>G
BT-20	chr10	8006798	A	G	TAF3	p.N442S	0	118	100	NM_031923.2:c.1325A>G	NM_031923.3:c.1325A>G
BT-20	chr10	8007559	G	C	TAF3	p.V696L	0	24	100	NM_031923.2:c.2086G>C	NM_031923.3:c.2086G>C
BT-20	chr10	8007560	T	C	TAF3	p.V696A	0	23	100	NM_031923.2:c.2087T>C	NM_031923.3:c.2087T>C
BT-20	chr10	11789382	G	A	ECHDC3	p.A69T	0	6	100	NM_024693.4:c.205G>A
BT-20	chr10	11797467	G	A	ECHDC3, ECHDC3	p.A20T, p.A151T	0	98	100	NM_024693.4:c.451G>A
BT-20	chr10	11912065	C	G	C10orf47	p.P323R	9	7	43.75	NR_038222.1:n.637-565G>C	NM_153256.3:c.968C>G	XM_005252440.1:c.968C>G	XM_005252441.1:c.732-46C>G	XR_109010.1:n.627-565G>C
BT-20	chr10	12111090	T	C	DHTKD1	p.F20L	0	37	100	NM_018706.5:c.58T>C	NM_018706.6:c.58T>C	XM_005252487.1:c.58T>C	XM_005252488.1:c.58T>C
BT-20	chr10	12131081	T	G	DHTKD1	p.Y272D	39	81	67.5	NM_018706.5:c.814T>G	NM_018706.6:c.814T>G	XM_005252487.1:c.814T>G	XM_005252488.1:c.814T>G
BT-20	chr10	12143105	C	G	DHTKD1	p.I607M	0	96	100	NM_018706.5:c.1821C>G	NM_018706.6:c.1821C>G	XM_005252487.1:c.1821C>G	XM_005252488.1:c.1821C>G
BT-20	chr10	13166076	A	G	OPTN, OPTN, OPTN, OPTN, OPTN, OPTN	p.K265E, p.K322E, p.K316E, p.K322E, p.K322E, p.K322E	0	45	100	NM_001008211.1:c.964A>G	NM_001008212.1:c.964A>G	NM_001008213.1:c.964A>G	NM_021980.4:c.964A>G	XM_005252335.1:c.964A>G	XM_005252336.1:c.946A>G	XM_005252337.1:c.946A>G	XM_005252338.1:c.793A>G
BT-20	chr10	13340236	G	A	PHYH	p.P29S	23	17	42.5	NM_001037537.1:c.-167+1184C>T	NM_006214.3:c.85C>T	XM_005252469.1:c.130C>T
BT-20	chr10	15008493	A	C	MEIG1	p.K9T	31	12	27.907	NM_001080836.2:c.26A>C	XM_005252559.1:c.26A>C	XM_005252560.1:c.26A>C	XM_005252561.1:c.26A>C
BT-20	chr10	15145855	C	G	RPP38, RPP38, RPP38, RPP38	p.A181G, p.A181G, p.A181G, p.A181G	31	106	77.3723	NM_001097590.1:c.542C>G	NM_001097590.2:c.542C>G	NM_001265601.1:c.542C>G	NM_006414.3:c.542C>G	NM_006414.4:c.542C>G	NM_183005.3:c.542C>G	NM_183005.4:c.542C>G	NM_004808.2:c.*5339G>C	XM_005252642.1:c.*2831G>C	XM_005252643.1:c.*5339G>C
BT-20	chr10	15573050	A	G	ITGA8, ITGA8	p.V979A, p.V994A	0	64	100	NM_003638.1:c.2981T>C	XM_005252633.1:c.2936T>C
BT-20	chr10	16562850	G	A	C1QL3	p.A72V	15	8	34.7826	NM_001010908.1:c.215C>T
BT-20	chr10	16967401	C	T	CUBN	p.C2162Y	0	113	100	NM_001081.3:c.6485G>A
BT-20	chr10	16967586	C	G	CUBN	p.L2153F	67	17	20.2381	NM_001081.3:c.6459G>C
BT-20	chr10	17024503	G	A	CUBN	p.P1559S	0	131	100	NM_001081.3:c.4675C>T
BT-20	chr10	17156151	A	G	CUBN	p.F253S	0	66	100	NM_001081.3:c.758T>C
BT-20	chr10	17204187	G	A	TRDMT1, TRDMT1, TRDMT1, TRDMT1	p.H42Y, p.H30Y, p.H101Y, p.H30Y	11	81	88.0435	NM_004412.4:c.301C>T	NM_004412.5:c.301C>T	NM_176081.2:c.252-1814C>T	NM_176083.2:c.252-640C>T	XM_005252372.1:c.301C>T	XM_005252373.1:c.301C>T	XM_005252374.1:c.301C>T	XM_005252375.1:c.252-1814C>T	XM_005252376.1:c.88C>T	XM_005252377.1:c.124C>T	XM_005252378.1:c.88C>T
BT-20	chr10	17216556	C	T	TRDMT1, TRDMT1	p.R23Q, p.R23Q	32	156	82.9787	NM_004412.4:c.168G>A	NM_004412.5:c.168G>A	NM_176081.2:c.168G>A	NM_176083.2:c.168G>A	XM_005252372.1:c.168G>A	XM_005252373.1:c.168G>A	XM_005252374.1:c.168G>A	XM_005252375.1:c.168G>A	XM_005252376.1:c.-276G>A	XM_005252377.1:c.68G>A	XM_005252378.1:c.-276G>A
BT-20	chr10	17659131	C	A	PTPLA, PTPLA, PTPLA	p.V70F, p.V70F, p.V70F	3	106	97.2477	NM_014241.3:c.208G>T	XM_005252641.1:c.208G>T
BT-20	chr10	17659149	C	T	PTPLA, PTPLA, PTPLA	p.E64K, p.E64K, p.E64K	0	101	100	NM_014241.3:c.190G>A	XM_005252641.1:c.190G>A
BT-20	chr10	18266989	G	A	SLC39A12, SLC39A12, SLC39A12, SLC39A12	p.V304I, p.V304I, p.V170I, p.V304I	32	201	86.2661	NM_001145195.1:c.910G>A	NM_152725.3:c.910G>A	XM_005252393.1:c.508G>A	XM_005252392.1:c.910G>A
BT-20	chr10	21134282	C	G	NEBL	p.D378H	10	81	89.011	NM_001173484.1:c.358-32413G>C	NM_006393.2:c.1132G>C	NM_213569.2:c.358-32413G>C	XM_005252341.1:c.1084G>C	XM_005252342.1:c.1030G>C	XM_005252343.1:c.1132G>C	XM_005252344.1:c.1132G>C	XR_242691.1:n.1252G>C
BT-20	chr10	21139389	T	C	NEBL	p.M351V	32	140	81.3953	NM_001173484.1:c.358-37520A>G	NM_006393.2:c.1051A>G	NM_213569.2:c.358-37520A>G	XM_005252341.1:c.1003A>G	XM_005252342.1:c.949A>G	XM_005252343.1:c.1051A>G	XM_005252344.1:c.1051A>G	XR_242691.1:n.1171A>G
BT-20	chr10	21414892	C	G	C10orf113	p.D110H	38	277	87.9365	NM_001010896.1:c.298G>C	NM_001010896.2:c.328G>C	NM_001177483.1:c.*123G>C	NM_001173484.1:c.164+46420G>C	NM_213569.2:c.164+46420G>C
BT-20	chr10	21415006	T	C	C10orf113	p.R72G	43	233	84.4203	NM_001010896.1:c.184A>G	NM_001010896.2:c.214A>G	NM_001177483.1:c.*9A>G	NM_001173484.1:c.164+46306A>G	NM_213569.2:c.164+46306A>G
BT-20	chr10	23319677	C	T	ARMC3, ARMC3, ARMC3	p.S470L, p.S726L, p.S733L	27	19	41.3043	NM_173081.3:c.2198C>T	XM_005252379.1:c.2177C>T	XM_005252380.1:c.2003C>T	XM_005252381.1:c.1934C>T
BT-20	chr10	23482635	T	C	PTF1A	p.S263P	38	180	82.5688	NM_178161.2:c.787T>C
BT-20	chr10	24669877	C	G	KIAA1217, KIAA1217, KIAA1217, KIAA1217, KIAA1217	p.A145G, p.A145G, p.A145G, p.A145G, p.A65G	112	57	33.7278	NM_001098500.1:c.194C>G	NM_001098501.1:c.434C>G	NM_019590.3:c.434C>G	XM_005252500.1:c.515C>G	XM_005252501.1:c.515C>G	XM_005252502.1:c.515C>G	XM_005252503.1:c.434C>G	XM_005252521.1:c.434C>G	XM_005252504.1:c.515C>G	XM_005252505.1:c.515C>G	XM_005252506.1:c.515C>G	XM_005252507.1:c.434C>G	XM_005252508.1:c.434C>G	XM_005252509.1:c.83C>G	XM_005252510.1:c.515C>G	XM_005252511.1:c.275C>G	XM_005252512.1:c.-17C>G	XM_005252513.1:c.-17C>G	XM_005252517.1:c.515C>G	XM_005252518.1:c.515C>G	XM_005252519.1:c.434C>G	XM_005252520.1:c.515C>G	XM_005252522.1:c.434C>G	XM_005252523.1:c.515C>G	XM_005252524.1:c.515C>G
BT-20	chr10	24813454	G	A	KIAA1217, KIAA1217, KIAA1217, KIAA1217, KIAA1217, KIAA1217, KIAA1217, KIAA1217, KIAA1217, KIAA1217	p.A570T, p.A570T, p.A570T, p.A570T, p.A702T, p.A852T, p.A852T, p.A852T, p.A887T, p.A807T	304	127	29.4664	NM_001098500.1:c.2419G>A	NM_001098501.1:c.2554G>A	NM_019590.3:c.2659G>A	XM_005252500.1:c.2740G>A	XM_005252501.1:c.2740G>A	XM_005252502.1:c.2740G>A	XM_005252503.1:c.2659G>A	XM_005252521.1:c.2554G>A	XM_005252504.1:c.2635G>A	XM_005252505.1:c.2635G>A	XM_005252506.1:c.2740G>A	XM_005252507.1:c.2554G>A	XM_005252508.1:c.2554G>A	XM_005252509.1:c.2308G>A	XM_005252510.1:c.2740G>A	XM_005252511.1:c.2500G>A	XM_005252512.1:c.2209G>A	XM_005252513.1:c.2104G>A	XM_005252514.1:c.1813G>A	XM_005252515.1:c.1813G>A	XM_005252516.1:c.1708G>A	XM_005252517.1:c.2740G>A	XM_005252518.1:c.2740G>A	XM_005252519.1:c.2554G>A	XM_005252520.1:c.2740G>A	XM_005252522.1:c.2659G>A	XM_005252523.1:c.2635G>A	XM_005252524.1:c.2635G>A	XM_005252525.1:c.1708G>A	XM_005252526.1:c.1708G>A
BT-20	chr10	25701341	C	G	GPR158	p.A425G	0	379	100	NM_020752.2:c.1274C>G
BT-20	chr10	25888180	A	G	GPR158, GPR158	p.I1209V, p.I584V	24	128	84.2105	NM_020752.2:c.3625A>G
BT-20	chr10	27389197	T	C	ANKRD26, ANKRD26	p.Q20R, p.Q20R	0	151	100	NM_001256053.1:c.59A>G	NM_014915.2:c.59A>G	XM_005252409.1:c.59A>G	XM_005252410.1:c.59A>G	XM_005252411.1:c.59A>G	XM_005252414.1:c.59A>G
BT-20	chr10	27687225	A	G	PTCHD3	p.X768Q	113	30	20.979	NM_001034842.3:c.2302T>C	XM_005252449.1:c.*5056T>C
BT-20	chr10	27687775	T	C	PTCHD3	p.I584M	0	244	100	NM_001034842.3:c.1752A>G	XM_005252449.1:c.*4506A>G
BT-20	chr10	27687965	A	G	PTCHD3	p.M521T	193	58	23.1076	NM_001034842.3:c.1562T>C	XM_005252449.1:c.*4316T>C
BT-20	chr10	27702725	A	G	PTCHD3	p.L152P	46	157	77.3399	NM_001034842.3:c.455T>C	XM_005252449.1:c.455T>C
BT-20	chr10	28260151	A	G	ARMC4, ARMC4, ARMC4, ARMC4	p.I35T, p.I343T, p.I343T, p.I35T	67	21	23.8636	NM_018076.2:c.1028T>C	XM_005252484.1:c.1028T>C	XM_005252485.1:c.104T>C
BT-20	chr10	28273157	C	G	ARMC4, ARMC4	p.G213A, p.G213A	310	119	27.7389	NM_018076.2:c.638G>C	XM_005252484.1:c.638G>C	XM_005252485.1:c.-1405G>C
BT-20	chr10	29783908	A	G	SVIL, SVIL, SVIL, SVIL	p.M173T, p.M1259T, p.M833T, p.M51T	193	70	26.616	NM_003174.3:c.2498T>C	NM_021738.2:c.3776T>C	XM_005252564.1:c.4136T>C	XM_005252565.1:c.4058T>C	XM_005252566.1:c.4040T>C	XM_005252567.1:c.4010T>C	XM_005252568.1:c.3965T>C	XM_005252569.1:c.3914T>C	XM_005252570.1:c.3902T>C	XM_005252571.1:c.3902T>C	XM_005252572.1:c.3902T>C	XM_005252573.1:c.3902T>C
BT-20	chr10	29822032	C	T	SVIL, SVIL	p.V422I, p.V422I	0	200	100	NM_003174.3:c.828-1815G>A	NM_021738.2:c.1264G>A	XM_005252564.1:c.1498G>A	XM_005252565.1:c.1498G>A	XM_005252566.1:c.1498G>A	XM_005252567.1:c.1498G>A	XM_005252568.1:c.1498G>A	XM_005252569.1:c.1498G>A	XM_005252570.1:c.1264G>A	XM_005252571.1:c.1264G>A	XM_005252572.1:c.1264G>A	XM_005252573.1:c.1264G>A
BT-20	chr10	30316072	C	G	KIAA1462, KIAA1462, KIAA1462	p.S1002T, p.S864T, p.S1002T	90	324	78.2609	NM_020848.1:c.3005G>C	NM_020848.2:c.3005G>C	XM_005252548.1:c.3005G>C	XM_005252549.1:c.2591G>C
BT-20	chr10	30316208	T	C	KIAA1462, KIAA1462, KIAA1462	p.R957G, p.R819G, p.R957G	482	125	20.5931	NM_020848.1:c.2869A>G	NM_020848.2:c.2869A>G	XM_005252548.1:c.2869A>G	XM_005252549.1:c.2455A>G
BT-20	chr10	31138817	G	A	ZNF438, ZNF438, ZNF438, ZNF438, ZNF438, ZNF438, ZNF438	p.P163S, p.P163S, p.P173S, p.P124S, p.P173S, p.P173S, p.P173S	0	160	100	XM_001723237.2:c.*2637G>A	NM_001143768.1:c.517C>T	NM_001143766.1:c.517C>T	NM_001143767.1:c.517C>T	NM_001143769.1:c.370C>T	NM_001143770.1:c.487C>T	NM_001143771.1:c.487C>T	NM_182755.2:c.517C>T	NR_026560.1:n.479+334C>T
BT-20	chr10	32745248	A	C	CCDC7, CCDC7, CCDC7	p.K148Q, p.K148Q, p.K148Q	13	46	77.9661	NM_001026383.1:c.442A>C	NM_145023.4:c.442A>C	XM_005252596.1:c.442A>C	XM_005252592.1:c.442A>C	XM_005252594.1:c.442A>C	XM_005252595.1:c.442A>C
BT-20	chr10	32856746	A	C	CCDC7, CCDC7	p.K449T, p.K449T	24	87	78.3784	NM_001026383.1:c.1346A>C	NM_145023.4:c.1346A>C	NM_024688.2:c.-378A>C	XM_005252596.1:c.1346A>C	XM_005252592.1:c.1197+2198A>C	XM_005252593.1:c.-378A>C	XM_005252594.1:c.1346A>C	XM_005252595.1:c.1346A>C
BT-20	chr10	32974969	A	G	C10orf68, C10orf68, C10orf68	p.I47V, p.I53V, p.I39V	0	139	100	NM_024688.2:c.115A>G	XM_005252592.1:c.1453A>G	XM_005252593.1:c.115A>G
BT-20	chr10	33123824	G	C	C10orf68, C10orf68, C10orf68, C10orf68	p.G347A, p.G336A, p.G364A, p.G388A	0	210	100	NM_024688.2:c.1163G>C	XM_005252592.1:c.2609G>C	XM_005252593.1:c.1271G>C
BT-20	chr10	33143396	G	A	C10orf68, C10orf68, C10orf68, C10orf68	p.V566I, p.V583I, p.V611I, p.V607I	0	309	100	NM_024688.2:c.1819G>A	XM_005252592.1:c.3349G>A	XM_005252593.1:c.2011G>A
BT-20	chr10	33552696	A	G	NRP1, NRP1, NRP1, NRP1, NRP1, NRP1, NRP1, NRP1	p.V179A, p.V179A, p.V179A, p.V179A, p.V179A, p.V179A, p.V179A, p.V179A	0	135	100	NM_001024628.2:c.536T>C	NM_001024629.2:c.536T>C	NM_001244972.1:c.536T>C	NM_001244973.1:c.536T>C	NM_003873.5:c.536T>C	NR_045259.1:n.877T>C
BT-20	chr10	37508256	G	C	ANKRD30A, ANKRD30A	p.V1150L, p.V1150L	27	103	79.2308	NM_052997.2:c.3448G>C	XM_005252639.1:c.1504G>C	XM_005252640.1:c.1489G>C
BT-20	chr10	43089965	G	A	ZNF33B, ZNF33B	p.R145C, p.R33C	1	219	99.5455	NM_006955.1:c.433C>T	XM_005271825.1:c.97C>T
BT-20	chr10	44104101	C	T	ZNF485	p.R22W	31	48	60.7595	NM_145312.3:c.64C>T
BT-20	chr10	44112245	G	A	ZNF485, ZNF485	p.A252T, p.A161T	131	71	35.1485	NM_145312.3:c.754G>A
BT-20	chr10	45467204	T	C	RASSF4	p.C47R	26	49	65.3333	NM_007021.3:c.*5636A>G	NM_032023.3:c.63-17T>C	XM_005271833.1:c.63-17T>C	XM_005271834.1:c.63-17T>C	XM_005271835.1:c.-155-17T>C	XM_005271836.1:c.-144-17T>C	XR_110549.1:n.-4537T>C	XR_110550.1:n.-4537T>C	XR_110551.1:n.-4537T>C
BT-20	chr10	45496120	A	T	C10orf25	p.I63N	77	42	35.2941	XR_110552.1:n.*1559T>A	NM_001039380.1:c.188T>A	NM_001039380.2:c.188T>A	XM_005271833.1:c.*7343A>T	XM_005271834.1:c.*7343A>T	XM_005271835.1:c.*7343A>T	XM_005271836.1:c.*7343A>T	NM_006963.4:c.-396A>T
BT-20	chr10	45496126	G	A	C10orf25	p.P61L	43	73	62.931	XR_110552.1:n.*1553C>T	NM_001039380.1:c.182C>T	NM_001039380.2:c.182C>T	XM_005271833.1:c.*7349G>A	XM_005271834.1:c.*7349G>A	XM_005271835.1:c.*7349G>A	XM_005271836.1:c.*7349G>A	NM_006963.4:c.-390G>A
BT-20	chr10	45499009	A	G	ZNF22, ZNF22	p.S65G, p.S65G	44	96	68.5714	XR_110552.1:n.1133T>C	NM_001039380.1:c.-2702T>C	NM_001039380.2:c.-2702T>C	NM_006963.4:c.193A>G
BT-20	chr10	46965018	C	G	SYT15, SYT15, SYT15	p.E309D, p.E187D, p.E309D	28	41	59.4203	XR_246211.1:n.313-1461C>G	XR_110467.1:n.313-1461C>G	NM_031912.3:c.927G>C	NM_031912.4:c.927G>C	NM_181519.2:c.927G>C	XM_005270326.1:c.948G>C	XM_005270323.1:c.1107G>C	XM_005270324.1:c.1086G>C	XM_005270325.1:c.1107G>C	XM_005270327.1:c.927G>C	XM_005270328.1:c.561G>C	XR_246207.1:n.1695G>C
BT-20	chr10	46999151	T	C	GPRIN2, GPRIN2	p.W91R, p.W91R	34	22	39.2857	NM_014696.3:c.271T>C	XM_005270329.1:c.343T>C	XM_005270330.1:c.343T>C	XM_005270331.1:c.271T>C	XM_005270332.1:c.271T>C
BT-20	chr10	46999178	A	C	GPRIN2, GPRIN2	p.T100P, p.T100P	11	32	74.4186	NM_014696.3:c.298A>C	XM_005270329.1:c.370A>C	XM_005270330.1:c.370A>C	XM_005270331.1:c.298A>C	XM_005270332.1:c.298A>C
BT-20	chr10	46999190	A	G	GPRIN2, GPRIN2	p.S104G, p.S104G	0	38	100	NM_014696.3:c.310A>G	XM_005270329.1:c.382A>G	XM_005270330.1:c.382A>G	XM_005270331.1:c.310A>G	XM_005270332.1:c.310A>G
BT-20	chr10	46999484	G	T	GPRIN2, GPRIN2	p.G202W, p.G202W	23	14	37.8378	NM_014696.3:c.604G>T	XM_005270329.1:c.676G>T	XM_005270330.1:c.676G>T	XM_005270331.1:c.604G>T	XM_005270332.1:c.604G>T
BT-20	chr10	46999577	G	T	GPRIN2, GPRIN2	p.A233S, p.A233S	5	5	50	NM_014696.3:c.697G>T	XM_005270329.1:c.769G>T	XM_005270330.1:c.769G>T	XM_005270331.1:c.697G>T	XM_005270332.1:c.697G>T
BT-20	chr10	46999596	G	A	GPRIN2, GPRIN2	p.R239K, p.R239K	8	12	60	NM_014696.3:c.716G>A	XM_005270329.1:c.788G>A	XM_005270330.1:c.788G>A	XM_005270331.1:c.716G>A	XM_005270332.1:c.716G>A
BT-20	chr10	46999863	C	G	GPRIN2, GPRIN2	p.S328C, p.S328C	75	95	55.8824	NM_014696.3:c.983C>G	XM_005270329.1:c.1055C>G	XM_005270330.1:c.1055C>G	XM_005270331.1:c.983C>G	XM_005270332.1:c.983C>G
BT-20	chr10	47000004	T	C	GPRIN2, GPRIN2	p.V375A, p.V375A	0	141	100	NM_014696.3:c.1124T>C	XM_005270329.1:c.1196T>C	XM_005270330.1:c.1196T>C	XM_005270331.1:c.1124T>C	XM_005270332.1:c.1124T>C
BT-20	chr10	47000079	T	C	GPRIN2, GPRIN2	p.L400P, p.L400P	64	56	46.6667	NM_014696.3:c.1199T>C	XM_005270329.1:c.1271T>C	XM_005270330.1:c.1271T>C	XM_005270331.1:c.1199T>C	XM_005270332.1:c.1199T>C
BT-20	chr10	47087501	C	T	PPYR1, PPYR1, PPYR1	p.R240C, p.R240C, p.R240C	157	155	49.6795	NM_001278794.1:c.718C>T	NM_005972.5:c.718C>T	NM_005972.4:c.718C>T
BT-20	chr10	48428625	G	A	GDF10	p.P421S	1	139	99.2857	NM_004962.2:c.1245+16C>T	NM_004962.3:c.1245+16C>T
BT-20	chr10	50109902	G	A	WDFY4	p.S2527N	0	56	100	NM_020945.1:c.7580G>A	XM_005270004.1:c.7580G>A	XM_005270005.1:c.7580G>A	XM_005270007.1:c.2873G>A
BT-20	chr10	50186415	C	T	WDFY4, WDFY4	p.P581L, p.P3118L	0	29	100	NM_020945.1:c.9353C>T	XM_005270004.1:c.9353C>T	XM_005270005.1:c.9353C>T	XM_005270007.1:c.4646C>T
BT-20	chr10	50315893	A	G	VSTM4, VSTM4	p.F68S, p.F68S	0	209	100	NM_001031746.3:c.203T>C	NM_144984.2:c.203T>C	XR_246075.1:n.230T>C
BT-20	chr10	50340304	C	A	FAM170B	p.R69L	0	50	100	XR_110399.1:n.439-3397C>A	NR_038973.1:n.439-3397C>A	NM_001164484.1:c.206G>T	XM_096317.11:c.320G>T
BT-20	chr10	50341954	A	G	FAM170B	p.Y4H	0	33	100	XR_110398.1:n.-3586A>G	XR_110399.1:n.439-1747A>G	NR_038973.1:n.439-1747A>G	NM_001164484.1:c.10T>C	XM_096317.11:c.124T>C
BT-20	chr10	50532683	T	C	C10orf71, C10orf71	p.F697S, p.F698S	0	147	100	NM_001135196.1:c.2093T>C	NM_199459.3:c.2074+19T>C	XM_005269476.1:c.2093T>C	XM_005269477.1:c.2093T>C	XM_005269478.1:c.2093T>C	XM_005269479.1:c.2074+19T>C
BT-20	chr10	50724016	C	T	PGBD3, PGBD3, PGBD3, PGBD3	p.R382K, p.R850K, p.R382K, p.R850K	0	180	100	NM_170753.1:c.1145G>A	NM_170753.2:c.1145G>A	NM_170753.3:c.1145G>A	NM_000124.2:c.1397+8063G>A	NM_000124.3:c.1397+8063G>A	XM_005269595.1:c.1397+8063G>A	XM_005269596.1:c.1397+8063G>A	XM_005269597.1:c.1145G>A	NM_001277058.1:c.2549G>A	NM_001277059.1:c.2549G>A
BT-20	chr10	50820345	C	A	SLC18A3	p.A520E	0	283	100	NM_003055.2:c.1559C>A	NM_001142929.1:c.-2245C>A	NM_001142933.1:c.-2207C>A	NM_001142934.1:c.-2315C>A	NM_020549.4:c.-1891C>A	NM_020984.3:c.-69+3100C>A	NM_020985.3:c.-1144C>A	NM_020986.3:c.-972C>A
BT-20	chr10	50856652	G	A	CHAT, CHAT, CHAT, CHAT, CHAT, CHAT	p.V343M, p.V343M, p.V343M, p.V461M, p.V343M, p.V379M	0	16	100	NM_001142929.1:c.1027G>A	NM_001142933.1:c.1135G>A	NM_001142934.1:c.1027G>A	NM_020549.4:c.1381G>A	NM_020984.3:c.1027G>A	NM_020985.3:c.1027G>A	NM_020986.3:c.1027G>A
BT-20	chr10	50916542	C	T	C10orf53	p.T118I	1	127	99.2188	NM_182554.2:c.353C>T
BT-20	chr10	50950976	G	A	OGDHL, OGDHL, OGDHL, OGDHL, OGDHL	p.T428M, p.T428M, p.T580M, p.T637M, p.T664M	0	120	100	NM_001143996.1:c.1739C>T	NM_001143997.1:c.1283C>T	NM_018245.2:c.1910C>T
BT-20	chr10	55568972	T	G	PCDH15, PCDH15	p.E1616A, p.E1611A	1	160	99.3789	NM_001142769.1:c.4853A>C	NM_001142770.1:c.*268A>C	NM_001142771.1:c.4497+1344A>C	NM_001142772.1:c.4482+1344A>C	XM_005270056.1:c.4832A>C	XM_005270057.1:c.4476+1344A>C	XM_005270058.1:c.*1447A>C
BT-20	chr10	55755491	C	T	PCDH15, PCDH15, PCDH15, PCDH15, PCDH15, PCDH15, PCDH15, PCDH15, PCDH15, PCDH15, PCDH15, PCDH15, PCDH15, PCDH15, PCDH15, PCDH15, PCDH15	p.R929Q, p.R858Q, p.R929Q, p.R907Q, p.R941Q, p.R929Q, p.R929Q, p.R936Q, p.R929Q, p.R934Q, p.R929Q, p.R929Q, p.R907Q, p.R934Q, p.R929Q, p.R907Q, p.R892Q	0	59	100	NM_001142763.1:c.2801G>A	NM_001142764.1:c.2786G>A	NM_001142765.1:c.2573G>A	NM_001142766.1:c.2786G>A	NM_001142767.1:c.2675G>A	NM_001142768.1:c.2720G>A	NM_001142769.1:c.2822G>A	NM_001142770.1:c.2786G>A	NM_001142771.1:c.2801G>A	NM_001142772.1:c.2786G>A	NM_001142773.1:c.2720G>A	NM_033056.3:c.2786G>A	XM_005270056.1:c.2807G>A	XM_005270057.1:c.2786G>A	XM_005270058.1:c.2786G>A
BT-20	chr10	56423968	A	C	PCDH15, PCDH15, PCDH15, PCDH15, PCDH15, PCDH15, PCDH15, PCDH15, PCDH15, PCDH15, PCDH15, PCDH15, PCDH15, PCDH15, PCDH15, PCDH15, PCDH15, PCDH15	p.S19A, p.S19A, p.S19A, p.S19A, p.S19A, p.S19A, p.S19A, p.S19A, p.S19A, p.S19A, p.S19A, p.S19A, p.S19A, p.S19A, p.S19A, p.S19A, p.S19A, p.S19A	0	31	100	NM_001142763.1:c.55T>G	NM_001142764.1:c.55T>G	NM_001142765.1:c.55T>G	NM_001142766.1:c.55T>G	NM_001142767.1:c.55T>G	NM_001142768.1:c.55T>G	NM_001142769.1:c.55T>G	NM_001142770.1:c.55T>G	NM_001142771.1:c.55T>G	NM_001142772.1:c.55T>G	NM_001142773.1:c.55T>G	NM_033056.3:c.55T>G	XM_005270056.1:c.55T>G	XM_005270057.1:c.55T>G	XM_005270058.1:c.55T>G
BT-20	chr10	60573753	G	T	BICC1	p.R488L	1	193	99.4845	NM_001080512.1:c.2533+7G>T	XM_005270166.1:c.2530+7G>T	XM_005270167.1:c.2533+7G>T	XM_005270168.1:c.2533+7G>T	XM_005270169.1:c.2392+7G>T	XM_005270170.1:c.2338+7G>T
BT-20	chr10	60588553	T	C	BICC1	p.S943P	0	60	100	NM_001080512.1:c.2827T>C	XM_005270166.1:c.2824T>C	XM_005270167.1:c.*56T>C	XM_005270168.1:c.*5512T>C	XM_005270169.1:c.2686T>C	XM_005270170.1:c.2632T>C
BT-20	chr10	61005244	G	C	PHYHIPL, PHYHIPL, PHYHIPL	p.V296L, p.V316L, p.V342L	0	112	100	NM_001001971.2:c.*2130C>G	NM_001143773.1:c.*2130C>G	NM_001166698.1:c.*2130C>G	NM_198215.3:c.*2130C>G	XM_005269618.1:c.*2130C>G	XM_005269619.1:c.*2130C>G	NM_001143774.1:c.946G>C	NM_032439.3:c.1024G>C	XM_005270226.1:c.931G>C	XM_005270227.1:c.886G>C	XM_005270228.1:c.886G>C
BT-20	chr10	61414176	G	A	SLC16A9	p.A203V	0	50	100	NM_194298.2:c.608C>T
BT-20	chr10	61552692	G	T	CCDC6	p.P470T	1	66	98.5075	NM_005436.3:c.1408C>A	NM_005436.4:c.1408C>A
BT-20	chr10	61831271	T	C	ANK3	p.K3123R	0	78	100	NM_001149.2:c.1808-3504A>G	NM_001149.3:c.1808-3504A>G	NM_001204403.1:c.4388-3504A>G	NM_001204404.1:c.4409-3504A>G	NM_020987.2:c.9368A>G	NM_020987.3:c.9368A>G	XM_005269710.1:c.9368A>G	XM_005269711.1:c.9368A>G	XM_005269712.1:c.9359A>G	XM_005269713.1:c.9308A>G	XM_005269714.1:c.9281A>G	XM_005269715.1:c.4460-3504A>G	XM_005269716.1:c.4406-3504A>G
BT-20	chr10	64927823	C	G	JMJD1C, JMJD1C, JMJD1C, JMJD1C, JMJD1C	p.E2353D, p.E2298D, p.E2535D, p.E2353D, p.E2247D	0	77	100	NM_004241.2:c.6894G>C	NM_032776.1:c.7605G>C	XM_005269621.1:c.7551G>C	XM_005269622.1:c.7491G>C	XM_005269623.1:c.7059G>C	XM_005269624.1:c.6948G>C	XM_005269625.1:c.6948G>C	XM_005269626.1:c.6741G>C
BT-20	chr10	64974537	A	T	JMJD1C, JMJD1C, JMJD1C, JMJD1C, JMJD1C, JMJD1C	p.S282T, p.S245T, p.S464T, p.S282T, p.S176T, p.S176T	0	110	100	NM_004241.2:c.733T>A	NM_032776.1:c.1390T>A	XM_005269621.1:c.1390T>A	XM_005269622.1:c.1276T>A	XM_005269623.1:c.844T>A	XM_005269624.1:c.733T>A	XM_005269625.1:c.733T>A	XM_005269626.1:c.526T>A	XM_005269627.1:c.1390T>A	XM_005269628.1:c.1390T>A	XR_246079.1:n.1329T>A
BT-20	chr10	70231701	A	G	DNA2, DNA2	p.F60S, p.F60S	0	141	100	NM_001080449.1:c.179T>C	NM_001080449.2:c.-80T>C	NR_102264.1:n.69-59T>C
BT-20	chr10	70405855	A	G	TET1	p.I1123M	0	165	100	NM_030625.2:c.3369A>G
BT-20	chr10	70645376	A	C	STOX1, STOX1, STOX1	p.E498D, p.E608D, p.E498D	2	134	98.5294	NM_001130159.1:c.663+1161A>C	NM_001130159.2:c.663+1161A>C	NM_001130160.1:c.463+3510A>C	NM_001130160.2:c.463+3510A>C	NM_001130161.1:c.1824A>C	NM_001130161.2:c.1824A>C	NM_001130162.1:c.1494A>C	NM_001130162.2:c.1494A>C	NM_152709.3:c.1824A>C	NM_152709.4:c.1824A>C	XM_005269605.1:c.1494A>C
BT-20	chr10	70738604	G	T	DDX21, DDX21	p.V637L, p.V569L	22	26	54.1667	NM_001256910.1:c.1705G>T	NM_004728.2:c.1909G>T	NM_004728.3:c.1909G>T
BT-20	chr10	70992664	C	T	HKDC1	p.T124I	0	114	100	NM_025130.3:c.371C>T	XR_246124.1:n.-418G>A
BT-20	chr10	71018660	T	C	HKDC1, HKDC1	p.W721R, p.W584R	0	10	100	NM_025130.3:c.2161T>C
BT-20	chr10	71060610	A	G	HK1	p.H7R	0	60	100	NM_033497.2:c.75+5174A>G	NM_033498.2:c.75+5174A>G	NM_033500.2:c.20A>G	XM_005269736.1:c.75+5174A>G
BT-20	chr10	72195439	T	C	NODAL	p.H165R	0	49	100	NM_018055.4:c.494A>G
BT-20	chr10	72500763	T	C	ADAMTS14, ADAMTS14, ADAMTS14	p.L113P, p.L590P, p.L593P	0	120	100	NM_080722.3:c.1769T>C	NM_139155.2:c.1778T>C
BT-20	chr10	72520254	C	T	ADAMTS14, ADAMTS14	p.P1106L, p.P1109L	0	126	100	NM_080722.3:c.3317C>T	NM_139155.2:c.3326C>T
BT-20	chr10	72535007	C	T	C10orf27, C10orf27, C10orf27	p.R238Q, p.R237Q, p.R236Q	0	53	100	NM_152710.2:c.710G>A	XM_005269613.1:c.677G>A	XM_005269611.1:c.710G>A	XM_005269612.1:c.680G>A	XM_005269614.1:c.713G>A	XM_005269615.1:c.710G>A	XM_005269616.1:c.707G>A	XM_005269617.1:c.*1942G>A	XR_246078.1:n.1081-894G>A
BT-20	chr10	73111408	C	T	SLC29A3, SLC29A3, SLC29A3	p.S158F, p.S12F, p.S158F	1	34	97.1429	NM_001174098.1:c.473C>T	NM_018344.4:c.473C>T	NM_018344.5:c.473C>T	NR_033413.1:n.447C>T	NR_033414.1:n.358-4430C>T
BT-20	chr10	73115942	G	A	SLC29A3, SLC29A3, SLC29A3, SLC29A3	p.V239I, p.V93I, p.V33I, p.V239I	0	92	100	NM_001174098.1:c.715G>A	NM_018344.4:c.715G>A	NM_018344.5:c.715G>A	NR_033413.1:n.689G>A	NR_033414.1:n.462G>A
BT-20	chr10	73121913	A	G	SLC29A3, SLC29A3, SLC29A3	p.I326V, p.I180V, p.I120V	0	417	100	NM_001174098.1:c.*205A>G	NM_018344.4:c.976A>G	NM_018344.5:c.976A>G	NR_033413.1:n.950A>G	NR_033414.1:n.723A>G
BT-20	chr10	73492079	A	G	CDH23, CDH23, CDH23	p.N1349D, p.N159D, p.N1349D	0	127	100	NM_001171930.1:c.4051A>G	NM_022124.4:c.4051A>G	NM_022124.5:c.4051A>G	NM_001168390.1:c.-6+5406T>C
BT-20	chr10	73501556	G	A	CDH23, CDH23	p.A1572T, p.A382T	0	73	100	NM_022124.4:c.4723G>A	NM_022124.5:c.4723G>A	NM_001168390.1:c.-4077C>T
BT-20	chr10	73520632	A	C	C10orf54, C10orf54	p.D187E, p.D55E	0	29	100	NM_022153.1:c.561T>G	NM_022124.4:c.4846-16805A>C	NM_022124.5:c.4846-16805A>C
BT-20	chr10	73767859	G	A	CHST3	p.R357Q	0	21	100	NM_004273.4:c.1070G>A
BT-20	chr10	74894526	A	C	ECD, ECD, ECD, ECD	p.S541A, p.S283A, p.S584A, p.S617A	0	100	100	NM_015901.4:c.*3865A>C	XM_005269681.1:c.*3865A>C	XM_005269682.1:c.*4104A>C	XM_005269683.1:c.*3865A>C	XR_246082.1:n.*2943A>C	NM_001135752.1:c.1849T>G	NM_001135753.1:c.1621T>G	NM_007265.2:c.1750T>G	NR_024203.1:n.1582T>G
BT-20	chr10	75673101	T	C	PLAU, PLAU, PLAU, PLAU, PLAU	p.L141P, p.L55P, p.L141P, p.L124P, p.L105P	0	90	100	NM_001001791.1:c.-1171A>G	NM_001001791.2:c.-73-268A>G	NM_001145031.1:c.371T>C	NM_002658.3:c.422T>C	XM_005269901.1:c.164T>C
BT-20	chr10	76854564	C	T	DUSP13, DUSP13, DUSP13, DUSP13, DUSP13, DUSP13	p.C156Y, p.C249Y, p.C249Y, p.C249Y, p.C156Y, p.C206Y	0	42	100	XM_002343024.1:c.28C>T	NM_001007271.1:c.*775G>A	NM_001007272.1:c.617G>A	NM_001007273.1:c.746G>A	NM_016364.3:c.467G>A	XM_005269883.1:c.1124G>A	XM_005269884.1:c.875G>A	XM_005269885.1:c.854G>A	XM_005269886.1:c.746G>A	XM_005269887.1:c.746G>A	XM_005269888.1:c.467G>A	XM_005269889.1:c.467G>A	XM_005269890.1:c.467G>A
BT-20	chr10	76861680	T	C	DUSP13, DUSP13, DUSP13	p.S75G, p.S75G, p.S75G	0	61	100	XM_002343024.1:c.653-1910T>C	NM_001007271.1:c.*252A>G	NM_001007272.1:c.150-4037A>G	NM_001007273.1:c.223A>G	NM_016364.3:c.-2495A>G	XM_005269883.1:c.601A>G	XM_005269884.1:c.-2485A>G	XM_005269885.1:c.331A>G	XM_005269886.1:c.223A>G	XM_005269887.1:c.223A>G	XM_005269888.1:c.-57A>G	XM_005269889.1:c.-57A>G	XM_005269890.1:c.-1-4037A>G
BT-20	chr10	79616605	T	C	DLG5	p.Q140R	0	13	100	NM_004747.3:c.419A>G	XM_005270276.1:c.419A>G
BT-20	chr10	81926702	G	A	ANXA11, ANXA11, ANXA11, ANXA11, ANXA11, ANXA11, ANXA11	p.R230C, p.R197C, p.R330C, p.R230C, p.R230C, p.R230C, p.R230C	0	25	100	NM_001157.2:c.688C>T	NM_001278407.1:c.688C>T	NM_001278408.1:c.688C>T	NM_001278409.1:c.589C>T	NM_145868.1:c.688C>T	NM_145869.1:c.688C>T	XM_005269741.1:c.988C>T	XM_005269742.1:c.688C>T
BT-20	chr10	82363404	A	G	SH2D4B, SH2D4B	p.H189R, p.H238R	0	24	100	NM_001145719.1:c.566A>G	NM_207372.2:c.713A>G
BT-20	chr10	85981801	T	G	LRIT2, LRIT2	p.T510P, p.T520P	1	31	96.875	NM_001017924.2:c.1528A>C	XM_005269765.1:c.1558A>C	NM_001171971.1:c.*2769T>G	NM_001171971.2:c.*2769T>G	NM_033100.2:c.*7424T>G	NM_033100.3:c.*7424T>G	NM_033100.1:c.*7424T>G
BT-20	chr10	88441266	C	A	LDB3, LDB3, LDB3, LDB3, LDB3	p.T132N, p.T132N, p.T132N, p.T132N, p.T132N	0	37	100	NM_001080114.1:c.321+1352C>A	NM_001080115.1:c.395C>A	NM_001080116.1:c.321+1352C>A	NM_001171610.1:c.395C>A	NM_001171611.1:c.395C>A	NM_007078.2:c.395C>A	XM_005269464.1:c.395C>A	XM_005269465.1:c.321+1352C>A	XM_005269466.1:c.395C>A	XM_005269467.1:c.395C>A	XM_005269468.1:c.395C>A
BT-20	chr10	88635779	C	A	BMPR1A	p.P2T	0	74	100	NM_004329.2:c.4C>A	XM_005270064.1:c.4C>A
BT-20	chr10	91066769	C	A	IFIT2	p.D352E	0	44	100	NM_001547.4:c.1056C>A
BT-20	chr10	91487649	A	T	KIF20B, KIF20B	p.N716I, p.N756I	0	13	100	NM_016195.2:c.2147A>T	XM_005270290.1:c.2267A>T
BT-20	chr10	91488979	A	T	KIF20B, KIF20B	p.H749L, p.H789L	0	38	100	NM_016195.2:c.2246A>T	XM_005270290.1:c.2366A>T
BT-20	chr10	91498127	T	C	KIF20B, KIF20B, KIF20B	p.C388R, p.C1137R, p.C1177R	0	41	100	NM_016195.2:c.3409T>C	XM_005270290.1:c.3529T>C
BT-20	chr10	93722331	A	G	BTAF1, BTAF1	p.R434G, p.R104G	0	21	100	NM_003972.2:c.1300A>G	XM_005270265.1:c.691A>G	XM_005270266.1:c.310A>G	XR_246113.1:n.1608A>G
BT-20	chr10	94695617	C	T	EXOC6, EXOC6, EXOC6, EXOC6	p.T412I, p.T391I, p.T396I, p.T396I	0	49	100	NM_001013848.2:c.1172C>T	NM_019053.4:c.1187C>T	XM_005269911.1:c.1235C>T	XM_005269912.1:c.1235C>T	XM_005269913.1:c.1187C>T	XM_005269914.1:c.1166C>T	XM_005269915.1:c.1187C>T	XM_005269916.1:c.1046C>T	XM_005269917.1:c.904-4867C>T
BT-20	chr10	95262981	A	G	CEP55, CEP55	p.T99A, p.T99A	0	73	100	NM_001127182.1:c.295A>G	NM_018131.4:c.295A>G
BT-20	chr10	95279506	A	T	CEP55, CEP55	p.H378L, p.H378L	1	40	97.561	NM_001127182.1:c.1133A>T	NM_018131.4:c.1133A>T
BT-20	chr10	95441272	G	A	FRA10AC1	p.S251F	0	21	100	NM_145246.3:c.752C>T	NM_145246.4:c.752C>T	XM_005269515.1:c.752C>T	XM_005269516.1:c.752C>T
BT-20	chr10	95459817	C	T	FRA10AC1, FRA10AC1, FRA10AC1	p.R17H, p.R16H, p.R16H	0	54	100	NM_145246.3:c.47G>A	NM_145246.4:c.47G>A	XM_005269515.1:c.47G>A	XM_005269516.1:c.47G>A
BT-20	chr10	97192324	A	G	SORBS1, SORBS1, SORBS1, SORBS1, SORBS1, SORBS1, SORBS1, SORBS1, SORBS1, SORBS1, SORBS1, SORBS1, SORBS1	p.L61P, p.L61P, p.L61P, p.L61P, p.L49P, p.L29P, p.L29P, p.L17P, p.L29P, p.L29P, p.L29P, p.L29P, p.L61P	0	44	100	NM_001034954.1:c.182T>C	NM_001034955.1:c.182T>C	NM_001034956.1:c.182T>C	NM_001034957.1:c.86T>C	NM_006434.2:c.86T>C	NM_015385.2:c.86T>C	NM_024991.1:c.182T>C	XM_005269403.1:c.182T>C	XM_005269404.1:c.182T>C	XM_005269405.1:c.182T>C	XM_005269406.1:c.182T>C	XM_005269407.1:c.182T>C	XM_005269408.1:c.182T>C	XM_005269409.1:c.182T>C	XM_005269410.1:c.182T>C	XM_005269411.1:c.86T>C	XM_005269412.1:c.86T>C	XM_005269413.1:c.182T>C	XM_005269414.1:c.86T>C	XM_005269415.1:c.182T>C	XM_005269416.1:c.182T>C	XM_005269417.1:c.182T>C	XM_005269418.1:c.182T>C	XM_005269419.1:c.182T>C	XM_005269420.1:c.182T>C	XM_005269421.1:c.182T>C	XM_005269422.1:c.86T>C	XM_005269423.1:c.182T>C	XM_005269424.1:c.86T>C	XM_005269425.1:c.86T>C	XM_005269426.1:c.182T>C	XM_005269427.1:c.182T>C	XM_005269428.1:c.182T>C	XM_005269429.1:c.182T>C	XM_005269430.1:c.182T>C	XM_005269431.1:c.86T>C	XM_005269432.1:c.86T>C	XM_005269433.1:c.182T>C	XM_005269434.1:c.86T>C	XM_005269436.1:c.182T>C
BT-20	chr10	97453703	A	C	TCTN3	p.L3W	0	55	100	NM_001143973.1:c.-47T>G	NM_015631.5:c.-47T>G	XM_005269690.1:c.8T>G
BT-20	chr10	97772358	A	G	CC2D2B, CC2D2B	p.N64D, p.N64D	0	64	100	NR_038444.1:n.296+76665T>C	NM_001001732.2:c.190A>G	NM_001001732.3:c.190A>G	NM_001159747.1:c.190A>G	XM_005269814.1:c.1993A>G
BT-20	chr10	98078239	A	G	DNTT, DNTT	p.R112G, p.R112G	0	52	100	NM_001017520.1:c.334A>G	NM_004088.3:c.334A>G
BT-20	chr10	98469507	C	A	PIK3AP1	p.A83S	0	32	100	NM_152309.2:c.247G>T
BT-20	chr10	98819317	A	G	SLIT1	p.C339R	0	17	100	NM_003061.2:c.1014-29T>C
BT-20	chr10	99079749	G	A	FRAT1	p.R180H	0	33	100	NM_005479.3:c.539G>A	XR_246057.1:n.697G>A
BT-20	chr10	99125949	C	T	RRP12, RRP12, RRP12, RRP12, RRP12, RRP12	p.G262S, p.G1045S, p.G863S, p.G1145S, p.G1084S, p.G160S	2	98	98	NM_001145114.1:c.3250G>A	NM_015179.3:c.3433G>A	XM_005269659.1:c.3133G>A
BT-20	chr10	99969475	A	C	C10orf28, C10orf28, C10orf28, C10orf28	p.D535A, p.D535A, p.D535A, p.D535A	0	63	100	NM_001256621.1:c.4-21794A>C	NM_001256619.1:c.1604A>C	NM_001256620.1:c.1604A>C	NM_014472.4:c.1604A>C	NM_138469.2:c.1604A>C	XM_005269703.1:c.1604A>C
BT-20	chr10	99991408	A	G	C10orf28, C10orf28, C10orf28, C10orf28, C10orf28	p.H642R, p.H642R, p.H642R, p.H48R, p.H656R	0	46	100	NM_001256621.1:c.143A>G	NM_001256619.1:c.1967A>G	NM_001256620.1:c.1925A>G	NM_014472.4:c.1925A>G	NM_138469.2:c.1925A>G	XM_005269703.1:c.1967A>G
BT-20	chr10	101451259	T	C	ENTPD7, ENTPD7	p.V278A, p.V276A	0	14	100	NM_020354.3:c.827T>C	XM_005269985.1:c.833T>C	XM_005269986.1:c.827T>C	XM_005269539.1:c.*4974A>G
BT-20	chr10	101544447	A	T	ABCC2	p.Y39F	0	41	100	NM_000392.3:c.116A>T	XM_005269536.1:c.116A>T
BT-20	chr10	101977883	C	T	CHUK	p.V268I	0	43	100	NM_001278.3:c.802G>A	XR_246062.1:n.880G>A
BT-20	chr10	102006625	G	A	CWF19L1, CWF19L1, CWF19L1, CWF19L1	p.P122L, p.P11L, p.P259L, p.P259L	0	57	100	NM_018294.4:c.776C>T	XM_005269939.1:c.881C>T	XM_005269940.1:c.809C>T	XM_005269941.1:c.365C>T	XR_246095.1:n.846C>T	XR_246096.1:n.846C>T
BT-20	chr10	102046380	T	G	BLOC1S2	p.S13R	0	95	100	NM_001001342.1:c.-484A>C	NM_173809.2:c.37A>C	NM_173809.4:c.37A>C	NR_046296.2:n.-264A>C	NR_046314.1:n.90A>C	NR_046315.1:n.90A>C	NM_001253837.1:c.*1773A>C	NM_016112.2:c.*1773A>C
BT-20	chr10	102048208	G	T	PKD2L1, PKD2L1	p.A741D, p.A788D	2	99	98.0198	NM_001001342.1:c.-2312C>A	NM_173809.2:c.-1792C>A	NM_173809.4:c.-1792C>A	NR_046296.2:n.-2092C>A	NR_046314.1:n.-1739C>A	NR_046315.1:n.-1739C>A	NM_001253837.1:c.2222C>A	NM_016112.2:c.2363C>A
BT-20	chr10	102050242	C	A	PKD2L1, PKD2L1	p.R634L, p.R681L	0	62	100	NM_001001342.1:c.-4346G>T	NM_173809.2:c.-3826G>T	NM_173809.4:c.-3826G>T	NR_046296.2:n.-4126G>T	NR_046314.1:n.-3773G>T	NR_046315.1:n.-3773G>T	NM_001253837.1:c.1901G>T	NM_016112.2:c.2042G>T
BT-20	chr10	102056745	C	T	PKD2L1, PKD2L1	p.V346I, p.V393I	0	54	100	NM_001253837.1:c.1036G>A	NM_016112.2:c.1177G>A
BT-20	chr10	102057223	C	T	PKD2L1, PKD2L1	p.G244E, p.G291E	1	34	97.1429	NM_001253837.1:c.731G>A	NM_016112.2:c.872G>A
BT-20	chr10	102057224	C	T	PKD2L1, PKD2L1	p.G244R, p.G291R	1	34	97.1429	NM_001253837.1:c.730G>A	NM_016112.2:c.871G>A
BT-20	chr10	102295836	C	G	HIF1AN	p.P41A	0	14	100	NM_017902.2:c.121C>G
BT-20	chr10	102684380	C	A	FAM178A, FAM178A, FAM178A, FAM178A	p.S541Y, p.S541Y, p.S541Y, p.S476Y	0	75	100	NM_001136123.1:c.1622C>A	NM_018121.3:c.1622C>A	XM_005269965.1:c.1619C>A
BT-20	chr10	102744331	A	T	SEMA4G	p.D597V	0	96	100	NM_032112.2:c.*2160T>A	NM_176792.2:c.466-757T>A	NM_176793.1:c.466-757T>A	NM_176794.1:c.466-500T>A	XM_005270230.1:c.*1969T>A	XM_005270231.1:c.*2046T>A	XR_246111.1:n.594-757T>A	NM_001163812.1:c.-3637A>T	NM_001163813.1:c.-3159A>T	NM_001163814.1:c.-3159A>T	NM_021830.3:c.-3637A>T	NM_021830.4:c.-3637A>T	XR_246100.1:n.-3463A>T	NM_001203244.1:c.1790A>T	NM_017893.2:c.*443A>T	NM_017893.3:c.*443A>T	XM_005270008.1:c.*443A>T	XM_005270009.1:c.*443A>T	XM_005270010.1:c.*443A>T	XR_246101.1:n.3301A>T
BT-20	chr10	102770082	T	G	PDZD7	p.N855T	0	47	100	NM_001195263.1:c.2564A>C	XM_005270164.1:c.2564A>C	XM_005270165.1:c.*1457A>C	NM_032429.1:c.*3157T>G	NM_032429.2:c.*3157T>G	XM_005270222.1:c.*3157T>G	XM_005270223.1:c.*3157T>G	XM_005270224.1:c.*3157T>G	XM_005270225.1:c.*2672T>G
BT-20	chr10	102824349	G	C	KAZALD1	p.G255A	0	22	100	XR_110446.1:n.-1707G>C	NM_030929.4:c.764G>C	XM_005270193.1:c.764G>C	XM_005270194.1:c.*66G>C	XR_246107.1:n.1150G>C
BT-20	chr10	102849455	A	G	TLX1NB	p.S70P	0	16	100	NM_001085398.1:c.208T>C
BT-20	chr10	104572963	T	C	C10orf26, C10orf26	p.S323P, p.S302P	0	35	100	NM_001083913.1:c.967T>C	NM_017787.4:c.904T>C	XM_005269934.1:c.1015T>C	XM_005269935.1:c.904T>C
BT-20	chr10	104678350	G	A	CNNM2, CNNM2, CNNM2	p.R38Q, p.R38Q, p.R38Q	1	10	90.9091	NM_017649.3:c.113G>A	NM_017649.4:c.113G>A	NM_199076.1:c.113G>A	NM_199076.2:c.113G>A	NM_199077.1:c.113G>A	NM_199077.2:c.113G>A	XM_005269933.1:c.113G>A
BT-20	chr10	104836820	G	C	CNNM2, CNNM2	p.L837F, p.L815F	2	97	97.9798	NM_017649.3:c.2511G>C	NM_017649.4:c.2511G>C	NM_199076.1:c.2445G>C	NM_199076.2:c.2445G>C
BT-20	chr10	105048217	A	C	INA	p.I431L	0	11	100	NM_032727.3:c.1291A>C
BT-20	chr10	105194086	C	T	PDCD11	p.L1216F	0	59	100	NM_014976.1:c.3646C>T	XM_005269647.1:c.3646C>T
BT-20	chr10	105205302	A	C	PDCD11	p.D1871A	0	36	100	NM_014976.1:c.5612A>C	XM_005269647.1:c.5615A>C	NM_015916.4:c.*1607T>G	NR_024552.1:n.*1241T>G	NR_046344.1:n.*1241T>G
BT-20	chr10	105218252	A	G	CALHM1	p.L86P	0	32	100	XR_110451.1:n.392-3935A>G	NM_001001412.3:c.257T>C
BT-20	chr10	105233110	C	T	CALHM3	p.D299N	0	84	100	NM_001129742.1:c.895G>A
BT-20	chr10	105659826	T	C	OBFC1, OBFC1	p.T151A, p.T151A	0	100	100	NM_024928.4:c.451A>G
BT-20	chr10	105762591	G	A	SLK, SLK	p.C552Y, p.C552Y	0	28	100	NM_014720.2:c.1655G>A	XM_005270301.1:c.1655G>A
BT-20	chr10	105762972	T	C	SLK, SLK	p.I679T, p.I679T	0	54	100	NM_014720.2:c.2036T>C	XM_005270301.1:c.2036T>C
BT-20	chr10	105816916	C	T	COL17A1, COL17A1	p.G412S, p.G428S	0	19	100	NM_000494.3:c.1282G>A	XM_005269537.1:c.1282G>A
BT-20	chr10	106022789	C	A	GSTO1, GSTO1	p.A112D, p.A140D	0	18	100	NM_001191002.1:c.367-3053C>A	NM_001191003.1:c.335C>A	NM_004832.1:c.419C>A	NM_004832.2:c.419C>A
BT-20	chr10	106039185	A	G	GSTO2, GSTO2, GSTO2	p.N142D, p.N114D, p.N142D	0	30	100	NM_001191013.1:c.366+1311A>G	NM_001191014.1:c.340A>G	NM_001191015.1:c.282+1311A>G	NM_183239.1:c.424A>G	XM_005269520.1:c.424A>G
BT-20	chr10	112266822	G	A	DUSP5	p.A220T	0	89	100	NM_004419.3:c.658G>A
BT-20	chr10	112266823	C	T	DUSP5	p.A220V	0	89	100	NM_004419.3:c.659C>T
BT-20	chr10	112572458	G	C	RBM20	p.W768S	0	19	100	NM_001134363.1:c.2303G>C
BT-20	chr10	112595719	G	C	RBM20	p.E1223Q	0	48	100	NM_001134363.1:c.3667G>C
BT-20	chr10	112641053	A	G	PDCD4, PDCD4, PDCD4	p.I25V, p.I22V, p.I36V	0	43	100	NM_001199492.1:c.64A>G	NM_014456.3:c.106A>G	NM_014456.4:c.106A>G	NM_145341.2:c.73A>G	NM_145341.3:c.73A>G	XM_005269702.1:c.-453A>G
BT-20	chr10	113935379	T	C	GPAM, GPAM, GPAM	p.E131G, p.E131G, p.E131G	1	4	80	NM_001244949.1:c.392A>G	NM_020918.4:c.392A>G	NM_020918.5:c.392A>G	XM_005269998.1:c.392A>G	XM_005269999.1:c.392A>G	XM_005270000.1:c.392A>G
BT-20	chr10	113940329	T	C	GPAM, GPAM, GPAM	p.I43V, p.I43V, p.I43V	0	39	100	NM_001244949.1:c.127A>G	NM_020918.4:c.127A>G	NM_020918.5:c.127A>G	XM_005269998.1:c.127A>G	XM_005269999.1:c.127A>G	XM_005270000.1:c.127A>G
BT-20	chr10	115370274	T	C	NRAP, NRAP, NRAP	p.I1183V, p.I1148V, p.I1183V	0	23	100	NM_001261463.1:c.3547A>G	NM_006175.3:c.3442A>G	NM_006175.4:c.3442A>G	NM_198060.2:c.3547A>G	NM_198060.3:c.3547A>G	XM_005269864.1:c.3442A>G	XM_005269865.1:c.3439A>G	XM_005269866.1:c.3547A>G	XM_005269867.1:c.3547A>G
BT-20	chr10	115392919	T	A	NRAP, NRAP, NRAP	p.N519I, p.N484I, p.N519I	0	19	100	NM_001261463.1:c.1556A>T	NM_006175.3:c.1451A>T	NM_006175.4:c.1451A>T	NM_198060.2:c.1556A>T	NM_198060.3:c.1556A>T	XM_005269864.1:c.1451A>T	XM_005269865.1:c.1556A>T	XM_005269866.1:c.1556A>T	XM_005269867.1:c.1556A>T
BT-20	chr10	115393948	C	T	NRAP, NRAP, NRAP	p.D484N, p.D449N, p.D484N	0	44	100	NM_001261463.1:c.1450G>A	NM_006175.3:c.1345G>A	NM_006175.4:c.1345G>A	NM_198060.2:c.1450G>A	NM_198060.3:c.1450G>A	XM_005269864.1:c.1345G>A	XM_005269865.1:c.1450G>A	XM_005269866.1:c.1450G>A	XM_005269867.1:c.1450G>A
BT-20	chr10	115409840	C	T	NRAP, NRAP, NRAP	p.A282T, p.A282T, p.A282T	0	34	100	NM_001261463.1:c.844G>A	NM_006175.3:c.844G>A	NM_006175.4:c.844G>A	NM_198060.2:c.844G>A	NM_198060.3:c.844G>A	XM_005269864.1:c.844G>A	XM_005269865.1:c.844G>A	XM_005269866.1:c.844G>A	XM_005269867.1:c.844G>A
BT-20	chr10	115411614	A	G	NRAP, NRAP, NRAP	p.V208A, p.V208A, p.V208A	0	35	100	NM_001261463.1:c.623T>C	NM_006175.3:c.623T>C	NM_006175.4:c.623T>C	NM_198060.2:c.623T>C	NM_198060.3:c.623T>C	XM_005269864.1:c.623T>C	XM_005269865.1:c.623T>C	XM_005269866.1:c.623T>C	XM_005269867.1:c.623T>C
BT-20	chr10	115609915	C	G	DCLRE1A	p.D317H	0	57	100	NM_198514.2:c.-4717C>G	NM_198514.3:c.-4717C>G	NM_001271816.1:c.949G>C	NM_014881.3:c.949G>C	NM_014881.4:c.949G>C
BT-20	chr10	115644040	G	A	NHLRC2	p.V314I	0	22	100	NM_198514.2:c.940G>A	NM_198514.3:c.940G>A
BT-20	chr10	115805056	G	C	ADRB1	p.G389R	0	44	100	NM_000684.2:c.1165G>C	XM_001726146.1:c.-1303C>G
BT-20	chr10	115910928	G	T	C10orf118, C10orf118	p.Q271K, p.Q271K	0	91	100	NM_018017.2:c.811C>A	XM_005269936.1:c.880C>A	XM_005269937.1:c.811C>A
BT-20	chr10	115922492	C	T	C10orf118, C10orf118, C10orf118, C10orf118	p.R179Q, p.R179Q, p.R179Q, p.R179Q	0	64	100	NM_018017.2:c.536G>A	XM_005269936.1:c.605G>A	XM_005269937.1:c.536G>A
BT-20	chr10	115922774	G	A	C10orf118, C10orf118, C10orf118, C10orf118	p.T85I, p.T85I, p.T85I, p.T85I	0	84	100	NM_018017.2:c.254C>T	XM_005269936.1:c.323C>T	XM_005269937.1:c.254C>T
BT-20	chr10	116008497	G	A	VWA2, VWA2	p.A9T, p.A9T	0	50	100	NM_001272046.1:c.25G>A	NM_198496.1:c.25G>A
BT-20	chr10	117075175	G	A	ATRNL1, ATRNL1	p.S164N, p.S989N	0	45	100	NM_207303.2:c.2966G>A
BT-20	chr10	118231360	G	A	PNLIPRP3	p.V381I	0	8	100	NM_001011709.2:c.1141G>A
BT-20	chr10	118231363	A	G	PNLIPRP3	p.R382G	0	8	100	NM_001011709.2:c.1144A>G
BT-20	chr10	120353910	T	C	PRLHR, PRLHR	p.I283V, p.I283V	0	27	100	XM_002343034.1:c.234T>C	XR_132783.1:n.-408T>C	NM_004248.2:c.847A>G
BT-20	chr10	121182694	C	T	GRK5, GRK5, GRK5	p.A14V, p.A14V, p.A119V	0	30	100	NM_005308.2:c.356C>T	XM_005269707.1:c.356C>T	XM_005269708.1:c.260C>T	XM_005269709.1:c.65C>T
BT-20	chr10	121586882	A	G	INPP5F, INPP5F	p.N387D, p.N997D	0	123	100	NM_001256378.1:c.*4104T>C	NM_001256379.1:c.*4104T>C	NM_024834.2:c.*4104T>C	NM_024834.3:c.*4104T>C	XM_005270157.1:c.*4104T>C	NM_001243194.1:c.1159A>G	NM_014937.2:c.2989A>G	NM_014937.3:c.2989A>G	NR_003252.1:n.1369A>G
BT-20	chr10	123681880	G	A	ATE1, ATE1, ATE1	p.P73S, p.P73S, p.P66S	1	41	97.619	NM_001001976.1:c.217C>T	NM_007041.2:c.217C>T	XM_005269456.1:c.268C>T	XM_005269457.1:c.268C>T	XM_005269458.1:c.217C>T	XM_005269459.1:c.196C>T	XM_005269460.1:c.268C>T	XM_005269461.1:c.268C>T	XM_005269462.1:c.196C>T
BT-20	chr10	123845322	T	C	TACC2, TACC2, TACC2	p.W1103R, p.W1103R, p.W1103R	0	31	100	NM_206861.1:c.146+35257T>C	NM_206862.2:c.3307T>C	XM_005269388.1:c.3367T>C	XM_005269389.1:c.3367T>C	XM_005269390.1:c.3367T>C	XM_005269391.1:c.3307T>C	XM_005269392.1:c.3367T>C	XM_005269393.1:c.3367T>C	XM_005269394.1:c.3367T>C	XM_005269395.1:c.3367T>C	XM_005269396.1:c.3367T>C	XM_005269397.1:c.3367T>C	XM_005269398.1:c.3307T>C	XM_005269399.1:c.3367T>C	XM_005269400.1:c.3307T>C
BT-20	chr10	123970253	G	A	TACC2, TACC2, TACC2, TACC2, TACC2, TACC2, TACC2, TACC2, TACC2	p.A140T, p.A2109T, p.A183T, p.A2105T, p.A200T, p.A183T, p.A2060T, p.A251T, p.A183T	1	38	97.4359	NM_006997.2:c.547G>A	NM_206860.1:c.547G>A	NM_206861.1:c.751G>A	NM_206862.2:c.6313G>A	XM_005269388.1:c.6373G>A	XM_005269389.1:c.6373G>A	XM_005269390.1:c.6373G>A	XM_005269391.1:c.6313G>A	XM_005269392.1:c.6373G>A	XM_005269393.1:c.6373G>A	XM_005269394.1:c.6247G>A	XM_005269395.1:c.6238G>A	XM_005269396.1:c.6373G>A	XM_005269397.1:c.6112G>A	XM_005269398.1:c.6325G>A	XM_005269399.1:c.6238G>A	XM_005269400.1:c.6178G>A	XM_005269401.1:c.547G>A	XM_005269402.1:c.547G>A
BT-20	chr10	124189197	A	G	PLEKHA1, PLEKHA1	p.T320A, p.T320A	0	95	100	NM_001001974.1:c.958A>G	NM_001001974.2:c.958A>G	NM_001195608.1:c.*98A>G	NM_021622.3:c.958A>G	NM_021622.4:c.958A>G	XM_005270016.1:c.958A>G	XM_005270017.1:c.958A>G	XM_005270018.1:c.958A>G	XM_005270019.1:c.1029A>G	XM_005270020.1:c.999A>G	XM_005270021.1:c.*98A>G	XM_005270022.1:c.*98A>G
BT-20	chr10	124214251	G	A	ARMS2	p.R3H	0	63	100	NM_001099667.1:c.8G>A
BT-20	chr10	124457452	C	T	C10orf120	p.A269T	0	49	100	NM_001010912.1:c.805G>A	NM_001010912.2:c.805G>A
BT-20	chr10	124742895	G	C	PSTK	p.G206R	0	9	100	NM_153336.2:c.616G>C	XM_005269496.1:c.616G>C	XM_005269497.1:c.427G>C
BT-20	chr10	124768583	G	A	ACADSB	p.R13K	0	11	100	NM_001271840.1:c.-690C>T	NM_022466.5:c.-571C>T	NR_073475.1:n.-217C>T	NR_073476.1:n.-217C>T	NR_073477.1:n.-217C>T	NR_073478.1:n.-217C>T	NR_073479.1:n.-217C>T	NM_001609.3:c.38G>A	XM_005269772.1:c.-168G>A
BT-20	chr10	125506302	T	C	CPXM2	p.Q750R	0	66	100	NM_198148.2:c.2249A>G	XM_005269528.1:c.*5783A>G
BT-20	chr10	126172863	A	G	LHPP, LHPP, LHPP	p.Q94R, p.Q94R, p.Q94R	0	15	100	NM_001167880.1:c.281A>G	NM_022126.2:c.281A>G	NM_022126.3:c.281A>G	XM_005270025.1:c.281A>G	XM_005270027.1:c.281A>G	XM_005270026.1:c.281A>G
BT-20	chr10	126714714	G	C	CTBP2	p.Q539E	0	22	100	NM_001083914.1:c.58+12852C>G	NM_001329.2:c.58+12852C>G	NM_022802.2:c.1615C>G	XM_005269561.1:c.58+12852C>G	XM_005269562.1:c.58+12852C>G	XM_005269563.1:c.58+12852C>G	XM_005269564.1:c.58+12852C>G	XM_005269565.1:c.58+12852C>G	XM_005269566.1:c.58+12852C>G	XM_005269567.1:c.58+12852C>G	XM_005269568.1:c.58+12852C>G	XM_005269569.1:c.58+12852C>G	XM_005269570.1:c.58+12852C>G	XM_005269571.1:c.58+12852C>G	XM_005269572.1:c.58+12852C>G	XM_005269573.1:c.-17-22653C>G	XM_005269574.1:c.-17-22653C>G
BT-20	chr10	126714966	A	G	CTBP2	p.Y455H	1	29	96.6667	NM_001083914.1:c.58+12600T>C	NM_001329.2:c.58+12600T>C	NM_022802.2:c.1363T>C	XM_005269561.1:c.58+12600T>C	XM_005269562.1:c.58+12600T>C	XM_005269563.1:c.58+12600T>C	XM_005269564.1:c.58+12600T>C	XM_005269565.1:c.58+12600T>C	XM_005269566.1:c.58+12600T>C	XM_005269567.1:c.58+12600T>C	XM_005269568.1:c.58+12600T>C	XM_005269569.1:c.58+12600T>C	XM_005269570.1:c.58+12600T>C	XM_005269571.1:c.58+12600T>C	XM_005269572.1:c.58+12600T>C	XM_005269573.1:c.-17-22905T>C	XM_005269574.1:c.-17-22905T>C
BT-20	chr10	129249662	G	A	DOCK1, DOCK1, DOCK1	p.A1857T, p.A1878T, p.G856D	0	20	100	NM_001380.3:c.5524G>A
BT-20	chr10	129249676	C	T	DOCK1	p.R861W	1	18	94.7368	NM_001380.3:c.5538C>T
BT-20	chr10	129249701	C	G	DOCK1	p.A869G	0	58	100	NM_001380.3:c.*10C>G
BT-20	chr10	129899578	T	C	MKI67, MKI67	p.K2857E, p.K3217E	1	42	97.6744	NM_001145966.1:c.8569A>G	NM_002417.3:c.9649A>G	NM_002417.4:c.9649A>G	XM_005252683.1:c.9058A>G
BT-20	chr10	129899778	G	C	MKI67, MKI67	p.T2790S, p.T3150S	1	91	98.913	NM_001145966.1:c.8369C>G	NM_002417.3:c.9449C>G	NM_002417.4:c.9449C>G	XM_005252683.1:c.8858C>G
BT-20	chr10	129901501	G	C	MKI67, MKI67, MKI67, MKI67	p.T2508S, p.T2443S, p.T2868S, p.T2018S	0	88	100	NM_001145966.1:c.7523C>G	NM_002417.3:c.8603C>G	NM_002417.4:c.8603C>G	XM_005252683.1:c.8012C>G
BT-20	chr10	129901747	C	T	MKI67, MKI67, MKI67, MKI67	p.R2426Q, p.R2361Q, p.R2786Q, p.R1936Q	0	50	100	NM_001145966.1:c.7277G>A	NM_002417.3:c.8357G>A	NM_002417.4:c.8357G>A	XM_005252683.1:c.7766G>A
BT-20	chr10	129902281	G	A	MKI67, MKI67, MKI67, MKI67	p.P2248L, p.P2183L, p.P2608L, p.P1758L	0	197	100	NM_001145966.1:c.6743C>T	NM_002417.3:c.7823C>T	NM_002417.4:c.7823C>T	XM_005252683.1:c.7232C>T
BT-20	chr10	129903016	T	C	MKI67, MKI67, MKI67, MKI67	p.N2003S, p.N1938S, p.N2363S, p.N1513S	1	225	99.5575	NM_001145966.1:c.6008A>G	NM_002417.3:c.7088A>G	NM_002417.4:c.7088A>G	XM_005252683.1:c.6497A>G
BT-20	chr10	129905896	T	A	MKI67, MKI67, MKI67, MKI67	p.E1043V, p.E978V, p.E1403V, p.E553V	1	98	98.9899	NM_001145966.1:c.3128A>T	NM_002417.3:c.4208A>T	NM_002417.4:c.4208A>T	XM_005252683.1:c.3617A>T
BT-20	chr10	129906980	C	T	MKI67, MKI67, MKI67, MKI67	p.G682S, p.G617S, p.G1042S, p.G192S	1	160	99.3789	NM_001145966.1:c.2044G>A	NM_002417.3:c.3124G>A	NM_002417.4:c.3124G>A	XM_005252683.1:c.2533G>A
BT-20	chr10	129917560	T	C	MKI67, MKI67, MKI67	p.N104S, p.N39S, p.N104S	0	71	100	NM_001145966.1:c.311A>G	NM_002417.3:c.311A>G	NM_002417.4:c.311A>G	XM_005252683.1:c.311A>G
BT-20	chr10	131934747	G	C	GLRX3, GLRX3	p.Q21H, p.Q21H	0	2	100	NM_001199868.1:c.63G>C	NM_006541.3:c.63G>C	NM_006541.4:c.63G>C	XM_005252657.1:c.-465G>C
BT-20	chr10	131959150	C	T	GLRX3, GLRX3	p.P123S, p.P123S	0	83	100	NM_001199868.1:c.367C>T	NM_006541.3:c.367C>T	NM_006541.4:c.367C>T	XM_005252657.1:c.-72C>T
BT-20	chr10	133955427	A	G	JAKMIP3	p.M493V	1	29	96.6667	NM_001105521.1:c.1477A>G	NM_001105521.2:c.1477A>G	XM_005252672.1:c.1477A>G	XM_005252673.1:c.1477A>G	XM_005252674.1:c.1477A>G	XM_005252675.1:c.1477A>G	XM_005252676.1:c.1255A>G	XM_005252677.1:c.1477A>G	XM_005252678.1:c.1477A>G
BT-20	chr10	134218269	C	T	PWWP2B, PWWP2B	p.R89C, p.R89C	0	5	100	NM_001098637.1:c.265C>T	NM_138499.3:c.265C>T
BT-20	chr10	134598628	A	G	NKX6-2	p.V209A	0	47	100	NM_005539.3:c.*3095A>G	XM_005252681.1:c.*3014A>G	NM_177400.2:c.626T>C
BT-20	chr10	134672609	C	T	TTC40	p.V1781I	1	163	99.3902	NM_001200049.1:c.277G>A	NM_017609.3:c.-1459G>A	XM_003118625.1:c.277G>A	NM_001200049.2:c.5341G>A
BT-20	chr10	134682802	C	T	TTC40	p.C1529Y	0	5	100	NM_001200049.2:c.4586G>A	XM_003118626.1:c.3884G>A	XM_003118626.2:c.3458G>A
BT-20	chr10	134748331	C	T	C10orf93, TTC40	p.S264N, p.S264N	0	26	100	NM_001200049.2:c.791G>A	NM_173572.2:c.791G>A	NM_173572.3:c.791G>A
BT-20	chr10	134902396	C	G	GPR123	p.R539G	0	14	100	NM_001083909.1:c.-18C>G	XM_005252695.1:c.1615C>G	XM_002343040.1:c.-559G>C
BT-20	chr10	135051543	T	C	VENTX	p.L42P	0	7	100	NM_014468.2:c.125T>C
BT-20	chr10	135082346	A	G	ADAM8, ADAM8	p.F592L, p.F657L	0	16	100	XR_109034.1:n.13+4601A>G	XR_109035.1:n.12+4601A>G	XR_109036.1:n.23+4761A>G	XR_109036.2:n.20+4761A>G	NM_001109.3:c.1969T>C	NM_001109.4:c.1969T>C	NM_001164489.1:c.1948+603T>C	NM_001164490.1:c.1774T>C	XM_005252655.1:c.1969T>C	XM_005252656.1:c.*137T>C
BT-20	chr10	135087521	G	A	ADAM8	p.L46F	0	43	100	NM_001256617.1:c.*5749C>T	NM_001256618.1:c.*5749C>T	NM_006659.3:c.*5749C>T	NR_046330.1:n.*4613C>T	XR_109034.1:n.14-5623G>A	XR_109035.1:n.13-5614G>A	XR_109036.1:n.24-5623G>A	XR_109036.2:n.21-5623G>A	NM_001109.3:c.240C>T	NM_001109.4:c.240C>T	NM_001164489.1:c.240C>T	NM_001164490.1:c.136C>T	XM_005252655.1:c.240C>T	XM_005252656.1:c.240C>T
BT-20	chr10	135089035	A	G	ADAM8, ADAM8, ADAM8	p.W35R, p.W10R, p.W35R	0	15	100	NM_001256617.1:c.*4235T>C	NM_001256618.1:c.*4235T>C	NM_006659.2:c.*4235T>C	NM_006659.3:c.*4235T>C	NR_046330.1:n.*3099T>C	XR_109034.1:n.14-4109A>G	XR_109035.1:n.13-4100A>G	XR_109035.2:n.-4100A>G	XR_109036.1:n.24-4109A>G	XR_109036.2:n.21-4109A>G	NM_001109.3:c.103T>C	NM_001109.4:c.103T>C	NM_001164489.1:c.103T>C	NM_001164490.1:c.46+1241T>C	XM_005252655.1:c.103T>C	XM_005252656.1:c.103T>C
BT-20	chr10	135098830	T	C	TUBGCP2	p.R618G	0	43	100	NM_001256617.1:c.1980-113A>G	NM_001256618.1:c.1506-113A>G	NM_006659.2:c.1896-113A>G	NM_006659.3:c.1896-113A>G	NR_046330.1:n.2653-113A>G	XR_109034.1:n.*3804T>C	XR_109035.1:n.*3804T>C	XR_109035.2:n.*3804T>C	XR_109036.1:n.*3804T>C	XR_109036.2:n.*3804T>C
BT-20	chr10	135098845	C	T	TUBGCP2	p.G613S	0	46	100	NM_001256617.1:c.1979+115G>A	NM_001256618.1:c.1505+115G>A	NM_006659.2:c.1895+115G>A	NM_006659.3:c.1895+115G>A	NR_046330.1:n.2652+115G>A	XR_109034.1:n.*3819C>T	XR_109035.1:n.*3819C>T	XR_109035.2:n.*3819C>T	XR_109036.1:n.*3819C>T	XR_109036.2:n.*3819C>T
BT-20	chr10	135165790	A	G	PRAP1, PRAP1, PRAP1, ZNF511	p.H92R, p.H73R, p.H101R, p.H260R	0	129	100	NM_001145201.1:c.275A>G	NM_145202.4:c.302A>G	XM_005252660.1:c.305A>G	XM_005252661.1:c.302A>G	XM_005252662.1:c.278A>G	NM_001098483.1:c.*3084T>C	NM_198472.2:c.*3213T>C
BT-20	chr10	135186806	A	G	ECHS1	p.V11A	0	18	100	NM_004092.3:c.32T>C	NR_037509.1:n.-1639T>C
BT-20	chr10	135204950	C	G	PAOX	p.Q457E	0	41	100	NM_152911.2:c.1527C>G	NM_207127.1:c.*138C>G	NM_207128.1:c.1369C>G	XM_005252666.1:c.834C>G	XR_242760.1:n.1346C>G	NM_138384.2:c.-2775C>G	XM_005252696.1:c.-3295C>G	XM_005252697.1:c.-2775C>G	XM_005252698.1:c.-2775C>G
BT-20	chr10	135233541	A	G	MTG1, MTG1	p.I293V, p.I158V	0	99	100	NM_001012508.3:c.*3189T>C	XM_005252684.1:c.*3189T>C	NM_138384.2:c.877A>G	XM_005252696.1:c.754A>G	XM_005252697.1:c.724A>G
BT-20	chr11	193112	C	T	SCGB1C1	p.R5C	31	39	55.7143	NM_053280.3:c.-3943C>T	XM_005252771.1:c.-3943C>T	XM_005252772.1:c.-4193C>T	NM_145651.2:c.13C>T	XM_005252804.1:c.13C>T	NM_001097610.2:c.13C>T
BT-20	chr11	193865	T	G	SCGB1C1	p.I70R	33	14	29.7872	NM_053280.3:c.-3190T>G	XM_005252771.1:c.-3190T>G	XM_005252772.1:c.-3440T>G	NM_145651.2:c.209T>G	XM_005252804.1:c.209T>G	NM_001097610.2:c.209T>G
BT-20	chr11	280221	A	C	NLRP6, NLRP6	p.M163L, p.M163L	0	85	100	NM_001276700.1:c.487A>C	NM_138329.1:c.487A>C	NM_138329.2:c.487A>C
BT-20	chr11	280816	A	T	NLRP6, NLRP6	p.Y361F, p.Y361F	0	121	100	NM_001276700.1:c.1082A>T	NM_138329.1:c.1082A>T	NM_138329.2:c.1082A>T
BT-20	chr11	299411	C	G	IFITM5	p.G27A	27	10	27.027	NM_025092.4:c.*4662C>G	XM_005253145.1:c.*4662C>G	NM_001025295.1:c.80G>C	NM_001025295.2:c.80G>C
BT-20	chr11	309127	A	G	IFITM2	p.I121V	0	320	100	NM_006435.2:c.361A>G	XM_005252750.1:c.356A>G	NM_003641.3:c.-5044A>G
BT-20	chr11	314207	C	G	IFITM1	p.P13A	0	55	100	NM_006435.2:c.*5042C>G	XM_005252750.1:c.*4935C>G	NM_003641.3:c.37C>G
BT-20	chr11	372157	C	T	B4GALNT4	p.A67V	35	20	36.3636	NM_178537.3:c.200C>T	NM_178537.4:c.200C>T	XM_005252891.1:c.200C>T	XM_005252892.1:c.200C>T	XM_005252893.1:c.200C>T
BT-20	chr11	406043	G	A	SIGIRR	p.L459F	0	137	100	NM_007183.2:c.*1474G>A	XM_005252760.1:c.*1474G>A	NM_001135053.1:c.1086C>T	NM_001135054.1:c.1086C>T	NM_021805.2:c.1086C>T	XM_005253044.1:c.1375C>T	XM_005253045.1:c.1375C>T	XM_005253046.1:c.1375C>T	XM_005253047.1:c.1293C>T	XM_005253048.1:c.1128C>T	XR_242815.1:n.1270C>T	XR_242816.1:n.1477C>T
BT-20	chr11	406483	T	C	SIGIRR, SIGIRR, SIGIRR, SIGIRR	p.Q312R, p.Q312R, p.Q312R, p.Q312R	0	100	100	NM_007183.2:c.*1914T>C	XM_005252760.1:c.*1914T>C	NM_001135053.1:c.935A>G	NM_001135054.1:c.935A>G	NM_021805.2:c.935A>G	XM_005253044.1:c.935A>G	XM_005253045.1:c.935A>G	XM_005253046.1:c.935A>G	XM_005253047.1:c.935A>G	XM_005253048.1:c.770A>G	XR_242815.1:n.1119A>G	XR_242816.1:n.1119A>G
BT-20	chr11	428385	A	G	ANO9, ANO9, ANO9	p.C92R, p.C399R, p.C255R	183	64	25.9109	NM_001012302.2:c.1195T>C	XM_005252885.1:c.1300T>C	XM_005252886.1:c.298T>C	XR_242796.1:n.1385T>C	XR_242797.1:n.1385T>C	XR_242798.1:n.1341T>C	XR_242799.1:n.1280T>C	XR_242800.1:n.721T>C
BT-20	chr11	428489	T	C	ANO9, ANO9, ANO9	p.I84V, p.I391V, p.I247V	0	187	100	NM_001012302.2:c.1171A>G	XM_005252885.1:c.1276A>G	XM_005252886.1:c.274A>G	XR_242796.1:n.1361A>G	XR_242797.1:n.1361A>G	XR_242798.1:n.1317A>G	XR_242799.1:n.1256A>G	XR_242800.1:n.697A>G
BT-20	chr11	433387	A	G	ANO9	p.F93L	0	45	100	NM_001012302.2:c.277T>C	XM_005252885.1:c.277T>C	XM_005252886.1:c.-3438T>C	XR_242796.1:n.362T>C	XR_242797.1:n.362T>C	XR_242798.1:n.324T>C	XR_242799.1:n.362T>C	XR_242800.1:n.-3015T>C
BT-20	chr11	433867	G	A	ANO9	p.A51V	3	4	57.1429	NM_001012302.2:c.152C>T	XM_005252885.1:c.152C>T	XM_005252886.1:c.-3918C>T	XR_242796.1:n.237C>T	XR_242797.1:n.237C>T	XR_242798.1:n.199C>T	XR_242799.1:n.237C>T	XR_242800.1:n.-3495C>T
BT-20	chr11	490035	C	T	PTDSS2	p.A423V	71	139	66.1905	NM_030783.1:c.1268C>T	XM_005253153.1:c.1316C>T	XR_242827.1:n.1425C>T	XR_242828.1:n.1377C>T	NM_002939.3:c.*4656G>A	NM_203383.1:c.*4656G>A	NM_203384.1:c.*4656G>A	NM_203385.1:c.*4656G>A	NM_203386.1:c.*4656G>A	NM_203386.2:c.*4656G>A	NM_203387.1:c.*4656G>A	NM_203387.2:c.*4656G>A	NM_203388.1:c.*4656G>A	NM_203388.2:c.*4656G>A	NM_203389.1:c.*4656G>A	NM_203389.2:c.*4656G>A	XM_005253049.1:c.*4656G>A	XM_005253050.1:c.*4656G>A	XM_005253051.1:c.*4656G>A
BT-20	chr11	551753	G	A	LRRC56	p.R300H	0	231	100	NM_173573.1:c.*3227C>T	NM_173573.2:c.*3227C>T	XM_005252845.1:c.*3227C>T	XM_005252846.1:c.*3227C>T	XM_005252843.1:c.*3227C>T	XM_005252844.1:c.*3227C>T	NM_198075.3:c.899G>A	XM_005252775.1:c.899G>A	XM_005252776.1:c.797-150G>A	XM_005252777.1:c.899G>A	XM_005252778.1:c.796+451G>A
BT-20	chr11	554166	C	G	LRRC56	p.R507G	0	124	100	NM_173573.1:c.*814G>C	NM_173573.2:c.*814G>C	XM_005252845.1:c.*814G>C	XM_005252846.1:c.*814G>C	XM_005252843.1:c.*814G>C	XM_005252844.1:c.*814G>C	XR_109057.1:n.-2792C>G	NM_198075.3:c.1519C>G	XM_005252775.1:c.1519C>G	XM_005252776.1:c.1342C>G	XM_005252777.1:c.*21C>G	XM_005252778.1:c.1000C>G
BT-20	chr11	554214	G	C	LRRC56	p.D523H	0	119	100	NM_173573.1:c.*766C>G	NM_173573.2:c.*766C>G	XM_005252845.1:c.*766C>G	XM_005252846.1:c.*766C>G	XM_005252843.1:c.*766C>G	XM_005252844.1:c.*766C>G	XR_109057.1:n.-2744G>C	NM_198075.3:c.1567G>C	XM_005252775.1:c.1567G>C	XM_005252776.1:c.1390G>C	XM_005252777.1:c.*69G>C	XM_005252778.1:c.1048G>C
BT-20	chr11	558884	C	T	C11orf35	p.A44T	0	81	100	NM_173573.1:c.130G>A	NM_173573.2:c.130G>A	XM_005252845.1:c.160G>A	XM_005252846.1:c.334G>A	XM_005252843.1:c.334G>A	XM_005252844.1:c.334G>A	XR_109057.1:n.1927C>T	NM_198075.3:c.*4608C>T	XM_005252775.1:c.*4608C>T	XM_005252776.1:c.*4608C>T	XM_005252777.1:c.*4739C>T	XM_005252778.1:c.*4608C>T	NM_001143993.1:c.-2157C>T	NM_001143994.1:c.-2601C>T	NM_003475.3:c.-2601C>T	XM_005253147.1:c.-1437C>T	XM_005253148.1:c.-1437C>T	XM_005253149.1:c.-1437C>T	XM_005253150.1:c.-2157C>T	XM_005253151.1:c.-2601C>T
BT-20	chr11	562421	G	A	RASSF7, RASSF7, RASSF7	p.R156Q, p.R156Q, p.R156Q	74	45	37.8151	NM_173573.1:c.-1705C>T	NM_173573.2:c.-1705C>T	XM_005252845.1:c.-3378C>T	XM_005252846.1:c.-2837C>T	XM_005252843.1:c.-2837C>T	XM_005252844.1:c.-2837C>T	NR_038262.1:n.*3236C>T	XR_109057.1:n.*2308G>A	XR_109058.1:n.*3236C>T	XR_109059.1:n.*4372C>T	XR_109060.1:n.*4372C>T	NM_001143993.1:c.467G>A	NM_001143994.1:c.467G>A	NM_003475.3:c.467G>A	XM_005253147.1:c.668G>A	XM_005253148.1:c.668G>A	XM_005253149.1:c.668G>A	XM_005253150.1:c.467G>A	XM_005253151.1:c.467G>A
BT-20	chr11	608593	G	A	PHRF1, PHRF1, PHRF1, PHRF1, PHRF1	p.R1046Q, p.R1045Q, p.R1042Q, p.R836Q, p.R1044Q	55	25	31.25	NM_020901.2:c.3134G>A	XM_005253024.1:c.3137G>A	XM_005253025.1:c.3134G>A	XM_005253026.1:c.3131G>A	XM_005253027.1:c.3128G>A	XM_005253028.1:c.3125G>A	XM_005253029.1:c.3017G>A	NM_001572.3:c.*4052C>T	NM_004029.2:c.*4052C>T	NM_004031.2:c.*4052C>T	XM_005252906.1:c.*4052C>T	XM_005252907.1:c.*4052C>T	XM_005252908.1:c.*4052C>T	XM_005252909.1:c.*4052C>T
BT-20	chr11	610277	T	C	PHRF1, PHRF1, PHRF1, PHRF1	p.V1449A, p.V1448A, p.V1445A, p.V1447A	0	93	100	NM_020901.2:c.4343T>C	XM_005253024.1:c.4346T>C	XM_005253025.1:c.4343T>C	XM_005253026.1:c.4340T>C	XM_005253027.1:c.4337T>C	XM_005253028.1:c.4334T>C	XM_005253029.1:c.4226T>C	NM_001572.3:c.*2368A>G	NM_004029.2:c.*2368A>G	NM_004031.2:c.*2368A>G	XM_005252906.1:c.*2368A>G	XM_005252907.1:c.*2368A>G	XM_005252908.1:c.*2368A>G	XM_005252909.1:c.*2368A>G
BT-20	chr11	617967	C	G	CDHR5, CDHR5, CDHR5, CDHR5, CDHR5	p.C536S, p.C508S, p.C696S, p.C702S, p.C702S	0	243	100	NM_021924.3:c.2105G>C	NM_031264.2:c.1523G>C	NM_001572.3:c.-2338G>C	NM_004029.2:c.-2338G>C	NM_004031.2:c.-2649G>C	XM_005252906.1:c.-2384G>C	XM_005252907.1:c.-2384G>C	XM_005252908.1:c.-2338G>C	XM_005252909.1:c.-2384G>C	NM_001171968.1:c.2087G>C	NM_021924.4:c.2105G>C	NM_031264.3:c.1523G>C	XM_005252987.1:c.1865G>C	XM_005252988.1:c.1772G>C	XM_005252989.1:c.1679G>C	XM_005252990.1:c.1438G>C
BT-20	chr11	618998	G	A	CDHR5, CDHR5, CDHR5, CDHR5	p.P355S, p.P515S, p.P521S, p.P521S	25	40	61.5385	NM_021924.3:c.1561C>T	NM_031264.2:c.1378+308C>T	NM_001572.3:c.-3369C>T	NM_004029.2:c.-3369C>T	NM_004031.2:c.-3680C>T	XM_005252906.1:c.-3415C>T	XM_005252907.1:c.-3415C>T	XM_005252908.1:c.-3369C>T	XM_005252909.1:c.-3415C>T	NM_001171968.1:c.1543C>T	NM_021924.4:c.1561C>T	NM_031264.3:c.1378+308C>T	XM_005252987.1:c.1379-58C>T	XM_005252988.1:c.1379-151C>T	XM_005252989.1:c.1379-244C>T	XM_005252990.1:c.1293+476C>T
BT-20	chr11	619789	T	G	CDHR5, CDHR5, CDHR5, CDHR5, CDHR5, CDHR5, CDHR5	p.R326S, p.R191S, p.R191S, p.R357S, p.R357S, p.R357S, p.R357S	0	51	100	NM_021924.3:c.1071A>C	NM_031264.2:c.1071A>C	NM_001572.3:c.-4160A>C	NM_004029.2:c.-4160A>C	NM_004031.2:c.-4471A>C	XM_005252906.1:c.-4206A>C	XM_005252907.1:c.-4206A>C	XM_005252908.1:c.-4160A>C	XM_005252909.1:c.-4206A>C	NM_001171968.1:c.1071A>C	NM_021924.4:c.1071A>C	NM_031264.3:c.1071A>C	XM_005252987.1:c.1071A>C	XM_005252988.1:c.1071A>C	XM_005252989.1:c.1071A>C	XM_005252990.1:c.1071A>C
BT-20	chr11	802379	T	C	PIDD, PIDD, PIDD, PIDD, PIDD	p.Q18R, p.Q331R, p.Q331R, p.Q185R, p.Q185R	0	64	100	NM_001191060.1:c.-4931A>G	NM_001191061.1:c.-4326A>G	NM_018494.3:c.554A>G	NM_145886.2:c.992A>G	NM_145887.2:c.992A>G	NM_145886.3:c.992A>G	NM_145887.3:c.992A>G	XM_005253005.1:c.992A>G	XM_005253006.1:c.992A>G	XM_005253007.1:c.992A>G	XM_005253008.1:c.554A>G	XR_242813.1:n.1123A>G	XR_242814.1:n.1123A>G	XM_005253271.1:c.*4106T>C
BT-20	chr11	824789	T	C	PNPLA2	p.L481P	0	199	100	NM_020376.2:c.1442T>C	NM_020376.3:c.1442T>C	XM_005253022.1:c.1442T>C	NM_173584.3:c.-3301T>C	XM_005252874.1:c.-4561T>C	XM_005252875.1:c.-1856T>C	XM_005252871.1:c.-3049T>C	XM_005252872.1:c.-3019T>C	XM_005252873.1:c.-1856T>C	XR_109078.1:n.-170A>G	XM_005253056.1:c.272-2706T>C
BT-20	chr11	828916	G	A	EFCAB4A, EFCAB4A, EFCAB4A	p.R77Q, p.R77Q, p.R77Q	0	237	100	NM_001039490.1:c.-4114G>A	NM_004357.4:c.-4180G>A	NM_139029.1:c.-4176G>A	NM_139030.3:c.-4118G>A	XM_005253261.1:c.-4180G>A	XR_242834.1:n.-4036G>A	NM_173584.3:c.230G>A	XM_005252874.1:c.-434G>A	XM_005252875.1:c.230G>A	XM_005252871.1:c.230G>A	XM_005252872.1:c.230G>A	XM_005252873.1:c.230G>A	XM_005253056.1:c.*1324G>A	XR_109078.1:n.-4297C>T	NM_020376.2:c.*4054G>A	NM_020376.3:c.*4054G>A	XM_005253022.1:c.*4054G>A
BT-20	chr11	830670	G	T	EFCAB4A, EFCAB4A, EFCAB4A	p.S248I, p.E249D, p.S248I	0	170	100	NM_001039490.1:c.-2360G>T	NM_004357.4:c.-2426G>T	NM_139029.1:c.-2422G>T	NM_139030.3:c.-2364G>T	XM_005253261.1:c.-2426G>T	XR_242834.1:n.-2282G>T	NM_173584.3:c.743G>T	XM_005252874.1:c.759G>T	XM_005252875.1:c.743G>T	XM_005252871.1:c.1044G>T	XM_005252872.1:c.1044G>T	XM_005252873.1:c.1026G>T	XM_005253056.1:c.*3078G>T
BT-20	chr11	1017084	G	A	MUC6	p.P1906L	97	45	31.6901	XR_109042.1:n.*807G>A	XM_005253272.1:c.*5482G>A	NM_005961.2:c.5717C>T	NM_001242837.1:c.*6459G>A	NM_012305.2:c.*6459G>A	NM_012305.3:c.*6459G>A
BT-20	chr11	1017325	A	C	MUC6	p.Y1826D	103	64	38.3234	XR_109042.1:n.*1048A>C	NM_005961.2:c.5476T>G
BT-20	chr11	1017691	C	G	MUC6	p.A1704P	236	60	20.2703	XR_109042.1:n.*1414C>G	NM_005961.2:c.5110G>C
BT-20	chr11	1017789	A	C	MUC6	p.M1671R	200	64	24.2424	XR_109042.1:n.*1512A>C	NM_005961.2:c.5012T>G
BT-20	chr11	1018374	T	A	MUC6	p.N1476I	0	99	100	XR_109042.1:n.*2097T>A	NM_005961.2:c.4427A>T
BT-20	chr11	1027811	C	T	MUC6	p.V619M	0	104	100	NM_005961.2:c.1855G>A
BT-20	chr11	1029320	C	T	MUC6	p.G395R	33	11	25	NM_005961.2:c.1183G>A
BT-20	chr11	1101078	A	G	MUC2	p.S2489G	36	67	65.0485	NM_002457.2:c.7462A>G
BT-20	chr11	1262546	C	T	MUC5B	p.A1479V	87	42	32.5581	NM_017511.1:c.6515C>T	NM_002458.1:c.4445C>T	NM_002458.2:c.4436C>T
BT-20	chr11	1507731	A	G	MOB2	p.L19P	1	73	98.6486	NM_001172223.1:c.56T>C
BT-20	chr11	1857173	T	C	SYT8, SYT8, SYT8	p.C106R, p.C120R, p.C120R	0	27	100	NM_138567.3:c.358T>C	XM_005253216.1:c.358T>C	NM_001145829.1:c.-3607T>C	NM_001145841.1:c.-4281T>C	NM_003282.2:c.-3754T>C	NM_003282.3:c.-3113T>C
BT-20	chr11	1857751	C	G	SYT8, SYT8	p.P219A, p.P219A	41	62	60.1942	NM_138567.3:c.655C>G	XM_005253216.1:c.655C>G	NM_001145829.1:c.-3029C>G	NM_001145841.1:c.-3703C>G	NM_003282.2:c.-3176C>G	NM_003282.3:c.-2535C>G
BT-20	chr11	1858262	C	T	SYT8, SYT8	p.T303M, p.T303M	102	55	35.0318	NM_138567.3:c.908C>T	XM_005253216.1:c.908C>T	NM_001145829.1:c.-2518C>T	NM_001145841.1:c.-3192C>T	NM_003282.2:c.-2665C>T	NM_003282.3:c.-2024C>T
BT-20	chr11	1858572	C	T	SYT8, SYT8	p.R373W, p.R373W	103	203	66.3399	NM_138567.3:c.1117C>T	XM_005253216.1:c.1117C>T	NM_001145829.1:c.-2208C>T	NM_001145841.1:c.-2882C>T	NM_003282.2:c.-2355C>T	NM_003282.3:c.-1714C>T
BT-20	chr11	1887806	T	A	LSP1	p.H34Q	1	140	99.2908	NM_001013253.1:c.-2544T>A	NM_001013254.1:c.-4970T>A	NM_001013255.1:c.-4531T>A	NM_001242932.1:c.102T>A	NM_002339.2:c.53+13379T>A	XM_005252924.1:c.-4110T>A	XM_005252925.1:c.-4219T>A	XM_005252927.1:c.-134+2342T>A
BT-20	chr11	1902768	G	A	LSP1, LSP1, LSP1, LSP1, LSP1	p.A38T, p.A100T, p.A38T, p.A228T, p.A38T	29	36	55.3846	NM_001013253.1:c.112G>A	NM_001013254.1:c.112G>A	NM_001013255.1:c.112G>A	NM_001242932.1:c.682G>A	NM_002339.2:c.298G>A	XM_005252924.1:c.319G>A	XM_005252925.1:c.112G>A	XM_005252926.1:c.112G>A	XM_005252927.1:c.112G>A
BT-20	chr11	2190951	C	T	TH, TH, TH, TH, TH, TH	p.V112M, p.V108M, p.V85M, p.V81M, p.V81M, p.V85M	83	25	23.1481	NR_039834.1:n.-3342C>T	NM_000360.3:c.241G>A	NM_199292.2:c.334G>A	NM_199293.2:c.322G>A	XM_005253099.1:c.253G>A	XM_005253100.1:c.253G>A	XM_005253101.1:c.241G>A
BT-20	chr11	2323022	C	T	C11orf21, C11orf21	p.V24M, p.C6Y	15	32	68.0851	NM_139022.2:c.-358C>T	XM_005252719.1:c.-253C>T	XM_005252720.1:c.-253C>T	XM_005252721.1:c.-253C>T	XR_242775.1:n.-173C>T	NM_001142946.1:c.70G>A	NR_024621.1:n.122G>A
BT-20	chr11	2323029	T	C	C11orf21	p.T4A	0	54	100	NM_139022.2:c.-351T>C	XM_005252719.1:c.-246T>C	XM_005252720.1:c.-246T>C	XM_005252721.1:c.-246T>C	XR_242775.1:n.-166T>C	NM_001142946.1:c.63A>G	NR_024621.1:n.115A>G
BT-20	chr11	2337693	G	A	TSPAN32	p.G104E	103	56	35.2201	NM_139022.2:c.628-113G>A	XM_005252719.1:c.733-113G>A	XM_005252720.1:c.*391G>A	XM_005252721.1:c.*1152G>A	XR_242775.1:n.812+151G>A
BT-20	chr11	2424684	A	C	TSSC4, TSSC4, TSSC4, TSSC4	p.H274P, p.H274P, p.H210P, p.H274P	1	88	98.8764	NM_014555.3:c.*1483T>G	XM_005252881.1:c.*1483T>G	XM_005252882.1:c.*1483T>G	NM_005706.2:c.821A>C	XM_005252722.1:c.821A>C	XM_005252723.1:c.821A>C	XM_005252724.1:c.629A>C
BT-20	chr11	2439542	A	G	TRPM5, TRPM5, TRPM5	p.V256A, p.V254A, p.V254A	63	102	61.8182	NM_014555.3:c.761T>C	XM_005252881.1:c.761T>C	XM_005252882.1:c.761T>C
BT-20	chr11	2920666	C	T	SLC22A18AS	p.G89D	0	87	100	NM_007105.2:c.266G>A	NM_002555.5:c.-3061C>T	NM_183233.2:c.-503C>T	XM_005252952.1:c.-3160C>T
BT-20	chr11	2924610	G	A	SLC22A18, SLC22A18	p.R12Q, p.R12Q	146	55	27.3632	NM_007105.2:c.-216+79C>T	NM_002555.5:c.35G>A	NM_183233.2:c.35G>A	XM_005252952.1:c.290G>A
BT-20	chr11	2929521	T	C	SLC22A18, SLC22A18	p.F68S, p.F68S	67	24	26.3736	NM_007105.2:c.-5048A>G	NM_002555.5:c.203T>C	NM_183233.2:c.203T>C	XM_005252952.1:c.458T>C
BT-20	chr11	3681519	T	C	ART1, ART1	p.L257P, p.L257P	99	40	28.777	NM_004314.2:c.770T>C	XM_005252933.1:c.770T>C	XM_005252934.1:c.770T>C
BT-20	chr11	4389110	G	A	OR52B4	p.T139I	67	137	67.1569	NM_001005161.2:c.416C>T	NM_001005161.3:c.416C>T
BT-20	chr11	4510285	A	G	OR52K1	p.Q52R	131	73	35.7843	NM_001005171.1:c.155A>G	NM_001005171.2:c.155A>G
BT-20	chr11	4567335	C	G	OR52M1	p.S305R	258	103	28.5319	NM_001004137.1:c.915C>G
BT-20	chr11	4608542	C	T	OR52I2	p.T167M	0	58	100	NM_001005170.1:c.500C>T	NM_001005170.2:c.500C>T
BT-20	chr11	4673788	G	A	OR51E1, OR51E1	p.S11N, p.S11N	50	22	30.5556	NM_152430.3:c.32G>A	XM_005252798.1:c.32G>A
BT-20	chr11	4791111	T	C	OR51F1	p.T13A	45	79	63.7097	NM_001004752.1:c.37A>G
BT-20	chr11	4869906	A	C	OR51S1	p.L178R	0	71	100	NM_001004758.1:c.533T>G
BT-20	chr11	4870269	A	T	OR51S1	p.I57N	0	69	100	NM_001004758.1:c.170T>A
BT-20	chr11	4928841	T	C	OR51A7	p.M81T	82	200	70.922	NM_001004749.1:c.242T>C
BT-20	chr11	4936608	C	G	OR51G2	p.E96Q	51	110	68.323	NM_001005238.1:c.286G>C
BT-20	chr11	4936613	G	T	OR51G2	p.A94E	113	50	30.6748	NM_001005238.1:c.281C>A
BT-20	chr11	4945196	T	G	OR51G1	p.Y125S	40	88	68.75	NM_001005237.1:c.374A>C
BT-20	chr11	4967468	G	A	OR51A4	p.T288M	0	82	100	NM_001005329.1:c.863C>T
BT-20	chr11	4976013	A	G	OR51A2	p.W311R	0	5	100	NM_001004748.1:c.931T>C
BT-20	chr11	5020799	C	T	OR51L1	p.T196I	102	223	68.6154	NM_001004755.1:c.587C>T
BT-20	chr11	5020832	C	T	OR51L1	p.A207V	81	169	67.6	NM_001004755.1:c.620C>T
BT-20	chr11	5067984	A	G	OR52J3	p.T77A	61	150	71.09	NM_001001916.2:c.229A>G
BT-20	chr11	5068137	G	A	OR52J3	p.V128I	69	97	58.4337	NM_001001916.2:c.382G>A
BT-20	chr11	5068177	A	T	OR52J3	p.Q141L	63	94	59.8726	NM_001001916.2:c.422A>T
BT-20	chr11	5068425	C	T	OR52J3	p.R224C	139	284	67.1395	NM_001001916.2:c.670C>T
BT-20	chr11	5080068	G	A	OR52E2	p.R264C	33	83	71.5517	NM_001005164.1:c.790C>T	NM_001005164.2:c.790C>T
BT-20	chr11	5172786	A	G	OR52A1	p.S272P	0	206	100	NM_012375.2:c.814T>C
BT-20	chr11	5173229	C	T	OR52A1	p.R124H	67	137	67.1569	NM_012375.2:c.371G>A
BT-20	chr11	5221645	C	G	OR51V1	p.G96R	47	63	57.2727	NM_001004760.2:c.286G>C
BT-20	chr11	5221825	G	A	OR51V1	p.L36F	49	74	60.1626	NM_001004760.2:c.106C>T
BT-20	chr11	5322737	A	G	OR51B4	p.M147T	0	174	100	NM_033179.2:c.440T>C
BT-20	chr11	5323071	C	T	OR51B4	p.V36I	1	195	99.4898	NM_033179.2:c.106G>A
BT-20	chr11	5344902	C	G	OR51B2	p.C209S	0	119	100	NM_033180.4:c.626G>C
BT-20	chr11	5345128	G	A	OR51B2	p.L134F	47	73	60.8333	NM_033180.4:c.400C>T
BT-20	chr11	5345170	A	G	OR51B2	p.C120R	0	121	100	NM_033180.4:c.358T>C
BT-20	chr11	5364276	G	A	OR51B5, OR51B5	p.P160L, p.P160L	22	59	72.8395	NM_001005567.1:c.479C>T	NM_001005567.2:c.479C>T	NR_038321.1:n.255-1684C>T
BT-20	chr11	5372751	A	C	OR51B6	p.K5T	25	18	41.8605	NM_001005567.2:c.-4970T>G	NR_038321.1:n.-4611T>G	NM_001004750.1:c.14A>C
BT-20	chr11	5372856	A	G	OR51B6	p.N40S	34	86	71.6667	NM_001005567.2:c.-5075T>C	NR_038321.1:n.-4716T>C	NM_001004750.1:c.119A>G
BT-20	chr11	5373006	T	C	OR51B6	p.I90T	89	151	62.9167	NM_001005567.2:c.-5225A>G	NR_038321.1:n.-4866A>G	NM_001004750.1:c.269T>C
BT-20	chr11	5373170	C	G	OR51B6	p.R145G	70	51	42.1488	NM_001004750.1:c.433C>G
BT-20	chr11	5373242	T	G	OR51B6	p.S169A	89	90	50.2793	NM_001004750.1:c.505T>G
BT-20	chr11	5373251	C	T	OR51B6	p.L172F	91	86	48.5876	NM_001004750.1:c.514C>T
BT-20	chr11	5373311	T	C	OR51B6	p.F192L	71	77	52.027	NM_001004750.1:c.574T>C
BT-20	chr11	5373562	C	A	OR51B6	p.S275R	80	142	63.964	NM_001004750.1:c.825C>A
BT-20	chr11	5410934	T	G	OR51M1	p.H102Q	0	142	100	NM_001004756.1:c.306T>G	NM_001004756.2:c.306T>G
BT-20	chr11	5411031	C	T	OR51M1	p.L135F	0	192	100	NM_001004756.1:c.403C>T	NM_001004756.2:c.403C>T
BT-20	chr11	5411239	T	C	OR51M1	p.I204T	0	132	100	NM_001004756.1:c.611T>C	NM_001004756.2:c.611T>C
BT-20	chr11	5411395	C	A	OR51M1	p.P256H	0	219	100	NM_001004756.1:c.767C>A	NM_001004756.2:c.767C>A
BT-20	chr11	5411398	T	G	OR51M1	p.L257R	78	140	64.2202	NM_001004756.1:c.770T>G	NM_001004756.2:c.770T>G
BT-20	chr11	5411580	T	C	OR51M1	p.F318L	0	124	100	NM_001004756.1:c.952T>C	NM_001004756.2:c.952T>C
BT-20	chr11	5443867	C	T	OR51Q1	p.T146I	183	218	54.3641	NM_001004757.1:c.437C>T	NM_001004757.2:c.437C>T
BT-20	chr11	5443887	T	C	OR51Q1	p.C153R	172	185	51.8207	NM_001004757.1:c.457T>C	NM_001004757.2:c.457T>C
BT-20	chr11	5443893	G	A	OR51Q1	p.V155I	171	188	52.3677	NM_001004757.1:c.463G>A	NM_001004757.2:c.463G>A
BT-20	chr11	5443963	G	A	OR51Q1	p.R178H	160	249	60.8802	NM_001004757.1:c.533G>A	NM_001004757.2:c.533G>A
BT-20	chr11	5444061	G	A	OR51Q1	p.V211M	162	320	66.39	NM_001004757.1:c.631G>A	NM_001004757.2:c.631G>A
BT-20	chr11	5444136	C	T	OR51Q1	p.R236X	218	450	67.3653	NM_001004757.1:c.706C>T	NM_001004757.2:c.706C>T
BT-20	chr11	5444353	T	C	OR51Q1	p.F308S	80	207	72.1254	NM_001004757.1:c.923T>C	NM_001004757.2:c.923T>C
BT-20	chr11	5461991	C	A	OR51I1	p.A252S	86	32	27.1186	NM_001005288.1:c.754G>T	NM_001005288.2:c.754G>T
BT-20	chr11	5462255	C	G	OR51I1	p.V164L	43	102	70.3448	NM_001005288.1:c.490G>C	NM_001005288.2:c.490G>C
BT-20	chr11	5475170	G	C	OR51I2	p.R151P	180	91	33.5793	NM_001004754.1:c.452G>C	NM_001004754.2:c.452G>C
BT-20	chr11	5475506	G	A	OR51I2	p.R263H	204	90	30.6122	NM_001004754.1:c.788G>A	NM_001004754.2:c.788G>A
BT-20	chr11	5529152	A	G	UBQLN3, UBQLN3	p.M546T, p.M546T	42	60	58.8235	NM_017481.2:c.1637T>C
BT-20	chr11	5536537	A	C	UBQLNL	p.W379G	0	396	100	XR_078436.1:n.*3116T>G	XM_005253276.1:c.*3116T>G	NM_145053.4:c.1135T>G
BT-20	chr11	5536848	G	A	UBQLNL	p.A275V	0	275	100	XR_078436.1:n.*2805C>T	XM_005253276.1:c.*2805C>T	NM_145053.4:c.824C>T
BT-20	chr11	5566030	A	G	OR52H1	p.C242R	0	100	100	NM_001005289.1:c.724T>C
BT-20	chr11	5566365	T	C	OR52H1	p.H130R	0	106	100	NM_001005289.1:c.389A>G
BT-20	chr11	5602275	A	G	OR52B6	p.T57A	238	103	30.2053	NM_001005162.2:c.169A>G
BT-20	chr11	5602438	T	A	OR52B6	p.L111H	412	198	32.459	NM_001005162.2:c.332T>A
BT-20	chr11	5602605	G	A	OR52B6	p.A167T	324	110	25.3456	NM_001005162.2:c.499G>A
BT-20	chr11	5602615	A	G	OR52B6	p.H170R	314	103	24.7002	NM_001005162.2:c.509A>G
BT-20	chr11	5602968	G	A	OR52B6	p.V288I	0	428	100	NM_001005162.2:c.862G>A
BT-20	chr11	5758062	T	C	OR56B1, OR56B1, OR56B1	p.C106R, p.C106R, p.C106R	0	289	100	XM_005252913.1:c.-49+801T>C	NM_001005180.1:c.316T>C	NM_001005180.2:c.316T>C
BT-20	chr11	5776287	C	T	OR52N4	p.T106I	0	363	100	NM_001005175.2:c.317C>T	NM_001005175.3:c.317C>T	XM_005252912.1:c.317C>T	XM_005252913.1:c.317C>T
BT-20	chr11	5776470	T	G	OR52N4	p.L167R	0	173	100	NM_001005175.2:c.500T>G	NM_001005175.3:c.500T>G	XM_005252912.1:c.500T>G	XM_005252913.1:c.500T>G
BT-20	chr11	5776479	A	C	OR52N4	p.Y170S	122	58	32.2222	NM_001005175.2:c.509A>C	NM_001005175.3:c.509A>C	XM_005252912.1:c.509A>C	XM_005252913.1:c.509A>C
BT-20	chr11	5776595	T	G	OR52N4	p.W209G	190	79	29.368	NM_001005175.2:c.625T>G	NM_001005175.3:c.625T>G	XM_005252912.1:c.625T>G	XM_005252913.1:c.625T>G
BT-20	chr11	5776623	A	T	OR52N4	p.N218I	0	313	100	NM_001005175.2:c.653A>T	NM_001005175.3:c.653A>T	XM_005252912.1:c.653A>T	XM_005252913.1:c.653A>T
BT-20	chr11	5799468	C	T	OR52N5	p.V133I	99	59	37.3418	NM_001001922.1:c.397G>A	NM_001001922.2:c.397G>A
BT-20	chr11	5809308	A	T	OR52N1	p.F247I	0	219	100	NM_001001913.1:c.739T>A
BT-20	chr11	5809548	G	A	OR52N1	p.R167C	0	193	100	NM_001001913.1:c.499C>T
BT-20	chr11	5809811	G	T	OR52N1	p.T79N	110	50	31.25	NM_001001913.1:c.236C>A
BT-20	chr11	5842310	T	G	OR52N2	p.S249A	69	126	64.6154	NM_001005174.1:c.745T>G	XM_005252914.1:c.745T>G
BT-20	chr11	5842356	A	G	OR52N2	p.H264R	63	118	65.1934	NM_001005174.1:c.791A>G	XM_005252914.1:c.791A>G
BT-20	chr11	5862731	A	G	OR52E6	p.W133R	34	90	72.5806	NM_001005167.1:c.397T>C
BT-20	chr11	5878836	T	A	OR52E8	p.I33F	79	45	36.2903	NM_001005168.1:c.97A>T
BT-20	chr11	5989415	C	T	OR56A5	p.V104M	100	56	35.8974	NM_001146033.1:c.310G>A	XM_002343047.1:c.310G>A
BT-20	chr11	6007272	A	G	OR52L1	p.W297R	0	121	100	NM_001005173.2:c.889T>C
BT-20	chr11	6007613	T	G	OR52L1	p.K183T	0	135	100	NM_001005173.2:c.548A>C
BT-20	chr11	6007680	A	G	OR52L1	p.C161R	0	150	100	NM_001005173.2:c.481T>C
BT-20	chr11	6007743	A	G	OR52L1	p.C140R	0	158	100	NM_001005173.2:c.418T>C
BT-20	chr11	6129837	C	T	OR56B4	p.P277S	244	136	35.7895	NM_001005181.1:c.829C>T
BT-20	chr11	6221169	A	G	OR52W1	p.H239R	0	331	100	NM_001005178.1:c.716A>G
BT-20	chr11	6221214	T	A	OR52W1	p.L254Q	97	208	68.1967	NM_001005178.1:c.761T>A
BT-20	chr11	6231731	C	T	C11orf42	p.P242S	59	115	66.092	NM_001098794.1:c.*1005G>A	NM_032127.3:c.*1005G>A	XM_005253157.1:c.*1468G>A	XM_005253158.1:c.*4050G>A	NM_173525.1:c.724C>T	NM_173525.2:c.724C>T
BT-20	chr11	6238960	C	A	FAM160A2, FAM160A2, FAM160A2	p.R633L, p.R619L, p.R619L	35	118	77.1242	NM_001098794.1:c.1856G>T	NM_032127.3:c.1898G>T	XM_005253157.1:c.1856G>T	XM_005253158.1:c.1856G>T
BT-20	chr11	6340706	A	G	PRKCDBP	p.L158P	81	44	35.2	NM_145040.2:c.473T>C	XR_242847.1:n.-4197A>G	XR_242848.1:n.-4197A>G	XR_242849.1:n.-4197A>G	XM_002343069.1:c.569A>G
BT-20	chr11	6341684	C	G	PRKCDBP	p.R8P	165	82	33.1984	NM_145040.2:c.23G>C	XR_242847.1:n.-3219C>G	XR_242848.1:n.-3219C>G	XR_242849.1:n.-3219C>G	XM_002343069.1:c.1133C>G
BT-20	chr11	6417369	G	A	APBB1	p.S21L	86	30	25.8621	XM_002343048.1:c.-4866C>T	NM_000543.3:c.*1532G>A	NM_000543.4:c.*1532G>A	NM_001007593.2:c.*1532G>A	NM_001007593.1:c.*1532G>A	XM_005253074.1:c.*1532G>A	XM_005253075.1:c.*1921G>A	XM_005253076.1:c.*1921G>A	XR_242818.1:n.*2113G>A	NM_001164.2:c.1749C>T	NM_001164.3:c.1749C>T	NM_001257319.1:c.1089C>T	NM_001257320.1:c.972C>T	NM_001257321.1:c.972C>T	NM_001257322.1:c.*5366C>T	NM_001257323.1:c.1083C>T	NM_001257324.1:c.*5366C>T	NM_001257325.1:c.1044C>T	NM_001257326.1:c.972C>T	NM_145689.1:c.1743C>T	NR_047512.1:n.1881C>T	XR_109056.1:n.*965C>T	XR_109056.2:n.*965C>T
BT-20	chr11	6549995	A	G	DNHD1	p.N694S	0	78	100	NM_144666.2:c.2081A>G	XM_005252803.1:c.302A>G
BT-20	chr11	6550004	A	G	DNHD1	p.Q697R	0	83	100	NM_144666.2:c.2090A>G	XM_005252803.1:c.311A>G
BT-20	chr11	6550309	G	A	DNHD1	p.G769R	0	148	100	NM_144666.2:c.2305G>A	XM_005252803.1:c.526G>A
BT-20	chr11	6555365	A	G	DNHD1	p.D987G	175	78	30.83	NM_144666.2:c.2960A>G	XM_005252803.1:c.1091A>G
BT-20	chr11	6578792	T	C	DNHD1, DNHD1	p.V2756A, p.V278A	32	61	65.5914	NM_144666.2:c.8267T>C	XM_005252803.1:c.6398T>C
BT-20	chr11	6579106	C	T	DNHD1, DNHD1	p.H2861Y, p.H383Y	51	78	60.4651	NM_144666.2:c.8581C>T	XM_005252803.1:c.6712C>T
BT-20	chr11	6585007	G	A	DNHD1	p.D3313N	78	36	31.5789	NM_144666.2:c.9937G>A	XM_005252803.1:c.8068G>A
BT-20	chr11	6646584	C	T	DCHS1	p.V2331I	82	49	37.4046	NM_003737.2:c.6991G>A	XM_005253207.1:c.7426G>A
BT-20	chr11	6789929	C	A	OR2AG2	p.R87L	47	74	61.157	NM_001004490.1:c.260G>T
BT-20	chr11	6790106	T	C	OR2AG2	p.Y28C	100	208	67.5325	NM_001004490.1:c.83A>G
BT-20	chr11	6806827	G	T	OR2AG1	p.V187L	99	203	67.2185	NM_001004489.1:c.559G>T	NM_001004489.2:c.559G>T
BT-20	chr11	6807163	C	G	OR2AG1	p.R299G	60	78	56.5217	NM_001004489.1:c.895C>G	NM_001004489.2:c.895C>G
BT-20	chr11	6891113	A	G	OR10A2	p.H43R	251	122	32.7078	NM_001004460.1:c.128A>G
BT-20	chr11	6891605	A	G	OR10A2	p.H207R	111	41	26.9737	NM_001004460.1:c.620A>G
BT-20	chr11	6891758	A	C	OR10A2	p.K258T	163	80	32.9218	NM_001004460.1:c.773A>C
BT-20	chr11	6913127	A	G	OR2D2	p.M202T	66	138	67.6471	NM_003700.1:c.605T>C
BT-20	chr11	6913243	T	C	OR2D2	p.I163M	100	43	30.0699	NM_003700.1:c.489A>G
BT-20	chr11	6913244	A	G	OR2D2	p.I163T	0	143	100	NM_003700.1:c.488T>C
BT-20	chr11	6942476	C	A	OR2D3	p.L82I	1	327	99.6951	XM_002343070.1:c.*3504G>T	NM_001004684.1:c.244C>A
BT-20	chr11	6942726	G	C	OR2D3	p.W165S	147	80	35.2423	NM_013250.2:c.-5516G>C	XM_005253130.1:c.-5559G>C	XM_002343070.1:c.*3254C>G	NM_001004684.1:c.494G>C
BT-20	chr11	6953858	A	G	ZNF215, ZNF215, ZNF215	p.M119V, p.M119V, p.M119V	96	37	27.8195	NM_013250.2:c.355A>G	XM_005253130.1:c.355A>G
BT-20	chr11	6977175	G	C	ZNF215, ZNF215	p.V85L, p.V323L	37	66	64.0777	NM_013250.2:c.967G>C	XM_005253130.1:c.805+162G>C
BT-20	chr11	7022160	A	G	ZNF214, ZNF214, ZNF214	p.C252R, p.C252R, p.C252R	0	276	100	NM_013249.2:c.754T>C	XM_005253128.1:c.754T>C	XM_005253129.1:c.712T>C
BT-20	chr11	7022531	A	T	ZNF214, ZNF214, ZNF214	p.L128H, p.L128H, p.L128H	0	217	100	NM_013249.2:c.383T>A	XM_005253128.1:c.383T>A	XM_005253129.1:c.341T>A
BT-20	chr11	7022717	T	C	ZNF214, ZNF214, ZNF214	p.Y66C, p.Y66C, p.Y66C	0	53	100	NM_013249.2:c.197A>G	XM_005253128.1:c.197A>G	XM_005253129.1:c.155A>G
BT-20	chr11	7059960	A	C	NLRP14	p.N48T	0	133	100	NM_176822.3:c.143A>C	XM_002343049.1:c.-30T>G
BT-20	chr11	7079038	G	A	NLRP14	p.E808K	0	82	100	NM_176822.3:c.2422G>A
BT-20	chr11	7110751	A	G	RBMXL2	p.T134A	0	52	100	NM_014469.4:c.400A>G
BT-20	chr11	7509566	A	T	OLFML1, OLFML1	p.E113V, p.E113V	141	66	31.8841	NM_198474.2:c.338A>T	NM_198474.3:c.338A>T	XM_005252878.1:c.338A>T
BT-20	chr11	7670440	A	G	PPFIBP2, PPFIBP2, PPFIBP2, PPFIBP2, PPFIBP2, PPFIBP2	p.R302G, p.R581G, p.R546G, p.R592G, p.R658G, p.R515G	1	204	99.5122	NM_001256568.1:c.1636A>G	NM_001256569.1:c.1543A>G	NM_003621.2:c.1972A>G	NM_003621.3:c.1972A>G	XM_005253176.1:c.2155A>G	XM_005253174.1:c.2155A>G	XM_005253175.1:c.2188A>G	XM_005253177.1:c.1972A>G
BT-20	chr11	7687715	T	C	CYB5R2, CYB5R2	p.N209D, p.N209D	0	126	100	NM_016229.3:c.625A>G	XM_005252973.1:c.805A>G	XM_005252974.1:c.625A>G	XM_005252975.1:c.625A>G	XM_005252976.1:c.739-938A>G	XR_242811.1:n.765A>G
BT-20	chr11	7694002	G	A	CYB5R2, CYB5R2, CYB5R2	p.P19S, p.P19S, p.P19S	0	65	100	NM_016229.3:c.55C>T	XM_005252973.1:c.235C>T	XM_005252974.1:c.55C>T	XM_005252975.1:c.55C>T	XM_005252976.1:c.235C>T	XR_242811.1:n.195C>T
BT-20	chr11	7712471	C	T	OVCH2	p.W556X	65	157	70.7207	NM_198185.2:c.1668G>A	NM_198185.3:c.1639+29G>A	XM_005252895.1:c.1651+29G>A
BT-20	chr11	7712561	T	A	OVCH2	p.Q526H	55	17	23.6111	NM_198185.2:c.1578A>T	NM_198185.3:c.1578A>T	XM_005252895.1:c.1590A>T
BT-20	chr11	7716855	T	A	OVCH2	p.N410Y	0	141	100	NM_198185.2:c.1228A>T	NM_198185.3:c.1228A>T	XM_005252895.1:c.1240A>T
BT-20	chr11	7721870	G	A	OVCH2	p.P292S	0	204	100	NM_198185.2:c.874C>T	NM_198185.3:c.874C>T	XM_005252895.1:c.886C>T
BT-20	chr11	7727886	C	T	OVCH2	p.R19Q	0	158	100	NM_198185.2:c.56G>A	NM_198185.3:c.56G>A	XM_005252895.1:c.68G>A
BT-20	chr11	7949350	A	G	OR10A6	p.L287P	0	151	100	NM_001004461.1:c.860T>C
BT-20	chr11	7949791	A	C	OR10A6	p.V140G	53	127	70.5556	NM_001004461.1:c.419T>G
BT-20	chr11	7949860	G	A	OR10A6	p.A117V	92	189	67.2598	NM_001004461.1:c.350C>T
BT-20	chr11	7985014	C	T	NLRP10	p.R10Q	61	127	67.5532	NM_176821.3:c.29G>A
BT-20	chr11	8122113	A	G	TUB, TUB, TUB	p.M400V, p.M449V, p.M394V	248	112	31.1111	NM_003320.4:c.1345A>G	NM_177972.2:c.1180A>G	XM_005253109.1:c.1306A>G
BT-20	chr11	8435077	C	T	STK33, STK33, STK33, STK33, STK33	p.A250T, p.A396T, p.A437T, p.A437T, p.A437T	128	263	67.2634	NM_030906.2:c.1309G>A	XM_005253068.1:c.1309G>A	XM_005253069.1:c.1309G>A	XM_005253070.1:c.1309G>A
BT-20	chr11	8435078	A	C	STK33, STK33, STK33, STK33, STK33	p.D249E, p.D395E, p.D436E, p.D436E, p.D436E	129	264	67.1756	NM_030906.2:c.1308T>G	XM_005253068.1:c.1308T>G	XM_005253069.1:c.1308T>G	XM_005253070.1:c.1308T>G
BT-20	chr11	8662516	T	C	TRIM66	p.H324R	36	13	26.5306	NM_014818.1:c.971A>G	XM_005253270.1:c.1295A>G
BT-20	chr11	8751640	G	C	ST5, ST5, ST5	p.D399E, p.D399E, p.D399E	27	75	73.5294	NM_005418.3:c.1197C>G	NM_139157.2:c.81-3884C>G	NM_213618.1:c.1197C>G	XM_005253077.1:c.1287C>G	XM_005253078.1:c.1257C>G	XM_005253079.1:c.1197C>G	XM_005253080.1:c.1197C>G	XM_005253081.1:c.1287C>G	XM_005253082.1:c.141-3884C>G	XM_005253083.1:c.81-3884C>G	XM_005253084.1:c.81-3884C>G
BT-20	chr11	8751889	C	G	ST5, ST5, ST5	p.K316N, p.K316N, p.K316N	138	65	32.0197	NM_005418.3:c.948G>C	NM_139157.2:c.81-4133G>C	NM_213618.1:c.948G>C	XM_005253077.1:c.1038G>C	XM_005253078.1:c.1008G>C	XM_005253079.1:c.948G>C	XM_005253080.1:c.948G>C	XM_005253081.1:c.1038G>C	XM_005253082.1:c.141-4133G>C	XM_005253083.1:c.81-4133G>C	XM_005253084.1:c.81-4133G>C
BT-20	chr11	8752598	G	C	ST5, ST5, ST5	p.P80R, p.P80R, p.P80R	22	36	62.069	NM_005418.3:c.239C>G	NM_139157.2:c.81-4842C>G	NM_213618.1:c.239C>G	XM_005253077.1:c.329C>G	XM_005253078.1:c.299C>G	XM_005253079.1:c.239C>G	XM_005253080.1:c.239C>G	XM_005253081.1:c.329C>G	XM_005253082.1:c.141-4842C>G	XM_005253083.1:c.81-4842C>G	XM_005253084.1:c.81-4842C>G
BT-20	chr11	8942999	G	A	C11orf16	p.A423V	0	83	100	NM_182901.2:c.*1972G>A	NM_020643.2:c.1268C>T	NM_001206645.1:c.*1972G>A	NM_001206646.1:c.*1972G>A	NM_001206647.1:c.*1972G>A	NM_001206648.1:c.*1972G>A	NM_020642.3:c.*1972G>A	NM_182901.3:c.*1972G>A	NR_045417.1:n.*1373G>A	NR_045418.1:n.*1373G>A
BT-20	chr11	8947283	G	C	C11orf16, C11orf16	p.P311A, p.P311A	76	31	28.972	NM_020643.2:c.931C>G
BT-20	chr11	8959545	C	A	ASCL3, ASCL3	p.R55L, p.R55L	0	117	100	NM_020643.2:c.-5116G>T	NM_020646.1:c.164G>T
BT-20	chr11	9769562	C	G	SWAP70, SWAP70	p.Q447E, p.Q505E	26	62	70.4545	NM_015055.2:c.1513C>G	XM_005252829.1:c.1339C>G	XM_005252830.1:c.1066C>G
BT-20	chr11	9917545	A	G	SBF2, SBF2	p.L381S, p.L625S	66	26	28.2609	NM_030962.3:c.1874T>C	XM_005253154.1:c.1874T>C	XM_005253155.1:c.1745T>C	XM_005253156.1:c.1874T>C	XR_242853.1:n.174-19608A>G
BT-20	chr11	10655609	C	T	MRVI1, MRVI1, MRVI1, MRVI1	p.A70T, p.A79T, p.A79T, p.A70T	0	42	100	NM_001098579.1:c.208G>A	NM_001098579.2:c.208G>A	NM_001100163.1:c.-39G>A	NM_001100163.2:c.-39G>A	NM_001100167.1:c.-616-2001G>A	NM_001100167.2:c.-619-2001G>A	NM_001206880.1:c.235G>A	NM_001206881.1:c.-658G>A	NM_130385.2:c.-39G>A	NM_130385.3:c.235G>A	XM_005252733.1:c.340G>A	XM_005252734.1:c.238G>A	XM_005252735.1:c.235G>A	XM_005252736.1:c.82G>A	XM_005252737.1:c.82G>A	XM_005252738.1:c.82G>A	XM_005252739.1:c.82G>A	XM_005252740.1:c.79G>A	XM_005252741.1:c.79G>A	XM_005252742.1:c.79G>A	XM_005252743.1:c.-711G>A	XM_005252744.1:c.340G>A	XR_242776.1:n.239G>A
BT-20	chr11	10673739	T	C	MRVI1, MRVI1	p.I11V, p.I11V	0	43	100	NM_001098579.1:c.31A>G	NM_001098579.2:c.31A>G	NM_001100163.1:c.-48-18121A>G	NM_001100163.2:c.-48-18121A>G	NM_001100167.1:c.-774-10A>G	NM_001100167.2:c.-777-10A>G	NM_001206880.1:c.68-10A>G	NM_001206881.1:c.-667-18121A>G	NM_130385.2:c.-48-18121A>G	NM_130385.3:c.68-10A>G	XM_005252733.1:c.173-10A>G	XM_005252734.1:c.68-10A>G	XM_005252735.1:c.68-10A>G	XM_005252736.1:c.-89-10A>G	XM_005252737.1:c.-89-10A>G	XM_005252738.1:c.-89-10A>G	XM_005252739.1:c.-89-10A>G	XM_005252740.1:c.-89-10A>G	XM_005252741.1:c.-89-10A>G	XM_005252742.1:c.-89-10A>G	XM_005252743.1:c.-720-18121A>G	XM_005252744.1:c.173-10A>G	XR_242776.1:n.69-10A>G
BT-20	chr11	11913585	G	T	USP47, USP47, USP47	p.G163V, p.G143V, p.G75V	15	34	69.3878	NM_017944.3:c.224G>T	XM_005252997.1:c.488G>T	XM_005252998.1:c.428G>T
BT-20	chr11	11986061	T	C	DKK3, DKK3, DKK3, DKK3, DKK3	p.R349G, p.R335G, p.R335G, p.R335G, p.R307G	0	102	100	NM_001018057.1:c.1003A>G	NM_013253.4:c.1003A>G	NM_015881.5:c.1003A>G	XM_005252866.1:c.1234A>G
BT-20	chr11	12315186	G	A	MICALCL	p.V70I	79	35	30.7018	NM_032867.2:c.208G>A	XM_005253178.1:c.208G>A
BT-20	chr11	12315891	G	A	MICALCL	p.A305T	0	205	100	NM_032867.2:c.913G>A	XM_005253178.1:c.913G>A
BT-20	chr11	12315915	A	G	MICALCL	p.S313G	168	62	26.9565	NM_032867.2:c.937A>G	XM_005253178.1:c.937A>G
BT-20	chr11	14991539	T	C	CALCA, CALCA, CALCA	p.N57D, p.N57D, p.N57D	0	42	100	NM_001033952.1:c.169A>G	NM_001033952.2:c.169A>G	NM_001033953.1:c.169A>G	NM_001033953.2:c.169A>G	NM_001741.2:c.169A>G	XM_005253133.1:c.169A>G	XM_005253134.1:c.169A>G
BT-20	chr11	15243059	G	A	INSC, INSC, INSC, INSC, INSC, INSC	p.D286N, p.D333N, p.D286N, p.D244N, p.D286N, p.D321N	16	25	60.9756	NM_001031853.3:c.997G>A	NM_001031853.4:c.997G>A	NM_001042536.1:c.856G>A	NM_001042536.2:c.856G>A	NM_001278313.1:c.856G>A	NM_001278314.1:c.961G>A	NM_001278315.1:c.856G>A	NM_001278316.1:c.730G>A	XM_005252911.1:c.262G>A
BT-20	chr11	17333663	G	A	NUCB2, NUCB2, NUCB2	p.S303N, p.S303N, p.S303N	0	47	100	NM_005013.2:c.908G>A	XM_005252941.1:c.908G>A	XM_005252942.1:c.908G>A	XM_005252943.1:c.908G>A	XM_005252944.1:c.908G>A	XM_005252945.1:c.908G>A	XM_005252946.1:c.908G>A	XM_005252947.1:c.908G>A	XM_005252948.1:c.908G>A	XM_005252949.1:c.908G>A
BT-20	chr11	17390443	C	A	B7H6	p.H264N	42	98	70	NR_026750.1:n.990C>A	NM_001202439.1:c.790C>A	XR_242803.1:n.1028C>A
BT-20	chr11	17408630	C	T	KCNJ11, KCNJ11	p.V337I, p.V250I	0	205	100	NM_000525.3:c.1009G>A	NM_001166290.1:c.748G>A	XM_005252910.1:c.838G>A
BT-20	chr11	17409572	T	C	KCNJ11	p.K23E	1	387	99.7423	NM_000525.3:c.67A>G	NM_001166290.1:c.-16-179A>G	XM_005252910.1:c.67A>G	NM_000352.3:c.*4966A>G	XM_005253088.1:c.*4966A>G
BT-20	chr11	17414570	C	T	ABCC8	p.V1572I	16	53	76.8116	NM_000525.3:c.-4932G>A	NM_001166290.1:c.-3866G>A	XM_005252910.1:c.-4932G>A	NM_000352.3:c.4714G>A	XM_005253088.1:c.4717G>A
BT-20	chr11	17519742	C	G	USH1C, USH1C, USH1C, USH1C	p.E483D, p.E519D, p.E500D, p.E819D	105	147	58.3333	NM_005709.2:c.1557G>C	NM_005709.3:c.1557G>C	NM_153676.2:c.2457G>C	NM_153676.3:c.2457G>C	XM_005252725.1:c.1500G>C	XM_005252726.1:c.1353G>C
BT-20	chr11	18195051	T	C	MRGPRX4	p.L83S	0	160	100	NM_054032.2:c.248T>C	NM_054032.3:c.248T>C
BT-20	chr11	18253176	C	T	SAA4, SAA2-SAA4	p.C89Y, p.C167Y	0	37	100	NM_001199744.1:c.500G>A	NM_006512.2:c.266G>A	NM_006512.3:c.266G>A
BT-20	chr11	18305355	C	T	HPS5, HPS5, HPS5	p.M1015I, p.M901I, p.M901I	105	145	58	NM_007216.3:c.2703G>A	NM_181507.1:c.3045G>A	NM_181508.1:c.2703G>A	XM_005252761.1:c.3045G>A	XM_005252762.1:c.3045G>A	XM_005252763.1:c.2703G>A	XM_005252764.1:c.2703G>A	XM_005252765.1:c.2484G>A	XM_005252766.1:c.2484G>A	XM_005253061.1:c.231-1027C>T
BT-20	chr11	18727448	T	C	IGSF22	p.T1276A	57	94	62.2517	NM_153347.1:c.*3892T>C	NM_173588.2:c.*722A>G	NM_173588.3:c.3826A>G	XR_242793.1:n.3624A>G
BT-20	chr11	18728650	T	C	IGSF22	p.I1131V	67	31	31.6327	NM_153347.1:c.*5094T>C	NM_173588.2:c.*287A>G	NM_173588.3:c.3391A>G	XR_242793.1:n.3189A>G
BT-20	chr11	18735947	T	C	IGSF22	p.M559V	0	229	100	NM_173588.2:c.1675A>G	NM_173588.3:c.1675A>G	XR_242793.1:n.1865A>G
BT-20	chr11	18737095	C	T	IGSF22	p.R472Q	0	115	100	NM_173588.2:c.1415G>A	NM_173588.3:c.1415G>A	XR_242793.1:n.1605G>A
BT-20	chr11	18743180	C	G	IGSF22	p.A94P	34	54	61.3636	NM_173588.2:c.280G>C	NM_173588.3:c.280G>C	XR_242793.1:n.470G>C
BT-20	chr11	19077765	T	C	MRGPRX2, MRGPRX2	p.N62S, p.N62S	41	27	39.7059	NM_054030.2:c.185A>G
BT-20	chr11	19167850	A	G	ZDHHC13	p.K99R	151	79	34.3478	NM_001001483.1:c.-95+1A>G	NM_001001483.2:c.-95A>G	NM_019028.2:c.296A>G	XM_005252995.1:c.296A>G	XM_005252996.1:c.-95A>G
BT-20	chr11	19184916	A	G	ZDHHC13, ZDHHC13	p.Y262C, p.Y392C	93	53	36.3014	NM_001001483.1:c.785A>G	NM_001001483.2:c.785A>G	NM_019028.2:c.1175A>G	XM_005252995.1:c.1175A>G	XM_005252996.1:c.785A>G
BT-20	chr11	19207783	T	A	CSRP3	p.K132X	187	105	35.9589	NM_001127656.1:c.394A>T	NM_003476.3:c.394A>T	NM_003476.4:c.394A>T	XM_005253152.1:c.394A>T
BT-20	chr11	20124915	G	A	NAV2, NAV2, NAV2, NAV2, NAV2, NAV2, NAV2	p.E1242K, p.E823K, p.E2234K, p.E2181K, p.E2178K, p.E616K, p.E2114K	42	16	27.5862	NM_001111018.1:c.6340G>A	NM_001111019.1:c.3724G>A	NM_001111019.2:c.3724G>A	NM_001244963.1:c.6709G>A	NM_145117.4:c.6532G>A	NM_182964.5:c.6541G>A	XM_005253212.1:c.3799G>A	XM_005253213.1:c.3724G>A	XM_005253214.1:c.3688G>A	XM_005253215.1:c.3538G>A
BT-20	chr11	20404613	T	G	HTATIP2, HTATIP2, HTATIP2, HTATIP2	p.S197R, p.S197R, p.S197R, p.S231R	0	75	100	NM_001145166.1:c.-4680T>G	NM_001145167.1:c.-4775T>G	NM_005788.3:c.-4680T>G	XM_005252730.1:c.-4729T>G	NM_001098520.1:c.693T>G	NM_001098521.1:c.591T>G	NM_001098522.1:c.591T>G	NM_006410.4:c.591T>G
BT-20	chr11	20529886	G	A	PRMT3, PRMT3, PRMT3	p.S446N, p.S508N, p.S431N	0	80	100	NM_001145166.1:c.1337G>A	NM_001145167.1:c.1292G>A	NM_005788.3:c.1523G>A	XM_005252730.1:c.1424G>A
BT-20	chr11	20622808	C	G	SLC6A5	p.P46R	29	23	44.2308	XM_928515.4:c.*4641C>G	NM_004211.3:c.137C>G	XM_005253225.1:c.-427C>G
BT-20	chr11	20623042	T	C	SLC6A5	p.F124S	24	22	47.8261	XM_928515.4:c.*4875T>C	NM_004211.3:c.371T>C	XM_005253225.1:c.-193T>C
BT-20	chr11	20623156	C	G	SLC6A5	p.A162G	0	58	100	XM_928515.4:c.*4989C>G	NM_004211.3:c.485C>G	XM_005253225.1:c.-79C>G
BT-20	chr11	20676346	C	T	SLC6A5, SLC6A5	p.P541S, p.P776S	39	61	61	NM_004211.3:c.2326C>T	XM_005253225.1:c.1624C>T
BT-20	chr11	20805286	G	A	NELL1, NELL1, NELL1, NELL1	p.R110Q, p.R82Q, p.R82Q, p.R82Q	17	36	67.9245	NM_006157.3:c.245G>A	NM_201551.1:c.245G>A	XM_005252939.1:c.329G>A	XM_005252940.1:c.245G>A
BT-20	chr11	21392487	C	T	NELL1	p.A156V	12	37	75.5102	NM_006157.3:c.1638C>T	NM_201551.1:c.1638C>T	XM_005252939.1:c.1722C>T	XM_005252940.1:c.1467C>T
BT-20	chr11	22271870	A	T	ANO5, ANO5	p.L321F, p.L322F	16	41	71.9298	NM_001142649.1:c.963A>T	NM_213599.2:c.966A>T	XM_005252820.1:c.1446A>T	XM_005252821.1:c.1443A>T	XM_005252822.1:c.888A>T	XM_005252823.1:c.885A>T
BT-20	chr11	22646660	C	A	FANCF	p.G233W	121	74	37.9487	NM_022725.3:c.697G>T
BT-20	chr11	26586801	G	A	MUC15, MUC15, MUC15	p.T229I, p.T202I, p.T229I	126	76	37.6238	NM_001135091.1:c.686C>T	NM_001135092.1:c.686C>T	NM_145650.3:c.605C>T	XM_005252799.1:c.953C>T	XM_005252800.1:c.953C>T	NM_031418.2:c.1447+5475G>A	XM_005253063.1:c.1630+5475G>A	XM_005253064.1:c.1009+5475G>A
BT-20	chr11	27362359	T	G	CCDC34	p.E264A	27	50	64.9351	NM_030771.1:c.791A>C
BT-20	chr11	27679916	C	T	BDNF, BDNF, BDNF, BDNF, BDNF, BDNF, BDNF, BDNF, BDNF, BDNF, BDNF, BDNF, BDNF, BDNF, BDNF, BDNF, BDNF	p.V66M, p.V66M, p.V66M, p.V66M, p.V66M, p.V95M, p.V66M, p.V81M, p.V66M, p.V74M, p.V66M, p.V66M, p.V148M, p.V66M, p.V66M, p.V66M, p.V66M	117	220	65.2819	NR_002832.2:n.503C>T	NR_033312.1:n.434C>T	NR_033313.1:n.434C>T	NR_033314.1:n.503C>T	NR_033315.1:n.434C>T	XR_242807.1:n.355C>T	XR_242808.1:n.352C>T	XR_242809.1:n.224-802C>T	NM_001143805.1:c.196G>A	NM_001143806.1:c.196G>A	NM_001143807.1:c.196G>A	NM_001143808.1:c.196G>A	NM_001143809.1:c.283G>A	NM_001143810.1:c.442G>A	NM_001143811.1:c.196G>A	NM_001143812.1:c.196G>A	NM_001143813.1:c.196G>A	NM_001143814.1:c.196G>A	NM_001143815.1:c.196G>A	NM_001143816.1:c.196G>A	NM_001709.4:c.196G>A	NM_170731.4:c.220G>A	NM_170732.4:c.196G>A	NM_170733.3:c.196G>A	NM_170734.3:c.241G>A	NM_170735.5:c.196G>A	XM_005253060.1:c.442G>A	NR_002832.1:n.522C>T
BT-20	chr11	28057957	T	C	KIF18A	p.I735V	82	167	67.0683	NM_031217.3:c.2203A>G
BT-20	chr11	30953348	C	A	DCDC5, DCDC5	p.G404V, p.G63V	86	32	27.1186	NM_020869.2:c.104G>T	NM_020869.3:c.188G>T	XM_002343054.1:c.104G>T	XM_003118639.1:c.104G>T	XM_003118640.1:c.104G>T	XM_003118641.1:c.104G>T
BT-20	chr11	32954344	G	A	QSER1	p.V385I	0	356	100	NM_001076786.1:c.1153G>A	XM_005253136.1:c.1153G>A
BT-20	chr11	32956244	A	G	QSER1, QSER1, QSER1	p.N1018S, p.N779S, p.N523S	0	171	100	NM_001076786.1:c.3053A>G	XM_005253136.1:c.3053A>G
BT-20	chr11	33079580	A	G	TCP11L1, TCP11L1, TCP11L1	p.K178R, p.K178R, p.K178R	84	36	30	NM_001145541.1:c.533A>G	NM_018393.3:c.533A>G
BT-20	chr11	33370827	C	G	HIPK3, HIPK3, HIPK3	p.P913R, p.P913R, p.P934R	22	10	31.25	NM_001048200.1:c.2738C>G	NM_001048200.2:c.2738C>G	NM_001278162.1:c.2738C>G	NM_001278163.1:c.2738C>G	NM_005734.3:c.2801C>G	NM_005734.4:c.2801C>G	XM_005252727.1:c.2915C>G	XM_005252728.1:c.2852C>G	XM_005252729.1:c.2801C>G
BT-20	chr11	33722084	G	T	C11orf91, C11orf91	p.A68E, p.A56E	14	5	26.3158	NM_000611.5:c.*9588C>A	NM_001127223.1:c.*9588C>A	NM_001127225.1:c.*9588C>A	NM_001127226.1:c.*9588C>A	NM_001127227.1:c.*9588C>A	NM_203329.2:c.*9588C>A	NM_203330.2:c.*9588C>A	NM_203331.2:c.*9588C>A	XM_005253257.1:c.*9588C>A	XM_005253258.1:c.*9737C>A	XM_005253259.1:c.*9737C>A	NM_001166692.1:c.203C>A	XM_001717207.1:c.165+38C>A
BT-20	chr11	34152939	T	C	NAT10, NAT10	p.Y389H, p.Y461H	0	39	100	NM_001144030.1:c.1165T>C	NM_024662.2:c.1381T>C	XM_005252999.1:c.1381T>C
BT-20	chr11	34916657	C	T	APIP, APIP	p.D20N, p.D37N	0	44	100	NM_015957.2:c.58G>A	XM_005252959.1:c.109G>A
BT-20	chr11	34969112	A	G	PDHX, PDHX, PDHX	p.T101A, p.T86A, p.T101A	1	172	99.422	NM_001135024.1:c.256A>G	NM_001166158.1:c.301A>G	NM_003477.2:c.301A>G
BT-20	chr11	35226155	A	G	CD44, CD44	p.K374R, p.K417R	288	142	33.0233	NM_000610.3:c.1250A>G	NM_001001389.1:c.1121A>G	NM_001001390.1:c.668-3497A>G	NM_001001391.1:c.668-10244A>G	NM_001001392.1:c.234-17097A>G	NM_001202555.1:c.668-6638A>G	NM_001202556.1:c.667+14543A>G	NM_001202557.1:c.668-10244A>G	XM_005253231.1:c.1253A>G	XM_005253232.1:c.1253A>G	XM_005253233.1:c.1133A>G	XM_005253234.1:c.1133A>G	XM_005253235.1:c.1124A>G	XM_005253236.1:c.995A>G	XM_005253237.1:c.995A>G	XM_005253238.1:c.764A>G	XM_005253239.1:c.923-3497A>G	XM_005253240.1:c.794-3497A>G	XM_005253241.1:c.668-3497A>G	XM_005253242.1:c.1121A>G
BT-20	chr11	35229673	T	C	CD44, CD44, CD44, CD44, CD44	p.I230T, p.I43T, p.I436T, p.I7T, p.I479T	159	103	39.313	NM_000610.3:c.1436T>C	NM_001001389.1:c.1307T>C	NM_001001390.1:c.689T>C	NM_001001391.1:c.668-6726T>C	NM_001001392.1:c.234-13579T>C	NM_001202555.1:c.668-3120T>C	NM_001202556.1:c.668-11190T>C	NM_001202557.1:c.668-6726T>C	XM_005253231.1:c.1439T>C	XM_005253232.1:c.1436T>C	XM_005253233.1:c.1319T>C	XM_005253234.1:c.1316T>C	XM_005253235.1:c.1310T>C	XM_005253236.1:c.1181T>C	XM_005253237.1:c.1178T>C	XM_005253238.1:c.950T>C	XM_005253239.1:c.944T>C	XM_005253240.1:c.815T>C	XM_005253241.1:c.689T>C	XM_005253242.1:c.*2286T>C	XR_109040.1:n.*1917A>G
BT-20	chr11	36595128	C	T	RAG1, RAG1	p.H92Y, p.H92Y	233	122	34.3662	NM_000448.2:c.274C>T	XM_005253041.1:c.274C>T
BT-20	chr11	36595600	A	G	RAG1, RAG1	p.H249R, p.H249R	221	95	30.0633	NM_000448.2:c.746A>G	XM_005253041.1:c.746A>G
BT-20	chr11	36596200	G	A	RAG1, RAG1	p.R449K, p.R449K	32	60	65.2174	NM_000448.2:c.1346G>A	XM_005253041.1:c.1346G>A
BT-20	chr11	36597313	A	G	RAG1, RAG1	p.K820R, p.K820R	70	36	33.9623	NM_000448.2:c.2459A>G	XM_005253041.1:c.2459A>G
BT-20	chr11	36680719	G	A	C11orf74, C11orf74	p.E143K, p.E217K	134	69	33.9901	NM_001276722.1:c.649G>A	NM_001276723.1:c.649G>A	NM_001276724.1:c.649G>A	NM_001276725.1:c.427G>A	NM_001276726.1:c.427G>A	NM_001276727.1:c.427G>A	NM_138787.2:c.649G>A	NM_138787.3:c.649G>A	NR_077243.1:n.874G>A
BT-20	chr11	43876698	C	T	HSD17B12	p.S280L	101	95	48.4694	NM_016142.2:c.839C>T	XM_005252960.1:c.836C>T	XM_005252961.1:c.617C>T	XR_109045.1:n.*3583G>A
BT-20	chr11	43940602	C	G	ALKBH3	p.D228E	21	24	53.3333	XR_109046.1:n.209+534G>C	NM_139178.3:c.684C>G	XM_005252824.1:c.684C>G	XM_005252825.1:c.681C>G	XM_005252826.1:c.261C>G	NR_038907.1:n.227+534G>C
BT-20	chr11	44080210	T	C	ACCSL, ACCSL	p.C529R, p.C348R	19	22	53.6585	NM_001031854.2:c.1585T>C	XM_005252915.1:c.1042T>C
BT-20	chr11	44104981	C	T	ACCS, ACCS	p.P421L, p.P421L	33	36	52.1739	NM_001127219.1:c.1262C>T	NM_032592.3:c.1262C>T	XM_005253170.1:c.1262C>T	XM_005253171.1:c.1254+120C>T	XM_005253172.1:c.872C>T	XM_005253173.1:c.557C>T
BT-20	chr11	44331309	G	A	ALX4	p.P102S	14	12	46.1538	NM_021926.2:c.304C>T	NM_021926.3:c.304C>T	XR_242817.1:n.427C>T
BT-20	chr11	44331509	C	G	ALX4	p.R35T	33	34	50.7463	NM_021926.2:c.104G>C	NM_021926.3:c.104G>C	XR_242817.1:n.227G>C
BT-20	chr11	44640268	A	G	CD82, CD82	p.I241V, p.I216V	15	6	28.5714	NM_001024844.1:c.646A>G	NM_002231.3:c.721A>G
BT-20	chr11	44940828	G	A	TSPAN18, TSPAN18	p.V133I, p.V133I	45	39	46.4286	NM_001031730.1:c.397G>A	NM_130783.3:c.397G>A	NM_130783.4:c.397G>A	XM_005253217.1:c.427G>A	XR_242833.1:n.858-15387C>T
BT-20	chr11	45937267	C	T	PEX16, PEX16	p.V116I, p.V116I	0	180	100	NM_004813.2:c.346G>A	NM_057174.2:c.346G>A
BT-20	chr11	46893108	T	C	LRP4	p.S1554G	0	16	100	NR_038909.1:n.198-1517T>C	XR_109049.1:n.203-1517T>C	NM_002334.2:c.4660A>G	NM_002334.3:c.4660A>G	XM_005252923.1:c.4660A>G
BT-20	chr11	46898771	T	C	LRP4	p.I1086V	0	4	100	NR_038909.1:n.*2804T>C	XR_109049.1:n.*2804T>C	NM_002334.2:c.3256A>G	NM_002334.3:c.3256A>G	XM_005252923.1:c.3256A>G
BT-20	chr11	47380340	G	T	SPI1	p.A177D	18	19	51.3514	NM_001080547.1:c.496+55C>A	NM_003120.2:c.493+55C>A
BT-20	chr11	47431728	A	G	SLC39A13, SLC39A13, SLC39A13	p.E28G, p.E28G, p.E28G	0	74	100	NM_001128225.1:c.83A>G	NM_001128225.2:c.83A>G	NM_152264.3:c.83A>G	NM_152264.4:c.83A>G	XM_005253221.1:c.83A>G	XM_005253222.1:c.83A>G	XM_005253223.1:c.83A>G	XM_005253224.1:c.83A>G	XR_242832.1:n.493A>G
BT-20	chr11	47609867	G	A	FAM180B	p.A145T	0	107	100	XM_002343059.1:c.-3819C>T	NM_001164379.1:c.433G>A	XM_374880.4:c.556G>A	NM_004551.1:c.*3834G>A	NM_004551.2:c.*3834G>A	NM_031909.2:c.*1506C>T
BT-20	chr11	47640429	G	C	MTCH2, MTCH2	p.P142A, p.P290A	61	50	45.045	NM_014342.3:c.868C>G	XM_005252841.1:c.841C>G	XM_005252842.1:c.424C>G
BT-20	chr11	47701528	C	A	AGBL2, AGBL2, AGBL2	p.M671I, p.M633I, p.M615I	27	23	46	NM_024783.2:c.2013G>T	NM_024783.3:c.2013G>T	XM_005253137.1:c.2013G>T	XM_005253138.1:c.1899G>T	XM_005253139.1:c.1899G>T	XM_005253140.1:c.1899G>T	XM_005253141.1:c.*2035G>T	XR_242823.1:n.2602G>T	XR_242824.1:n.2445G>T
BT-20	chr11	48145375	A	C	PTPRJ, PTPRJ	p.Q276P, p.Q276P	11	14	56	NM_001098503.1:c.827A>C	NM_002843.3:c.827A>C	XM_005253038.1:c.932A>C
BT-20	chr11	48146622	G	A	PTPRJ, PTPRJ	p.R326Q, p.R326Q	66	60	47.619	NM_001098503.1:c.977G>A	NM_002843.3:c.977G>A	XM_005253038.1:c.1082G>A
BT-20	chr11	48166267	G	C	PTPRJ	p.E872D	44	44	50	XM_002343061.1:c.-4944C>G	NM_002843.3:c.2616G>C	XM_005253038.1:c.2721G>C
BT-20	chr11	48238549	G	A	OR4B1	p.C63Y	195	187	48.9529	NM_001005470.1:c.188G>A
BT-20	chr11	48239182	C	A	OR4B1	p.T274K	169	164	49.2492	NM_001005470.1:c.821C>A
BT-20	chr11	48285842	A	G	OR4X1	p.R144G	0	153	100	NM_001004726.1:c.430A>G
BT-20	chr11	48286231	T	A	OR4X1	p.Y273X	59	55	48.2456	NM_001004726.1:c.819T>A
BT-20	chr11	48286256	C	T	OR4X1	p.P282S	51	45	46.875	NM_001004726.1:c.844C>T
BT-20	chr11	48346791	C	T	OR4C3	p.S100F	162	58	26.3636	NM_001004702.1:c.299C>T
BT-20	chr11	48347267	T	C	OR4C3	p.C259R	50	28	35.8974	NM_001004702.1:c.775T>C
BT-20	chr11	48347306	G	T	OR4C3	p.V272F	42	13	23.6364	NM_001004702.1:c.814G>T
BT-20	chr11	48367073	A	C	OR4C45	p.F249C	0	123	100	NM_001005513.1:c.746T>G
BT-20	chr11	48367311	T	C	OR4C45	p.N170D	81	22	21.3592	NM_001005513.1:c.508A>G
BT-20	chr11	50003191	C	A	OR4C12	p.V283L	0	43	100	NM_001005270.1:c.847G>T	NM_001005270.2:c.847G>T
BT-20	chr11	55322638	C	T	OR4C15	p.R286C	20	24	54.5455	NM_001001920.1:c.856C>T
BT-20	chr11	55339829	A	G	OR4C16	p.T76A	79	86	52.1212	NM_001004701.2:c.226A>G
BT-20	chr11	55340318	G	A	OR4C16	p.V239I	34	35	50.7246	NM_001004701.2:c.715G>A
BT-20	chr11	55406022	C	G	OR4P4	p.Y63X	194	223	53.4772	NM_001004124.1:c.189C>G
BT-20	chr11	55418693	T	C	OR4S2	p.F105S	56	66	54.0984	NM_001004059.2:c.314T>C
BT-20	chr11	55541098	G	A	OR5D13	p.C62Y	0	133	100	NM_001001967.1:c.185G>A
BT-20	chr11	55563336	A	T	OR5D14	p.Q102L	81	98	54.7486	NM_001004735.1:c.305A>T
BT-20	chr11	55563776	T	G	OR5D14	p.S249A	0	241	100	NM_001004735.1:c.745T>G
BT-20	chr11	55563900	T	C	OR5D14	p.L290P	127	111	46.6387	NM_001004735.1:c.869T>C
BT-20	chr11	55587511	A	G	OR5D18	p.N136D	0	122	100	NM_001001952.1:c.406A>G
BT-20	chr11	55587587	C	T	OR5D18	p.T161M	61	67	52.3438	NM_001001952.1:c.482C>T
BT-20	chr11	55606693	G	A	OR5D16	p.A156T	34	54	61.3636	NM_001005496.1:c.466G>A
BT-20	chr11	55681494	G	A	OR5W2	p.R189C	0	99	100	NM_001001960.1:c.565C>T
BT-20	chr11	55761221	C	T	OR5F1	p.S294N	0	53	100	NM_003697.1:c.881G>A
BT-20	chr11	55872876	C	T	OR8H2	p.H120Y	0	118	100	NM_001005200.1:c.358C>T
BT-20	chr11	55873024	A	G	OR8H2	p.Y169C	0	290	100	NM_001005200.1:c.506A>G
BT-20	chr11	56000403	C	G	OR5T2	p.V87L	88	85	49.1329	NM_001004746.1:c.259G>C
BT-20	chr11	56058535	C	T	OR8H1	p.G2S	21	18	46.1538	NM_001005199.1:c.4G>A
BT-20	chr11	56086147	T	G	OR8K3	p.L122R	79	92	53.8012	NM_001005202.1:c.365T>G
BT-20	chr11	56113516	T	C	OR8K1	p.M1T	32	35	52.2388	NM_001002907.1:c.2T>C
BT-20	chr11	56113575	A	G	OR8K1	p.M21V	41	45	52.3256	NM_001002907.1:c.61A>G
BT-20	chr11	56113593	C	A	OR8K1	p.P27T	43	40	48.1928	NM_001002907.1:c.79C>A
BT-20	chr11	56127971	T	G	OR8J1	p.I83M	134	120	47.2441	NM_001005205.1:c.249T>G	NM_001005205.2:c.249T>G
BT-20	chr11	56143158	A	G	OR8U8	p.H20R	56	48	46.1538	NM_001005204.1:c.59A>G	NM_001013356.1:c.59A>G
BT-20	chr11	56143434	C	G	OR8U8	p.S112C	77	72	48.3221	NM_001005204.1:c.335C>G	NM_001013356.1:c.335C>G
BT-20	chr11	56143592	C	T	OR8U8	p.R165C	104	53	33.758	NM_001005204.1:c.493C>T	NM_001013356.1:c.493C>T
BT-20	chr11	56184888	G	A	OR5R1	p.A274V	36	36	50	NM_001004744.1:c.821C>T	NM_001013356.1:c.853+40926G>A
BT-20	chr11	56185159	A	G	OR5R1	p.F184L	24	35	59.322	NM_001004744.1:c.550T>C	NM_001013356.1:c.853+41197A>G
BT-20	chr11	56185345	A	G	OR5R1	p.C122R	0	22	100	NM_001004744.1:c.364T>C	NM_001013356.1:c.853+41383A>G
BT-20	chr11	56185689	A	G	OR5R1	p.I7T	42	49	53.8462	NM_001004744.1:c.20T>C	NM_001013356.1:c.853+41727A>G
BT-20	chr11	56310222	C	T	OR5M11	p.S171N	63	59	48.3607	NM_001013356.1:c.853+166260C>T	NM_001005245.1:c.512G>A
BT-20	chr11	56409010	A	T	OR5AP2	p.D302E	40	38	48.7179	NM_001013356.1:c.854-99498A>T	NM_001002925.1:c.906T>A
BT-20	chr11	56409603	C	T	OR5AP2	p.A105T	57	81	58.6957	NM_001013356.1:c.854-98905C>T	NM_001002925.1:c.313G>A
BT-20	chr11	56431216	C	T	OR5AR1	p.Q19X	55	53	49.0741	NM_001013356.1:c.854-77292C>T	NM_001004730.1:c.55C>T
BT-20	chr11	56468020	T	C	OR9G9	p.C53R	37	80	68.3761	NM_001013356.1:c.854-40488T>C	NM_001005213.1:c.157T>C	NM_001013358.1:c.157T>C
BT-20	chr11	56468021	G	A	OR9G9	p.C53Y	87	23	20.9091	NM_001013356.1:c.854-40487G>A	NM_001005213.1:c.158G>A	NM_001013358.1:c.158G>A
BT-20	chr11	56468048	C	T	OR9G9	p.T62I	0	74	100	NM_001013356.1:c.854-40460C>T	NM_001005213.1:c.185C>T	NM_001013358.1:c.185C>T
BT-20	chr11	56468111	C	T	OR9G9	p.T83I	107	54	33.5404	NM_001013356.1:c.854-40397C>T	NM_001005213.1:c.248C>T	NM_001013358.1:c.248C>T
BT-20	chr11	56468155	T	G	OR9G9	p.C98G	97	59	37.8205	NM_001013356.1:c.854-40353T>G	NM_001005213.1:c.292T>G	NM_001013358.1:c.292T>G
BT-20	chr11	56468368	C	T	OR9G9	p.R169C	102	60	37.037	NM_001013356.1:c.854-40140C>T	NM_001005213.1:c.505C>T	NM_001013358.1:c.505C>T
BT-20	chr11	56510623	A	G	OR9G4	p.V222A	56	25	30.8642	NM_001005284.1:c.665T>C	NM_001013356.1:c.*2063A>G
BT-20	chr11	56510672	T	C	OR9G4	p.N206D	0	60	100	NM_001005284.1:c.616A>G	NM_001013356.1:c.*2112T>C
BT-20	chr11	56756664	G	A	OR5AK2	p.M92I	0	185	100	NM_001005323.1:c.276G>A
BT-20	chr11	57147016	A	G	PRG3	p.I109T	0	89	100	NM_006093.3:c.326T>C
BT-20	chr11	57569279	G	A	CTNND1, CTNND1, CTNND1, CTNND1, CTNND1, CTNND1, CTNND1, CTNND1, CTNND1, CTNND1, CTNND1, CTNND1, CTNND1, CTNND1, CTNND1, CTNND1, CTNND1, CTNND1, CTNND1, CTNND1, CTNND1, CTNND1, CTNND1, CTNND1, CTNND1, CTNND1, CTNND1, CTNND1, CTNND1, CTNND1, CTNND1	p.R21Q, p.R344Q, p.R243Q, p.R344Q, p.R344Q, p.R344Q, p.R290Q, p.R290Q, p.R243Q, p.R344Q, p.R243Q, p.R290Q, p.R344Q, p.R243Q, p.R290Q, p.R344Q, p.R344Q, p.R21Q, p.R243Q, p.R344Q, p.R21Q, p.R21Q, p.R290Q, p.R243Q, p.R21Q, p.R290Q, p.R243Q, p.R290Q, p.R344Q, p.R21Q, p.R243Q	17	20	54.0541	NM_001085458.1:c.1031G>A	NM_001085459.1:c.1031G>A	NM_001085460.1:c.1031G>A	NM_001085461.1:c.1031G>A	NM_001085462.1:c.1031G>A	NM_001085463.1:c.728G>A	NM_001085464.1:c.728G>A	NM_001085465.1:c.728G>A	NM_001085466.1:c.728G>A	NM_001085467.1:c.728G>A	NM_001085468.1:c.728G>A	NM_001085469.1:c.728G>A	NM_001206883.1:c.869G>A	NM_001206884.1:c.869G>A	NM_001206885.1:c.1031G>A	NM_001206886.1:c.869G>A	NM_001206887.1:c.869G>A	NM_001206888.1:c.869G>A	NM_001206889.1:c.869G>A	NM_001206890.1:c.728G>A	NM_001206891.1:c.869G>A	NM_001331.2:c.1031G>A	XM_005273785.1:c.1214G>A	XM_005273786.1:c.1214G>A	XM_005273787.1:c.1214G>A	XM_005273788.1:c.1214G>A	XM_005273789.1:c.1214G>A	XM_005273790.1:c.1031G>A	XM_005273791.1:c.1031G>A	XM_005273792.1:c.1031G>A	XM_005273793.1:c.62G>A	XM_005273794.1:c.62G>A	XM_005273795.1:c.62G>A	XM_005273796.1:c.62G>A	XM_005273797.1:c.62G>A	NR_037646.1:n.1590G>A
BT-20	chr11	57958497	T	C	OR9Q2	p.C179R	124	116	48.3333	NM_001005283.1:c.535T>C	NM_001005283.2:c.535T>C
BT-20	chr11	57982229	A	G	OR1S1	p.S5G	1	193	99.4845	NM_001004458.1:c.13A>G
BT-20	chr11	57982584	T	C	OR1S1	p.I123T	66	70	51.4706	NM_001004458.1:c.368T>C
BT-20	chr11	57982620	A	G	OR1S1	p.H135R	65	72	52.5547	NM_001004458.1:c.404A>G
BT-20	chr11	57982832	T	A	OR1S1	p.L206M	48	41	46.0674	NM_001004458.1:c.616T>A
BT-20	chr11	57982896	G	T	OR1S1	p.S227I	44	50	53.1915	NM_001004458.1:c.680G>T
BT-20	chr11	57996312	C	G	OR10Q1	p.E12D	0	63	100	NM_001004471.1:c.36G>C	NM_001004471.2:c.36G>C
BT-20	chr11	58034543	C	T	OR10W1	p.R263Q	53	71	57.2581	NM_207374.2:c.788G>A	NM_207374.3:c.788G>A
BT-20	chr11	58034840	C	T	OR10W1	p.G164D	39	37	48.6842	NM_207374.2:c.491G>A	NM_207374.3:c.491G>A
BT-20	chr11	58125620	T	C	OR5B17	p.Y308C	59	52	46.8468	NM_001005489.1:c.923A>G
BT-20	chr11	58126305	A	T	OR5B17	p.L80I	46	55	54.4554	NM_001005489.1:c.238T>A
BT-20	chr11	58169996	T	C	OR5B3	p.K296R	82	72	46.7532	NM_001005469.1:c.887A>G
BT-20	chr11	58170143	C	G	OR5B3	p.G247A	52	43	45.2632	NM_001005469.1:c.740G>C
BT-20	chr11	58170291	T	C	OR5B3	p.I198V	33	27	45	NM_001005469.1:c.592A>G
BT-20	chr11	58170342	C	T	OR5B3	p.A181T	26	30	53.5714	NM_001005469.1:c.541G>A
BT-20	chr11	58170374	T	C	OR5B3	p.N170S	24	26	52	NM_001005469.1:c.509A>G
BT-20	chr11	58170738	A	G	OR5B3	p.W49R	45	46	50.5495	NM_001005469.1:c.145T>C
BT-20	chr11	58206703	C	T	OR5B12	p.A308T	30	30	50	NM_001004733.1:c.922G>A	NM_001004733.2:c.922G>A
BT-20	chr11	58207204	A	G	OR5B12	p.C141R	0	68	100	NM_001004733.1:c.421T>C	NM_001004733.2:c.421T>C
BT-20	chr11	58478084	T	C	GLYAT, GLYAT	p.N156S, p.N156S	0	94	100	NM_005838.3:c.467A>G	NM_201648.2:c.467A>G
BT-20	chr11	58978940	C	T	MPEG1	p.A467T	97	89	47.8495	NM_015177.1:c.*6558C>T	NM_001039396.1:c.1399G>A
BT-20	chr11	59189912	G	A	OR5A2	p.P172L	65	51	43.9655	NM_001001954.1:c.515C>T
BT-20	chr11	59211188	G	A	OR5A1	p.D183N	115	94	44.9761	NM_001004728.1:c.547G>A
BT-20	chr11	59224608	A	G	OR4D6	p.M59V	85	87	50.5814	NM_001004708.1:c.175A>G
BT-20	chr11	59224720	A	G	OR4D6	p.D96G	0	290	100	NM_001004708.1:c.287A>G
BT-20	chr11	59224765	A	C	OR4D6	p.D111A	133	156	53.9792	NM_001004708.1:c.332A>C
BT-20	chr11	59224885	G	C	OR4D6	p.S151T	87	74	45.9627	NM_001004708.1:c.452G>C
BT-20	chr11	59225221	T	C	OR4D6	p.M263T	158	150	48.7013	NM_001004708.1:c.788T>C
BT-20	chr11	59271637	T	C	OR4D11	p.F197L	0	162	100	NM_001004706.1:c.589T>C
BT-20	chr11	59480951	T	C	OR10V1	p.Q123R	0	136	100	NM_001005324.1:c.368A>G
BT-20	chr11	60102384	A	G	MS4A6E	p.I6V	83	92	52.5714	NM_139249.2:c.16A>G
BT-20	chr11	60102396	A	G	MS4A6E	p.T10A	87	83	48.8235	NM_139249.2:c.28A>G
BT-20	chr11	60182970	A	T	MS4A14, MS4A14, MS4A14	p.N177Y, p.N65Y, p.N160Y	0	202	100	NM_001079692.1:c.478A>T	NM_001079692.2:c.478A>T	NM_001261827.1:c.577A>T	NM_001261828.1:c.628A>T	NM_032597.3:c.529A>T	NM_032597.4:c.529A>T	NR_049733.1:n.1164A>T	NR_049732.1:n.1215A>T	NR_049731.1:n.1263A>T	NR_049734.1:n.1314A>T
BT-20	chr11	60184191	G	A	MS4A14, MS4A14, MS4A14, MS4A14, MS4A14, MS4A14	p.G584R, p.G322R, p.G472R, p.G567R, p.G322R, p.G322R	64	71	52.5926	NM_001079692.1:c.1699G>A	NM_001079692.2:c.1699G>A	NM_001261827.1:c.1798G>A	NM_001261828.1:c.1849G>A	NM_032597.3:c.1750G>A	NM_032597.4:c.1750G>A	NR_049733.1:n.2385G>A	NR_049732.1:n.2436G>A	NR_049731.1:n.2484G>A	NR_049734.1:n.2535G>A
BT-20	chr11	60265002	C	T	MS4A12, MS4A12, MS4A12	p.Q71X, p.Q71X, p.Q71X	61	54	46.9565	NM_001164470.1:c.211C>T	NM_017716.1:c.211C>T	NM_017716.2:c.211C>T
BT-20	chr11	60285575	A	G	MS4A13, MS4A13, MS4A13	p.I7V, p.I7V, p.I7V	0	149	100	NM_001012417.2:c.19A>G	NM_001100909.1:c.19A>G	NM_001278320.1:c.19A>G
BT-20	chr11	60291413	C	T	MS4A13, MS4A13	p.P58L, p.P58L	0	43	100	NM_001012417.2:c.173C>T	NM_001100909.1:c.173C>T	NM_001278320.1:c.130-5425C>T
BT-20	chr11	60531264	A	G	MS4A15, MS4A15	p.S20G, p.S20G	121	123	50.4098	NM_001098835.1:c.58A>G	NM_001278242.1:c.58A>G	NM_152717.2:c.-20-3776A>G	NR_103481.1:n.278A>G
BT-20	chr11	60531346	T	G	MS4A15, MS4A15	p.L47R, p.L47R	74	70	48.6111	NM_001098835.1:c.140T>G	NM_001278242.1:c.140T>G	NM_152717.2:c.-20-3694T>G	NR_103481.1:n.360T>G
BT-20	chr11	60620585	A	G	PTGDR2, PTGDR2	p.V204A, p.V204A	0	25	100	NM_004778.2:c.611T>C	NM_024098.3:c.*2787A>G
BT-20	chr11	60637164	C	T	ZP1	p.T158I	167	155	48.1366	NM_207341.2:c.473C>T
BT-20	chr11	60703777	G	A	TMEM132A, TMEM132A	p.E825K, p.E824K	32	34	51.5152	NM_016582.1:c.*914C>T	NM_016582.2:c.*914C>T	NR_027391.1:n.*778C>T	NM_017870.3:c.2473G>A	NM_178031.2:c.2470G>A
BT-20	chr11	60718801	C	T	SLC15A3, SLC15A3	p.A75T, p.A75T	14	18	56.25	NM_016582.1:c.223G>A	NM_016582.2:c.223G>A	NR_027391.1:n.457G>A
BT-20	chr11	60776186	C	T	CD6, CD6, CD6, CD6, CD6, CD6	p.T217M, p.T217M, p.T217M, p.T217M, p.T217M, p.T217M	43	56	56.5657	NM_001254750.1:c.650C>T	NM_001254751.1:c.650C>T	NM_006725.3:c.650C>T	NM_006725.4:c.650C>T	NR_045638.1:n.875C>T
BT-20	chr11	60893235	C	T	CD5	p.A471V	41	40	49.3827	NM_014207.3:c.1412C>T	NM_017966.4:c.*6057G>A	XM_005274077.1:c.*6057G>A	XM_005274078.1:c.*6057G>A	XM_005274079.1:c.*6057G>A
BT-20	chr11	60899767	A	G	VPS37C	p.L198S	0	33	100	NM_014207.3:c.*6010A>G	NM_017966.4:c.593T>C	XM_005274077.1:c.593T>C	XM_005274078.1:c.593T>C	XM_005274079.1:c.593T>C
BT-20	chr11	60906279	G	T	VPS37C, VPS37C	p.T8N, p.T8N	34	24	41.3793	NM_017966.4:c.23C>A	XM_005274077.1:c.23C>A	XM_005274078.1:c.23C>A	XM_005274079.1:c.23C>A
BT-20	chr11	61108974	G	A	DAK, DAK	p.A115T, p.A185T	0	95	100	NM_015533.3:c.553G>A	XM_005273898.1:c.553G>A	XM_005273899.1:c.553G>A
BT-20	chr11	61111346	C	G	DAK, DAK	p.A264G, p.A334G	45	36	44.4444	NM_153611.3:c.*6525G>C	NM_001161452.1:c.*6525G>C	NM_001161454.1:c.*6525G>C	NM_153611.4:c.*6525G>C	NM_015533.3:c.1001C>G	XM_005273898.1:c.1001C>G	XM_005273899.1:c.1001C>G
BT-20	chr11	61165741	G	C	TMEM216, TMEM216	p.R147T, p.R86T	32	32	50	NM_001136040.2:c.*6441C>G	NM_001142565.1:c.*6441C>G	NM_024811.3:c.*6441C>G	XM_005274298.1:c.*6441C>G	XM_005274299.1:c.*6441C>G	XM_005274300.1:c.*6441C>G	XM_005274301.1:c.*6441C>G	XM_005274302.1:c.*6441C>G	XM_005274303.1:c.*6441C>G	NM_001173990.1:c.432-1G>C	NM_001173990.2:c.432-1G>C	NM_001173991.1:c.440G>C	NM_001173991.2:c.440G>C	NM_016499.3:c.257G>C	NM_016499.4:c.257G>C	NM_016499.5:c.257G>C	XM_005274039.1:c.257G>C
BT-20	chr11	61511498	C	T	DAGLA	p.P889L	34	31	47.6923	NM_006133.1:c.2666C>T	NM_006133.2:c.2666C>T	XM_005274230.1:c.2666C>T
BT-20	chr11	61675644	T	C	RAB3IL1, RAB3IL1	p.Q49R, p.Q96R	28	36	56.25	NM_001271686.1:c.287A>G	NM_013401.2:c.146A>G	NM_013401.3:c.146A>G	XM_005274140.1:c.287A>G	XM_005274141.1:c.164A>G
BT-20	chr11	61730553	T	C	BEST1, BEST1	p.S583P, p.S271P	79	74	48.366	XR_078441.1:n.-4713T>C	XR_247232.1:n.-4719T>C	NM_001139443.1:c.1747T>C	NM_004183.3:c.1739+188T>C	XM_005274210.1:c.1927T>C	XM_005274211.1:c.1609T>C	XM_005274212.1:c.1609T>C	XM_005274213.1:c.1559+188T>C	XM_005274214.1:c.1478+188T>C	XM_005274215.1:c.1421+188T>C	XM_005274216.1:c.*822T>C	XM_005274217.1:c.*728T>C	XM_005274218.1:c.*822T>C	XM_005274219.1:c.*728T>C	XM_005274220.1:c.868T>C	XM_005274221.1:c.*728T>C	XR_247211.1:n.2027+188T>C	NM_002032.2:c.*1646A>G	XM_005273865.1:c.*1646A>G
BT-20	chr11	61913196	G	T	INCENP, INCENP, INCENP	p.E644D, p.E644D, p.E640D	3	3	50	NM_001040694.1:c.1932G>T	NM_020238.2:c.1920G>T
BT-20	chr11	62010863	C	T	SCGB1D2	p.P53L	42	29	40.8451	NM_006551.3:c.158C>T	XM_005273715.1:c.158C>T
BT-20	chr11	62369881	G	A	EML3, EML3	p.Q855X, p.Q883X	43	30	41.0959	NM_153265.2:c.*66C>T	XM_005273876.1:c.2650C>T	XM_005273877.1:c.2647C>T	XM_005273878.1:c.*66C>T	XM_005273879.1:c.2494C>T	XM_005273880.1:c.*66C>T	XM_005273881.1:c.*66C>T	NM_004739.2:c.-959C>T	NM_004739.3:c.-959C>T
BT-20	chr11	62369884	C	G	EML3, EML3	p.A854P, p.A882P	43	29	40.2778	NM_153265.2:c.*63G>C	XM_005273876.1:c.2647G>C	XM_005273877.1:c.2644G>C	XM_005273878.1:c.*63G>C	XM_005273879.1:c.2491G>C	XM_005273880.1:c.*63G>C	XM_005273881.1:c.*63G>C	NM_004739.2:c.-962G>C	NM_004739.3:c.-962G>C
BT-20	chr11	62378660	G	A	EML3	p.A14V	0	63	100	NM_012200.2:c.*4513C>T	NM_012200.3:c.*4513C>T	XM_005273904.1:c.*5014C>T	NM_153265.2:c.351C>T	XM_005273876.1:c.354C>T	XM_005273877.1:c.351C>T	XM_005273878.1:c.354C>T	XM_005273879.1:c.354C>T	XM_005273880.1:c.41C>T	XM_005273881.1:c.41C>T	NM_000327.3:c.-2094G>A
BT-20	chr11	62381106	G	C	ROM1	p.G118A	0	66	100	NM_012200.2:c.*2067C>G	NM_012200.3:c.*2067C>G	XM_005273904.1:c.*2568C>G	NM_153265.2:c.-1177C>G	XM_005273876.1:c.-1177C>G	XM_005273877.1:c.-1177C>G	XM_005273878.1:c.-1177C>G	XM_005273879.1:c.-1177C>G	XM_005273880.1:c.-2326C>G	XM_005273881.1:c.-1490C>G	NM_000327.3:c.353G>C
BT-20	chr11	62400108	G	A	GANAB, GANAB, GANAB, GANAB, GANAB	p.R195C, p.R212C, p.R217C, p.R309C, p.R331C	59	42	41.5842	NM_001278192.1:c.649C>T	NM_001278193.1:c.583C>T	NM_001278194.1:c.634C>T	NM_198334.1:c.925C>T	NM_198334.2:c.925C>T	NM_198335.2:c.991C>T	NM_198335.3:c.991C>T
BT-20	chr11	62416504	C	G	INTS5	p.A350P	19	16	45.7143	NM_001278192.1:c.-2433G>C	NM_001278193.1:c.-2433G>C	NM_001278194.1:c.-2615G>C	NM_198334.1:c.-2433G>C	NM_198334.2:c.-2433G>C	NM_198335.2:c.-2433G>C	NM_198335.3:c.-2433G>C	NM_030628.1:c.1048G>C
BT-20	chr11	62434173	G	A	METTL12	p.G125S	21	31	59.6154	NM_001043229.1:c.373G>A	XM_005274232.1:c.742G>A	NM_024099.3:c.538+822C>T	XM_005274249.1:c.-1532C>T	NR_004390.1:n.*1131G>A	NM_001085372.1:c.-5045G>A	NM_001085372.2:c.-5045G>A
BT-20	chr11	62458275	T	C	BSCL2	p.K268R	18	8	30.7692	NM_203422.1:c.-1382A>G	NM_203422.2:c.-1382A>G	NM_203422.3:c.-1382A>G	NR_037946.1:n.3657A>G	NM_001122955.2:c.1137A>G	NM_001122955.3:c.1137A>G	NM_001130702.1:c.1137A>G	NM_001130702.2:c.803A>G	NM_032667.5:c.945A>G	NM_032667.6:c.945A>G	NR_037948.1:n.1739A>G	NR_037949.1:n.1745A>G	XM_005273909.1:c.1143A>G
BT-20	chr11	62543326	C	T	TAF6L, TAF6L, TAF6L	p.T24M, p.T24M, p.T24M	5	11	68.75	NM_006473.2:c.71C>T	NM_006473.3:c.71C>T	XM_005273714.1:c.71C>T
BT-20	chr11	62569419	G	A	NXF1, NXF1, NXF1, NXF1	p.R185X, p.R48X, p.R228X, p.R185X	35	24	40.678	XM_002343090.1:c.399-1828G>A	NM_001244666.1:c.*5662C>T	NM_003164.3:c.*5522C>T	NM_003164.4:c.*5522C>T	XM_005274203.1:c.*5522C>T	NM_001081491.1:c.553C>T	NM_006362.4:c.553C>T	XM_005273712.1:c.682C>T
BT-20	chr11	62847453	T	C	SLC22A24	p.I540V	0	68	100	NM_001136506.1:c.1615A>G	NM_001136506.2:c.1618A>G
BT-20	chr11	62848487	A	C	SLC22A24	p.Y501X	0	52	100	NM_001136506.1:c.1503T>G	NM_001136506.2:c.1503T>G
BT-20	chr11	62863518	A	G	SLC22A24	p.S339P	85	60	41.3793	NM_001136506.1:c.1015T>C	NM_001136506.2:c.1015T>C
BT-20	chr11	62886319	G	C	SLC22A24	p.L153V	0	86	100	NM_001136506.1:c.830+65C>G	NM_001136506.2:c.830+65C>G
BT-20	chr11	62886800	G	C	SLC22A24, SLC22A24	p.R26G, p.R172G	34	28	45.1613	NM_001136506.1:c.514C>G	NM_001136506.2:c.514C>G
BT-20	chr11	62911079	G	C	SLC22A24	p.T58S	0	141	100	NM_001136506.1:c.173C>G	NM_001136506.2:c.173C>G
BT-20	chr11	63057925	G	A	SLC22A10, SLC22A10	p.W96X, p.W44X	0	198	100	NM_001039752.3:c.288G>A	XM_005273986.1:c.288G>A	XR_247202.1:n.534G>A	XR_247203.1:n.298G>A	XR_247204.1:n.534G>A
BT-20	chr11	63072184	C	T	SLC22A10	p.T474M	102	91	47.1503	NM_001039752.3:c.1421C>T	XM_005273986.1:c.1070+5083C>T	XR_247202.1:n.1528C>T	XR_247203.1:n.1292C>T	XR_247204.1:n.1204C>T
BT-20	chr11	63072310	C	T	SLC22A10	p.P516L	1	221	99.5495	NM_001039752.3:c.1547C>T	XM_005273986.1:c.1070+5209C>T	XR_247202.1:n.1654C>T	XR_247203.1:n.1418C>T	XR_247204.1:n.1330C>T
BT-20	chr11	63176187	A	G	SLC22A9	p.I479M	90	72	44.4444	NM_080866.2:c.1437A>G	XM_005273736.1:c.1437A>G
BT-20	chr11	63258416	T	C	HRASLS5, HRASLS5, HRASLS5	p.S31G, p.S31G, p.S31G	0	20	100	NM_001146728.1:c.91A>G	NM_001146729.1:c.91A>G	NM_054108.3:c.91A>G	NM_054108.2:c.91A>G
BT-20	chr11	63487386	T	C	RTN3, RTN3, RTN3	p.V452A, p.V471A, p.V359A	0	77	100	NM_001265589.1:c.1412T>C	NM_001265590.1:c.1076T>C	NM_001265591.1:c.143-30077T>C	NM_006054.2:c.143-30077T>C	NM_006054.3:c.143-30077T>C	NM_201428.1:c.1355T>C	NM_201428.2:c.1355T>C	NM_201429.1:c.199+15007T>C	NM_201429.2:c.199+15007T>C	NM_201430.1:c.143-30077T>C	NM_201430.2:c.143-30077T>C	NR_049750.1:n.330-30077T>C	NR_049751.1:n.330-30077T>C
BT-20	chr11	63679369	T	C	RCOR2	p.T514A	0	6	100	NM_173587.2:c.1540A>G	NM_173587.3:c.1540A>G	XM_005273932.1:c.1310A>G	XM_005273933.1:c.1324A>G	XM_002343092.1:c.-2654A>G	NM_001039468.1:c.*2620T>C	NM_001039469.1:c.*2660T>C	NM_001039469.2:c.*2660T>C	NM_001163296.1:c.*2660T>C	NM_001163297.1:c.*2660T>C	NM_004954.3:c.*2620T>C	NM_004954.4:c.*2660T>C	NM_017490.2:c.*2620T>C	NM_017490.3:c.*2660T>C	XM_005273813.1:c.*2660T>C	XM_005273814.1:c.*2660T>C	XM_005273815.1:c.*2660T>C	XR_247188.1:n.*877T>C	XR_247189.1:n.*877T>C
BT-20	chr11	63997329	A	G	NUDT22, NUDT22, NUDT22	p.Q260R, p.Q227R, p.Q260R	0	50	100	NM_005528.3:c.-886A>G	XM_005273965.1:c.-886A>G	XM_005273966.1:c.-886A>G	NM_001128612.1:c.779A>G	NM_001128612.2:c.779A>G	NM_001128613.1:c.680A>G	NM_001128613.2:c.680A>G	NM_001271831.1:c.680A>G	NM_032344.2:c.779A>G	NM_032344.3:c.779A>G	XM_005274351.1:c.800A>G	XM_005274352.1:c.701A>G	XM_005274353.1:c.*362A>G	NM_001033678.2:c.-3817T>C	NM_001033678.3:c.-3817T>C	NM_001160389.1:c.-3817T>C	NM_001160390.1:c.-3805T>C	NM_001160392.1:c.-3817T>C	NM_001160393.1:c.-3997T>C	NM_031472.2:c.-3880T>C	NM_031472.3:c.-3880T>C	XM_005274345.1:c.-3817T>C	XM_005274344.1:c.-3769T>C	XM_005274346.1:c.-3769T>C	XM_005274347.1:c.-3880T>C	XR_132897.1:n.740+729T>C	NM_001243733.1:c.-4977A>G	NM_003377.3:c.-4977A>G	NM_003377.4:c.-4977A>G
BT-20	chr11	63997338	T	C	NUDT22, NUDT22, NUDT22	p.L263P, p.L230P, p.L263P	0	50	100	NM_005528.3:c.-877T>C	XM_005273965.1:c.-877T>C	XM_005273966.1:c.-877T>C	NM_001128612.1:c.788T>C	NM_001128612.2:c.788T>C	NM_001128613.1:c.689T>C	NM_001128613.2:c.689T>C	NM_001271831.1:c.689T>C	NM_032344.2:c.788T>C	NM_032344.3:c.788T>C	XM_005274351.1:c.809T>C	XM_005274352.1:c.710T>C	XM_005274353.1:c.*371T>C	NM_001033678.2:c.-3826A>G	NM_001033678.3:c.-3826A>G	NM_001160389.1:c.-3826A>G	NM_001160390.1:c.-3814A>G	NM_001160392.1:c.-3826A>G	NM_001160393.1:c.-4006A>G	NM_031472.2:c.-3889A>G	NM_031472.3:c.-3889A>G	XM_005274345.1:c.-3826A>G	XM_005274344.1:c.-3778A>G	XM_005274346.1:c.-3778A>G	XM_005274347.1:c.-3889A>G	XR_132897.1:n.740+720A>G	NM_001243733.1:c.-4968T>C	NM_003377.3:c.-4968T>C	NM_003377.4:c.-4968T>C
BT-20	chr11	64031030	G	A	PLCB3, PLCB3, PLCB3	p.V806I, p.V806I, p.V739I	51	34	40	NM_000932.1:c.2416G>A	NM_000932.2:c.2416G>A	NM_001184883.1:c.2215G>A	XM_005274052.1:c.2416G>A
BT-20	chr11	64031241	C	T	PLCB3, PLCB3, PLCB3	p.S845L, p.S845L, p.S778L	83	83	50	NM_000932.1:c.2534C>T	NM_000932.2:c.2534C>T	NM_001184883.1:c.2333C>T	XM_005274052.1:c.2534C>T
BT-20	chr11	64066859	G	A	KCNK4, KCNK4	p.G166S, p.G166S	0	16	100	NM_033310.2:c.843G>A	XM_005274027.1:c.921G>A	XM_005274028.1:c.843G>A	XM_005274029.1:c.496G>A	NM_001039496.1:c.-1024G>A
BT-20	chr11	64066999	C	T	KCNK4, KCNK4, KCNK4, KCNK4	p.P328L, p.P328L, p.P156L, p.P328L	26	33	55.9322	NM_033310.2:c.983C>T	XM_005274027.1:c.1061C>T	XM_005274028.1:c.983C>T	XM_005274029.1:c.636C>T	NM_001039496.1:c.-884C>T
BT-20	chr11	64085785	A	G	PRDX5, PRDX5, PRDX5	p.Y33C, p.Y33C, p.Y33C	0	52	100	NM_016404.1:c.-787T>C	XM_005274047.1:c.-787T>C	NM_012094.3:c.98A>G	NM_012094.4:c.98A>G	NM_181651.1:c.98A>G	NM_181651.2:c.98A>G	NM_181652.1:c.98A>G	NM_181652.2:c.98A>G	XM_005273882.1:c.344A>G	NM_004451.3:c.*2347A>G	XM_005273817.1:c.*2347A>G	XM_005273818.1:c.*2347A>G
BT-20	chr11	64109118	T	G	CCDC88B, CCDC88B	p.D193E, p.D190E	36	39	52	NM_032251.4:c.579T>G	NM_032251.5:c.579T>G
BT-20	chr11	64111928	T	C	CCDC88B, CCDC88B, CCDC88B	p.W288R, p.W639R, p.W636R	19	15	44.1176	NM_032251.4:c.1915T>C	NM_032251.5:c.1915T>C
BT-20	chr11	64124622	G	A	CCDC88B, CCDC88B	p.G601R, p.G112R	9	6	40	NM_032251.4:c.*56G>A	NM_032251.5:c.*56G>A	NM_001006944.1:c.-2086G>A	NM_003942.2:c.-2086G>A	XM_005274379.1:c.-2086G>A	XM_005274380.1:c.-2086G>A	XM_005274381.1:c.-2229G>A	XM_005274382.1:c.-2086G>A
BT-20	chr11	64138905	T	G	RPS6KA4, RPS6KA4, RPS6KA4, RPS6KA4, RPS6KA4	p.S752A, p.S751A, p.S758A, p.S510A, p.S695A	16	13	44.8276	NR_031602.1:n.*2730T>G	NM_001006944.1:c.2254T>G	NM_003942.2:c.2272T>G	XM_005274379.1:c.2251T>G	XM_005274380.1:c.2107T>G	XM_005274381.1:c.2083T>G	XM_005274382.1:c.1528T>G
BT-20	chr11	64507680	A	C	RASGRP2	p.S11R	0	128	100	NM_001098670.1:c.372-45T>G	NM_001098671.1:c.372-45T>G	NM_153819.1:c.372-45T>G	XM_005273707.1:c.687-45T>G	XM_005273708.1:c.372-45T>G
BT-20	chr11	64572018	T	C	MEN1, MEN1, MEN1, MEN1, MEN1, MEN1, MEN1, MEN1	p.T546A, p.T546A, p.T546A, p.T506A, p.T546A, p.T541A, p.T546A, p.T546A	0	225	100	NM_004579.2:c.-1397A>G	NM_004579.3:c.-1397A>G	XM_005274142.1:c.-1397A>G	XM_005274143.1:c.-1397A>G	XM_005274144.1:c.-1397A>G	NM_000244.3:c.1636A>G	NM_130799.2:c.1621A>G	NM_130800.2:c.1636A>G	NM_130801.2:c.1636A>G	NM_130802.2:c.1636A>G	NM_130803.2:c.1636A>G	NM_130804.2:c.1636A>G	XM_005274001.1:c.1621A>G	XM_005274002.1:c.1621A>G	XM_005274003.1:c.1621A>G	XM_005274004.1:c.1516A>G
BT-20	chr11	64597506	T	C	CDC42BPG	p.Q1135R	57	51	47.2222	NM_017525.2:c.3404A>G
BT-20	chr11	64677293	G	C	ATG2A	p.P656R	0	33	100	NM_015104.1:c.1967C>G	NM_015104.2:c.1967C>G	XM_005273849.1:c.1967C>G	XM_005273850.1:c.1967C>G	XM_005273851.1:c.1772C>G
BT-20	chr11	64809090	T	G	SAC3D1	p.L109R	0	20	100	NM_013299.3:c.326T>G	XM_005273959.1:c.326T>G	XM_005273960.1:c.326T>G	XM_005273961.1:c.326T>G	NM_013306.3:c.*1826T>G	NM_013306.4:c.*1826T>G	NM_147777.2:c.*1826T>G	NM_147777.3:c.*1826T>G	XM_005273962.1:c.*3318T>G	NR_037650.1:n.*1046T>G	NM_005468.2:c.*3653A>C
BT-20	chr11	64809167	A	G	SAC3D1	p.T135A	0	8	100	NM_013299.3:c.403A>G	XM_005273959.1:c.403A>G	XM_005273960.1:c.403A>G	XM_005273961.1:c.403A>G	NM_013306.3:c.*1903A>G	NM_013306.4:c.*1903A>G	NM_147777.2:c.*1903A>G	NM_147777.3:c.*1903A>G	XM_005273962.1:c.*3395A>G	NR_037650.1:n.*1123A>G	NM_005468.2:c.*3576T>C
BT-20	chr11	64855986	A	G	LOC100130348	p.V87A	86	91	51.4124	NM_006782.3:c.*400A>G	XM_001716057.2:c.411T>C	XM_001716057.3:c.260T>C	NM_001242631.1:c.260T>C	XM_005273703.1:c.292T>C	NM_080668.3:c.-4536T>C	XM_005273733.1:c.-4536T>C	XM_005273734.1:c.-4536T>C	XM_005273735.1:c.-4536T>C
BT-20	chr11	64882789	C	T	TM7SF2, TM7SF2, TM7SF2	p.T320I, p.T299I, p.T183I	14	21	60	NM_014205.2:c.*1125G>A	NM_013265.2:c.*3730C>T	NM_013265.3:c.*3730C>T	NR_073519.1:n.*3457C>T	NM_001277233.1:c.893-159C>T	NM_003273.2:c.896C>T	NM_003273.3:c.896C>T	NR_102367.1:n.1003C>T	XM_001716064.2:c.-3622G>A
BT-20	chr11	64884312	C	T	ZNHIT2	p.E272K	68	66	49.2537	NM_014205.2:c.814G>A	NM_013265.3:c.*5253C>T	NR_073519.1:n.*4980C>T	NM_001277233.1:c.*787C>T	NM_003273.2:c.*787C>T	NM_003273.3:c.*787C>T	NR_102367.1:n.*605C>T	NM_001997.3:c.*3841G>A	NM_001997.4:c.*3841G>A
BT-20	chr11	64898272	C	T	SYVN1, SYVN1, SYVN1	p.R322Q, p.R271Q, p.R322Q	19	15	44.1176	NM_032431.2:c.965G>A	NM_172230.2:c.965G>A	XM_005274354.1:c.812G>A	NM_004927.2:c.*4928C>T	NM_004927.3:c.*4928C>T	NR_037567.1:n.*3431C>T	NR_037568.1:n.*3431C>T
BT-20	chr11	64972286	G	C	CAPN1, CAPN1, CAPN1, CAPN1	p.R433P, p.R433P, p.R174P, p.R433P	18	18	50	NM_001198868.1:c.1298G>C	NM_001198869.1:c.1298G>C	NM_001198870.1:c.1136G>C	NM_005186.2:c.1298G>C	NM_005186.3:c.1298G>C	NR_040008.1:n.1410G>C
BT-20	chr11	64981587	G	A	SLC22A20	p.E82K	58	67	53.6	NM_001004326.2:c.244G>A	NM_001004326.3:c.238G>A	NM_001004326.4:c.244G>A	NR_033396.1:n.277G>A	XM_005274009.1:c.244G>A	XM_005274010.1:c.-407G>A	NM_001198868.1:c.*2830G>A	NM_001198869.1:c.*2830G>A	NM_001198870.1:c.*2830G>A	NM_005186.2:c.*2830G>A	NM_005186.3:c.*2830G>A	NR_040008.1:n.*2110G>A
BT-20	chr11	64981853	G	T	SLC22A20	p.M146I	30	21	41.1765	NM_001004326.2:c.438G>T	NM_001004326.3:c.432G>T	NM_001004326.4:c.438G>T	NR_033396.1:n.471G>T	XM_005274009.1:c.438G>T	XM_005274010.1:c.-213G>T	NM_001198868.1:c.*3096G>T	NM_001198869.1:c.*3096G>T	NM_001198870.1:c.*3096G>T	NM_005186.2:c.*3096G>T	NM_005186.3:c.*3096G>T	NR_040008.1:n.*2376G>T
BT-20	chr11	64990041	G	C	SLC22A20, SLC22A20	p.E86Q, p.G246A	18	27	60	NM_001004326.2:c.737G>C	NM_001004326.3:c.901G>C	NM_001004326.4:c.737G>C	NR_033396.1:n.939G>C	XM_005274009.1:c.737G>C	XM_005274010.1:c.256G>C
BT-20	chr11	65064690	G	A	POLA2, POLA2	p.G583R, p.G280R	28	27	49.0909	NM_002689.2:c.1747G>A
BT-20	chr11	65124408	A	G	TIGD3, TIGD3	p.T377A, p.T377A	39	41	51.25	NM_006268.3:c.*5178A>G	NM_006268.4:c.*5178A>G	XM_005274149.1:c.*5178A>G	XM_005274150.1:c.*5178A>G	NM_145719.2:c.1129A>G
BT-20	chr11	65144075	T	C	SLC25A45, SLC25A45, SLC25A45, SLC25A45, SLC25A45	p.M182V, p.M182V, p.M224V, p.M200V, p.M162V	0	105	100	NM_001077241.1:c.544A>G	NM_001278250.1:c.598A>G	NM_001278251.1:c.544A>G	NM_182556.2:c.670A>G	XM_005273921.1:c.484A>G	XM_005273922.1:c.*706A>G
BT-20	chr11	65319751	G	A	LTBP3, LTBP3, LTBP3, LTBP3, LTBP3	p.A438V, p.A139V, p.A349V, p.A321V, p.A438V	61	58	48.7395	NM_001130144.1:c.1313C>T	NM_001130144.2:c.1313C>T	NM_001164266.1:c.962C>T	NM_021070.3:c.1313C>T	NM_021070.4:c.1313C>T	XM_005273995.1:c.962C>T	XM_005273996.1:c.458C>T
BT-20	chr11	65347636	G	C	EHBP1L1	p.V133L	0	128	100	NM_001099409.1:c.397G>C	XM_005273866.1:c.397G>C	XM_005273867.1:c.397G>C	XM_005273868.1:c.397G>C	XM_005273869.1:c.397G>C	XM_005273870.1:c.397G>C
BT-20	chr11	65349063	G	A	EHBP1L1	p.R307Q	26	21	44.6809	NM_001099409.1:c.920G>A	XM_005273866.1:c.920G>A	XM_005273867.1:c.956G>A	XM_005273868.1:c.956G>A	XM_005273869.1:c.855+266G>A	XM_005273870.1:c.855+266G>A
BT-20	chr11	65349756	T	G	EHBP1L1	p.V538G	9	6	40	NM_001099409.1:c.1613T>G	XM_005273866.1:c.1613T>G	XM_005273867.1:c.1329+320T>G	XM_005273868.1:c.1329+320T>G	XM_005273869.1:c.855+959T>G	XM_005273870.1:c.855+959T>G
BT-20	chr11	65349849	A	T	EHBP1L1	p.D569V	0	23	100	NM_001099409.1:c.1706A>T	XM_005273866.1:c.1706A>T	XM_005273867.1:c.1329+413A>T	XM_005273868.1:c.1329+413A>T	XM_005273869.1:c.855+1052A>T	XM_005273870.1:c.855+1052A>T
BT-20	chr11	65385606	A	G	PCNXL3	p.Q258R	0	95	100	NM_002419.3:c.-4379T>C	NM_032223.2:c.773A>G	XM_005273987.1:c.773A>G	XM_005273988.1:c.773A>G	XM_005273989.1:c.-1509A>G	XM_005273990.1:c.773A>G
BT-20	chr11	65386206	C	G	PCNXL3	p.S458C	59	63	51.6393	NM_002419.3:c.-4979G>C	NM_032223.2:c.1373C>G	XM_005273987.1:c.1373C>G	XM_005273988.1:c.1373C>G	XM_005273989.1:c.-909C>G	XM_005273990.1:c.1373C>G
BT-20	chr11	65408937	C	T	SIPA1, SIPA1, SIPA1	p.S182F, p.S182F, p.S182F	18	39	68.4211	NM_032223.2:c.*4488C>T	XM_005273987.1:c.*4488C>T	XM_005273988.1:c.*4488C>T	XM_005273989.1:c.*4488C>T	NM_006747.3:c.545C>T	NM_153253.29:c.545C>T	XM_005274189.1:c.545C>T	XM_005274190.1:c.545C>T	XR_247210.1:n.620C>T
BT-20	chr11	65547333	G	A	DKFZp761E198	p.L154F	34	18	34.6154	NM_138368.3:c.460C>T	NM_138368.4:c.631C>T
BT-20	chr11	65547455	C	A	DKFZp761E198	p.G113V	16	9	36	NM_138368.3:c.338G>T	NM_138368.4:c.509G>T
BT-20	chr11	65628334	G	A	MUS81	p.R37H	0	41	100	NM_025128.4:c.110G>A	XM_005274307.1:c.110G>A	XR_247212.1:n.459G>A	NM_005507.2:c.-2764C>T
BT-20	chr11	65629934	G	C	MUS81	p.R180P	0	67	100	NM_025128.4:c.539G>C	XM_005274307.1:c.539G>C	XR_247212.1:n.888G>C	NM_016938.3:c.*4455C>G	NM_016938.4:c.*4455C>G	NR_037718.1:n.*3978C>G	NM_005507.2:c.-4364C>G
BT-20	chr11	65636053	T	C	EFEMP2	p.I259V	0	67	100	NM_025128.4:c.*2530T>C	XM_005274307.1:c.*2530T>C	XR_247212.1:n.*2425T>C	NM_016938.3:c.775A>G	NM_016938.4:c.775A>G	NR_037718.1:n.1034A>G
BT-20	chr11	65649774	A	G	CTSW	p.S139G	0	52	100	NM_004214.4:c.*1671T>C	NM_198897.1:c.*1671T>C	XM_005274391.1:c.*1671T>C	XM_005274392.1:c.*1671T>C	NM_001335.3:c.415A>G
BT-20	chr11	65685225	T	C	C11orf68, C11orf68	p.Q196R, p.Q195R	0	56	100	NM_001135635.1:c.587A>G	NM_031450.3:c.584A>G	NM_006442.2:c.-1748T>C	NM_006442.3:c.-1748T>C
BT-20	chr11	65735174	G	C	SART1	p.G485A	12	19	61.2903	NM_005146.4:c.1454G>C
BT-20	chr11	65788072	C	T	CATSPER1	p.V652I	0	99	100	XM_005274422.1:c.-4977C>T	NM_053054.3:c.1954G>A	XM_005273755.1:c.1561G>A	XR_247185.1:n.2057G>A	XR_247186.1:n.2030+210G>A
BT-20	chr11	65810045	T	G	GAL3ST3, GAL3ST3	p.E410A, p.E410A	37	23	38.3333	XM_005274422.1:c.-137-8946T>G	NM_033036.2:c.1229A>C
BT-20	chr11	66033430	C	T	KLC2, KLC2, KLC2, KLC2, KLC2, KLC2, KLC2	p.P440S, p.P517S, p.P517S, p.P517S, p.P517S, p.P378S, p.P440S	26	22	45.8333	NM_001134774.1:c.1318C>T	NM_001134775.1:c.1549C>T	NM_001134776.1:c.1549C>T	NM_022822.2:c.1549C>T	XM_005274182.1:c.1549C>T	XM_005274183.1:c.1549C>T	XM_005274184.1:c.1549C>T	XM_005274185.1:c.1318C>T	NM_030981.2:c.-2721C>T	XM_005274321.1:c.-2721C>T
BT-20	chr11	66083129	T	C	CD248	p.H457R	0	52	100	NM_020404.2:c.1370A>G
BT-20	chr11	66105194	G	A	BRMS1	p.A273V	28	24	46.1538	NM_004292.2:c.-1321C>T	XM_005274410.1:c.-1455C>T	NM_001024957.1:c.818C>T	NM_015399.3:c.*159C>T	XM_005273883.1:c.*770C>T
BT-20	chr11	66107674	A	G	BRMS1	p.M30T	0	48	100	NM_004292.2:c.-3801T>C	XM_005274410.1:c.-3935T>C	NM_001024957.1:c.546T>C	NM_015399.3:c.546T>C	XM_005273883.1:c.546T>C
BT-20	chr11	66254085	G	T	DPP3, DPP3, DPP3	p.Q145H, p.Q145H, p.Q134H	0	7	100	NM_001256670.1:c.345G>T	NM_005700.3:c.435G>T	NM_005700.4:c.435G>T	NM_130443.2:c.435G>T	NM_130443.3:c.435G>T	XM_005273706.1:c.495G>T
BT-20	chr11	66272142	A	G	DPP3	p.Q14R	0	23	100	NM_001256670.1:c.1848A>G	NM_005700.3:c.1938A>G	NM_005700.4:c.1938A>G	NM_130443.2:c.1938A>G	NM_130443.3:c.1938A>G	XM_005273706.1:c.1939-4408A>G
BT-20	chr11	66313203	T	C	ZDHHC24, ZDHHC24	p.Q91R, p.Q91R	0	20	100	NM_001104.1:c.-1206T>C	NR_047663.1:n.-1109T>C	NM_207340.1:c.272A>G	XM_005273872.1:c.272A>G	XM_005273873.1:c.272A>G	XM_005273874.1:c.272A>G
BT-20	chr11	66328741	A	C	ACTN3	p.E53A	0	11	100	NM_001104.1:c.1904A>C	NR_047663.1:n.2001A>C	NM_003793.3:c.*2663T>G
BT-20	chr11	66329732	A	G	ACTN3	p.Q194R	0	123	100	NM_001104.1:c.2327A>G	NR_047663.1:n.2424A>G	NM_003793.3:c.*1672T>C
BT-20	chr11	66472274	T	C	SPTBN2	p.S825G	0	74	100	NM_006946.2:c.2473A>G	XM_005274192.1:c.2473A>G	XM_005274193.1:c.2473A>G
BT-20	chr11	66837965	T	C	RHOD	p.C134R	0	57	100	XM_005274425.1:c.*2723A>G	NM_014578.3:c.400T>C	XM_005273963.1:c.202T>C
BT-20	chr11	67160961	A	G	RAD9A	p.M1V	21	15	41.6667	NM_001243224.1:c.1A>G	NM_004584.2:c.235-6A>G	NR_024469.1:n.*1803A>G	NM_001008709.1:c.*5045T>C	NM_002708.3:c.*5045T>C	NM_206873.1:c.*5045T>C
BT-20	chr11	67188466	C	T	PPP1CA	p.S38N	14	9	39.1304	NM_001166222.1:c.1402C>T	NM_020811.1:c.1033C>T	XM_005274125.1:c.1450C>T
BT-20	chr11	67200812	C	T	RPS6KB2	p.P267L	39	23	37.0968	NM_001018070.1:c.*5035G>A	NM_001018070.2:c.*5035G>A	NM_020441.2:c.*5035G>A	XM_005274117.1:c.*5035G>A	NM_005608.2:c.*2392G>A	NM_003952.2:c.800C>T	XM_005274164.1:c.509C>T	XM_005274165.1:c.200C>T	XR_247207.1:n.830C>T	XR_247208.1:n.761C>T
BT-20	chr11	67257823	C	A	AIP	p.Q228K	0	36	100	NM_001130848.1:c.*1681G>T	NM_004910.2:c.*1681G>T	XM_005274409.1:c.*1681G>T	NM_003977.2:c.682C>A
BT-20	chr11	67288594	C	T	CABP2, CABP2	p.R94Q, p.R100Q	0	75	100	NM_016366.2:c.281G>A	NM_031204.2:c.110G>A	XM_005274046.1:c.299G>A
BT-20	chr11	67430762	T	C	ALDH3B2, ALDH3B2	p.H361R, p.H361R	0	39	100	NM_000695.3:c.1082A>G	NM_001031615.1:c.1082A>G
BT-20	chr11	67433869	C	T	ALDH3B2, ALDH3B2, ALDH3B2	p.S52N, p.S52N, p.S52N	0	39	100	NM_000695.3:c.155G>A	NM_001031615.1:c.155G>A
BT-20	chr11	67809268	C	T	TCIRG1, TCIRG1, TCIRG1	p.R56W, p.R56W, p.R56W	8	11	57.8947	NM_006019.2:c.166C>T	NM_006019.3:c.166C>T	NM_006053.2:c.-1715C>T	NM_006053.3:c.-1715C>T	XM_005273709.1:c.166C>T	XM_005273710.1:c.166C>T
BT-20	chr11	67957518	A	T	SUV420H1, SUV420H1, SUV420H1	p.I9N, p.I9N, p.I9N	0	364	100	NM_016028.4:c.26T>A	NM_017635.3:c.26T>A	XM_005274035.1:c.26T>A	XM_005274036.1:c.26T>A	XM_005274038.1:c.26T>A
BT-20	chr11	68030173	C	A	C11orf24	p.G97V	65	53	44.9153	NM_022338.3:c.290G>T	XM_005274053.1:c.290G>T	XM_005274054.1:c.264+26G>T
BT-20	chr11	68678962	T	C	IGHMBP2	p.L201S	22	28	56	NM_002180.2:c.602T>C	XM_005273974.1:c.-410T>C	XM_005273976.1:c.602T>C	XM_005273977.1:c.602T>C	XR_247198.1:n.704T>C
BT-20	chr11	68705674	C	A	IGHMBP2, IGHMBP2	p.T879K, p.T503K	10	5	33.3333	NM_002180.2:c.2636C>A	XM_005273974.1:c.1625C>A	XM_005273975.1:c.1508C>A	XR_247198.1:n.*4808C>A
BT-20	chr11	68777323	T	C	MRGPRF, MRGPRF	p.K16R, p.K16R	7	3	30	XR_247246.1:n.-2428T>C	XR_247247.1:n.-2428T>C	NM_001098515.1:c.47A>G	NM_145015.4:c.47A>G
BT-20	chr11	68840160	A	G	TPCN2, TPCN2, TPCN2	p.K376R, p.K376R, p.K291R	0	16	100	NM_139075.3:c.1127A>G	XM_005273824.1:c.1124A>G	XM_005273825.1:c.1061+669A>G	XM_005273826.1:c.872A>G	XM_005273827.1:c.1127A>G	XM_005273828.1:c.1127A>G	XM_005273829.1:c.1127A>G	XM_005273830.1:c.434A>G	XM_005273831.1:c.434A>G	XM_005273832.1:c.404A>G	XR_247191.1:n.1228A>G	XR_247192.1:n.1162+669A>G
BT-20	chr11	68851414	T	C	TPCN2	p.L564P	0	54	100	NR_036122.1:n.*688T>C	NM_139075.3:c.1691T>C	XM_005273824.1:c.1688T>C	XM_005273825.1:c.1472T>C	XM_005273826.1:c.1436T>C	XM_005273827.1:c.1641T>C	XM_005273828.1:c.1691T>C	XM_005273829.1:c.1540-3166T>C	XM_005273830.1:c.998T>C	XM_005273831.1:c.998T>C	XM_005273832.1:c.968T>C	XR_247191.1:n.1742T>C	XR_247192.1:n.1623T>C
BT-20	chr11	71169547	G	C	NADSYN1	p.V74L	0	30	100	NM_018161.4:c.220G>C
BT-20	chr11	71184678	A	C	NADSYN1	p.Q204H	0	82	100	NM_018161.4:c.612A>C	XM_005274080.1:c.-3789A>C
BT-20	chr11	71850130	C	T	FOLR3	p.R98C	37	40	51.9481	NM_000804.2:c.292C>T
BT-20	chr11	72406798	C	T	ARAP1, ARAP1, ARAP1, ARAP1, ARAP1, ARAP1	p.E884K, p.E1129K, p.E884K, p.E1129K, p.E889K, p.E823K	11	25	69.4444	XR_110891.1:n.-4721C>T	NM_001040118.2:c.3385G>A	NM_001135190.1:c.2467G>A	NM_015242.4:c.2650G>A	XM_005273748.1:c.3385G>A	XM_005273749.1:c.3385G>A	XM_005273750.1:c.3385G>A	XM_005273751.1:c.3385G>A	XM_005273752.1:c.3202G>A	XM_005273753.1:c.3202G>A	XM_005273754.1:c.2650G>A	XR_110891.2:n.-4721C>T
BT-20	chr11	72408055	G	C	ARAP1, ARAP1, ARAP1, ARAP1, ARAP1, ARAP1	p.Q802E, p.Q1047E, p.Q802E, p.Q1047E, p.Q807E, p.Q741E	37	22	37.2881	XR_110891.1:n.-3464G>C	NM_001040118.2:c.3139C>G	NM_001135190.1:c.2221C>G	NM_015242.4:c.2404C>G	XM_005273748.1:c.3139C>G	XM_005273749.1:c.3139C>G	XM_005273750.1:c.3139C>G	XM_005273751.1:c.3139C>G	XM_005273752.1:c.2956C>G	XM_005273753.1:c.2956C>G	XM_005273754.1:c.2404C>G	XR_110891.2:n.-3464G>C
BT-20	chr11	72945341	C	T	P2RY2, P2RY2, P2RY2, P2RY2	p.P46L, p.P46L, p.P46L, p.P46L	0	108	100	NM_002564.2:c.137C>T	NM_002564.3:c.137C>T	NM_176071.1:c.137C>T	NM_176071.2:c.137C>T	NM_176072.1:c.137C>T	NM_176072.2:c.137C>T	XM_005274019.1:c.137C>T	XM_005274020.1:c.137C>T	XM_005274021.1:c.137C>T
BT-20	chr11	73689104	G	A	UCP2	p.A55V	36	54	60	XM_002343117.1:c.-3567G>A	NM_003355.2:c.164C>T
BT-20	chr11	73760510	A	C	C2CD3	p.Y1745D	18	20	52.6316	NM_015531.4:c.5233T>G	XM_005273893.1:c.5233T>G	XM_005273894.1:c.5233T>G	XM_005273895.1:c.4906T>G	XM_005273896.1:c.4684T>G	XM_005273897.1:c.*63T>G
BT-20	chr11	74053547	C	T	PGM2L1	p.V531I	53	51	49.0385	NM_173582.3:c.1591G>A
BT-20	chr11	74204591	G	A	LIPT2	p.A53V	10	14	58.3333	XM_002343118.1:c.-685G>A	XR_132892.1:n.107G>A	NM_001144869.1:c.158C>T
BT-20	chr11	74883577	G	A	SLCO2B1, SLCO2B1, SLCO2B1, SLCO2B1, SLCO2B1, SLCO2B1	p.R168Q, p.R57Q, p.R196Q, p.R85Q, p.R312Q, p.R290Q	76	95	55.5556	NM_001145211.1:c.869G>A	NM_001145211.2:c.869G>A	NM_001145212.1:c.503G>A	NM_001145212.2:c.503G>A	NM_007256.3:c.935G>A	NM_007256.4:c.935G>A	XM_005273732.1:c.587G>A
BT-20	chr11	74904362	T	C	SLCO2B1, SLCO2B1, SLCO2B1, SLCO2B1, SLCO2B1, SLCO2B1	p.I248T, p.I137T, p.I276T, p.I165T, p.I392T, p.I370T	0	126	100	NM_001145211.1:c.1109T>C	NM_001145211.2:c.1109T>C	NM_001145212.1:c.743T>C	NM_001145212.2:c.743T>C	NM_007256.3:c.1175T>C	NM_007256.4:c.1175T>C	XM_005273732.1:c.827T>C
BT-20	chr11	75152243	C	T	GDPD5, GDPD5, GDPD5, GDPD5, GDPD5	p.A342T, p.A480T, p.A235T, p.A480T, p.A361T	16	8	33.3333	NM_030792.6:c.1438G>A	XM_005274313.1:c.1438G>A	XM_005274314.1:c.1438G>A	XM_005274315.1:c.1438G>A	XM_005274316.1:c.1438G>A	XM_005274317.1:c.1438G>A	XM_005274318.1:c.703G>A	XM_005274319.1:c.703G>A
BT-20	chr11	76507692	T	A	TSKU, TSKU	p.D344E, p.D344E	56	128	69.5652	NM_001258210.1:c.1032T>A	NM_015516.3:c.1032T>A	XM_005273892.1:c.1074T>A
BT-20	chr11	76813961	C	T	OMP	p.R26W	15	7	31.8182	NM_004055.4:c.297+9102C>T	XM_005274206.1:c.417+9102C>T	XM_005274207.1:c.417+9102C>T	NM_006189.1:c.76C>T
BT-20	chr11	76954812	T	C	GDPD4	p.I390V	21	15	41.6667	NM_182833.1:c.1168A>G	XM_005273837.1:c.1168A>G
BT-20	chr11	77790655	G	C	NDUFC2-KCTD14, NDUFC2, NDUFC2-KCTD14, NDUFC2, NDUFC2-KCTD14, NDUFC2	p.L46V, p.L46V, p.L46V, p.L46V, p.L46V, p.L46V	14	20	58.8235	NM_001203260.1:c.136C>G	NM_001203261.1:c.136C>G	NM_001203262.1:c.136C>G	NM_001204054.1:c.136C>G	NM_001204055.1:c.136C>G	NM_004549.4:c.136C>G	NM_004549.5:c.136C>G
BT-20	chr11	77825320	T	C	ALG8, ALG8	p.N222S, p.N222S	7	18	72	NM_001007027.2:c.665A>G	NM_024079.4:c.665A>G	XM_005274247.1:c.638A>G
BT-20	chr11	77921527	G	C	USP35, USP35, USP35, USP35, USP35, USP35	p.A487P, p.A632P, p.A607P, p.A876P, p.A308P, p.A444P	0	211	100	NM_012296.2:c.*8791C>G	NM_012296.3:c.*8791C>G	NM_080491.1:c.*8791C>G	NM_080491.2:c.*8791C>G	NM_020798.1:c.2626G>C	NM_020798.2:c.2626G>C	XM_005274123.1:c.1819G>C	XM_005274124.1:c.1819G>C
BT-20	chr11	78279790	T	G	NARS2	p.N87T	0	195	100	NM_001243251.1:c.-422A>C	NM_024678.3:c.260A>C	NM_024678.4:c.260A>C	NM_024678.5:c.260A>C	NR_027479.1:n.155A>C
BT-20	chr11	82996986	A	C	CCDC90B	p.F10L	17	22	56.4103	NM_021825.3:c.30T>G	XM_005274151.1:c.73+157T>G	XM_005274152.1:c.30T>G	XM_005274153.1:c.-161T>G	XM_005274154.1:c.-481T>G	XM_005274155.1:c.-907T>G	XM_005274156.1:c.-566T>G	XM_005274157.1:c.-594T>G	XM_005274158.1:c.-1020T>G	XM_005274159.1:c.-359T>G	XM_005274160.1:c.-92T>G
BT-20	chr11	85436352	G	A	SYTL2, SYTL2, SYTL2	p.T383M, p.T383M, p.T383M	0	251	100	NM_001162951.1:c.1459+2587C>T	NM_001162953.1:c.1462+2587C>T	NM_032943.2:c.1459+2587C>T	NM_032943.3:c.1459+2587C>T	NM_206927.1:c.1148C>T	NM_206927.2:c.1148C>T	NM_206928.1:c.1148C>T	NM_206928.2:c.1148C>T	XM_005274063.1:c.1462+2587C>T	XM_005274064.1:c.1459+2587C>T	XM_005274057.1:c.4049C>T	XM_005274058.1:c.4046C>T	XM_005274059.1:c.2258C>T	XM_005274060.1:c.1462+2587C>T	XM_005274061.1:c.1459+2587C>T	XM_005274062.1:c.1381+2587C>T	XM_005274065.1:c.1315+2587C>T	XM_005274066.1:c.1459+2587C>T
BT-20	chr11	85436394	T	C	SYTL2, SYTL2, SYTL2	p.D369G, p.D369G, p.D369G	0	212	100	NM_001162951.1:c.1459+2545A>G	NM_001162953.1:c.1462+2545A>G	NM_032943.2:c.1459+2545A>G	NM_032943.3:c.1459+2545A>G	NM_206927.1:c.1106A>G	NM_206927.2:c.1106A>G	NM_206928.1:c.1106A>G	NM_206928.2:c.1106A>G	XM_005274063.1:c.1462+2545A>G	XM_005274064.1:c.1459+2545A>G	XM_005274057.1:c.4007A>G	XM_005274058.1:c.4004A>G	XM_005274059.1:c.2216A>G	XM_005274060.1:c.1462+2545A>G	XM_005274061.1:c.1459+2545A>G	XM_005274062.1:c.1381+2545A>G	XM_005274065.1:c.1315+2545A>G	XM_005274066.1:c.1459+2545A>G
BT-20	chr11	85436500	T	C	SYTL2, SYTL2, SYTL2	p.M334V, p.M334V, p.M334V	0	164	100	NM_001162951.1:c.1459+2439A>G	NM_001162953.1:c.1462+2439A>G	NM_032943.2:c.1459+2439A>G	NM_032943.3:c.1459+2439A>G	NM_206927.1:c.1000A>G	NM_206927.2:c.1000A>G	NM_206928.1:c.1000A>G	NM_206928.2:c.1000A>G	XM_005274063.1:c.1462+2439A>G	XM_005274064.1:c.1459+2439A>G	XM_005274057.1:c.3901A>G	XM_005274058.1:c.3898A>G	XM_005274059.1:c.2110A>G	XM_005274060.1:c.1462+2439A>G	XM_005274061.1:c.1459+2439A>G	XM_005274062.1:c.1381+2439A>G	XM_005274065.1:c.1315+2439A>G	XM_005274066.1:c.1459+2439A>G
BT-20	chr11	85436868	G	C	SYTL2, SYTL2, SYTL2	p.A211G, p.A211G, p.A211G	0	299	100	NM_001162951.1:c.1459+2071C>G	NM_001162953.1:c.1462+2071C>G	NM_032943.2:c.1459+2071C>G	NM_032943.3:c.1459+2071C>G	NM_206927.1:c.632C>G	NM_206927.2:c.632C>G	NM_206928.1:c.632C>G	NM_206928.2:c.632C>G	XM_005274063.1:c.1462+2071C>G	XM_005274064.1:c.1459+2071C>G	XM_005274057.1:c.3533C>G	XM_005274058.1:c.3530C>G	XM_005274059.1:c.1742C>G	XM_005274060.1:c.1462+2071C>G	XM_005274061.1:c.1459+2071C>G	XM_005274062.1:c.1381+2071C>G	XM_005274065.1:c.1315+2071C>G	XM_005274066.1:c.1459+2071C>G
BT-20	chr11	85447600	G	C	SYTL2, SYTL2, SYTL2, SYTL2, SYTL2, SYTL2	p.T34S, p.T176S, p.T128S, p.T176S, p.T176S, p.T177S	135	49	26.6304	NM_001162951.1:c.527C>G	NM_001162953.1:c.530C>G	NM_032943.2:c.527C>G	NM_032943.3:c.527C>G	XM_005274063.1:c.530C>G	XM_005274064.1:c.527C>G	XM_005274057.1:c.530C>G	XM_005274058.1:c.527C>G	XM_005274060.1:c.530C>G	XM_005274061.1:c.527C>G	XM_005274062.1:c.449C>G	XM_005274065.1:c.383C>G	XM_005274066.1:c.527C>G
BT-20	chr11	86111834	C	A	CCDC81, CCDC81, CCDC81, CCDC81	p.T74N, p.T201N, p.T291N, p.T74N	116	51	30.5389	NM_001156474.1:c.872C>A	NM_021827.3:c.602C>A	NM_021827.4:c.602C>A	XM_005274161.1:c.872C>A	XM_005274162.1:c.5C>A
BT-20	chr11	86123556	A	G	CCDC81, CCDC81, CCDC81, CCDC81	p.Y184C, p.Y359C, p.Y449C, p.Y232C	41	25	37.8788	NM_001156474.1:c.1346A>G	NM_021827.3:c.1076A>G	NM_021827.4:c.1076A>G	XM_005274161.1:c.1202A>G	XM_005274162.1:c.479A>G
BT-20	chr11	87013438	G	A	TMEM135, TMEM135, TMEM135	p.G196R, p.G79R, p.G218R	0	113	100	NM_001168724.1:c.586G>A	NM_022918.2:c.652G>A	NM_022918.3:c.652G>A	NR_033149.1:n.820G>A
BT-20	chr11	87032287	G	C	TMEM135, TMEM135, TMEM135	p.G408A, p.G291A, p.G430A	69	117	62.9032	NM_001168724.1:c.1223G>C	NM_022918.2:c.1289G>C	NM_022918.3:c.1289G>C	NR_033149.1:n.1457G>C
BT-20	chr11	88045583	A	G	CTSC	p.I153T	0	168	100	NM_001814.4:c.458T>C
BT-20	chr11	88911696	C	A	TYR	p.S192Y	134	258	65.8163	NM_000372.4:c.575C>A
BT-20	chr11	92531356	A	G	FAT3	p.Q1726R	0	200	100	NM_001008781.2:c.5177A>G	XM_005273759.1:c.5222A>G
BT-20	chr11	92534442	A	G	FAT3	p.I2755V	0	171	100	NM_001008781.2:c.8263A>G	XM_005273759.1:c.8308A>G
BT-20	chr11	92590448	A	G	FAT3, FAT3	p.S252G, p.S3812G	0	40	100	NM_001008781.2:c.11434A>G	XM_005273759.1:c.11479A>G
BT-20	chr11	93129483	G	C	CCDC67, CCDC67, CCDC67	p.E440Q, p.E440Q, p.E440Q	62	99	61.4907	NM_181645.3:c.1318G>C	XM_005273802.1:c.1318G>C	XM_005273803.1:c.1318G>C
BT-20	chr11	93129484	A	G	CCDC67, CCDC67, CCDC67	p.E440G, p.E440G, p.E440G	61	99	61.875	NM_181645.3:c.1319A>G	XM_005273802.1:c.1319A>G	XM_005273803.1:c.1319A>G
BT-20	chr11	93141580	C	A	CCDC67, CCDC67	p.Q504K, p.Q504K	0	77	100	NM_181645.3:c.1510C>A	XM_005273802.1:c.1510C>A	XM_005273803.1:c.1510C>A
BT-20	chr11	93408831	G	A	KIAA1731	p.R208Q	0	361	100	NM_033395.1:c.623G>A	XM_005274365.1:c.623G>A	XM_005274366.1:c.623G>A	XM_005274367.1:c.623G>A	XM_005274368.1:c.623G>A	XM_005274369.1:c.-73G>A
BT-20	chr11	93425159	C	A	KIAA1731	p.A499E	0	73	100	NM_033395.1:c.1496C>A	XM_005274365.1:c.1496C>A	XM_005274366.1:c.1496C>A	XM_005274367.1:c.1496C>A	XM_005274368.1:c.1496C>A	XM_005274369.1:c.797C>A
BT-20	chr11	93463060	G	A	KIAA1731, KIAA1731, KIAA1731, KIAA1731	p.G544D, p.G398D, p.G2531D, p.G711D	149	73	32.8829	NR_003032.1:n.*1085C>T	NR_003028.1:n.*619C>T	XM_005274251.1:c.*3480C>T	XM_005274252.1:c.*3502C>T	XM_005274253.1:c.*2260C>T	XM_005274254.1:c.*3487C>T	XM_005274255.1:c.*3227C>T	XM_005274256.1:c.*2000C>T	XM_005274257.1:c.*2022C>T	XM_005274258.1:c.*3610C>T	XM_005274259.1:c.*3853C>T	XM_005274260.1:c.*3838C>T	XM_005274261.1:c.*3036C>T	XM_005274262.1:c.*3394C>T	XM_005274263.1:c.*2351C>T	XM_005274264.1:c.*2830C>T	XM_005274265.1:c.*2815C>T	XM_005274266.1:c.*3358C>T	XM_005274267.1:c.*2123C>T	XM_005274268.1:c.*2599C>T	XM_005274269.1:c.*1588C>T	XM_005274270.1:c.*2393C>T	XM_005274271.1:c.*2378C>T	XM_005274272.1:c.*2563C>T	XM_005274273.1:c.*1328C>T	XM_005274274.1:c.*2357C>T	XM_005274275.1:c.*1151C>T	XM_005274276.1:c.*1557C>T	XM_005274277.1:c.*891C>T	XM_005274278.1:c.*1135C>T	XM_005274279.1:c.*855C>T	XM_005274280.1:c.*906C>T	XM_005274281.1:c.*875C>T	XM_005274282.1:c.*646C>T	XM_005274283.1:c.*842C>T	XM_005274284.1:c.*613C>T	XR_110903.1:n.-1137C>T	NM_033395.1:c.7592G>A	XM_005274365.1:c.7631G>A	XM_005274366.1:c.7634G>A
BT-20	chr11	93469892	G	C	TAF1D	p.L221V	232	116	33.3333	NR_002959.1:n.-3129C>G	NR_002973.1:n.-1490C>G	NM_024116.2:c.661C>G	NM_024116.3:c.661C>G	XM_005274250.1:c.661C>G	XM_005274251.1:c.661C>G	XM_005274252.1:c.661C>G	XM_005274253.1:c.661C>G	XM_005274254.1:c.661C>G	XM_005274255.1:c.661C>G	XM_005274256.1:c.661C>G	XM_005274257.1:c.661C>G	XM_005274258.1:c.661C>G	XM_005274259.1:c.661C>G	XM_005274260.1:c.661C>G	XM_005274261.1:c.661C>G	XM_005274262.1:c.661C>G	XM_005274263.1:c.661C>G	XM_005274264.1:c.661C>G	XM_005274265.1:c.661C>G	XM_005274266.1:c.661C>G	XM_005274267.1:c.661C>G	XM_005274268.1:c.661C>G	XM_005274269.1:c.661C>G	XM_005274270.1:c.661C>G	XM_005274271.1:c.661C>G	XM_005274272.1:c.661C>G	XM_005274273.1:c.661C>G	XM_005274274.1:c.661C>G	XM_005274275.1:c.661C>G	XM_005274276.1:c.661C>G	XM_005274277.1:c.661C>G	XM_005274278.1:c.661C>G	XM_005274279.1:c.661C>G	XM_005274280.1:c.661C>G	XM_005274281.1:c.661C>G	XM_005274282.1:c.661C>G	XM_005274283.1:c.635+338C>G	XM_005274284.1:c.635+338C>G	NR_002920.1:n.-4227C>G
BT-20	chr11	93797619	A	G	HEPHL1	p.N251D	1	121	99.1803	NM_001098672.1:c.751A>G
BT-20	chr11	93862493	A	C	PANX1, PANX1	p.Q5H, p.Q5H	23	43	65.1515	NM_015368.3:c.15A>C	XM_005273862.1:c.15A>C	XM_001725210.2:c.484T>G
BT-20	chr11	94261255	C	G	LOC643037	p.L86V	63	28	30.7692	NM_001190462.1:c.256C>G	XM_926406.2:c.346C>G
BT-20	chr11	94760132	G	T	KDM4DL	p.V471F	75	45	37.5	XM_002343086.1:c.1411G>T	NM_001161630.1:c.1411G>T
BT-20	chr11	94862577	G	T	ENDOD1	p.G446V	131	66	33.5025	NM_015036.1:c.1337G>T	NM_015036.2:c.1337G>T
BT-20	chr11	101771248	G	A	ANGPTL5	p.R192W	0	265	100	NM_178127.4:c.574C>T	XM_005271496.1:c.574C>T
BT-20	chr11	102272839	C	A	TMEM123, TMEM123	p.V86F, p.V67F	21	42	66.6667	NM_052932.2:c.256G>T
BT-20	chr11	102562700	C	T	MMP27	p.D447N	0	94	100	NM_022122.2:c.1339G>A
BT-20	chr11	102567207	T	A	MMP27	p.E266V	0	168	100	NM_022122.2:c.797A>T
BT-20	chr11	102576375	G	A	MMP27	p.T24M	0	68	100	NM_022122.2:c.71C>T
BT-20	chr11	102713620	T	C	MMP3	p.K45E	124	68	35.4167	NM_002422.3:c.133A>G
BT-20	chr11	103029516	A	G	DYNC2H1, DYNC2H1	p.K1413R, p.K1413R	0	20	100	NM_001080463.1:c.4238A>G	NM_001377.2:c.4238A>G
BT-20	chr11	103082590	G	A	DYNC2H1, DYNC2H1	p.R2871Q, p.R2871Q	0	69	100	NM_001080463.1:c.8612G>A	NM_001377.2:c.8612G>A
BT-20	chr11	104763117	G	A	CASP12, CASP12, CASP12, CASP12, CASP12, CASP12, CASP12, CASP12	p.R125X, p.R125X, p.R41X, p.R125X, p.R125X, p.R28X, p.R125X, p.R41X	0	87	100	NM_001191016.1:c.373C>T	NR_000035.2:n.629C>T	NR_034061.1:n.629C>T	NR_034063.1:n.629C>T	NR_034064.1:n.629C>T	NR_034065.1:n.629C>T	NR_034066.1:n.377C>T	NR_034067.1:n.629C>T	NR_034068.1:n.377C>T	NR_034070.1:n.724C>T	NR_034071.1:n.724C>T	XM_003118977.1:c.373C>T	XM_003118978.1:c.82C>T	XM_003118979.1:c.373C>T
BT-20	chr11	104768000	G	A	CASP12, CASP12, CASP12, CASP12, CASP12	p.T68I, p.T68I, p.T68I, p.T68I, p.T68I	0	414	100	NM_001191016.1:c.203C>T	NR_000035.2:n.459C>T	NR_034061.1:n.459C>T	NR_034063.1:n.459C>T	NR_034064.1:n.459C>T	NR_034065.1:n.459C>T	NR_034066.1:n.263+1135C>T	NR_034067.1:n.459C>T	NR_034068.1:n.263+1135C>T	NR_034070.1:n.459C>T	NR_034071.1:n.459C>T	NR_034078.1:n.*4276C>T	NR_034079.1:n.*4276C>T	XM_003118977.1:c.203C>T	XM_003118978.1:c.-184C>T	XM_003118979.1:c.203C>T
BT-20	chr11	104869708	G	C	CASP5, CASP5, CASP5, CASP5, CASP5, CASP5	p.L347V, p.L116V, p.L334V, p.L116V, p.L192V, p.L276V	81	134	62.3256	NM_001136109.1:c.826C>G	NM_001136110.1:c.574C>G	NM_001136111.1:c.346C>G	NM_001136112.1:c.1039C>G	NM_004347.3:c.1000C>G	NR_024239.1:n.748C>G	NR_036562.1:n.496C>G	XM_005271691.1:c.952C>G
BT-20	chr11	107299631	G	A	CWF19L2	p.H443Y	82	234	74.0506	NM_152434.2:c.1327C>T
BT-20	chr11	108043988	C	T	NPAT, NPAT	p.V370I, p.V575I	91	170	65.1341	NM_002519.2:c.1723G>A
BT-20	chr11	108121636	A	C	ATM, ATM	p.K482Q, p.K482Q	52	89	63.1206	NM_000051.3:c.1444A>C	XM_005271561.1:c.1444A>C	XM_005271562.1:c.1444A>C	XM_005271563.1:c.1444A>C	XM_005271564.1:c.400A>C
BT-20	chr11	108175462	G	A	ATM, ATM, ATM, ATM	p.D505N, p.D210N, p.D1853N, p.D1853N	33	64	65.9794	NM_000051.3:c.5557G>A	NM_138292.3:c.1513G>A	XM_005271561.1:c.5557G>A	XM_005271562.1:c.5557G>A	XM_005271563.1:c.5557G>A	XM_005271564.1:c.4513G>A	XM_005271416.1:c.*4236C>T
BT-20	chr11	108183167	A	G	ATM, ATM, ATM, ATM, ATM	p.N635S, p.N340S, p.N1983S, p.N97S, p.N1983S	0	53	100	NM_000051.3:c.5948A>G	NM_138292.3:c.1904A>G	XM_005271561.1:c.5948A>G	XM_005271562.1:c.5948A>G	XM_005271563.1:c.5948A>G	XM_005271564.1:c.4904A>G	XM_005271416.1:c.641-3369T>C
BT-20	chr11	108380335	T	C	EXPH5, EXPH5, EXPH5	p.N1967D, p.N1779D, p.N1811D	0	442	100	XR_246464.1:n.267-5703T>C	NM_001144763.1:c.5671A>G	NM_001144765.1:c.5335A>G	NM_015065.2:c.5899A>G	XM_005271461.1:c.5878A>G	XM_005271462.1:c.5431A>G	XM_005271463.1:c.5335A>G
BT-20	chr11	108381247	C	T	EXPH5, EXPH5, EXPH5	p.G1663R, p.G1475R, p.G1507R	193	86	30.8244	XR_246464.1:n.267-4791C>T	NM_001144763.1:c.4759G>A	NM_001144765.1:c.4423G>A	NM_015065.2:c.4987G>A	XM_005271461.1:c.4966G>A	XM_005271462.1:c.4519G>A	XM_005271463.1:c.4423G>A
BT-20	chr11	108384207	C	T	EXPH5, EXPH5, EXPH5	p.S676N, p.S488N, p.S520N	141	62	30.5419	XR_246464.1:n.267-1831C>T	NM_001144763.1:c.1799G>A	NM_001144765.1:c.1463G>A	NM_015065.2:c.2027G>A	XM_005271461.1:c.2006G>A	XM_005271462.1:c.1559G>A	XM_005271463.1:c.1463G>A
BT-20	chr11	108409784	T	A	EXPH5	p.E137V	49	27	35.5263	NM_001144763.1:c.182A>T	NM_001144765.1:c.-1167A>T	NM_015065.2:c.410A>T	XM_005271461.1:c.389A>T	XM_005271462.1:c.-1120A>T	XM_005271463.1:c.-1167A>T
BT-20	chr11	108409797	T	A	EXPH5	p.K133X	53	24	31.1688	NM_001144763.1:c.169A>T	NM_001144765.1:c.-1180A>T	NM_015065.2:c.397A>T	XM_005271461.1:c.376A>T	XM_005271462.1:c.-1133A>T	XM_005271463.1:c.-1180A>T
BT-20	chr11	108464209	T	C	EXPH5	p.R19G	180	68	27.4194	NM_015065.2:c.55A>G	XM_005271461.1:c.34A>G
BT-20	chr11	111724133	C	T	ALG9, ALG9, ALG9, ALG9, ALG9, ALG9, ALG9	p.V243I, p.V118I, p.V118I, p.V117I, p.V184I, p.V118I, p.V118I	27	53	66.25	NM_001077690.1:c.866G>A	NM_001077691.1:c.352G>A	NM_001077692.1:c.352G>A	NM_024740.2:c.866G>A
BT-20	chr11	111749349	A	T	FDXACB1	p.I87N	47	89	65.4412	NM_022761.2:c.-936A>T	XM_005271646.1:c.-2826A>T	XM_005271647.1:c.-2826A>T	NM_138378.1:c.260T>A	NM_138378.2:c.260T>A	NR_038364.1:n.497+336T>A
BT-20	chr11	111795085	C	G	C11orf52	p.T23R	7	22	75.8621	NM_080659.2:c.68C>G	NR_037651.1:n.551C>G	NM_001278542.1:c.-3063C>G
BT-20	chr11	112065434	T	C	BCO2, BCO2, BCO2, BCO2, BCO2, BCO2	p.L197P, p.L231P, p.L126P, p.L197P, p.L58P, p.L197P	0	69	100	NM_001037290.1:c.590T>C	NM_001037290.2:c.590T>C	NM_001256397.1:c.590T>C	NM_001256398.1:c.517+1014T>C	NM_001256400.1:c.377T>C	NM_031938.4:c.692T>C	NM_031938.5:c.692T>C	XM_005271692.1:c.692T>C
BT-20	chr11	112088499	A	C	BCO2, BCO2, BCO2, BCO2, BCO2, BCO2	p.I514L, p.I548L, p.I443L, p.I514L, p.I475L, p.I508L	0	67	100	NM_001037290.1:c.1540A>C	NM_001037290.2:c.1540A>C	NM_001256397.1:c.1522A>C	NM_001256398.1:c.1423A>C	NM_001256400.1:c.1327A>C	NM_031938.4:c.1642A>C	NM_031938.5:c.1642A>C	XM_005271692.1:c.1513A>C
BT-20	chr11	112123095	A	G	C11orf34	p.S142P	38	57	60	NM_001145024.1:c.424T>C
BT-20	chr11	112832353	T	C	NCAM1, NCAM1, NCAM1, NCAM1, NCAM1	p.F5L, p.F5L, p.F5L, p.F5L, p.F5L	0	10	100	XR_246476.1:n.246-155A>G	NM_000615.5:c.20T>C	NM_000615.6:c.20T>C	NM_001076682.2:c.20T>C	NM_001076682.3:c.20T>C	NM_001242607.1:c.20T>C	NM_001242608.1:c.20T>C	NM_181351.3:c.20T>C	NM_181351.4:c.20T>C
BT-20	chr11	113130951	G	T	NCAM1, NCAM1, NCAM1, NCAM1, NCAM1, NCAM1	p.E701D, p.E675D, p.E665D, p.E665D, p.E700D, p.E59D	27	36	57.1429	NM_000615.5:c.2008G>T	NM_000615.6:c.2008G>T	NM_001076682.2:c.2113G>T	NM_001076682.3:c.2113G>T	NM_001242607.1:c.2116G>T	NM_001242608.1:c.2008G>T	NM_181351.3:c.2038G>T	NM_181351.4:c.2038G>T
BT-20	chr11	113194168	A	C	TTC12, TTC12	p.M73L, p.M73L	0	72	100	NM_017868.3:c.217A>C	XM_005271603.1:c.217A>C	XM_005271604.1:c.217A>C	XM_005271605.1:c.217A>C	XM_005271606.1:c.217A>C	XM_005271607.1:c.217A>C
BT-20	chr11	113266821	G	A	ANKK1	p.A239T	31	27	46.5517	NM_178510.1:c.715G>A
BT-20	chr11	113270015	G	C	ANKK1	p.G442R	0	203	100	NM_178510.1:c.1324G>C
BT-20	chr11	113270160	A	G	ANKK1	p.H490R	41	67	62.037	NM_178510.1:c.1469A>G
BT-20	chr11	113270828	G	A	ANKK1	p.E713K	108	56	34.1463	NM_178510.1:c.2137G>A
BT-20	chr11	113561054	A	G	TMPRSS5, TMPRSS5, TMPRSS5, TMPRSS5, TMPRSS5, TMPRSS5, TMPRSS5	p.F290L, p.F360L, p.F110L, p.F325L, p.F369L, p.F256L, p.F110L	0	42	100	NM_030770.2:c.1105T>C	XM_005271683.1:c.1078T>C	XM_005271684.1:c.973T>C	XM_005271685.1:c.898T>C	XM_005271686.1:c.766T>C
BT-20	chr11	113803028	A	C	HTR3B, HTR3B	p.Y129S, p.Y118S	78	116	59.7938	NM_006028.3:c.386A>C	NM_006028.4:c.386A>C
BT-20	chr11	114393652	C	T	FAM55A, FAM55A	p.G60R, p.G211R	0	106	100	NM_152315.2:c.631G>A	XM_005271404.1:c.1057G>A	XR_246481.1:n.-3687C>T	XR_246482.1:n.-3687C>T
BT-20	chr11	114441943	G	A	FAM55D, FAM55D	p.A167V, p.A451V	0	138	100	NM_001077639.1:c.1352C>T	NM_017678.2:c.500C>T
BT-20	chr11	114442103	A	G	FAM55D, FAM55D	p.Y114H, p.Y398H	0	83	100	NM_001077639.1:c.1192T>C	NM_017678.2:c.340T>C
BT-20	chr11	116691675	T	A	APOA4	p.T367S	33	82	71.3043	NM_000482.3:c.1099A>T	XM_002343131.1:c.-4222T>A
BT-20	chr11	116692334	C	T	APOA4	p.S147N	0	185	100	NM_000482.3:c.440G>A	XM_002343131.1:c.-3563C>T
BT-20	chr11	117042377	G	A	PAFAH1B2	p.V151M	0	142	100	NM_001184746.1:c.451G>A	NM_001184747.1:c.412-4245G>A	NM_001184748.1:c.394-3232G>A	NM_002572.2:c.*3962G>A	NM_002572.3:c.*3962G>A	XR_246451.1:n.589G>A	XR_246452.1:n.550-4245G>A
BT-20	chr11	117160347	A	G	BACE1, BACE1, BACE1, BACE1, BACE1, BACE1	p.C356R, p.C481R, p.C412R, p.C437R, p.C456R, p.C381R	0	139	100	NM_001077239.1:c.*4480A>G	NM_001278249.1:c.*4480A>G	NM_207343.2:c.*4480A>G	NM_207343.3:c.*4480A>G	XM_005271497.1:c.*4480A>G	XM_005271498.1:c.*4480A>G	NR_037803.1:n.-1715A>G	NM_001207048.1:c.1141T>C	NM_001207049.1:c.1066T>C	NM_012104.3:c.1441T>C	NM_012104.4:c.1441T>C	NM_138971.2:c.1309T>C	NM_138971.3:c.1309T>C	NM_138972.2:c.1366T>C	NM_138972.3:c.1366T>C	NM_138973.2:c.1234T>C	NM_138973.3:c.1234T>C
BT-20	chr11	117266312	C	G	CEP164, CEP164, CEP164, CEP164	p.T991S, p.T988S, p.T421S, p.T962S	27	35	56.4516	NM_001271933.1:c.2972C>G	NM_014956.4:c.2963C>G	XM_005271451.1:c.4658C>G	XM_005271452.1:c.4658C>G	XM_005271453.1:c.4649C>G	XM_005271454.1:c.2972C>G	XM_005271455.1:c.2972C>G	XM_005271456.1:c.2963C>G	XM_005271457.1:c.2972C>G	XM_005271458.1:c.2894C>G	XM_005271459.1:c.2894C>G	XM_005271460.1:c.2633C>G
BT-20	chr11	117267884	A	G	CEP164, CEP164, CEP164	p.Q1122R, p.Q1119R, p.Q552R	16	19	54.2857	NM_001271933.1:c.3365A>G	NM_014956.4:c.3356A>G	XM_005271451.1:c.5051A>G	XM_005271452.1:c.5048A>G	XM_005271453.1:c.5042A>G	XM_005271454.1:c.3365A>G	XM_005271455.1:c.3365A>G	XM_005271456.1:c.3356A>G	XM_005271457.1:c.3365A>G	XM_005271458.1:c.3287A>G	XM_005271459.1:c.3287A>G	XM_005271460.1:c.3026A>G
BT-20	chr11	117403235	G	T	DSCAML1, DSCAML1	p.H232N, p.H36N	8	10	55.5556	NM_020693.2:c.694C>A
BT-20	chr11	117693255	T	C	FXYD2	p.E68G	42	17	28.8136	NM_001204268.1:c.299-60A>G	NM_001243598.1:c.311+139A>G	NM_001243598.2:c.311+139A>G	NR_037907.1:n.756+139A>G	XR_110525.1:n.-3121A>G	NM_001127489.1:c.203A>G	NM_001680.4:c.65-60A>G	NM_021603.3:c.59-60A>G	XM_005271570.1:c.203A>G	XM_005271571.1:c.59-60A>G	XM_002343122.1:c.386T>C
BT-20	chr11	117693258	G	A	FXYD2	p.A67V	38	15	28.3019	NM_001204268.1:c.299-63C>T	NM_001243598.1:c.311+136C>T	NM_001243598.2:c.311+136C>T	NR_037907.1:n.756+136C>T	XR_110525.1:n.-3124C>T	NM_001127489.1:c.200C>T	NM_001680.4:c.65-63C>T	NM_021603.3:c.59-63C>T	XM_005271570.1:c.200C>T	XM_005271571.1:c.59-63C>T	XM_002343122.1:c.389G>A
BT-20	chr11	117774291	A	C	TMPRSS13	p.L265V	0	132	100	NM_001077263.1:c.1677+79T>G	NM_001077263.2:c.1677+79T>G	NM_001206789.1:c.1572+79T>G	NM_001206790.1:c.*4842T>G	NM_001244995.1:c.1677+79T>G	XM_005271693.1:c.1756T>G
BT-20	chr11	117864063	A	G	IL10RA, IL10RA, IL10RA, IL10RA, IL10RA	p.S10G, p.S159G, p.S10G, p.S139G, p.S139G	41	35	46.0526	NM_001558.3:c.475A>G	NR_026691.1:n.682A>G
BT-20	chr11	117869670	A	G	IL10RA, IL10RA, IL10RA, IL10RA, IL10RA	p.R202G, p.R351G, p.R202G, p.R331G, p.R331G	34	63	64.9485	NM_001558.3:c.1051A>G	NR_026691.1:n.1258A>G
BT-20	chr11	117982495	T	G	TMPRSS4, TMPRSS4, TMPRSS4, TMPRSS4, TMPRSS4, TMPRSS4, TMPRSS4	p.V203G, p.V168G, p.V183G, p.V208G, p.V183G, p.V61G, p.V206G	0	65	100	NM_001083947.1:c.608T>G	NM_001173551.1:c.617T>G	NM_001173552.1:c.503T>G	NM_019894.3:c.623T>G	XM_005271613.1:c.623T>G	XM_005271614.1:c.617T>G	XM_005271615.1:c.503T>G	XM_005271616.1:c.623T>G	XM_005271617.1:c.548T>G	XR_246454.1:n.872T>G
BT-20	chr11	118074337	A	G	AMICA1, AMICA1, AMICA1, AMICA1, AMICA1, AMICA1, AMICA1	p.V3A, p.V183A, p.V149A, p.V193A, p.V154A, p.V193A, p.V154A	54	120	68.9655	NM_001098526.1:c.578T>C	NM_153206.2:c.548T>C	XM_005271406.1:c.578T>C	XM_005271407.1:c.548T>C	XM_005271408.1:c.461T>C	XM_005271409.1:c.461T>C
BT-20	chr11	118081345	A	T	AMICA1, AMICA1, AMICA1, AMICA1, AMICA1, AMICA1	p.I84N, p.I50N, p.I94N, p.I55N, p.I94N, p.I55N	55	104	65.4088	NM_001098526.1:c.281T>A	NM_153206.2:c.251T>A	XM_005271406.1:c.281T>A	XM_005271407.1:c.251T>A	XM_005271408.1:c.164T>A	XM_005271409.1:c.164T>A
BT-20	chr11	118529017	T	G	TREH, TREH	p.X547S, p.X455S	0	23	100	NM_001144758.1:c.*1484T>G	NM_001144758.2:c.*1484T>G	NM_001144759.1:c.*1484T>G	NM_001144759.2:c.*1484T>G	NM_015157.2:c.*1484T>G	NM_015157.3:c.*1484T>G	XM_005271465.1:c.*1484T>G	XM_005271466.1:c.*1484T>G	XM_005271467.1:c.*1484T>G	XM_005271468.1:c.*1484T>G	XM_005271469.1:c.*1484T>G	XM_005271470.1:c.*1484T>G	XM_005271471.1:c.*1484T>G	XM_005271472.1:c.*1484T>G	XM_005271473.1:c.*1484T>G	XM_005271474.1:c.*1484T>G	XM_005271476.1:c.*1484T>G	NM_007180.2:c.1733A>C
BT-20	chr11	118529069	G	C	TREH, TREH, TREH	p.P530A, p.P561A, p.P438A	0	14	100	NM_001144758.1:c.*1536G>C	NM_001144758.2:c.*1536G>C	NM_001144759.1:c.*1536G>C	NM_001144759.2:c.*1536G>C	NM_015157.2:c.*1536G>C	NM_015157.3:c.*1536G>C	XM_005271465.1:c.*1536G>C	XM_005271466.1:c.*1536G>C	XM_005271467.1:c.*1536G>C	XM_005271468.1:c.*1536G>C	XM_005271469.1:c.*1536G>C	XM_005271470.1:c.*1536G>C	XM_005271471.1:c.*1536G>C	XM_005271472.1:c.*1536G>C	XM_005271473.1:c.*1536G>C	XM_005271474.1:c.*1536G>C	XM_005271476.1:c.*1536G>C	NM_007180.2:c.1681C>G
BT-20	chr11	118529078	G	C	TREH, TREH, TREH	p.P527A, p.P558A, p.P435A	0	14	100	NM_001144758.1:c.*1545G>C	NM_001144758.2:c.*1545G>C	NM_001144759.1:c.*1545G>C	NM_001144759.2:c.*1545G>C	NM_015157.2:c.*1545G>C	NM_015157.3:c.*1545G>C	XM_005271465.1:c.*1545G>C	XM_005271466.1:c.*1545G>C	XM_005271467.1:c.*1545G>C	XM_005271468.1:c.*1545G>C	XM_005271469.1:c.*1545G>C	XM_005271470.1:c.*1545G>C	XM_005271471.1:c.*1545G>C	XM_005271472.1:c.*1545G>C	XM_005271473.1:c.*1545G>C	XM_005271474.1:c.*1545G>C	XM_005271476.1:c.*1545G>C	NM_007180.2:c.1672C>G
BT-20	chr11	118530611	T	C	TREH, TREH, TREH	p.T358A, p.T389A, p.T266A	23	58	71.6049	NM_001144758.1:c.*3078T>C	NM_001144758.2:c.*3078T>C	NM_001144759.1:c.*3078T>C	NM_001144759.2:c.*3078T>C	NM_015157.2:c.*3078T>C	NM_015157.3:c.*3078T>C	XM_005271465.1:c.*3078T>C	XM_005271466.1:c.*3078T>C	XM_005271467.1:c.*3078T>C	XM_005271468.1:c.*3078T>C	XM_005271469.1:c.*3078T>C	XM_005271470.1:c.*3078T>C	XM_005271471.1:c.*3078T>C	XM_005271472.1:c.*3078T>C	XM_005271473.1:c.*3078T>C	XM_005271474.1:c.*3078T>C	XM_005271476.1:c.*3078T>C	NM_007180.2:c.1165A>G
BT-20	chr11	118952173	A	G	VPS11, VPS11	p.K887R, p.K735R	2	170	98.8372	NM_000190.3:c.-3571A>G	NM_001258208.1:c.-3571A>G	NM_001258209.1:c.-3713A>G	XM_005271531.1:c.-3713A>G	XM_005271532.1:c.-3689A>G	XM_005271533.1:c.-3571A>G	NM_021729.4:c.2665A>G
BT-20	chr11	118967758	T	C	DPAGT1, DPAGT1, DPAGT1, DPAGT1	p.I221V, p.I312V, p.I393V, p.I286V	54	85	61.1511	NM_000190.3:c.*3765T>C	NM_001024382.1:c.*3765T>C	NM_001258208.1:c.*3765T>C	NM_001258209.1:c.*3765T>C	XM_005271531.1:c.*3765T>C	XM_005271532.1:c.*3765T>C	XM_005271533.1:c.*3765T>C	NM_001382.3:c.1177A>G	XM_005271422.1:c.1255A>G	XM_005271423.1:c.934A>G	XM_005271424.1:c.856A>G	NM_002105.2:c.-1654A>G	XR_246424.1:n.-1585A>G
BT-20	chr11	119005132	C	T	HINFP, HINFP, HINFP	p.A246V, p.A493V, p.A493V	57	124	68.5083	NM_001243259.1:c.*280C>T	NM_015517.3:c.1478C>T	NM_015517.4:c.1478C>T	NM_198971.1:c.1478C>T	NM_198971.2:c.1478C>T	XM_005271499.1:c.1478C>T
BT-20	chr11	119043656	C	T	NLRX1, NLRX1, NLRX1, NLRX1	p.P63S, p.P63S, p.P63S, p.P63S	32	59	64.8352	NM_024618.2:c.187C>T	NM_170722.1:c.187C>T	XM_005271667.1:c.187C>T	XM_005271668.1:c.187C>T	XM_005271669.1:c.187C>T	XM_005271670.1:c.-348C>T	XM_005271671.1:c.-348C>T	XM_005271672.1:c.-348C>T
BT-20	chr11	119052826	C	A	NLRX1, NLRX1, NLRX1, NLRX1	p.A793E, p.A793E, p.A793E, p.A793E	57	89	60.9589	NM_024618.2:c.2378C>A	NM_170722.1:c.2378C>A	XM_005271667.1:c.2378C>A	XM_005271668.1:c.2378C>A	XM_005271669.1:c.2378C>A	XM_005271670.1:c.1844C>A	XM_005271671.1:c.1844C>A	XM_005271672.1:c.1844C>A	NM_001168468.1:c.-3378C>A	NM_024791.2:c.-3378C>A	NM_024791.3:c.-3378C>A	NR_033122.1:n.-3340C>A	XM_005271677.1:c.-3493C>A	XM_005271678.1:c.-3309C>A
BT-20	chr11	119059404	G	A	PDZD3, PDZD3, PDZD3, PDZD3, PDZD3	p.R359Q, p.R68Q, p.R358Q, p.R372Q, p.R438Q	69	145	67.757	NM_001145018.1:c.*1605C>T	XM_005271515.1:c.*1605C>T	XM_005271516.1:c.*1605C>T	XM_005271517.1:c.*1605C>T	NM_001168468.1:c.1115G>A	NM_024791.2:c.1073G>A	NM_024791.3:c.1073G>A	NR_033122.1:n.1229G>A	XM_005271677.1:c.1076G>A	XM_005271678.1:c.*450G>A	NM_024618.2:c.*5256G>A	NM_170722.1:c.*4715G>A	XM_005271667.1:c.*5256G>A	XM_005271668.1:c.*5256G>A	XM_005271669.1:c.*5256G>A	XM_005271670.1:c.*5256G>A	XM_005271671.1:c.*5256G>A	XM_005271672.1:c.*5256G>A
BT-20	chr11	119063908	C	T	CCDC153	p.R101H	27	38	58.4615	NM_001145018.1:c.302G>A	XM_005271515.1:c.473G>A	XM_005271516.1:c.302G>A	XM_005271517.1:c.182G>A	NM_001168468.1:c.*3707C>T	NM_024791.2:c.*3707C>T	NM_024791.3:c.*3707C>T	NR_033122.1:n.*2976C>T	XM_005271677.1:c.*3707C>T	XM_005271678.1:c.*4954C>T
BT-20	chr11	119216504	C	T	C1QTNF5	p.V136M	0	82	100	NM_031433.2:c.406G>A	NM_031433.3:c.406G>A	XM_005271689.1:c.406G>A	XM_005271690.1:c.406G>A	XM_002343125.1:c.*4880C>T	NM_001278431.1:c.-5143G>A	NM_015645.3:c.-2231G>A	NM_015645.4:c.-2231G>A
BT-20	chr11	119252199	T	G	USP2	p.Y10S	0	119	100	NM_001243759.1:c.29A>C	NM_004205.4:c.-58A>C	XM_005271721.1:c.-2524A>C	NR_034160.1:n.-289T>G	XR_246411.1:n.-290T>G	XR_246412.1:n.-290T>G
BT-20	chr11	119510644	A	C	PVRL1	p.V361G	57	27	32.1429	NM_203285.1:c.1082T>G
BT-20	chr11	120099658	A	G	OAF	p.H210R	0	125	100	NM_178507.2:c.629A>G
BT-20	chr11	120099679	G	A	OAF	p.R217H	0	157	100	NM_178507.2:c.650G>A
BT-20	chr11	120175749	A	G	POU2F3, POU2F3, POU2F3, POU2F3	p.H82R, p.H152R, p.H154R, p.H106R	0	37	100	NM_001244682.1:c.461A>G	NM_014352.2:c.455A>G	NM_014352.3:c.455A>G
BT-20	chr11	120989335	A	G	TECTA	p.R371G	69	34	33.0097	NM_005422.2:c.1111A>G	XM_005271653.1:c.1111A>G
BT-20	chr11	121000774	T	C	TECTA	p.V932A	84	25	22.9358	NM_005422.2:c.2795T>C	XM_005271653.1:c.2795T>C
BT-20	chr11	121032978	G	A	TECTA	p.S1724N	0	131	100	NM_005422.2:c.5171G>A	XM_005271653.1:c.5156G>A
BT-20	chr11	121437819	C	G	SORL1	p.Q1074E	0	309	100	NM_003105.4:c.3220C>G	NM_003105.5:c.3220C>G
BT-20	chr11	121491782	G	A	SORL1, SORL1, SORL1	p.V813I, p.V582I, p.V1967I	0	97	100	NM_003105.4:c.5899G>A	NM_003105.5:c.5899G>A	XM_005271652.1:c.2629G>A
BT-20	chr11	122646967	G	A	UBASH3B	p.A68T	24	22	47.8261	NM_032873.4:c.202G>A	XM_005271712.1:c.286G>A	XM_002343132.1:c.7C>T
BT-20	chr11	122738261	A	G	CRTAM, CRTAM	p.K321R, p.K122R	0	17	100	NM_019604.2:c.962A>G
BT-20	chr11	123600475	A	G	ZNF202, ZNF202, ZNF202	p.V154A, p.V154A, p.V154A	0	100	100	NM_003455.2:c.461T>C	XM_005271659.1:c.461T>C	XM_005271660.1:c.461T>C	XM_005271661.1:c.461T>C	XM_005271662.1:c.461T>C	XM_005271663.1:c.461T>C	XM_005271664.1:c.-212T>C
BT-20	chr11	123676388	G	A	OR6M1	p.R224C	34	58	63.0435	NM_001005325.1:c.670C>T
BT-20	chr11	123753937	A	G	TMEM225	p.C196R	0	163	100	NM_001013743.1:c.586T>C
BT-20	chr11	123754844	T	C	TMEM225	p.N134S	0	58	100	NM_001013743.1:c.401A>G
BT-20	chr11	123777497	G	A	OR8D4	p.C120Y	0	161	100	NM_001005197.1:c.359G>A
BT-20	chr11	123777536	G	A	OR8D4	p.R133K	0	110	100	NM_001005197.1:c.398G>A
BT-20	chr11	123777986	T	C	OR8D4	p.L283P	0	250	100	NM_001005197.1:c.848T>C
BT-20	chr11	123778031	G	A	OR8D4	p.R298K	0	195	100	NM_001005197.1:c.893G>A
BT-20	chr11	123847473	A	G	OR10S1	p.V309A	0	137	100	NM_001004474.1:c.926T>C
BT-20	chr11	123848121	T	C	OR10S1	p.K93R	1	127	99.2188	NM_001004474.1:c.278A>G
BT-20	chr11	123848212	C	T	OR10S1	p.G63S	0	111	100	NM_001004474.1:c.187G>A
BT-20	chr11	123887164	A	C	OR10G4	p.K295Q	0	97	100	NM_001004462.1:c.883A>C
BT-20	chr11	124095414	C	G	OR8G2	p.S6C	40	98	71.0145	NM_001007249.1:c.17C>G
BT-20	chr11	124180082	A	G	OR8D1	p.L194P	0	45	100	NM_001002917.1:c.581T>C
BT-20	chr11	124180282	A	C	OR8D1	p.C127W	0	59	100	NM_001002917.1:c.381T>G
BT-20	chr11	124440362	C	G	OR8A1	p.T133R	1	262	99.6198	NM_001005194.1:c.398C>G
BT-20	chr11	124440617	C	T	OR8A1	p.S218L	0	452	100	NM_001005194.1:c.653C>T
BT-20	chr11	124767067	T	C	ROBO4	p.Q54R	81	30	27.027	NM_019055.5:c.161A>G	XM_005271595.1:c.71-501A>G	XM_005271596.1:c.-159-116A>G	XM_005271597.1:c.-358A>G
BT-20	chr11	124789755	T	C	HEPN1	p.W37R	192	83	30.1818	NM_001037558.2:c.109T>C	NM_152722.4:c.*1279A>G	XM_005271449.1:c.*1279A>G	XM_005271450.1:c.*506A>G
BT-20	chr11	124793682	T	C	HEPACAM, HEPACAM	p.M218V, p.M218V	0	104	100	NM_001037558.2:c.*3769T>C	NM_152722.4:c.652A>G	XM_005271449.1:c.652A>G	XM_005271450.1:c.652A>G
BT-20	chr11	124947396	A	G	SLC37A2, SLC37A2	p.I96V, p.I96V	67	124	64.9215	NM_001145290.1:c.286A>G	NM_198277.2:c.286A>G	XR_246418.1:n.587A>G
BT-20	chr11	124972208	A	G	TMEM218, TMEM218	p.L12S, p.L12S	0	121	100	NM_001080546.1:c.-71T>C	NM_001080546.2:c.-71T>C	NM_001258238.1:c.-71T>C	NM_001258239.1:c.35T>C	NM_001258240.1:c.-71T>C	NM_001258241.1:c.-71T>C	NM_001258242.1:c.35T>C	NM_001258243.1:c.35T>C	NM_001258244.1:c.-71T>C	NM_001258245.1:c.-71T>C	NM_001258246.1:c.35T>C	NM_001258247.1:c.-61-10T>C	NR_047586.1:n.261T>C	NR_047587.1:n.178-1009T>C	NR_047588.1:n.349T>C	NR_047589.1:n.246+422T>C	NR_047590.1:n.286T>C	NR_047591.1:n.305+422T>C	NR_047592.1:n.252T>C	XM_005271431.1:c.50T>C	XM_005271432.1:c.35T>C	XM_005271433.1:c.35T>C	XM_005271434.1:c.50T>C	XM_005271435.1:c.-71T>C	XM_005271436.1:c.-71T>C	XM_005271437.1:c.-71T>C	XM_005271438.1:c.-71T>C
BT-20	chr11	125351472	A	T	FEZ1, FEZ1	p.D123E, p.D123E	15	5	25	NM_005103.3:c.369T>A	NM_005103.4:c.369T>A	XM_005271734.1:c.369T>A	XM_005271735.1:c.369T>A
BT-20	chr11	125452313	A	G	EI24, EI24, EI24	p.H248R, p.H272R, p.H286R	20	45	69.2308	NM_001007277.1:c.745A>G	NM_004879.3:c.857A>G
BT-20	chr11	125479496	C	T	STT3A	p.R377C	70	129	64.8241	NM_001278503.1:c.1117+12C>T	NM_001278504.1:c.841+12C>T	NM_152713.3:c.1117+12C>T	NM_152713.4:c.1117+12C>T
BT-20	chr11	125525195	A	G	CHEK1, CHEK1, CHEK1, CHEK1, CHEK1, CHEK1	p.I487V, p.I471V, p.I437V, p.I471V, p.I471V, p.I471V	0	223	100	NM_001114121.1:c.1411A>G	NM_001114121.2:c.1411A>G	NM_001114122.1:c.1411A>G	NM_001114122.2:c.1411A>G	NM_001244846.1:c.1309A>G	NM_001274.4:c.1411A>G	NM_001274.5:c.1411A>G	NR_045204.1:n.2084A>G	NR_045205.1:n.1845A>G
BT-20	chr11	125617610	A	G	PATE1, PATE1	p.Q35R, p.Q47R	6	14	70	NM_138294.2:c.140A>G	XM_005271411.1:c.104A>G
BT-20	chr11	125763746	C	G	PUS3	p.E460D	58	111	65.6805	NM_001271985.1:c.756G>C	NM_031307.3:c.1380G>C	XM_005271687.1:c.1083G>C	XM_005271688.1:c.*403G>C	NM_001134793.1:c.-26+2379C>G	NM_145014.2:c.-81+2379C>G	XM_005271429.1:c.-81+2379C>G	XM_005271430.1:c.-25-5493C>G
BT-20	chr11	125766044	C	A	PUS3	p.A46S	79	149	65.3509	NM_001271985.1:c.-246-360G>T	NM_031307.3:c.136G>T	XM_005271687.1:c.82-360G>T	XM_005271688.1:c.136G>T	NM_001134793.1:c.-25-3195C>A	NM_145014.2:c.-80-2955C>A	XM_005271429.1:c.-80-2955C>A	XM_005271430.1:c.-25-3195C>A
BT-20	chr11	125766173	A	C	PUS3	p.Y3D	96	49	33.7931	NM_001271985.1:c.-246-489T>G	NM_031307.3:c.7T>G	XM_005271687.1:c.82-489T>G	XM_005271688.1:c.7T>G	NM_001134793.1:c.-25-3066A>C	NM_145014.2:c.-80-2826A>C	XM_005271429.1:c.-80-2826A>C	XM_005271430.1:c.-25-3066A>C
BT-20	chr11	125769354	T	C	HYLS1, HYLS1, HYLS1	p.C31R, p.C31R, p.C31R	39	84	68.2927	NM_001271985.1:c.-246-3670A>G	NM_031307.3:c.-46-3129A>G	XM_005271687.1:c.82-3670A>G	XM_005271688.1:c.-46-3129A>G	NM_013264.3:c.-5059T>C	NM_013264.4:c.-5059T>C	NM_001134793.1:c.91T>C	NM_145014.2:c.91T>C	XM_005271429.1:c.91T>C	XM_005271430.1:c.91T>C
BT-20	chr11	125830970	A	T	CDON, CDON, CDON	p.I1221N, p.I1244N, p.I598N	27	42	60.8696	NM_001243597.1:c.3731T>A	NM_016952.4:c.3662T>A	XM_005271584.1:c.3731T>A	XM_005271585.1:c.3731T>A	XM_005271586.1:c.3731T>A	XM_294675.7:c.*4235A>T	XM_294675.8:c.*4235A>T	XM_294675.9:c.*4235A>T
BT-20	chr11	125891269	C	T	CDON, CDON, CDON	p.V75I, p.V75I, p.V75I	16	31	65.9574	NM_001243597.1:c.223G>A	NM_016952.4:c.223G>A	XM_005271584.1:c.223G>A	XM_005271585.1:c.223G>A	XM_005271586.1:c.223G>A
BT-20	chr11	126081403	T	C	RPUSD4, RPUSD4	p.Q44R, p.Q44R	0	156	100	NM_001144827.1:c.131A>G	NM_032795.2:c.131A>G	XM_005271708.1:c.-3998A>G	NM_024556.2:c.-399T>C	NM_024556.3:c.-399T>C	XM_005271665.1:c.-399T>C	XM_005271666.1:c.-399T>C
BT-20	chr11	126162843	C	T	TIRAP, TIRAP, TIRAP, TIRAP, TIRAP	p.S180L, p.S180L, p.S180L, p.S180L, p.S180L	0	101	100	XM_002343135.1:c.-3391G>A	NM_001039661.1:c.539C>T	NM_148910.2:c.539C>T	XM_005271399.1:c.866C>T
BT-20	chr11	126343227	T	C	KIRREL3, KIRREL3, KIRREL3	p.I190V, p.I190V, p.I190V	22	42	65.625	NM_001161707.1:c.568A>G	NM_032531.2:c.568A>G	NM_032531.3:c.568A>G	XM_005271702.1:c.568A>G
BT-20	chr11	128782012	C	G	KCNJ5, KCNJ5, KCNJ5	p.Q282E, p.Q282E, p.Q282E	0	77	100	NM_000890.3:c.844C>G	XM_005271543.1:c.844C>G
BT-20	chr11	128805548	G	A	TP53AIP1, TP53AIP1	p.P101S, p.P105S	57	25	30.4878	NM_001195194.1:c.301C>T	NM_001195195.1:c.254-609C>T	NM_001251964.1:c.*1839C>T	NM_022112.1:c.*1839C>T	NM_022112.2:c.313C>T
BT-20	chr11	128805557	T	C	TP53AIP1, TP53AIP1	p.R98G, p.R102G	57	26	31.3253	NM_001195194.1:c.292A>G	NM_001195195.1:c.254-618A>G	NM_001251964.1:c.*1830A>G	NM_022112.1:c.*1830A>G	NM_022112.2:c.304A>G
BT-20	chr11	129794950	T	C	PRDM10, PRDM10, PRDM10, PRDM10, PRDM10, PRDM10	p.T573A, p.T483A, p.T487A, p.T487A, p.T569A, p.T483A	108	59	35.3293	NM_020228.2:c.1717A>G	NM_199437.1:c.1705A>G	NM_199438.1:c.1459A>G	NM_199439.1:c.1447A>G
BT-20	chr11	130068430	C	T	ST14	p.S533F	37	21	36.2069	NM_021978.3:c.1598C>T
BT-20	chr11	130780225	C	A	SNX19, SNX19, SNX19	p.L61F, p.L618F, p.L618F	0	81	100	NM_014758.2:c.1854G>T	XM_005271545.1:c.1854G>T	XM_005271546.1:c.1854G>T	XM_005271547.1:c.1854G>T	XM_005271548.1:c.129G>T	XM_005271549.1:c.-7G>T	XR_246449.1:n.2188G>T
BT-20	chr11	134151975	G	C	GLB1L3, GLB1L3, GLB1L3	p.R163P, p.R163P, p.R15P	0	55	100	NM_001080407.2:c.488G>C	XM_005271398.1:c.488G>C
BT-20	chr12	235022	C	T	IQSEC3	p.P283S	0	112	100	NM_001170738.1:c.847C>T	NM_015232.1:c.-6-12411C>T
BT-20	chr12	248202	C	G	IQSEC3, IQSEC3	p.A255G, p.A558G	63	29	31.5217	NM_001170738.1:c.1673C>G	NM_015232.1:c.764C>G	NR_033859.1:n.2444-392G>C	XR_242985.1:n.*498G>C
BT-20	chr12	319125	A	G	SLC6A12, SLC6A12, SLC6A12, SLC6A12	p.C10R, p.C10R, p.C10R, p.C10R	87	36	29.2683	NM_001122847.1:c.28T>C	NM_001122847.2:c.28T>C	NM_001122848.1:c.28T>C	NM_001122848.2:c.28T>C	NM_001206931.1:c.28T>C	NM_003044.3:c.28T>C	NM_003044.4:c.28T>C	XM_005253744.1:c.28T>C	XM_005253745.1:c.28T>C	XM_005253746.1:c.28T>C	XM_005253747.1:c.28T>C	XM_005253748.1:c.28T>C	XR_242993.1:n.*4866A>G
BT-20	chr12	427575	A	G	KDM5A, KDM5A	p.M824T, p.M865T	84	154	64.7059	NM_001042603.1:c.2594T>C	NM_005056.2:c.2594T>C
BT-20	chr12	547683	T	C	CCDC77, CCDC77, CCDC77, CCDC77	p.M303T, p.M303T, p.M335T, p.M303T	83	34	29.0598	NM_001130146.1:c.908T>C	NM_001130147.1:c.908T>C	NM_001130148.1:c.908T>C	NM_032358.3:c.1004T>C	XM_005253799.1:c.908T>C	XM_005253800.1:c.1004T>C	XR_242989.1:n.*87T>C	XR_242990.1:n.*1697T>C
BT-20	chr12	863152	G	A	WNK1, WNK1, WNK1, WNK1, WNK1	p.A141T, p.A141T, p.A141T, p.A141T, p.A141T	107	55	33.9506	XM_001714404.1:c.254C>T	NM_001184985.1:c.421G>A	NM_014823.2:c.421G>A	NM_018979.2:c.421G>A	NM_018979.3:c.421G>A	NM_213655.4:c.421G>A	XM_005253733.1:c.421G>A	XM_005253734.1:c.421G>A	XM_005253735.1:c.421G>A	XM_005253736.1:c.421G>A	XM_005253737.1:c.421G>A	XM_005253738.1:c.421G>A	XM_005253739.1:c.421G>A	XM_005253740.1:c.421G>A	XM_005253741.1:c.421G>A	XM_005253742.1:c.421G>A
BT-20	chr12	990912	A	C	WNK1, WNK1, WNK1, WNK1, WNK1	p.T1056P, p.T809P, p.T1308P, p.T229P, p.T1316P	125	178	58.7459	NM_001184985.1:c.3946A>C	NM_014823.2:c.2425A>C	NM_018979.2:c.3166A>C	NM_018979.3:c.3166A>C	NM_213655.4:c.3922A>C	XM_005253733.1:c.4405A>C	XM_005253734.1:c.3166A>C	XM_005253735.1:c.3166A>C	XM_005253736.1:c.3082A>C	XM_005253737.1:c.3079A>C	XM_005253738.1:c.3166A>C	XM_005253739.1:c.2425A>C	XM_005253740.1:c.2344A>C	XM_005253741.1:c.2341A>C	XM_005253742.1:c.2344A>C	XM_005253743.1:c.1945A>C
BT-20	chr12	994487	G	C	WNK1, WNK1, WNK1, WNK1, WNK1	p.C1506S, p.C1259S, p.C1758S, p.C679S, p.C1766S	0	188	100	NM_001184985.1:c.5297G>C	NM_014823.2:c.3776G>C	NM_018979.2:c.4517G>C	NM_018979.3:c.4517G>C	NM_213655.4:c.5273G>C	XM_005253733.1:c.5756G>C	XM_005253734.1:c.4517G>C	XM_005253735.1:c.4517G>C	XM_005253736.1:c.4433G>C	XM_005253737.1:c.4430G>C	XM_005253738.1:c.4517G>C	XM_005253739.1:c.3776G>C	XM_005253740.1:c.3695G>C	XM_005253741.1:c.3692G>C	XM_005253742.1:c.3695G>C	XM_005253743.1:c.3296G>C
BT-20	chr12	999638	C	T	WNK1, WNK1, WNK1, WNK1, WNK1	p.P1823L, p.P1576L, p.P2075L, p.P996L, p.P2083L	14	12	46.1538	NM_001184985.1:c.6248C>T	NM_014823.2:c.4727C>T	NM_018979.2:c.5468C>T	NM_018979.3:c.5468C>T	NM_213655.4:c.6224C>T	XM_005253733.1:c.6707C>T	XM_005253734.1:c.5468C>T	XM_005253735.1:c.5468C>T	XM_005253736.1:c.5384C>T	XM_005253737.1:c.5381C>T	XM_005253738.1:c.5468C>T	XM_005253739.1:c.4727C>T	XM_005253740.1:c.4646C>T	XM_005253741.1:c.4643C>T	XM_005253742.1:c.4646C>T	XM_005253743.1:c.4247C>T
BT-20	chr12	1023218	G	T	RAD52, RAD52, RAD52	p.S346X, p.S269X, p.S346X	69	99	58.9286	NM_001184985.1:c.*5260G>T	NM_014823.2:c.*5260G>T	NM_018979.2:c.*5260G>T	NM_018979.3:c.*5260G>T	NM_213655.4:c.*5260G>T	XM_005253733.1:c.*5260G>T	XM_005253734.1:c.*5260G>T	XM_005253735.1:c.*5260G>T	XM_005253736.1:c.*5260G>T	XM_005253737.1:c.*5260G>T	XM_005253739.1:c.*5260G>T	XM_005253740.1:c.*5260G>T	XM_005253741.1:c.*5260G>T	XM_005253742.1:c.*5260G>T	XM_005253743.1:c.*5260G>T	NM_134424.2:c.1037C>A	XM_005253720.1:c.1037C>A	XM_005253721.1:c.1037C>A	XM_005253722.1:c.1037C>A	XM_005253723.1:c.935C>A	XM_005253724.1:c.*34C>A	XM_005253725.1:c.*492C>A	XM_005253726.1:c.*2303C>A	XR_242986.1:n.1302C>A
BT-20	chr12	1995403	T	C	CACNA2D4	p.I327V	0	67	100	NM_172364.4:c.979A>G	XR_242992.1:n.1158A>G
BT-20	chr12	2791130	C	T	CACNA1C, CACNA1C, CACNA1C	p.P1820L, p.P1820L, p.P1868L	0	62	100	NM_000719.6:c.5445-586C>T	NM_001129827.1:c.5589-586C>T	NM_001129829.1:c.5568-586C>T	NM_001129830.1:c.5459C>T	NM_001129831.1:c.5529-586C>T	NM_001129832.1:c.5505-586C>T	NM_001129833.1:c.5502-586C>T	NM_001129834.1:c.5502-586C>T	NM_001129835.1:c.5502-586C>T	NM_001129836.1:c.5496-586C>T	NM_001129837.1:c.5469-586C>T	NM_001129838.1:c.5469-586C>T	NM_001129839.1:c.5463-586C>T	NM_001129840.1:c.5445-586C>T	NM_001129841.1:c.5445-586C>T	NM_001129842.1:c.5445-586C>T	NM_001129843.1:c.5445-586C>T	NM_001129844.1:c.5436-586C>T	NM_001129846.1:c.5412-586C>T	NM_001167623.1:c.5445-586C>T	NM_001167624.1:c.5459C>T	NM_001167625.1:c.5625-586C>T	NM_199460.2:c.5603C>T	XM_005253765.1:c.5739-586C>T	XM_005253766.1:c.5612C>T	XM_005253767.1:c.5634-586C>T	XM_005253768.1:c.5598-586C>T	XM_005253769.1:c.5577-586C>T	XM_005253770.1:c.5468C>T	XM_005253771.1:c.5468C>T	XM_005253772.1:c.5538-586C>T	XM_005253773.1:c.5514-586C>T	XM_005253774.1:c.5511-586C>T	XM_005253775.1:c.5511-586C>T	XM_005253776.1:c.5511-586C>T	XM_005253777.1:c.5505-586C>T	XM_005253778.1:c.5478-586C>T	XM_005253779.1:c.5478-586C>T	XM_005253780.1:c.5472-586C>T	XM_005253781.1:c.5454-586C>T
BT-20	chr12	2791132	A	G	CACNA1C, CACNA1C, CACNA1C	p.M1821V, p.M1821V, p.M1869V	0	60	100	NM_000719.6:c.5445-584A>G	NM_001129827.1:c.5589-584A>G	NM_001129829.1:c.5568-584A>G	NM_001129830.1:c.5461A>G	NM_001129831.1:c.5529-584A>G	NM_001129832.1:c.5505-584A>G	NM_001129833.1:c.5502-584A>G	NM_001129834.1:c.5502-584A>G	NM_001129835.1:c.5502-584A>G	NM_001129836.1:c.5496-584A>G	NM_001129837.1:c.5469-584A>G	NM_001129838.1:c.5469-584A>G	NM_001129839.1:c.5463-584A>G	NM_001129840.1:c.5445-584A>G	NM_001129841.1:c.5445-584A>G	NM_001129842.1:c.5445-584A>G	NM_001129843.1:c.5445-584A>G	NM_001129844.1:c.5436-584A>G	NM_001129846.1:c.5412-584A>G	NM_001167623.1:c.5445-584A>G	NM_001167624.1:c.5461A>G	NM_001167625.1:c.5625-584A>G	NM_199460.2:c.5605A>G	XM_005253765.1:c.5739-584A>G	XM_005253766.1:c.5614A>G	XM_005253767.1:c.5634-584A>G	XM_005253768.1:c.5598-584A>G	XM_005253769.1:c.5577-584A>G	XM_005253770.1:c.5470A>G	XM_005253771.1:c.5470A>G	XM_005253772.1:c.5538-584A>G	XM_005253773.1:c.5514-584A>G	XM_005253774.1:c.5511-584A>G	XM_005253775.1:c.5511-584A>G	XM_005253776.1:c.5511-584A>G	XM_005253777.1:c.5505-584A>G	XM_005253778.1:c.5478-584A>G	XM_005253779.1:c.5478-584A>G	XM_005253780.1:c.5472-584A>G	XM_005253781.1:c.5454-584A>G
BT-20	chr12	2930951	A	G	ITFG2, ITFG2	p.D137G, p.D314G	73	26	26.2626	NM_018463.2:c.941A>G	NM_018463.3:c.941A>G	XM_005253707.1:c.941A>G	XM_005253708.1:c.605A>G	XM_005253709.1:c.410A>G	NM_031474.2:c.*5422T>C	XM_005253796.1:c.*5956T>C	XM_005253797.1:c.*5283T>C	XM_005253798.1:c.*5185T>C
BT-20	chr12	3129932	C	T	TEAD4, TEAD4, TEAD4	p.P239L, p.P196L, p.P110L	28	62	68.8889	NM_003213.2:c.716C>T	NM_003213.3:c.716C>T	NM_201441.1:c.587C>T	NM_201441.2:c.587C>T	NM_201443.1:c.329C>T	NM_201443.2:c.329C>T	XM_005253755.1:c.797C>T	XM_005253756.1:c.668C>T	XM_005253757.1:c.497C>T
BT-20	chr12	3724583	T	C	EFCAB4B	p.T712A	39	77	66.3793	NM_001144958.1:c.2134A>G	XM_005253804.1:c.2137A>G	XM_005253805.1:c.1420A>G	XM_001719755.1:c.-3427A>G	XR_109120.1:n.-3414A>G
BT-20	chr12	3788145	C	T	EFCAB4B, EFCAB4B	p.E154K, p.E154K	90	36	28.5714	NM_001144958.1:c.460G>A	NM_001144959.1:c.460G>A	NM_032680.3:c.460G>A	XM_005253804.1:c.460G>A	XM_005253806.1:c.460G>A
BT-20	chr12	4736495	C	T	AKAP3	p.E525K	0	90	100	NM_001278309.1:c.1573G>A	NM_006422.2:c.1573G>A	NM_006422.3:c.1573G>A	XM_005253664.1:c.1573G>A	XM_005253665.1:c.1573G>A
BT-20	chr12	4736677	G	C	AKAP3	p.T464S	0	109	100	NM_001278309.1:c.1391C>G	NM_006422.2:c.1391C>G	NM_006422.3:c.1391C>G	XM_005253664.1:c.1391C>G	XM_005253665.1:c.1391C>G
BT-20	chr12	4737715	C	T	AKAP3	p.G118E	0	291	100	NM_001278309.1:c.353G>A	NM_006422.2:c.353G>A	NM_006422.3:c.353G>A	XM_005253664.1:c.353G>A	XM_005253665.1:c.353G>A
BT-20	chr12	4830000	T	G	GALNT8	p.Y53D	54	18	25	XR_242996.1:n.-732A>C	NM_017417.1:c.157T>G
BT-20	chr12	4873163	G	T	GALNT8	p.V515F	231	100	30.2115	NM_017417.1:c.1543G>T
BT-20	chr12	6078424	A	T	VWF	p.F2561Y	47	19	28.7879	NM_000552.3:c.7682T>A
BT-20	chr12	6143984	T	C	VWF	p.Q852R	0	45	100	NM_000552.3:c.2555A>G
BT-20	chr12	6172202	T	C	VWF, VWF	p.H484R, p.H484R	0	37	100	NM_000552.3:c.1451A>G
BT-20	chr12	6421495	G	A	PLEKHG6, PLEKHG6, PLEKHG6	p.A35T, p.A35T, p.A35T	0	18	100	NM_001144856.1:c.103G>A	NM_001144857.1:c.-816G>A	NM_018173.3:c.103G>A	XM_005253704.1:c.103G>A	XM_005253705.1:c.103G>A	XM_005253706.1:c.103G>A
BT-20	chr12	6428116	T	G	PLEKHG6	p.I494S	0	280	100	NM_001144856.1:c.1409-43T>G	NM_001144857.1:c.1313-43T>G	NM_018173.3:c.1409-43T>G	XM_005253704.1:c.1409-43T>G	XM_005253705.1:c.1409-43T>G	XM_005253706.1:c.1409-43T>G
BT-20	chr12	6554628	G	A	CD27	p.A59T	25	46	64.7887	NR_015382.1:n.1516+1499C>T	XR_242987.1:n.1992+1499C>T	NM_001242.4:c.175G>A
BT-20	chr12	6560473	A	G	CD27	p.H233R	0	65	100	NR_015382.1:n.211T>C	XR_242987.1:n.44+162T>C	XM_002343139.1:c.*2222T>C	NM_001242.4:c.698A>G	NM_018009.4:c.-942A>G	XM_005253699.1:c.-942A>G	XM_005253700.1:c.-942A>G	XM_005253701.1:c.-942A>G	XM_005253702.1:c.-942A>G	XM_005253703.1:c.-1639A>G
BT-20	chr12	6562753	A	G	TAPBPL	p.M146V	0	149	100	NR_015382.1:n.-2070T>C	XR_242987.1:n.-2075T>C	XM_002343139.1:c.233T>C	NM_001242.4:c.*2195A>G	NM_018009.4:c.436A>G	XM_005253699.1:c.436A>G	XM_005253700.1:c.436A>G	XM_005253701.1:c.436A>G	XM_005253702.1:c.436A>G	XM_005253703.1:c.46A>G
BT-20	chr12	6562810	A	G	TAPBPL	p.T165A	0	106	100	NR_015382.1:n.-2127T>C	XR_242987.1:n.-2132T>C	XM_002343139.1:c.176T>C	NM_001242.4:c.*2252A>G	NM_018009.4:c.493A>G	XM_005253699.1:c.493A>G	XM_005253700.1:c.493A>G	XM_005253701.1:c.493A>G	XM_005253702.1:c.493A>G	XM_005253703.1:c.103A>G
BT-20	chr12	6567907	C	T	TAPBPL	p.T334M	0	160	100	NM_014231.3:c.*5729G>A	NM_016830.2:c.*4091G>A	NM_199245.1:c.*6135G>A	XM_002343139.1:c.-1233G>A	NM_018009.4:c.1001C>T	XM_005253699.1:c.1001C>T	XM_005253700.1:c.1001C>T	XM_005253701.1:c.1001C>T	XM_005253702.1:c.1001C>T	XM_005253703.1:c.611C>T
BT-20	chr12	6604331	G	T	NCAPD2, NCAPD2	p.V23L, p.V23L	112	52	31.7073	NM_016497.3:c.-2029C>A	NM_014865.3:c.67G>T	XM_005253815.1:c.-10G>T	XM_005253816.1:c.67G>T
BT-20	chr12	6619284	C	G	NCAPD2	p.Q83E	0	239	100	NR_004387.1:n.-104C>G	NM_014865.3:c.247C>G	XM_005253815.1:c.127+326C>G	XM_005253816.1:c.203+326C>G
BT-20	chr12	6635274	G	A	NCAPD2, NCAPD2, NCAPD2	p.V797M, p.V669M, p.V752M	0	283	100	NM_014865.3:c.2389G>A	XM_005253815.1:c.2254G>A	XM_005253816.1:c.2005G>A
BT-20	chr12	6711147	C	A	CHD4, CHD4, CHD4	p.E139D, p.E136D, p.E132D	1	567	99.8239	NM_001273.2:c.417G>T	XM_005253668.1:c.396G>T
BT-20	chr12	6887020	T	C	LAG3, LAG3	p.I285T, p.I455T	48	161	77.0335	NM_002286.5:c.1364T>C
BT-20	chr12	6935977	A	G	GPR162, GPR162, GPR162	p.R175G, p.R459G, p.R155G	31	95	75.3968	NM_014449.1:c.523A>G	NM_019858.1:c.1375A>G	NM_014262.3:c.-1629A>G
BT-20	chr12	6939850	A	G	LEPREL2, LEPREL2	p.T300A, p.T108A	0	249	100	NM_014449.1:c.*3481A>G	NM_019858.1:c.*3481A>G	NM_014262.3:c.900A>G
BT-20	chr12	6948468	T	C	LEPREL2, LEPREL2	p.I684T, p.I492T	0	60	100	NM_014262.3:c.2053T>C	NM_002075.2:c.-1312T>C	XM_005253679.1:c.-1760T>C	XM_005253680.1:c.-1760T>C	XM_005253681.1:c.-1760T>C
BT-20	chr12	7022085	T	A	LRRC23, LRRC23	p.V317E, p.V317E	31	72	69.9029	NM_001975.2:c.-1751T>A	XM_005253673.1:c.-1754T>A	XM_005253674.1:c.-2136T>A	NM_001135217.1:c.950T>A	NM_006992.3:c.759-970T>A	NM_201650.2:c.950T>A	XM_005253661.1:c.622-970T>A	XM_005253662.1:c.622-970T>A	XM_005253657.1:c.797T>A	XM_005253658.1:c.797T>A	XM_005253659.1:c.797T>A	XM_005253660.1:c.606-970T>A	XM_005253656.1:c.950T>A	XM_005253663.1:c.491-970T>A
BT-20	chr12	7023123	A	G	LRRC23, LRRC23, LRRC23	p.E225G, p.E276G, p.N187D	52	173	76.8889	NM_001975.2:c.-713A>G	XM_005253673.1:c.-716A>G	XM_005253674.1:c.-1098A>G	NM_001135217.1:c.*93A>G	NM_006992.3:c.827A>G	NM_201650.2:c.*93A>G	XM_005253661.1:c.*39A>G	XM_005253662.1:c.*39A>G	XM_005253657.1:c.*93A>G	XM_005253658.1:c.*93A>G	XM_005253659.1:c.*93A>G	XM_005253660.1:c.674A>G	XM_005253656.1:c.*93A>G	XM_005253663.1:c.559A>G
BT-20	chr12	7249598	T	C	C1RL	p.I285V	37	73	66.3636	NM_001733.4:c.-4614A>G	NM_016546.1:c.853A>G	NM_016546.2:c.853A>G	XM_005253385.1:c.900A>G	XM_005253386.1:c.691+2684A>G	XM_005253387.1:c.*2445A>G
BT-20	chr12	7252506	C	T	C1RL, C1RL	p.A203T, p.A203T	30	25	45.4545	NM_016546.1:c.607G>A	NM_016546.2:c.607G>A	XM_005253385.1:c.607G>A	XM_005253386.1:c.607G>A	XM_005253387.1:c.607G>A
BT-20	chr12	7551022	A	T	CD163L1, CD163L1	p.L523M, p.L533M	0	378	100	NM_174941.4:c.1567T>A	XM_005253348.1:c.1597T>A
BT-20	chr12	7640336	G	A	CD163	p.H590Y	243	117	32.5	NM_004244.4:c.1735+33C>T	NM_004244.5:c.1735+33C>T	NM_203416.2:c.1735+33C>T	NM_203416.3:c.1735+33C>T	XM_005253527.1:c.1735+33C>T	XM_005253528.1:c.1768C>T	XM_005253529.1:c.1735+33C>T
BT-20	chr12	7649484	T	C	CD163, CD163, CD163	p.I342V, p.I342V, p.I342V	0	258	100	NM_004244.4:c.1024A>G	NM_004244.5:c.1024A>G	NM_203416.2:c.1024A>G	NM_203416.3:c.1024A>G	XM_005253527.1:c.1024A>G	XM_005253528.1:c.1024A>G	XM_005253529.1:c.1024A>G
BT-20	chr12	7805236	C	G	APOBEC1, APOBEC1	p.M35I, p.M80I	0	69	100	NM_001644.3:c.240G>C	XM_005253355.1:c.240G>C	XM_005253356.1:c.105G>C
BT-20	chr12	7894056	G	A	CLEC4C, CLEC4C, CLEC4C	p.P35S, p.P66S, p.P66S	61	85	58.2192	NM_130441.2:c.196C>T	NM_203503.1:c.103C>T	XR_242887.1:n.370C>T
BT-20	chr12	8278181	A	T	CLEC4A, CLEC4A, CLEC4A	p.H36L, p.H36L, p.H36L	83	39	31.9672	NM_016184.3:c.107A>T	NM_194447.2:c.82+1625A>T	NM_194448.2:c.82+1625A>T	NM_194450.2:c.107A>T
BT-20	chr12	8374770	G	A	FAM90A1, FAM90A1	p.T348I, p.T348I	0	76	100	NM_018088.3:c.1043C>T	XM_005253403.1:c.1043C>T	XM_005253404.1:c.1043C>T	XM_002343153.1:c.-2839C>T	XM_002343152.1:c.*2153G>A
BT-20	chr12	8618177	T	G	CLEC6A	p.C107W	122	59	32.5967	NM_001007033.1:c.321T>G
BT-20	chr12	9004892	C	A	A2ML1, A2ML1, A2ML1	p.D430E, p.D850E, p.D350E	0	42	100	NM_144670.3:c.2550C>A	NM_144670.4:c.2550C>A	NR_046256.1:n.1245C>A	XM_005253321.1:c.1077C>A
BT-20	chr12	9013755	C	T	A2ML1, A2ML1, A2ML1	p.R702W, p.R1122W, p.R622W	1	328	99.696	NM_144670.3:c.3364C>T	NM_144670.4:c.3364C>T	NR_046256.1:n.2059C>T	XM_005253321.1:c.1891C>T
BT-20	chr12	9020489	A	G	A2ML1, A2ML1, A2ML1	p.M837V, p.M1257V, p.M757V	0	156	100	NM_144670.3:c.3769A>G	NM_144670.4:c.3769A>G	NR_046256.1:n.2464A>G	XM_005253321.1:c.2296A>G
BT-20	chr12	9248233	T	C	A2M, A2M	p.N489D, p.N639D	0	71	100	NM_000014.4:c.1915A>G
BT-20	chr12	9303296	A	T	PZP, PZP	p.I1229N, p.I1443N	73	97	57.0588	NM_002864.2:c.4328T>A	XM_005253459.1:c.3686T>A
BT-20	chr12	9307373	T	G	PZP, PZP	p.T991P, p.T1205P	0	53	100	NM_002864.2:c.3613A>C	XM_005253459.1:c.2971A>C
BT-20	chr12	9316773	T	C	PZP	p.N857S	28	14	33.3333	NM_002864.2:c.2570A>G	XM_005253459.1:c.2094+962A>G
BT-20	chr12	9750669	A	G	KLRB1	p.I168T	7	9	56.25	NM_002258.2:c.503T>C
BT-20	chr12	9833524	C	G	CLEC2D, CLEC2D, CLEC2D	p.L23V, p.L23V, p.L23V	71	88	55.3459	NM_001004419.2:c.67C>G	NM_001004419.3:c.67C>G	NM_001004419.4:c.67C>G	NM_001197317.1:c.62-6974C>G	NM_001197317.2:c.62-6974C>G	NM_001197318.1:c.67C>G	NM_001197318.2:c.67C>G	NM_001197319.1:c.62-6974C>G	NM_001197319.2:c.62-6974C>G	NM_013269.3:c.67C>G	NM_013269.4:c.67C>G	NM_013269.5:c.67C>G	NR_036693.1:n.90C>G	NR_036693.2:n.94C>G
BT-20	chr12	10041364	G	A	KLRF2	p.V68I	48	73	60.3306	NM_001190765.1:c.202G>A
BT-20	chr12	10046052	C	A	KLRF2	p.P131T	30	76	71.6981	NM_001190765.1:c.391C>A
BT-20	chr12	10066232	C	T	CLEC2A	p.G153E	97	47	32.6389	NM_001130711.1:c.458G>A	XM_005253366.1:c.410+3067G>A
BT-20	chr12	10069302	C	T	CLEC2A, CLEC2A	p.G136D, p.G136D	0	217	100	NM_001130711.1:c.407G>A	XM_005253366.1:c.407G>A
BT-20	chr12	10149851	C	T	CLEC1B, CLEC1B	p.G31D, p.G64D	0	132	100	XM_005253325.1:c.*2228C>T	NM_001099431.1:c.92G>A	NM_016509.3:c.191G>A	XM_005253382.1:c.191G>A
BT-20	chr12	10151642	T	C	CLEC1B, CLEC1B	p.I20V, p.I20V	0	53	100	XM_005253325.1:c.*4019T>C	NM_001099431.1:c.58A>G	NM_016509.3:c.58A>G	XM_005253382.1:c.58A>G
BT-20	chr12	10163375	C	A	CLEC12B, CLEC12B, CLEC12B	p.T6N, p.T6N, p.T6N	42	19	31.1475	NM_001129998.1:c.17C>A	NM_205852.2:c.17C>A	XR_242889.1:n.145C>A
BT-20	chr12	10167277	G	C	CLEC12B, CLEC12B, CLEC12B	p.V13L, p.V116L, p.V116L	0	124	100	NM_001129998.1:c.346G>C	NM_205852.2:c.346G>C	XR_242889.1:n.474G>C
BT-20	chr12	10251445	C	G	CLEC1A, CLEC1A, CLEC1A	p.G16A, p.G26A, p.G16A	0	41	100	NM_016511.2:c.77G>C	XM_005253383.1:c.77G>C	XM_005253384.1:c.77G>C
BT-20	chr12	10462052	T	G	KLRD1, KLRD1, KLRD1, KLRD1, KLRD1	p.S25A, p.S25A, p.S25A, p.S25A, p.S25A	0	197	100	NM_001114396.1:c.73T>G	NM_002262.3:c.73T>G	NM_007334.2:c.8-173T>G	XM_005253363.1:c.73T>G	XM_005253364.1:c.73T>G
BT-20	chr12	10532326	T	C	KLRC4-KLRK1, KLRC4-KLRK1, KLRK1, KLRC4-KLRK1	p.T72A, p.T72A, p.T72A, p.T72A	0	95	100	NM_007360.2:c.214A>G	NM_007360.3:c.214A>G	NM_001199805.1:c.214A>G	XR_242912.1:n.393T>C
BT-20	chr12	10560957	T	C	KLRC4	p.N104S	0	108	100	NM_002261.2:c.*4214A>G	NM_001199805.1:c.-364A>G	NM_013431.2:c.311A>G	XM_005253491.1:c.311A>G	XM_005253492.1:c.311A>G	XR_242905.1:n.507A>G
BT-20	chr12	10562089	A	C	KLRC4	p.I29S	0	138	100	NM_002261.2:c.*3082T>G	NM_001199805.1:c.-487-480T>G	NM_013431.2:c.86T>G	XM_005253491.1:c.86T>G	XM_005253492.1:c.86T>G	XR_242905.1:n.282T>G
BT-20	chr12	10571091	T	G	KLRC3, KLRC3, KLRC3, KLRC3, KLRC3	p.H113P, p.H113P, p.H113P, p.H113P, p.H113P	0	23	100	NM_002261.2:c.338A>C	NM_007333.2:c.338A>C
BT-20	chr12	10603670	T	C	KLRC1, KLRC1, KLRC1, KLRC1, KLRC1	p.N29S, p.N29S, p.N29S, p.N29S, p.N29S	0	224	100	NM_002259.3:c.86A>G	NM_002259.4:c.86A>G	NM_007328.2:c.86A>G	NM_007328.3:c.86A>G	NM_213657.1:c.86A>G	NM_213657.2:c.86A>G	NM_213658.1:c.86A>G	NM_213658.2:c.86A>G	XM_005253359.1:c.86A>G	XM_005253360.1:c.86A>G	XM_005253361.1:c.86A>G
BT-20	chr12	10962115	A	G	TAS2R9	p.V187A	0	289	100	NM_023918.1:c.-2536T>C	NM_023917.2:c.560T>C
BT-20	chr12	10978402	G	A	TAS2R10	p.T156M	0	106	100	NM_023921.1:c.467C>T
BT-20	chr12	10999708	T	C	PRR4, PRR4	p.Q120R, p.R43G	0	107	100	NM_001098538.1:c.398A>G	NM_001098538.2:c.127A>G	NM_007244.2:c.359A>G	NR_037918.1:n.1416A>G
BT-20	chr12	10999780	C	T	PRR4	p.R96Q	1	210	99.5261	NM_001098538.1:c.326G>A	NM_001098538.2:c.101-46G>A	NM_007244.2:c.287G>A	NR_037918.1:n.1344G>A
BT-20	chr12	11061122	T	C	TAS2R13	p.N259S	0	209	100	NM_023920.2:c.776A>G	NM_001098538.1:c.104-60116A>G	NR_037918.1:n.545-24248A>G	NM_006250.2:c.-58-24248A>G
BT-20	chr12	11149711	C	A	TAS2R20	p.R255L	237	110	31.7003	NM_176889.2:c.764G>T	NM_001098538.1:c.37-23391G>T	NR_037918.1:n.478-23391G>T	NM_006250.2:c.-125-23391G>T
BT-20	chr12	11149720	A	G	TAS2R20	p.F252S	228	99	30.2752	NM_176889.2:c.755T>C	NM_001098538.1:c.37-23400T>C	NR_037918.1:n.478-23400T>C	NM_006250.2:c.-125-23400T>C
BT-20	chr12	11149769	T	C	TAS2R20	p.I236V	172	57	24.8908	NM_176889.2:c.706A>G	NM_001098538.1:c.37-23449A>G	NR_037918.1:n.478-23449A>G	NM_006250.2:c.-125-23449A>G
BT-20	chr12	11150033	G	T	TAS2R20	p.H148N	156	108	40.9091	NM_176889.2:c.442C>A	NM_001098538.1:c.37-23713C>A	NR_037918.1:n.478-23713C>A	NM_006250.2:c.-125-23713C>A
BT-20	chr12	11150046	G	T	TAS2R20	p.H143Q	168	114	40.4255	NM_176889.2:c.429C>A	NM_001098538.1:c.37-23726C>A	NR_037918.1:n.478-23726C>A	NM_006250.2:c.-125-23726C>A
BT-20	chr12	11150280	A	C	TAS2R20	p.H65Q	37	15	28.8462	NM_176889.2:c.195T>G	NM_001098538.1:c.37-23960T>G	NR_037918.1:n.478-23960T>G	NM_006250.2:c.-125-23960T>G
BT-20	chr12	11174276	G	A	TAS2R19	p.R299C	73	113	60.7527	NM_001098538.1:c.36+25343C>T	NM_176888.1:c.895C>T	NR_037918.1:n.477+13105C>T	NM_006250.2:c.-126+13105C>T
BT-20	chr12	11244194	T	C	TAS2R43	p.H212R	0	73	100	NM_176884.2:c.635A>G	NM_001098538.1:c.-133-44407A>G	NR_037918.1:n.205-44407A>G	NM_006250.2:c.-398-44407A>G
BT-20	chr12	11286088	A	C	TAS2R30	p.F252L	78	37	32.1739	NM_001098538.1:c.-134+37933T>G	NR_037918.1:n.204+37933T>G	NM_001097643.1:c.756T>G	NM_006250.2:c.-399+37933T>G
BT-20	chr12	11338781	C	A	TAS2R42	p.G255W	0	124	100	NM_181429.1:c.763G>T
BT-20	chr12	11338957	A	G	TAS2R42	p.F196S	0	83	100	NM_181429.1:c.587T>C
BT-20	chr12	11339020	T	A	TAS2R42	p.Y175F	0	55	100	NM_181429.1:c.524A>T
BT-20	chr12	12496086	C	T	MANSC1, MANSC1	p.V21I, p.V55I	88	152	63.3333	NM_018050.2:c.163G>A	XM_005253401.1:c.61G>A
BT-20	chr12	12630669	C	T	DUSP16, DUSP16	p.V218M, p.V366M	38	64	62.7451	NM_030640.1:c.1096G>A	NM_030640.2:c.1096G>A	XM_005253488.1:c.652G>A	XR_242884.1:n.1043-2444C>T	XR_242885.1:n.1043-5887C>T
BT-20	chr12	12814818	C	T	GPR19, GPR19, GPR19	p.V189I, p.V189I, p.V189I	0	154	100	NM_006143.2:c.565G>A
BT-20	chr12	13103266	G	T	GPRC5D	p.A18D	34	19	35.8491	NM_018654.1:c.53C>A	XM_005253421.1:c.53C>A
BT-20	chr12	13366504	G	A	EMP1, EMP1	p.S57N, p.S57N	264	137	34.1646	NM_001423.2:c.170G>A	XM_005253338.1:c.170G>A
BT-20	chr12	14587301	A	G	ATF7IP, ATF7IP, ATF7IP, ATF7IP, ATF7IP, ATF7IP, ATF7IP, ATF7IP	p.K530R, p.K529R, p.K529R, p.K530R, p.K530R, p.K530R, p.K529R, p.K530R	0	75	100	NM_018179.3:c.1589A>G	XM_005253423.1:c.1613A>G	XM_005253424.1:c.1610A>G	XM_005253425.1:c.1589A>G	XM_005253426.1:c.1586A>G	XM_005253427.1:c.1613A>G	XM_005253428.1:c.1610A>G	XM_005253429.1:c.1586A>G
BT-20	chr12	14688644	C	T	PLBD1	p.V265I	0	63	100	XR_242918.1:n.144C>T	NM_024829.5:c.793G>A
BT-20	chr12	14829893	A	C	GUCY2C, GUCY2C	p.F281L, p.F281L	0	37	100	NM_004963.3:c.843T>G
BT-20	chr12	14993439	C	T	ART4, ART4	p.D265N, p.D265N	41	73	64.0351	NM_021071.2:c.793G>A
BT-20	chr12	15035081	T	C	MGP, MGP	p.T127A, p.T102A	52	66	55.9322	NM_000900.2:c.304A>G	NM_000900.3:c.304A>G	NM_001190839.1:c.379A>G
BT-20	chr12	16369828	A	T	SLC15A5	p.D494E	0	63	100	NM_001170798.1:c.1482T>A
BT-20	chr12	16397677	G	A	SLC15A5	p.P271L	0	152	100	NM_001170798.1:c.812C>T
BT-20	chr12	16397734	C	A	SLC15A5	p.R252L	0	163	100	NM_001170798.1:c.755G>T
BT-20	chr12	18234256	T	C	RERGL	p.M163V	52	87	62.5899	NM_024730.2:c.487A>G	XM_005253483.1:c.484A>G
BT-20	chr12	18435452	C	T	PIK3C2G, PIK3C2G	p.P146L, p.P146L	44	69	61.0619	NM_004570.4:c.437C>T	XM_005253393.1:c.437C>T
BT-20	chr12	18649057	C	T	PIK3C2G, PIK3C2G, PIK3C2G	p.P730L, p.P952L, p.P911L	39	16	29.0909	NM_004570.4:c.2732C>T	XM_005253393.1:c.2855C>T
BT-20	chr12	20522252	G	A	PDE3A	p.D12N	12	9	42.8571	NM_000921.3:c.34G>A	NM_000921.4:c.34G>A	XM_005253389.1:c.-2161G>A
BT-20	chr12	20905250	C	T	SLCO1C1, SLCO1C1, SLCO1C1	p.S677F, p.S511F, p.S559F	0	57	100	NM_001145944.1:c.1676C>T	NM_001145945.1:c.1780C>T	NM_001145946.1:c.2030C>T	NM_017435.3:c.1927C>T	NM_017435.4:c.1927C>T	XM_005253394.1:c.1927C>T	XM_005253395.1:c.1690C>T	XM_005253396.1:c.1676C>T	XM_005253397.1:c.*1602C>T
BT-20	chr12	21011480	T	G	SLCO1B3, SLCO1B3, SLCO1B7, SLCO1B3	p.S112A, p.S112A, p.S112A, p.S112A	81	138	63.0137	NM_019844.2:c.334T>G	NM_019844.3:c.334T>G	XM_005253347.1:c.334T>G
BT-20	chr12	21015760	G	A	SLCO1B3, SLCO1B3, SLCO1B3	p.M233I, p.M233I, p.M233I	54	80	59.7015	NM_019844.2:c.699G>A	NM_019844.3:c.699G>A	XM_005253347.1:c.699G>A
BT-20	chr12	21176135	T	C	SLCO1B7, SLCO1B7	p.V214A, p.V167A	44	71	61.7391	NM_001009562.4:c.500T>C
BT-20	chr12	21201663	G	A	SLCO1B7, SLCO1B7	p.A385T, p.A338T	11	40	78.4314	NM_001009562.4:c.1012G>A
BT-20	chr12	21713402	T	C	GYS2	p.M363V	0	119	100	NM_021957.3:c.1087A>G	XM_005253352.1:c.1087A>G	XM_005253353.1:c.1036A>G	XM_005253354.1:c.868A>G
BT-20	chr12	25243115	G	C	LRMP, LRMP, LRMP, LRMP, LRMP	p.C144S, p.C144S, p.C197S, p.C197S, p.C197S	91	35	27.7778	NM_001204126.1:c.590G>C	NM_001204127.1:c.590G>C	NM_006152.2:c.590G>C	NM_006152.3:c.590G>C	XM_005253369.1:c.590G>C	XM_005253370.1:c.590G>C	XM_005253371.1:c.590G>C	XM_005253372.1:c.590G>C	XM_005253373.1:c.431G>C	XM_005253374.1:c.590G>C	XR_242890.1:n.1419G>C
BT-20	chr12	25261735	G	T	CASC1, CASC1, CASC1, CASC1	p.A633E, p.A593E, p.A639E, p.A574E	0	67	100	NM_001204126.1:c.*741G>T	NM_001204127.1:c.*741G>T	NM_006152.2:c.*741G>T	NM_006152.3:c.*741G>T	XM_005253369.1:c.*741G>T	XM_005253370.1:c.*741G>T	XM_005253371.1:c.*741G>T	XM_005253372.1:c.*741G>T	XM_005253373.1:c.*741G>T	XM_005253374.1:c.*741G>T	XR_242890.1:n.*553G>T	NM_001082972.1:c.2068-40C>A	NM_001082973.1:c.1898C>A	NM_001204101.1:c.1721C>A	NM_001204102.1:c.1778C>A	NM_018272.3:c.1916C>A	XM_005253406.1:c.2090C>A	XM_005253407.1:c.1778C>A	XM_005253408.1:c.1562C>A	XM_005253409.1:c.1562C>A	XM_005253410.1:c.1540-40C>A	XM_005253411.1:c.1778C>A
BT-20	chr12	26749985	T	C	ITPR2	p.E1362G	100	41	29.078	NM_002223.2:c.4085A>G
BT-20	chr12	27234999	T	C	C12orf71	p.I140V	0	54	100	NM_001080406.1:c.418A>G
BT-20	chr12	27800746	G	T	PPFIBP1, PPFIBP1, PPFIBP1, PPFIBP1	p.V148L, p.V148L, p.V148L, p.V148L	0	20	100	NM_001198915.1:c.-18G>T	NM_001198916.1:c.442G>T	NM_003622.2:c.442G>T	NM_003622.3:c.442G>T	NM_177444.1:c.442G>T	NM_177444.2:c.442G>T	XM_005253505.1:c.442G>T	XM_005253506.1:c.442G>T	XM_005253507.1:c.442G>T	XM_005253508.1:c.442G>T	XM_005253509.1:c.442G>T	XM_005253510.1:c.442G>T	XM_005253511.1:c.442G>T	XM_005253512.1:c.442G>T	XM_005253513.1:c.442G>T	XM_005253514.1:c.442G>T	XM_005253515.1:c.442G>T	XM_005253516.1:c.442G>T	XM_005253517.1:c.442G>T
BT-20	chr12	27849796	A	G	REP15	p.N101D	0	223	100	NM_001198915.1:c.*3981A>G	NM_001198916.1:c.*3981A>G	NM_003622.2:c.*3981A>G	NM_003622.3:c.*3981A>G	NM_177444.2:c.*3981A>G	XM_005253505.1:c.*3981A>G	XM_005253506.1:c.*3981A>G	XM_005253507.1:c.*3981A>G	XM_005253508.1:c.*3981A>G	XM_005253509.1:c.*3981A>G	XM_005253510.1:c.*3981A>G	XM_005253511.1:c.*3981A>G	XM_005253512.1:c.*3981A>G	XM_005253513.1:c.*3981A>G	XM_005253514.1:c.*3981A>G	XM_005253515.1:c.*3981A>G	XM_005253516.1:c.*3981A>G	XM_005253517.1:c.*3981A>G	NM_001029874.1:c.301A>G
BT-20	chr12	27915718	A	T	MANSC4	p.S326T	64	79	55.2448	NM_001146221.1:c.976T>A	XM_002343149.1:c.1096T>A
BT-20	chr12	28605426	G	A	CCDC91, CCDC91, CCDC91, CCDC91	p.V314M, p.V314M, p.V284M, p.V116M	0	8	100	NM_018318.3:c.940G>A	XM_005253412.1:c.940G>A	XM_005253413.1:c.940G>A	XM_005253414.1:c.940G>A	XM_005253415.1:c.850G>A	XM_005253416.1:c.850G>A
BT-20	chr12	29604392	C	G	OVCH1	p.A881P	0	107	100	NR_073170.1:n.561-10275C>G	NR_073171.1:n.561-10337C>G	NR_073172.1:n.561-35427C>G	NM_183378.2:c.2641G>C
BT-20	chr12	29630081	G	A	OVCH1	p.T444I	0	168	100	NR_073172.1:n.561-9738G>A	NM_183378.2:c.1331C>T
BT-20	chr12	29639186	T	C	OVCH1	p.K330E	0	141	100	NR_073172.1:n.561-633T>C	NM_183378.2:c.988A>G
BT-20	chr12	29648275	G	A	OVCH1	p.R133C	0	73	100	NM_183378.2:c.397C>T
BT-20	chr12	30881809	T	C	CAPRIN2, CAPRIN2, CAPRIN2, CAPRIN2, CAPRIN2, CAPRIN2, CAPRIN2, CAPRIN2, CAPRIN2	p.M186V, p.M316V, p.M186V, p.M186V, p.M519V, p.M519V, p.M186V, p.M519V, p.M519V	0	81	100	NM_001002259.1:c.1555A>G	NM_001206856.1:c.1555A>G	NM_023925.3:c.1555A>G	NM_032156.2:c.556A>G	NM_032156.3:c.1555A>G	NR_038177.1:n.2223A>G
BT-20	chr12	30888001	T	C	CAPRIN2, CAPRIN2, CAPRIN2, CAPRIN2, CAPRIN2	p.K34R, p.K237R, p.K237R, p.K237R, p.K237R	0	249	100	NM_001002259.1:c.710A>G	NM_001206856.1:c.710A>G	NM_023925.3:c.710A>G	NM_032156.2:c.-207A>G	NM_032156.3:c.710A>G	NR_038177.1:n.1461A>G
BT-20	chr12	31135579	T	C	TSPAN11, TSPAN11, TSPAN11	p.V180A, p.V190A, p.V190A	16	7	30.4348	NM_001080509.2:c.569T>C	XM_005253378.1:c.569T>C	XM_005253379.1:c.539T>C
BT-20	chr12	31249861	C	G	DDX11, DDX11, DDX11, DDX11, DDX11, DDX11	p.Q567E, p.Q541E, p.Q567E, p.Q567E, p.Q245E, p.Q567E	183	100	35.3357	NM_001257144.1:c.1699C>G	NM_001257145.1:c.1621C>G	NM_004399.2:c.1699C>G	NM_030653.3:c.1699C>G	NM_152438.1:c.1699C>G	XM_005253331.1:c.1807C>G	XM_005253332.1:c.1699C>G	XM_005253333.1:c.1807C>G
BT-20	chr12	31648826	C	T	DENND5B, DENND5B, DENND5B	p.R52K, p.R87K, p.R74K	40	30	42.8571	NM_144973.3:c.155G>A	XM_005253326.1:c.221G>A	XM_005253327.1:c.155G>A	XM_005253328.1:c.260G>A	XM_005253329.1:c.221G>A	XM_005253330.1:c.221G>A
BT-20	chr12	32135441	T	C	C12orf35	p.S518P	0	130	100	NM_018169.2:c.1552T>C	NM_018169.3:c.1552T>C	XM_005253405.1:c.1552T>C
BT-20	chr12	32908237	C	A	YARS2	p.G191V	16	34	68	NM_001040436.1:c.572G>T	NM_001040436.2:c.572G>T	XM_005253381.1:c.572G>T	XR_242891.1:n.659G>T	XR_242892.1:n.659G>T
BT-20	chr12	33021934	A	G	PKP2, PKP2, PKP2	p.L366P, p.L366P, p.L366P	35	86	71.0744	NM_001005242.2:c.1097T>C	NM_004572.3:c.1097T>C
BT-20	chr12	40619082	G	A	LRRK2	p.R50H	0	58	100	NM_198578.3:c.149G>A	XM_005268629.1:c.149G>A	XM_005268630.1:c.149G>A	XM_005268631.1:c.149G>A	XM_005268632.1:c.149G>A	XM_005268633.1:c.149G>A
BT-20	chr12	40657700	C	G	LRRK2, LRRK2	p.N173K, p.N551K	14	15	51.7241	NM_198578.3:c.1653C>G	XM_005268629.1:c.1653C>G	XM_005268630.1:c.1653C>G	XM_005268631.1:c.1533C>G	XM_005268632.1:c.1653C>G	XM_005268633.1:c.1653C>G
BT-20	chr12	40758652	T	C	LRRK2, LRRK2, LRRK2	p.M1235T, p.M1230T, p.M2397T	0	84	100	NM_198578.3:c.7190T>C	XM_005268629.1:c.7190T>C	XM_005268630.1:c.7190T>C	XM_005268631.1:c.7070T>C
BT-20	chr12	46243365	C	T	ARID2, ARID2, ARID2, ARID2	p.T573M, p.T573M, p.T29M, p.T200M	34	25	42.3729	NM_152641.2:c.1718C>T	XM_005268708.1:c.272-1462C>T
BT-20	chr12	46321514	A	T	SCAF11, SCAF11, SCAF11	p.F342Y, p.F731Y, p.F657Y	1	101	99.0196	NM_004719.2:c.1970T>A	XM_005269229.1:c.2192T>A	XM_005269230.1:c.2162T>A
BT-20	chr12	48105483	T	C	ENDOU, ENDOU, ENDOU	p.I309V, p.I287V, p.I350V	11	6	35.2941	NM_006025.2:c.925A>G	NM_001172439.1:c.1048A>G	NM_001172440.1:c.859A>G	NM_006025.3:c.925A>G
BT-20	chr12	48142636	C	T	RAPGEF3, RAPGEF3, RAPGEF3, RAPGEF3	p.G332S, p.G374S, p.G386S, p.G332S	67	70	51.0949	NM_001098531.2:c.1120G>A	NM_001098532.2:c.994G>A	NM_006105.5:c.994G>A	XM_005268568.1:c.1156G>A	XM_005268569.1:c.688G>A	XM_005268570.1:c.688G>A	XM_005268571.1:c.-407G>A
BT-20	chr12	48144925	T	C	RAPGEF3, RAPGEF3, RAPGEF3, RAPGEF3, RAPGEF3	p.R151G, p.R193G, p.R205G, p.R193G, p.R151G	0	93	100	NM_001098531.2:c.577A>G	NM_001098532.2:c.451A>G	NM_006105.5:c.451A>G	XM_005268568.1:c.613A>G	XM_005268569.1:c.145A>G	XM_005268570.1:c.145A>G	XM_005268571.1:c.-2696A>G
BT-20	chr12	48151822	C	G	RAPGEF3, RAPGEF3, RAPGEF3	p.A16P, p.A28P, p.A16P	0	27	100	XM_005269016.1:c.-683C>G	NM_001098531.2:c.46G>C	NM_001098532.2:c.-81G>C	NM_006105.5:c.-81G>C	XM_005268568.1:c.82G>C	XM_005268569.1:c.-364G>C	XM_005268570.1:c.-364G>C
BT-20	chr12	48398080	T	A	COL2A1, COL2A1	p.T9S, p.T9S	0	72	100	NM_001844.4:c.25A>T	NM_033150.2:c.25A>T
BT-20	chr12	48491896	C	A	SENP1, SENP1, SENP1	p.D6Y, p.D6Y, p.D6Y	33	28	45.9016	NM_001267594.1:c.16G>T	NM_001267595.1:c.16G>T	NM_014554.2:c.16G>T	NR_051991.1:n.651G>T	NR_051992.1:n.664G>T
BT-20	chr12	48578325	A	C	C12orf68	p.E140D	0	45	100	NM_001013635.3:c.420A>C
BT-20	chr12	48723324	C	G	H1FNT	p.R84G	22	14	38.8889	NM_181788.1:c.250C>G
BT-20	chr12	48723784	C	T	H1FNT	p.S237F	14	10	41.6667	NM_181788.1:c.710C>T
BT-20	chr12	48736985	T	G	ZNF641, ZNF641, ZNF641	p.Q363P, p.Q349P, p.Q340P	74	96	56.4706	NM_001172682.1:c.1019A>C	NM_001172681.1:c.1046A>C	NM_152320.1:c.1088A>C	NM_152320.2:c.1088A>C	XM_005268637.1:c.1061A>C	XM_005268638.1:c.1046A>C	XM_005268639.1:c.617A>C	XM_005268640.1:c.562+1397A>C
BT-20	chr12	48888594	C	T	C12orf54	p.P86S	1	183	99.4565	NM_152319.2:c.256C>T	NM_152319.3:c.256C>T	XM_005268635.1:c.223C>T	XM_005268636.1:c.172C>T	XR_245893.1:n.390C>T
BT-20	chr12	48919556	A	G	OR8S1	p.M48V	0	151	100	NM_001005203.2:c.142A>G
BT-20	chr12	48919659	T	C	OR8S1	p.L82P	0	95	100	NM_001005203.2:c.245T>C
BT-20	chr12	48919796	C	T	OR8S1	p.R128C	2	240	99.1736	NM_001005203.2:c.382C>T
BT-20	chr12	49176860	G	A	ADCY6, ADCY6, ADCY6	p.R120C, p.R120C, p.R120C	39	56	58.9474	NM_015270.3:c.358C>T	NM_020983.2:c.358C>T	XM_005268605.1:c.358C>T	XR_245890.1:n.395C>T
BT-20	chr12	49390677	T	C	DDN	p.E661G	0	132	100	NM_015086.1:c.1982A>G	XR_132772.1:n.-1478T>C	XR_132773.1:n.-1473T>C
BT-20	chr12	49426460	A	G	MLL2	p.S4010P	33	51	60.7143	NM_003482.3:c.12028T>C	XM_005269162.1:c.12028T>C
BT-20	chr12	49448463	C	T	MLL2	p.R83Q	43	25	36.7647	NM_003482.3:c.248G>A	XM_005269162.1:c.248G>A
BT-20	chr12	49690798	G	A	PRPH	p.A277T	29	21	42	XR_245979.1:n.1188C>T	NM_006262.3:c.829G>A	XM_005269025.1:c.829G>A	XR_245945.1:n.1147G>A
BT-20	chr12	49951377	C	T	KCNH3, KCNH3	p.R905C, p.R965C	35	30	46.1538	NM_012284.1:c.2893C>T	XM_005268752.1:c.2713C>T	XM_005268753.1:c.2659C>T	NM_001012300.1:c.*1049G>A	NM_001278341.1:c.*1049G>A	NM_006337.3:c.*1049G>A	NM_006337.4:c.*1049G>A	XM_005268572.1:c.*1049G>A	XM_005268573.1:c.*1049G>A
BT-20	chr12	49993678	C	T	FAM186B, FAM186B	p.R492Q, p.R582Q	84	104	55.3191	NM_032130.2:c.1745G>A	NM_032130.1:c.1745G>A	NR_027450.1:n.2075G>A
BT-20	chr12	49993766	C	G	FAM186B, FAM186B	p.E463Q, p.E553Q	187	175	48.3425	NM_032130.2:c.1657G>C	NM_032130.1:c.1657G>C	NR_027450.1:n.1987G>C
BT-20	chr12	49994785	G	A	FAM186B, FAM186B	p.T123M, p.T213M	63	63	50	NM_032130.2:c.638C>T	NM_032130.1:c.638C>T	NR_027450.1:n.968C>T
BT-20	chr12	50037051	C	T	PRPF40B, PRPF40B, PRPF40B, PRPF40B	p.P672S, p.P751S, p.P717S, p.P730S	33	30	47.619	NM_175736.4:c.*2547G>A	NM_198900.2:c.*2547G>A	XM_005269218.1:c.*2659G>A	XM_005269219.1:c.*2659G>A	NM_001031698.1:c.2188C>T	NM_001031698.2:c.2251C>T	NM_012272.1:c.2149C>T	NR_052006.1:n.2700C>T
BT-20	chr12	50537815	A	G	CERS5, CERS5	p.C16R, p.C75R	7	6	46.1538	XR_245982.1:n.145+341A>G	NM_147190.2:c.223T>C	XM_005269220.1:c.223T>C	XM_005269221.1:c.49T>C
BT-20	chr12	50727706	G	C	FAM186A, FAM186A	p.H2006Q, p.H2228Q	26	28	51.8519	NM_001145475.1:c.6684C>G
BT-20	chr12	50744119	G	A	FAM186A, FAM186A	p.H1944Y, p.H2166Y	27	22	44.898	NM_001145475.1:c.6496C>T
BT-20	chr12	50749221	G	C	FAM186A, FAM186A	p.A243G, p.A465G	0	67	100	NM_001145475.1:c.1394C>G
BT-20	chr12	50749227	T	G	FAM186A, FAM186A	p.K241T, p.K463T	0	72	100	NM_001145475.1:c.1388A>C
BT-20	chr12	50754563	T	G	FAM186A	p.K187Q	25	27	51.9231	NM_001145475.1:c.559A>C
BT-20	chr12	51236802	T	C	TMPRSS12, TMPRSS12	p.Y19H, p.Y19H	58	67	53.6	NM_182559.2:c.55T>C
BT-20	chr12	51402905	T	G	SLC11A2	p.Y6S	37	35	48.6111	NM_000617.2:c.35-498A>C	NM_001174125.1:c.122-498A>C	NM_001174126.1:c.35-498A>C	NM_001174127.1:c.35-498A>C	NM_001174128.1:c.35-498A>C	NM_001174129.1:c.35-498A>C	NM_001174130.1:c.17A>C	NR_033421.1:n.180-578A>C	NR_033422.1:n.175-498A>C	XM_005268911.1:c.122-498A>C	XM_005268912.1:c.17A>C	XM_005268913.1:c.4-578A>C	XM_005268914.1:c.4-578A>C	XM_005268915.1:c.4-578A>C	XM_005268916.1:c.-444-498A>C	XM_005268917.1:c.35-498A>C
BT-20	chr12	51442944	G	A	LETMD1, LETMD1, LETMD1, LETMD1, LETMD1	p.V84I, p.V84I, p.V84I, p.V84I, p.V28I	29	42	59.1549	NM_001024668.1:c.82G>A	NM_001243689.1:c.250G>A	NM_015416.3:c.250G>A	NM_015416.4:c.250G>A	NR_045017.1:n.183G>A	NR_045018.1:n.308G>A	NR_045019.1:n.308G>A	NR_045020.1:n.308G>A
BT-20	chr12	51681903	T	C	BIN2, BIN2, BIN2, BIN2	p.N529D, p.N405D, p.N503D, p.N497D	0	61	100	NM_016293.2:c.1585A>G	XM_005268957.1:c.1678A>G	XM_005268958.1:c.1612-3332A>G	XM_005268959.1:c.1507A>G
BT-20	chr12	51737562	T	C	CELA1	p.M59V	29	35	54.6875	NM_001971.4:c.175A>G	NM_001971.5:c.175A>G
BT-20	chr12	52215102	T	G	FIGNL2	p.T366P	36	27	42.8571	NM_001013690.2:c.1096A>C	NM_001013690.3:c.*674A>C	NM_001013690.4:c.1096A>C	XM_005268870.1:c.1096A>C
BT-20	chr12	52452502	T	G	NR4A1, NR4A1, NR4A1, NR4A1	p.V537G, p.W138G, p.V524G, p.V524G	7	12	63.1579	NM_001202233.1:c.1610T>G	NM_002135.3:c.1571T>G	NM_002135.4:c.1571T>G	NM_173157.1:c.1571T>G	NM_173157.2:c.1571T>G	XM_005268822.1:c.1787T>G	XM_005268823.1:c.1733T>G	XM_005268824.1:c.1571T>G
BT-20	chr12	52602013	C	T	LOC283403	p.R38Q	0	72	100	NR_027358.1:n.-2701C>T	XR_110354.1:n.407G>A	NM_001242696.1:c.113G>A
BT-20	chr12	52631313	A	G	KRT7	p.H186R	0	29	100	NM_005556.3:c.557A>G	XR_245927.1:n.637A>G
BT-20	chr12	52639302	G	C	KRT7	p.G364A	0	70	100	NM_005556.3:c.1091G>C	XR_245927.1:n.1411G>C	XM_005268868.1:c.-3915G>C
BT-20	chr12	52681925	A	C	KRT81	p.L248R	0	34	100	NM_002281.3:c.743T>G	XM_005268866.1:c.129+12195A>C	XM_005268867.1:c.-5+12195A>C	XM_005268868.1:c.-4-13772A>C
BT-20	chr12	52818504	T	G	KRT75	p.S485R	11	17	60.7143	NM_004693.2:c.1453A>C	XM_001718426.1:c.529-3437T>G
BT-20	chr12	52827818	T	C	KRT75	p.R91G	83	77	48.125	NM_004693.2:c.271A>G
BT-20	chr12	52965173	T	G	KRT74	p.E271D	54	41	43.1579	NM_175053.3:c.813A>C
BT-20	chr12	52994896	A	G	KRT72, KRT72, KRT72	p.M114T, p.M114T, p.M114T	14	15	51.7241	NM_001146225.1:c.341T>C	NM_001146226.1:c.341T>C	NM_080747.1:c.341T>C	NM_080747.2:c.341T>C
BT-20	chr12	52995020	C	T	KRT72, KRT72, KRT72	p.G73S, p.G73S, p.G73S	14	8	36.3636	NM_001146225.1:c.217G>A	NM_001146226.1:c.217G>A	NM_080747.1:c.217G>A	NM_080747.2:c.217G>A
BT-20	chr12	53085089	T	C	KRT77, KRT77	p.R533G, p.R291G	0	4	100	NM_175078.2:c.1597A>G	XM_005268853.1:c.898A>G
BT-20	chr12	53086645	G	A	KRT77, KRT77	p.T367M, p.T125M	26	38	59.375	NM_175078.2:c.1100C>T	XM_005268853.1:c.401C>T
BT-20	chr12	53091566	C	A	KRT77	p.G220C	81	69	46	NM_175078.2:c.658G>T	XM_005268853.1:c.-42G>T
BT-20	chr12	53165940	C	T	KRT76	p.A359T	59	80	57.554	NM_015848.3:c.1075G>A	NM_015848.4:c.1075G>A
BT-20	chr12	53165949	C	T	KRT76	p.E356K	81	61	42.9577	NM_015848.3:c.1066G>A	NM_015848.4:c.1066G>A
BT-20	chr12	53186088	G	C	KRT3	p.R375G	37	33	47.1429	NM_057088.2:c.1123C>G	XM_005268859.1:c.1057C>G
BT-20	chr12	53189696	C	G	KRT3	p.G44A	77	72	48.3221	NM_057088.2:c.131G>C	XM_005268859.1:c.131G>C
BT-20	chr12	53205757	T	C	KRT4	p.Q230R	15	12	44.4444	XM_002343167.1:c.730T>C	NM_002272.2:c.689A>G	NM_002272.3:c.467A>G	XM_005268860.1:c.222-1157A>G	XM_005268861.1:c.-179A>G
BT-20	chr12	53207628	G	A	KRT4	p.A146V	23	19	45.2381	XM_002343167.1:c.989G>A	NM_002272.2:c.437C>T	NM_002272.3:c.215C>T	XM_005268860.1:c.89+4C>T	XM_005268861.1:c.-184+4C>T
BT-20	chr12	53227803	A	G	KRT79	p.L81S	0	31	100	NM_175834.2:c.242T>C	NM_173352.2:c.*5094T>C	XM_005268695.1:c.*5094T>C	XM_005268696.1:c.*5094T>C
BT-20	chr12	53242440	A	G	KRT78	p.L92P	1	102	99.0291	NM_173352.2:c.275T>C	XM_005268695.1:c.-385T>C	XM_005268696.1:c.-413T>C
BT-20	chr12	53442956	G	C	TENC1, TENC1	p.R10T, p.R10T	0	20	100	NM_015319.2:c.29G>C	NM_170754.2:c.-1014G>C	NM_198316.1:c.-298+2109G>C	NR_033854.1:n.298-3111C>G	XR_245918.1:n.-2042C>G	XR_245919.1:n.-2035C>G	XR_245920.1:n.373-3111C>G
BT-20	chr12	53555134	T	C	CSAD, CSAD, CSAD, CSAD, CSAD, CSAD, CSAD	p.T248A, p.T15A, p.T30A, p.T101A, p.T248A, p.T101A, p.T275A	35	31	46.9697	NM_001244705.1:c.742A>G	NM_001244706.1:c.43A>G	NM_015989.4:c.823A>G	XM_005268951.1:c.1030A>G	XM_005268952.1:c.823A>G	XM_005268953.1:c.823A>G	XM_005268954.1:c.436A>G	XM_005268955.1:c.1030A>G	XM_005268956.1:c.88A>G	XR_245935.1:n.1257A>G	XR_245936.1:n.1257A>G
BT-20	chr12	53647593	C	T	MFSD5, MFSD5, MFSD5	p.S325F, p.S325F, p.S432F	140	163	53.7954	NM_001170790.1:c.1295C>T	NM_032889.3:c.974C>T	NM_032889.4:c.974C>T	XM_005269197.1:c.1295C>T	XM_005269198.1:c.974C>T
BT-20	chr12	53662624	C	A	ESPL1	p.A25D	63	72	53.3333	NM_012291.4:c.74C>A
BT-20	chr12	53670545	C	A	ESPL1, ESPL1	p.S289R, p.S614R	40	37	48.0519	NM_012291.4:c.1842C>A
BT-20	chr12	53681883	A	T	ESPL1, ESPL1	p.K1110M, p.K1435M	0	33	100	NM_012291.4:c.4304A>T
BT-20	chr12	53700848	C	T	C12orf10, C12orf10, C12orf10	p.T298I, p.T349I, p.T234I	0	85	100	NM_001173466.1:c.*425G>A	NM_015665.5:c.*425G>A	NM_021640.3:c.1046C>T	XM_005269070.1:c.893C>T	XM_005269071.1:c.557C>T
BT-20	chr12	53700860	A	G	C12orf10, C12orf10, C12orf10	p.H302R, p.H353R, p.H238R	0	73	100	NM_001173466.1:c.*413T>C	NM_015665.5:c.*413T>C	NM_021640.3:c.1058A>G	XM_005269070.1:c.905A>G	XM_005269071.1:c.569A>G
BT-20	chr12	54975837	T	C	PPP1R1A	p.E109G	0	51	100	NM_006741.3:c.326A>G	XM_005268994.1:c.184-1003A>G	XM_005268995.1:c.247+679A>G	NM_000924.2:c.*4211T>C	NM_000924.3:c.*4211T>C	NM_001165975.1:c.*4211T>C	NM_001165975.2:c.*4211T>C	XM_005268960.1:c.*4211T>C	XM_005268961.1:c.*4211T>C
BT-20	chr12	55039035	C	T	DCD, DCD	p.D71N, p.D71N	81	65	44.5205	NM_053283.2:c.211G>A	XM_005268627.1:c.211G>A
BT-20	chr12	55794976	A	G	OR6C65	p.T222A	2	280	99.2908	NM_001005518.1:c.664A>G
BT-20	chr12	55945119	A	G	OR6C4	p.I37V	0	315	100	NM_001005494.1:c.109A>G
BT-20	chr12	56030938	C	T	OR10P1	p.P88L	0	156	100	NM_206899.1:c.263C>T
BT-20	chr12	56031273	G	A	OR10P1	p.V200M	0	362	100	NM_206899.1:c.598G>A
BT-20	chr12	56089357	C	T	ITGA7, ITGA7, ITGA7, ITGA7	p.R532H, p.R655H, p.R558H, p.R651H	0	29	100	NM_001144996.1:c.1964G>A	NM_001144997.1:c.1673G>A	NM_002206.2:c.1952G>A	XM_005268839.1:c.2084G>A	XM_005268840.1:c.2066G>A	XM_005268841.1:c.2084G>A	XM_005268842.1:c.1934G>A	XM_005268843.1:c.1745G>A	XM_005268844.1:c.1745G>A	XM_005268845.1:c.1613G>A	XM_005268846.1:c.1613G>A	XM_005268847.1:c.1610G>A	XM_005268848.1:c.1610G>A	XM_005268849.1:c.1610G>A	XM_005268850.1:c.1478G>A
BT-20	chr12	56722060	T	G	PAN2, PAN2, PAN2	p.I179L, p.I179L, p.I179L	0	245	100	NM_001127460.1:c.535A>C	NM_001127460.2:c.535A>C	NM_001166279.1:c.535A>C	NM_014871.3:c.535A>C	NM_014871.4:c.535A>C	XM_005269250.1:c.535A>C	XM_005269251.1:c.535A>C	XM_005269252.1:c.535A>C	XM_005269253.1:c.535A>C	XM_005269254.1:c.535A>C	XM_005269255.1:c.535A>C	XM_005269256.1:c.535A>C	XM_005269257.1:c.-551A>C	XM_005269258.1:c.535A>C	XR_245967.1:n.826A>C	XR_245968.1:n.912A>C
BT-20	chr12	56814653	G	A	TIMELESS	p.P1018L	148	119	44.5693	NM_003920.3:c.3053C>T
BT-20	chr12	56815922	C	T	TIMELESS	p.R831Q	19	34	64.1509	NM_003920.3:c.2492G>A
BT-20	chr12	56822378	T	A	TIMELESS, TIMELESS	p.I455L, p.I454L	25	27	51.9231	NM_003920.3:c.1363A>T
BT-20	chr12	56862886	T	C	SPRYD4, SPRYD4	p.M50T, p.M50T	1	42	97.6744	NM_207344.3:c.149T>C	NM_001280796.1:c.*2385A>G	NM_001280797.1:c.*2385A>G	NM_001280798.1:c.*2385A>G	NM_013267.2:c.*2385A>G	NM_013267.3:c.*2385A>G	XM_005268796.1:c.*2385A>G	XM_005268797.1:c.*2385A>G	XM_005268798.1:c.*2385A>G
BT-20	chr12	57109792	A	G	NACA, NACA	p.L1841P, p.L688P	24	14	36.8421	NM_001113201.1:c.71-1321T>C	NM_001113202.1:c.71-1321T>C	NM_001113203.1:c.5522T>C	NM_001113203.2:c.2063T>C	NM_005594.4:c.71-1321T>C	NR_045277.1:n.394-1321T>C
BT-20	chr12	57109931	A	T	NACA, NACA	p.S1795T, p.S642T	38	26	40.625	NM_001113201.1:c.71-1460T>A	NM_001113202.1:c.71-1460T>A	NM_001113203.1:c.5383T>A	NM_001113203.2:c.1924T>A	NM_005594.4:c.71-1460T>A	NR_045277.1:n.394-1460T>A
BT-20	chr12	57114100	A	G	NACA, NACA	p.F405S, p.F405S	29	21	42	NM_001113201.1:c.70+4136T>C	NM_001113202.1:c.70+4136T>C	NM_001113203.1:c.1214T>C	NM_001113203.2:c.1214T>C	NM_005594.4:c.70+4136T>C	NR_045277.1:n.393+4136T>C
BT-20	chr12	57114307	A	T	NACA, NACA	p.V336E, p.V336E	24	30	55.5556	NM_001113201.1:c.70+3929T>A	NM_001113202.1:c.70+3929T>A	NM_001113203.1:c.1007T>A	NM_001113203.2:c.1007T>A	NM_005594.4:c.70+3929T>A	NR_045277.1:n.393+3929T>A
BT-20	chr12	57589784	A	C	LRP1	p.Q2900P	0	103	100	NM_002332.2:c.8699A>C	NR_031597.1:n.*1425A>C
BT-20	chr12	57865321	G	A	GLI1, GLI1, GLI1	p.G933D, p.G805D, p.G892D	54	60	52.6316	NM_001160045.1:c.2414G>A	NM_001167609.1:c.2675G>A	NM_005269.2:c.2798G>A	XM_005268799.1:c.2414G>A	NM_001080156.1:c.*979C>T	NM_001080157.1:c.*1146C>T	NM_032496.2:c.*979C>T	XM_005269078.1:c.*979C>T	XM_005269079.1:c.*979C>T	XM_005269080.1:c.*979C>T	XM_005269081.1:c.*979C>T	XM_005269082.1:c.*979C>T	XM_005269083.1:c.*979C>T	XM_005269084.1:c.*979C>T	XM_005269085.1:c.*979C>T
BT-20	chr12	57865821	G	C	GLI1, GLI1, GLI1	p.E1100Q, p.E972Q, p.E1059Q	92	76	45.2381	NM_001160045.1:c.2914G>C	NM_001167609.1:c.3175G>C	NM_005269.2:c.3298G>C	XM_005268799.1:c.2914G>C	NM_001080156.1:c.*479C>G	NM_001080157.1:c.*646C>G	NM_032496.2:c.*479C>G	XM_005269078.1:c.*479C>G	XM_005269079.1:c.*479C>G	XM_005269080.1:c.*479C>G	XM_005269081.1:c.*479C>G	XM_005269082.1:c.*479C>G	XM_005269083.1:c.*479C>G	XM_005269084.1:c.*479C>G	XM_005269085.1:c.*479C>G
BT-20	chr12	57869582	T	C	ARHGAP9, ARHGAP9	p.T119A, p.T520A	124	97	43.8914	NM_001160045.1:c.*3738T>C	NM_001167609.1:c.*3738T>C	NM_005269.2:c.*3738T>C	XM_005268799.1:c.*3738T>C	NM_001080156.1:c.759+34A>G	NM_001080157.1:c.1311+34A>G	NM_032496.2:c.1311+34A>G	XM_005269078.1:c.1558A>G	XM_005269079.1:c.1549A>G	XM_005269080.1:c.1548+34A>G	XM_005269081.1:c.1489A>G	XM_005269082.1:c.793A>G	XM_005269083.1:c.793A>G	XM_005269084.1:c.700A>G	XM_005269085.1:c.700A>G
BT-20	chr12	58005682	G	A	ARHGEF25	p.R2Q	15	22	59.4595	NM_001111270.1:c.215-1031G>A	NM_001111270.2:c.215-1031G>A	NM_182947.2:c.5G>A	NM_182947.3:c.5G>A	NR_046223.1:n.465G>A	NM_178502.2:c.*2747G>A	XM_005268697.1:c.*2747G>A	XM_005268698.1:c.*2747G>A	XM_005268699.1:c.*2747G>A	XM_005268700.1:c.*2747G>A	XM_005268701.1:c.*2747G>A	XM_005268702.1:c.*2747G>A	XM_005268703.1:c.*2747G>A
BT-20	chr12	58015494	G	A	SLC26A10	p.A193T	0	57	100	XR_245990.1:n.193C>T	NM_133489.2:c.577G>A	NM_001111270.1:c.*4817G>A	NM_001111270.2:c.*4817G>A	NM_182947.2:c.*4817G>A	NM_182947.3:c.*4817G>A	NR_046223.1:n.*4466G>A	NM_001276468.1:c.*5033C>T	NM_001478.3:c.*5033C>T	NM_001478.4:c.*5033C>T	XM_005268773.1:c.*5033C>T	XM_002343172.1:c.-5158G>A
BT-20	chr12	58019472	T	G	SLC26A10	p.L546V	0	55	100	XR_245990.1:n.-3786A>C	NM_133489.2:c.1636T>G	NM_001276468.1:c.*1055A>C	NM_001276469.1:c.*4188A>C	NM_001478.3:c.*1055A>C	NM_001478.4:c.*1055A>C	XM_005268773.1:c.*1055A>C	XM_002343172.1:c.-1180T>G
BT-20	chr12	58335626	A	T	XRCC6BP1	p.S48C	32	26	44.8276	NM_033276.2:c.142A>T	XM_005269223.1:c.-167A>T
BT-20	chr12	60173356	A	T	SLC16A7, SLC16A7, SLC16A7, SLC16A7, SLC16A7	p.T445S, p.T445S, p.T445S, p.T346S, p.T346S	41	27	39.7059	NM_001270622.1:c.1333A>T	NM_001270623.1:c.1333A>T	NM_004731.3:c.1333A>T	NM_004731.4:c.1333A>T	NR_073055.1:n.1773A>T	NR_073056.1:n.1634A>T	XM_005269231.1:c.1333A>T	XM_005269232.1:c.1036A>T	XM_005269233.1:c.1036A>T
BT-20	chr12	62928633	G	A	MON2, MON2, MON2, MON2, MON2, MON2	p.A311T, p.A476T, p.A548T, p.A548T, p.A548T, p.A548T	43	33	43.4211	NM_001278469.1:c.1642G>A	NM_001278470.1:c.1642G>A	NM_001278471.1:c.1642G>A	NM_001278472.1:c.1426G>A	NM_015026.2:c.1642G>A	XM_005268731.1:c.1642G>A	XM_005268732.1:c.1642G>A	XM_005268733.1:c.1642G>A	XM_005268734.1:c.1426G>A	XM_005268735.1:c.1426G>A	XM_005268736.1:c.-22G>A
BT-20	chr12	62959137	A	G	MON2, MON2, MON2, MON2, MON2, MON2, MON2	p.I1148V, p.I1313V, p.I260V, p.I1362V, p.I1385V, p.I1385V, p.I1385V	35	28	44.4444	NM_001278469.1:c.4153A>G	NM_001278470.1:c.4153A>G	NM_001278471.1:c.4084A>G	NM_001278472.1:c.3937A>G	NM_015026.2:c.4153A>G	XM_005268731.1:c.4156A>G	XM_005268732.1:c.4156A>G	XM_005268733.1:c.4153A>G	XM_005268734.1:c.3940A>G	XM_005268735.1:c.3940A>G	XM_005268736.1:c.2488A>G
BT-20	chr12	63954300	C	T	DPY19L2, DPY19L2	p.V757I, p.V204I	108	88	44.898	NM_173812.4:c.2269G>A
BT-20	chr12	64062023	A	C	DPY19L2	p.S51A	63	47	42.7273	NM_173812.4:c.151T>G
BT-20	chr12	64062052	G	A	DPY19L2	p.A41V	72	35	32.7103	NM_173812.4:c.122C>T
BT-20	chr12	64062065	T	C	DPY19L2	p.M37V	71	29	29	NM_173812.4:c.109A>G
BT-20	chr12	64173807	G	A	TMEM5	p.A23T	125	100	44.4444	NM_001278237.1:c.-1047G>A	NM_014254.1:c.67G>A	NM_014254.2:c.67G>A	XM_005268562.1:c.-407G>A	XM_005268563.1:c.-740G>A
BT-20	chr12	64587633	C	A	C12orf66	p.A443S	0	44	100	NM_152440.4:c.1327G>T	XM_005268677.1:c.1327G>T
BT-20	chr12	64609562	C	T	C12orf66	p.M139I	0	47	100	NM_152440.4:c.417G>A	XM_005268677.1:c.417G>A
BT-20	chr12	66546100	A	G	TMBIM4, TMBIM4, TMBIM4, TMBIM4, TMBIM4	p.I135T, p.I88T, p.I88T, p.I57T, p.I88T	19	24	55.814	NM_016056.2:c.263T>C	XM_005268973.1:c.263T>C	XM_005268969.1:c.404T>C	XM_005268970.1:c.263T>C	XM_005268971.1:c.263T>C	XM_005268972.1:c.263T>C
BT-20	chr12	66597527	A	G	IRAK3	p.H57R	18	26	59.0909	NM_001142523.1:c.134-5709A>G	NM_007199.2:c.170A>G	XM_005268606.1:c.53A>G
BT-20	chr12	66605228	A	G	IRAK3, IRAK3	p.I147V, p.I86V	34	32	48.4848	NM_001142523.1:c.256A>G	NM_007199.2:c.439A>G	XM_005268606.1:c.322A>G
BT-20	chr12	66698895	T	C	HELB	p.L191P	27	16	37.2093	NM_033647.2:c.572T>C	NM_033647.3:c.572T>C	XM_005269234.1:c.572T>C	XR_245965.1:n.609T>C	XR_245966.1:n.609T>C
BT-20	chr12	66725160	C	T	HELB	p.P966L	35	48	57.8313	NM_033647.2:c.2897C>T	NM_033647.3:c.2897C>T	XM_005269234.1:c.2897C>T	XR_245965.1:n.3010C>T
BT-20	chr12	66725202	C	T	HELB	p.T980I	48	45	48.3871	NM_033647.2:c.2939C>T	NM_033647.3:c.2939C>T	XM_005269234.1:c.2939C>T	XR_245965.1:n.3052C>T
BT-20	chr12	68707287	G	A	MDM1, MDM1, MDM1	p.P272L, p.P517L, p.P552L	29	31	51.6667	NM_001205028.1:c.1550C>T	NM_017440.4:c.1655C>T	XM_005269026.1:c.1685C>T	XM_005269027.1:c.1379C>T
BT-20	chr12	68708761	C	T	MDM1, MDM1, MDM1	p.R209H, p.R454H, p.R489H	0	464	100	NM_001205028.1:c.1361G>A	NM_017440.4:c.1466G>A	XM_005269026.1:c.1496G>A	XM_005269027.1:c.1190G>A
BT-20	chr12	68720627	G	A	MDM1, MDM1, MDM1	p.T103I, p.T103I, p.T103I	0	112	100	NM_001205028.1:c.308C>T	NM_001205029.1:c.*587C>T	NM_017440.4:c.308C>T	NM_020128.2:c.308C>T	XM_005269026.1:c.308C>T	XM_005269027.1:c.308C>T
BT-20	chr12	69744014	C	A	LYZ	p.T88N	24	17	41.4634	XR_110377.1:n.*3187G>T	NM_000239.2:c.263C>A
BT-20	chr12	70065214	T	G	BEST3, BEST3, BEST3, BEST3	p.Q259P, p.Q365P, p.Q365P, p.Q152P	20	18	47.3684	NM_032735.2:c.1094A>C	NM_152439.2:c.455A>C	XM_005268671.1:c.1094A>C	XM_005268672.1:c.776A>C	XM_005268673.1:c.1094A>C	XM_005268674.1:c.*112A>C
BT-20	chr12	70990054	T	C	PTPRB, PTPRB, PTPRB, PTPRB, PTPRB, PTPRB, PTPRB, PTPRB	p.S344G, p.S345G, p.S127G, p.S224G, p.S345G, p.S345G, p.S127G, p.S127G	16	16	50	NM_001109754.1:c.1033A>G	NM_001109754.2:c.1033A>G	NM_001206971.1:c.379A>G	NM_001206972.1:c.379A>G	NM_002837.3:c.379A>G	NM_002837.4:c.379A>G	XR_245948.1:n.1078A>G	XR_245949.1:n.1078A>G
BT-20	chr12	71002893	C	T	PTPRB, PTPRB, PTPRB, PTPRB, PTPRB, PTPRB, PTPRB, PTPRB	p.R311K, p.R312K, p.R94K, p.R191K, p.R312K, p.R312K, p.R94K, p.R94K	44	46	51.1111	NM_001109754.1:c.935G>A	NM_001109754.2:c.935G>A	NM_001206971.1:c.281G>A	NM_001206972.1:c.281G>A	NM_002837.3:c.281G>A	NM_002837.4:c.281G>A	XR_245948.1:n.980G>A	XR_245949.1:n.980G>A
BT-20	chr12	71139664	T	C	PTPRR, PTPRR, PTPRR, PTPRR, PTPRR	p.K163R, p.K314R, p.K108R, p.K69R, p.K202R	0	46	100	NM_001207015.1:c.605A>G	NM_001207016.1:c.323A>G	NM_002849.2:c.941A>G	NM_002849.3:c.941A>G	NM_130846.1:c.206A>G	NM_130846.2:c.206A>G	NR_073474.1:n.621A>G
BT-20	chr12	71523134	A	C	TSPAN8, TSPAN8, TSPAN8	p.S213A, p.S213A, p.S213A	1	74	98.6667	NM_004616.2:c.637T>G
BT-20	chr12	71533534	C	G	TSPAN8, TSPAN8, TSPAN8	p.G73A, p.G73A, p.G73A	0	69	100	NM_004616.2:c.218G>C
BT-20	chr12	72083443	G	A	TMEM19, TMEM19	p.G68D, p.G54D	63	54	46.1538	XM_002343198.1:c.-121C>T	NM_018279.3:c.203G>A	XM_005269003.1:c.203G>A
BT-20	chr12	76443541	C	A	NAP1L1, NAP1L1, NAP1L1, NAP1L1, NAP1L1, NAP1L1, NAP1L1	p.D362Y, p.D362Y, p.D362Y, p.D179Y, p.D362Y, p.D293Y, p.D319Y	2	66	97.0588	NM_004537.4:c.1084G>T	NM_139207.2:c.1084G>T	XM_005268895.1:c.1300G>T	XM_005268896.1:c.1300G>T	XM_005268897.1:c.1267G>T	XM_005268898.1:c.1117G>T	XM_005268899.1:c.1117G>T	XM_005268900.1:c.958G>T	XM_005268901.1:c.928G>T	XM_005268902.1:c.895G>T	XM_005268903.1:c.880G>T	XM_005268904.1:c.535G>T	XR_245929.1:n.1300G>T	XR_245930.1:n.1300G>T	XR_245931.1:n.1267G>T	XR_245932.1:n.1223G>T
BT-20	chr12	77449790	A	G	E2F7	p.F72L	0	64	100	NM_203394.2:c.214T>C
BT-20	chr12	78225374	A	G	NAV3, NAV3	p.T45A, p.T45A	0	61	100	NM_014903.4:c.133A>G	XM_005269214.1:c.133A>G	XM_005269215.1:c.133A>G
BT-20	chr12	80747242	A	G	OTOGL	p.I1840V	0	19	100	NM_173591.3:c.5518A>G	XM_005268802.1:c.5569A>G	XM_002343203.1:c.5236A>G
BT-20	chr12	80761430	G	A	OTOGL, OTOGL, OTOGL	p.A2132T, p.A12T, p.A151T	0	17	100	NM_173591.3:c.6394G>A	XM_005268802.1:c.6445G>A	XM_002343203.1:c.6112G>A
BT-20	chr12	80765800	A	G	OTOGL, OTOGL, OTOGL	p.N2237S, p.N117S, p.N256S	0	27	100	NM_173591.3:c.6710A>G	XM_005268802.1:c.6761A>G	XM_002343203.1:c.6428A>G
BT-20	chr12	80899901	C	A	PTPRQ	p.Q619K	0	26	100	NM_001145026.1:c.1917C>A
BT-20	chr12	82792787	C	A	C12orf26	p.Q249K	0	22	100	NM_032230.1:c.745C>A	NM_032230.2:c.745C>A	XM_005269184.1:c.745C>A	XM_005269185.1:c.745C>A	XM_005269186.1:c.745C>A
BT-20	chr12	89917518	A	G	GALNT4, POC1B-GALNT4	p.I270T, p.I267T	0	79	100	NM_003774.3:c.809T>C	NM_003774.4:c.809T>C	NM_001199781.1:c.800T>C	NM_001199782.1:c.361-68T>C	NM_001199777.1:c.-27+1379T>C	NM_172240.2:c.100+1379T>C	NR_037659.1:n.467+1379T>C	NR_037660.1:n.448+1379T>C	NM_172240.1:c.100+1379T>C
BT-20	chr12	92818482	C	T	CLLU1	p.S9F	1	98	98.9899	NM_001025233.1:c.26C>T	NR_027932.1:n.306-672C>T	NR_027933.1:n.305+2871C>T	NM_001025232.1:c.53-2070G>A
BT-20	chr12	93150102	T	C	PLEKHG7	p.M212T	1	73	98.6486	NM_001004330.2:c.635T>C	XM_005268874.1:c.1091T>C
BT-20	chr12	93196422	T	G	EEA1	p.K810Q	0	130	100	NM_003566.3:c.2428A>C
BT-20	chr12	94543243	G	A	PLXNC1	p.V166M	0	48	100	NM_005761.1:c.496G>A	NM_005761.2:c.496G>A
BT-20	chr12	94620432	G	T	PLXNC1	p.R614S	0	94	100	NM_005761.1:c.1842G>T	NM_005761.2:c.1842G>T
BT-20	chr12	95044161	A	C	TMCC3	p.Y16D	0	52	100	NM_020698.2:c.46T>G
BT-20	chr12	96374614	C	T	HAL, HAL, HAL	p.V231I, p.V439I, p.V439I	0	83	100	NM_001258333.1:c.691G>A	NM_001258334.1:c.1315G>A	NM_002108.2:c.1315G>A	NM_002108.3:c.1315G>A	XM_005268820.1:c.1315G>A	XM_005268821.1:c.1012G>A
BT-20	chr12	98927830	C	G	TMPO	p.Q599E	0	27	100	NM_001032283.1:c.565+2214C>G	NM_001032283.2:c.565+2214C>G	NM_001032284.1:c.565+2214C>G	NM_001032284.2:c.565+2214C>G	NM_003276.1:c.1795C>G	NM_003276.2:c.1795C>G	XM_005269130.1:c.565+2214C>G	XM_005269131.1:c.889C>G	XM_005269132.1:c.565+2214C>G
BT-20	chr12	99007623	C	T	IKBIP	p.G265S	0	140	100	NM_201612.1:c.793G>A	NM_201612.2:c.793G>A	NM_201613.1:c.*462G>A	NM_201613.2:c.*462G>A
BT-20	chr12	101750814	T	A	UTP20	p.L1882Q	0	75	100	NM_014503.2:c.5645T>A
BT-20	chr12	103696182	T	G	C12orf42, C12orf42, C12orf42	p.S263R, p.S263R, p.S168R	0	118	100	NM_001099336.1:c.787A>C	NM_001099336.2:c.787A>C	NM_001278419.1:c.502A>C	NM_001278420.1:c.502A>C	NM_198521.2:c.787A>C	NM_198521.3:c.787A>C	NR_103526.1:n.390-25194A>C
BT-20	chr12	103872172	T	G	C12orf42, C12orf42	p.E11D, p.E11D	0	62	100	NM_001099336.1:c.33A>C	NM_001099336.2:c.33A>C	NM_001278419.1:c.-348A>C	NM_001278420.1:c.-348A>C	NM_198521.2:c.33A>C	NM_198521.3:c.33A>C	NR_103526.1:n.163A>C
BT-20	chr12	104380734	G	A	TDG, TDG, TDG, TDG	p.V155M, p.V367M, p.V363M, p.V224M	0	93	100	NM_003211.4:c.1099G>A	XM_005269124.1:c.670G>A	XM_005269125.1:c.487G>A	NM_031302.3:c.*2452C>T	XM_005269169.1:c.*2452C>T	XM_005269170.1:c.*2452C>T	XM_005269171.1:c.*2452C>T
BT-20	chr12	105380152	A	C	C12orf45	p.K8Q	0	67	100	NM_152318.2:c.22A>C
BT-20	chr12	105425660	T	A	ALDH1L2, ALDH1L2	p.D221V, p.D766V	0	78	100	NM_001034173.2:c.2297A>T	NM_001034173.3:c.2297A>T	NR_027752.1:n.2376A>T
BT-20	chr12	105546172	G	A	KIAA1033, KIAA1033, KIAA1033	p.V902I, p.V901I, p.V713I	0	35	100	NM_015275.1:c.2701G>A	XM_005268742.1:c.2704G>A	XM_005268743.1:c.2140G>A	XM_005268744.1:c.2137G>A	XM_005268745.1:c.*4743G>A	XM_005268746.1:c.*4743G>A	XR_245916.1:n.2791G>A
BT-20	chr12	106460938	G	C	NUAK1	p.P543R	0	92	100	NM_014840.2:c.1628C>G
BT-20	chr12	106633569	C	T	CKAP4	p.A348T	0	132	100	NM_006825.3:c.1042G>A	XM_001715433.1:c.627C>T
BT-20	chr12	107713511	G	C	BTBD11, BTBD11, BTBD11	p.G265A, p.G265A, p.G265A	0	23	100	NM_001018072.1:c.794G>C
BT-20	chr12	108954862	G	C	SART3, SART3, SART3, SART3	p.D23E, p.D23E, p.D23E, p.D23E	0	104	100	NM_014301.3:c.-1708G>C	NM_213595.2:c.-1537G>C	XM_005268760.1:c.-1537G>C	XM_005268761.1:c.-1537G>C	NM_014706.3:c.69C>G	XM_005269241.1:c.69C>G	XM_005269242.1:c.69C>G
BT-20	chr12	108956417	T	G	ISCU, ISCU, ISCU, ISCU	p.F7V, p.F7V, p.F7V, p.F7V	0	3	100	NM_014301.3:c.-153T>G	NM_213595.2:c.19T>G	XM_005268760.1:c.19T>G	XM_005268761.1:c.19T>G	NM_014706.3:c.-1487A>C	XM_005269241.1:c.-1487A>C	XM_005269242.1:c.-1487A>C
BT-20	chr12	108956418	T	G	ISCU, ISCU, ISCU, ISCU	p.F7C, p.F7C, p.F7C, p.F7C	0	3	100	NM_014301.3:c.-152T>G	NM_213595.2:c.20T>G	XM_005268760.1:c.20T>G	XM_005268761.1:c.20T>G	NM_014706.3:c.-1488A>C	XM_005269241.1:c.-1488A>C	XM_005269242.1:c.-1488A>C
BT-20	chr12	108985945	A	G	TMEM119, TMEM119	p.I72T, p.I72T	1	102	99.0291	NM_181724.2:c.215T>C
BT-20	chr12	109696838	G	A	ACACB, ACACB, ACACB	p.V2141I, p.V2141I, p.V807I	0	91	100	NM_001093.3:c.6421G>A	XM_005253876.1:c.6421G>A	XM_005253877.1:c.4066G>A	XR_243000.1:n.6713G>A
BT-20	chr12	111786082	G	C	CUX2	p.V1472L	0	78	100	NM_015267.2:c.4414G>C	NM_015267.3:c.4414G>C
BT-20	chr12	112037000	G	C	ATXN2	p.L107V	0	2	100	NM_002973.3:c.319C>G	XM_005253924.1:c.-162C>G	XM_005253925.1:c.-1345C>G
BT-20	chr12	113553481	C	T	RASAL1, RASAL1, RASAL1, RASAL1, RASAL1, RASAL1, RASAL1	p.R321H, p.R321H, p.R321H, p.R321H, p.R321H, p.R321H, p.R321H	0	15	100	NM_001193520.1:c.962G>A	NM_001193521.1:c.962G>A	NM_004658.1:c.962G>A	NM_004658.2:c.962G>A	XM_005253950.1:c.962G>A	XM_005253951.1:c.962G>A	XM_005253952.1:c.962G>A	XM_005253953.1:c.536G>A
BT-20	chr12	114377899	G	C	RBM19, RBM19, RBM19	p.Q602E, p.Q602E, p.Q602E	0	93	100	NM_001146698.1:c.1804C>G	NM_001146699.1:c.1804C>G	NM_016196.2:c.1804C>G	NM_016196.3:c.1804C>G	XM_005254009.1:c.1804C>G
BT-20	chr12	119866533	A	G	CCDC60	p.I46V	0	61	100	NM_178499.3:c.136A>G	XM_005253854.1:c.136A>G
BT-20	chr12	120575549	A	C	GCN1L1	p.Y2155D	0	90	100	NM_006836.1:c.6463T>G	XM_005253825.1:c.6283T>G
BT-20	chr12	120661977	T	C	PXN, PXN, PXN	p.S73G, p.S73G, p.S73G	0	38	100	XM_003846264.1:c.-4173A>G	NM_001080855.1:c.217A>G	NM_001080855.2:c.217A>G	NM_001243756.1:c.217A>G	NM_002859.2:c.217A>G	NM_002859.3:c.217A>G	NM_025157.3:c.-183A>G	NM_025157.4:c.-183A>G	XM_005253910.1:c.235A>G	XM_005253911.1:c.235A>G	XM_005253912.1:c.235A>G	XM_005253913.1:c.235A>G	XM_005253914.1:c.235A>G	XM_005253915.1:c.211A>G	XM_005253916.1:c.235A>G	XR_243019.1:n.1283A>G	XR_243020.1:n.328A>G
BT-20	chr12	120907309	T	A	SRSF9, SRSF9	p.Y35F, p.Y35F	1	104	99.0476	NM_003769.2:c.104A>T	NM_001037494.1:c.-605T>A
BT-20	chr12	121437221	T	C	HNF1A	p.L551S	0	140	100	NM_022895.1:c.*4735A>G	XM_005253927.1:c.*4735A>G	XM_005253928.1:c.*4735A>G	XM_005253929.1:c.*4735A>G	XM_005253930.1:c.*4735A>G	NM_000545.4:c.1623+29T>C	NM_000545.5:c.1623+29T>C	XM_005253931.1:c.1652T>C	XM_005253932.1:c.*2422T>C
BT-20	chr12	121600253	T	C	P2RX7, P2RX7	p.Y65H, p.Y155H	1	168	99.4083	NM_002562.4:c.463T>C	NM_002562.5:c.463T>C	NR_033948.1:n.745T>C	NR_033949.1:n.745T>C	NR_033950.1:n.759T>C	NR_033951.1:n.606T>C	NR_033952.1:n.533T>C	NR_033953.1:n.446T>C	NR_033954.1:n.579+1476T>C	NR_033955.1:n.606T>C	NR_033956.1:n.533T>C	XM_005253890.1:c.193T>C	XM_005253891.1:c.23+1476T>C	XM_005253892.1:c.-268T>C	XM_005253893.1:c.-268T>C	XR_243010.1:n.606T>C
BT-20	chr12	121615103	G	A	P2RX7, P2RX7, P2RX7, P2RX7	p.A59T, p.A178T, p.A258T, p.A348T	0	70	100	NM_002562.4:c.1042G>A	NM_002562.5:c.1042G>A	NR_033948.1:n.1408G>A	NR_033949.1:n.1324G>A	NR_033950.1:n.1285G>A	NR_033951.1:n.1269G>A	NR_033952.1:n.1196G>A	NR_033953.1:n.1109G>A	NR_033954.1:n.1088G>A	NR_033955.1:n.1048G>A	NR_033956.1:n.975G>A	XM_005253890.1:c.772G>A	XM_005253891.1:c.532G>A	XM_005253892.1:c.175G>A	XM_005253893.1:c.175G>A	XR_243010.1:n.1002G>A
BT-20	chr12	121622520	A	T	P2RX7, P2RX7, P2RX7, P2RX7	p.N279I, p.N398I, p.N478I, p.N568I	0	14	100	NM_002562.4:c.1703A>T	NM_002562.5:c.1703A>T	NR_033948.1:n.2069A>T	NR_033949.1:n.1985A>T	NR_033950.1:n.1946A>T	NR_033951.1:n.1930A>T	NR_033952.1:n.1857A>T	NR_033953.1:n.1770A>T	NR_033954.1:n.1749A>T	NR_033955.1:n.1709A>T	NR_033956.1:n.1636A>T	XM_005253890.1:c.1433A>T	XM_005253891.1:c.1193A>T	XM_005253892.1:c.836A>T	XM_005253893.1:c.836A>T	XR_243010.1:n.*4289A>T
BT-20	chr12	122617989	A	G	MLXIP, MLXIP, MLXIP, MLXIP	p.E3G, p.E396G, p.E3G, p.E147G	0	246	100	NM_014938.3:c.1190A>G	NM_014938.4:c.1190A>G
BT-20	chr12	122689181	C	G	B3GNT4	p.P6A	0	37	100	NM_030765.2:c.16C>G	XM_005253620.1:c.-10+833C>G	NM_001098519.1:c.*1192C>G	NM_152759.4:c.*1192C>G	XR_242953.1:n.*2646C>G	NM_001278302.1:c.*3747G>C	NM_001278303.1:c.*3747G>C	NM_001278304.1:c.*3747G>C	NM_001278342.1:c.*3747G>C	NM_019887.4:c.*3747G>C	NM_019887.5:c.*3747G>C	NM_138929.3:c.*3747G>C	NM_138930.3:c.*3747G>C	NR_024600.1:n.*3028G>C	NR_024601.1:n.*3028G>C	XM_002343219.1:c.-4238G>C
BT-20	chr12	122812503	G	C	CLIP1, CLIP1, CLIP1, CLIP1	p.D1080E, p.D1034E, p.D655E, p.D1069E	0	326	100	NM_001247997.1:c.3240C>G	NM_002956.2:c.3207C>G	NM_198240.1:c.3102C>G	XM_005253593.1:c.3240C>G	XM_005253594.1:c.3240C>G	XM_005253595.1:c.3240C>G	XM_005253596.1:c.3207C>G	XM_005253597.1:c.3135C>G	XM_005253598.1:c.3123C>G	XM_005253599.1:c.3102C>G
BT-20	chr12	123067349	A	G	KNTC1	p.Q1027R	0	20	100	NM_014708.4:c.3080A>G	XM_005253654.1:c.2271+8422A>G
BT-20	chr12	124265687	T	C	DNAH10	p.S167P	0	112	100	NM_207437.3:c.499T>C	XM_005253555.1:c.682T>C
BT-20	chr12	124325977	T	G	DNAH10	p.L1631V	0	90	100	NM_207437.3:c.4891T>G	XM_005253555.1:c.5245T>G
BT-20	chr12	125434580	C	T	DHX37, DHX37	p.R168Q, p.R1081Q	0	54	100	NM_032656.2:c.3242G>A	NM_032656.3:c.3242G>A	XM_005253590.1:c.3242G>A
BT-20	chr12	125438516	T	C	DHX37	p.S869G	0	21	100	NM_032656.2:c.2605A>G	NM_032656.3:c.2605A>G	XM_005253590.1:c.2605A>G
BT-20	chr12	128900005	G	A	TMEM132C	p.V272I	0	95	100	NM_001136103.1:c.478G>A	NM_001136103.2:c.814G>A
BT-20	chr12	129189941	G	A	TMEM132C	p.G810R	1	62	98.4127	NM_001136103.1:c.2092G>A	NM_001136103.2:c.2428G>A
BT-20	chr12	130185048	A	G	TMEM132D	p.V92A	2	103	98.0952	NM_133448.2:c.275T>C
BT-20	chr12	131276448	G	T	STX2	p.P267H	0	122	100	NM_001980.2:c.861C>A	NM_001980.3:c.861C>A	NM_194356.1:c.*120C>A	NM_194356.2:c.*120C>A	XM_005253556.1:c.*59C>A	XM_005253557.1:c.800C>A
BT-20	chr12	131306314	C	G	STX2, STX2, STX2	p.S42T, p.S42T, p.S42T	0	47	100	NM_001980.2:c.125G>C	NM_001980.3:c.125G>C	NM_194356.1:c.125G>C	NM_194356.2:c.125G>C	XM_005253556.1:c.125G>C	XM_005253557.1:c.125G>C
BT-20	chr12	132237848	T	C	SFSWAP, SFSWAP, SFSWAP, SFSWAP	p.L421P, p.L421P, p.L295P, p.L214P	0	89	100	NM_001261411.1:c.1262T>C	NM_004592.2:c.1262T>C	NM_004592.3:c.1262T>C
BT-20	chr12	132326298	G	A	MMP17, MMP17	p.R195H, p.R279H	0	22	100	NM_016155.4:c.836G>A
BT-20	chr12	132401566	C	T	ULK1	p.P714L	1	20	95.2381	NM_003565.1:c.2141C>T	NM_003565.2:c.2141C>T
BT-20	chr12	132403161	A	G	ULK1	p.T816A	0	109	100	NM_003565.1:c.2446A>G	NM_003565.2:c.2446A>G
BT-20	chr12	132426187	G	T	PUS1, PUS1, PUS1, PUS1	p.G271C, p.G271C, p.G299C, p.G246C	0	106	100	NM_001002019.1:c.811G>T	NM_001002019.2:c.811G>T	NM_001002020.1:c.811G>T	NM_001002020.2:c.811G>T	NM_025215.4:c.895G>T	NM_025215.5:c.895G>T	XM_002343226.1:c.165C>A
BT-20	chr12	132626668	T	C	DDX51	p.Q295R	1	48	97.9592	NM_024078.1:c.-2366T>C	NM_175066.3:c.884A>G
BT-20	chr12	132688115	C	T	GALNT9, GALNT9, GALNT9, GALNT9	p.A257T, p.A400T, p.A34T, p.A174T	0	65	100	NM_001122636.1:c.1201G>A	NM_021808.3:c.100G>A
BT-20	chr12	132824450	G	T	GALNT9	p.P364T	2	304	99.3464	NM_001122636.1:c.1080+10C>A
BT-20	chr12	133146805	G	A	FBRSL1	p.A329T	0	42	100	NM_001142641.1:c.985G>A	XM_005266171.1:c.985G>A	XM_005266172.1:c.985G>A	XM_005266173.1:c.985G>A	XM_005266174.1:c.985G>A	XM_005266175.1:c.985G>A	XM_005266176.1:c.985G>A	XM_005266177.1:c.985G>A	XM_005266178.1:c.985G>A	XM_005266179.1:c.688G>A	XM_005266180.1:c.985G>A
BT-20	chr12	133181399	T	C	LOC100507055	p.R42G	0	86	100	XM_928321.4:c.124A>G	XM_003118887.1:c.75+47A>G	XM_003118888.1:c.124A>G	NM_001195520.1:c.124A>G	XM_005266148.1:c.124A>G	XM_005266149.1:c.75+47A>G
BT-20	chr12	133182818	G	A	LOC100507055	p.T7M	1	207	99.5192	XM_928321.4:c.20C>T	XM_003118887.1:c.-1298C>T	XM_003118888.1:c.20C>T	NM_001195520.1:c.20C>T	XM_005266148.1:c.20C>T	XM_005266149.1:c.-1298C>T
BT-20	chr12	133357412	T	C	GOLGA3, GOLGA3	p.K1185R, p.K1185R	0	84	100	NM_001172557.1:c.*3200A>G	NM_005895.3:c.3554A>G	XM_005266162.1:c.3554A>G	XM_005266163.1:c.3434A>G	XM_005266164.1:c.3434A>G	XM_005266165.1:c.3434A>G	XM_005266166.1:c.3281A>G	XM_005266167.1:c.2981A>G
BT-20	chr12	133428242	G	A	CHFR, CHFR, CHFR, CHFR, CHFR	p.A485V, p.A497V, p.A405V, p.A496V, p.A456V	0	35	100	NM_001161344.1:c.1490C>T	NM_001161345.1:c.1487C>T	NM_001161346.1:c.1454C>T	NM_001161347.1:c.1214C>T	NM_018223.1:c.1367C>T	NM_018223.2:c.1367C>T	XM_005266170.1:c.1613C>T	XR_245348.1:n.1555C>T	XR_245349.1:n.1525C>T	XR_245350.1:n.1339C>T	XR_245351.1:n.1433C>T	XR_245352.1:n.1339C>T
BT-20	chr12	133780309	G	T	ZNF268, ZNF268, ZNF268, ZNF268, ZNF268, ZNF268, ZNF268	p.L679F, p.L518F, p.L518F, p.L596F, p.L679F, p.L518F, p.L518F	0	116	100	NM_001165881.2:c.2037G>T	NM_001165882.2:c.1788G>T	NM_001165883.1:c.*1406G>T	NM_001165884.2:c.*1406G>T	NM_001165885.1:c.*1406G>T	NM_001165886.1:c.*1406G>T	NM_001165887.1:c.*1561G>T	NM_003415.1:c.2037G>T	NM_003415.2:c.2037G>T	NM_152943.2:c.*1561G>T	XM_005266152.1:c.1788G>T	XM_005266153.1:c.1554G>T
BT-20	chr13	20398669	T	C	ZMYM5, ZMYM5	p.H653R, p.H477R	0	724	100	NM_001142684.1:c.1958A>G	XM_005266593.1:c.1958A>G	XM_005266594.1:c.1958A>G	XM_005266595.1:c.1412A>G
BT-20	chr13	20398742	C	T	ZMYM5, ZMYM5	p.V629I, p.V453I	0	662	100	NM_001142684.1:c.1885G>A	XM_005266593.1:c.1885G>A	XM_005266594.1:c.1885G>A	XM_005266595.1:c.1339G>A
BT-20	chr13	20716533	G	T	GJA3, GJA3	p.L299M, p.L299M	0	49	100	NM_021954.3:c.895C>A	XM_005266353.1:c.895C>A
BT-20	chr13	21205192	G	A	IFT88, IFT88, IFT88, IFT88, IFT88, IFT88	p.S426N, p.S446N, p.S73N, p.S445N, p.S201N, p.S455N	0	142	100	NM_006531.3:c.1337G>A	NM_175605.3:c.1364G>A	XM_005266546.1:c.1508G>A	XM_005266547.1:c.1451G>A	XM_005266548.1:c.1421G>A	XM_005266549.1:c.1406G>A	XM_005266550.1:c.1397G>A	XM_005266551.1:c.1508G>A	XM_005266552.1:c.1508G>A	XM_005266553.1:c.1364G>A	XM_005266554.1:c.1337G>A	XM_005266555.1:c.1280G>A	XR_245399.1:n.2341G>A
[truncated: 27,951 more rows]
[truncated: 23 more columns]
