# Supplementary material for: Evaluation of Hybridization Capture Versus Amplicon‐Based Methods for Whole‐Exome Sequencing
Source: Hum Mutat. 2015 Jul 15;36(9):903–14. doi: 10.1002/humu.22825 (PMC4832303; doi:10.1002/humu.22825)
Supplement: Supplementary file 1 — Figure S1 Supporting Table S1 | General sample features Supporting Table S7 | VarScan2 single‐sample SNVs from SureSelect in commonly targeted bases Supporting Table S8 | VarScan2 single‐sample SNVs from SeqCap in commonly targeted bases Supporting Table S9 | VarScan2 single‐sample SNVs from HaloPlex in commonly targeted bases Supporting Table S10 | GATK single‐sample SNVs from SureSelect in commonly targeted bases Supporting Table S10 | GATK single‐sample SNVs from SeqCap in commonly targeted bases Supporting Table S12 | GATK single‐sample SNVs from HaloPlex in commonly targeted bases Supporting Table S13 | MuTect single‐sample SNVs from SureSelect in commonly targeted bases Supporting Table S14 | MuTect single‐sample SNVs from SeqCap in commonly targeted bases Supporting Table S15 | MuTect single‐sample SNVs from HaloPlex in commonly targeted bases Supporting Table S16 | Ion Torrent Suite single‐sample SNVs from AmpliSeq in commonly targeted bases Supporting Table S20 | SureCall single‐sample SNVs from HaloPlex in commonly targeted bases Table S21 | Number/Percent of SNVs in the CCLE in commonly targeted regions called by each technology Supporting Table S22 | Reasons Different Technologies Missed CCLE Mutations in Commonly Targeted Regions Supporting Table S23 | Indels in Commonly Targeted Regions Supporting Table S24 | Comparison of CNV calling HCC‐2218 to HCC‐2218BL on VarScan2 and SNP array [file HUMU-36-903-s001.zip › humu22825-sup-00011-Table S14.xlsx]

## Sheet: Sheet1
Supporting Table S14 | MuTect single-sample SNVs from SeqCap in commonly targeted bases
Sample	Chromosome	Position	Ref	Alt	Genes	Associated Amino Acid Changes	# Ref Supporting Reads	# Alt Supporting Reads	Var Freq (%)	Coding Variant(s)
BT-20	chr1	888659	T	C	NOC2L, NOC2L, NOC2L	p.I300V, p.I97V, p.I300V	0	75	100	NM_015658.3:c.898A>G	XM_005244739.1:c.898A>G
BT-20	chr1	897564	T	C	KLHL17, KLHL17	p.F159S, p.F159S	0	128	100	NM_015658.3:c.-2944A>G	XM_005244739.1:c.-2944A>G	NM_001160184.1:c.-4348T>C	NM_032129.1:c.-4348T>C	NM_032129.2:c.-4348T>C	XM_005244809.1:c.-4348T>C	NM_198317.1:c.711+137T>C	NM_198317.2:c.711+137T>C	XM_005244744.1:c.556-102T>C	XM_005244745.1:c.-277T>C
BT-20	chr1	909238	G	C	PLEKHN1, PLEKHN1, PLEKHN1	p.R487P, p.R539P, p.R452P	0	9	100	NM_001160184.1:c.1355G>C	NM_032129.1:c.1460G>C	NM_032129.2:c.1460G>C	XM_005244809.1:c.1616G>C	NR_027693.1:n.*1341C>G	XR_039827.1:n.*1341C>G
BT-20	chr1	1223058	G	A	SCNN1D, SCNN1D, SCNN1D, SCNN1D, SCNN1D	p.G305S, p.G371S, p.G94S, p.G305S, p.G469S	29	32	52.459	NM_001130413.1:c.1111G>A	NM_001130413.2:c.1405G>A	NM_001130413.3:c.1405G>A	NM_002978.2:c.913G>A	NR_037668.1:n.1900G>A	NR_037668.2:n.1537G>A	NM_030649.2:c.*5886C>T	XM_005244714.1:c.*5886C>T	XM_005244715.1:c.*5886C>T	XM_005244716.1:c.*5886C>T	XM_005244717.1:c.*5886C>T
BT-20	chr1	1246004	A	G	PUSL1	p.Y13C	0	68	100	NM_001256456.1:c.*1235T>C	NM_001256460.1:c.*1235T>C	NM_001256462.1:c.*1235T>C	NM_001256463.1:c.*1235T>C	NM_017871.4:c.*1235T>C	NM_017871.5:c.*1235T>C	XM_005244761.1:c.*1235T>C	XM_005244762.1:c.*1235T>C	XM_005244763.1:c.*1235T>C	XR_241032.1:n.*976T>C	NM_153339.1:c.645-10A>G	XM_005244720.1:c.620-10A>G	XR_241027.1:n.682-10A>G	NM_030649.2:c.-2809T>C	XM_005244714.1:c.-2809T>C	XM_005244715.1:c.-2809T>C	XM_005244716.1:c.-3452T>C
BT-20	chr1	1269554	T	C	TAS1R3	p.C757R	0	61	100	NM_152228.1:c.2269T>C	NM_004421.2:c.*1968A>G	XM_005244731.1:c.*1968A>G	XM_005244732.1:c.*2369A>G	XM_005244733.1:c.*2369A>G	XM_005244734.1:c.*1968A>G
BT-20	chr1	1273278	A	G	DVL1	p.V332A	0	5	100	NM_152228.1:c.*3434A>G	NM_004421.2:c.1639+79T>C	XM_005244731.1:c.1714+79T>C	XM_005244732.1:c.1714+79T>C	XM_005244733.1:c.1639+79T>C	XM_005244734.1:c.961+79T>C
BT-20	chr1	1289446	C	T	MXRA8, MXRA8, MXRA8, MXRA8, MXRA8	p.D396N, p.D387N, p.D396N, p.D295N, p.D396N	5	11	68.75	NM_032348.2:c.1186G>A	XM_005244757.1:c.1186G>A	XM_005244758.1:c.1186G>A	XM_005244759.1:c.1159G>A	XM_005244760.1:c.883G>A	NM_004421.2:c.-5001G>A	XM_005244731.1:c.-5001G>A	XM_005244732.1:c.-5001G>A	XM_005244733.1:c.-5001G>A	XM_005244734.1:c.-5001G>A	XM_005244819.1:c.-2545G>A	XM_002342019.1:c.201+280C>T
BT-20	chr1	1551927	T	C	MIB2, MIB2, MIB2, MIB2, MIB2	p.F72L, p.F72L, p.F72L, p.F72L, p.F72L	10	9	47.3684	NM_001170686.1:c.214T>C	NM_001170687.1:c.214T>C	NM_001170688.1:c.214T>C	NM_001170689.1:c.-90T>C	NM_080875.1:c.43T>C	NM_080875.2:c.214T>C	NR_033183.1:n.259T>C
BT-20	chr1	1599888	A	G	SLC35E2B, SLC35E2	p.W69R, p.W204R	136	182	57.2327	XR_078215.1:n.-3069A>G	NM_001110781.1:c.858T>C	XM_005244791.1:c.858T>C	XM_005244792.1:c.610T>C	XM_005244793.1:c.610T>C	XM_002342012.1:c.-4243A>G
BT-20	chr1	1650787	T	C	CDK11B, CDK11B, CDK11A, CDK11A, CDK11A, CDK11B, CDK11B	p.H78R, p.H112R, p.H112R, p.H112R, p.H112R, p.H112R, p.H112R	70	28	28.5714	NM_024011.2:c.335A>G	NM_033529.2:c.325+10A>G	XM_005244780.1:c.335A>G	XM_005244781.1:c.335A>G	XM_005244782.1:c.335A>G	XM_005244783.1:c.335A>G	XM_005244784.1:c.325+10A>G	XM_005244785.1:c.325+10A>G	XM_005244786.1:c.325+10A>G	XM_005244787.1:c.325+10A>G	XM_005244788.1:c.-154+10A>G	XM_005244789.1:c.-699A>G	XM_005244790.1:c.-738A>G	XR_241041.1:n.651A>G
BT-20	chr1	1650797	A	G	CDK11B, CDK11B, CDK11A, CDK11A, CDK11A, CDK11A, CDK11B, CDK11A, CDK11B, CDK11A, CDK11B, CDK11B, CDK11A	p.C75R, p.C109R, p.W109R, p.C109R, p.W109R, p.C109R, p.W109R, p.C109R, p.C109R, p.W109R, p.C109R, p.W109R, p.W109R	69	23	25	NM_024011.2:c.325T>C	NM_033529.2:c.325T>C	XM_005244780.1:c.325T>C	XM_005244781.1:c.325T>C	XM_005244782.1:c.325T>C	XM_005244783.1:c.325T>C	XM_005244784.1:c.325T>C	XM_005244785.1:c.325T>C	XM_005244786.1:c.325T>C	XM_005244787.1:c.325T>C	XM_005244788.1:c.-154T>C	XM_005244789.1:c.-709T>C	XM_005244790.1:c.-748T>C	XR_241041.1:n.641T>C
BT-20	chr1	1650832	A	G	CDK11B, CDK11B, CDK11B, CDK11A, CDK11A, CDK11A, CDK11B, CDK11A, CDK11B, CDK11A, CDK11B, CDK11A, CDK11B, CDK11B, CDK11B, CDK11A	p.V63A, p.V97A, p.V97A, p.V97A, p.V97A, p.V97A, p.V97A, p.V97A, p.V97A, p.V97A, p.V97A, p.V97A, p.V97A, p.V97A, p.V63A, p.V97A	61	50	45.045	NM_024011.2:c.290T>C	NM_033529.2:c.290T>C	XM_005244780.1:c.290T>C	XM_005244781.1:c.290T>C	XM_005244782.1:c.290T>C	XM_005244783.1:c.290T>C	XM_005244784.1:c.290T>C	XM_005244785.1:c.290T>C	XM_005244786.1:c.290T>C	XM_005244787.1:c.290T>C	XM_005244788.1:c.-189T>C	XM_005244789.1:c.-744T>C	XM_005244790.1:c.-783T>C	XR_241041.1:n.606T>C
BT-20	chr1	1650845	G	A	CDK11B, CDK11B, CDK11B, CDK11A, CDK11A, CDK11A, CDK11B, CDK11A, CDK11B, CDK11A, CDK11B, CDK11A, CDK11B, CDK11B, CDK11B, CDK11A	p.R59W, p.R93W, p.R93W, p.R93W, p.R93W, p.R93W, p.R93W, p.R93W, p.R93W, p.R93W, p.R93W, p.R93W, p.R93W, p.R93W, p.R59W, p.R93W	62	63	50.4	NM_024011.2:c.277C>T	NM_033529.2:c.277C>T	XM_005244780.1:c.277C>T	XM_005244781.1:c.277C>T	XM_005244782.1:c.277C>T	XM_005244783.1:c.277C>T	XM_005244784.1:c.277C>T	XM_005244785.1:c.277C>T	XM_005244786.1:c.277C>T	XM_005244787.1:c.277C>T	XM_005244788.1:c.-202C>T	XM_005244789.1:c.-757C>T	XM_005244790.1:c.-796C>T	XR_241041.1:n.593C>T
BT-20	chr1	1666251	G	A	SLC35E2, SLC35E2	p.R204W, p.R204W	48	106	68.8312	XR_108287.1:n.-4635C>T	XR_241054.1:n.-4177C>T	NM_001199787.1:c.610C>T	NM_182838.1:c.610C>T	NM_182838.2:c.610C>T	XM_005244816.1:c.610C>T	XM_005244817.1:c.610C>T	XR_241047.1:n.875C>T	XR_037820.2:n.-754G>A
BT-20	chr1	1686040	G	T	NADK, NADK, NADK, NADK, NADK	p.N407K, p.N140K, p.N262K, p.N230K, p.N262K	16	42	72.4138	NM_001198993.1:c.786C>A	NM_001198994.1:c.1221C>A	NM_001198995.1:c.690C>A	NM_023018.3:c.786C>A	NM_023018.4:c.786C>A	XM_005244777.1:c.1221C>A	XM_005244778.1:c.786C>A	XR_241040.1:n.956C>A
BT-20	chr1	1849529	A	G	TMEM52, TMEM52	p.M141T, p.M126T	31	16	34.0426	XM_005244811.1:c.*4197T>C	XM_005244812.1:c.*4197T>C	NM_001003808.1:c.*4197T>C	XM_003403417.1:c.*4197T>C	NM_178545.3:c.422T>C	XM_005244746.1:c.515T>C	XM_005244747.1:c.473T>C	NM_138705.2:c.*897A>G	XM_005244728.1:c.*897A>G	XM_005244729.1:c.*897A>G
BT-20	chr1	1887019	A	G	KIAA1751	p.X763Q	1	38	97.4359	NM_001080484.1:c.2287T>C	XM_005244811.1:c.2176+111T>C	XM_005244812.1:c.2176+111T>C
BT-20	chr1	2125172	G	A	C1orf86	p.P126S	30	20	40	NR_024445.1:n.-148C>T	NM_001146310.1:c.363C>T	NM_001256945.1:c.240C>T	NM_001256946.1:c.376C>T	NM_001256947.1:c.240C>T	NM_182533.2:c.376C>T	NR_046424.1:n.3248C>T	NR_046425.1:n.402C>T	NR_046426.1:n.402C>T	NR_046427.1:n.266C>T
BT-20	chr1	2444414	G	A	PANK4, PANK4	p.A508V, p.A547V	0	59	100	NM_018216.1:c.1640C>T	XM_005244769.1:c.1523C>T	XR_241034.1:n.1675C>T
BT-20	chr1	3328358	T	C	PRDM16, PRDM16, PRDM16, PRDM16	p.S234P, p.S533P, p.S533P, p.S533P	29	29	50	NM_022114.2:c.1597T>C	NM_022114.3:c.1597T>C	NM_199454.1:c.1597T>C	NM_199454.2:c.1597T>C	XM_005244772.1:c.1600T>C	XM_005244773.1:c.1600T>C	XM_005244774.1:c.1600T>C
BT-20	chr1	3389727	C	T	ARHGEF16, ARHGEF16, ARHGEF16, ARHGEF16, ARHGEF16	p.H82Y, p.H74Y, p.H370Y, p.H74Y, p.H82Y	16	9	36	NM_014448.3:c.1108C>T	XM_005244740.1:c.220C>T
BT-20	chr1	3410581	G	A	MEGF6	p.H1413Y	24	19	44.186	NM_001409.3:c.4237C>T	XM_005244735.1:c.3425-220C>T
BT-20	chr1	3421897	A	G	MEGF6, MEGF6	p.L688P, p.L583P	13	12	48	NM_001409.3:c.2063T>C	XM_005244735.1:c.1748T>C
BT-20	chr1	3428608	G	A	MEGF6, MEGF6	p.A313V, p.A208V	26	22	45.8333	NM_001409.3:c.938C>T	XM_005244735.1:c.623C>T
BT-20	chr1	3496479	T	C	MEGF6	p.S131G	0	40	100	NM_001409.3:c.391A>G
BT-20	chr1	3548832	G	C	WRAP73, WRAP73	p.I331M, p.I331M	47	55	53.9216	NM_182752.3:c.*3665G>C	XM_005244721.1:c.*3665G>C	XM_005244722.1:c.*3665G>C	NM_017818.3:c.993C>G	XM_005244754.1:c.858C>G	XM_005244755.1:c.923-112C>G
BT-20	chr1	3669205	C	G	CCDC27	p.Q54E	34	43	55.8442	NM_152492.2:c.160C>G
BT-20	chr1	3677933	T	C	CCDC27	p.M267T	14	17	54.8387	NM_152492.2:c.800T>C
BT-20	chr1	3679775	C	T	CCDC27	p.T353M	17	21	55.2632	NM_152492.2:c.1058C>T
BT-20	chr1	3753136	A	T	CEP104, CEP104	p.L414I, p.L414I	24	26	52	NM_014704.2:c.1240T>A	NM_014704.3:c.1240T>A	XM_005244815.1:c.1348T>A
BT-20	chr1	3807593	G	C	C1orf174	p.T53R	0	114	100	NM_207356.2:c.158C>G	XM_005244743.1:c.191C>G
BT-20	chr1	4772717	G	A	AJAP1, AJAP1	p.G263R, p.G263R	37	36	49.3151	XM_002342029.1:c.53C>T	NM_001042478.1:c.787G>A	NM_018836.3:c.787G>A
BT-20	chr1	6184092	A	G	CHD5, CHD5	p.S1539P, p.S396P	0	73	100	NM_015557.1:c.4615T>C	NM_015557.2:c.4615T>C
BT-20	chr1	6313938	C	T	GPR153	p.R209H	0	32	100	NM_207370.1:c.626G>A	NM_207370.2:c.626G>A	XM_005263456.1:c.626G>A
BT-20	chr1	6635231	A	G	TAS1R1, TAS1R1	p.K269E, p.K347E	0	25	100	NM_001278647.1:c.-4948A>G	NM_001278648.1:c.-4969A>G	NM_005341.2:c.-5035A>G	NM_005341.3:c.-5035A>G	XM_005263452.1:c.-4969A>G	XR_244789.1:n.-4830A>G	NM_138697.2:c.1039A>G	NM_138697.3:c.1039A>G	NM_177539.1:c.1039A>G	NM_177540.1:c.499-1244A>G	NM_177540.2:c.499-1244A>G	NM_177541.1:c.499-1244A>G	XM_005263500.1:c.490-1244A>G
BT-20	chr1	6649228	T	G	ZBTB48, ZBTB48, ZBTB48, ZBTB48	p.S313A, p.S675A, p.S675A, p.S675A	37	35	48.6111	NM_001278647.1:c.2023T>G	NM_001278648.1:c.2023T>G	NM_005341.2:c.2023T>G	NM_005341.3:c.2023T>G	XM_005263452.1:c.*2505T>G	XR_244789.1:n.2158T>G	NM_014851.2:c.*4197A>C	XM_005263542.1:c.*4940A>C
BT-20	chr1	6693030	C	T	THAP3, THAP3	p.R204C, p.R205C	27	24	47.0588	NM_001195752.1:c.610C>T	NM_001195753.1:c.613C>T	NM_138350.2:c.459+475C>T	NM_138350.3:c.459+475C>T	XM_005263532.1:c.610C>T	NM_018198.3:c.*2705G>A	XM_005263483.1:c.*2705G>A	XM_005263484.1:c.*2705G>A
BT-20	chr1	7887493	T	C	PER3, PER3, PER3, PER3, PER3	p.L828P, p.L835P, p.L835P, p.L827P, p.L516P	0	73	100	NM_016831.1:c.2480T>C	XM_005263520.1:c.2504T>C	XM_005263521.1:c.2504T>C	XM_005263522.1:c.2501T>C	XM_005263523.1:c.2483T>C	XM_005263524.1:c.2504T>C	XM_005263525.1:c.2504T>C	XM_005263526.1:c.2483T>C	XM_005263527.1:c.2156T>C	XM_005263528.1:c.2153T>C	XM_005263529.1:c.1979T>C	XM_005263530.1:c.1532T>C
BT-20	chr1	7897133	A	G	PER3, PER3, PER3	p.H1158R, p.H1149R, p.H838R	69	62	47.3282	NM_016831.1:c.3446A>G	XM_005263520.1:c.3473A>G	XM_005263521.1:c.3470A>G	XM_005263522.1:c.3470A>G	XM_005263523.1:c.3452A>G	XM_005263524.1:c.3473A>G	XM_005263525.1:c.3416A>G	XM_005263526.1:c.3395A>G	XM_005263527.1:c.3125A>G	XM_005263528.1:c.3122A>G	XM_005263529.1:c.2948A>G	XM_005263530.1:c.2501A>G
BT-20	chr1	7913430	G	A	UTS2	p.T21M	57	42	42.4242	NM_006786.3:c.-367C>T	NM_021995.2:c.62C>T
BT-20	chr1	9165685	G	A	GPR157	p.R218C	12	12	50	NM_024980.4:c.652C>T	XM_005263496.1:c.613C>T	XM_005263497.1:c.598-992C>T
BT-20	chr1	9171238	G	T	GPR157	p.R232S	25	21	45.6522	NM_024980.4:c.597+97C>A	XM_005263496.1:c.597+97C>A	XM_005263497.1:c.597+97C>A
BT-20	chr1	11106666	T	C	MASP2, MASP2, MASP2, MASP2	p.D120G, p.D120G, p.D120G, p.D120G	22	35	61.4035	NM_006610.2:c.359A>G	NM_006610.3:c.359A>G	NM_139208.1:c.359A>G	NM_139208.2:c.359A>G
BT-20	chr1	11561593	G	A	PTCHD2, PTCHD2	p.G182S, p.G182S	11	17	60.7143	NM_020780.1:c.544G>A	XM_005263486.1:c.544G>A
BT-20	chr1	11579470	G	A	PTCHD2, PTCHD2	p.A650T, p.A650T	25	18	41.8605	NM_020780.1:c.1948G>A	XM_005263486.1:c.1948G>A
BT-20	chr1	11766424	C	T	C1orf187	p.L37F	21	27	56.25	NM_198545.3:c.109C>T
BT-20	chr1	11854476	T	G	MTHFR, MTHFR	p.E452A, p.E429A	31	32	50.7937	NM_005957.3:c.1286A>C	NM_005957.4:c.1286A>C	XM_005263458.1:c.1409A>C	XM_005263459.1:c.1355A>C	XM_005263460.1:c.1286A>C	XM_005263461.1:c.1286A>C	XM_005263462.1:c.1286A>C	XM_005263463.1:c.1040A>C	XM_003118849.1:c.*4973T>G	XM_003118849.2:c.*4973T>G	XM_003118844.1:c.*4960T>G	XM_003118845.3:c.*4973T>G	XM_209234.8:c.*4960T>G
BT-20	chr1	11856378	G	A	MTHFR, MTHFR	p.A245V, p.A222V	22	25	53.1915	NM_005957.3:c.665C>T	NM_005957.4:c.665C>T	XM_005263458.1:c.788C>T	XM_005263459.1:c.734C>T	XM_005263460.1:c.665C>T	XM_005263461.1:c.665C>T	XM_005263462.1:c.665C>T	XM_005263463.1:c.419C>T
BT-20	chr1	11875979	C	A	CLCN6	p.T75K	55	48	46.6019	NM_001256959.1:c.148-693C>A	NM_001286.2:c.213+11C>A	NM_001286.3:c.213+11C>A	NM_021735.2:c.213+11C>A	NM_021736.2:c.213+11C>A	NM_021737.2:c.213+11C>A	NR_046428.1:n.380+11C>A
BT-20	chr1	11884555	A	G	CLCN6, CLCN6, CLCN6, CLCN6, CLCN6	p.E198G, p.E198G, p.E198G, p.E198G, p.E176G	0	62	100	NM_001256959.1:c.527A>G	NM_001286.2:c.593A>G	NM_001286.3:c.593A>G	NM_021735.2:c.593A>G	NM_021736.2:c.593A>G	NM_021737.2:c.593A>G	NR_046428.1:n.760A>G
BT-20	chr1	12082334	A	T	MIIP	p.K99N	35	43	55.1282	NM_021933.2:c.297A>T	NM_021933.3:c.297A>T	XM_005263487.1:c.297A>T
BT-20	chr1	12082461	C	T	MIIP	p.P142S	19	18	48.6486	NM_021933.2:c.424C>T	NM_021933.3:c.424C>T	XM_005263487.1:c.424C>T
BT-20	chr1	12082926	A	G	MIIP	p.K167E	0	44	100	NM_021933.2:c.499A>G	NM_021933.3:c.499A>G	XM_005263487.1:c.499A>G
BT-20	chr1	12175729	C	T	TNFRSF8, TNFRSF8	p.R186C, p.R297C	0	68	100	NM_001243.3:c.889C>T	NM_001281430.1:c.556C>T
BT-20	chr1	12252955	T	G	TNFRSF1B, TNFRSF1B	p.M196R, p.M1R	12	13	52	NR_039775.1:n.*1116T>G	NM_001066.2:c.587T>G	XR_244793.1:n.692T>G
BT-20	chr1	12253062	G	A	TNFRSF1B, TNFRSF1B	p.E232K, p.E37K	20	35	63.6364	NR_039775.1:n.*1223G>A	NM_001066.2:c.694G>A	XR_244793.1:n.799G>A
BT-20	chr1	12639289	C	T	DHRS3	p.R164Q	24	24	50	NM_004753.4:c.459+32G>A	XM_005263533.1:c.279+32G>A	XM_005263534.1:c.204+32G>A
BT-20	chr1	12776344	A	T	AADACL3	p.M1L	0	70	100	NM_001103169.1:c.1A>T	NM_001103170.1:c.-7A>T
BT-20	chr1	12779618	T	C	AADACL3	p.S47P	0	111	100	NM_001103169.1:c.5-1267T>C	NM_001103170.1:c.139T>C
BT-20	chr1	12785494	G	T	AADACL3, AADACL3	p.C195F, p.C125F	0	65	100	NM_001103169.1:c.374G>T	NM_001103170.1:c.584G>T
BT-20	chr1	12820870	T	C	C1orf158	p.F191L	0	37	100	NM_152290.1:c.571T>C	NM_152290.2:c.571T>C
BT-20	chr1	12835868	T	C	PRAMEF12	p.M157T	0	252	100	NM_001080830.1:c.470T>C
BT-20	chr1	13183032	C	T	LOC440563	p.E281K	77	77	50	NM_001136561.2:c.841G>A	NM_001136561.1:c.841G>A
BT-20	chr1	13802325	T	C	LRRC38	p.K292E	0	81	100	NM_001010847.1:c.874A>G	XM_059074.6:c.1217A>G
BT-20	chr1	13940864	C	G	PDPN, PDPN, PDPN, PDPN, PDPN, PDPN	p.A223G, p.A223G, p.A105G, p.A105G, p.A105G, p.A105G	0	119	100	NM_001006624.1:c.314C>G	NM_001006625.1:c.314C>G	NM_006474.4:c.668C>G	NM_198389.2:c.668C>G	XM_005245723.1:c.314C>G
BT-20	chr1	14143003	A	G	PRDM2	p.Q198R	0	56	100	NM_001135610.1:c.593A>G	NM_012231.4:c.5118A>G	XM_005245992.1:c.5148A>G	XM_005245993.1:c.5118A>G	XM_005245994.1:c.5115A>G	XM_005245996.1:c.4896A>G	XM_005245997.1:c.4515A>G
BT-20	chr1	15438990	G	A	KAZN, KAZN	p.A706T, p.A153T	32	38	54.2857	NM_201628.2:c.2116G>A	XM_005245795.1:c.2410G>A	NR_027136.1:n.6300C>T
BT-20	chr1	15616139	G	A	FHAD1	p.R182H	23	27	54	NM_052929.1:c.545G>A	XM_005245730.1:c.545G>A	XM_005245731.1:c.545G>A
BT-20	chr1	15639581	A	G	FHAD1, FHAD1	p.I83M, p.I356M	30	22	42.3077	NM_052929.1:c.1068A>G	XM_005245730.1:c.1068A>G	XM_005245731.1:c.1068A>G
BT-20	chr1	15832543	T	C	CASP9, CASP9, CASP9, CASP9, CASP9	p.Q221R, p.Q65R, p.Q138R, p.Q65R, p.Q221R	0	38	100	NM_001229.2:c.662A>G	NM_001229.3:c.662A>G	NM_001229.4:c.662A>G	NM_001278054.1:c.419-10596A>G	NM_032996.1:c.419-10596A>G	NM_032996.2:c.413A>G	NM_032996.3:c.413A>G	NR_102732.1:n.965A>G	NR_102733.1:n.767A>G	XM_005246013.1:c.662A>G	XM_005246014.1:c.413A>G	XM_005246015.1:c.194A>G
BT-20	chr1	15909744	C	T	AGMAT	p.R140Q	0	44	100	NM_024758.3:c.419G>A	NM_024758.4:c.419G>A
BT-20	chr1	15986547	T	C	RSC1A1, RSC1A1	p.F62L, p.F62L	0	59	100	NM_006511.1:c.184T>C	NM_032341.3:c.*262T>C	NM_032341.4:c.*262T>C	XM_005246017.1:c.1399T>C	XM_005246018.1:c.184T>C	XM_005246019.1:c.*3501T>C
BT-20	chr1	16042766	T	C	PLEKHM2	p.I32T	0	60	100	NM_015164.2:c.95T>C	XM_005245790.1:c.95T>C	XM_005245791.1:c.-4174T>C
BT-20	chr1	16255644	C	T	SPEN, SPEN	p.A929V, p.A970V	34	36	51.4286	NM_015001.2:c.2909C>T	XM_005245784.1:c.2906C>T	XM_005245785.1:c.2786C>T
BT-20	chr1	16256007	T	C	SPEN, SPEN	p.L1050P, p.L1091P	20	19	48.7179	NM_015001.2:c.3272T>C	XM_005245784.1:c.3269T>C	XM_005245785.1:c.3149T>C
BT-20	chr1	16259813	A	G	SPEN, SPEN	p.N2319D, p.N2360D	25	18	41.8605	NM_015001.2:c.7078A>G	XM_005245784.1:c.7075A>G	XM_005245785.1:c.6955A>G
BT-20	chr1	16262471	A	C	SPEN, SPEN	p.T3205P, p.T3246P	10	6	37.5	NM_015001.2:c.9736A>C	XM_005245784.1:c.9733A>C	XM_005245785.1:c.9613A>C
BT-20	chr1	16271180	T	C	ZBTB17	p.K285R	5	5	50	NM_015001.2:c.*5258T>C	XM_005245784.1:c.*5258T>C	XM_005245785.1:c.*5258T>C	NM_001242884.1:c.824+12A>G	NM_003443.2:c.1070+12A>G	XM_005245985.1:c.1070+12A>G	XM_005245986.1:c.881+12A>G	XM_005245987.1:c.842+12A>G	XM_005245988.1:c.842+12A>G	XM_005245989.1:c.827+12A>G
BT-20	chr1	16344466	C	T	HSPB7, HSPB7, HSPB7	p.R86H, p.R86H, p.R86H	19	16	45.7143	NM_001042704.1:c.-4100C>T	NM_001257139.1:c.-4100C>T	NM_004070.3:c.-4100C>T	XM_005245732.1:c.-4100C>T	NM_014424.4:c.-8G>A	XM_005245842.1:c.257G>A	XM_005245843.1:c.257G>A	XM_005245844.1:c.257G>A	XM_005245845.1:c.257G>A	XM_005245846.1:c.257G>A	XM_005245847.1:c.337-119G>A
BT-20	chr1	16344494	G	A	HSPB7, HSPB7, HSPB7	p.L77F, p.L77F, p.L77F	20	13	39.3939	NM_001042704.1:c.-4072G>A	NM_001257139.1:c.-4072G>A	NM_004070.3:c.-4072G>A	XM_005245732.1:c.-4072G>A	NM_014424.4:c.-36C>T	XM_005245842.1:c.229C>T	XM_005245843.1:c.229C>T	XM_005245844.1:c.229C>T	XM_005245845.1:c.229C>T	XM_005245846.1:c.229C>T	XM_005245847.1:c.337-147C>T
BT-20	chr1	16354590	A	T	CLCNKA, CLCNKA, CLCNKA	p.Y315F, p.Y272F, p.Y315F	45	52	53.6082	NM_001042704.1:c.944A>T	NM_001257139.1:c.815A>T	NM_004070.3:c.944A>T	XM_005245732.1:c.848A>T
BT-20	chr1	16356501	G	A	CLCNKA, CLCNKA, CLCNKA, CLCNKA, CLCNKA	p.A447T, p.A94T, p.A183T, p.A404T, p.A447T	25	26	50.9804	NM_001042704.1:c.1339G>A	NM_001257139.1:c.1210G>A	NM_004070.3:c.1339G>A	XM_005245732.1:c.1243G>A
BT-20	chr1	16371067	G	T	CLCNKB	p.R27L	15	27	64.2857	NM_000085.2:c.80G>T	NM_000085.3:c.80G>T	NM_000085.4:c.80G>T	NM_001165945.1:c.-4400G>T	NM_001165945.2:c.-4400G>T	XM_005245733.1:c.80G>T	XM_005245734.1:c.-4456G>T
BT-20	chr1	16380196	T	C	CLCNKB, CLCNKB, CLCNKB, CLCNKB	p.M562T, p.M393T, p.M209T, p.M393T	0	58	100	NM_182623.2:c.*4736A>G	NM_000085.2:c.1685T>C	NM_000085.3:c.1685T>C	NM_000085.4:c.1685T>C	NM_001165945.1:c.1178T>C	NM_001165945.2:c.1178T>C	XM_005245733.1:c.1685T>C	XM_005245734.1:c.1034T>C
BT-20	chr1	16386447	G	C	FAM131C	p.P123R	0	26	100	NM_182623.2:c.368C>G	NM_000085.2:c.*3036G>C	NM_000085.3:c.*3036G>C	NM_000085.4:c.*3036G>C	NM_001165945.1:c.*3036G>C	NM_001165945.2:c.*3036G>C	XM_005245733.1:c.*3036G>C	XM_005245734.1:c.*3036G>C
BT-20	chr1	16577908	G	C	FBXO42, FBXO42	p.P378A, p.P471A	33	48	59.2593	NM_018994.1:c.1411C>G	XM_005245899.1:c.1411C>G
BT-20	chr1	16736132	T	C	SPATA21, SPATA21	p.Q184R, p.Q161R	14	21	60	NM_198546.1:c.551A>G	XM_005245866.1:c.482A>G	XR_241189.1:n.1635A>G
BT-20	chr1	17248532	A	G	CROCC	p.R7G	0	34	100	NM_014675.3:c.19A>G
BT-20	chr1	17297200	C	T	CROCC, CROCC, CROCC	p.R244C, p.R1211C, p.R1908C	28	39	58.209	NM_001135247.1:c.*4215G>A	NM_001135248.1:c.*4215G>A	NM_002403.3:c.*4215G>A	NM_017459.2:c.*4215G>A	NM_014675.3:c.5722C>T
BT-20	chr1	17312743	C	T	ATP13A2	p.A1072T	0	20	100	NM_001141973.1:c.3501G>A	NM_001141974.1:c.3214G>A	NM_022089.2:c.3516G>A	XM_005245812.1:c.3319G>A	XM_005245813.1:c.3286G>A	XM_005245814.1:c.3235G>A	XM_005245815.1:c.3229G>A	XM_005245809.1:c.3346G>A	XM_005245810.1:c.3343G>A	XM_005245811.1:c.3331G>A	NM_001135247.1:c.-4776G>A	NM_017459.2:c.-4776G>A
BT-20	chr1	17597403	C	A	PADI3	p.D287E	20	26	56.5217	NM_016233.2:c.861C>A
BT-20	chr1	17657534	G	A	PADI4, PADI4	p.G55S, p.G55S	28	44	61.1111	NM_012387.2:c.163G>A
BT-20	chr1	17657616	T	C	PADI4, PADI4	p.V82A, p.V82A	33	49	59.7561	NM_012387.2:c.245T>C
BT-20	chr1	17660499	G	C	PADI4, PADI4	p.G112A, p.G112A	63	84	57.1429	NM_012387.2:c.335G>C
BT-20	chr1	17727860	G	A	PADI6	p.V671I	43	38	46.9136	NM_207421.3:c.2012G>A
BT-20	chr1	17991052	T	C	ARHGEF10L, ARHGEF10L, ARHGEF10L, ARHGEF10L, ARHGEF10L, ARHGEF10L, ARHGEF10L	p.W947R, p.W952R, p.W764R, p.W952R, p.W694R, p.W991R, p.W752R	0	40	100	NM_001011722.2:c.2854T>C	NM_018125.3:c.2971T>C	XM_005245921.1:c.2971T>C	XM_005245922.1:c.2956T>C	XM_005245923.1:c.2866T>C	XM_005245924.1:c.2857T>C	XM_005245925.1:c.2854T>C	XM_005245926.1:c.2839T>C	XM_005245927.1:c.2305T>C	XM_005245928.1:c.2296T>C	XM_005245929.1:c.2290T>C	XM_005245930.1:c.2080T>C
BT-20	chr1	18023690	A	G	ARHGEF10L, ARHGEF10L, ARHGEF10L, ARHGEF10L, ARHGEF10L, ARHGEF10L, ARHGEF10L	p.I1175V, p.I243V, p.I992V, p.I1180V, p.I922V, p.I1219V, p.I980V	0	12	100	NM_001011722.2:c.3538A>G	NM_018125.3:c.3655A>G	XM_005245921.1:c.3655A>G	XM_005245922.1:c.3640A>G	XM_005245923.1:c.3550A>G	XM_005245924.1:c.3541A>G	XM_005245925.1:c.3538A>G	XM_005245926.1:c.3523A>G	XM_005245927.1:c.2989A>G	XM_005245928.1:c.2980A>G	XM_005245929.1:c.2974A>G	XM_005245930.1:c.2764A>G
BT-20	chr1	18149510	G	T	ACTL8	p.A3S	28	29	50.8772	NM_030812.1:c.7G>T	NM_030812.2:c.7G>T	XM_005246004.1:c.7G>T
BT-20	chr1	18807897	C	G	KLHDC7A	p.P141R	37	28	43.0769	NM_152375.2:c.422C>G	XM_005245739.1:c.422C>G	XM_005245740.1:c.367+55C>G
BT-20	chr1	18807953	C	A	KLHDC7A	p.R160S	35	23	39.6552	NM_152375.2:c.478C>A	XM_005245739.1:c.478C>A	XM_005245740.1:c.367+111C>A
BT-20	chr1	18808292	C	A	KLHDC7A, KLHDC7A	p.H273N, p.H55N	52	36	40.9091	NM_152375.2:c.817C>A	XM_005245739.1:c.817C>A	XM_005245740.1:c.388C>A
BT-20	chr1	18808526	A	C	KLHDC7A, KLHDC7A	p.T351P, p.T133P	30	17	36.1702	NM_152375.2:c.1051A>C	XM_005245739.1:c.1051A>C	XM_005245740.1:c.622A>C
BT-20	chr1	19181015	G	C	TAS1R2	p.R317G	20	15	42.8571	NM_152232.2:c.949C>G
BT-20	chr1	19181393	T	C	TAS1R2	p.I191V	11	8	42.1053	NM_152232.2:c.571A>G
BT-20	chr1	19186129	G	C	TAS1R2	p.S9C	22	27	55.102	NM_152232.2:c.26C>G
BT-20	chr1	19413261	T	A	UBR4, UBR4, UBR4, UBR4, UBR4, UBR4	p.M390L, p.M576L, p.M578L, p.M501L, p.M4867L, p.M531L	51	52	50.4854	NM_020765.2:c.14599A>T	XM_005245798.1:c.14719A>T	XM_005245799.1:c.14716A>T	XM_005245800.1:c.14713A>T	XM_005245801.1:c.14686A>T	XM_005245802.1:c.14719A>T	XM_005245803.1:c.14713A>T	XM_005245804.1:c.14635A>T	XM_005245805.1:c.14614A>T	XM_005245806.1:c.14581A>T	XM_005245807.1:c.14638A>T	XM_005245808.1:c.14599A>T
BT-20	chr1	19565338	C	T	KIAA0090, KIAA0090, KIAA0090, KIAA0090	p.S346N, p.S347N, p.S325N, p.S347N	87	63	42	XR_132481.1:n.148-1413C>T	NM_001271427.1:c.1037G>A	NM_001271428.1:c.1040G>A	NM_001271429.1:c.974G>A	NM_015047.2:c.1040G>A	XM_005245787.1:c.1040G>A	XM_005245788.1:c.1037G>A	XM_005245789.1:c.974G>A	XR_241186.1:n.1085G>A	XR_241220.1:n.188-1413C>T	NM_015047.1:c.1040G>A
BT-20	chr1	19565344	C	G	KIAA0090, KIAA0090, KIAA0090, KIAA0090	p.S344T, p.S345T, p.S323T, p.S345T	89	69	43.6709	XR_132481.1:n.148-1407C>G	NM_001271427.1:c.1031G>C	NM_001271428.1:c.1034G>C	NM_001271429.1:c.968G>C	NM_015047.2:c.1034G>C	XM_005245787.1:c.1034G>C	XM_005245788.1:c.1031G>C	XM_005245789.1:c.968G>C	XR_241186.1:n.1079G>C	XR_241220.1:n.188-1407C>G	NM_015047.1:c.1034G>C
BT-20	chr1	19611241	T	C	AKR7A3	p.N215D	27	37	57.8125	NM_012067.2:c.643A>G
BT-20	chr1	20020994	C	T	TMCO4, TMCO4, TMCO4	p.R478H, p.R438H, p.R478H	28	24	46.1538	NM_181719.4:c.1433G>A	XM_005245822.1:c.1433G>A	XM_005245823.1:c.1433G>A	XM_005245824.1:c.1433G>A	XM_005245825.1:c.1433G>A	XM_005245826.1:c.1433G>A	XM_005245827.1:c.1313G>A
BT-20	chr1	20442054	T	C	PLA2G2D	p.S80G	0	53	100	NM_001271814.1:c.185+772A>G	NM_012400.2:c.238A>G	NM_012400.3:c.238A>G
BT-20	chr1	20490518	T	C	PLA2G2C	p.Q140R	0	30	100	NM_001105572.1:c.419A>G
BT-20	chr1	20501582	G	A	PLA2G2C	p.R36X	0	78	100	NM_001105572.1:c.106C>T
BT-20	chr1	20671961	G	A	VWA5B1, VWA5B1, VWA5B1	p.R356H, p.R880H, p.R775H	50	38	43.1818	NM_001039500.2:c.2639G>A	XM_005245741.1:c.2324G>A
BT-20	chr1	20680718	G	A	VWA5B1, VWA5B1, VWA5B1	p.E655K, p.E1204K, p.E1099K	34	37	52.1127	NM_001039500.2:c.3610G>A	XM_005245741.1:c.3295G>A
BT-20	chr1	20915701	A	C	CDA	p.K27Q	0	69	100	NM_001785.2:c.79A>C
BT-20	chr1	20972048	G	A	PINK1	p.A12T	0	105	100	NM_032409.2:c.960-5G>A
BT-20	chr1	20987873	G	C	DDOST, DDOST	p.R8G, p.R8G	0	66	100	NM_001122819.1:c.*3204C>G	NM_020816.2:c.*3204C>G	XM_005245950.1:c.*2883C>G	XM_005245951.1:c.*2883C>G	XR_241202.1:n.*4923C>G	NM_005216.4:c.22C>G	XM_005245747.1:c.22C>G
BT-20	chr1	21031042	T	C	KIF17, KIF17	p.I341V, p.I341V	22	30	57.6923	NM_001122819.1:c.1021A>G	NM_020816.2:c.1021A>G	XM_005245950.1:c.1021A>G	XM_005245951.1:c.1021A>G	XR_241202.1:n.1084A>G
BT-20	chr1	21221913	C	G	EIF4G3, EIF4G3, EIF4G3, EIF4G3, EIF4G3, EIF4G3	p.C644S, p.C358S, p.C637S, p.C637S, p.C242S, p.C638S	59	44	42.7184	NM_001198801.1:c.1910G>C	NM_001198802.1:c.1931G>C	NM_003760.3:c.1913G>C	NM_003760.4:c.1913G>C
BT-20	chr1	21795388	A	G	NBPF3, NBPF3, NBPF3	p.Y114C, p.Y58C, p.Y114C	95	76	44.4444	NM_001256417.1:c.134-1737A>G	NM_001256416.1:c.341A>G	NM_001256416.2:c.341A>G	NM_001256417.2:c.134-1737A>G	NM_032264.2:c.341A>G	NM_032264.3:c.341A>G	NM_032264.4:c.341A>G	NR_046176.1:n.1230A>G	NR_046176.2:n.1268A>G
BT-20	chr1	21940555	C	T	RAP1GAP, RAP1GAP, RAP1GAP, RAP1GAP	p.A107T, p.A107T, p.A171T, p.A107T	34	31	47.6923	NM_001145657.1:c.319G>A	NM_001145658.1:c.511G>A	NM_002885.2:c.319G>A	XM_005245954.1:c.730G>A	XM_005245955.1:c.730G>A	XM_005245956.1:c.730G>A
BT-20	chr1	22191454	G	A	HSPG2, HSPG2	p.A1503V, p.A1504V	0	8	100	NM_005529.5:c.4508C>T	XM_005245859.1:c.4985C>T	XM_005245860.1:c.4982C>T	XM_005245861.1:c.4934C>T	XM_005245862.1:c.4562C>T	XM_005245863.1:c.4511C>T	XM_005245864.1:c.4445C>T	XM_005245865.1:c.4985C>T
BT-20	chr1	22206649	T	C	HSPG2, HSPG2	p.N765S, p.N766S	0	69	100	NM_005529.5:c.2294A>G	XM_005245859.1:c.2348A>G	XM_005245860.1:c.2345A>G	XM_005245861.1:c.2297A>G	XM_005245862.1:c.2348A>G	XM_005245863.1:c.2297A>G	XM_005245864.1:c.1808A>G	XM_005245865.1:c.2348A>G
BT-20	chr1	22207235	T	C	HSPG2, HSPG2	p.M638V, p.M639V	0	46	100	NM_005529.5:c.1912A>G	XM_005245859.1:c.1966A>G	XM_005245860.1:c.1963A>G	XM_005245861.1:c.1915A>G	XM_005245862.1:c.1966A>G	XM_005245863.1:c.1915A>G	XM_005245864.1:c.1426A>G	XM_005245865.1:c.1966A>G
BT-20	chr1	22216574	C	A	HSPG2	p.G57V	0	45	100	NM_005529.5:c.474G>T	XM_005245859.1:c.474G>T	XM_005245860.1:c.474G>T	XM_005245861.1:c.474G>T	XM_005245862.1:c.474G>T	XM_005245863.1:c.474G>T	XM_005245864.1:c.-16G>T	XM_005245865.1:c.474G>T
BT-20	chr1	22307538	C	T	CELA3B	p.R79W	0	83	100	NM_007352.2:c.235C>T
BT-20	chr1	22336277	C	G	CELA3A	p.A241G	0	60	100	NM_005747.3:c.722C>G	NM_005747.4:c.722C>G
BT-20	chr1	22835677	A	G	ZBTB40, ZBTB40, ZBTB40, ZBTB40	p.Y224C, p.Y595C, p.Y483C, p.Y595C	44	35	44.3038	NM_001083621.1:c.1784A>G	NM_014870.3:c.1784A>G
BT-20	chr1	22915753	T	C	EPHA8	p.S457P	43	51	54.2553	NM_001006943.1:c.1369T>C	NM_020526.3:c.1315+54T>C
BT-20	chr1	22915858	C	T	EPHA8	p.L492F	39	45	53.5714	NM_001006943.1:c.1474C>T	NM_020526.3:c.1315+159C>T
BT-20	chr1	23418153	C	T	LUZP1, LUZP1, LUZP1, LUZP1	p.D868N, p.D868N, p.D868N, p.D868N	25	20	44.4444	NM_001142546.1:c.2602G>A	NM_033631.3:c.2602G>A	XM_005245991.1:c.2602G>A
BT-20	chr1	23419374	G	T	LUZP1, LUZP1, LUZP1, LUZP1	p.Q461K, p.Q461K, p.Q461K, p.Q461K	25	36	59.0164	NM_001142546.1:c.1381C>A	NM_033631.3:c.1381C>A	XM_005245991.1:c.1381C>A
BT-20	chr1	23419383	C	T	LUZP1, LUZP1, LUZP1, LUZP1	p.G458S, p.G458S, p.G458S, p.G458S	26	35	57.377	NM_001142546.1:c.1372G>A	NM_033631.3:c.1372G>A	XM_005245991.1:c.1372G>A
BT-20	chr1	23710805	A	G	TCEA3	p.Y127H	0	56	100	NM_003196.1:c.1038+34T>C	XM_005245980.1:c.1009T>C	XM_005245981.1:c.975+34T>C
BT-20	chr1	23847464	C	A	E2F2	p.Q226H	36	32	47.0588	NM_004091.2:c.678G>T	NM_004091.3:c.678G>T	XM_005245748.1:c.114G>T	XM_005245749.1:c.90G>T	XR_241225.1:n.-958C>A
BT-20	chr1	23885498	T	C	ID3	p.T105A	40	44	52.381	NM_002167.3:c.313A>G	NM_002167.4:c.313A>G
BT-20	chr1	24180962	T	C	FUCA1	p.Q286R	31	45	59.2105	NM_000147.3:c.857A>G	NM_000147.4:c.857A>G	XM_005245821.1:c.482A>G
BT-20	chr1	24201162	G	A	CNR2, CNR2	p.H316Y, p.H316Y	61	47	43.5185	NM_001841.2:c.946C>T	XM_005245736.1:c.946C>T	XM_005245737.1:c.946C>T	XM_005245738.1:c.946C>T
BT-20	chr1	24409191	C	T	MYOM3, MYOM3, MYOM3	p.G662R, p.G319R, p.G662R	0	54	100	NM_152372.3:c.1984G>A
BT-20	chr1	24416059	T	C	MYOM3, MYOM3, MYOM3, MYOM3	p.D185G, p.D528G, p.D185G, p.D528G	0	26	100	NM_152372.3:c.1583A>G
BT-20	chr1	24419496	A	G	MYOM3, MYOM3, MYOM3, MYOM3	p.M1T, p.M344T, p.M1T, p.M344T	13	11	45.8333	NM_152372.3:c.1031T>C
BT-20	chr1	24421474	G	A	MYOM3, MYOM3	p.T266M, p.T266M	25	30	54.5455	NM_152372.3:c.797C>T
BT-20	chr1	24421950	C	G	MYOM3, MYOM3	p.D258H, p.D258H	42	33	44	NM_152372.3:c.772G>C
BT-20	chr1	24690764	T	A	GRHL3	p.M595K	43	40	48.1928	NM_001199012.1:c.738-3233A>T	NM_001199013.1:c.738-3233A>T	NM_001199014.1:c.462-3233A>T	NM_178122.4:c.597-3233A>T	XM_005246027.1:c.597-3233A>T	XM_005246028.1:c.462-3233A>T	NM_178122.3:c.597-3233A>T	NM_198174.2:c.1784T>A
BT-20	chr1	24718079	C	A	C1orf201, C1orf201	p.S54I, p.S54I	1	64	98.4615	NM_001199012.1:c.161G>T	NM_001199013.1:c.161G>T	NM_001199014.1:c.-116G>T	NM_178122.4:c.49-7586G>T	XM_005246027.1:c.49-7586G>T	XM_005246028.1:c.-116G>T	NM_178122.3:c.49-7586G>T
BT-20	chr1	24861704	G	A	RCAN3, RCAN3	p.R106Q, p.R164Q	46	32	41.0256	NM_001251977.1:c.663G>A	NM_001251978.1:c.663G>A	NM_001251979.1:c.663G>A	NM_001251980.1:c.633G>A	NM_001251981.1:c.489G>A	NM_001251982.1:c.491G>A	NM_001251983.1:c.288G>A	NM_001251984.1:c.288G>A	NM_001251985.1:c.317G>A	NM_013441.2:c.663G>A	NM_013441.3:c.663G>A	XR_108374.1:n.*1434C>T	XR_108375.1:n.*1434C>T
BT-20	chr1	26357656	C	A	EXTL1	p.H379N	24	23	48.9362	NM_004455.2:c.1135C>A	XM_005245779.1:c.1027C>A	XR_241227.1:n.-2981G>T	XR_241228.1:n.-2981G>T	XR_241229.1:n.-406G>T
BT-20	chr1	26385003	T	C	TRIM63	p.K237E	21	36	63.1579	NM_032588.2:c.709A>G	NM_032588.3:c.709A>G	XM_005246020.1:c.625A>G
BT-20	chr1	26517267	A	G	CATSPER4	p.H50R	34	36	51.4286	NM_198137.1:c.149A>G	NM_006314.2:c.*1228A>G	NR_023345.1:n.*892A>G
BT-20	chr1	26517794	A	G	CATSPER4	p.Q77R	25	22	46.8085	NM_198137.1:c.230A>G	NM_006314.2:c.*1755A>G	NR_023345.1:n.*1419A>G
BT-20	chr1	26520292	G	T	CATSPER4	p.L124F	44	32	42.1053	NM_198137.1:c.372G>T	NM_006314.2:c.*4253G>T	NR_023345.1:n.*3917G>T
BT-20	chr1	26526439	A	G	CATSPER4, CATSPER4	p.I293V, p.I115V	35	20	36.3636	NM_198137.1:c.877A>G
BT-20	chr1	26527951	G	A	CATSPER4, CATSPER4	p.D436N, p.D258N	29	18	38.2979	NM_198137.1:c.1306G>A
BT-20	chr1	26610891	A	C	UBXN11, UBXN11, UBXN11, UBXN11, UBXN11	p.L279R, p.L192R, p.L279R, p.L70R, p.L312R	0	49	100	NM_031286.3:c.*3277A>C	NM_001077262.1:c.575T>G	NM_145345.2:c.836T>G	NM_183008.2:c.935T>G	XM_005246030.1:c.836T>G	XM_005246031.1:c.821T>G	XM_005246032.1:c.821T>G	XM_005246033.1:c.821T>G	XM_005246034.1:c.710T>G	XM_005246035.1:c.710T>G	XM_005246036.1:c.461T>G	XM_005246037.1:c.461T>G	XM_005246038.1:c.209T>G	XM_005246039.1:c.161T>G
BT-20	chr1	26646726	A	G	CD52	p.N40S	0	40	100	NM_001803.2:c.119A>G	NM_001039775.2:c.*1733T>C	NM_001039775.3:c.*1733T>C	XM_005245918.1:c.*1733T>C	NM_145345.2:c.-2337T>C
BT-20	chr1	26646730	A	G	CD52	p.I41M	0	39	100	NM_001803.2:c.123A>G	NM_001039775.2:c.*1729T>C	NM_001039775.3:c.*1729T>C	XM_005245918.1:c.*1729T>C	NM_145345.2:c.-2341T>C
BT-20	chr1	26663362	C	T	AIM1L, AIM1L	p.S140N, p.S1294N	13	7	35	NM_001039775.2:c.746G>A	NM_001039775.3:c.3881G>A	XM_005245918.1:c.3881G>A
BT-20	chr1	26671084	G	T	AIM1L	p.P689T	20	13	39.3939	NM_001039775.2:c.-1071C>A	NM_001039775.3:c.2065C>A	XM_005245918.1:c.2065C>A
BT-20	chr1	26671248	A	G	AIM1L	p.V634A	33	24	42.1053	NM_001039775.2:c.-1235T>C	NM_001039775.3:c.1901T>C	XM_005245918.1:c.1901T>C
BT-20	chr1	26672940	G	A	AIM1L	p.T70I	48	39	44.8276	NM_001039775.2:c.-2927C>T	NM_001039775.3:c.209C>T	XM_005245918.1:c.209C>T
BT-20	chr1	26673076	G	A	AIM1L	p.R25W	39	45	53.5714	NM_001039775.2:c.-3063C>T	NM_001039775.3:c.73C>T	XM_005245918.1:c.73C>T
BT-20	chr1	26673108	C	T	AIM1L	p.R14Q	35	43	55.1282	NM_001039775.2:c.-3095G>A	NM_001039775.3:c.41G>A	XM_005245918.1:c.41G>A
BT-20	chr1	26694245	T	C	ZNF683, ZNF683, ZNF683	p.H53R, p.H53R, p.H53R	19	31	62	NM_001114759.1:c.158A>G	NM_173574.2:c.158A>G	XM_005245828.1:c.182A>G	XM_005245829.1:c.182A>G	XM_005245830.1:c.158A>G	XM_005245831.1:c.158A>G	XM_005245832.1:c.158A>G
BT-20	chr1	26786627	G	A	DHDDS, DHDDS, DHDDS, DHDDS, DHDDS	p.V253M, p.V214M, p.V253M, p.V160M, p.V219M	36	30	45.4545	NM_001243565.1:c.640G>A	NM_001243564.1:c.655G>A	NM_024887.2:c.757G>A	NM_024887.3:c.757G>A	NM_205861.1:c.757G>A	NM_205861.2:c.757G>A	XM_005246003.1:c.*9G>A	XR_241231.1:n.*2628C>T
BT-20	chr1	27210721	T	C	GPN2	p.R264G	28	17	37.7778	NM_018066.3:c.790A>G	XR_241192.1:n.1002A>G
BT-20	chr1	27339103	G	T	FAM46B	p.T20K	11	7	38.8889	NM_052943.3:c.59C>A
BT-20	chr1	27677409	G	A	SYTL1, SYTL1, SYTL1	p.G377D, p.G365D, p.G377D	17	18	51.4286	NM_004672.3:c.*4473C>T	XM_005246029.1:c.*4473C>T	NM_001193308.1:c.1130G>A	NM_032872.1:c.1094G>A	NM_032872.2:c.1094G>A	XM_005246021.1:c.1283G>A	XM_005246022.1:c.1226G>A
BT-20	chr1	27679797	A	G	SYTL1, SYTL1, SYTL1	p.Q456R, p.Q444R, p.Q456R	33	20	37.7358	NM_004672.3:c.*2085T>C	XM_005246029.1:c.*2085T>C	NM_001193308.1:c.1367A>G	NM_032872.1:c.1331A>G	NM_032872.2:c.1331A>G	XM_005246021.1:c.1520A>G	XM_005246022.1:c.1463A>G
BT-20	chr1	27688633	G	A	MAP3K6, MAP3K6	p.T447I, p.T455I	24	44	64.7059	NM_004672.3:c.1364C>T	XM_005246029.1:c.1340C>T	XR_241205.1:n.1834C>T
BT-20	chr1	27875824	C	T	AHDC1, AHDC1, AHDC1	p.A935T, p.A935T, p.A935T	0	62	100	NM_001029882.2:c.2803G>A	XM_005245850.1:c.2803G>A	XM_005245848.1:c.2803G>A	XM_005245849.1:c.2803G>A	XM_005245851.1:c.2803G>A	XM_005245852.1:c.2803G>A	XM_005245853.1:c.2803G>A
BT-20	chr1	28209366	A	G	C1orf38, C1orf38, C1orf38	p.K315E, p.K511E, p.K382E	29	14	32.5581	NM_001039477.1:c.236-2440A>G	NM_001105556.1:c.1531A>G	NM_004848.2:c.647-2440A>G	XM_005246040.1:c.1144A>G	XM_005246041.1:c.1120A>G	XM_005246042.1:c.943A>G
BT-20	chr1	28564279	A	G	ATPIF1	p.R63G	28	49	63.6364	NM_016311.3:c.180-69A>G	NM_016311.4:c.180-69A>G	NM_178190.1:c.187A>G	NM_178190.2:c.187A>G	NM_178191.1:c.*1312A>G	NM_178191.2:c.*1312A>G	NM_014280.2:c.-4770T>C
BT-20	chr1	28800380	C	A	PHACTR4, PHACTR4, PHACTR4	p.L364I, p.L390I, p.L380I	41	50	54.9451	NM_001048183.1:c.1138C>A	NM_023923.3:c.1168C>A	XM_005245970.1:c.1192C>A	XM_005245971.1:c.1168C>A	XM_005245972.1:c.1162C>A	XM_005245973.1:c.1162C>A	XM_005245974.1:c.1159C>A	XM_005245975.1:c.1090C>A	XM_005245976.1:c.1090C>A
BT-20	chr1	29475341	C	T	SRSF4	p.G356S	0	42	100	NM_005626.4:c.1066G>A
BT-20	chr1	29475394	C	G	SRSF4	p.G338A	0	48	100	NM_005626.4:c.1013G>C
BT-20	chr1	29475648	T	G	SRSF4, SRSF4	p.K152Q, p.E253D	0	34	100	NM_005626.4:c.759A>C
BT-20	chr1	29542637	A	G	MECR, MECR, MECR, MECR	p.F20L, p.F20L, p.F96L, p.F96L	0	66	100	NM_001024732.1:c.58T>C	NM_016011.2:c.286T>C	XM_005245885.1:c.370T>C	XM_005245886.1:c.58T>C	XM_005245887.1:c.58T>C	XM_005245888.1:c.58T>C	XM_005245889.1:c.58T>C	XM_005245890.1:c.286T>C
BT-20	chr1	29631909	A	G	PTPRU, PTPRU, PTPRU, PTPRU	p.N930S, p.N940S, p.N930S, p.N930S	21	28	57.1429	NM_001195001.1:c.2789A>G	NM_005704.3:c.2819A>G	NM_005704.4:c.2819A>G	NM_133177.2:c.2789A>G	NM_133177.3:c.2789A>G	NM_133178.2:c.2789A>G	NM_133178.3:c.2789A>G	XM_005245710.1:c.2819A>G
BT-20	chr1	32084904	C	T	HCRTR1	p.A11V	22	22	50	NM_001525.2:c.111C>T	XM_005270789.1:c.111C>T	XM_005270790.1:c.32C>T
BT-20	chr1	32092525	A	G	HCRTR1, HCRTR1	p.I408V, p.I408V	24	18	42.8571	NM_001525.2:c.1222A>G	XM_005270789.1:c.1222A>G	XM_005270790.1:c.830-399A>G	NM_012392.2:c.*3689T>C	NM_012392.3:c.*3689T>C	NR_033686.1:n.*2938T>C	NR_033688.1:n.*2938T>C
BT-20	chr1	32165495	G	T	COL16A1, COL16A1	p.T62K, p.T62K	24	28	53.8462	NM_001856.3:c.185C>A	XM_005270481.1:c.185C>A	XM_005270482.1:c.8C>A	XM_005270483.1:c.185C>A
BT-20	chr1	32279629	G	A	SPOCD1, SPOCD1	p.R436W, p.R436W	0	60	100	NM_144569.4:c.1306C>T	XM_005271313.1:c.1306C>T
BT-20	chr1	32280610	T	C	SPOCD1, SPOCD1	p.T109A, p.T109A	0	40	100	NM_144569.4:c.325A>G	XM_005271313.1:c.325A>G
BT-20	chr1	33065947	G	C	ZBTB8A	p.G418A	0	130	100	NM_001040441.1:c.1253G>C	XM_005271140.1:c.1253G>C	XM_005271141.1:c.1253G>C	XM_005271142.1:c.*49G>C
BT-20	chr1	33160878	C	T	SYNC, SYNC	p.R274Q, p.R274Q	0	24	100	NM_001161708.1:c.821G>A	NM_030786.2:c.821G>A
BT-20	chr1	33161212	T	C	SYNC, SYNC	p.M163V, p.M163V	0	48	100	NM_001161708.1:c.487A>G	NM_030786.2:c.487A>G
BT-20	chr1	33820134	C	T	PHC2, PHC2, PHC2	p.V447M, p.V475M, p.V476M	37	33	47.1429	XR_246312.1:n.389+4086C>T	NM_004427.3:c.-4987G>A	NM_198040.2:c.1423G>A	XM_005270567.1:c.241G>A	XM_005270572.1:c.-5042G>A	XM_005270573.1:c.-238G>A	XM_005270574.1:c.-5042G>A
BT-20	chr1	33957152	T	G	ZSCAN20, ZSCAN20, ZSCAN20	p.Y378D, p.Y432D, p.Y432D	0	89	100	NM_145238.3:c.1294T>G	XM_005271171.1:c.1294T>G
BT-20	chr1	34038214	T	C	CSMD2, CSMD2	p.M2552V, p.M2554V	41	31	43.0556	NM_052896.3:c.7660A>G	XM_005270417.1:c.7654A>G
BT-20	chr1	34071525	C	T	CSMD2	p.R2096K	0	49	100	NM_052896.3:c.6287G>A	XM_005270417.1:c.6344-455G>A
BT-20	chr1	34238283	T	C	CSMD2, CSMD2	p.H578R, p.H538R	18	22	55	NM_052896.3:c.1613A>G	XM_005270417.1:c.1733A>G
BT-20	chr1	34330067	A	C	HMGB4, HMGB4, HMGB4	p.E92A, p.E92A, p.E18A	0	111	100	NM_052896.3:c.801-17470T>G	XM_005270417.1:c.921-17470T>G	NR_038372.1:n.-4490A>C	NM_001008728.1:c.53A>C	NM_145205.3:c.275A>C	NM_145205.4:c.275A>C	NR_033264.1:n.303A>C
BT-20	chr1	34663208	C	G	C1orf94, C1orf94	p.Q235E, p.Q45E	29	17	36.9565	NM_001134734.1:c.703C>G	NM_032884.3:c.133C>G
BT-20	chr1	34663411	C	G	C1orf94, C1orf94	p.D302E, p.D112E	27	19	41.3043	NM_001134734.1:c.906C>G	NM_032884.3:c.336C>G
BT-20	chr1	35260202	G	A	GJA4, GJA4, GJA4, GJA4	p.V130I, p.V130I, p.V206I, p.V130I	16	25	60.9756	XM_002342072.1:c.-1571C>T	NM_002060.2:c.388G>A	XM_005270750.1:c.388G>A
BT-20	chr1	35562965	G	A	ZMYM1, ZMYM1, ZMYM1, ZMYM1	p.V73M, p.V73M, p.V73M, p.V73M	0	76	100	NM_024772.3:c.217G>A	XM_005271214.1:c.217G>A	XM_005271215.1:c.217G>A	XM_005271216.1:c.217G>A	XM_005271217.1:c.217G>A	XM_005271218.1:c.-9G>A	XM_005271219.1:c.-9G>A	XM_005271220.1:c.-4941G>A	XM_005271221.1:c.-355G>A
BT-20	chr1	35563206	C	G	ZMYM1	p.T153S	0	109	100	NM_024772.3:c.419+39C>G	XM_005271214.1:c.419+39C>G	XM_005271215.1:c.419+39C>G	XM_005271216.1:c.419+39C>G	XM_005271217.1:c.419+39C>G	XM_005271218.1:c.194+39C>G	XM_005271219.1:c.194+39C>G	XM_005271220.1:c.-4700C>G	XM_005271221.1:c.-153+39C>G
BT-20	chr1	36752433	C	T	THRAP3, THRAP3, THRAP3	p.A201V, p.A201V, p.A201V	0	83	100	NM_005119.3:c.602C>T	XM_005271372.1:c.-2225C>T	XM_005271370.1:c.602C>T	XM_005271371.1:c.-1161C>T	XR_246308.1:n.606C>T
BT-20	chr1	38027796	A	C	DNALI1	p.K253Q	24	22	47.8261	NM_003462.3:c.757A>C	XM_005271172.1:c.313A>C	NM_013285.2:c.*4660T>G
BT-20	chr1	38227086	A	T	EPHA10, EPHA10	p.F281I, p.F281I	19	26	57.7778	NM_001099439.1:c.841T>A	NM_173641.2:c.841T>A
BT-20	chr1	38338795	A	G	INPP5B, INPP5B, INPP5B	p.M501T, p.M665T, p.M606T	0	106	100	NM_005540.2:c.1994T>C	XM_005270833.1:c.1988T>C	XM_005270834.1:c.1994T>C	XM_005270835.1:c.1994T>C	XM_005270836.1:c.1502T>C
BT-20	chr1	39835817	A	G	MACF1, MACF1, MACF1, MACF1, MACF1, MACF1	p.M2290V, p.M1377V, p.M2290V, p.M2198V, p.M2290V, p.M2792V	53	47	47	NM_012090.3:c.6868A>G	NM_012090.4:c.6868A>G	NM_012090.5:c.6868A>G	NM_033044.2:c.8374A>G	NM_033044.3:c.8374A>G	XM_005270694.1:c.13549A>G	XM_005270695.1:c.13549A>G	XM_005270696.1:c.13549A>G	XM_005270697.1:c.13549A>G	XM_005270698.1:c.13549A>G	XM_005270699.1:c.13039A>G	XM_005270700.1:c.7348A>G
BT-20	chr1	39908506	G	A	MACF1, MACF1, MACF1	p.A4347T, p.A4350T, p.A4852T	14	14	50	NM_012090.3:c.13048G>A	NM_012090.4:c.13048G>A	NM_012090.5:c.13048G>A	NM_033044.2:c.14554G>A	NM_033044.3:c.14554G>A	XM_005270694.1:c.19729G>A	XM_005270695.1:c.19729G>A	XM_005270696.1:c.19729G>A	XM_005270697.1:c.19729G>A	XM_005270698.1:c.19729G>A	XM_005270699.1:c.19219G>A	XM_005270700.1:c.13138G>A
BT-20	chr1	39914363	G	C	MACF1, MACF1, MACF1	p.S4667T, p.S4670T, p.S5172T	49	40	44.9438	NM_012090.3:c.14009G>C	NM_012090.4:c.14009G>C	NM_012090.5:c.14009G>C	NM_033044.2:c.15515G>C	NM_033044.3:c.15515G>C	XM_005270694.1:c.20690G>C	XM_005270695.1:c.20690G>C	XM_005270696.1:c.20690G>C	XM_005270697.1:c.20690G>C	XM_005270698.1:c.20690G>C	XM_005270699.1:c.20180G>C	XM_005270700.1:c.14099G>C
BT-20	chr1	40098328	T	C	HEYL, HEYL	p.H47R, p.H19R	0	50	100	NM_014571.3:c.140A>G	XM_005270745.1:c.56A>G
BT-20	chr1	40363054	G	C	MYCL1, MYCL1	p.T392S, p.T362S	0	54	100	NM_001033081.1:c.1085C>G	NM_001033082.1:c.1085C>G	NM_005376.3:c.*3432C>G	NM_001033081.2:c.1085C>G	NM_001033082.2:c.1175C>G	NM_005376.4:c.*3432C>G	XM_005270887.1:c.644C>G	XM_002342093.1:c.-461G>C
BT-20	chr1	40533287	T	G	CAP1, CAP1, CAP1, CAP1, CAP1	p.C236G, p.C236G, p.C236G, p.C236G, p.C153G	0	18	100	NM_001105530.1:c.706T>G	NM_006367.3:c.706T>G	XM_005270370.1:c.706T>G	XM_005270367.1:c.706T>G	XM_005270368.1:c.706T>G	XM_005270369.1:c.706T>G	XM_005270371.1:c.703T>G	XM_005270372.1:c.703T>G	XM_005270373.1:c.703T>G	XM_005270374.1:c.703T>G	XM_005270375.1:c.703T>G
BT-20	chr1	40533326	T	G	CAP1, CAP1, CAP1, CAP1, CAP1	p.Y249D, p.Y249D, p.Y249D, p.Y249D, p.Y166D	0	4	100	NM_001105530.1:c.745T>G	NM_006367.3:c.745T>G	XM_005270370.1:c.745T>G	XM_005270367.1:c.745T>G	XM_005270368.1:c.745T>G	XM_005270369.1:c.745T>G	XM_005270371.1:c.742T>G	XM_005270372.1:c.742T>G	XM_005270373.1:c.742T>G	XM_005270374.1:c.742T>G	XM_005270375.1:c.742T>G
BT-20	chr1	40533347	T	G	CAP1, CAP1, CAP1, CAP1, CAP1	p.S256A, p.S256A, p.S256A, p.S256A, p.S173A	0	15	100	NM_001105530.1:c.766T>G	NM_006367.3:c.766T>G	XM_005270370.1:c.766T>G	XM_005270367.1:c.766T>G	XM_005270368.1:c.766T>G	XM_005270369.1:c.766T>G	XM_005270371.1:c.763T>G	XM_005270372.1:c.763T>G	XM_005270373.1:c.763T>G	XM_005270374.1:c.763T>G	XM_005270375.1:c.763T>G
BT-20	chr1	40705427	C	G	RLF, RLF	p.Q1685E, p.Q1376E	50	41	45.0549	NM_012421.3:c.5053C>G
BT-20	chr1	40960619	G	A	ZNF642, ZNF642, ZNF642	p.E157K, p.E157K, p.E158K	31	36	53.7313	NM_198494.2:c.469G>A	XM_005270808.1:c.472G>A	XM_005270809.1:c.472G>A	XM_005270810.1:c.472G>A
BT-20	chr1	40980731	G	T	DEM1, DEM1, DEM1, DEM1	p.G172V, p.G172V, p.G172V, p.G172V	0	59	100	NM_022774.1:c.515G>T	XM_005271125.1:c.515G>T	XM_005271126.1:c.515G>T	XM_005271127.1:c.515G>T	XM_005271128.1:c.515G>T	XM_005271129.1:c.515G>T
BT-20	chr1	41013073	T	A	ZNF684	p.C360S	21	25	54.3478	NM_152373.2:c.1078T>A	NM_152373.3:c.1078T>A	XM_005270455.1:c.1078T>A	XM_005270456.1:c.1078T>A
BT-20	chr1	41976328	T	C	HIVEP3, HIVEP3	p.T2338A, p.T2339A	0	13	100	NM_001127714.1:c.7012A>G	NM_001127714.2:c.7012A>G	NM_024503.3:c.7015A>G	NM_024503.4:c.7015A>G
BT-20	chr1	41978566	T	G	HIVEP3, HIVEP3	p.D2109A, p.D2109A	0	48	100	NM_001127714.1:c.6326A>C	NM_001127714.2:c.6326A>C	NM_024503.3:c.6326A>C	NM_024503.4:c.6326A>C
BT-20	chr1	41978825	C	G	HIVEP3, HIVEP3	p.A2023P, p.A2023P	0	19	100	NM_001127714.1:c.6067G>C	NM_001127714.2:c.6067G>C	NM_024503.3:c.6067G>C	NM_024503.4:c.6067G>C
BT-20	chr1	42047300	A	T	HIVEP3, HIVEP3	p.S1057T, p.S1057T	28	30	51.7241	NM_001127714.1:c.3169T>A	NM_001127714.2:c.3169T>A	NM_024503.3:c.3169T>A	NM_024503.4:c.3169T>A
BT-20	chr1	42048745	T	C	HIVEP3, HIVEP3	p.H575R, p.H575R	0	71	100	NM_001127714.1:c.1724A>G	NM_001127714.2:c.1724A>G	NM_024503.3:c.1724A>G	NM_024503.4:c.1724A>G
BT-20	chr1	42049238	C	T	HIVEP3, HIVEP3	p.A411T, p.A411T	29	14	32.5581	NM_001127714.1:c.1231G>A	NM_001127714.2:c.1231G>A	NM_024503.3:c.1231G>A	NM_024503.4:c.1231G>A
BT-20	chr1	42050366	C	T	HIVEP3, HIVEP3	p.V35I, p.V35I	39	42	51.8519	NM_001127714.1:c.103G>A	NM_001127714.2:c.103G>A	NM_024503.3:c.103G>A	NM_024503.4:c.103G>A
BT-20	chr1	42630364	G	A	GUCA2A	p.S7F	0	62	100	NM_033553.2:c.20C>T
BT-20	chr1	42657196	T	G	FOXJ3, FOXJ3, FOXJ3, FOXJ3	p.T343P, p.T377P, p.T377P, p.T377P	34	34	50	NM_001198850.1:c.1129A>C	NM_001198851.1:c.1129A>C	NM_001198852.1:c.1027A>C	NM_014947.3:c.1129A>C	NM_014947.4:c.1129A>C	XM_005270631.1:c.1156A>C	XM_005270632.1:c.1153A>C	XM_005270633.1:c.1054A>C
BT-20	chr1	42693597	A	G	FOXJ3, FOXJ3, FOXJ3, FOXJ3	p.V162A, p.V162A, p.V162A, p.V162A	1	85	98.8372	NM_001198850.1:c.485T>C	NM_001198851.1:c.485T>C	NM_001198852.1:c.485T>C	NM_014947.3:c.485T>C	NM_014947.4:c.485T>C	XM_005270631.1:c.512T>C	XM_005270632.1:c.509T>C	XM_005270633.1:c.512T>C
BT-20	chr1	42898843	A	G	ZMYND12, ZMYND12	p.F206L, p.F316L	42	38	47.5	NM_001146192.1:c.616T>C	NM_032257.3:c.946T>C	NM_032257.4:c.946T>C
BT-20	chr1	43296118	G	A	ERMAP	p.R61Q	32	25	43.8596	NM_001017922.1:c.-2G>A	NM_018538.3:c.-2G>A	XM_005270415.1:c.182G>A	XM_005270416.1:c.1-2G>A
BT-20	chr1	43296195	C	T	ERMAP, ERMAP, ERMAP	p.H87Y, p.H26Y, p.H26Y	32	21	39.6226	NM_001017922.1:c.76C>T	NM_018538.3:c.76C>T	XM_005270415.1:c.259C>T	XM_005270416.1:c.76C>T
BT-20	chr1	43688550	T	C	WDR65	p.I863T	19	22	53.6585	XM_003118966.1:c.251T>C	NM_001195831.1:c.2588T>C	NM_001195831.2:c.2588T>C	XM_005270520.1:c.2588T>C	XM_005270521.1:c.2375T>C
BT-20	chr1	43886494	C	T	SZT2	p.P446S	46	44	48.8889	NM_015284.3:c.1336C>T	XM_005270686.1:c.1399C>T	NM_015284.2:c.-2765C>T
BT-20	chr1	43917946	A	G	HYI, HYI, HYI, HYI, HYI	p.I46T, p.I119T, p.I144T, p.I46T, p.I119T	37	44	54.321	NM_001190880.1:c.356T>C	NM_001190880.2:c.356T>C	NM_001243526.1:c.431T>C	NM_031207.2:c.137T>C	NM_031207.4:c.356T>C	NM_031207.5:c.356T>C	XM_005271240.1:c.329T>C	XM_005271239.1:c.431T>C	NM_015284.2:c.*1795A>G	NM_015284.3:c.*1795A>G	XM_005270686.1:c.*1795A>G	XM_005270687.1:c.*1795A>G	XM_005270688.1:c.*1795A>G
BT-20	chr1	43919081	T	C	HYI, HYI, HYI, HYI	p.Y23C, p.Y96C, p.Y23C, p.Y96C	3	4	57.1429	NM_001190880.1:c.287A>G	NM_001190880.2:c.287A>G	NM_001243526.1:c.284+3A>G	NM_031207.2:c.68A>G	NM_031207.4:c.287A>G	NM_031207.5:c.287A>G	XM_005271240.1:c.284+3A>G	XM_005271239.1:c.284+3A>G	NM_015284.2:c.*2930T>C	NM_015284.3:c.*2930T>C	XM_005270686.1:c.*2930T>C	XM_005270687.1:c.*2930T>C	XM_005270688.1:c.*2930T>C
BT-20	chr1	43919413	A	G	HYI, HYI, HYI	p.S18P, p.S18P, p.S18P	0	2	100	NM_001190880.1:c.52T>C	NM_001190880.2:c.52T>C	NM_001243526.1:c.52T>C	NM_031207.2:c.-39-226T>C	NM_031207.4:c.52T>C	NM_031207.5:c.52T>C	XM_005271240.1:c.52T>C	XM_005271239.1:c.52T>C	NM_015284.2:c.*3262A>G	NM_015284.3:c.*3262A>G	XM_005270686.1:c.*3262A>G	XM_005270687.1:c.*3262A>G	XM_005270688.1:c.*3262A>G
BT-20	chr1	44137257	C	A	KDM4A	p.A482E	39	52	57.1429	NM_014663.2:c.1445C>A	XM_005271354.1:c.1445C>A	XM_005271355.1:c.1445C>A	XM_005271356.1:c.1172C>A
BT-20	chr1	44290530	A	G	ST3GAL3, ST3GAL3, ST3GAL3	p.T97A, p.T113A, p.T128A	34	32	48.4848	NM_001270459.1:c.209+9925A>G	NM_001270460.1:c.209+9925A>G	NM_001270461.1:c.161+9925A>G	NM_001270462.1:c.161+9925A>G	NM_001270463.1:c.206+9925A>G	NM_001270464.1:c.161+9925A>G	NM_001270465.1:c.206+9925A>G	NM_001270466.1:c.161+9925A>G	NM_006279.2:c.209+9925A>G	NM_006279.3:c.209+9925A>G	NM_174963.1:c.382A>G	NM_174963.2:c.382A>G	NM_174963.3:c.382A>G	NM_174964.1:c.254+9925A>G	NM_174964.2:c.254+9925A>G	NM_174965.1:c.254+9925A>G	NM_174965.2:c.254+9925A>G	NM_174966.1:c.209+9925A>G	NM_174966.2:c.209+9925A>G	NM_174967.1:c.209+9925A>G	NM_174967.2:c.209+9925A>G	NM_174968.1:c.337A>G	NM_174968.2:c.337A>G	NM_174968.3:c.337A>G	NM_174969.1:c.161+9925A>G	NM_174969.2:c.161+9925A>G	NM_174970.1:c.161+9925A>G	NM_174970.2:c.161+9925A>G	NM_174971.1:c.289A>G	NM_174971.2:c.289A>G	NM_174971.3:c.289A>G	NR_073016.1:n.400+9925A>G	NR_073017.1:n.310-13361A>G	NR_073018.1:n.400+9925A>G	NR_073019.1:n.310-69525A>G	NR_073020.1:n.352+9925A>G	NR_073021.1:n.400+9925A>G	NR_073023.1:n.400+9925A>G
BT-20	chr1	44401384	A	G	ARTN, ARTN, ARTN, ARTN	p.Q19R, p.Q19R, p.Q19R, p.Q19R	0	44	100	NM_001270459.1:c.*5491A>G	NM_001270460.1:c.*5491A>G	NM_001270461.1:c.*5491A>G	NM_001270462.1:c.*5491A>G	NM_001270463.1:c.*5529A>G	NM_001270464.1:c.*5529A>G	NM_001270465.1:c.*5603A>G	NM_001270466.1:c.*5529A>G	NM_006279.2:c.*5491A>G	NM_006279.3:c.*5491A>G	NM_174963.1:c.*5491A>G	NM_174963.2:c.*5491A>G	NM_174963.3:c.*5491A>G	NM_174964.1:c.*5491A>G	NM_174964.2:c.*5491A>G	NM_174965.1:c.*5510A>G	NM_174965.2:c.*5510A>G	NM_174966.1:c.*5491A>G	NM_174966.2:c.*5491A>G	NM_174967.1:c.*5510A>G	NM_174967.2:c.*5510A>G	NM_174968.1:c.*5491A>G	NM_174968.2:c.*5491A>G	NM_174968.3:c.*5491A>G	NM_174969.1:c.*5491A>G	NM_174969.2:c.*5491A>G	NM_174970.1:c.*5510A>G	NM_174970.2:c.*5510A>G	NM_174971.1:c.*5491A>G	NM_174971.2:c.*5491A>G	NM_174971.3:c.*5491A>G	NR_073016.1:n.*4547A>G	NR_073017.1:n.*4547A>G	NR_073018.1:n.*4547A>G	NR_073019.1:n.*4547A>G	NR_073020.1:n.*4547A>G	NR_073021.1:n.*4547A>G	NR_073023.1:n.*4547A>G	NM_001136215.1:c.56A>G	NM_003976.3:c.56A>G
BT-20	chr1	44595113	G	C	KLF17, KLF17	p.S57T, p.S20T	0	70	100	NM_173484.3:c.170G>C	XM_005270464.1:c.59G>C	XM_005270465.1:c.170G>C
BT-20	chr1	44595410	A	G	KLF17, KLF17	p.N156S, p.N119S	37	37	50	NM_173484.3:c.467A>G	XM_005270464.1:c.356A>G	XM_005270465.1:c.289+178A>G
BT-20	chr1	45797505	C	G	MUTYH, MUTYH, MUTYH, MUTYH, MUTYH, MUTYH, MUTYH, MUTYH, MUTYH, MUTYH, MUTYH	p.Q310H, p.Q325H, p.Q335H, p.Q321H, p.Q310H, p.Q311H, p.Q338H, p.Q310H, p.Q218H, p.Q324H, p.Q218H	12	11	47.8261	NM_001048171.1:c.972G>C	NM_001048172.1:c.933G>C	NM_001048173.1:c.930G>C	NM_001048174.1:c.930G>C	NM_001128425.1:c.1014G>C	NM_012222.2:c.1005G>C	XM_005270880.1:c.975G>C	XM_005270881.1:c.963G>C	XM_005270882.1:c.963G>C	XM_005270883.1:c.846G>C	XM_005270884.1:c.654G>C	XM_005270885.1:c.654G>C	XM_005270886.1:c.552G>C	NM_032756.2:c.*3569C>G
BT-20	chr1	46032311	A	G	AKR1A1, AKR1A1, AKR1A1, AKR1A1, AKR1A1	p.N52S, p.N52S, p.N52S, p.N52S, p.N52S	34	39	53.4247	NM_001202413.1:c.155A>G	NM_001202414.1:c.155A>G	NM_006066.2:c.155A>G	NM_006066.3:c.155A>G	NM_153326.1:c.155A>G	NM_153326.2:c.155A>G	XR_246223.1:n.456A>G
BT-20	chr1	46087577	G	A	CCDC17, CCDC17, CCDC17	p.P353L, p.P344L, p.P174L	0	45	100	NM_001195193.1:c.*3764G>A	NM_002482.2:c.*3764G>A	NM_002482.3:c.*3764G>A	NM_152298.2:c.*3764G>A	NM_152298.3:c.*3764G>A	NM_172164.1:c.*3764G>A	XM_005270888.1:c.*3764G>A	XM_005270889.1:c.*3764G>A	NM_001114938.1:c.962C>T	NM_001114938.2:c.1058C>T	NM_001190182.1:c.1031C>T	XM_005270525.1:c.1157C>T	XM_005270526.1:c.1130C>T	XM_005270527.1:c.1157C>T	XM_005270528.1:c.1058C>T	XM_005270529.1:c.1016C>T	XM_005270530.1:c.1157C>T	XM_005270531.1:c.1157C>T	XM_005270532.1:c.857C>T	XM_005270533.1:c.521C>T	XM_005270534.1:c.521C>T	XR_246239.1:n.1106C>T
BT-20	chr1	46476587	T	G	MAST2, MAST2, MAST2, MAST2, MAST2	p.D388E, p.D96E, p.D310E, p.D388E, p.D273E	35	36	50.7042	NM_015112.2:c.1164T>G	XM_005270652.1:c.1185T>G	XM_005270653.1:c.1185T>G	XM_005270654.1:c.1164T>G	XM_005270655.1:c.930T>G	XM_005270656.1:c.903T>G	XM_005270657.1:c.840T>G	XM_005270658.1:c.819T>G	XM_005270659.1:c.1185T>G
BT-20	chr1	46493460	T	G	MAST2, MAST2, MAST2, MAST2	p.I659M, p.I333M, p.I659M, p.I544M	65	63	49.2188	NM_015112.2:c.1977T>G	XM_005270652.1:c.1998T>G	XM_005270653.1:c.1998T>G	XM_005270654.1:c.1977T>G	XM_005270655.1:c.1743T>G	XM_005270656.1:c.1716T>G	XM_005270657.1:c.1653T>G	XM_005270658.1:c.1632T>G	XM_005270659.1:c.1998T>G
BT-20	chr1	46499526	A	G	MAST2, MAST2	p.K1197R, p.K1197R	15	19	55.8824	NM_015112.2:c.3590A>G	XM_005270652.1:c.3611A>G	XM_005270653.1:c.3611A>G	XM_005270654.1:c.3590A>G	XM_005270655.1:c.3356A>G	XM_005270656.1:c.3329A>G	XM_005270657.1:c.3266A>G	XM_005270658.1:c.3245A>G	XM_005270659.1:c.3611A>G
BT-20	chr1	46521559	A	T	PIK3R3, PIK3R3, PIK3R3, PIK3R3, PIK3R3	p.N283K, p.N329K, p.N283K, p.N300K, p.N73K	0	47	100	NM_001114172.1:c.849T>A	NM_003629.3:c.849T>A	XM_005271289.1:c.987T>A	XM_005271290.1:c.900T>A
BT-20	chr1	46655158	T	C	POMGNT1, POMGNT1, POMGNT1, POMGNT1, POMGNT1	p.M623V, p.M623V, p.M290V, p.M601V, p.M480V	0	79	100	NM_001243766.1:c.1867A>G	NM_017739.3:c.1867A>G	NR_024332.1:n.2518A>G	XM_005271010.1:c.1867A>G	XM_005271011.1:c.1801A>G	XM_005271012.1:c.1801A>G	XR_246283.1:n.1984A>G	NM_005727.2:c.*3953T>C	NM_005727.3:c.*3953T>C
BT-20	chr1	46740279	C	T	RAD54L, RAD54L	p.R587W, p.R587W	35	38	52.0548	NM_001142548.1:c.1759C>T	NM_003579.3:c.1759C>T	XM_005271272.1:c.1759C>T	XM_005271273.1:c.985C>T	NM_006369.4:c.*4258G>A	XM_005270376.1:c.*4258G>A	XM_005270377.1:c.*4258G>A
BT-20	chr1	46806550	C	T	NSUN4	p.L18F	24	29	54.717	NM_001256127.1:c.-1042C>T	NM_001256128.1:c.-674C>T	NM_199044.2:c.52C>T	NM_199044.3:c.52C>T	NR_045789.1:n.702C>T	NR_045790.1:n.702C>T	NR_045791.1:n.702C>T
BT-20	chr1	46810530	A	G	NSUN4, NSUN4, NSUN4	p.T2A, p.T2A, p.T51A	48	48	50	NM_001256127.1:c.4A>G	NM_001256128.1:c.4A>G	NM_199044.2:c.151A>G	NM_199044.3:c.151A>G	NR_045789.1:n.976A>G	NR_045790.1:n.801A>G	NR_045791.1:n.801A>G
BT-20	chr1	47133811	T	C	ATPAF1, ATPAF1	p.S62G, p.S62G	0	2	100	NM_001145474.1:c.-3796T>C	NM_001042546.1:c.184A>G	NM_001042546.2:c.253A>G	NM_001243728.1:c.-2491A>G	NM_001256418.1:c.-2771A>G	NM_022745.3:c.184A>G	NM_022745.4:c.253A>G	NR_045030.1:n.-2261A>G	NM_001145474.2:c.-3796T>C	XM_005270845.1:c.-3873T>C
BT-20	chr1	47607851	A	T	CYP4A22, CYP4A22, CYP4A22	p.N152Y, p.N152Y, p.N152Y	41	46	52.8736	NM_001010969.2:c.454A>T	XM_005270767.1:c.454A>T	XM_005270768.1:c.454A>T	XM_005270769.1:c.454A>T	XM_005270770.1:c.454A>T
BT-20	chr1	47609489	T	C	CYP4A22, CYP4A22	p.C231R, p.C231R	55	55	50	NM_001010969.2:c.691T>C	XM_005270767.1:c.635+424T>C	XM_005270768.1:c.635+424T>C	XM_005270769.1:c.691T>C	XM_005270770.1:c.635+424T>C
BT-20	chr1	47685455	T	C	TAL1	p.N68S	0	38	100	NM_003189.2:c.933A>G	XM_005271158.1:c.933A>G	XM_005271159.1:c.933A>G	XM_005271160.1:c.933A>G
BT-20	chr1	47726087	T	C	STIL, STIL, STIL, STIL, STIL, STIL, STIL	p.H967R, p.H984R, p.H984R, p.H938R, p.H920R, p.H985R, p.H597R	70	79	53.0201	NM_001048166.1:c.2954A>G	NM_003035.2:c.2951A>G	XM_005271131.1:c.2951A>G	XM_005271132.1:c.2900A>G
BT-20	chr1	47767914	G	A	STIL, STIL, STIL, STIL, STIL, STIL	p.A86V, p.A86V, p.A86V, p.A86V, p.A86V, p.A86V	64	51	44.3478	NM_001048166.1:c.257C>T	NM_003035.2:c.257C>T	XM_005271131.1:c.257C>T	XM_005271132.1:c.257C>T
BT-20	chr1	48697733	T	G	SLC5A9, SLC5A9, SLC5A9	p.I294M, p.I283M, p.I269M	0	47	100	NM_001011547.2:c.807T>G	NM_001135181.1:c.882T>G	XM_005270587.1:c.870T>G	XM_005270588.1:c.-178T>G	XM_005270589.1:c.-87-306T>G
BT-20	chr1	50666515	C	T	ELAVL4	p.P270S	0	108	100	NM_001144774.1:c.774-8C>T	NM_001144775.1:c.825-8C>T	NM_001144776.1:c.774-8C>T	NM_001144777.1:c.783-8C>T	NM_021952.3:c.808C>T	XM_005270581.1:c.789-8C>T
BT-20	chr1	51439649	G	C	CDKN2C, CDKN2C	p.A72P, p.A72P	53	46	46.4646	NM_001262.2:c.214G>C	NM_078626.2:c.214G>C	XM_005270771.1:c.-2480G>C
BT-20	chr1	51868160	C	G	EPS15, EPS15, EPS15	p.G610A, p.G296A, p.G476A	118	101	46.1187	NM_001159969.1:c.887G>C	NM_001981.2:c.1829G>C	XM_005270617.1:c.1940G>C	XM_005270618.1:c.1739G>C	XM_005270619.1:c.1427G>C	XM_005270620.1:c.860G>C
BT-20	chr1	52940845	C	A	ZCCHC11, ZCCHC11, ZCCHC11, ZCCHC11, ZCCHC11	p.D796Y, p.D796Y, p.D555Y, p.D796Y, p.D796Y	40	32	44.4444	NM_001009881.1:c.2386G>T	NM_001009881.2:c.2386G>T	NM_001009882.1:c.2386G>T	NM_015269.1:c.2386G>T	NM_015269.2:c.2386G>T	XM_005270676.1:c.2386G>T	XM_005270677.1:c.2386G>T	XM_005270678.1:c.2386G>T	XM_005270679.1:c.2386G>T	XM_005270680.1:c.2386G>T	XM_005270681.1:c.2386G>T	XM_005270682.1:c.2053G>T	XM_005270683.1:c.2386G>T	XM_005270684.1:c.2386G>T	XM_005270685.1:c.2386G>T
BT-20	chr1	53153432	T	C	SELRC1	p.K219R	0	80	100	NM_023077.2:c.656A>G	NM_023077.1:c.656A>G
BT-20	chr1	53544597	T	C	PODN, PODN, PODN, PODN	p.V520A, p.V501A, p.V501A, p.V378A	0	22	100	NM_001199082.1:c.1133T>C	NM_001199080.1:c.1502T>C	NM_001199081.1:c.1502T>C	NM_153703.3:c.1559T>C	NM_153703.4:c.1559T>C	XM_005270457.1:c.1415T>C
BT-20	chr1	53553754	T	C	SLC1A7, SLC1A7, SLC1A7	p.Q190R, p.Q596R, p.Q537R	17	25	59.5238	NM_001199082.1:c.*3597T>C	NM_001199080.1:c.*3597T>C	NM_001199081.1:c.*3597T>C	NM_153703.3:c.*3597T>C	NM_153703.4:c.*3597T>C	XM_005270457.1:c.*3597T>C	NM_006671.4:c.1610A>G	XM_005271133.1:c.1787A>G	XM_005271134.1:c.1413A>G	XR_246290.1:n.1765A>G
BT-20	chr1	53569237	G	A	SLC1A7, SLC1A7, SLC1A7	p.R88C, p.R160C, p.R160C	27	29	51.7857	NM_006671.4:c.478C>T	XM_005271133.1:c.478C>T	XM_005271134.1:c.262C>T	XR_246290.1:n.661C>T
BT-20	chr1	53676448	G	A	CPT2	p.V368I	0	42	100	NM_000098.2:c.1102G>A	XM_005270484.1:c.1102G>A	NM_017887.1:c.*3883C>T
BT-20	chr1	53679229	A	G	CPT2	p.M647V	37	28	43.0769	NM_000098.2:c.1939A>G	XM_005270484.1:c.1870A>G	NM_017887.1:c.*1102T>C
BT-20	chr1	53712727	C	T	LRP8, LRP8, LRP8, LRP8, LRP8	p.R893Q, p.R446Q, p.R689Q, p.R782Q, p.R952Q	40	27	40.2985	NM_001018054.1:c.2678G>A	NM_001018054.2:c.2678G>A	NM_004631.3:c.2855G>A	NM_004631.4:c.2855G>A	NM_017522.3:c.2066G>A	NM_017522.4:c.2066G>A	NM_033300.2:c.2345G>A	NM_033300.3:c.2345G>A	XM_005271173.1:c.2894G>A	XM_005271174.1:c.2507G>A	XM_005271175.1:c.2468G>A	XM_005271176.1:c.2165G>A	NR_038953.1:n.*4272C>T	XR_110511.1:n.*3937C>T
BT-20	chr1	53792651	A	C	LRP8, LRP8, LRP8, LRP8	p.D46E, p.D46E, p.D46E, p.D46E	19	14	42.4242	NM_001018054.1:c.138T>G	NM_001018054.2:c.138T>G	NM_004631.3:c.138T>G	NM_004631.4:c.138T>G	NM_017522.3:c.138T>G	NM_017522.4:c.138T>G	NM_033300.2:c.138T>G	NM_033300.3:c.138T>G	XM_005271173.1:c.138T>G	XM_005271174.1:c.138T>G	XM_005271175.1:c.138T>G	XM_005271176.1:c.138T>G
BT-20	chr1	54606804	C	T	CDCP2	p.G244R	1	74	98.6667	NM_201546.2:c.730G>A	NM_201546.3:c.730G>A
BT-20	chr1	54681920	G	C	MRPL37, MRPL37	p.C366S, p.C235S	0	103	100	NM_016491.3:c.1097G>C	XM_005270920.1:c.1097G>C	XM_005270921.1:c.704G>C
BT-20	chr1	55075452	G	A	FAM151A	p.A416V	0	49	100	NM_015547.2:c.1629+1711G>A	NM_015547.3:c.1629+1711G>A	NM_147161.2:c.*667G>A	NM_147161.3:c.*667G>A	XM_005270730.1:c.*667G>A	XM_005270731.1:c.*667G>A	XM_005270732.1:c.*667G>A	XM_005270733.1:c.*667G>A	XM_005270734.1:c.*667G>A	NM_176782.2:c.1247C>T
BT-20	chr1	55119515	T	G	HEATR8, HEATR8, HEATR8	p.Y306D, p.Y306D, p.Y306D	43	51	54.2553	NM_001039464.2:c.916T>G	NR_026782.1:n.1234T>G	NR_037639.1:n.1345T>G	NR_037640.1:n.1240T>G	NR_037641.1:n.1240T>G
BT-20	chr1	55119546	A	G	HEATR8, HEATR8, HEATR8	p.E316G, p.E316G, p.E316G	0	98	100	NM_001039464.2:c.947A>G	NR_026782.1:n.1265A>G	NR_037639.1:n.1376A>G	NR_037640.1:n.1271A>G	NR_037641.1:n.1271A>G
BT-20	chr1	55136529	T	C	HEATR8, HEATR8, HEATR8, HEATR8	p.V509A, p.V27A, p.V509A, p.V77A	15	13	46.4286	NM_001039464.2:c.1526T>C	NR_026782.1:n.1844T>C	NR_037639.1:n.2030T>C	NR_037640.1:n.1850T>C	NR_037641.1:n.1850T>C
BT-20	chr1	55139741	A	G	HEATR8, HEATR8, HEATR8, HEATR8	p.H618R, p.H136R, p.H618R, p.H186R	0	88	100	NM_001039464.2:c.1853A>G	NR_026782.1:n.2187A>G	NR_037639.1:n.2373A>G	NR_037640.1:n.2177A>G	NR_037641.1:n.2193A>G
BT-20	chr1	55248074	A	G	TTC22	p.L366P	20	24	54.5455	NM_001114108.1:c.1097T>C	NM_017904.3:c.*3145T>C
BT-20	chr1	55277599	T	C	C1orf177, C1orf177	p.Y205H, p.Y205H	0	43	100	NM_001110533.1:c.613T>C	NM_152607.2:c.613T>C
BT-20	chr1	55524237	G	A	PCSK9	p.V474I	0	55	100	NM_174936.2:c.1420G>A	NM_174936.3:c.1420G>A
BT-20	chr1	55529187	G	A	PCSK9	p.G670E	0	72	100	NM_174936.2:c.2009G>A	NM_174936.3:c.2009G>A	NM_015306.1:c.*5531C>T	NM_015306.2:c.*5531C>T	XM_005270690.1:c.*5531C>T
BT-20	chr1	55541174	A	G	USP24, USP24	p.V2468A, p.V2302A	0	81	100	NM_015306.1:c.6923T>C	NM_015306.2:c.7403T>C	XM_005270689.1:c.6878T>C	XM_005270690.1:c.5618T>C
BT-20	chr1	55638075	G	A	USP24, USP24	p.T226I, p.T108I	0	42	100	NM_015306.1:c.341C>T	NM_015306.2:c.677C>T	XM_005270689.1:c.152C>T
BT-20	chr1	57333311	C	A	C8A	p.A36E	47	44	48.3516	NM_000562.2:c.107C>A
BT-20	chr1	57378149	G	T	C8A	p.R485L	38	19	33.3333	NM_000562.2:c.1454G>T
BT-20	chr1	57383315	G	C	C8A	p.E561Q	23	14	37.8378	NM_000562.2:c.1681G>C
BT-20	chr1	57422484	C	T	C8B, C8B, C8B	p.G65R, p.G117R, p.G55R	0	117	100	NM_000066.2:c.349G>A	NM_000066.3:c.349G>A	NM_001278543.1:c.193G>A	NM_001278544.1:c.163G>A	XM_005271166.1:c.460G>A
BT-20	chr1	59787350	T	G	FGGY, FGGY, FGGY	p.N43K, p.N43K, p.N43K	36	32	47.0588	NM_001113411.1:c.129T>G	NM_001244714.1:c.129T>G	NM_018291.3:c.129T>G	NR_103473.1:n.299T>G
BT-20	chr1	60299125	A	G	HOOK1, HOOK1, HOOK1	p.I108V, p.I66V, p.I108V	39	53	57.6087	NM_015888.4:c.322A>G	XM_005270922.1:c.322A>G	XR_246271.1:n.518A>G	XR_246272.1:n.518A>G
BT-20	chr1	60466814	T	C	C1orf87	p.K403E	31	22	41.5094	NM_152377.1:c.1207A>G	NM_152377.2:c.1207A>G
BT-20	chr1	62261168	A	G	INADL, INADL, INADL, INADL	p.I97V, p.I400V, p.I400V, p.I400V	0	114	100	NM_176877.2:c.1198A>G	XM_005270341.1:c.1198A>G	XM_005270342.1:c.1198A>G	XM_005270343.1:c.1198A>G	XM_005270344.1:c.1198A>G	XM_005270345.1:c.1198A>G	XM_005270346.1:c.1198A>G	XM_005270347.1:c.1198A>G	XR_246222.1:n.1310A>G
BT-20	chr1	62330080	T	G	INADL, INADL, INADL, INADL	p.I567M, p.I870M, p.I870M, p.I870M	0	74	100	NM_176877.2:c.2610T>G	XM_005270341.1:c.2610T>G	XM_005270342.1:c.2610T>G	XM_005270343.1:c.2610T>G	XM_005270344.1:c.2610T>G	XM_005270345.1:c.2610T>G	XM_005270346.1:c.2610T>G	XM_005270347.1:c.2610T>G	XR_246222.1:n.2722T>G
BT-20	chr1	62380298	G	A	INADL, INADL, INADL, INADL	p.G875S, p.G1178S, p.G1178S, p.G1178S	58	50	46.2963	NM_176877.2:c.3532G>A	XM_005270341.1:c.3532G>A	XM_005270342.1:c.3532G>A	XM_005270343.1:c.3532G>A	XM_005270344.1:c.3532G>A	XM_005270345.1:c.3532G>A	XM_005270346.1:c.3532G>A	XM_005270347.1:c.3532G>A	XR_246222.1:n.3644G>A
BT-20	chr1	62713224	C	G	KANK4, KANK4, KANK4, KANK4	p.V935L, p.V307L, p.V73L, p.V291L	0	12	100	NM_181712.4:c.2803G>C
BT-20	chr1	62728784	A	G	KANK4, KANK4, KANK4	p.V840A, p.V212A, p.V196A	0	71	100	NM_181712.4:c.2519T>C
BT-20	chr1	62728838	T	C	KANK4, KANK4, KANK4	p.H822R, p.H194R, p.H178R	0	51	100	NM_181712.4:c.2465A>G
BT-20	chr1	62911038	T	A	USP1, USP1, USP1	p.L396H, p.L396H, p.L396H	35	37	51.3889	NM_001017415.1:c.1187T>A	NM_001017416.1:c.1187T>A	NM_003368.4:c.1187T>A
BT-20	chr1	63881552	C	T	ALG6	p.S304F	44	28	38.8889	NM_013339.3:c.911C>T	XM_005270788.1:c.917C>T
BT-20	chr1	64114301	T	C	PGM1, PGM1, PGM1	p.Y438H, p.Y420H, p.Y223H	27	19	41.3043	NM_001172818.1:c.1312T>C	NM_001172819.1:c.667T>C	NM_002633.2:c.1258T>C
BT-20	chr1	65113568	T	C	CACHD1, CACHD1, CACHD1	p.M363T, p.M118T, p.M118T	0	124	100	NM_020925.2:c.1088T>C
BT-20	chr1	66036441	A	G	LEPR, LEPR, LEPR, LEPR, LEPR, LEPR, LEPR	p.K109R, p.K109R, p.K109R, p.K109R, p.K109R, p.K109R, p.K109R	60	43	41.7476	XM_005270950.1:c.326A>G	XM_005270951.1:c.326A>G	XM_005270952.1:c.326A>G	NM_001003679.1:c.326A>G	NM_001003679.2:c.326A>G	NM_001003679.3:c.326A>G	NM_001003680.1:c.326A>G	NM_001003680.2:c.326A>G	NM_001003680.3:c.326A>G	NM_001198687.1:c.326A>G	NM_001198688.1:c.326A>G	NM_001198689.1:c.326A>G	NM_002303.3:c.326A>G	NM_002303.4:c.326A>G	NM_002303.5:c.326A>G
BT-20	chr1	67185039	G	T	SGIP1, SGIP1, SGIP1, SGIP1, SGIP1, SGIP1	p.A167S, p.A165S, p.A70S, p.A565S, p.A165S, p.A359S	68	42	38.1818	NM_032291.2:c.1693G>T	XM_005271262.1:c.1786G>T	XM_005271263.1:c.1786G>T	XM_005271264.1:c.1705G>T	XM_005271265.1:c.1675G>T	XM_005271266.1:c.1603G>T	XM_005271267.1:c.1174G>T	XM_005271268.1:c.1120G>T	XM_005271269.1:c.1102G>T	XM_005271270.1:c.1096G>T	XM_005271271.1:c.1063G>T
BT-20	chr1	67243024	C	A	TCTEX1D1	p.L143I	1	102	99.0291	NM_152665.1:c.427C>A	NM_152665.2:c.427C>A	XM_005270595.1:c.397C>A
BT-20	chr1	67288045	C	T	WDR78, WDR78	p.R832Q, p.R545Q	0	75	100	NM_024763.3:c.2495G>A	NM_024763.4:c.2495G>A	XM_005271212.1:c.2300G>A	XM_005271213.1:c.1628G>A
BT-20	chr1	67293519	G	C	WDR78	p.Y696X	63	63	50	NM_024763.3:c.2088C>G	NM_024763.4:c.2088C>G	XM_005271212.1:c.1893C>G	XM_005271213.1:c.1221C>G
BT-20	chr1	67390416	G	C	WDR78, WDR78	p.C33W, p.C33W	103	88	46.0733	NM_001077700.1:c.-458G>C	NM_001077700.2:c.-296G>C	NM_001077702.1:c.-458G>C	NM_001077702.2:c.-478G>C	NM_001077703.1:c.-458G>C	NM_001077703.2:c.-296G>C	NM_001146110.1:c.-481G>C	NM_001146111.1:c.-478G>C	NM_001146112.1:c.-571G>C	NM_001146113.1:c.-498G>C	NM_001278215.1:c.-478G>C	NM_020948.2:c.-458G>C	NM_020948.3:c.-478G>C	XM_005271075.1:c.-296G>C	XM_005271076.1:c.-917G>C	XM_005271077.1:c.-767G>C	NM_024763.3:c.99C>G	NM_024763.4:c.99C>G	NM_207014.1:c.99C>G	NM_207014.2:c.99C>G	XM_005271212.1:c.99C>G
BT-20	chr1	67390468	C	G	WDR78, WDR78	p.G16A, p.G16A	84	59	41.2587	NM_001077700.1:c.-406C>G	NM_001077700.2:c.-244C>G	NM_001077702.1:c.-406C>G	NM_001077702.2:c.-426C>G	NM_001077703.1:c.-406C>G	NM_001077703.2:c.-244C>G	NM_001146110.1:c.-429C>G	NM_001146111.1:c.-426C>G	NM_001146112.1:c.-519C>G	NM_001146113.1:c.-446C>G	NM_001278215.1:c.-426C>G	NM_020948.2:c.-406C>G	NM_020948.3:c.-426C>G	XM_005271075.1:c.-244C>G	XM_005271076.1:c.-865C>G	XM_005271077.1:c.-715C>G	NM_024763.3:c.47G>C	NM_024763.4:c.47G>C	NM_207014.1:c.47G>C	NM_207014.2:c.47G>C	XM_005271212.1:c.47G>C
BT-20	chr1	67560956	C	T	C1orf141, C1orf141	p.V189I, p.V189I	0	61	100	NM_001013674.1:c.565G>A	NM_001276351.1:c.565G>A	NM_001276352.1:c.629+979G>A	NR_075077.1:n.917+979G>A
BT-20	chr1	67633812	G	T	IL23R	p.Q3H	61	47	43.5185	NM_144701.2:c.9G>T	XM_005270512.1:c.-596G>T	XM_005270516.1:c.-1744G>T
BT-20	chr1	67685387	T	C	IL23R, IL23R, IL23R, IL23R, IL23R, IL23R, IL23R, IL23R, IL23R, IL23R, IL23R, IL23R	p.L169P, p.L56P, p.L310P, p.L155P, p.L107P, p.L55P, p.L56P, p.L267P, p.L107P, p.L169P, p.L169P, p.L107P	47	33	41.25	NM_144701.2:c.929T>C	XM_005270512.1:c.320T>C	XM_005270513.1:c.320T>C	XM_005270514.1:c.320T>C	XM_005270515.1:c.230-17009T>C	XM_005270516.1:c.167T>C	XM_005270517.1:c.164T>C	XM_005270518.1:c.167T>C	XM_005270519.1:c.44-17009T>C
BT-20	chr1	68512899	C	A	DIRAS3, DIRAS3	p.A28S, p.A28S	28	21	42.8571	XR_078220.1:n.*2979C>A	NR_040077.1:n.266+12453C>A	XR_246218.1:n.311-24584C>A	XM_002342111.2:c.-1487+12453C>A	NM_004675.2:c.82G>T	XM_005271312.1:c.82G>T
BT-20	chr1	74575182	C	T	LRRIQ3	p.A255T	0	136	100	NM_001105659.1:c.763G>A	XM_005270451.1:c.763G>A	XM_005270452.1:c.763G>A	XM_005270453.1:c.763G>A	XM_005270454.1:c.-198G>A
BT-20	chr1	75038228	A	C	C1orf173	p.L1056V	69	45	39.4737	NM_001002912.3:c.3166T>G	NM_001002912.4:c.3166T>G	XM_005270449.1:c.940T>G	XM_005270450.1:c.940T>G	XR_246345.1:n.-4689A>C
BT-20	chr1	75065441	C	T	C1orf173, C1orf173	p.R349H, p.R555H	63	66	51.1628	NM_001002912.3:c.1664G>A	NM_001002912.4:c.1664G>A	XR_246345.1:n.278-15449C>T
BT-20	chr1	75199023	A	C	TYW3, TYW3, TYW3	p.E32A, p.E32A, p.E32A	16	23	58.9744	NM_001130042.1:c.-436T>G	NM_001130043.1:c.-397T>G	NM_001134759.1:c.-520T>G	NM_001889.3:c.-397T>G	XM_005270491.1:c.-683T>G	NM_001162916.1:c.95A>C	NM_138467.1:c.95A>C	NM_138467.2:c.95A>C	NR_027962.1:n.162A>C
BT-20	chr1	76269460	G	A	MSH4	p.A97T	41	44	51.7647	NM_002440.2:c.289G>A	NM_002440.3:c.289G>A	XM_005270878.1:c.289G>A
BT-20	chr1	76397972	C	T	ASB17	p.S2N	36	31	46.2687	NM_080868.2:c.5G>A	NR_026546.1:n.145G>A
BT-20	chr1	77093180	C	A	ST6GALNAC3	p.L223I	59	73	55.303	NM_152996.1:c.667C>A	NM_152996.2:c.667C>A	XM_005270721.1:c.624-6633C>A
BT-20	chr1	82417696	A	G	LPHN2, LPHN2, LPHN2, LPHN2, LPHN2	p.K551R, p.K551R, p.K551R, p.K122R, p.K551R	51	44	46.3158	NM_012302.2:c.1652A>G	XM_005270666.1:c.1652A>G	XM_005270667.1:c.1652A>G	XM_005270668.1:c.1652A>G	XM_005270669.1:c.1652A>G	XM_005270670.1:c.1652A>G	XM_005270671.1:c.1652A>G	XM_005270672.1:c.1652A>G	XM_005270673.1:c.1652A>G	XM_005270674.1:c.1652A>G	XM_005270675.1:c.1652A>G
BT-20	chr1	84944989	A	G	RPF1	p.S9G	66	40	37.7358	NM_025065.6:c.25A>G
BT-20	chr1	85113229	A	G	SSX2IP, SSX2IP, SSX2IP, SSX2IP, SSX2IP, SSX2IP	p.C578R, p.C578R, p.C550R, p.C551R, p.C551R, p.C578R	64	63	49.6063	NM_001166293.1:c.1732T>C	NM_001166294.1:c.1651T>C	NM_001166295.1:c.1651T>C	NM_001166417.1:c.1732T>C	NM_014021.2:c.1732T>C	NM_014021.3:c.1732T>C	XM_005270427.1:c.1732T>C	XM_005270428.1:c.1732T>C	XM_005270429.1:c.1729T>C	XM_005270432.1:c.*45T>C
BT-20	chr1	85537631	C	G	WDR63, WDR63	p.P3A, p.P3A	34	31	47.6923	NM_145172.3:c.7C>G	XM_005270437.1:c.7C>G	XM_005270438.1:c.7C>G
BT-20	chr1	85624549	C	T	SYDE2	p.V1157I	0	119	100	NM_032184.1:c.3469G>A	XM_005271252.1:c.*991G>A	XM_005271253.1:c.*2276G>A	XM_005271255.1:c.2731G>A	XM_005271256.1:c.2695G>A
BT-20	chr1	85648620	C	T	SYDE2, SYDE2	p.V569I, p.V569I	0	98	100	NM_032184.1:c.1705G>A	XM_005271252.1:c.2296G>A	XM_005271253.1:c.2296G>A	XM_005271254.1:c.2296G>A	XM_005271255.1:c.967G>A	XM_005271256.1:c.931G>A
BT-20	chr1	86173943	C	T	ZNHIT6, ZNHIT6	p.G9R, p.G9R	49	44	47.3118	NM_001170670.1:c.25G>A	NM_017953.2:c.25G>A	NM_017953.3:c.25G>A
BT-20	chr1	86200509	C	T	COL24A1, COL24A1, COL24A1	p.G1641S, p.G941S, p.G756S	74	60	44.7761	NM_152890.5:c.4921G>A
BT-20	chr1	86488232	G	A	COL24A1, COL24A1	p.P731S, p.P31S	65	56	46.281	NM_152890.5:c.2191C>T
BT-20	chr1	86591837	G	A	COL24A1, COL24A1	p.A61V, p.A61V	0	62	100	NM_152890.5:c.182C>T
BT-20	chr1	86894231	C	T	CLCA2	p.T152I	52	59	53.1532	NM_006536.5:c.455C>T
BT-20	chr1	86900372	C	G	CLCA2	p.Q306E	29	29	50	NM_006536.5:c.916C>G
BT-20	chr1	86909582	G	A	CLCA2	p.G534D	56	55	49.5495	NM_006536.5:c.1601G>A
BT-20	chr1	86939130	C	T	CLCA1, CLCA1	p.L65F, p.L65F	51	68	57.1429	NM_001285.3:c.193C>T
BT-20	chr1	86952324	A	G	CLCA1, CLCA1	p.N357S, p.N296S	0	61	100	NM_001285.3:c.1070A>G
BT-20	chr1	86959173	T	C	CLCA1, CLCA1	p.M524T, p.M463T	0	75	100	NM_001285.3:c.1571T>C
BT-20	chr1	89474818	A	G	GBP3, GBP3, GBP3, GBP3	p.C357R, p.C412R, p.C464R, p.C491R	21	39	65	NM_018284.2:c.1471T>C	XM_005270741.1:c.1390T>C	XM_005270742.1:c.1234T>C	XM_005270743.1:c.1234T>C	XM_005270744.1:c.1069T>C
BT-20	chr1	89475135	C	T	GBP3, GBP3, GBP3, GBP3	p.V335M, p.V390M, p.V442M, p.V469M	55	88	61.5385	NM_018284.2:c.1405G>A	XM_005270741.1:c.1324G>A	XM_005270742.1:c.1168G>A	XM_005270743.1:c.1168G>A	XM_005270744.1:c.1003G>A
BT-20	chr1	89582690	G	C	GBP2	p.P285A	40	33	45.2055	NM_004120.3:c.853C>G	NM_004120.4:c.853C>G	XM_005270740.1:c.853C>G
BT-20	chr1	89637578	G	A	GBP7	p.T14I	72	74	50.6849	NM_207398.2:c.41C>T
BT-20	chr1	89846152	C	T	GBP6, GBP6	p.T278I, p.T148I	51	59	53.6364	NM_198460.2:c.833C>T	XM_005270548.1:c.833C>T	XM_005270549.1:c.443C>T
BT-20	chr1	89847372	G	T	GBP6, GBP6	p.A331S, p.A201S	0	69	100	NM_198460.2:c.991G>T	XM_005270548.1:c.991G>T	XM_005270549.1:c.601G>T
BT-20	chr1	89847411	C	T	GBP6, GBP6	p.L344F, p.L214F	0	68	100	NM_198460.2:c.1030C>T	XM_005270548.1:c.1030C>T	XM_005270549.1:c.640C>T
BT-20	chr1	89847444	A	G	GBP6, GBP6	p.M355V, p.M225V	0	64	100	NM_198460.2:c.1063A>G	XM_005270548.1:c.1063A>G	XM_005270549.1:c.673A>G
BT-20	chr1	89849742	A	T	GBP6, GBP6	p.D520V, p.D390V	0	63	100	NM_198460.2:c.1559A>T	XM_005270548.1:c.1559A>T	XM_005270549.1:c.1169A>T
BT-20	chr1	90178743	A	G	LRRC8C	p.D205G	0	100	100	NM_032270.4:c.614A>G
BT-20	chr1	91782031	T	C	HFM1, HFM1, HFM1, HFM1	p.I127V, p.I939V, p.I623V, p.I618V	43	38	46.9136	NM_001017975.3:c.2815A>G	XM_005270552.1:c.1852A>G
BT-20	chr1	91859795	T	C	HFM1, HFM1	p.I117V, p.I117V	0	80	100	NM_001017975.3:c.349A>G	XM_005270552.1:c.-109+6774A>G
BT-20	chr1	91859801	A	G	HFM1, HFM1	p.S115P, p.S115P	41	42	50.6024	NM_001017975.3:c.343T>C	XM_005270552.1:c.-109+6768T>C
BT-20	chr1	92428495	C	A	BRDT, BRDT, BRDT, BRDT, BRDT, BRDT	p.Q62K, p.Q62K, p.Q62K, p.Q62K, p.Q62K, p.Q62K	0	61	100	NM_001242805.1:c.184C>A	NM_001242806.1:c.184C>A	NM_001242807.1:c.184C>A	NM_001242808.1:c.184C>A	NM_001242810.1:c.-27-1689C>A	NM_001726.3:c.184C>A	NM_207189.2:c.184C>A	XM_005271151.1:c.184C>A	XM_005271152.1:c.184C>A
BT-20	chr1	92445257	C	G	BRDT, BRDT, BRDT, BRDT, BRDT, BRDT, BRDT	p.N410K, p.N364K, p.N337K, p.N414K, p.N364K, p.N410K, p.N410K	0	88	100	NM_001242805.1:c.1230C>G	NM_001242806.1:c.1242C>G	NM_001242807.1:c.1092C>G	NM_001242808.1:c.1092C>G	NM_001242810.1:c.1011C>G	NM_001726.3:c.1230C>G	NM_207189.2:c.1230C>G	XM_005271151.1:c.1230C>G	XM_005271152.1:c.1230C>G
BT-20	chr1	92457843	C	T	BRDT, BRDT, BRDT, BRDT, BRDT, BRDT, BRDT	p.P696L, p.P650L, p.P623L, p.P700L, p.P650L, p.P696L, p.P696L	0	169	100	NM_001242805.1:c.2087C>T	NM_001242806.1:c.2099C>T	NM_001242807.1:c.1949C>T	NM_001242808.1:c.1949C>T	NM_001242810.1:c.1868C>T	NM_001726.3:c.2087C>T	NM_207189.2:c.2087C>T	XM_005271151.1:c.2087C>T	XM_005271152.1:c.2087C>T
BT-20	chr1	92647532	C	A	KIAA1107, KIAA1107	p.T993N, p.T918N	0	84	100	NM_015237.2:c.2978C>A
BT-20	chr1	93160902	T	C	EVI5, EVI5	p.I336V, p.I336V	0	79	100	NM_005665.4:c.1006A>G	XM_005271179.1:c.997A>G	XM_005271180.1:c.874A>G	XM_005271181.1:c.1006A>G	XM_005271182.1:c.739A>G
BT-20	chr1	93580581	G	C	MTF2, MTF2, MTF2, MTF2, MTF2	p.C140S, p.C38S, p.C140S, p.C38S, p.C38S	0	56	100	NM_001164391.1:c.113G>C	NM_001164392.1:c.419G>C	NM_001164393.1:c.113G>C	NM_007358.3:c.419G>C	XM_005270627.1:c.419G>C	XM_005270628.1:c.-277G>C
BT-20	chr1	93620393	G	A	TMED5	p.T175I	82	60	42.2535	NM_001167830.1:c.573C>T	NM_016040.3:c.524C>T	NM_016040.4:c.524C>T	NR_030761.1:n.1042C>T
BT-20	chr1	93672723	A	C	CCDC18, CCDC18	p.N326T, p.N5T	34	19	35.8491	NM_206886.2:c.1331A>C	NM_206886.3:c.977A>C	XM_005270815.1:c.1331A>C	XM_005270816.1:c.1331A>C	XM_005270817.1:c.-3790A>C
BT-20	chr1	94544234	T	C	ABCA4, ABCA4	p.H423R, p.H423R	143	144	50.1742	NM_000350.2:c.1268A>G
BT-20	chr1	94639447	C	T	ARHGAP29	p.G1255D	0	72	100	NM_004815.3:c.3764G>A	XM_005271349.1:c.3764G>A
BT-20	chr1	95330372	G	A	SLC44A3, SLC44A3, SLC44A3, SLC44A3, SLC44A3, SLC44A3, SLC44A3, SLC44A3	p.V438I, p.V370I, p.V390I, p.V358I, p.V438I, p.V341I, p.V358I, p.V402I	0	124	100	NM_001114106.1:c.1312G>A	NM_001114106.2:c.1312G>A	NM_001258340.1:c.1312G>A	NM_001258341.1:c.1216G>A	NM_001258342.1:c.1204G>A	NM_001258343.1:c.1108G>A	NM_152369.3:c.1168G>A	NM_152369.4:c.1168G>A	XM_005270439.1:c.1309G>A	XM_005270440.1:c.1216G>A	XM_005270441.1:c.1168G>A	XM_005270442.1:c.1312G>A	XM_005270443.1:c.1072G>A	XM_005270444.1:c.1312G>A
BT-20	chr1	95709821	T	C	RWDD3, RWDD3, RWDD3, TMEM56-RWDD3, RWDD3, RWDD3	p.V47A, p.V47A, p.V47A, p.V32A, p.V47A, p.V32A	0	116	100	NM_001199691.1:c.*15T>C	NM_001128142.1:c.140T>C	NM_001199682.1:c.140T>C	NM_001278248.1:c.95T>C	NM_001278247.1:c.95T>C	NM_015485.4:c.140T>C	NR_037643.1:n.349T>C	NR_103483.1:n.216T>C	NR_103484.1:n.196-300T>C
BT-20	chr1	95709939	T	G	RWDD3, RWDD3, RWDD3, TMEM56-RWDD3, RWDD3, RWDD3	p.N86K, p.N86K, p.N86K, p.N71K, p.N86K, p.N71K	50	54	51.9231	NM_001199691.1:c.*133T>G	NM_001128142.1:c.258T>G	NM_001199682.1:c.258T>G	NM_001278248.1:c.213T>G	NM_001278247.1:c.213T>G	NM_015485.4:c.258T>G	NR_037643.1:n.467T>G	NR_103483.1:n.334T>G	NR_103484.1:n.196-182T>G
BT-20	chr1	98348885	G	A	DPYD, DPYD	p.R29C, p.R29C	0	90	100	NM_000110.3:c.85C>T	NM_001160301.1:c.85C>T	XM_005270561.1:c.39+37555C>T	XM_005270562.1:c.85C>T	XM_005270563.1:c.85C>T	XM_005270564.1:c.85C>T
BT-20	chr1	100575933	G	A	SASS6, SASS6	p.A259V, p.A92V	77	56	42.1053	NM_194292.1:c.776C>T	XM_005270551.1:c.275C>T
BT-20	chr1	100575941	C	G	SASS6, SASS6	p.E256D, p.E89D	49	78	61.4173	NM_194292.1:c.768G>C	XM_005270551.1:c.267G>C
BT-20	chr1	100598866	G	A	CCDC76, CCDC76	p.A48T, p.A48T	0	76	100	NM_019083.1:c.142G>A	NM_019083.2:c.142G>A	XM_005270945.1:c.142G>A	XM_005270946.1:c.-212G>A	XR_246273.1:n.148G>A	XR_246274.1:n.198G>A	XR_246275.1:n.159G>A	XR_246276.1:n.198G>A	NM_194292.1:c.-496C>T	XM_005270551.1:c.-917C>T
BT-20	chr1	100598867	C	T	CCDC76, CCDC76	p.A48V, p.A48V	0	76	100	NM_019083.1:c.143C>T	NM_019083.2:c.143C>T	XM_005270945.1:c.143C>T	XM_005270946.1:c.-211C>T	XR_246273.1:n.149C>T	XR_246274.1:n.199C>T	XR_246275.1:n.160C>T	XR_246276.1:n.199C>T	NM_194292.1:c.-497G>A	XM_005270551.1:c.-918G>A
BT-20	chr1	100672060	T	C	DBT, DBT	p.S384G, p.S203G	0	107	100	NM_001918.2:c.1150A>G	NM_001918.3:c.1150A>G	XM_005270543.1:c.1150A>G	XM_005270544.1:c.*4597A>G	XM_005270545.1:c.607A>G	XM_005270546.1:c.607A>G
BT-20	chr1	101005090	G	A	GPR88, GPR88	p.V190I, p.V190I	0	3	100	NM_022049.2:c.568G>A
BT-20	chr1	103379918	G	A	COL11A1, COL11A1, COL11A1, COL11A1, COL11A1	p.P1284L, p.P519L, p.P1207L, p.P1323L, p.P1335L	88	78	46.988	NM_001190709.1:c.3851C>T	NM_001854.3:c.3968C>T	NM_080629.2:c.4004C>T	NM_080630.2:c.3851C>T	NM_080630.3:c.3620C>T
BT-20	chr1	108307727	T	A	VAV3, VAV3, VAV3, VAV3	p.T298S, p.T298S, p.T298S, p.T122S	154	39	20.2073	NM_006113.4:c.892A>T	XM_005270358.1:c.892A>T	XM_005270359.1:c.892A>T	XM_005270360.1:c.610A>T	XM_005270361.1:c.892A>T	XR_246224.1:n.939A>T
BT-20	chr1	109265029	G	T	FNDC7	p.R224L	0	394	100	NM_001144937.1:c.671G>T	XM_005270550.1:c.-29G>T
BT-20	chr1	109268573	T	C	FNDC7, FNDC7	p.V120A, p.V353A	1	419	99.7619	NM_001144937.1:c.1058T>C	XM_005270550.1:c.359T>C
BT-20	chr1	109369915	G	T	AKNAD1, AKNAD1	p.N616K, p.N323K	34	229	87.0722	NM_152763.3:c.1848C>A	NM_152763.4:c.1848C>A	NR_049760.1:n.2058C>A
BT-20	chr1	109395105	C	T	AKNAD1	p.S61N	0	373	100	NM_152763.3:c.182G>A	NM_152763.4:c.182G>A	NR_049760.1:n.602G>A	XR_041428.1:n.-4902C>T	NR_034168.1:n.-4734C>T	NR_049777.1:n.-4734C>T
BT-20	chr1	109735416	A	C	KIAA1324, KIAA1324, KIAA1324, KIAA1324, KIAA1324	p.T521P, p.T623P, p.T573P, p.T536P, p.T273P	0	143	100	NM_001267048.1:c.1606A>C	NM_001267049.1:c.817A>C	NM_020775.2:c.1867A>C	NM_020775.3:c.1867A>C	NM_020775.4:c.1867A>C	NR_049773.1:n.1967A>C	NR_049774.1:n.1948A>C
BT-20	chr1	109745618	T	C	KIAA1324, KIAA1324, KIAA1324	p.L1009P, p.L922P, p.L659P	0	227	100	NM_001267048.1:c.2765T>C	NM_001267049.1:c.1976T>C	NM_020775.2:c.3026T>C	NM_020775.3:c.3026T>C	NM_020775.4:c.3026T>C	NR_049773.1:n.3157T>C	NR_049774.1:n.3107T>C
BT-20	chr1	109838918	C	T	MYBPHL, MYBPHL	p.D269N, p.D246N	28	247	89.8182	NM_001010985.2:c.805G>A	NM_001265613.1:c.736G>A
BT-20	chr1	109840169	C	T	MYBPHL, MYBPHL	p.R102Q, p.R102Q	11	92	89.3204	NM_001010985.2:c.305G>A	NM_001265613.1:c.305G>A
BT-20	chr1	110019439	A	G	SYPL2, SYPL2, SYPL2, SYPL2	p.E99G, p.E7G, p.E99G, p.E99G	23	158	87.2928	NM_001040709.1:c.296A>G	XM_005270773.1:c.296A>G	XM_005270774.1:c.296A>G
BT-20	chr1	110300441	G	A	EPS8L3, EPS8L3, EPS8L3, EPS8L3, EPS8L3, EPS8L3	p.H260Y, p.H240Y, p.H294Y, p.H293Y, p.H293Y, p.H268Y	20	100	83.3333	NM_024526.2:c.877C>T	NM_024526.3:c.877C>T	NM_133181.2:c.877C>T	NM_133181.3:c.877C>T	NM_139053.1:c.880C>T	NM_139053.2:c.880C>T	XM_005271193.1:c.778C>T	XR_246393.1:n.224-1877G>A
BT-20	chr1	110466466	T	C	CSF1, CSF1	p.L408P, p.L408P	84	29	25.6637	NM_000757.4:c.1223T>C	NM_000757.5:c.1223T>C	NM_172210.2:c.1090+133T>C	NM_172211.2:c.545-216T>C	NM_172211.3:c.545-216T>C	NM_172212.2:c.1223T>C
BT-20	chr1	110466709	T	C	CSF1, CSF1, CSF1, CSF1, CSF1	p.F489S, p.F489S, p.F191S, p.F150S, p.F373S	0	133	100	NM_000757.4:c.1466T>C	NM_000757.5:c.1466T>C	NM_172210.2:c.1118T>C	NM_172211.2:c.572T>C	NM_172211.3:c.572T>C	NM_172212.2:c.1466T>C
BT-20	chr1	110950439	C	T	HBXIP	p.S17N	0	76	100	NM_006402.2:c.50G>A	NR_102697.1:n.9C>T	XR_246219.1:n.9C>T	XR_246220.1:n.-4306C>T
BT-20	chr1	111217206	C	T	KCNA3	p.G76S	12	6	33.3333	NM_002232.3:c.226G>A	XM_005270843.1:c.226G>A	XM_005270844.1:c.226G>A
BT-20	chr1	111854895	G	A	CHIA	p.D47N	115	31	21.2329	NM_001040623.2:c.-61+555G>A	NM_001258001.1:c.-68+555G>A	NM_001258002.1:c.-60-2267G>A	NM_001258003.1:c.-68+555G>A	NM_001258004.1:c.-366+555G>A	NM_001258005.1:c.-200+555G>A	NM_021797.2:c.-67-2267G>A	NM_021797.3:c.-67-2267G>A	NM_201653.2:c.139G>A	NM_201653.3:c.139G>A
BT-20	chr1	111854938	G	T	CHIA	p.R61M	126	39	23.6364	NM_001040623.2:c.-61+598G>T	NM_001258001.1:c.-68+598G>T	NM_001258002.1:c.-60-2224G>T	NM_001258003.1:c.-68+598G>T	NM_001258004.1:c.-366+598G>T	NM_001258005.1:c.-200+598G>T	NM_021797.2:c.-67-2224G>T	NM_021797.3:c.-67-2224G>T	NM_201653.2:c.182G>T	NM_201653.3:c.182G>T
BT-20	chr1	111857208	G	A	CHIA	p.G102R	46	125	73.0994	NM_001040623.2:c.-14G>A	NM_001258001.1:c.-21G>A	NM_001258002.1:c.-14G>A	NM_001258003.1:c.-21G>A	NM_001258004.1:c.-319G>A	NM_001258005.1:c.-153G>A	NM_021797.2:c.-21G>A	NM_021797.3:c.-21G>A	NM_201653.2:c.304G>A	NM_201653.3:c.304G>A
BT-20	chr1	111861841	A	G	CHIA, CHIA, CHIA, CHIA, CHIA, CHIA, CHIA, CHIA	p.I231V, p.I178V, p.I178V, p.I178V, p.I231V, p.I178V, p.I231V, p.I339V	0	115	100	NM_001040623.2:c.532A>G	NM_001258001.1:c.691A>G	NM_001258002.1:c.532A>G	NM_001258003.1:c.691A>G	NM_001258004.1:c.532A>G	NM_001258005.1:c.532A>G	NM_021797.2:c.691A>G	NM_021797.3:c.691A>G	NM_201653.2:c.1015A>G	NM_201653.3:c.1015A>G
BT-20	chr1	111861974	T	C	CHIA, CHIA, CHIA, CHIA, CHIA, CHIA, CHIA, CHIA	p.F246S, p.F193S, p.F193S, p.F193S, p.F246S, p.F193S, p.F246S, p.F354S	106	37	25.8741	NM_001040623.2:c.578T>C	NM_001258001.1:c.737T>C	NM_001258002.1:c.578T>C	NM_001258003.1:c.737T>C	NM_001258004.1:c.578T>C	NM_001258005.1:c.578T>C	NM_021797.2:c.737T>C	NM_021797.3:c.737T>C	NM_201653.2:c.1061T>C	NM_201653.3:c.1061T>C
BT-20	chr1	111862952	T	G	CHIA, CHIA, CHIA, CHIA, CHIA, CHIA, CHIA, CHIA	p.V324G, p.V271G, p.V271G, p.V271G, p.V324G, p.V271G, p.V324G, p.V432G	1	75	98.6842	NM_001040623.2:c.812T>G	NM_001258001.1:c.971T>G	NM_001258002.1:c.812T>G	NM_001258003.1:c.971T>G	NM_001258004.1:c.812T>G	NM_001258005.1:c.812T>G	NM_021797.2:c.971T>G	NM_021797.3:c.971T>G	NM_201653.2:c.1295T>G	NM_201653.3:c.1295T>G	XM_005270471.1:c.-4385T>G	XM_005270472.1:c.-4385T>G	XM_005270473.1:c.-4385T>G
BT-20	chr1	111891192	C	A	C1orf88, C1orf88	p.H72N, p.H105N	149	52	25.8706	NM_181643.4:c.313C>A	XM_005270471.1:c.469C>A	XM_005270472.1:c.463C>A	XM_005270473.1:c.370C>A	XM_005270474.1:c.214C>A
BT-20	chr1	111957097	C	G	OVGP1, OVGP1, OVGP1	p.E638Q, p.E676Q, p.E324Q	74	196	72.5926	NM_002557.3:c.2026G>C	XM_005270905.1:c.1912G>C	XM_005270906.1:c.1450G>C
BT-20	chr1	111957311	G	C	OVGP1, OVGP1, OVGP1	p.H566Q, p.H604Q, p.H252Q	50	125	71.4286	NM_002557.3:c.1812C>G	XM_005270905.1:c.1698C>G	XM_005270906.1:c.1236C>G
BT-20	chr1	111957693	A	G	OVGP1, OVGP1, OVGP1	p.M439T, p.M477T, p.M125T	49	128	72.3164	NM_002557.3:c.1430T>C	XM_005270905.1:c.1316T>C	XM_005270906.1:c.854T>C
BT-20	chr1	111992095	C	T	ATP5F1	p.P125S	40	83	67.4797	NM_024102.2:c.-304G>A	XM_005271190.1:c.-304G>A	XM_005271191.1:c.-304G>A	XR_246292.1:n.-180G>A	NM_001688.4:c.-69C>T	XM_005270929.1:c.373C>T
BT-20	chr1	112308953	T	C	DDX20, DDX20, DDX20	p.I636T, p.I398T, p.I244T	144	40	21.7391	NM_007204.3:c.1907T>C	NM_007204.4:c.1907T>C
BT-20	chr1	112309123	C	A	DDX20, DDX20, DDX20	p.R693S, p.R455S, p.R301S	129	45	25.8621	NM_007204.3:c.2077C>A	NM_007204.4:c.2077C>A
BT-20	chr1	112309331	T	C	DDX20, DDX20, DDX20	p.I762T, p.I524T, p.I370T	101	28	21.7054	NM_007204.3:c.2285T>C	NM_007204.4:c.2285T>C
BT-20	chr1	113255389	C	T	PPM1J, PPM1J	p.V30I, p.V236I	0	231	100	NM_005167.5:c.706G>A	XM_005270795.1:c.706G>A	XM_005270796.1:c.589G>A	XM_005270797.1:c.205G>A	XM_005270798.1:c.88G>A
BT-20	chr1	113255456	C	A	PPM1J	p.L213F	28	163	85.3403	NM_005167.5:c.639G>T	XM_005270795.1:c.639G>T	XM_005270796.1:c.553-31G>T	XM_005270797.1:c.138G>T	XM_005270798.1:c.52-31G>T
BT-20	chr1	114377568	A	G	PTPN22, PTPN22, PTPN22, PTPN22, PTPN22, PTPN22, PTPN22, PTPN22	p.W620R, p.W620R, p.W493R, p.W596R, p.W620R, p.W620R, p.W376R, p.W565R	0	277	100	NM_001193431.1:c.1858T>C	NM_012411.3:c.1858T>C	NM_012411.4:c.1693T>C	NM_015967.4:c.1858T>C	NM_015967.5:c.1858T>C	XM_005270738.1:c.1786T>C
BT-20	chr1	114424601	C	T	BCL2L15	p.D90N	1	215	99.537	NM_001010922.2:c.268G>A	XM_005270877.1:c.268G>A	XR_110491.1:n.247-15889C>T	NR_037864.1:n.247-15889C>T
BT-20	chr1	114438951	A	G	AP4B1, AP4B1, AP4B1, AP4B1, AP4B1, AP4B1	p.L381S, p.L480S, p.L7S, p.L274S, p.L312S, p.L480S	32	186	85.3211	NM_001253852.1:c.1439T>C	NM_001253853.1:c.1142T>C	NM_006594.2:c.1439T>C	NM_006594.3:c.1439T>C	XM_005270381.1:c.1199-291T>C	XM_005270382.1:c.*1698T>C	XR_246227.1:n.1485-291T>C	XR_246228.1:n.*2436T>C	XM_002342103.1:c.-3586A>G	XR_110491.1:n.247-1539A>G	NR_037864.1:n.247-1539A>G
BT-20	chr1	114680310	G	A	SYT6, SYT6, SYT6	p.T293I, p.T208I, p.T208I	0	187	100	NM_001270805.1:c.623C>T	NM_205848.2:c.623C>T	NM_205848.3:c.623C>T	XM_005270496.1:c.623C>T
BT-20	chr1	114948281	A	G	TRIM33, TRIM33, TRIM33, TRIM33, TRIM33	p.I472T, p.I35T, p.I840T, p.I840T, p.I454T	0	316	100	NM_015906.3:c.2519T>C	NM_033020.2:c.2519T>C	XM_005270936.1:c.2591T>C	XM_005270937.1:c.2591T>C	XR_246401.1:n.17+2233A>G
BT-20	chr1	115168097	T	C	DENND2C, DENND2C	p.D170G, p.D170G	44	244	84.7222	NM_001256404.1:c.509A>G	NM_198459.3:c.509A>G	XM_005270547.1:c.509A>G
BT-20	chr1	115576023	A	G	TSHB	p.T14A	0	399	100	NM_000549.3:c.40A>G	NM_000549.4:c.40A>G	NM_001277991.1:c.-544A>G
BT-20	chr1	115829313	G	A	NGF, NGF	p.A35V, p.A35V	23	185	88.9423	NM_002506.2:c.104C>T
BT-20	chr1	116927468	T	C	ATP1A1	p.C63R	40	239	85.6631	NM_000701.6:c.183+4T>C	NM_000701.7:c.183+4T>C	NM_001001586.1:c.183+4T>C	NM_001160233.1:c.183+4T>C	NM_001160234.1:c.90+4T>C	XM_005270890.1:c.90+4T>C	XR_246268.1:n.709+4T>C
BT-20	chr1	117487711	T	A	PTGFRN	p.S277T	0	109	100	NM_020440.2:c.829T>A
BT-20	chr1	117554421	A	G	CD101, CD101, CD101, CD101	p.N225S, p.N225S, p.N225S, p.N163S	49	265	84.3949	NM_001256106.1:c.674A>G	NM_001256106.2:c.674A>G	NM_001256109.1:c.674A>G	NM_001256109.2:c.674A>G	NM_001256111.1:c.488A>G	NM_001256111.2:c.488A>G	NM_004258.3:c.674A>G	NM_004258.4:c.674A>G	NM_004258.5:c.674A>G
BT-20	chr1	117617705	A	G	TTF2, TTF2	p.K167E, p.K167E	44	154	77.7778	NM_003594.3:c.499A>G	XM_005271277.1:c.499A>G
BT-20	chr1	118657952	C	T	SPAG17	p.R143Q	60	380	86.3636	NM_206996.2:c.428G>A
BT-20	chr1	119427467	A	C	TBX15, TBX15	p.M284R, p.M460R	63	146	69.8565	NM_152380.2:c.1379T>G	XM_005271161.1:c.1796T>G	XM_005271162.1:c.1697T>G
BT-20	chr1	120379932	G	T	NBPF7	p.Q297K	197	585	74.8082	NM_001047980.1:c.889C>A	NM_001047980.2:c.889C>A
BT-20	chr1	120381846	A	G	NBPF7	p.S267P	715	233	24.5781	NM_001047980.1:c.799T>C	NM_001047980.2:c.799T>C
BT-20	chr1	120384066	C	T	NBPF7	p.E166K	362	103	22.1505	NM_001047980.1:c.496G>A	NM_001047980.2:c.496G>A
BT-20	chr1	144865850	G	T	PDE4DIP, PDE4DIP, PDE4DIP, PDE4DIP, PDE4DIP	p.D917E, p.D97E, p.D1910E, p.D1804E, p.D1910E	87	226	72.2045	NM_001198832.1:c.5412C>A	NM_001198832.2:c.5412C>A	NM_001198834.1:c.5730C>A	NM_001198834.2:c.5730C>A	NM_001198834.3:c.5730C>A	NM_014644.4:c.5730C>A	NM_014644.5:c.5730C>A	XM_005272981.1:c.6219C>A	XM_005272982.1:c.6138C>A	XM_005272983.1:c.5676C>A	XM_005272984.1:c.5511C>A	XR_246991.1:n.6659C>A	XR_246992.1:n.6656C>A	XR_246993.1:n.6331C>A	XR_246994.1:n.6473C>A	XR_246995.1:n.6659C>A	XR_246996.1:n.6170C>A	XR_246997.1:n.6329C>A	XR_246998.1:n.5758C>A	XR_246999.1:n.5980C>A	XR_247000.1:n.5312C>A	XR_247001.1:n.3130C>A
BT-20	chr1	144866643	G	A	PDE4DIP, PDE4DIP, PDE4DIP, PDE4DIP, PDE4DIP	p.R874C, p.R54C, p.R1867C, p.R1761C, p.R1867C	75	170	69.3878	NM_001198832.1:c.5281C>T	NM_001198832.2:c.5281C>T	NM_001198834.1:c.5599C>T	NM_001198834.2:c.5599C>T	NM_001198834.3:c.5599C>T	NM_014644.4:c.5599C>T	NM_014644.5:c.5599C>T	XM_005272981.1:c.6088C>T	XM_005272982.1:c.6007C>T	XM_005272983.1:c.5545C>T	XM_005272984.1:c.5380C>T	XR_246991.1:n.6528C>T	XR_246992.1:n.6525C>T	XR_246993.1:n.6200C>T	XR_246994.1:n.6342C>T	XR_246995.1:n.6528C>T	XR_246996.1:n.6039C>T	XR_246997.1:n.6198C>T	XR_246998.1:n.5627C>T	XR_246999.1:n.5849C>T	XR_247000.1:n.5181C>T	XR_247001.1:n.2999C>T
BT-20	chr1	144871782	A	G	PDE4DIP, PDE4DIP, PDE4DIP	p.L734P, p.L1727P, p.L1727P	47	99	67.8082	NM_001198832.1:c.4948+2095T>C	NM_001198832.2:c.4948+2095T>C	NM_001198834.1:c.5180T>C	NM_001198834.2:c.5180T>C	NM_001198834.3:c.5180T>C	NM_014644.4:c.5180T>C	NM_014644.5:c.5180T>C	XM_005272981.1:c.5669T>C	XM_005272982.1:c.5588T>C	XM_005272983.1:c.5126T>C	XM_005272984.1:c.4961T>C	XR_246991.1:n.6109T>C	XR_246992.1:n.6106T>C	XR_246993.1:n.5781T>C	XR_246994.1:n.6009+2095T>C	XR_246995.1:n.6109T>C	XR_246996.1:n.5620T>C	XR_246997.1:n.5779T>C	XR_246998.1:n.5208T>C	XR_246999.1:n.5430T>C	XR_247000.1:n.4762T>C	XR_247001.1:n.2580T>C
BT-20	chr1	144874815	T	C	PDE4DIP, PDE4DIP, PDE4DIP, PDE4DIP	p.H605R, p.H1598R, p.H1554R, p.H1598R	96	224	70	NM_001198832.1:c.4661A>G	NM_001198832.2:c.4661A>G	NM_001198834.1:c.4793A>G	NM_001198834.2:c.4793A>G	NM_001198834.3:c.4793A>G	NM_014644.4:c.4793A>G	NM_014644.5:c.4793A>G	XM_005272981.1:c.5282A>G	XM_005272982.1:c.5201A>G	XM_005272983.1:c.4790A>G	XM_005272984.1:c.4625A>G	XR_246991.1:n.5722A>G	XR_246992.1:n.5719A>G	XR_246993.1:n.5394A>G	XR_246994.1:n.5722A>G	XR_246995.1:n.5722A>G	XR_246996.1:n.5233A>G	XR_246997.1:n.5392A>G	XR_246998.1:n.4821A>G	XR_246999.1:n.5043A>G	XR_247000.1:n.4375A>G	XR_247001.1:n.2193A>G
BT-20	chr1	144882823	C	T	PDE4DIP, PDE4DIP, PDE4DIP, PDE4DIP	p.A73T, p.A1066T, p.A1132T, p.A1066T	121	292	70.7022	NM_001198832.1:c.3394G>A	NM_001198832.2:c.3394G>A	NM_001198834.1:c.3196G>A	NM_001198834.2:c.3196G>A	NM_001198834.3:c.3196G>A	NM_014644.4:c.3196G>A	NM_014644.5:c.3196G>A	XM_005272981.1:c.3685G>A	XM_005272982.1:c.3607G>A	XM_005272983.1:c.3196G>A	XM_005272984.1:c.3031G>A	XR_246991.1:n.4125G>A	XR_246992.1:n.4125G>A	XR_246993.1:n.3797G>A	XR_246994.1:n.4125G>A	XR_246995.1:n.4125G>A	XR_246996.1:n.3636G>A	XR_246997.1:n.4125G>A	XR_246998.1:n.3224G>A	XR_246999.1:n.3446G>A	XR_247000.1:n.2778G>A	XR_247001.1:n.596G>A
BT-20	chr1	144886197	A	T	PDE4DIP, PDE4DIP, PDE4DIP, PDE4DIP	p.F20I, p.F1013I, p.F1079I, p.F1013I	125	251	66.7553	NM_001002811.1:c.*6017T>A	NM_001002811.2:c.*6017T>A	NM_001002812.1:c.*6017T>A	NM_001002812.2:c.*6017T>A	NM_001198832.1:c.3235T>A	NM_001198832.2:c.3235T>A	NM_001198834.1:c.3037T>A	NM_001198834.2:c.3037T>A	NM_001198834.3:c.3037T>A	NM_014644.4:c.3037T>A	NM_014644.5:c.3037T>A	XM_005272981.1:c.3526T>A	XM_005272982.1:c.3448T>A	XM_005272983.1:c.3037T>A	XM_005272984.1:c.2869T>A	XR_246991.1:n.3966T>A	XR_246992.1:n.3966T>A	XR_246993.1:n.3638T>A	XR_246994.1:n.3966T>A	XR_246995.1:n.3966T>A	XR_246996.1:n.3477T>A	XR_246997.1:n.3966T>A	XR_246998.1:n.3065T>A	XR_246999.1:n.3287T>A	XR_247000.1:n.2619T>A	XR_247001.1:n.437T>A
BT-20	chr1	144912153	A	G	PDE4DIP, PDE4DIP, PDE4DIP, PDE4DIP, PDE4DIP, PDE4DIP, PDE4DIP	p.C708R, p.C871R, p.C708R, p.C774R, p.C237R, p.C708R, p.C708R	145	345	70.4082	NM_001002811.1:c.2611T>C	NM_001002811.2:c.2611T>C	NM_001002812.1:c.2122T>C	NM_001002812.2:c.2122T>C	NM_001198832.1:c.2320T>C	NM_001198832.2:c.2320T>C	NM_001198834.1:c.2122T>C	NM_001198834.2:c.2122T>C	NM_001198834.3:c.2122T>C	NM_014644.4:c.2122T>C	NM_014644.5:c.2122T>C	XM_005272981.1:c.2611T>C	XM_005272982.1:c.2533T>C	XM_005272983.1:c.2122T>C	XM_005272984.1:c.2122T>C	XR_246991.1:n.3051T>C	XR_246992.1:n.3051T>C	XR_246993.1:n.2723T>C	XR_246994.1:n.3051T>C	XR_246995.1:n.3051T>C	XR_246996.1:n.2562T>C	XR_246997.1:n.3051T>C	XR_246998.1:n.2150T>C	XR_246999.1:n.2372T>C	XR_247000.1:n.1704T>C
BT-20	chr1	144912233	C	T	PDE4DIP, PDE4DIP, PDE4DIP, PDE4DIP, PDE4DIP, PDE4DIP, PDE4DIP	p.R681H, p.R844H, p.R681H, p.R747H, p.R210H, p.R681H, p.R681H	127	295	69.9052	NM_001002811.1:c.2531G>A	NM_001002811.2:c.2531G>A	NM_001002812.1:c.2042G>A	NM_001002812.2:c.2042G>A	NM_001198832.1:c.2240G>A	NM_001198832.2:c.2240G>A	NM_001198834.1:c.2042G>A	NM_001198834.2:c.2042G>A	NM_001198834.3:c.2042G>A	NM_014644.4:c.2042G>A	NM_014644.5:c.2042G>A	XM_005272981.1:c.2531G>A	XM_005272982.1:c.2453G>A	XM_005272983.1:c.2042G>A	XM_005272984.1:c.2042G>A	XR_246991.1:n.2971G>A	XR_246992.1:n.2971G>A	XR_246993.1:n.2643G>A	XR_246994.1:n.2971G>A	XR_246995.1:n.2971G>A	XR_246996.1:n.2482G>A	XR_246997.1:n.2971G>A	XR_246998.1:n.2070G>A	XR_246999.1:n.2292G>A	XR_247000.1:n.1624G>A
BT-20	chr1	144915561	G	A	PDE4DIP, PDE4DIP, PDE4DIP, PDE4DIP, PDE4DIP, PDE4DIP, PDE4DIP	p.R622X, p.R785X, p.R622X, p.R688X, p.R151X, p.R622X, p.R622X	121	340	73.7527	NM_001002811.1:c.2353C>T	NM_001002811.2:c.2353C>T	NM_001002812.1:c.1864C>T	NM_001002812.2:c.1864C>T	NM_001198832.1:c.2062C>T	NM_001198832.2:c.2062C>T	NM_001198834.1:c.1864C>T	NM_001198834.2:c.1864C>T	NM_001198834.3:c.1864C>T	NM_014644.4:c.1864C>T	NM_014644.5:c.1864C>T	XM_005272981.1:c.2353C>T	XM_005272982.1:c.2275C>T	XM_005272983.1:c.1864C>T	XM_005272984.1:c.1864C>T	XR_246991.1:n.2793C>T	XR_246992.1:n.2793C>T	XR_246993.1:n.2465C>T	XR_246994.1:n.2793C>T	XR_246995.1:n.2793C>T	XR_246996.1:n.2304C>T	XR_246997.1:n.2793C>T	XR_246998.1:n.1892C>T	XR_246999.1:n.2114C>T	XR_247000.1:n.1446C>T
BT-20	chr1	144922583	G	A	PDE4DIP, PDE4DIP, PDE4DIP, PDE4DIP, PDE4DIP, PDE4DIP	p.S275L, p.S438L, p.S275L, p.S341L, p.S275L, p.S275L	166	361	68.5009	NM_001002811.1:c.1313C>T	NM_001002811.2:c.1313C>T	NM_001002812.1:c.824C>T	NM_001002812.2:c.824C>T	NM_001198832.1:c.1022C>T	NM_001198832.2:c.1022C>T	NM_001198834.1:c.824C>T	NM_001198834.2:c.824C>T	NM_001198834.3:c.824C>T	NM_014644.4:c.824C>T	NM_014644.5:c.824C>T	XM_005272981.1:c.1313C>T	XM_005272982.1:c.1235C>T	XM_005272983.1:c.824C>T	XM_005272984.1:c.824C>T	XR_246991.1:n.1753C>T	XR_246992.1:n.1753C>T	XR_246993.1:n.1425C>T	XR_246994.1:n.1753C>T	XR_246995.1:n.1753C>T	XR_246996.1:n.1264C>T	XR_246997.1:n.1753C>T	XR_246998.1:n.852C>T	XR_246999.1:n.1074C>T	XR_247000.1:n.406C>T
BT-20	chr1	144930940	T	C	PDE4DIP	p.K257E	103	239	69.883	NM_001002811.1:c.769A>G	NM_001002811.2:c.769A>G	NM_001002812.1:c.637-7119A>G	NM_001002812.2:c.637-7119A>G	NM_001198832.1:c.835-7119A>G	NM_001198832.2:c.835-7119A>G	NM_001198834.1:c.637-7119A>G	NM_001198834.2:c.637-7119A>G	NM_001198834.3:c.637-7119A>G	NM_014644.4:c.637-7119A>G	NM_014644.5:c.637-7119A>G	XM_005272981.1:c.769A>G	XM_005272982.1:c.1048-7119A>G	XM_005272983.1:c.637-7119A>G	XM_005272984.1:c.637-7119A>G	XR_246991.1:n.1209A>G	XR_246992.1:n.1209A>G	XR_246993.1:n.1238-7119A>G	XR_246994.1:n.1209A>G	XR_246995.1:n.1209A>G	XR_246996.1:n.1077-7119A>G	XR_246997.1:n.1209A>G	XR_246998.1:n.665-7119A>G	XR_246999.1:n.887-7119A>G	XR_247000.1:n.218+1395A>G
BT-20	chr1	144931087	T	C	PDE4DIP	p.T208A	73	216	74.7405	NM_001002811.1:c.622A>G	NM_001002811.2:c.622A>G	NM_001002812.1:c.637-7266A>G	NM_001002812.2:c.637-7266A>G	NM_001198832.1:c.835-7266A>G	NM_001198832.2:c.835-7266A>G	NM_001198834.1:c.637-7266A>G	NM_001198834.2:c.637-7266A>G	NM_001198834.3:c.637-7266A>G	NM_014644.4:c.637-7266A>G	NM_014644.5:c.637-7266A>G	XM_005272981.1:c.622A>G	XM_005272982.1:c.1048-7266A>G	XM_005272983.1:c.637-7266A>G	XM_005272984.1:c.637-7266A>G	XR_246991.1:n.1062A>G	XR_246992.1:n.1062A>G	XR_246993.1:n.1238-7266A>G	XR_246994.1:n.1062A>G	XR_246995.1:n.1062A>G	XR_246996.1:n.1077-7266A>G	XR_246997.1:n.1062A>G	XR_246998.1:n.665-7266A>G	XR_246999.1:n.887-7266A>G	XR_247000.1:n.218+1248A>G
BT-20	chr1	144931330	C	T	PDE4DIP	p.A127T	83	240	74.3034	NM_001002811.1:c.379G>A	NM_001002811.2:c.379G>A	NM_001002812.1:c.637-7509G>A	NM_001002812.2:c.637-7509G>A	NM_001198832.1:c.835-7509G>A	NM_001198832.2:c.835-7509G>A	NM_001198834.1:c.637-7509G>A	NM_001198834.2:c.637-7509G>A	NM_001198834.3:c.637-7509G>A	NM_014644.4:c.637-7509G>A	NM_014644.5:c.637-7509G>A	XM_005272981.1:c.379G>A	XM_005272982.1:c.1048-7509G>A	XM_005272983.1:c.637-7509G>A	XM_005272984.1:c.637-7509G>A	XR_246991.1:n.819G>A	XR_246992.1:n.819G>A	XR_246993.1:n.1238-7509G>A	XR_246994.1:n.819G>A	XR_246995.1:n.819G>A	XR_246996.1:n.1077-7509G>A	XR_246997.1:n.819G>A	XR_246998.1:n.665-7509G>A	XR_246999.1:n.887-7509G>A	XR_247000.1:n.218+1005G>A
BT-20	chr1	144931392	G	A	PDE4DIP	p.A106V	63	195	75.5814	NM_001002811.1:c.317C>T	NM_001002811.2:c.317C>T	NM_001002812.1:c.637-7571C>T	NM_001002812.2:c.637-7571C>T	NM_001198832.1:c.835-7571C>T	NM_001198832.2:c.835-7571C>T	NM_001198834.1:c.637-7571C>T	NM_001198834.2:c.637-7571C>T	NM_001198834.3:c.637-7571C>T	NM_014644.4:c.637-7571C>T	NM_014644.5:c.637-7571C>T	XM_005272981.1:c.317C>T	XM_005272982.1:c.1048-7571C>T	XM_005272983.1:c.637-7571C>T	XM_005272984.1:c.637-7571C>T	XR_246991.1:n.757C>T	XR_246992.1:n.757C>T	XR_246993.1:n.1238-7571C>T	XR_246994.1:n.757C>T	XR_246995.1:n.757C>T	XR_246996.1:n.1077-7571C>T	XR_246997.1:n.757C>T	XR_246998.1:n.665-7571C>T	XR_246999.1:n.887-7571C>T	XR_247000.1:n.218+943C>T
BT-20	chr1	144931461	A	T	PDE4DIP	p.L83Q	59	165	73.6607	NM_001002811.1:c.248T>A	NM_001002811.2:c.248T>A	NM_001002812.1:c.637-7640T>A	NM_001002812.2:c.637-7640T>A	NM_001198832.1:c.835-7640T>A	NM_001198832.2:c.835-7640T>A	NM_001198834.1:c.637-7640T>A	NM_001198834.2:c.637-7640T>A	NM_001198834.3:c.637-7640T>A	NM_014644.4:c.637-7640T>A	NM_014644.5:c.637-7640T>A	XM_005272981.1:c.248T>A	XM_005272982.1:c.1048-7640T>A	XM_005272983.1:c.637-7640T>A	XM_005272984.1:c.637-7640T>A	XR_246991.1:n.688T>A	XR_246992.1:n.688T>A	XR_246993.1:n.1238-7640T>A	XR_246994.1:n.688T>A	XR_246995.1:n.688T>A	XR_246996.1:n.1077-7640T>A	XR_246997.1:n.688T>A	XR_246998.1:n.665-7640T>A	XR_246999.1:n.887-7640T>A	XR_247000.1:n.218+874T>A
BT-20	chr1	144994658	C	A	PDE4DIP, PDE4DIP, PDE4DIP, PDE4DIP, PDE4DIP, PDE4DIP, PDE4DIP, PDE4DIP, PDE4DIP, PDE4DIP, PDE4DIP, PDE4DIP	p.R28L, p.R28L, p.R25L, p.R25L, p.R91L, p.R25L, p.R91L, p.R162L, p.R25L, p.R25L, p.R162L, p.R25L	91	210	69.7674	NM_001002810.2:c.74G>T	NM_001002810.3:c.74G>T	NM_001002812.1:c.74G>T	NM_001002812.2:c.74G>T	NM_001195260.1:c.-23G>T	NM_001195261.1:c.83G>T	NM_001198832.1:c.272G>T	NM_001198832.2:c.272G>T	NM_001198834.1:c.74G>T	NM_001198834.2:c.74G>T	NM_001198834.3:c.74G>T	NM_014644.4:c.74G>T	NM_014644.5:c.74G>T	NM_022359.4:c.485G>T	NM_022359.5:c.485G>T	XM_005272982.1:c.485G>T	XM_005272983.1:c.74G>T	XM_005272984.1:c.74G>T	XR_246993.1:n.675G>T	XR_246996.1:n.514G>T	XR_246998.1:n.102G>T	XR_246999.1:n.324G>T
BT-20	chr1	145075683	C	T	PDE4DIP, PDE4DIP	p.W60X, p.W60X	81	42	34.1463	NM_022359.4:c.180G>A	NM_022359.5:c.180G>A	XM_005272982.1:c.180G>A	XR_246993.1:n.370G>A
BT-20	chr1	145075775	G	A	PDE4DIP, PDE4DIP	p.P30S, p.P30S	147	53	26.5	NM_022359.4:c.88C>T	NM_022359.5:c.88C>T	XM_005272982.1:c.88C>T	XR_246993.1:n.278C>T
BT-20	chr1	145109583	C	A	SEC22B	p.T81K	261	408	60.9865	NM_004892.4:c.245C>A	XR_159107.1:n.381C>A	XR_159107.2:n.404C>A
BT-20	chr1	145112414	T	C	SEC22B	p.C129R	313	185	37.1486	NM_004892.4:c.388T>C	XR_159107.1:n.524T>C	XR_159107.2:n.547T>C
BT-20	chr1	145115810	A	G	SEC22B	p.H189R	274	495	64.3693	NM_004892.4:c.569A>G	XR_159107.1:n.705A>G	XR_159107.2:n.728A>G
BT-20	chr1	145562293	G	C	ANKRD35, ANKRD35	p.E504Q, p.E661Q	0	68	100	NM_001280799.1:c.1711G>C	NM_144698.3:c.1981G>C	NM_144698.4:c.1981G>C
BT-20	chr1	146767149	G	T	CHD1L, CHD1L, CHD1L, CHD1L, CHD1L, CHD1L	p.A772S, p.A604S, p.A604S, p.A885S, p.A681S, p.A791S	23	49	68.0556	NM_001256336.1:c.2353G>T	NM_001256337.1:c.1810G>T	NM_001256338.1:c.2041G>T	NM_004284.3:c.2653G>T	NM_004284.4:c.2653G>T	NM_024568.2:c.2314G>T	NR_046070.1:n.2531G>T
BT-20	chr1	147091972	C	T	BCL9, BCL9	p.P597S, p.P671S	28	56	66.6667	NM_004326.2:c.2011C>T	NM_004326.3:c.2011C>T	XM_005272971.1:c.2011C>T	XM_005272972.1:c.2011C>T	XM_005272973.1:c.1789C>T
BT-20	chr1	147121977	C	T	ACP6	p.V316M	1	113	99.1228	NM_016361.3:c.946G>A	NM_016361.4:c.946G>A	XM_005272963.1:c.*2438G>A
BT-20	chr1	149906413	T	C	MTMR11, MTMR11, MTMR11, MTMR11	p.M87V, p.M159V, p.M131V, p.M1V	29	69	70.4082	XM_005244826.1:c.-6504A>G	NM_001145862.1:c.475A>G	NM_181873.2:c.259A>G	NM_181873.3:c.259A>G
BT-20	chr1	150470061	C	T	TARS2, TARS2, TARS2	p.T229M, p.T359M, p.T277M	66	31	31.9588	NM_001271895.1:c.830C>T	NM_001271896.1:c.686C>T	NM_025150.3:c.1076C>T	NM_025150.4:c.1076C>T	NR_073513.1:n.562C>T	NR_073514.1:n.1038C>T
BT-20	chr1	150484987	G	A	ECM1, ECM1, ECM1, ECM1	p.G415S, p.G442S, p.G175S, p.G290S	77	43	35.8333	NR_051960.1:n.-3246G>A	NM_001271895.1:c.*5447G>A	NM_001271896.1:c.*5447G>A	NM_025150.4:c.*5447G>A	NR_073513.1:n.*4902G>A	NR_073514.1:n.*4902G>A	NM_001202858.1:c.1324G>A	NM_004425.3:c.1243G>A	NM_022664.2:c.868G>A
BT-20	chr1	150526044	G	C	ADAMTSL4, ADAMTSL4, ADAMTSL4, ADAMTSL4	p.A193P, p.A193P, p.A193P, p.A193P	0	107	100	XM_003846220.1:c.*2508G>C	NR_036211.1:n.*1554G>C	NM_019032.4:c.577G>C	NM_025008.3:c.577G>C	XM_005245269.1:c.577G>C	XR_241087.1:n.865G>C	XM_002342133.1:c.*1261C>G	XR_241118.1:n.485+967C>G
BT-20	chr1	150975108	T	C	FAM63A	p.K44E	0	123	100	NM_001040217.1:c.-132-309A>G	NM_001040217.2:c.-132-309A>G	NM_001163258.1:c.130A>G	NM_001163259.1:c.-68-232A>G	NM_001163260.1:c.-120-321A>G	NM_018379.3:c.-15A>G	NM_018379.4:c.-15A>G	XM_005245320.1:c.79A>G	XM_005245321.1:c.-15A>G	XM_005245322.1:c.-15A>G	XM_005245323.1:c.-15A>G	XM_005245324.1:c.-68-232A>G	XM_005245325.1:c.-132-309A>G	XM_005245326.1:c.-120-321A>G	XM_005245327.1:c.-45-850A>G	XM_005245328.1:c.-45-850A>G
BT-20	chr1	151108137	T	G	SEMA6C, SEMA6C, SEMA6C	p.T415P, p.T455P, p.T455P	0	78	100	NM_001178061.1:c.1363A>C	NM_001178062.1:c.1243A>C	NM_030913.3:c.1363A>C	NM_030913.4:c.1363A>C	XM_005244837.1:c.568A>C	XM_005244833.1:c.1363A>C	XM_005244834.1:c.1363A>C	XM_005244835.1:c.1363A>C	XM_005244836.1:c.1363A>C	XM_005244838.1:c.1363A>C	XM_005244839.1:c.1117+776A>C
BT-20	chr1	151342263	C	T	SELENBP1	p.R38H	3	133	97.7941	NM_001258288.1:c.5-18G>A	NM_001258289.1:c.113G>A	NM_003944.2:c.5-18G>A	NM_003944.3:c.5-18G>A	XM_005245576.1:c.-2885G>A
BT-20	chr1	151502966	C	G	CGN	p.A772G	0	126	100	NM_020770.2:c.2315C>G	XM_005245365.1:c.2315C>G
BT-20	chr1	151512895	A	G	TUFT1, TUFT1	p.Q18R, p.Q18R	1	96	98.9691	NM_001126337.1:c.53A>G	NM_020127.2:c.53A>G	NM_020770.2:c.*3073A>G	XM_005245365.1:c.*3073A>G
BT-20	chr1	151751274	C	G	TDRKH, TDRKH, TDRKH, TDRKH, TDRKH, TDRKH, TDRKH	p.G257A, p.G257A, p.G212A, p.G257A, p.G253A, p.G33A, p.G33A	0	56	100	NM_001083963.1:c.770G>C	NM_001083964.1:c.635G>C	NM_001083965.1:c.770G>C	NM_006862.3:c.770G>C	XM_005244853.1:c.770G>C	XM_005244854.1:c.770G>C	XM_005244855.1:c.758G>C	XM_005244856.1:c.98G>C
BT-20	chr1	151820298	G	C	THEM5	p.L206V	0	128	100	NM_182578.2:c.616C>G	NM_182578.3:c.616C>G	XM_005245095.1:c.616C>G	NR_024237.1:n.*3657G>C	XR_241056.1:n.125-2411G>C
BT-20	chr1	151820324	T	C	THEM5	p.D197G	0	128	100	NM_182578.2:c.590A>G	NM_182578.3:c.590A>G	XM_005245095.1:c.590A>G	NR_024237.1:n.*3683T>C	XR_241056.1:n.125-2385T>C
BT-20	chr1	152083325	A	T	TCHH, TCHH	p.L790M, p.L790M	0	40	100	NM_007113.2:c.2368T>A	NM_007113.3:c.2368T>A	XM_005245468.1:c.2368T>A
BT-20	chr1	152085505	A	C	TCHH, TCHH	p.L63R, p.L63R	0	117	100	NM_007113.2:c.188T>G	NM_007113.3:c.188T>G	XM_005245468.1:c.188T>G
BT-20	chr1	152191709	C	G	HRNR	p.S799T	0	134	100	XR_132478.1:n.*4936C>G	XR_241124.1:n.*4936C>G	NM_001009931.2:c.2396G>C	NM_001009931.1:c.2396G>C
BT-20	chr1	152192687	T	C	HRNR	p.E473G	0	198	100	NM_001009931.2:c.1418A>G	NM_001009931.1:c.1418A>G
BT-20	chr1	152192825	C	T	HRNR	p.G427D	1	141	99.2958	NM_001009931.2:c.1280G>A	NM_001009931.1:c.1280G>A
BT-20	chr1	152192978	T	C	HRNR	p.Q376R	0	120	100	NM_001009931.2:c.1127A>G	NM_001009931.1:c.1127A>G
BT-20	chr1	152193851	C	T	HRNR	p.R85H	0	110	100	NM_001009931.2:c.254G>A	NM_001009931.1:c.254G>A
BT-20	chr1	152484129	G	A	LCE5A, LCE5A	p.C40Y, p.C40Y	0	63	100	NM_019060.2:c.-2922G>A	NM_178438.4:c.119G>A
BT-20	chr1	152732106	A	T	KPRP, KPRP	p.Q14H, p.Q14H	0	110	100	XM_002342135.1:c.237+1247T>A	NM_001025231.1:c.42A>T
BT-20	chr1	152749091	C	T	LCE1F	p.R82W	0	46	100	NM_178354.1:c.244C>T	NM_178354.2:c.244C>T
BT-20	chr1	152957887	G	A	SPRR1A, SPRR1A, SPRR1A	p.V61I, p.V61I, p.V61I	0	96	100	NM_001199828.1:c.181G>A	NM_005987.2:c.181G>A	NM_005987.3:c.181G>A
BT-20	chr1	152975941	C	G	SPRR3, SPRR3, SPRR3, SPRR3	p.L149V, p.L141V, p.L149V, p.L149V	0	132	100	NM_001097589.1:c.445C>G	NM_005416.2:c.445C>G
BT-20	chr1	153314153	C	A	PGLYRP4, PGLYRP4	p.G192V, p.G188V	0	111	100	NM_020393.2:c.575G>T	XR_241090.1:n.645G>T
BT-20	chr1	153320372	T	G	PGLYRP4, PGLYRP4	p.I13L, p.I13L	0	61	100	NM_020393.2:c.37A>C	XR_241090.1:n.119A>C
BT-20	chr1	153509890	T	C	S100A5	p.D54G	0	63	100	NM_002962.1:c.161A>G	XM_005245429.1:c.284A>G	XM_005245430.1:c.215A>G	NM_014624.3:c.-1487A>G	XR_108353.1:n.*2297T>C	XR_108353.2:n.*2298T>C
BT-20	chr1	153926078	T	C	CRTC2	p.M147V	0	93	100	NM_181715.1:c.439A>G	NM_181715.2:c.439A>G	XM_005244946.1:c.439A>G	XM_005244947.1:c.309A>G	XM_005244948.1:c.240A>G	XM_005244949.1:c.100A>G
BT-20	chr1	153941514	C	T	CREB3L4, CREB3L4, CREB3L4, CREB3L4, CREB3L4, CREB3L4	p.P75S, p.P95S, p.P75S, p.P95S, p.P95S, p.P95S	0	77	100	NM_001271960.1:c.-1094G>A	NM_014437.3:c.-1792G>A	NM_014437.4:c.-1792G>A	NM_001255978.1:c.283C>T	NM_001255979.1:c.283C>T	NM_001255980.1:c.223C>T	NM_001255981.1:c.223C>T	NM_130898.2:c.283C>T	NM_130898.3:c.283C>T	NR_045658.1:n.505-296C>T
BT-20	chr1	153994647	C	T	NUP210L, NUP210L, NUP210L	p.V1491I, p.V1491I, p.V400I	0	145	100	NM_001159484.1:c.4471G>A	NM_207308.2:c.4471G>A
BT-20	chr1	154426970	A	C	IL6R	p.D358A	0	97	100	NM_000565.2:c.1073A>C	NM_000565.3:c.1073A>C	NM_181359.1:c.1066+4514A>C	NM_181359.2:c.1066+4514A>C	XM_005245138.1:c.1010A>C	XM_005245139.1:c.924+4514A>C	XM_005245140.1:c.931A>C
BT-20	chr1	154574820	T	C	ADAR, ADAR, ADAR	p.R100G, p.R100G, p.R100G	0	110	100	NM_001025107.1:c.-588A>G	NM_001025107.2:c.-588A>G	NM_001111.3:c.298A>G	NM_001111.4:c.298A>G	NM_001193495.1:c.-588A>G	NM_015840.2:c.298A>G	NM_015840.3:c.298A>G	NM_015841.2:c.298A>G	NM_015841.3:c.298A>G
BT-20	chr1	155026942	A	C	ADAM15, ADAM15, ADAM15, ADAM15, ADAM15, ADAM15, ADAM15, ADAM15, ADAM15, ADAM15	p.K191T, p.K191T, p.K208T, p.K191T, p.K191T, p.K191T, p.K191T, p.K191T, p.K201T, p.K175T	0	192	100	NM_001261464.1:c.602A>C	NM_001261465.1:c.572A>C	NM_001261466.1:c.524A>C	NM_003815.3:c.572A>C	NM_003815.4:c.572A>C	NM_207191.1:c.572A>C	NM_207191.2:c.572A>C	NM_207194.1:c.572A>C	NM_207194.2:c.572A>C	NM_207195.1:c.572A>C	NM_207195.2:c.572A>C	NM_207196.1:c.572A>C	NM_207196.2:c.572A>C	NM_207197.1:c.572A>C	NM_207197.2:c.572A>C	NR_048577.1:n.687A>C	NR_048578.1:n.687A>C	NR_048579.1:n.687A>C	NM_001143687.1:c.*3598A>C	NM_001143687.2:c.*3598A>C	NM_152494.2:c.*3598A>C	NM_152494.3:c.*3598A>C	XM_005244922.1:c.*3598A>C	NR_040772.1:n.-3301T>G	NR_040773.1:n.236-5105T>G	XR_108354.1:n.188-5105T>G	XR_108355.1:n.-3301T>G	XR_108355.2:n.-3301T>G	XR_108356.1:n.-3296T>G	XR_108356.2:n.-3296T>G
BT-20	chr1	155162067	C	T	MUC1, MUC1, MUC1, MUC1	p.R71Q, p.R71Q, p.R71Q, p.R71Q	0	158	100	NM_001256599.1:c.*5401C>T	NM_001256600.1:c.*5401C>T	NM_001256601.1:c.*5401C>T	NM_025058.3:c.*5401C>T	NM_025058.4:c.*5401C>T	NR_046327.1:n.*4620C>T	NR_046328.1:n.*4620C>T	NR_046329.1:n.*4620C>T	XM_005245495.1:c.*5401C>T	XM_005245496.1:c.*5401C>T	NM_001018016.1:c.93G>A	NM_001018016.2:c.93G>A	NM_001018017.1:c.66G>A	NM_001018017.2:c.66G>A	NM_001044390.1:c.66G>A	NM_001044390.2:c.66G>A	NM_001044391.1:c.66G>A	NM_001044391.2:c.66G>A	NM_001044392.1:c.93G>A	NM_001044392.2:c.93G>A	NM_001044393.1:c.66G>A	NM_001044393.2:c.66G>A	NM_001204285.1:c.66G>A	NM_001204286.1:c.93G>A	NM_001204287.1:c.93G>A	NM_001204288.1:c.93G>A	NM_001204289.1:c.93G>A	NM_001204290.1:c.59-29G>A	NM_001204291.1:c.93G>A	NM_001204292.1:c.93G>A	NM_001204293.1:c.66G>A	NM_001204294.1:c.66G>A	NM_001204295.1:c.93G>A	NM_001204296.1:c.93G>A	NM_001204297.1:c.93G>A	NM_002456.4:c.66G>A	NM_002456.5:c.66G>A	XM_005245177.1:c.93G>A	XM_005245178.1:c.66G>A	XM_005245179.1:c.66G>A
BT-20	chr1	155178782	A	T	MTX1, MTX1	p.T63S, p.T63S	0	10	100	NR_002188.2:n.*4834T>A	XM_001724971.2:c.*3811A>T	XR_108357.1:n.*3207A>T	XR_108357.2:n.*3502A>T	XR_108358.1:n.*3207A>T	XR_108358.2:n.*3502A>T	NM_001252607.1:c.-1115T>A	NM_001252608.1:c.-1115T>A	NM_007112.3:c.-1115T>A	NM_007112.4:c.-1115T>A	NR_045553.1:n.-1010T>A	NM_002455.3:c.187A>T	NM_198883.2:c.187A>T	XR_241132.1:n.*3499A>T
BT-20	chr1	155408635	T	C	ASH1L, ASH1L	p.T1771A, p.T1771A	0	197	100	NM_018489.2:c.5311A>G	XM_005245335.1:c.5311A>G	XM_005245336.1:c.5311A>G	XM_005245337.1:c.*176A>G	NR_034180.1:n.*4582T>C
BT-20	chr1	155735012	T	C	GON4L, GON4L, GON4L, GON4L, GON4L, GON4L, GON4L, GON4L	p.M1418V, p.M614V, p.M1418V, p.M1418V, p.M1418V, p.M1004V, p.M1418V, p.M1418V	0	118	100	NM_001037533.1:c.4252A>G	NM_032292.4:c.4252A>G	XM_005245277.1:c.4252A>G	XM_005245278.1:c.4252A>G	XM_005245279.1:c.4252A>G	XM_005245280.1:c.4252A>G	XM_005245281.1:c.4252A>G	XM_005245282.1:c.4252A>G	XM_005245283.1:c.4165A>G	XM_005245284.1:c.3736A>G	XM_005245285.1:c.4252A>G	XM_005245286.1:c.1840A>G
BT-20	chr1	155837865	G	C	SYT11	p.Q48H	0	117	100	NM_152280.3:c.144G>C	NM_152280.4:c.144G>C	XM_005245014.1:c.144G>C
BT-20	chr1	155912486	T	C	RXFP4	p.L329S	0	93	100	NM_001162383.1:c.*5247A>G	NM_001162384.1:c.*5247A>G	NM_004723.2:c.*5247A>G	NM_004723.3:c.*5247A>G	XM_005245587.1:c.*5247A>G	XM_005245588.1:c.*5247A>G	XM_005245589.1:c.*5247A>G	XM_005245590.1:c.*5247A>G	XM_005245591.1:c.*5247A>G	XM_005245592.1:c.*5247A>G	XM_005245593.1:c.*5247A>G	XM_005245594.1:c.*5247A>G	XM_005245595.1:c.*5247A>G	NM_181885.2:c.986T>C	XM_002342140.1:c.-5019T>C
BT-20	chr1	156011444	T	C	UBQLN4, UBQLN4	p.I475M, p.I495M	0	46	100	NM_020131.3:c.1485A>G	XM_005245346.1:c.1425A>G	XM_005245347.1:c.1485A>G	XM_005245348.1:c.*707A>G
BT-20	chr1	156206181	C	T	PMF1-BGLAP, PMF1	p.P137L, p.P137L	0	54	100	NM_001199661.1:c.410C>T	NM_001199662.1:c.471C>T	NM_001199663.1:c.368+2662C>T	NM_001199664.1:c.264C>T	NM_001199653.1:c.410C>T	NM_001199654.1:c.477C>T	NM_007221.2:c.471C>T	NM_007221.3:c.471C>T	XM_005244861.1:c.258C>T
BT-20	chr1	156255456	G	A	TMEM79, TMEM79	p.V147M, p.V147M	0	134	100	NM_015327.2:c.-2985C>T	XM_005245049.1:c.-2985C>T	XM_005245050.1:c.-2985C>T	NM_032323.2:c.439G>A	NR_026678.1:n.635G>A	XM_002342142.1:c.188C>T
BT-20	chr1	156263940	T	C	C1orf85	p.I223V	0	56	100	NM_001256604.1:c.667A>G	NM_001256605.1:c.409A>G	NM_001256608.1:c.667A>G	NM_001256609.1:c.424A>G	NM_144580.1:c.667A>G	NM_144580.2:c.667A>G	XM_005244864.1:c.136A>G	XM_005244863.1:c.667A>G	NM_001004319.1:c.*4621A>G	NM_001004319.2:c.*4621A>G	NM_032323.2:c.*2551T>C	NR_026678.1:n.*1706T>C
BT-20	chr1	156264000	G	A	C1orf85	p.P203S	0	71	100	NM_001256604.1:c.607C>T	NM_001256605.1:c.349C>T	NM_001256608.1:c.607C>T	NM_001256609.1:c.364C>T	NM_144580.1:c.607C>T	NM_144580.2:c.607C>T	XM_005244864.1:c.76C>T	XM_005244863.1:c.607C>T	NM_001004319.1:c.*4561C>T	NM_001004319.2:c.*4561C>T	NM_032323.2:c.*2611G>A	NR_026678.1:n.*1766G>A
BT-20	chr1	156347131	G	A	RHBG, RHBG, RHBG, RHBG	p.G7D, p.G76D, p.G46D, p.G7D	0	110	100	NM_001256395.1:c.20G>A	NM_001256396.1:c.137G>A	NM_020407.3:c.227G>A	NM_020407.4:c.227G>A	NR_026549.1:n.388G>A	NR_046115.1:n.411G>A
BT-20	chr1	156526444	T	C	IQGAP3, IQGAP3	p.R348G, p.R391G	0	74	100	NM_178229.4:c.1171A>G
BT-20	chr1	156551848	A	G	TTC24	p.E231G	0	66	100	NM_001105669.1:c.-309A>G	NM_001105669.2:c.692A>G
BT-20	chr1	156561651	G	C	APOA1BP, APOA1BP	p.V19L, p.V19L	0	39	100	NM_001105669.1:c.*5309G>C	NM_144772.2:c.55G>C	XM_005244897.1:c.55G>C	XM_005244898.1:c.-191G>C	NM_015590.2:c.*3354C>G	NM_015590.3:c.*3354C>G	NM_182679.1:c.*3354C>G	NM_182679.2:c.*3354C>G	XM_005245287.1:c.*3354C>G	XM_005245288.1:c.*3354C>G
BT-20	chr1	156563726	A	C	APOA1BP	p.I221L	1	179	99.4444	NM_144772.2:c.717A>C	XM_005244897.1:c.661A>C	XM_005244898.1:c.468A>C	NM_015590.2:c.*1279T>G	NM_015590.3:c.*1279T>G	NM_182679.1:c.*1279T>G	NM_182679.2:c.*1279T>G	XM_005245287.1:c.*1279T>G	XM_005245288.1:c.*1279T>G
BT-20	chr1	156563813	G	A	APOA1BP	p.E250K	0	233	100	NM_144772.2:c.804G>A	XM_005244897.1:c.748G>A	XM_005244898.1:c.555G>A	NM_015590.2:c.*1192C>T	NM_015590.3:c.*1192C>T	NM_182679.1:c.*1192C>T	NM_182679.2:c.*1192C>T	XM_005245287.1:c.*1192C>T	XM_005245288.1:c.*1192C>T
BT-20	chr1	156640156	G	A	NES, NES	p.P193L, p.P1275L	0	69	100	NM_006617.1:c.3824C>T
BT-20	chr1	156640678	G	A	NES, NES	p.P19L, p.P1101L	0	112	100	NM_006617.1:c.3302C>T
BT-20	chr1	156646668	A	G	NES	p.V130A	0	8	100	NM_006617.1:c.389T>C
BT-20	chr1	156705593	G	C	RRNAD1, RRNAD1	p.V400L, p.R238P	0	78	100	NM_024540.3:c.*1597C>G	NM_145729.2:c.*1597C>G	NM_001142560.1:c.713G>C	NM_015997.3:c.1198G>C	XM_005245234.1:c.1198G>C	XM_005245235.1:c.988G>C	XM_005245236.1:c.757G>C	XM_005245237.1:c.713G>C
BT-20	chr1	156737969	C	T	PRCC	p.P136S	0	107	100	NM_005973.4:c.406C>T	NM_199416.1:c.406C>T	XM_005245313.1:c.406C>T	XM_005245314.1:c.406C>T
BT-20	chr1	156784982	T	C	SH2D2A, SH2D2A, SH2D2A, SH2D2A, SH2D2A	p.N34S, p.N52S, p.N52S, p.N24S, p.N52S	0	68	100	NM_001161444.1:c.155A>G	NM_001161441.1:c.155A>G	NM_001161442.1:c.101A>G	NM_001161443.1:c.71A>G	NM_003975.2:c.155A>G	NM_003975.3:c.155A>G	NM_001007792.1:c.-640T>C
BT-20	chr1	156877457	T	C	PEAR1, PEAR1	p.S35P, p.S234P	0	70	100	NM_001080471.1:c.700T>C	XM_005245141.1:c.700T>C	XM_005245142.1:c.508T>C
BT-20	chr1	157668390	T	C	FCRL3, FCRL3, FCRL3	p.N28D, p.N28D, p.N28D	0	77	100	NM_052939.3:c.82A>G	XM_005244870.1:c.82A>G	XM_005244871.1:c.82A>G	XM_005244872.1:c.82A>G	XR_241064.1:n.280A>G	XR_241065.1:n.280A>G	XR_241066.1:n.280A>G
BT-20	chr1	158450314	A	G	OR10R2	p.E216G	0	153	100	NM_001004472.1:c.647A>G
BT-20	chr1	158450382	C	T	OR10R2	p.L239F	0	163	100	NM_001004472.1:c.715C>T
BT-20	chr1	158517142	C	T	OR6Y1	p.V252I	0	128	100	NM_001005189.1:c.754G>A
BT-20	chr1	158532460	G	A	OR6P1	p.P312L	0	136	100	NM_001160325.1:c.935C>T
BT-20	chr1	158549492	C	T	OR10X1	p.W66X	0	132	100	NM_001004477.1:c.198G>A
BT-20	chr1	158549511	A	G	OR10X1	p.I60T	0	128	100	NM_001004477.1:c.179T>C
BT-20	chr1	158577109	A	C	OR10Z1	p.N294T	0	80	100	NM_003126.2:c.*3945T>G	NM_001004478.1:c.881A>C
BT-20	chr1	158584091	A	G	SPTA1	p.I2265T	0	118	100	NM_003126.2:c.6794T>C
BT-20	chr1	158607935	T	G	SPTA1	p.K1693Q	0	132	100	NM_003126.2:c.5077A>C
BT-20	chr1	158612236	A	G	SPTA1	p.C1568R	0	78	100	NM_003126.2:c.4702T>C
BT-20	chr1	158619728	A	C	SPTA1	p.S1163A	0	127	100	NM_003126.2:c.3487T>G
BT-20	chr1	158687163	G	A	OR6K3	p.P248L	0	110	100	NM_001005327.1:c.791C>T	NM_001005327.2:c.743C>T
BT-20	chr1	158687224	G	A	OR6K3	p.P228S	0	109	100	NM_001005327.1:c.730C>T	NM_001005327.2:c.682C>T
BT-20	chr1	158735595	C	T	OR6N1	p.R293H	0	93	100	NM_001005185.1:c.878G>A
BT-20	chr1	158735691	T	C	OR6N1	p.Q261R	0	87	100	NM_001005185.1:c.782A>G
BT-20	chr1	158735740	A	G	OR6N1	p.F245L	0	74	100	NM_001005185.1:c.733T>C
BT-20	chr1	158735892	A	G	OR6N1	p.I194T	0	80	100	NM_001005185.1:c.581T>C
BT-20	chr1	158736445	C	T	OR6N1	p.A10T	0	26	100	NM_001005185.1:c.28G>A
BT-20	chr1	158986477	G	C	IFI16, IFI16, IFI16	p.S179T, p.S179T, p.S179T	0	204	100	NM_001206567.1:c.381+700G>C	NM_005531.2:c.536G>C	XM_005245127.1:c.548G>C
BT-20	chr1	159002389	T	A	IFI16, IFI16, IFI16	p.Y357N, p.Y413N, p.Y413N	0	149	100	NM_001206567.1:c.1069T>A	NM_005531.2:c.1237T>A	XM_005245127.1:c.1249T>A
BT-20	chr1	159409734	G	T	OR10J1	p.M62I	0	129	100	NM_012351.1:c.186G>T	NM_012351.2:c.186G>T
BT-20	chr1	159410340	T	A	OR10J1	p.C264X	0	146	100	NM_012351.1:c.792T>A	NM_012351.2:c.792T>A
BT-20	chr1	159824967	G	C	C1orf204	p.Q21E	0	65	100	NM_001013661.1:c.972-151C>G	NM_001134233.1:c.61C>G	XM_005245102.1:c.265C>G
BT-20	chr1	159828613	C	T	VSIG8	p.V47I	0	49	100	NM_001013661.1:c.139G>A	NM_001134233.1:c.-3586G>A	XM_005245102.1:c.-3382G>A
BT-20	chr1	159923111	T	G	SLAMF9, SLAMF9	p.I127L, p.I127L	0	63	100	NM_001146172.1:c.379A>C	NM_001146173.1:c.255+124A>C	NM_033438.2:c.379A>C	NM_033438.3:c.379A>C
BT-20	chr1	160057522	C	T	KCNJ9	p.A366V	0	15	100	NM_004983.2:c.1097C>T	NM_001206665.1:c.*3892G>A	NM_001206665.2:c.*3892G>A	NM_052868.2:c.*3892G>A	NM_052868.3:c.*3892G>A	NM_052868.4:c.*3892G>A	XM_005245613.1:c.*3892G>A	XM_005245614.1:c.*3915G>A	XM_005245615.1:c.*3892G>A
BT-20	chr1	160321157	A	T	NCSTN, NCSTN	p.N223I, p.N243I	38	20	34.4828	NM_015331.2:c.728A>T	XM_005245051.1:c.668A>T	XM_005245052.1:c.582+1117A>T	XM_005245053.1:c.728A>T
BT-20	chr1	160851826	A	T	ITLN1	p.V109D	0	178	100	NM_017625.2:c.326T>A
BT-20	chr1	161134725	C	G	USP21, USP21	p.D495E, p.D495E	67	50	42.735	NM_000309.3:c.-1685C>G	NM_001122764.1:c.-1746C>G	XM_005245290.1:c.-1133C>G	XM_005245291.1:c.-1746C>G	XM_005245292.1:c.-1913C>G	XM_005245293.1:c.-2476C>G	XM_005245294.1:c.-2372C>G	XM_005245295.1:c.-2057C>G	XM_005245296.1:c.-2089C>G	NM_001014443.2:c.1485C>G	NM_012475.4:c.1485C>G	XM_005245089.1:c.1707C>G	XM_005245090.1:c.1707C>G	XM_005245091.1:c.1485C>G
BT-20	chr1	161761276	G	C	ATF6, ATF6	p.A145P, p.A145P	1	123	99.1935	NM_007348.2:c.433G>C	NM_007348.3:c.433G>C
BT-20	chr1	161761312	C	T	ATF6, ATF6	p.P157S, p.P157S	1	137	99.2754	NM_007348.2:c.469C>T	NM_007348.3:c.469C>T
BT-20	chr1	161967681	A	G	OLFML2B, OLFML2B	p.W470R, p.W471R	0	74	100	NM_015441.1:c.1408T>C	XM_005245075.1:c.1414T>C	XM_005245076.1:c.1411T>C
BT-20	chr1	162825457	C	A	C1orf110, C1orf110	p.R93S, p.R92S	0	128	100	NM_178550.4:c.279G>T	XM_005245124.1:c.315G>T	XM_005245125.1:c.312G>T	XM_005245126.1:c.276G>T
BT-20	chr1	167095163	G	C	DUSP27	p.E265D	0	55	100	NM_001080426.1:c.795G>C	XM_005245603.1:c.795G>C	XM_005245604.1:c.678G>C
BT-20	chr1	167095765	G	A	DUSP27	p.R466H	0	39	100	NM_001080426.1:c.1397G>A	XM_005245603.1:c.1397G>A	XM_005245604.1:c.1280G>A
BT-20	chr1	167095881	G	A	DUSP27	p.A505T	0	53	100	NM_001080426.1:c.1513G>A	XM_005245603.1:c.1513G>A	XM_005245604.1:c.1396G>A
BT-20	chr1	167097739	C	A	DUSP27	p.T1124N	0	47	100	NM_001080426.1:c.3371C>A	XM_005245603.1:c.3371C>A	XM_005245604.1:c.3254C>A
BT-20	chr1	169390957	A	T	C1orf114, C1orf114, C1orf114, C1orf114, C1orf114	p.F238I, p.F238I, p.F238I, p.F238I, p.F238I	0	122	100	NM_021179.1:c.712T>A	XM_005245381.1:c.712T>A	XM_005245382.1:c.712T>A	XM_005245383.1:c.712T>A	XM_005245384.1:c.712T>A
BT-20	chr1	169391154	A	G	C1orf114, C1orf114, C1orf114, C1orf114, C1orf114	p.F172S, p.F172S, p.F172S, p.F172S, p.F172S	0	70	100	NM_021179.1:c.515T>C	XM_005245381.1:c.515T>C	XM_005245382.1:c.515T>C	XM_005245383.1:c.515T>C	XM_005245384.1:c.515T>C
BT-20	chr1	169509739	T	G	F5	p.E1530A	0	140	100	NM_000130.4:c.4589A>C
BT-20	chr1	169565346	C	A	SELP, SELP, SELP	p.V640L, p.V640L, p.V475L	1	123	99.1935	NM_003005.3:c.1918G>T	XM_005245435.1:c.1918G>T	XM_005245436.1:c.1918G>T	XM_005245437.1:c.1918G>T	XM_005245438.1:c.1918G>T	XM_005245439.1:c.1918G>T	XM_005245440.1:c.1732G>T
BT-20	chr1	169566313	C	T	SELP, SELP, SELP	p.D603N, p.D603N, p.D438N	0	116	100	NM_003005.3:c.1807G>A	XM_005245435.1:c.1807G>A	XM_005245436.1:c.1807G>A	XM_005245437.1:c.1807G>A	XM_005245438.1:c.1807G>A	XM_005245439.1:c.1807G>A	XM_005245440.1:c.1621G>A
BT-20	chr1	169673838	G	A	SELL, SELL, SELL	p.P226S, p.P166S, p.P226S	0	137	100	NM_000655.3:c.637C>T	NM_000655.4:c.676C>T	NR_029467.1:n.605C>T
BT-20	chr1	169695870	G	A	SELE	p.L575F	0	152	100	NM_000450.2:c.1723C>T
BT-20	chr1	169823718	T	C	SCYL3, SCYL3, SCYL3	p.Q213R, p.Q621R, p.Q567R	0	317	100	NM_018186.2:c.*1590T>C	XM_005245317.1:c.*1590T>C	XM_005245318.1:c.*1590T>C	XM_005245319.1:c.*1590T>C	NM_020423.5:c.1700A>G	NM_020423.6:c.1700A>G	NM_181093.2:c.1862A>G	NM_181093.3:c.1862A>G
BT-20	chr1	169985756	C	T	KIFAP3, KIFAP3, KIFAP3, KIFAP3, KIFAP3	p.D304N, p.D344N, p.D300N, p.D266N, p.D46N	113	51	31.0976	NM_001204514.1:c.796G>A	NM_001204516.1:c.898G>A	NM_001204517.1:c.910G>A	NM_014970.2:c.1030G>A	NM_014970.3:c.1030G>A	XM_005244970.1:c.1030G>A	XM_005244971.1:c.1030G>A	XM_005244972.1:c.937G>A
BT-20	chr1	171076856	C	T	FMO3, FMO3, FMO3, FMO3	p.T101I, p.T121I, p.T58I, p.T121I	73	27	27	NM_001002294.1:c.362C>T	NM_001002294.2:c.362C>T	NM_006894.4:c.362C>T	NM_006894.5:c.362C>T	XM_005245043.1:c.302C>T	XM_005245044.1:c.173C>T
BT-20	chr1	171076966	G	A	FMO3, FMO3, FMO3, FMO3	p.E138K, p.E158K, p.E95K, p.E158K	0	129	100	NM_001002294.1:c.472G>A	NM_001002294.2:c.472G>A	NM_006894.4:c.472G>A	NM_006894.5:c.472G>A	XM_005245043.1:c.412G>A	XM_005245044.1:c.283G>A
BT-20	chr1	171083242	A	G	FMO3, FMO3, FMO3, FMO3	p.E288G, p.E308G, p.E245G, p.E308G	0	157	100	NM_001002294.1:c.923A>G	NM_001002294.2:c.923A>G	NM_006894.4:c.923A>G	NM_006894.5:c.923A>G	XM_005245043.1:c.863A>G	XM_005245044.1:c.734A>G
BT-20	chr1	171168584	C	T	FMO2	p.S195L	0	124	100	NM_001460.2:c.584C>T	NM_001460.3:c.584C>T	XM_005245039.1:c.584C>T
BT-20	chr1	171509327	G	A	PRRC2C	p.A906T	0	71	100	NM_015172.3:c.2716G>A	XM_005245015.1:c.2722G>A	XM_005245016.1:c.2716G>A	XM_005245017.1:c.2722G>A	XM_005245018.1:c.2707G>A	XM_005245019.1:c.2722G>A	XM_005245020.1:c.2722G>A	XM_005245021.1:c.2722G>A	XM_005245022.1:c.2722G>A	XM_005245023.1:c.2722G>A	XM_005245024.1:c.2722G>A	XM_005245025.1:c.2722G>A	XM_005245026.1:c.2722G>A	XM_005245027.1:c.2722G>A	XM_005245028.1:c.2722G>A	XM_005245029.1:c.2722G>A	XM_005245030.1:c.2722G>A
BT-20	chr1	171514731	C	G	PRRC2C, PRRC2C	p.S1624C, p.S601C	0	77	100	NM_015172.3:c.4871C>G	XM_005245015.1:c.4877C>G	XM_005245016.1:c.4871C>G	XM_005245017.1:c.4877C>G	XM_005245018.1:c.4862C>G	XM_005245019.1:c.4877C>G	XM_005245020.1:c.4877C>G	XM_005245021.1:c.4877C>G	XM_005245022.1:c.4877C>G	XM_005245023.1:c.4877C>G	XM_005245024.1:c.4877C>G	XM_005245025.1:c.4877C>G	XM_005245026.1:c.4877C>G	XM_005245027.1:c.4877C>G	XM_005245028.1:c.4877C>G	XM_005245029.1:c.4877C>G	XM_005245030.1:c.4877C>G
BT-20	chr1	171526910	G	A	PRRC2C, PRRC2C	p.A1885T, p.A862T	0	76	100	NM_015172.3:c.5653G>A	XM_005245015.1:c.5659G>A	XM_005245016.1:c.5653G>A	XM_005245017.1:c.5659G>A	XM_005245018.1:c.5644G>A	XM_005245019.1:c.5659G>A	XM_005245020.1:c.5659G>A	XM_005245021.1:c.5518G>A	XM_005245022.1:c.5659G>A	XM_005245023.1:c.5659G>A	XM_005245024.1:c.5659G>A	XM_005245025.1:c.5659G>A	XM_005245026.1:c.5659G>A	XM_005245027.1:c.5659G>A	XM_005245028.1:c.5659G>A	XM_005245029.1:c.5659G>A	XM_005245030.1:c.5659G>A
BT-20	chr1	171753039	A	G	METTL13, METTL13, METTL13, METTL13	p.M105V, p.M19V, p.M104V, p.M105V	0	145	100	NM_001007239.1:c.313A>G	NM_014955.2:c.55A>G	NM_015935.4:c.313A>G	XM_005245255.1:c.310A>G	XM_005245256.1:c.313A>G
BT-20	chr1	172410967	G	A	PIGC, PIGC, PIGC	p.P266S, p.P266S, p.P266S	0	146	100	NM_002642.3:c.796C>T	NM_153747.1:c.796C>T	NM_139240.2:c.22-3246G>A	NM_139240.3:c.22-3246G>A	XM_005245608.1:c.-2438G>A	XM_005245610.1:c.-2505G>A	XM_005245611.1:c.-46-6614G>A
BT-20	chr1	172437592	G	A	C1orf105	p.S137N	0	146	100	NM_139240.2:c.410G>A	NM_139240.3:c.410G>A	XM_005245608.1:c.410G>A	XM_005245609.1:c.380G>A	XM_005245610.1:c.257G>A	XM_005245611.1:c.257G>A
BT-20	chr1	175046789	A	G	TNN, TNN	p.R79G, p.R79G	0	52	100	NM_022093.1:c.235A>G
BT-20	chr1	175087729	T	C	TNN	p.W807R	0	111	100	NM_022093.1:c.2419T>C
BT-20	chr1	175375469	C	A	TNR, TNR, TNR	p.A128S, p.A128S, p.A128S	0	70	100	NM_003285.2:c.382G>T
BT-20	chr1	175375802	T	C	TNR, TNR, TNR	p.I17V, p.I17V, p.I17V	0	100	100	NM_003285.2:c.49A>G
BT-20	chr1	176863836	G	C	ASTN1, ASTN1, ASTN1	p.H934Q, p.H934Q, p.H934Q	0	73	100	NM_004319.1:c.2802C>G	NM_207108.1:c.2802C>G	XM_005245195.1:c.2802C>G
BT-20	chr1	176863867	T	C	ASTN1, ASTN1, ASTN1	p.H924R, p.H924R, p.H924R	0	83	100	NM_004319.1:c.2771A>G	NM_207108.1:c.2771A>G	XM_005245195.1:c.2771A>G
BT-20	chr1	177929987	T	C	SEC16B, SEC16B, SEC16B	p.H293R, p.H292R, p.H293R	0	93	100	NM_033127.2:c.875A>G	XM_005245573.1:c.878A>G	XM_005245574.1:c.878A>G
BT-20	chr1	179562740	G	C	TDRD5, TDRD5, TDRD5, TDRD5	p.R126S, p.R126S, p.R126S, p.R126S	0	198	100	XM_002342121.1:c.*2747G>C	NM_001199085.1:c.378G>C	NM_001199089.1:c.378G>C	NM_001199091.1:c.378G>C	NM_173533.2:c.378G>C	NM_173533.3:c.378G>C	XM_005244934.1:c.378G>C	XM_005244935.1:c.378G>C	XM_005244936.1:c.378G>C
BT-20	chr1	179852074	T	C	TOR1AIP1, TOR1AIP1	p.M146T, p.M146T	0	81	100	XM_005244937.1:c.-5812A>G	XM_002342122.1:c.-469A>G	NM_001267578.1:c.437T>C	NM_015602.2:c.437T>C	NM_015602.3:c.437T>C
BT-20	chr1	179959750	A	G	CEP350, CEP350	p.R76G, p.R77G	0	220	100	NM_014810.4:c.229A>G	XM_005245635.1:c.229A>G	XM_005245636.1:c.229A>G	XM_005245637.1:c.229A>G	XM_005245638.1:c.229A>G	XM_005245639.1:c.173-1447A>G	XM_005245640.1:c.229A>G
BT-20	chr1	179989742	G	C	CEP350, CEP350, CEP350	p.E944Q, p.E779Q, p.E945Q	0	55	100	NM_014810.4:c.2833G>C	XM_005245635.1:c.2833G>C	XM_005245636.1:c.2833G>C	XM_005245637.1:c.2833G>C	XM_005245638.1:c.2833G>C	XM_005245639.1:c.2770G>C	XM_005245640.1:c.2833G>C
BT-20	chr1	180885430	T	C	KIAA1614	p.L64P	0	94	100	NM_020950.1:c.191T>C	XM_005245376.1:c.191T>C
BT-20	chr1	180913597	A	G	KIAA1614, KIAA1614, KIAA1614	p.N169D, p.N1078D, p.N699D	0	110	100	NM_020950.1:c.3232A>G	XM_005245376.1:c.3232A>G
BT-20	chr1	181701799	T	A	CACNA1E, CACNA1E, CACNA1E, CACNA1E	p.D85E, p.D859E, p.D840E, p.D859E	0	72	100	NM_000721.2:c.2577T>A	NM_000721.3:c.2577T>A	NM_001205293.1:c.2577T>A	NM_001205294.1:c.2520T>A	XM_005245477.1:c.2577T>A
BT-20	chr1	181702616	G	A	CACNA1E, CACNA1E, CACNA1E, CACNA1E	p.G224S, p.G998S, p.G979S, p.G998S	0	49	100	NM_000721.2:c.2992G>A	NM_000721.3:c.2992G>A	NM_001205293.1:c.2992G>A	NM_001205294.1:c.2935G>A	XM_005245477.1:c.2992G>A
BT-20	chr1	181745300	A	T	CACNA1E, CACNA1E, CACNA1E, CACNA1E	p.I961F, p.I1735F, p.I1716F, p.I1735F	99	28	22.0472	NM_000721.2:c.5203A>T	NM_000721.3:c.5203A>T	NM_001205293.1:c.5203A>T	NM_001205294.1:c.5146A>T	XM_005245477.1:c.5191A>T
BT-20	chr1	182369233	A	G	TEDDM1	p.Y130H	0	61	100	NM_172000.3:c.388T>C
BT-20	chr1	182509459	G	A	RGSL1	p.G858R	117	61	34.2697	NM_001137669.1:c.2572G>A	XM_005245137.1:c.2677G>A
BT-20	chr1	182551337	A	C	RNASEL, RNASEL	p.D541E, p.D541E	1	93	98.9362	NM_021133.2:c.1623T>G	NM_021133.3:c.1623T>G	XM_005245411.1:c.1623T>G
BT-20	chr1	182554557	C	T	RNASEL, RNASEL, RNASEL	p.R462Q, p.R462Q, p.R462Q	0	151	100	NM_021133.2:c.1385G>A	NM_021133.3:c.1385G>A	XM_005245411.1:c.1385G>A
BT-20	chr1	183085755	A	G	LAMC1	p.I458V	0	86	100	NM_002293.3:c.1372A>G	XM_005245149.1:c.1372A>G
BT-20	chr1	183094547	T	C	LAMC1	p.L888P	0	142	100	NM_002293.3:c.2663T>C	XM_005245149.1:c.2663T>C
BT-20	chr1	183532364	T	A	NCF2, NCF2, NCF2, NCF2	p.N419I, p.N338I, p.N419I, p.N374I	0	91	100	NM_000433.3:c.1256A>T	NM_001127651.1:c.1256A>T	NM_001127651.2:c.1256A>T	NM_001190789.1:c.1013A>T	NM_001190794.1:c.1121A>T	XM_005245207.1:c.1148A>T
BT-20	chr1	183542387	T	C	NCF2, NCF2, NCF2	p.K181R, p.K181R, p.K136R	0	84	100	NM_000433.3:c.542A>G	NM_001127651.1:c.542A>G	NM_001127651.2:c.542A>G	NM_001190789.1:c.367-2413A>G	NM_001190794.1:c.407A>G	XM_005245207.1:c.501+1235A>G
BT-20	chr1	186026474	T	C	HMCN1	p.I2418T	0	169	100	NM_031935.2:c.7253T>C
BT-20	chr1	186043904	C	T	HMCN1	p.A2724V	0	139	100	NM_031935.2:c.8171C>T
BT-20	chr1	186052024	G	A	HMCN1	p.G2939S	0	196	100	NM_031935.2:c.8815G>A
BT-20	chr1	186277088	G	C	PRG4, PRG4, PRG4, PRG4	p.C653S, p.C705S, p.C612S, p.C746S	0	204	100	NM_001127708.1:c.2114G>C	NM_001127709.1:c.1958G>C	NM_001127710.1:c.1835G>C	NM_005807.3:c.2237G>C	XM_005244822.1:c.2108G>C	XM_005244823.1:c.1835G>C	NM_003292.2:c.*6015C>G
BT-20	chr1	186946912	G	A	PLA2G4A, PLA2G4A	p.R651K, p.R591K	0	194	100	NM_024420.2:c.1952G>A	XM_005245267.1:c.1841G>A	XM_005245268.1:c.1772G>A
BT-20	chr1	197031021	C	T	F13B	p.R115H	0	129	100	NM_001994.2:c.344G>A	XM_005244953.1:c.344G>A	XM_005244954.1:c.266-18G>A	XM_005244955.1:c.122-18G>A
BT-20	chr1	197070442	G	T	ASPM, ASPM	p.L2647I, p.L495I	0	112	100	NM_001206846.1:c.4066-5148C>A	NM_018136.4:c.7939C>A
BT-20	chr1	197070697	T	C	ASPM, ASPM	p.S2562G, p.S410G	0	136	100	NM_001206846.1:c.4066-5403A>G	NM_018136.4:c.7684A>G
BT-20	chr1	197070901	A	G	ASPM, ASPM	p.Y2494H, p.Y342H	0	213	100	NM_001206846.1:c.4066-5607T>C	NM_018136.4:c.7480T>C
BT-20	chr1	197480986	C	T	DENND1B	p.G563S	0	86	100	NM_001142795.1:c.1627G>A	NM_001195215.1:c.1687G>A	XM_005244931.1:c.1627G>A	XM_005244932.1:c.835G>A
BT-20	chr1	198687300	G	A	PTPRC, PTPRC, PTPRC, PTPRC, PTPRC	p.D396N, p.D444N, p.D462N, p.D347N, p.D508N	108	50	31.6456	NM_002838.3:c.1522G>A	NM_002838.4:c.1528G>A	NM_080921.2:c.1039G>A	NM_080921.3:c.1045G>A	NM_080922.2:c.1378G>A
BT-20	chr1	200880869	A	C	C1orf106, C1orf106	p.R416S, p.R501S	0	68	100	NM_001142569.1:c.1248A>C	NM_001142569.2:c.1248A>C	NM_018265.2:c.1503A>C	NM_018265.3:c.1545A>C
BT-20	chr1	201009182	A	G	CACNA1S	p.L1800S	0	39	100	NM_000069.2:c.5399T>C	XM_005245478.1:c.5342T>C
BT-20	chr1	201052310	A	T	CACNA1S	p.L458H	0	65	100	NM_000069.2:c.1373T>A	XM_005245478.1:c.1373T>A
BT-20	chr1	201166383	G	A	IGFN1	p.R102H	0	56	100	NM_001164586.1:c.305G>A	XM_005245580.1:c.305G>A	XM_005245581.1:c.305G>A
BT-20	chr1	201175227	C	A	IGFN1	p.D402E	0	106	100	NM_001164586.1:c.1206C>A	XM_005245580.1:c.1206C>A	XM_005245581.1:c.1206C>A
BT-20	chr1	201175715	G	T	IGFN1	p.R565L	0	50	100	NM_001164586.1:c.1694G>T	XM_005245580.1:c.1694G>T	XM_005245581.1:c.1694G>T
BT-20	chr1	201176018	A	G	IGFN1	p.D666G	0	37	100	NM_001164586.1:c.1997A>G	XM_005245580.1:c.1997A>G	XM_005245581.1:c.1997A>G
BT-20	chr1	201181223	A	G	IGFN1	p.N2401S	0	64	100	NM_001164586.1:c.7202A>G	NM_178275.4:c.-1319A>G	XM_005245580.1:c.7202A>G	XM_005245581.1:c.7202A>G
BT-20	chr1	201183424	G	A	IGFN1	p.V2950I	0	59	100	NM_001164586.1:c.8848G>A	NM_178275.4:c.328G>A	XM_005245580.1:c.8848G>A	XM_005245581.1:c.8848G>A
BT-20	chr1	201184878	C	A	IGFN1	p.S3069R	0	88	100	NM_001164586.1:c.9207C>A	NM_178275.4:c.687C>A	XM_005245580.1:c.9207C>A	XM_005245581.1:c.9207C>A
BT-20	chr1	201869257	G	A	LMOD1, LMOD1, LMOD1	p.T244M, p.T295M, p.T295M	0	114	100	XM_002342126.1:c.-628G>A	NM_012134.2:c.884C>T	XM_001719327.2:c.457G>A
BT-20	chr1	201973565	G	A	RNPEP, RNPEP	p.V579I, p.V280I	0	107	100	NM_020216.3:c.1735G>A	XM_005245418.1:c.1342G>A	XM_005245419.1:c.1123G>A	XM_005245420.1:c.865G>A	XM_005245421.1:c.865G>A	XM_002342157.1:c.*3740C>T	XR_108327.1:n.312-4110C>T
BT-20	chr1	202092360	G	A	GPR37L1	p.G90D	0	63	100	NM_004767.3:c.269G>A
BT-20	chr1	202129826	T	C	PTPN7	p.Q37R	0	48	100	NM_001199797.1:c.174+689A>G	NM_002832.2:c.-206A>G	NM_002832.3:c.110A>G	NM_080588.1:c.-1179A>G	NM_080588.2:c.-1179A>G	NR_037663.1:n.891A>G	NR_037664.1:n.891A>G	XM_005245377.1:c.-309A>G	XM_005245378.1:c.-535A>G
BT-20	chr1	202183308	C	T	LGR6	p.S9L	1	33	97.0588	NM_001017403.1:c.213-11243C>T	NM_001017404.1:c.26C>T	NM_021636.2:c.56+10305C>T	XM_005245404.1:c.26C>T
BT-20	chr1	202287206	T	C	LGR6, LGR6, LGR6	p.V453A, p.V540A, p.V592A	0	134	100	NM_001017403.1:c.1775T>C	NM_001017404.1:c.1358T>C	NM_021636.2:c.1619T>C	XM_005245404.1:c.1646T>C
BT-20	chr1	202287754	G	A	LGR6, LGR6, LGR6	p.V636M, p.V723M, p.V775M	0	53	100	NM_001017403.1:c.2323G>A	NM_001017404.1:c.1906G>A	NM_021636.2:c.2167G>A	XM_005245404.1:c.2194G>A
BT-20	chr1	202710733	C	G	KDM5B, KDM5B, KDM5B	p.E903Q, p.E939Q, p.E745Q	0	102	100	NM_006618.3:c.2707G>C
BT-20	chr1	203152801	T	C	CHI3L1, CHI3L1	p.R145G, p.R145G	0	112	100	NM_001276.2:c.433A>G	XM_005244857.1:c.433A>G
BT-20	chr1	203194186	C	T	CHIT1	p.G102S	0	113	100	NM_001256125.1:c.257+611G>A	NM_001270509.1:c.304G>A	NM_003465.2:c.304G>A	NR_045784.1:n.400G>A	NR_045785.1:n.400G>A
BT-20	chr1	203768328	T	C	ZBED6	p.F560L	0	105	100	NM_014827.4:c.-259-2375T>C	XM_005245642.1:c.-647-2375T>C	XM_005245643.1:c.-259-2375T>C	XM_005245644.1:c.-259-2375T>C	XM_005245645.1:c.-3962T>C	NM_001174108.1:c.1678T>C
BT-20	chr1	203769532	G	A	ZBED6	p.S961N	0	107	100	NM_014827.4:c.-259-1171G>A	XM_005245642.1:c.-647-1171G>A	XM_005245643.1:c.-259-1171G>A	XM_005245644.1:c.-259-1171G>A	XM_005245645.1:c.-2758G>A	NM_001174108.1:c.2882G>A
BT-20	chr1	204159787	G	C	KISS1	p.P81R	0	17	100	NM_002256.3:c.242C>G
BT-20	chr1	204199614	C	T	PLEKHA6	p.R837K	0	74	100	NM_014935.2:c.2510G>A	NM_014935.4:c.2510G>A	XM_005244966.1:c.3209G>A	XM_005244967.1:c.2897G>A	XM_005244968.1:c.2834G>A
BT-20	chr1	204237416	C	T	PLEKHA6	p.V43I	0	76	100	NM_014935.2:c.127G>A	NM_014935.4:c.127G>A	XM_005244966.1:c.451G>A	XM_005244967.1:c.451G>A	XM_005244968.1:c.451G>A	XR_108334.1:n.-1959C>T
BT-20	chr1	204379617	T	C	PPP1R15B	p.N308S	0	119	100	XM_002342130.1:c.-1327T>C	NM_032833.3:c.923A>G	XM_005245551.1:c.923A>G
BT-20	chr1	204587047	G	A	LRRN2, LRRN2, LRRN2, LRRN2	p.P692S, p.P692S, p.P692S, p.P692S	0	76	100	XR_241080.1:n.4133+1701G>A	NM_006338.2:c.2074C>T	NM_201630.1:c.2074C>T	XM_005244827.1:c.2074C>T
BT-20	chr1	204587569	G	C	LRRN2, LRRN2, LRRN2, LRRN2	p.L518V, p.L518V, p.L518V, p.L518V	0	69	100	XR_241080.1:n.4133+2223G>C	NM_006338.2:c.1552C>G	NM_201630.1:c.1552C>G	XM_005244827.1:c.1552C>G
BT-20	chr1	204589101	G	A	LRRN2, LRRN2, LRRN2, LRRN2	p.P7L, p.P7L, p.P7L, p.P7L	0	53	100	XR_241080.1:n.4134-1172G>A	NM_006338.2:c.20C>T	NM_201630.1:c.20C>T	XM_005244827.1:c.20C>T
BT-20	chr1	205027737	G	A	CNTN2, CNTN2, CNTN2	p.A145T, p.A36T, p.A36T	0	58	100	NM_005076.2:c.433G>A	NM_005076.3:c.433G>A	XM_005245467.1:c.433G>A
BT-20	chr1	205031116	C	T	CNTN2, CNTN2, CNTN2, CNTN2	p.P366L, p.P257L, p.P257L, p.P154L	0	185	100	NM_005076.2:c.1097C>T	NM_005076.3:c.1097C>T	XM_005245467.1:c.1097C>T
BT-20	chr1	205042840	G	A	CNTN2, CNTN2	p.V1024I, p.V812I	0	34	100	NM_005076.2:c.3070G>A	NM_005076.3:c.3070G>A	XM_005245467.1:c.3070G>A
BT-20	chr1	205053150	A	G	TMEM81	p.F100S	0	109	100	NM_203376.1:c.299T>C	NM_001193272.1:c.*4765T>C	NM_001193273.1:c.*4765T>C	NM_005057.2:c.*4765T>C	NM_005057.3:c.*4765T>C	XM_005245398.1:c.*4765T>C	XM_005245399.1:c.*4765T>C	XM_005245400.1:c.*4765T>C	XM_005245401.1:c.*4765T>C	XM_005245402.1:c.*4765T>C
BT-20	chr1	205053219	C	T	TMEM81	p.R77Q	0	136	100	NM_203376.1:c.230G>A	NM_001193272.1:c.*4696G>A	NM_001193273.1:c.*4696G>A	NM_005057.2:c.*4696G>A	NM_005057.3:c.*4696G>A	XM_005245398.1:c.*4696G>A	XM_005245399.1:c.*4696G>A	XM_005245400.1:c.*4696G>A	XM_005245401.1:c.*4696G>A	XM_005245402.1:c.*4696G>A
BT-20	chr1	205130413	A	G	DSTYK, DSTYK, DSTYK	p.C102R, p.C641R, p.C641R	0	69	100	NM_015375.2:c.1921T>C	NM_199462.2:c.1921T>C
BT-20	chr1	205272918	G	A	NUAK2	p.A516V	0	46	100	NM_030952.1:c.1547C>T	XM_005245515.1:c.806C>T
BT-20	chr1	205740668	G	C	RAB7L1, RAB7L1, RAB7L1, RAB7L1	p.Q32E, p.Q80E, p.Q104E, p.Q104E	0	129	100	NM_001135662.1:c.310C>G	NM_001135663.1:c.238C>G	NM_001135664.1:c.94C>G	NM_003929.2:c.310C>G	XM_005245569.1:c.310C>G	XM_005245570.1:c.310C>G	XM_005245571.1:c.310C>G
BT-20	chr1	205814497	T	C	PM20D1	p.I149V	0	65	100	NM_152491.3:c.445A>G	NM_152491.4:c.445A>G	XR_241071.1:n.521A>G
BT-20	chr1	207015957	T	C	IL19, IL19	p.F175S, p.F213S	0	168	100	NM_013371.2:c.524T>C	NM_013371.3:c.524T>C	NM_153758.1:c.638T>C	NM_153758.2:c.638T>C
BT-20	chr1	207074905	T	C	IL24, IL24	p.Y125H, p.Y124H	1	101	99.0196	NM_001142472.1:c.*3459A>G	NM_001142473.1:c.*3459A>G	NM_001193338.1:c.*3580A>G	NM_005449.4:c.*3459A>G	XM_005273351.1:c.*3580A>G	XM_005273352.1:c.*3459A>G	NM_001185156.1:c.373T>C	NM_001185157.1:c.307-438T>C	NM_001185158.1:c.108-438T>C	NM_006850.2:c.370T>C	NM_006850.3:c.370T>C	NM_181339.1:c.-105T>C	XM_005273024.1:c.373T>C
BT-20	chr1	207083133	G	T	FAIM3, FAIM3, FAIM3, FAIM3	p.T264N, p.P196T, p.P308T, p.P217T	0	27	100	NM_001142472.1:c.922C>A	NM_001142473.1:c.586C>A	NM_001193338.1:c.791C>A	NM_005449.4:c.922C>A	XM_005273351.1:c.922C>A	XM_005273352.1:c.649C>A
BT-20	chr1	207195779	A	G	C1orf116, C1orf116, C1orf116	p.S444P, p.S198P, p.S198P	0	51	100	NM_001083924.1:c.592T>C	NM_023938.5:c.1330T>C	XM_005273258.1:c.1261T>C	XM_005273259.1:c.592T>C
BT-20	chr1	207653395	C	A	CR2, CR2, CR2	p.A1062E, p.A1003E, p.A941E	0	129	100	NM_001006658.1:c.3185C>A	NM_001006658.2:c.3185C>A	NM_001877.3:c.3008C>A	NM_001877.4:c.3008C>A
BT-20	chr1	207760773	C	T	CR1, CR1, CR1, CR1	p.T1408M, p.T1408M, p.T958M, p.T1858M	0	286	100	NM_000573.3:c.4223C>T	NM_000651.4:c.5573C>T	XM_005273064.1:c.5189C>T
BT-20	chr1	207782707	A	G	CR1, CR1, CR1, CR1	p.N1540S, p.N1540S, p.N1090S, p.N1990S	0	95	100	NM_000573.3:c.4619A>G	NM_000651.4:c.5969A>G	XM_005273064.1:c.5585A>G
BT-20	chr1	207782916	A	T	CR1, CR1, CR1, CR1	p.T1610S, p.T1610S, p.T1160S, p.T2060S	0	71	100	NM_000573.3:c.4828A>T	NM_000651.4:c.6178A>T	XM_005273064.1:c.5794A>T
BT-20	chr1	207795320	A	G	CR1, CR1, CR1	p.T1969A, p.T1969A, p.T2419A	0	196	100	NM_000573.3:c.5905A>G	NM_000651.4:c.7255A>G	XM_005273064.1:c.6871A>G
BT-20	chr1	208390162	T	C	PLXNA2, PLXNA2	p.E423G, p.E369G	0	51	100	NM_025179.3:c.1106A>G	XM_005273164.1:c.1151A>G	XM_005273165.1:c.1151A>G	XR_247028.1:n.1675A>G
BT-20	chr1	209950760	C	G	TRAF3IP3, TRAF3IP3, TRAF3IP3	p.Q373E, p.Q353E, p.Q373E	0	118	100	NM_025228.1:c.1057C>G	NM_025228.2:c.1117C>G	XM_005273274.1:c.1117C>G	XM_005273275.1:c.1117C>G	XM_005273276.1:c.1057C>G	XM_005273277.1:c.1117C>G	XM_005273278.1:c.*1827C>G	XM_005273279.1:c.325C>G	XM_005273280.1:c.325C>G	XR_247044.1:n.1538C>G	NM_152485.2:c.*5410G>C
BT-20	chr1	209956542	C	A	C1orf74, C1orf74	p.L146F, p.L146F	0	59	100	NM_025228.1:c.*1049C>A	NM_025228.2:c.*1049C>A	XM_005273274.1:c.*1049C>A	XM_005273275.1:c.*1049C>A	XM_005273276.1:c.*1049C>A	XM_005273277.1:c.*1068C>A	XM_005273279.1:c.*1049C>A	XM_005273280.1:c.*1049C>A	XR_247044.1:n.*887C>A	NM_152485.2:c.438G>T	NM_001206696.1:c.*5223G>T	NM_006147.2:c.*5223G>T	NM_006147.3:c.*5223G>T	XM_005273118.1:c.*5223G>T
BT-20	chr1	210004199	C	G	DIEXF	p.Q67E	0	107	100	NM_014388.6:c.199C>G	NM_014388.5:c.199C>G
BT-20	chr1	210004332	G	A	DIEXF	p.G111D	0	126	100	NM_014388.6:c.332G>A	NM_014388.5:c.332G>A
BT-20	chr1	210577884	G	A	HHAT, HHAT, HHAT, HHAT, HHAT, HHAT, HHAT, HHAT	p.S117N, p.S182N, p.S182N, p.S137N, p.S117N, p.S182N, p.S119N, p.S183N	0	109	100	NM_001122834.1:c.545G>A	NM_001122834.2:c.545G>A	NM_001170564.1:c.274-13614G>A	NM_001170580.1:c.545G>A	NM_001170587.1:c.548G>A	NM_001170588.1:c.350G>A	NM_018194.3:c.545G>A	NM_018194.4:c.545G>A	XM_005273178.1:c.410G>A	XM_005273179.1:c.356G>A	XM_005273180.1:c.350G>A
BT-20	chr1	212273639	C	T	DTL, DTL, DTL	p.A165V, p.A436V, p.A394V	0	80	100	NM_016448.2:c.1307C>T	XM_005273159.1:c.1181C>T
BT-20	chr1	212798977	A	G	FAM71A	p.N253S	2	68	97.1429	NM_001030287.2:c.*6080A>G	NM_001030287.3:c.*6080A>G	NM_001040619.1:c.*6530A>G	NM_001040619.2:c.*6530A>G	NM_001206484.1:c.*6253A>G	NM_001206484.2:c.*6080A>G	NM_001206485.1:c.*7386A>G	NM_001206486.1:c.*6530A>G	NM_001206486.2:c.*6530A>G	NM_001206488.1:c.*6041A>G	NM_001206488.2:c.*6080A>G	NM_001674.2:c.*6080A>G	NM_001674.3:c.*6080A>G	NM_004024.4:c.*6439A>G	XM_005273146.1:c.*6080A>G	NM_153606.2:c.758A>G	NM_153606.3:c.758A>G
BT-20	chr1	212799870	A	G	FAM71A	p.N551D	0	74	100	NM_153606.2:c.1651A>G	NM_153606.3:c.1651A>G
BT-20	chr1	212911836	T	C	NSL1, NSL1	p.M254V, p.M213V	0	162	100	NM_001042549.1:c.*203A>G	NM_015471.3:c.760A>G	XM_005273093.1:c.637A>G	XM_005273094.1:c.500-11315A>G
BT-20	chr1	213009469	A	G	C1orf227	p.I8T	0	109	100	NM_001024601.2:c.23T>C
BT-20	chr1	213031948	G	C	FLVCR1	p.A52P	0	22	100	NM_014053.2:c.154G>C	NM_014053.3:c.154G>C	XR_247024.1:n.328G>C	NR_027285.1:n.-468C>G	NR_027286.1:n.-468C>G
BT-20	chr1	213068595	C	T	FLVCR1	p.T544M	0	117	100	NM_014053.2:c.1631C>T	NM_014053.3:c.1631C>T	XR_247024.1:n.1805C>T
BT-20	chr1	214492286	G	A	SMYD2, SMYD2	p.G73E, p.G165E	0	83	100	NM_020197.2:c.494G>A
BT-20	chr1	214558119	T	G	PTPN14, PTPN14, PTPN14	p.H261P, p.H124P, p.H360P	0	74	100	NM_005401.3:c.1079A>C	NM_005401.4:c.1079A>C	XR_247032.1:n.1653A>C
BT-20	chr1	214826196	G	A	CENPF	p.R2729Q	0	89	100	NM_016343.3:c.8186G>A	XM_005273008.1:c.8120G>A
BT-20	chr1	214830617	A	G	CENPF	p.R2943G	0	125	100	NM_016343.3:c.8827A>G	XM_005273008.1:c.8761A>G
BT-20	chr1	214837110	C	G	CENPF	p.N3106K	0	115	100	NM_016343.3:c.9318C>G	XM_005273008.1:c.9252C>G
BT-20	chr1	216348764	C	T	USH2A, USH2A	p.R1486K, p.R1486K	0	124	100	NM_007123.5:c.4457G>A	NM_206933.2:c.4457G>A
BT-20	chr1	216595306	C	T	USH2A, USH2A	p.A125T, p.A125T	1	118	99.1597	NM_007123.5:c.373G>A	NM_206933.2:c.373G>A
BT-20	chr1	219383867	T	C	LYPLAL1	p.F68L	0	98	100	NM_138794.3:c.362-7T>C	XM_005273046.1:c.314-7T>C	XM_005273047.1:c.248-7T>C	XM_005273048.1:c.248-7T>C	XM_005273049.1:c.248-7T>C	XM_005273050.1:c.202T>C
BT-20	chr1	219383905	A	G	LYPLAL1, LYPLAL1, LYPLAL1, LYPLAL1, LYPLAL1	p.I115M, p.I7M, p.I131M, p.I80M, p.I7M	0	264	100	NM_138794.3:c.393A>G	XM_005273046.1:c.345A>G	XM_005273047.1:c.279A>G	XM_005273048.1:c.279A>G	XM_005273049.1:c.279A>G	XM_005273050.1:c.240A>G
BT-20	chr1	220197625	G	T	EPRS, EPRS, EPRS, EPRS	p.D308E, p.D109E, p.D308E, p.D59E	0	119	100	NM_004446.2:c.924C>A	XM_005273086.1:c.924C>A
BT-20	chr1	221057646	C	T	HLX	p.P356L	0	46	100	XM_001714926.1:c.-1877G>A	XM_002342169.1:c.529G>A	NM_021958.3:c.1067C>T
BT-20	chr1	221057739	C	G	HLX	p.A387G	0	45	100	XM_001714926.1:c.-1970G>C	XM_002342169.1:c.436G>C	NM_021958.3:c.1160C>G
BT-20	chr1	222802006	A	G	MIA3, MIA3	p.K318E, p.K482E	0	72	100	NM_198551.2:c.1444A>G	XM_005273121.1:c.1444A>G
BT-20	chr1	222923351	A	G	FAM177B	p.Q143R	0	112	100	NM_207468.2:c.428A>G	XM_005273129.1:c.428A>G	XM_005273130.1:c.241+2928A>G
BT-20	chr1	223283910	A	G	TLR5, TLR5, TLR5	p.F822L, p.F822L, p.F822L	0	154	100	NM_003268.4:c.2464T>C	NM_003268.5:c.2464T>C	XM_005273241.1:c.2464T>C	XM_005273242.1:c.2464T>C	XM_005273243.1:c.2464T>C
BT-20	chr1	223284528	A	G	TLR5, TLR5, TLR5	p.F616L, p.F616L, p.F616L	0	118	100	NM_003268.4:c.1846T>C	NM_003268.5:c.1846T>C	XM_005273241.1:c.1846T>C	XM_005273242.1:c.1846T>C	XM_005273243.1:c.1846T>C
BT-20	chr1	223567803	G	A	C1orf65	p.G329D	0	16	100	NM_152610.2:c.986G>A
BT-20	chr1	223718651	G	A	CAPN8	p.T483M	0	161	100	NM_001143962.1:c.1475C>T
BT-20	chr1	223900408	C	G	CAPN2	p.D22E	0	35	100	NM_001146068.1:c.4-5056C>G	NM_001748.4:c.66C>G
BT-20	chr1	223949314	G	C	CAPN2, CAPN2, CAPN2	p.E443Q, p.E102Q, p.E521Q	0	109	100	NM_001146068.1:c.1327G>C	NM_001748.4:c.1561G>C
BT-20	chr1	225142710	A	T	DNAH14, DNAH14, DNAH14, DNAH14	p.T43S, p.T43S, p.T43S, p.T43S	0	102	100	NM_001145154.1:c.127A>T	NM_001373.1:c.127A>T	NM_144989.2:c.127A>T
BT-20	chr1	225152253	C	T	DNAH14, DNAH14, DNAH14, DNAH14	p.P147L, p.P147L, p.P147L, p.P147L	0	253	100	NM_001145154.1:c.440C>T	NM_001373.1:c.440C>T	NM_144989.2:c.440C>T
BT-20	chr1	225211422	T	C	DNAH14, DNAH14, DNAH14	p.F405L, p.F405L, p.F382L	0	96	100	NM_001145154.1:c.1213T>C	NM_001373.1:c.1213T>C
BT-20	chr1	225266966	C	G	DNAH14	p.L828V	0	154	100	NM_001373.1:c.2482C>G
BT-20	chr1	225268343	A	G	DNAH14	p.K1010R	0	94	100	NM_001373.1:c.3029A>G
BT-20	chr1	225268346	G	A	DNAH14	p.R1011Q	0	96	100	NM_001373.1:c.3032G>A
BT-20	chr1	225452983	A	G	DNAH14	p.N2435S	0	138	100	NM_001373.1:c.7304A>G
BT-20	chr1	225495168	G	A	DNAH14	p.R2911H	0	203	100	NM_001373.1:c.8732G>A
BT-20	chr1	225519212	G	A	DNAH14	p.R3173Q	0	133	100	NM_001373.1:c.9518G>A
BT-20	chr1	225521101	G	C	DNAH14	p.E3232Q	0	111	100	NM_001373.1:c.9694G>C
BT-20	chr1	225607144	C	T	LBR, LBR	p.S154N, p.S154N	0	85	100	NM_002296.2:c.461G>A	NM_002296.3:c.461G>A	NM_194442.1:c.461G>A	NM_194442.2:c.461G>A	XM_005273125.1:c.461G>A
BT-20	chr1	226074563	T	G	LEFTY1	p.D322A	0	106	100	NM_014698.1:c.-4765A>C	NM_014698.2:c.-4765A>C	XM_005273358.1:c.-4574A>C	XM_002342171.1:c.260T>G	NM_020997.2:c.965A>C	NM_020997.3:c.965A>C	XM_005273009.1:c.863A>C
BT-20	chr1	226352498	T	G	ACBD3	p.E187D	0	161	100	NM_022735.3:c.561A>C
BT-20	chr1	226923505	G	T	ITPKB, ITPKB	p.P552Q, p.P552Q	0	89	100	NM_002221.3:c.1655C>A	XM_005273120.1:c.1655C>A
BT-20	chr1	227216775	C	T	CDC42BPA, CDC42BPA, CDC42BPA, CDC42BPA, CDC42BPA, CDC42BPA, CDC42BPA, CDC42BPA	p.V511I, p.V1304I, p.V1223I, p.V1284I, p.V1276I, p.V460I, p.V603I, p.V182I	0	102	100	NM_003607.3:c.3910G>A	NM_014826.4:c.3667G>A	XM_005273317.1:c.4063G>A	XM_005273318.1:c.4054G>A	XM_005273319.1:c.3997G>A	XM_005273320.1:c.3949G>A	XM_005273321.1:c.3910G>A	XM_005273322.1:c.4015G>A	XM_005273323.1:c.3820G>A	XM_005273324.1:c.3949G>A	XM_005273325.1:c.3751G>A	XM_005273326.1:c.3850G>A	XM_005273327.1:c.3826G>A
BT-20	chr1	227923081	G	A	JMJD4, JMJD4	p.A11V, p.A11V	0	9	100	NM_053052.3:c.-30G>A	XM_005273041.1:c.-30G>A	XM_005273042.1:c.-30G>A	XM_005273043.1:c.-396G>A	XM_005273044.1:c.-214G>A	NR_024485.1:n.*1003G>A	NR_024486.1:n.*1003G>A	NM_001161465.1:c.32C>T	NM_023007.1:c.32C>T	NM_023007.2:c.32C>T	XM_005273233.1:c.32C>T
BT-20	chr1	228033197	A	G	PRSS38	p.M204V	0	48	100	NM_183062.2:c.610A>G
BT-20	chr1	228362682	G	A	IBA57, IBA57	p.G18S, p.G211S	0	63	100	NM_001010867.2:c.631G>A
BT-20	chr1	228444565	T	A	OBSCN, OBSCN	p.V1508D, p.V1508D	0	62	100	NM_001098623.1:c.4523T>A	NM_001098623.2:c.4523T>A	NM_001271223.2:c.4799T>A	NM_052843.2:c.4523T>A	NM_052843.3:c.4523T>A	XM_005273287.1:c.4799T>A	XM_005273288.1:c.4799T>A	XM_005273289.1:c.4799T>A	XM_005273290.1:c.4799T>A	XM_005273291.1:c.4799T>A	XM_005273292.1:c.4799T>A	XM_005273293.1:c.4799T>A	XM_005273294.1:c.4799T>A	XM_005273295.1:c.4523T>A	XM_005273296.1:c.4799T>A	XM_005273297.1:c.4523T>A	XM_005273298.1:c.4799T>A	XM_005273299.1:c.4799T>A	XM_005273300.1:c.4799T>A	XM_005273301.1:c.4799T>A	XM_005273302.1:c.4247T>A	XM_005273303.1:c.4799T>A	XM_005273304.1:c.4799T>A	XM_005273305.1:c.4799T>A	XM_005273306.1:c.3695T>A	XM_005273307.1:c.4799T>A	XM_005273308.1:c.4799T>A	XM_005273309.1:c.4799T>A	XM_005273310.1:c.4799T>A
BT-20	chr1	228456147	T	C	OBSCN	p.L39S	0	96	100	NM_001098623.1:c.4862-84T>C	NM_001098623.2:c.4862-84T>C	NM_001271223.2:c.5414-84T>C	NM_052843.2:c.4862-84T>C	NM_052843.3:c.4862-84T>C	XM_005273287.1:c.5138-84T>C	XM_005273288.1:c.5138-84T>C	XM_005273289.1:c.5138-84T>C	XM_005273290.1:c.5138-84T>C	XM_005273291.1:c.5138-84T>C	XM_005273292.1:c.5138-84T>C	XM_005273293.1:c.5138-84T>C	XM_005273294.1:c.5138-84T>C	XM_005273295.1:c.4862-84T>C	XM_005273296.1:c.5138-3479T>C	XM_005273297.1:c.4862-84T>C	XM_005273298.1:c.5138-84T>C	XM_005273299.1:c.5138-84T>C	XM_005273300.1:c.5138-84T>C	XM_005273301.1:c.5138-84T>C	XM_005273302.1:c.4586-84T>C	XM_005273303.1:c.5137+4055T>C	XM_005273304.1:c.5138-84T>C	XM_005273305.1:c.5138-84T>C	XM_005273306.1:c.4034-84T>C	XM_005273307.1:c.5138-84T>C	XM_005273308.1:c.5138-84T>C	XM_005273309.1:c.5138-84T>C	XM_005273310.1:c.5138-84T>C
BT-20	chr1	228464248	T	G	OBSCN, OBSCN	p.D2106E, p.D2106E	0	14	100	NM_001098623.1:c.6318T>G	NM_001098623.2:c.6318T>G	NM_001271223.2:c.7443T>G	NM_052843.2:c.6318T>G	NM_052843.3:c.6318T>G	XM_005273287.1:c.7167T>G	XM_005273288.1:c.7167T>G	XM_005273289.1:c.7167T>G	XM_005273290.1:c.7167T>G	XM_005273291.1:c.7167T>G	XM_005273292.1:c.7167T>G	XM_005273293.1:c.7167T>G	XM_005273294.1:c.7167T>G	XM_005273295.1:c.6891T>G	XM_005273296.1:c.6891T>G	XM_005273297.1:c.6891T>G	XM_005273298.1:c.7167T>G	XM_005273299.1:c.7167T>G	XM_005273300.1:c.7167T>G	XM_005273301.1:c.7167T>G	XM_005273302.1:c.6615T>G	XM_005273303.1:c.6594T>G	XM_005273304.1:c.7167T>G	XM_005273305.1:c.7167T>G	XM_005273306.1:c.6063T>G	XM_005273307.1:c.7167T>G	XM_005273308.1:c.7167T>G	XM_005273309.1:c.7167T>G	XM_005273310.1:c.7167T>G
BT-20	chr1	228464276	T	C	OBSCN, OBSCN	p.F2116L, p.F2116L	0	16	100	NM_001098623.1:c.6346T>C	NM_001098623.2:c.6346T>C	NM_001271223.2:c.7471T>C	NM_052843.2:c.6346T>C	NM_052843.3:c.6346T>C	XM_005273287.1:c.7195T>C	XM_005273288.1:c.7195T>C	XM_005273289.1:c.7195T>C	XM_005273290.1:c.7195T>C	XM_005273291.1:c.7195T>C	XM_005273292.1:c.7195T>C	XM_005273293.1:c.7195T>C	XM_005273294.1:c.7195T>C	XM_005273295.1:c.6919T>C	XM_005273296.1:c.6919T>C	XM_005273297.1:c.6919T>C	XM_005273298.1:c.7195T>C	XM_005273299.1:c.7195T>C	XM_005273300.1:c.7195T>C	XM_005273301.1:c.7195T>C	XM_005273302.1:c.6643T>C	XM_005273303.1:c.6622T>C	XM_005273304.1:c.7195T>C	XM_005273305.1:c.7195T>C	XM_005273306.1:c.6091T>C	XM_005273307.1:c.7195T>C	XM_005273308.1:c.7195T>C	XM_005273309.1:c.7195T>C	XM_005273310.1:c.7195T>C
BT-20	chr1	228469801	G	C	OBSCN, OBSCN, OBSCN, OBSCN	p.G2789R, p.G2789R, p.G45R, p.G488R	0	59	100	NM_001098623.1:c.8365G>C	NM_001098623.2:c.8365G>C	NM_001271223.2:c.9652G>C	NM_052843.2:c.8365G>C	NM_052843.3:c.8365G>C	XM_005273287.1:c.9376G>C	XM_005273288.1:c.9376G>C	XM_005273289.1:c.9376G>C	XM_005273290.1:c.9376G>C	XM_005273291.1:c.9376G>C	XM_005273292.1:c.9376G>C	XM_005273293.1:c.9376G>C	XM_005273294.1:c.9376G>C	XM_005273295.1:c.9100G>C	XM_005273296.1:c.9100G>C	XM_005273297.1:c.9100G>C	XM_005273298.1:c.9376G>C	XM_005273299.1:c.9376G>C	XM_005273300.1:c.9376G>C	XM_005273301.1:c.9376G>C	XM_005273302.1:c.8824G>C	XM_005273303.1:c.8803G>C	XM_005273304.1:c.9376G>C	XM_005273305.1:c.9376G>C	XM_005273306.1:c.8272G>C	XM_005273307.1:c.9376G>C	XM_005273308.1:c.9376G>C	XM_005273309.1:c.9376G>C	XM_005273310.1:c.9376G>C
BT-20	chr1	228503677	A	G	OBSCN, OBSCN	p.H4381R, p.H4381R	0	76	100	NM_001098623.1:c.13142A>G	NM_001098623.2:c.13142A>G	NM_001271223.2:c.16013A>G	NM_052843.2:c.13142A>G	NM_052843.3:c.13142A>G	XM_005273287.1:c.16313A>G	XM_005273288.1:c.16313A>G	XM_005273289.1:c.16313A>G	XM_005273290.1:c.16313A>G	XM_005273291.1:c.16277A>G	XM_005273292.1:c.16049A>G	XM_005273293.1:c.16049A>G	XM_005273294.1:c.16049A>G	XM_005273295.1:c.16037A>G	XM_005273296.1:c.16037A>G	XM_005273297.1:c.16037A>G	XM_005273298.1:c.16004A>G	XM_005273299.1:c.15785A>G	XM_005273300.1:c.15785A>G	XM_005273301.1:c.15785A>G	XM_005273302.1:c.15761A>G	XM_005273303.1:c.15740A>G	XM_005273304.1:c.15521A>G	XM_005273305.1:c.15257A>G	XM_005273306.1:c.15209A>G	XM_005273307.1:c.15191A>G	XM_005273308.1:c.13673A>G	XM_005273309.1:c.16313A>G	XM_005273310.1:c.16313A>G
BT-20	chr1	228504472	T	C	OBSCN, OBSCN	p.C4450R, p.C4450R	0	27	100	NM_001098623.1:c.13348T>C	NM_001098623.2:c.13348T>C	NM_001271223.2:c.16219T>C	NM_052843.2:c.13348T>C	NM_052843.3:c.13348T>C	XM_005273287.1:c.16519T>C	XM_005273288.1:c.16519T>C	XM_005273289.1:c.16519T>C	XM_005273290.1:c.16519T>C	XM_005273291.1:c.16483T>C	XM_005273292.1:c.16255T>C	XM_005273293.1:c.16255T>C	XM_005273294.1:c.16255T>C	XM_005273295.1:c.16243T>C	XM_005273296.1:c.16243T>C	XM_005273297.1:c.16243T>C	XM_005273298.1:c.16210T>C	XM_005273299.1:c.15991T>C	XM_005273300.1:c.15991T>C	XM_005273301.1:c.15991T>C	XM_005273302.1:c.15967T>C	XM_005273303.1:c.15946T>C	XM_005273304.1:c.15727T>C	XM_005273305.1:c.15463T>C	XM_005273306.1:c.15415T>C	XM_005273307.1:c.15397T>C	XM_005273308.1:c.13879T>C	XM_005273309.1:c.16519T>C	XM_005273310.1:c.16519T>C
BT-20	chr1	228504591	C	A	OBSCN, OBSCN	p.H4489Q, p.H4489Q	0	15	100	NM_001098623.1:c.13467C>A	NM_001098623.2:c.13467C>A	NM_001271223.2:c.16338C>A	NM_052843.2:c.13467C>A	NM_052843.3:c.13467C>A	XM_005273287.1:c.16638C>A	XM_005273288.1:c.16638C>A	XM_005273289.1:c.16638C>A	XM_005273290.1:c.16638C>A	XM_005273291.1:c.16602C>A	XM_005273292.1:c.16374C>A	XM_005273293.1:c.16374C>A	XM_005273294.1:c.16374C>A	XM_005273295.1:c.16362C>A	XM_005273296.1:c.16362C>A	XM_005273297.1:c.16362C>A	XM_005273298.1:c.16329C>A	XM_005273299.1:c.16110C>A	XM_005273300.1:c.16110C>A	XM_005273301.1:c.16110C>A	XM_005273302.1:c.16086C>A	XM_005273303.1:c.16065C>A	XM_005273304.1:c.15846C>A	XM_005273305.1:c.15582C>A	XM_005273306.1:c.15534C>A	XM_005273307.1:c.15516C>A	XM_005273308.1:c.13998C>A	XM_005273309.1:c.16638C>A	XM_005273310.1:c.16638C>A
BT-20	chr1	228505204	G	A	OBSCN, OBSCN	p.R4534H, p.R4534H	0	98	100	NM_001098623.1:c.13601G>A	NM_001098623.2:c.13601G>A	NM_001271223.2:c.16472G>A	NM_052843.2:c.13601G>A	NM_052843.3:c.13601G>A	XM_005273287.1:c.16772G>A	XM_005273288.1:c.16772G>A	XM_005273289.1:c.16772G>A	XM_005273290.1:c.16772G>A	XM_005273291.1:c.16736G>A	XM_005273292.1:c.16508G>A	XM_005273293.1:c.16508G>A	XM_005273294.1:c.16508G>A	XM_005273295.1:c.16496G>A	XM_005273296.1:c.16496G>A	XM_005273297.1:c.16496G>A	XM_005273298.1:c.16463G>A	XM_005273299.1:c.16244G>A	XM_005273300.1:c.16244G>A	XM_005273301.1:c.16244G>A	XM_005273302.1:c.16220G>A	XM_005273303.1:c.16199G>A	XM_005273304.1:c.15980G>A	XM_005273305.1:c.15716G>A	XM_005273306.1:c.15668G>A	XM_005273307.1:c.15650G>A	XM_005273308.1:c.14132G>A	XM_005273309.1:c.16772G>A	XM_005273310.1:c.16772G>A
BT-20	chr1	228505668	C	G	OBSCN, OBSCN	p.S4642C, p.S4642C	0	51	100	NM_001098623.1:c.13925C>G	NM_001098623.2:c.13925C>G	NM_001271223.2:c.16796C>G	NM_052843.2:c.13925C>G	NM_052843.3:c.13925C>G	XM_005273287.1:c.17096C>G	XM_005273288.1:c.17096C>G	XM_005273289.1:c.17093C>G	XM_005273290.1:c.17096C>G	XM_005273291.1:c.17060C>G	XM_005273292.1:c.16832C>G	XM_005273293.1:c.16832C>G	XM_005273294.1:c.16832C>G	XM_005273295.1:c.16820C>G	XM_005273296.1:c.16820C>G	XM_005273297.1:c.16820C>G	XM_005273298.1:c.16787C>G	XM_005273299.1:c.16568C>G	XM_005273300.1:c.16568C>G	XM_005273301.1:c.16568C>G	XM_005273302.1:c.16544C>G	XM_005273303.1:c.16523C>G	XM_005273304.1:c.16304C>G	XM_005273305.1:c.16040C>G	XM_005273306.1:c.15992C>G	XM_005273307.1:c.15974C>G	XM_005273308.1:c.14456C>G	XM_005273309.1:c.17096C>G	XM_005273310.1:c.17096C>G
BT-20	chr1	228505739	G	A	OBSCN, OBSCN	p.G4666S, p.G4666S	1	83	98.8095	NM_001098623.1:c.13996G>A	NM_001098623.2:c.13996G>A	NM_001271223.2:c.16867G>A	NM_052843.2:c.13996G>A	NM_052843.3:c.13996G>A	XM_005273287.1:c.17167G>A	XM_005273288.1:c.17167G>A	XM_005273289.1:c.17164G>A	XM_005273290.1:c.17167G>A	XM_005273291.1:c.17131G>A	XM_005273292.1:c.16903G>A	XM_005273293.1:c.16903G>A	XM_005273294.1:c.16903G>A	XM_005273295.1:c.16891G>A	XM_005273296.1:c.16891G>A	XM_005273297.1:c.16891G>A	XM_005273298.1:c.16858G>A	XM_005273299.1:c.16639G>A	XM_005273300.1:c.16639G>A	XM_005273301.1:c.16639G>A	XM_005273302.1:c.16615G>A	XM_005273303.1:c.16594G>A	XM_005273304.1:c.16375G>A	XM_005273305.1:c.16111G>A	XM_005273306.1:c.16063G>A	XM_005273307.1:c.16045G>A	XM_005273308.1:c.14527G>A	XM_005273309.1:c.17167G>A	XM_005273310.1:c.17167G>A
BT-20	chr1	228509427	A	G	OBSCN, OBSCN	p.D4962G, p.D4962G	0	59	100	NM_001098623.1:c.14885A>G	NM_001098623.2:c.14885A>G	NM_001271223.2:c.17756A>G	NM_052843.2:c.14885A>G	NM_052843.3:c.14885A>G	XM_005273287.1:c.18056A>G	XM_005273288.1:c.18056A>G	XM_005273289.1:c.18053A>G	XM_005273290.1:c.18056A>G	XM_005273291.1:c.18020A>G	XM_005273292.1:c.17792A>G	XM_005273293.1:c.17792A>G	XM_005273294.1:c.17792A>G	XM_005273295.1:c.17780A>G	XM_005273296.1:c.17780A>G	XM_005273297.1:c.17780A>G	XM_005273298.1:c.17747A>G	XM_005273299.1:c.17528A>G	XM_005273300.1:c.17528A>G	XM_005273301.1:c.17528A>G	XM_005273302.1:c.17504A>G	XM_005273303.1:c.17483A>G	XM_005273304.1:c.17264A>G	XM_005273305.1:c.17000A>G	XM_005273306.1:c.16952A>G	XM_005273307.1:c.16934A>G	XM_005273308.1:c.15416A>G	XM_005273309.1:c.18056A>G	XM_005273310.1:c.18056A>G
BT-20	chr1	228525008	G	A	OBSCN, OBSCN, OBSCN	p.R5575H, p.R5575H, p.R203H	0	62	100	NM_001098623.1:c.16724G>A	NM_001098623.2:c.16724G>A	NM_001271223.2:c.19595G>A	NM_052843.2:c.16724G>A	NM_052843.3:c.16724G>A	XM_005273287.1:c.19895G>A	XM_005273288.1:c.19895G>A	XM_005273289.1:c.19892G>A	XM_005273290.1:c.19895G>A	XM_005273291.1:c.19859G>A	XM_005273292.1:c.19631G>A	XM_005273293.1:c.19631G>A	XM_005273294.1:c.19631G>A	XM_005273295.1:c.19619G>A	XM_005273296.1:c.19619G>A	XM_005273297.1:c.19619G>A	XM_005273298.1:c.19586G>A	XM_005273299.1:c.19367G>A	XM_005273300.1:c.19367G>A	XM_005273301.1:c.19367G>A	XM_005273302.1:c.19343G>A	XM_005273303.1:c.19322G>A	XM_005273304.1:c.19103G>A	XM_005273305.1:c.18839G>A	XM_005273306.1:c.18791G>A	XM_005273307.1:c.18773G>A	XM_005273308.1:c.17255G>A	XM_005273309.1:c.19895G>A	XM_005273310.1:c.19895G>A
BT-20	chr1	228584685	C	G	TRIM11, TRIM11, TRIM11	p.R273S, p.R274S, p.R274S	81	35	30.1724	NM_145214.2:c.822G>C	XM_005273281.1:c.819G>C
BT-20	chr1	229772693	T	G	URB2, URB2	p.V778G, p.V778G	0	91	100	NM_014777.2:c.2333T>G	XM_005273360.1:c.2333T>G
BT-20	chr1	230845794	A	G	AGT, AGT	p.M268T, p.M240T	1	58	98.3051	NM_000029.3:c.803T>C
BT-20	chr1	231488524	C	T	C1orf124	p.P296L	0	128	100	NM_001010984.1:c.*1172C>T	NM_032018.4:c.887C>T	NM_001010984.2:c.*1172C>T	NM_001261462.1:c.*1172C>T	NM_032018.5:c.887C>T	XM_005273284.1:c.733+154C>T	XM_005273285.1:c.718+1207C>T
BT-20	chr1	233134086	C	T	PCNXL2, PCNXL2	p.S553N, p.S1901N	0	105	100	NM_014801.3:c.5702G>A	XM_005273272.1:c.5093G>A
BT-20	chr1	233296041	G	A	PCNXL2	p.R1169W	0	99	100	NM_014801.3:c.3505C>T	XM_005273272.1:c.2896C>T	XR_247042.1:n.3734C>T
BT-20	chr1	234745009	A	G	IRF2BP2, IRF2BP2	p.S78P, p.S78P	0	8	100	NM_001077397.1:c.232T>C	NM_182972.2:c.232T>C
BT-20	chr1	235969733	G	T	LYST, LYST	p.F901L, p.F901L	87	29	25	NM_000081.2:c.2703C>A	NM_000081.3:c.2703C>A	XM_005273027.1:c.2703C>A	XM_005273028.1:c.2703C>A	XM_005273029.1:c.2703C>A	XM_005273030.1:c.2703C>A	XR_247020.1:n.3288C>A
BT-20	chr1	236381825	G	C	ERO1LB	p.H465Q	0	280	100	NM_019891.2:c.1395C>G	NM_019891.3:c.1395C>G	XM_005273244.1:c.967-32901G>C
BT-20	chr1	236700807	T	A	LGALS8, LGALS8, LGALS8, LGALS8, LGALS8	p.F19Y, p.F19Y, p.F19Y, p.F19Y, p.F19Y	0	169	100	XR_247110.1:n.-469A>T	NM_006499.3:c.56T>A	NM_006499.4:c.56T>A	NM_201543.1:c.56T>A	NM_201543.2:c.56T>A	NM_201544.1:c.56T>A	NM_201544.2:c.56T>A	NM_201545.1:c.56T>A	NM_201545.2:c.56T>A	XM_005273126.1:c.56T>A	XM_005273127.1:c.56T>A	XM_005273128.1:c.56T>A
BT-20	chr1	236700857	C	T	LGALS8, LGALS8, LGALS8, LGALS8, LGALS8	p.R36C, p.R36C, p.R36C, p.R36C, p.R36C	0	183	100	XR_247110.1:n.-519G>A	NM_006499.3:c.106C>T	NM_006499.4:c.106C>T	NM_201543.1:c.106C>T	NM_201543.2:c.106C>T	NM_201544.1:c.106C>T	NM_201544.2:c.106C>T	NM_201545.1:c.106C>T	NM_201545.2:c.106C>T	XM_005273126.1:c.106C>T	XM_005273127.1:c.106C>T	XM_005273128.1:c.106C>T
BT-20	chr1	236706862	G	C	LGALS8, LGALS8, LGALS8, LGALS8, LGALS8	p.R184S, p.R226S, p.R167S, p.R226S, p.R184S	0	158	100	NM_006499.3:c.678G>C	NM_006499.4:c.678G>C	NM_201543.1:c.552G>C	NM_201543.2:c.552G>C	NM_201544.1:c.552G>C	NM_201544.2:c.552G>C	NM_201545.1:c.678G>C	NM_201545.2:c.678G>C	XM_005273126.1:c.678G>C	XM_005273127.1:c.678G>C	XM_005273128.1:c.*721G>C
BT-20	chr1	236717926	T	C	HEATR1, HEATR1	p.E2017G, p.E1179G	0	176	100	NM_006499.3:c.*6465T>C	NM_006499.4:c.*6465T>C	NM_201543.1:c.*6465T>C	NM_201543.2:c.*6465T>C	NM_201544.1:c.*6465T>C	NM_201544.2:c.*6465T>C	NM_201545.1:c.*6465T>C	NM_201545.2:c.*6465T>C	XM_005273126.1:c.*6465T>C	XM_005273127.1:c.*6465T>C	NM_018072.4:c.6050A>G	NM_018072.5:c.6050A>G
BT-20	chr1	236718620	T	C	HEATR1, HEATR1	p.N1967D, p.N1129D	0	151	100	NM_006499.4:c.*7159T>C	NM_201543.2:c.*7159T>C	NM_201544.2:c.*7159T>C	NM_201545.2:c.*7159T>C	XM_005273126.1:c.*7159T>C	XM_005273127.1:c.*7159T>C	NM_018072.4:c.5899A>G	NM_018072.5:c.5899A>G
BT-20	chr1	236719193	A	G	HEATR1, HEATR1	p.V1854A, p.V1016A	0	192	100	NM_006499.4:c.*7732A>G	NM_201543.2:c.*7732A>G	NM_201544.2:c.*7732A>G	NM_201545.2:c.*7732A>G	XM_005273126.1:c.*7732A>G	XM_005273127.1:c.*7732A>G	NM_018072.4:c.5561T>C	NM_018072.5:c.5561T>C
BT-20	chr1	236721660	T	C	HEATR1, HEATR1	p.N1694S, p.N856S	0	198	100	NM_018072.4:c.5081A>G	NM_018072.5:c.5081A>G
BT-20	chr1	236749649	T	C	HEATR1	p.M607V	0	255	100	NM_018072.4:c.1819A>G	NM_018072.5:c.1819A>G
BT-20	chr1	236758887	T	C	HEATR1	p.H348R	0	257	100	NM_018072.4:c.1043A>G	NM_018072.5:c.1043A>G
BT-20	chr1	237604660	G	A	RYR2	p.M349I	83	102	55.1351	NM_001035.2:c.1047G>A	XM_005273224.1:c.1047G>A
BT-20	chr1	237841390	A	G	RYR2	p.Q2958R	0	274	100	NM_001035.2:c.8873A>G	XM_005273224.1:c.8873A>G
BT-20	chr1	240370702	A	G	FMN2, FMN2	p.T864A, p.T868A	0	112	100	NM_020066.4:c.2590A>G	XM_005273200.1:c.2602A>G
BT-20	chr1	241929542	G	A	WDR64, WDR64, WDR64	p.R367Q, p.R441Q, p.R647Q	0	215	100	NM_144625.3:c.1100G>A	NM_144625.4:c.1940G>A
BT-20	chr1	242045275	C	T	EXO1, EXO1, EXO1, EXO1	p.R722C, p.R723C, p.R723C, p.R723C	0	339	100	NM_003686.3:c.2167C>T	NM_003686.4:c.2167C>T	NM_006027.3:c.2167C>T	NM_006027.4:c.2167C>T	NM_130398.2:c.2167C>T	NM_130398.3:c.2167C>T	XM_005273350.1:c.2164C>T
BT-20	chr1	243493907	A	T	SDCCAG8, SDCCAG8, SDCCAG8, SDCCAG8	p.E378D, p.E233D, p.E190D, p.E190D	0	167	100	NM_006642.2:c.1134A>T	NM_006642.3:c.1134A>T	XM_005273011.1:c.1134A>T	XM_005273012.1:c.1134A>T	XM_005273013.1:c.1005A>T	XM_005273014.1:c.945A>T	XM_005273015.1:c.1134A>T	XM_005273016.1:c.840A>T	XM_005273017.1:c.1005A>T	XM_005273018.1:c.711A>T	XM_005273019.1:c.699A>T	XM_005273020.1:c.570A>T	XM_005273021.1:c.231A>T	XM_005273022.1:c.213A>T
BT-20	chr1	245851609	C	G	KIF26B, KIF26B, KIF26B	p.P1393R, p.P1775R, p.P1017R	0	10	100	NM_018012.3:c.5324C>G
BT-20	chr1	246670481	C	G	SMYD3	p.K13N	0	128	100	NM_001167740.1:c.39G>C	XM_005273227.1:c.39G>C	XM_005273228.1:c.39G>C
BT-20	chr1	246755124	T	C	CNST, CNST	p.L87S, p.L87S	0	157	100	NM_001139459.1:c.260T>C	NM_152609.2:c.260T>C	XM_005273081.1:c.428T>C	XM_005273082.1:c.383T>C	XM_005273083.1:c.-30T>C
BT-20	chr1	247162658	C	T	ZNF695, ZNF695, ZNF695	p.R84K, p.R72K, p.R84K	0	252	100	NM_001204221.1:c.251G>A	NM_020394.3:c.251G>A	NM_020394.4:c.251G>A	NR_037892.1:n.436G>A	NR_037894.1:n.432G>A
BT-20	chr1	247614617	C	T	OR2B11	p.G223D	0	117	100	NM_001004492.1:c.668G>A	NM_001079821.2:c.*2811C>T	NM_001127461.2:c.*2811C>T	NM_001127462.2:c.*2811C>T	NM_001243133.1:c.*2811C>T	NM_004895.4:c.*2811C>T	NM_183395.2:c.*2811C>T	XM_005273036.1:c.*2811C>T	XM_005273037.1:c.*2811C>T	XM_005273038.1:c.*2811C>T
BT-20	chr1	247614693	C	T	OR2B11	p.V198M	0	127	100	NM_001004492.1:c.592G>A	NM_001079821.2:c.*2887C>T	NM_001127461.2:c.*2887C>T	NM_001127462.2:c.*2887C>T	NM_001243133.1:c.*2887C>T	NM_004895.4:c.*2887C>T	NM_183395.2:c.*2887C>T	XM_005273036.1:c.*2887C>T	XM_005273037.1:c.*2887C>T	XM_005273038.1:c.*2887C>T
BT-20	chr1	247695612	G	A	OR2C3, OR2C3	p.P68S, p.P68S	0	201	100	NR_027309.2:n.-1506C>T	XM_005273072.1:c.-148+5256G>A	XM_005273073.1:c.-148+5256G>A	XM_005273074.1:c.-264+5256G>A	NM_198074.4:c.202C>T	NR_027309.1:n.-1506C>T
BT-20	chr1	247695756	T	C	OR2C3, OR2C3	p.T20A, p.T20A	0	129	100	NR_027309.2:n.-1650A>G	XM_005273072.1:c.-148+5400T>C	XM_005273073.1:c.-148+5400T>C	XM_005273074.1:c.-264+5400T>C	NM_198074.4:c.58A>G	NR_027309.1:n.-1650A>G
BT-20	chr1	247752161	T	C	OR2G2	p.L167P	0	230	100	NM_001001915.1:c.500T>C	XR_110860.1:n.1098-22908A>G
BT-20	chr1	247752367	A	G	OR2G2	p.R236G	0	693	100	NM_001001915.1:c.706A>G	XR_110860.1:n.1098-23114T>C
BT-20	chr1	247769752	A	G	OR2G3	p.I289V	0	59	100	NM_001001914.1:c.865A>G	XR_110860.1:n.1097+29405T>C
BT-20	chr1	247875415	A	G	OR6F1	p.F215L	0	184	100	NM_001005286.1:c.643T>C	XM_005273091.1:c.-13+71684A>G	XM_005273092.1:c.-13+71684A>G
BT-20	chr1	247875583	G	C	OR6F1	p.P159A	0	74	100	NM_001005286.1:c.475C>G	XM_005273091.1:c.-13+71852G>C	XM_005273092.1:c.-13+71852G>C
BT-20	chr1	247875975	A	G	OR6F1	p.F28S	1	135	99.2647	NM_001005286.1:c.83T>C	XM_005273091.1:c.-13+72244A>G	XM_005273092.1:c.-13+72244A>G
BT-20	chr1	247978319	A	G	OR14A16	p.I238T	0	251	100	XM_005273091.1:c.-12-45600A>G	XM_005273092.1:c.-12-45600A>G	NM_001001966.1:c.713T>C
BT-20	chr1	248039294	G	A	TRIM58	p.V322I	0	120	100	NM_015431.3:c.964G>A	XM_005273091.1:c.532G>A	XM_005273092.1:c.532G>A
BT-20	chr1	248129240	G	A	OR2AK2	p.V203M	0	193	100	NM_001004491.1:c.607G>A	NM_175911.2:c.-144+28554G>A
BT-20	chr1	248512749	G	A	OR14C36	p.G225R	0	125	100	NM_001001918.1:c.673G>A
BT-20	chr1	248512767	G	T	OR14C36	p.D231Y	0	129	100	NM_001001918.1:c.691G>T
BT-20	chr1	248550976	T	G	OR2T6	p.C23G	0	145	100	NM_001005471.1:c.67T>G
BT-20	chr1	248569369	A	G	OR2T1	p.H25R	0	168	100	NM_030904.1:c.74A>G
BT-20	chr1	248789504	T	C	OR2T11	p.Q309R	0	103	100	NM_001001964.1:c.926A>G
BT-20	chr1	248790075	A	G	OR2T11	p.C119R	0	152	100	NM_001001964.1:c.355T>C
BT-20	chr1	248845097	C	T	OR14I1	p.S170N	0	138	100	NM_001004734.1:c.509G>A	XM_005273131.1:c.560G>A	XM_005273132.1:c.509G>A
BT-20	chr1	248845458	C	T	OR14I1	p.D50N	0	79	100	NM_001004734.1:c.148G>A	XM_005273131.1:c.199G>A	XM_005273132.1:c.148G>A
BT-20	chr1	248845499	A	G	OR14I1	p.V36A	0	90	100	NM_001004734.1:c.107T>C	XM_005273131.1:c.158T>C	XM_005273132.1:c.107T>C
BT-20	chr10	1142208	T	C	WDR37	p.X250R	0	40	100	NM_014023.3:c.726+22T>C	XM_005252416.1:c.726+22T>C	XM_005252417.1:c.726+22T>C	XM_005252418.1:c.726+22T>C	XM_005252419.1:c.726+22T>C	XM_005252420.1:c.726+22T>C	XM_005252421.1:c.726+22T>C	XM_005252422.1:c.627+22T>C	XM_005252423.1:c.627+22T>C	XR_242695.1:n.928+22T>C
BT-20	chr10	3180227	T	C	PITRM1, PITRM1, PITRM1	p.Q939R, p.Q1038R, p.Q1037R	14	10	41.6667	NM_001242339.1:c.*1456T>C	NM_002627.3:c.*1456T>C	NM_002627.4:c.*1456T>C	XM_005252465.1:c.*1456T>C	XM_005252466.1:c.*1456T>C	XM_005252467.1:c.*1456T>C	XM_005252468.1:c.*1456T>C	XR_109001.1:n.-3637T>C	NR_038284.1:n.-3566T>C	NM_001242307.1:c.3113A>G	NM_001242309.1:c.2816A>G	NM_014889.2:c.3110A>G	NM_014889.3:c.3110A>G	XM_005252345.1:c.2912A>G
BT-20	chr10	3200292	G	A	PITRM1, PITRM1, PITRM1, PITRM1, PITRM1, PITRM1	p.A365V, p.A397V, p.A368V, p.A397V, p.A397V, p.A389V	41	21	33.871	NM_001242307.1:c.1190C>T	NM_001242309.1:c.1094C>T	NM_014889.2:c.1190C>T	NM_014889.3:c.1190C>T	XM_005252345.1:c.1190C>T
BT-20	chr10	3202065	T	C	PITRM1, PITRM1, PITRM1, PITRM1, PITRM1, PITRM1	p.I296V, p.I328V, p.I299V, p.I328V, p.I328V, p.I320V	33	11	25	NM_001242307.1:c.982A>G	NM_001242309.1:c.886A>G	NM_014889.2:c.982A>G	NM_014889.3:c.982A>G	XM_005252345.1:c.982A>G
BT-20	chr10	5255025	A	G	AKR1C4	p.Q250R	0	68	100	NM_001818.2:c.749A>G	NM_001818.3:c.749A>G
BT-20	chr10	5260682	C	G	AKR1C4	p.L311V	8	23	74.1935	NM_001818.2:c.931C>G	NM_001818.3:c.931C>G
BT-20	chr10	5442951	C	T	TUBAL3	p.V35I	34	57	62.6374	NM_001171864.1:c.4-21G>A	NM_024803.1:c.103G>A	NM_024803.2:c.103G>A
BT-20	chr10	5541181	T	C	CALML5	p.K74R	13	5	27.7778	NM_017422.4:c.221A>G
BT-20	chr10	5541230	T	C	CALML5	p.S58G	16	9	36	NM_017422.4:c.172A>G
BT-20	chr10	5781628	T	G	FAM208B	p.C499G	0	69	100	NM_017782.3:c.1495T>G	NM_017782.4:c.1495T>G	XM_005252474.1:c.2215T>G	XM_005252475.1:c.1495T>G	XM_005252476.1:c.1768T>G	XM_005252477.1:c.1768T>G	XM_005252478.1:c.1495T>G	XM_005252479.1:c.1495T>G	XM_005252480.1:c.1495T>G	XM_005252481.1:c.1495T>G	XM_005252482.1:c.1495T>G	XM_005252483.1:c.1495T>G
BT-20	chr10	5788608	G	C	FAM208B	p.R1075P	0	86	100	NM_017782.3:c.3224G>C	NM_017782.4:c.3224G>C	XM_005252474.1:c.3944G>C	XM_005252475.1:c.3224G>C	XM_005252476.1:c.3497G>C	XM_005252477.1:c.3497G>C	XM_005252478.1:c.3224G>C	XM_005252479.1:c.3224G>C	XM_005252480.1:c.3224G>C	XM_005252481.1:c.3224G>C	XM_005252482.1:c.3224G>C	XM_005252483.1:c.3224G>C
BT-20	chr10	5790420	T	C	FAM208B, FAM208B	p.V523A, p.V1679A	0	50	100	NM_017782.3:c.5036T>C	NM_017782.4:c.5036T>C	XM_005252474.1:c.5756T>C	XM_005252475.1:c.5036T>C	XM_005252476.1:c.5309T>C	XM_005252477.1:c.5309T>C	XM_005252478.1:c.5036T>C	XM_005252479.1:c.5036T>C	XM_005252480.1:c.5036T>C	XM_005252481.1:c.5036T>C	XM_005252482.1:c.5036T>C	XM_005252483.1:c.5036T>C
BT-20	chr10	5804531	G	A	FAM208B, FAM208B	p.S1248N, p.S2404N	0	112	100	NM_001115156.1:c.*3438C>T	NM_001494.3:c.*3438C>T	XM_005252444.1:c.*3438C>T	NM_017782.3:c.7211G>A	NM_017782.4:c.7211G>A	XM_005252474.1:c.7931G>A	XM_005252475.1:c.7211G>A	XM_005252476.1:c.7484G>A	XM_005252477.1:c.7484G>A	XM_005252478.1:c.7211G>A	XM_005252479.1:c.7211G>A	XM_005252480.1:c.7211G>A	XM_005252481.1:c.7211G>A	XM_005252482.1:c.7211G>A	XM_005252483.1:c.7211G>A
BT-20	chr10	5920121	T	C	ANKRD16, ANKRD16	p.Q353R, p.Q353R	24	14	36.8421	NM_001009941.2:c.1058A>G	NM_001009942.2:c.953A>G	NM_001009943.2:c.*64A>G	NM_019046.2:c.1058A>G	XM_005252472.1:c.849+4848A>G	XM_005252473.1:c.*2947A>G
BT-20	chr10	7605067	C	T	ITIH5, ITIH5	p.R936Q, p.R722Q	0	123	100	NM_030569.4:c.2808G>A	NM_030569.5:c.2808G>A	NM_030569.6:c.2808G>A	NM_032817.3:c.2166G>A	NM_032817.4:c.2166G>A	NM_032817.5:c.2166G>A
BT-20	chr10	7605101	A	G	ITIH5, ITIH5	p.F925S, p.F711S	0	125	100	NM_030569.4:c.2774T>C	NM_030569.5:c.2774T>C	NM_030569.6:c.2774T>C	NM_032817.3:c.2132T>C	NM_032817.4:c.2132T>C	NM_032817.5:c.2132T>C
BT-20	chr10	7618686	T	G	ITIH5, ITIH5, ITIH5	p.T570P, p.T570P, p.T356P	0	34	100	NM_001001851.1:c.1708A>C	NM_001001851.2:c.1708A>C	NM_030569.4:c.1708A>C	NM_030569.5:c.1708A>C	NM_030569.6:c.1708A>C	NM_032817.3:c.1066A>C	NM_032817.4:c.1066A>C	NM_032817.5:c.1066A>C
BT-20	chr10	7749183	C	T	ITIH2	p.S60L	16	36	69.2308	NM_002216.2:c.179C>T
BT-20	chr10	7763661	A	G	ITIH2	p.N263S	0	42	100	NM_002216.2:c.788A>G
BT-20	chr10	8006798	A	G	TAF3	p.N442S	0	47	100	NM_031923.2:c.1325A>G	NM_031923.3:c.1325A>G
BT-20	chr10	8007559	G	C	TAF3	p.V696L	0	79	100	NM_031923.2:c.2086G>C	NM_031923.3:c.2086G>C
BT-20	chr10	8007560	T	C	TAF3	p.V696A	0	80	100	NM_031923.2:c.2087T>C	NM_031923.3:c.2087T>C
BT-20	chr10	11789382	G	A	ECHDC3	p.A69T	0	63	100	NM_024693.4:c.205G>A
BT-20	chr10	11797467	G	A	ECHDC3, ECHDC3	p.A20T, p.A151T	0	104	100	NM_024693.4:c.451G>A
BT-20	chr10	12111090	T	C	DHTKD1	p.F20L	0	10	100	NM_018706.5:c.58T>C	NM_018706.6:c.58T>C	XM_005252487.1:c.58T>C	XM_005252488.1:c.58T>C
BT-20	chr10	12131081	T	G	DHTKD1	p.Y272D	15	27	64.2857	NM_018706.5:c.814T>G	NM_018706.6:c.814T>G	XM_005252487.1:c.814T>G	XM_005252488.1:c.814T>G
BT-20	chr10	12143105	C	G	DHTKD1	p.I607M	0	75	100	NM_018706.5:c.1821C>G	NM_018706.6:c.1821C>G	XM_005252487.1:c.1821C>G	XM_005252488.1:c.1821C>G
BT-20	chr10	13166076	A	G	OPTN, OPTN, OPTN, OPTN, OPTN, OPTN	p.K265E, p.K322E, p.K316E, p.K322E, p.K322E, p.K322E	0	50	100	NM_001008211.1:c.964A>G	NM_001008212.1:c.964A>G	NM_001008213.1:c.964A>G	NM_021980.4:c.964A>G	XM_005252335.1:c.964A>G	XM_005252336.1:c.946A>G	XM_005252337.1:c.946A>G	XM_005252338.1:c.793A>G
BT-20	chr10	13340236	G	A	PHYH	p.P29S	52	23	30.6667	NM_001037537.1:c.-167+1184C>T	NM_006214.3:c.85C>T	XM_005252469.1:c.130C>T
BT-20	chr10	15008493	A	C	MEIG1	p.K9T	117	31	20.9459	NM_001080836.2:c.26A>C	XM_005252559.1:c.26A>C	XM_005252560.1:c.26A>C	XM_005252561.1:c.26A>C
BT-20	chr10	15145855	C	G	RPP38, RPP38, RPP38, RPP38	p.A181G, p.A181G, p.A181G, p.A181G	21	70	76.9231	NM_001097590.1:c.542C>G	NM_001097590.2:c.542C>G	NM_001265601.1:c.542C>G	NM_006414.3:c.542C>G	NM_006414.4:c.542C>G	NM_183005.3:c.542C>G	NM_183005.4:c.542C>G	NM_004808.2:c.*5339G>C	XM_005252642.1:c.*2831G>C	XM_005252643.1:c.*5339G>C
BT-20	chr10	15573050	A	G	ITGA8, ITGA8	p.V979A, p.V994A	0	96	100	NM_003638.1:c.2981T>C	XM_005252633.1:c.2936T>C
BT-20	chr10	16967401	C	T	CUBN	p.C2162Y	0	141	100	NM_001081.3:c.6485G>A
BT-20	chr10	16967586	C	G	CUBN	p.L2153F	205	59	22.3485	NM_001081.3:c.6459G>C
BT-20	chr10	17024503	G	A	CUBN	p.P1559S	0	91	100	NM_001081.3:c.4675C>T
BT-20	chr10	17147521	G	T	CUBN	p.P389T	97	39	28.6765	NM_001081.3:c.1165C>A
BT-20	chr10	17156151	A	G	CUBN	p.F253S	0	60	100	NM_001081.3:c.758T>C
BT-20	chr10	17204187	G	A	TRDMT1, TRDMT1, TRDMT1, TRDMT1	p.H42Y, p.H30Y, p.H101Y, p.H30Y	48	297	86.087	NM_004412.4:c.301C>T	NM_004412.5:c.301C>T	NM_176081.2:c.252-1814C>T	NM_176083.2:c.252-640C>T	XM_005252372.1:c.301C>T	XM_005252373.1:c.301C>T	XM_005252374.1:c.301C>T	XM_005252375.1:c.252-1814C>T	XM_005252376.1:c.88C>T	XM_005252377.1:c.124C>T	XM_005252378.1:c.88C>T
BT-20	chr10	17216556	C	T	TRDMT1, TRDMT1	p.R23Q, p.R23Q	35	175	83.3333	NM_004412.4:c.168G>A	NM_004412.5:c.168G>A	NM_176081.2:c.168G>A	NM_176083.2:c.168G>A	XM_005252372.1:c.168G>A	XM_005252373.1:c.168G>A	XM_005252374.1:c.168G>A	XM_005252375.1:c.168G>A	XM_005252376.1:c.-276G>A	XM_005252377.1:c.68G>A	XM_005252378.1:c.-276G>A
BT-20	chr10	18266989	G	A	SLC39A12, SLC39A12, SLC39A12, SLC39A12	p.V304I, p.V304I, p.V170I, p.V304I	25	162	86.631	NM_001145195.1:c.910G>A	NM_152725.3:c.910G>A	XM_005252393.1:c.508G>A	XM_005252392.1:c.910G>A
BT-20	chr10	21134282	C	G	NEBL	p.D378H	35	162	82.2335	NM_001173484.1:c.358-32413G>C	NM_006393.2:c.1132G>C	NM_213569.2:c.358-32413G>C	XM_005252341.1:c.1084G>C	XM_005252342.1:c.1030G>C	XM_005252343.1:c.1132G>C	XM_005252344.1:c.1132G>C	XR_242691.1:n.1252G>C
BT-20	chr10	21139389	T	C	NEBL	p.M351V	27	137	83.5366	NM_001173484.1:c.358-37520A>G	NM_006393.2:c.1051A>G	NM_213569.2:c.358-37520A>G	XM_005252341.1:c.1003A>G	XM_005252342.1:c.949A>G	XM_005252343.1:c.1051A>G	XM_005252344.1:c.1051A>G	XR_242691.1:n.1171A>G
BT-20	chr10	21414892	C	G	C10orf113	p.D110H	24	138	85.1852	NM_001010896.1:c.298G>C	NM_001010896.2:c.328G>C	NM_001177483.1:c.*123G>C	NM_001173484.1:c.164+46420G>C	NM_213569.2:c.164+46420G>C
BT-20	chr10	21415006	T	C	C10orf113	p.R72G	13	89	87.2549	NM_001010896.1:c.184A>G	NM_001010896.2:c.214A>G	NM_001177483.1:c.*9A>G	NM_001173484.1:c.164+46306A>G	NM_213569.2:c.164+46306A>G
BT-20	chr10	23319677	C	T	ARMC3, ARMC3, ARMC3	p.S470L, p.S726L, p.S733L	105	72	40.678	NM_173081.3:c.2198C>T	XM_005252379.1:c.2177C>T	XM_005252380.1:c.2003C>T	XM_005252381.1:c.1934C>T
BT-20	chr10	23482635	T	C	PTF1A	p.S263P	15	99	86.8421	NM_178161.2:c.787T>C
BT-20	chr10	24813454	G	A	KIAA1217, KIAA1217, KIAA1217, KIAA1217, KIAA1217, KIAA1217, KIAA1217, KIAA1217, KIAA1217, KIAA1217	p.A570T, p.A570T, p.A570T, p.A570T, p.A702T, p.A852T, p.A852T, p.A852T, p.A887T, p.A807T	57	15	20.8333	NM_001098500.1:c.2419G>A	NM_001098501.1:c.2554G>A	NM_019590.3:c.2659G>A	XM_005252500.1:c.2740G>A	XM_005252501.1:c.2740G>A	XM_005252502.1:c.2740G>A	XM_005252503.1:c.2659G>A	XM_005252521.1:c.2554G>A	XM_005252504.1:c.2635G>A	XM_005252505.1:c.2635G>A	XM_005252506.1:c.2740G>A	XM_005252507.1:c.2554G>A	XM_005252508.1:c.2554G>A	XM_005252509.1:c.2308G>A	XM_005252510.1:c.2740G>A	XM_005252511.1:c.2500G>A	XM_005252512.1:c.2209G>A	XM_005252513.1:c.2104G>A	XM_005252514.1:c.1813G>A	XM_005252515.1:c.1813G>A	XM_005252516.1:c.1708G>A	XM_005252517.1:c.2740G>A	XM_005252518.1:c.2740G>A	XM_005252519.1:c.2554G>A	XM_005252520.1:c.2740G>A	XM_005252522.1:c.2659G>A	XM_005252523.1:c.2635G>A	XM_005252524.1:c.2635G>A	XM_005252525.1:c.1708G>A	XM_005252526.1:c.1708G>A
BT-20	chr10	25701341	C	G	GPR158	p.A425G	0	172	100	NM_020752.2:c.1274C>G
BT-20	chr10	25888180	A	G	GPR158, GPR158	p.I1209V, p.I584V	24	97	80.1653	NM_020752.2:c.3625A>G
BT-20	chr10	27389197	T	C	ANKRD26, ANKRD26	p.Q20R, p.Q20R	0	54	100	NM_001256053.1:c.59A>G	NM_014915.2:c.59A>G	XM_005252409.1:c.59A>G	XM_005252410.1:c.59A>G	XM_005252411.1:c.59A>G	XM_005252414.1:c.59A>G
BT-20	chr10	27687775	T	C	PTCHD3	p.I584M	0	198	100	NM_001034842.3:c.1752A>G	XM_005252449.1:c.*4506A>G
BT-20	chr10	27702725	A	G	PTCHD3	p.L152P	16	56	77.7778	NM_001034842.3:c.455T>C	XM_005252449.1:c.455T>C
BT-20	chr10	27702786	A	C	PTCHD3	p.W132G	15	5	25	NM_001034842.3:c.394T>G	XM_005252449.1:c.394T>G
BT-20	chr10	28273157	C	G	ARMC4, ARMC4	p.G213A, p.G213A	155	49	24.0196	NM_018076.2:c.638G>C	XM_005252484.1:c.638G>C	XM_005252485.1:c.-1405G>C
BT-20	chr10	29822032	C	T	SVIL, SVIL	p.V422I, p.V422I	0	140	100	NM_003174.3:c.828-1815G>A	NM_021738.2:c.1264G>A	XM_005252564.1:c.1498G>A	XM_005252565.1:c.1498G>A	XM_005252566.1:c.1498G>A	XM_005252567.1:c.1498G>A	XM_005252568.1:c.1498G>A	XM_005252569.1:c.1498G>A	XM_005252570.1:c.1264G>A	XM_005252571.1:c.1264G>A	XM_005252572.1:c.1264G>A	XM_005252573.1:c.1264G>A
BT-20	chr10	30316072	C	G	KIAA1462, KIAA1462, KIAA1462	p.S1002T, p.S864T, p.S1002T	15	61	80.2632	NM_020848.1:c.3005G>C	NM_020848.2:c.3005G>C	XM_005252548.1:c.3005G>C	XM_005252549.1:c.2591G>C
BT-20	chr10	30336672	C	T	KIAA1462, KIAA1462, KIAA1462	p.E24K, p.E24K, p.E24K	75	20	21.0526	NM_020848.1:c.70G>A	NM_020848.2:c.70G>A	XM_005252548.1:c.70G>A	XM_005252549.1:c.-3093G>A
BT-20	chr10	31138817	G	A	ZNF438, ZNF438, ZNF438, ZNF438, ZNF438, ZNF438, ZNF438	p.P163S, p.P163S, p.P173S, p.P124S, p.P173S, p.P173S, p.P173S	0	118	100	XM_001723237.2:c.*2637G>A	NM_001143768.1:c.517C>T	NM_001143766.1:c.517C>T	NM_001143767.1:c.517C>T	NM_001143769.1:c.370C>T	NM_001143770.1:c.487C>T	NM_001143771.1:c.487C>T	NM_182755.2:c.517C>T	NR_026560.1:n.479+334C>T
BT-20	chr10	32580205	C	T	EPC1, EPC1, EPC1, EPC1	p.M287I, p.M237I, p.M287I, p.M237I	175	44	20.0913	NM_001272004.1:c.861G>A	NM_001272019.1:c.648G>A	NM_025209.2:c.861G>A	NM_025209.3:c.861G>A	NR_073538.1:n.1016G>A
BT-20	chr10	32745248	A	C	CCDC7, CCDC7, CCDC7	p.K148Q, p.K148Q, p.K148Q	32	138	81.1765	NM_001026383.1:c.442A>C	NM_145023.4:c.442A>C	XM_005252596.1:c.442A>C	XM_005252592.1:c.442A>C	XM_005252594.1:c.442A>C	XM_005252595.1:c.442A>C
BT-20	chr10	32856746	A	C	CCDC7, CCDC7	p.K449T, p.K449T	16	56	77.7778	NM_001026383.1:c.1346A>C	NM_145023.4:c.1346A>C	NM_024688.2:c.-378A>C	XM_005252596.1:c.1346A>C	XM_005252592.1:c.1197+2198A>C	XM_005252593.1:c.-378A>C	XM_005252594.1:c.1346A>C	XM_005252595.1:c.1346A>C
BT-20	chr10	32974969	A	G	C10orf68, C10orf68, C10orf68	p.I47V, p.I53V, p.I39V	0	237	100	NM_024688.2:c.115A>G	XM_005252592.1:c.1453A>G	XM_005252593.1:c.115A>G
BT-20	chr10	33123824	G	C	C10orf68, C10orf68, C10orf68, C10orf68	p.G347A, p.G336A, p.G364A, p.G388A	0	274	100	NM_024688.2:c.1163G>C	XM_005252592.1:c.2609G>C	XM_005252593.1:c.1271G>C
BT-20	chr10	33143396	G	A	C10orf68, C10orf68, C10orf68, C10orf68	p.V566I, p.V583I, p.V611I, p.V607I	0	268	100	NM_024688.2:c.1819G>A	XM_005252592.1:c.3349G>A	XM_005252593.1:c.2011G>A
BT-20	chr10	33552696	A	G	NRP1, NRP1, NRP1, NRP1, NRP1, NRP1, NRP1, NRP1	p.V179A, p.V179A, p.V179A, p.V179A, p.V179A, p.V179A, p.V179A, p.V179A	0	238	100	NM_001024628.2:c.536T>C	NM_001024629.2:c.536T>C	NM_001244972.1:c.536T>C	NM_001244973.1:c.536T>C	NM_003873.5:c.536T>C	NR_045259.1:n.877T>C
BT-20	chr10	37508256	G	C	ANKRD30A, ANKRD30A	p.V1150L, p.V1150L	39	171	81.4286	NM_052997.2:c.3448G>C	XM_005252639.1:c.1504G>C	XM_005252640.1:c.1489G>C
BT-20	chr10	43089965	G	A	ZNF33B, ZNF33B	p.R145C, p.R33C	0	192	100	NM_006955.1:c.433C>T	XM_005271825.1:c.97C>T
BT-20	chr10	44104101	C	T	ZNF485	p.R22W	72	150	67.5676	NM_145312.3:c.64C>T
BT-20	chr10	44112245	G	A	ZNF485, ZNF485	p.A252T, p.A161T	66	28	29.7872	NM_145312.3:c.754G>A
BT-20	chr10	45467204	T	C	RASSF4	p.C47R	26	50	65.7895	NM_007021.3:c.*5636A>G	NM_032023.3:c.63-17T>C	XM_005271833.1:c.63-17T>C	XM_005271834.1:c.63-17T>C	XM_005271835.1:c.-155-17T>C	XM_005271836.1:c.-144-17T>C	XR_110549.1:n.-4537T>C	XR_110550.1:n.-4537T>C	XR_110551.1:n.-4537T>C
BT-20	chr10	45496120	A	T	C10orf25	p.I63N	117	57	32.7586	XR_110552.1:n.*1559T>A	NM_001039380.1:c.188T>A	NM_001039380.2:c.188T>A	XM_005271833.1:c.*7343A>T	XM_005271834.1:c.*7343A>T	XM_005271835.1:c.*7343A>T	XM_005271836.1:c.*7343A>T	NM_006963.4:c.-396A>T
BT-20	chr10	45496126	G	A	C10orf25	p.P61L	53	117	68.8235	XR_110552.1:n.*1553C>T	NM_001039380.1:c.182C>T	NM_001039380.2:c.182C>T	XM_005271833.1:c.*7349G>A	XM_005271834.1:c.*7349G>A	XM_005271835.1:c.*7349G>A	XM_005271836.1:c.*7349G>A	NM_006963.4:c.-390G>A
BT-20	chr10	45499009	A	G	ZNF22, ZNF22	p.S65G, p.S65G	38	108	73.9726	XR_110552.1:n.1133T>C	NM_001039380.1:c.-2702T>C	NM_001039380.2:c.-2702T>C	NM_006963.4:c.193A>G
BT-20	chr10	46965018	C	G	SYT15, SYT15, SYT15	p.E309D, p.E187D, p.E309D	36	28	43.75	XR_246211.1:n.313-1461C>G	XR_110467.1:n.313-1461C>G	NM_031912.3:c.927G>C	NM_031912.4:c.927G>C	NM_181519.2:c.927G>C	XM_005270326.1:c.948G>C	XM_005270323.1:c.1107G>C	XM_005270324.1:c.1086G>C	XM_005270325.1:c.1107G>C	XM_005270327.1:c.927G>C	XM_005270328.1:c.561G>C	XR_246207.1:n.1695G>C
BT-20	chr10	46999178	A	C	GPRIN2, GPRIN2	p.T100P, p.T100P	5	14	73.6842	NM_014696.3:c.298A>C	XM_005270329.1:c.370A>C	XM_005270330.1:c.370A>C	XM_005270331.1:c.298A>C	XM_005270332.1:c.298A>C
BT-20	chr10	46999190	A	G	GPRIN2, GPRIN2	p.S104G, p.S104G	0	19	100	NM_014696.3:c.310A>G	XM_005270329.1:c.382A>G	XM_005270330.1:c.382A>G	XM_005270331.1:c.310A>G	XM_005270332.1:c.310A>G
BT-20	chr10	46999484	G	T	GPRIN2, GPRIN2	p.G202W, p.G202W	33	19	36.5385	NM_014696.3:c.604G>T	XM_005270329.1:c.676G>T	XM_005270330.1:c.676G>T	XM_005270331.1:c.604G>T	XM_005270332.1:c.604G>T
BT-20	chr10	46999577	G	T	GPRIN2, GPRIN2	p.A233S, p.A233S	3	16	84.2105	NM_014696.3:c.697G>T	XM_005270329.1:c.769G>T	XM_005270330.1:c.769G>T	XM_005270331.1:c.697G>T	XM_005270332.1:c.697G>T
BT-20	chr10	46999596	G	A	GPRIN2, GPRIN2	p.R239K, p.R239K	1	19	95	NM_014696.3:c.716G>A	XM_005270329.1:c.788G>A	XM_005270330.1:c.788G>A	XM_005270331.1:c.716G>A	XM_005270332.1:c.716G>A
BT-20	chr10	46999863	C	G	GPRIN2, GPRIN2	p.S328C, p.S328C	45	52	53.6082	NM_014696.3:c.983C>G	XM_005270329.1:c.1055C>G	XM_005270330.1:c.1055C>G	XM_005270331.1:c.983C>G	XM_005270332.1:c.983C>G
BT-20	chr10	47000004	T	C	GPRIN2, GPRIN2	p.V375A, p.V375A	1	65	98.4848	NM_014696.3:c.1124T>C	XM_005270329.1:c.1196T>C	XM_005270330.1:c.1196T>C	XM_005270331.1:c.1124T>C	XM_005270332.1:c.1124T>C
BT-20	chr10	47000079	T	C	GPRIN2, GPRIN2	p.L400P, p.L400P	50	51	50.495	NM_014696.3:c.1199T>C	XM_005270329.1:c.1271T>C	XM_005270330.1:c.1271T>C	XM_005270331.1:c.1199T>C	XM_005270332.1:c.1199T>C
BT-20	chr10	47087501	C	T	PPYR1, PPYR1, PPYR1	p.R240C, p.R240C, p.R240C	44	37	45.679	NM_001278794.1:c.718C>T	NM_005972.5:c.718C>T	NM_005972.4:c.718C>T
BT-20	chr10	48428625	G	A	GDF10	p.P421S	0	49	100	NM_004962.2:c.1245+16C>T	NM_004962.3:c.1245+16C>T
BT-20	chr10	50109902	G	A	WDFY4	p.S2527N	0	31	100	NM_020945.1:c.7580G>A	XM_005270004.1:c.7580G>A	XM_005270005.1:c.7580G>A	XM_005270007.1:c.2873G>A
BT-20	chr10	50186415	C	T	WDFY4, WDFY4	p.P581L, p.P3118L	0	45	100	NM_020945.1:c.9353C>T	XM_005270004.1:c.9353C>T	XM_005270005.1:c.9353C>T	XM_005270007.1:c.4646C>T
BT-20	chr10	50315893	A	G	VSTM4, VSTM4	p.F68S, p.F68S	0	65	100	NM_001031746.3:c.203T>C	NM_144984.2:c.203T>C	XR_246075.1:n.230T>C
BT-20	chr10	50340304	C	A	FAM170B	p.R69L	0	38	100	XR_110399.1:n.439-3397C>A	NR_038973.1:n.439-3397C>A	NM_001164484.1:c.206G>T	XM_096317.11:c.320G>T
BT-20	chr10	50341954	A	G	FAM170B	p.Y4H	0	45	100	XR_110398.1:n.-3586A>G	XR_110399.1:n.439-1747A>G	NR_038973.1:n.439-1747A>G	NM_001164484.1:c.10T>C	XM_096317.11:c.124T>C
BT-20	chr10	50532683	T	C	C10orf71, C10orf71	p.F697S, p.F698S	0	38	100	NM_001135196.1:c.2093T>C	NM_199459.3:c.2074+19T>C	XM_005269476.1:c.2093T>C	XM_005269477.1:c.2093T>C	XM_005269478.1:c.2093T>C	XM_005269479.1:c.2074+19T>C
BT-20	chr10	50724016	C	T	PGBD3, PGBD3, PGBD3, PGBD3	p.R382K, p.R850K, p.R382K, p.R850K	0	57	100	NM_170753.1:c.1145G>A	NM_170753.2:c.1145G>A	NM_170753.3:c.1145G>A	NM_000124.2:c.1397+8063G>A	NM_000124.3:c.1397+8063G>A	XM_005269595.1:c.1397+8063G>A	XM_005269596.1:c.1397+8063G>A	XM_005269597.1:c.1145G>A	NM_001277058.1:c.2549G>A	NM_001277059.1:c.2549G>A
BT-20	chr10	50820345	C	A	SLC18A3	p.A520E	1	48	97.9592	NM_003055.2:c.1559C>A	NM_001142929.1:c.-2245C>A	NM_001142933.1:c.-2207C>A	NM_001142934.1:c.-2315C>A	NM_020549.4:c.-1891C>A	NM_020984.3:c.-69+3100C>A	NM_020985.3:c.-1144C>A	NM_020986.3:c.-972C>A
BT-20	chr10	50856652	G	A	CHAT, CHAT, CHAT, CHAT, CHAT, CHAT	p.V343M, p.V343M, p.V343M, p.V461M, p.V343M, p.V379M	0	26	100	NM_001142929.1:c.1027G>A	NM_001142933.1:c.1135G>A	NM_001142934.1:c.1027G>A	NM_020549.4:c.1381G>A	NM_020984.3:c.1027G>A	NM_020985.3:c.1027G>A	NM_020986.3:c.1027G>A
BT-20	chr10	50916542	C	T	C10orf53	p.T118I	0	116	100	NM_182554.2:c.353C>T
BT-20	chr10	50950976	G	A	OGDHL, OGDHL, OGDHL, OGDHL, OGDHL	p.T428M, p.T428M, p.T580M, p.T637M, p.T664M	0	30	100	NM_001143996.1:c.1739C>T	NM_001143997.1:c.1283C>T	NM_018245.2:c.1910C>T
BT-20	chr10	55568972	T	G	PCDH15, PCDH15	p.E1616A, p.E1611A	1	87	98.8636	NM_001142769.1:c.4853A>C	NM_001142770.1:c.*268A>C	NM_001142771.1:c.4497+1344A>C	NM_001142772.1:c.4482+1344A>C	XM_005270056.1:c.4832A>C	XM_005270057.1:c.4476+1344A>C	XM_005270058.1:c.*1447A>C
BT-20	chr10	55755491	C	T	PCDH15, PCDH15, PCDH15, PCDH15, PCDH15, PCDH15, PCDH15, PCDH15, PCDH15, PCDH15, PCDH15, PCDH15, PCDH15, PCDH15, PCDH15, PCDH15, PCDH15	p.R929Q, p.R858Q, p.R929Q, p.R907Q, p.R941Q, p.R929Q, p.R929Q, p.R936Q, p.R929Q, p.R934Q, p.R929Q, p.R929Q, p.R907Q, p.R934Q, p.R929Q, p.R907Q, p.R892Q	0	134	100	NM_001142763.1:c.2801G>A	NM_001142764.1:c.2786G>A	NM_001142765.1:c.2573G>A	NM_001142766.1:c.2786G>A	NM_001142767.1:c.2675G>A	NM_001142768.1:c.2720G>A	NM_001142769.1:c.2822G>A	NM_001142770.1:c.2786G>A	NM_001142771.1:c.2801G>A	NM_001142772.1:c.2786G>A	NM_001142773.1:c.2720G>A	NM_033056.3:c.2786G>A	XM_005270056.1:c.2807G>A	XM_005270057.1:c.2786G>A	XM_005270058.1:c.2786G>A
BT-20	chr10	56423968	A	C	PCDH15, PCDH15, PCDH15, PCDH15, PCDH15, PCDH15, PCDH15, PCDH15, PCDH15, PCDH15, PCDH15, PCDH15, PCDH15, PCDH15, PCDH15, PCDH15, PCDH15, PCDH15	p.S19A, p.S19A, p.S19A, p.S19A, p.S19A, p.S19A, p.S19A, p.S19A, p.S19A, p.S19A, p.S19A, p.S19A, p.S19A, p.S19A, p.S19A, p.S19A, p.S19A, p.S19A	0	70	100	NM_001142763.1:c.55T>G	NM_001142764.1:c.55T>G	NM_001142765.1:c.55T>G	NM_001142766.1:c.55T>G	NM_001142767.1:c.55T>G	NM_001142768.1:c.55T>G	NM_001142769.1:c.55T>G	NM_001142770.1:c.55T>G	NM_001142771.1:c.55T>G	NM_001142772.1:c.55T>G	NM_001142773.1:c.55T>G	NM_033056.3:c.55T>G	XM_005270056.1:c.55T>G	XM_005270057.1:c.55T>G	XM_005270058.1:c.55T>G
BT-20	chr10	60573753	G	T	BICC1	p.R488L	0	175	100	NM_001080512.1:c.2533+7G>T	XM_005270166.1:c.2530+7G>T	XM_005270167.1:c.2533+7G>T	XM_005270168.1:c.2533+7G>T	XM_005270169.1:c.2392+7G>T	XM_005270170.1:c.2338+7G>T
BT-20	chr10	60588553	T	C	BICC1	p.S943P	0	80	100	NM_001080512.1:c.2827T>C	XM_005270166.1:c.2824T>C	XM_005270167.1:c.*56T>C	XM_005270168.1:c.*5512T>C	XM_005270169.1:c.2686T>C	XM_005270170.1:c.2632T>C
BT-20	chr10	61005244	G	C	PHYHIPL, PHYHIPL, PHYHIPL	p.V296L, p.V316L, p.V342L	0	39	100	NM_001001971.2:c.*2130C>G	NM_001143773.1:c.*2130C>G	NM_001166698.1:c.*2130C>G	NM_198215.3:c.*2130C>G	XM_005269618.1:c.*2130C>G	XM_005269619.1:c.*2130C>G	NM_001143774.1:c.946G>C	NM_032439.3:c.1024G>C	XM_005270226.1:c.931G>C	XM_005270227.1:c.886G>C	XM_005270228.1:c.886G>C
BT-20	chr10	61414176	G	A	SLC16A9	p.A203V	0	99	100	NM_194298.2:c.608C>T
BT-20	chr10	61552692	G	T	CCDC6	p.P470T	0	28	100	NM_005436.3:c.1408C>A	NM_005436.4:c.1408C>A
BT-20	chr10	61831271	T	C	ANK3	p.K3123R	0	147	100	NM_001149.2:c.1808-3504A>G	NM_001149.3:c.1808-3504A>G	NM_001204403.1:c.4388-3504A>G	NM_001204404.1:c.4409-3504A>G	NM_020987.2:c.9368A>G	NM_020987.3:c.9368A>G	XM_005269710.1:c.9368A>G	XM_005269711.1:c.9368A>G	XM_005269712.1:c.9359A>G	XM_005269713.1:c.9308A>G	XM_005269714.1:c.9281A>G	XM_005269715.1:c.4460-3504A>G	XM_005269716.1:c.4406-3504A>G
BT-20	chr10	64927823	C	G	JMJD1C, JMJD1C, JMJD1C, JMJD1C, JMJD1C	p.E2353D, p.E2298D, p.E2535D, p.E2353D, p.E2247D	0	67	100	NM_004241.2:c.6894G>C	NM_032776.1:c.7605G>C	XM_005269621.1:c.7551G>C	XM_005269622.1:c.7491G>C	XM_005269623.1:c.7059G>C	XM_005269624.1:c.6948G>C	XM_005269625.1:c.6948G>C	XM_005269626.1:c.6741G>C
BT-20	chr10	64974537	A	T	JMJD1C, JMJD1C, JMJD1C, JMJD1C, JMJD1C, JMJD1C	p.S282T, p.S245T, p.S464T, p.S282T, p.S176T, p.S176T	0	44	100	NM_004241.2:c.733T>A	NM_032776.1:c.1390T>A	XM_005269621.1:c.1390T>A	XM_005269622.1:c.1276T>A	XM_005269623.1:c.844T>A	XM_005269624.1:c.733T>A	XM_005269625.1:c.733T>A	XM_005269626.1:c.526T>A	XM_005269627.1:c.1390T>A	XM_005269628.1:c.1390T>A	XR_246079.1:n.1329T>A
BT-20	chr10	70231701	A	G	DNA2, DNA2	p.F60S, p.F60S	0	82	100	NM_001080449.1:c.179T>C	NM_001080449.2:c.-80T>C	NR_102264.1:n.69-59T>C
BT-20	chr10	70405855	A	G	TET1	p.I1123M	0	59	100	NM_030625.2:c.3369A>G
BT-20	chr10	70645376	A	C	STOX1, STOX1, STOX1	p.E498D, p.E608D, p.E498D	0	82	100	NM_001130159.1:c.663+1161A>C	NM_001130159.2:c.663+1161A>C	NM_001130160.1:c.463+3510A>C	NM_001130160.2:c.463+3510A>C	NM_001130161.1:c.1824A>C	NM_001130161.2:c.1824A>C	NM_001130162.1:c.1494A>C	NM_001130162.2:c.1494A>C	NM_152709.3:c.1824A>C	NM_152709.4:c.1824A>C	XM_005269605.1:c.1494A>C
BT-20	chr10	70738604	G	T	DDX21, DDX21	p.V637L, p.V569L	61	40	39.604	NM_001256910.1:c.1705G>T	NM_004728.2:c.1909G>T	NM_004728.3:c.1909G>T
BT-20	chr10	70992664	C	T	HKDC1	p.T124I	0	83	100	NM_025130.3:c.371C>T	XR_246124.1:n.-418G>A
BT-20	chr10	71018660	T	C	HKDC1, HKDC1	p.W721R, p.W584R	2	48	96	NM_025130.3:c.2161T>C
BT-20	chr10	71060610	A	G	HK1	p.H7R	0	85	100	NM_033497.2:c.75+5174A>G	NM_033498.2:c.75+5174A>G	NM_033500.2:c.20A>G	XM_005269736.1:c.75+5174A>G
BT-20	chr10	72195439	T	C	NODAL	p.H165R	0	43	100	NM_018055.4:c.494A>G
BT-20	chr10	72500763	T	C	ADAMTS14, ADAMTS14, ADAMTS14	p.L113P, p.L590P, p.L593P	0	53	100	NM_080722.3:c.1769T>C	NM_139155.2:c.1778T>C
BT-20	chr10	72520254	C	T	ADAMTS14, ADAMTS14	p.P1106L, p.P1109L	0	26	100	NM_080722.3:c.3317C>T	NM_139155.2:c.3326C>T
BT-20	chr10	72535007	C	T	C10orf27, C10orf27, C10orf27	p.R238Q, p.R237Q, p.R236Q	0	36	100	NM_152710.2:c.710G>A	XM_005269613.1:c.677G>A	XM_005269611.1:c.710G>A	XM_005269612.1:c.680G>A	XM_005269614.1:c.713G>A	XM_005269615.1:c.710G>A	XM_005269616.1:c.707G>A	XM_005269617.1:c.*1942G>A	XR_246078.1:n.1081-894G>A
BT-20	chr10	72541728	C	T	C10orf27, C10orf27, C10orf27, C10orf27, C10orf27, C10orf27	p.G25R, p.G36R, p.G25R, p.G36R, p.G36R, p.G25R	38	13	25.4902	NM_152710.2:c.106G>A	XM_005269613.1:c.73G>A	XM_005269611.1:c.106G>A	XM_005269612.1:c.76G>A	XM_005269614.1:c.106G>A	XM_005269615.1:c.106G>A	XM_005269616.1:c.106G>A	XM_005269617.1:c.73G>A	XR_246078.1:n.496G>A
BT-20	chr10	73111408	C	T	SLC29A3, SLC29A3, SLC29A3	p.S158F, p.S12F, p.S158F	0	81	100	NM_001174098.1:c.473C>T	NM_018344.4:c.473C>T	NM_018344.5:c.473C>T	NR_033413.1:n.447C>T	NR_033414.1:n.358-4430C>T
BT-20	chr10	73115942	G	A	SLC29A3, SLC29A3, SLC29A3, SLC29A3	p.V239I, p.V93I, p.V33I, p.V239I	0	65	100	NM_001174098.1:c.715G>A	NM_018344.4:c.715G>A	NM_018344.5:c.715G>A	NR_033413.1:n.689G>A	NR_033414.1:n.462G>A
BT-20	chr10	73121913	A	G	SLC29A3, SLC29A3, SLC29A3	p.I326V, p.I180V, p.I120V	0	42	100	NM_001174098.1:c.*205A>G	NM_018344.4:c.976A>G	NM_018344.5:c.976A>G	NR_033413.1:n.950A>G	NR_033414.1:n.723A>G
BT-20	chr10	73492079	A	G	CDH23, CDH23, CDH23	p.N1349D, p.N159D, p.N1349D	0	49	100	NM_001171930.1:c.4051A>G	NM_022124.4:c.4051A>G	NM_022124.5:c.4051A>G	NM_001168390.1:c.-6+5406T>C
BT-20	chr10	73501556	G	A	CDH23, CDH23	p.A1572T, p.A382T	0	24	100	NM_022124.4:c.4723G>A	NM_022124.5:c.4723G>A	NM_001168390.1:c.-4077C>T
BT-20	chr10	73520632	A	C	C10orf54, C10orf54	p.D187E, p.D55E	0	45	100	NM_022153.1:c.561T>G	NM_022124.4:c.4846-16805A>C	NM_022124.5:c.4846-16805A>C
BT-20	chr10	73767859	G	A	CHST3	p.R357Q	0	23	100	NM_004273.4:c.1070G>A
BT-20	chr10	74894526	A	C	ECD, ECD, ECD, ECD	p.S541A, p.S283A, p.S584A, p.S617A	0	140	100	NM_015901.4:c.*3865A>C	XM_005269681.1:c.*3865A>C	XM_005269682.1:c.*4104A>C	XM_005269683.1:c.*3865A>C	XR_246082.1:n.*2943A>C	NM_001135752.1:c.1849T>G	NM_001135753.1:c.1621T>G	NM_007265.2:c.1750T>G	NR_024203.1:n.1582T>G
BT-20	chr10	75673101	T	C	PLAU, PLAU, PLAU, PLAU, PLAU	p.L141P, p.L55P, p.L141P, p.L124P, p.L105P	0	49	100	NM_001001791.1:c.-1171A>G	NM_001001791.2:c.-73-268A>G	NM_001145031.1:c.371T>C	NM_002658.3:c.422T>C	XM_005269901.1:c.164T>C
BT-20	chr10	76854564	C	T	DUSP13, DUSP13, DUSP13, DUSP13, DUSP13, DUSP13	p.C156Y, p.C249Y, p.C249Y, p.C249Y, p.C156Y, p.C206Y	0	51	100	XM_002343024.1:c.28C>T	NM_001007271.1:c.*775G>A	NM_001007272.1:c.617G>A	NM_001007273.1:c.746G>A	NM_016364.3:c.467G>A	XM_005269883.1:c.1124G>A	XM_005269884.1:c.875G>A	XM_005269885.1:c.854G>A	XM_005269886.1:c.746G>A	XM_005269887.1:c.746G>A	XM_005269888.1:c.467G>A	XM_005269889.1:c.467G>A	XM_005269890.1:c.467G>A
BT-20	chr10	76861680	T	C	DUSP13, DUSP13, DUSP13	p.S75G, p.S75G, p.S75G	0	65	100	XM_002343024.1:c.653-1910T>C	NM_001007271.1:c.*252A>G	NM_001007272.1:c.150-4037A>G	NM_001007273.1:c.223A>G	NM_016364.3:c.-2495A>G	XM_005269883.1:c.601A>G	XM_005269884.1:c.-2485A>G	XM_005269885.1:c.331A>G	XM_005269886.1:c.223A>G	XM_005269887.1:c.223A>G	XM_005269888.1:c.-57A>G	XM_005269889.1:c.-57A>G	XM_005269890.1:c.-1-4037A>G
BT-20	chr10	79616605	T	C	DLG5	p.Q140R	0	27	100	NM_004747.3:c.419A>G	XM_005270276.1:c.419A>G
BT-20	chr10	81926702	G	A	ANXA11, ANXA11, ANXA11, ANXA11, ANXA11, ANXA11, ANXA11	p.R230C, p.R197C, p.R330C, p.R230C, p.R230C, p.R230C, p.R230C	0	26	100	NM_001157.2:c.688C>T	NM_001278407.1:c.688C>T	NM_001278408.1:c.688C>T	NM_001278409.1:c.589C>T	NM_145868.1:c.688C>T	NM_145869.1:c.688C>T	XM_005269741.1:c.988C>T	XM_005269742.1:c.688C>T
BT-20	chr10	82363404	A	G	SH2D4B, SH2D4B	p.H189R, p.H238R	0	27	100	NM_001145719.1:c.566A>G	NM_207372.2:c.713A>G
BT-20	chr10	85981801	T	G	LRIT2, LRIT2	p.T510P, p.T520P	0	18	100	NM_001017924.2:c.1528A>C	XM_005269765.1:c.1558A>C	NM_001171971.1:c.*2769T>G	NM_001171971.2:c.*2769T>G	NM_033100.2:c.*7424T>G	NM_033100.3:c.*7424T>G	NM_033100.1:c.*7424T>G
BT-20	chr10	88441266	C	A	LDB3, LDB3, LDB3, LDB3, LDB3	p.T132N, p.T132N, p.T132N, p.T132N, p.T132N	0	21	100	NM_001080114.1:c.321+1352C>A	NM_001080115.1:c.395C>A	NM_001080116.1:c.321+1352C>A	NM_001171610.1:c.395C>A	NM_001171611.1:c.395C>A	NM_007078.2:c.395C>A	XM_005269464.1:c.395C>A	XM_005269465.1:c.321+1352C>A	XM_005269466.1:c.395C>A	XM_005269467.1:c.395C>A	XM_005269468.1:c.395C>A
BT-20	chr10	88635779	C	A	BMPR1A	p.P2T	0	35	100	NM_004329.2:c.4C>A	XM_005270064.1:c.4C>A
BT-20	chr10	91066769	C	A	IFIT2	p.D352E	0	28	100	NM_001547.4:c.1056C>A
BT-20	chr10	91487649	A	T	KIF20B, KIF20B	p.N716I, p.N756I	0	27	100	NM_016195.2:c.2147A>T	XM_005270290.1:c.2267A>T
BT-20	chr10	91488979	A	T	KIF20B, KIF20B	p.H749L, p.H789L	0	68	100	NM_016195.2:c.2246A>T	XM_005270290.1:c.2366A>T
BT-20	chr10	91498127	T	C	KIF20B, KIF20B, KIF20B	p.C388R, p.C1137R, p.C1177R	0	54	100	NM_016195.2:c.3409T>C	XM_005270290.1:c.3529T>C
BT-20	chr10	93722331	A	G	BTAF1, BTAF1	p.R434G, p.R104G	0	78	100	NM_003972.2:c.1300A>G	XM_005270265.1:c.691A>G	XM_005270266.1:c.310A>G	XR_246113.1:n.1608A>G
BT-20	chr10	94695617	C	T	EXOC6, EXOC6, EXOC6, EXOC6	p.T412I, p.T391I, p.T396I, p.T396I	0	41	100	NM_001013848.2:c.1172C>T	NM_019053.4:c.1187C>T	XM_005269911.1:c.1235C>T	XM_005269912.1:c.1235C>T	XM_005269913.1:c.1187C>T	XM_005269914.1:c.1166C>T	XM_005269915.1:c.1187C>T	XM_005269916.1:c.1046C>T	XM_005269917.1:c.904-4867C>T
BT-20	chr10	95262981	A	G	CEP55, CEP55	p.T99A, p.T99A	0	49	100	NM_001127182.1:c.295A>G	NM_018131.4:c.295A>G
BT-20	chr10	95279506	A	T	CEP55, CEP55	p.H378L, p.H378L	0	28	100	NM_001127182.1:c.1133A>T	NM_018131.4:c.1133A>T
BT-20	chr10	95441272	G	A	FRA10AC1	p.S251F	0	52	100	NM_145246.3:c.752C>T	NM_145246.4:c.752C>T	XM_005269515.1:c.752C>T	XM_005269516.1:c.752C>T
BT-20	chr10	95459817	C	T	FRA10AC1, FRA10AC1, FRA10AC1	p.R17H, p.R16H, p.R16H	0	14	100	NM_145246.3:c.47G>A	NM_145246.4:c.47G>A	XM_005269515.1:c.47G>A	XM_005269516.1:c.47G>A
BT-20	chr10	97192324	A	G	SORBS1, SORBS1, SORBS1, SORBS1, SORBS1, SORBS1, SORBS1, SORBS1, SORBS1, SORBS1, SORBS1, SORBS1, SORBS1	p.L61P, p.L61P, p.L61P, p.L61P, p.L49P, p.L29P, p.L29P, p.L17P, p.L29P, p.L29P, p.L29P, p.L29P, p.L61P	0	38	100	NM_001034954.1:c.182T>C	NM_001034955.1:c.182T>C	NM_001034956.1:c.182T>C	NM_001034957.1:c.86T>C	NM_006434.2:c.86T>C	NM_015385.2:c.86T>C	NM_024991.1:c.182T>C	XM_005269403.1:c.182T>C	XM_005269404.1:c.182T>C	XM_005269405.1:c.182T>C	XM_005269406.1:c.182T>C	XM_005269407.1:c.182T>C	XM_005269408.1:c.182T>C	XM_005269409.1:c.182T>C	XM_005269410.1:c.182T>C	XM_005269411.1:c.86T>C	XM_005269412.1:c.86T>C	XM_005269413.1:c.182T>C	XM_005269414.1:c.86T>C	XM_005269415.1:c.182T>C	XM_005269416.1:c.182T>C	XM_005269417.1:c.182T>C	XM_005269418.1:c.182T>C	XM_005269419.1:c.182T>C	XM_005269420.1:c.182T>C	XM_005269421.1:c.182T>C	XM_005269422.1:c.86T>C	XM_005269423.1:c.182T>C	XM_005269424.1:c.86T>C	XM_005269425.1:c.86T>C	XM_005269426.1:c.182T>C	XM_005269427.1:c.182T>C	XM_005269428.1:c.182T>C	XM_005269429.1:c.182T>C	XM_005269430.1:c.182T>C	XM_005269431.1:c.86T>C	XM_005269432.1:c.86T>C	XM_005269433.1:c.182T>C	XM_005269434.1:c.86T>C	XM_005269436.1:c.182T>C
BT-20	chr10	97453703	A	C	TCTN3	p.L3W	0	13	100	NM_001143973.1:c.-47T>G	NM_015631.5:c.-47T>G	XM_005269690.1:c.8T>G
BT-20	chr10	97772358	A	G	CC2D2B, CC2D2B	p.N64D, p.N64D	0	65	100	NR_038444.1:n.296+76665T>C	NM_001001732.2:c.190A>G	NM_001001732.3:c.190A>G	NM_001159747.1:c.190A>G	XM_005269814.1:c.1993A>G
BT-20	chr10	98078239	A	G	DNTT, DNTT	p.R112G, p.R112G	0	63	100	NM_001017520.1:c.334A>G	NM_004088.3:c.334A>G
BT-20	chr10	98469507	C	A	PIK3AP1	p.A83S	0	34	100	NM_152309.2:c.247G>T
BT-20	chr10	98819317	A	G	SLIT1	p.C339R	0	31	100	NM_003061.2:c.1014-29T>C
BT-20	chr10	99079749	G	A	FRAT1	p.R180H	0	7	100	NM_005479.3:c.539G>A	XR_246057.1:n.697G>A
BT-20	chr10	99125949	C	T	RRP12, RRP12, RRP12, RRP12, RRP12, RRP12	p.G262S, p.G1045S, p.G863S, p.G1145S, p.G1084S, p.G160S	0	39	100	NM_001145114.1:c.3250G>A	NM_015179.3:c.3433G>A	XM_005269659.1:c.3133G>A
BT-20	chr10	99969475	A	C	C10orf28, C10orf28, C10orf28, C10orf28	p.D535A, p.D535A, p.D535A, p.D535A	0	43	100	NM_001256621.1:c.4-21794A>C	NM_001256619.1:c.1604A>C	NM_001256620.1:c.1604A>C	NM_014472.4:c.1604A>C	NM_138469.2:c.1604A>C	XM_005269703.1:c.1604A>C
BT-20	chr10	99991408	A	G	C10orf28, C10orf28, C10orf28, C10orf28, C10orf28	p.H642R, p.H642R, p.H642R, p.H48R, p.H656R	0	30	100	NM_001256621.1:c.143A>G	NM_001256619.1:c.1967A>G	NM_001256620.1:c.1925A>G	NM_014472.4:c.1925A>G	NM_138469.2:c.1925A>G	XM_005269703.1:c.1967A>G
BT-20	chr10	101451259	T	C	ENTPD7, ENTPD7	p.V278A, p.V276A	0	37	100	NM_020354.3:c.827T>C	XM_005269985.1:c.833T>C	XM_005269986.1:c.827T>C	XM_005269539.1:c.*4974A>G
BT-20	chr10	101544447	A	T	ABCC2	p.Y39F	0	37	100	NM_000392.3:c.116A>T	XM_005269536.1:c.116A>T
BT-20	chr10	101977883	C	T	CHUK	p.V268I	0	49	100	NM_001278.3:c.802G>A	XR_246062.1:n.880G>A
BT-20	chr10	102006625	G	A	CWF19L1, CWF19L1, CWF19L1, CWF19L1	p.P122L, p.P11L, p.P259L, p.P259L	1	49	98	NM_018294.4:c.776C>T	XM_005269939.1:c.881C>T	XM_005269940.1:c.809C>T	XM_005269941.1:c.365C>T	XR_246095.1:n.846C>T	XR_246096.1:n.846C>T
BT-20	chr10	102046380	T	G	BLOC1S2	p.S13R	0	8	100	NM_001001342.1:c.-484A>C	NM_173809.2:c.37A>C	NM_173809.4:c.37A>C	NR_046296.2:n.-264A>C	NR_046314.1:n.90A>C	NR_046315.1:n.90A>C	NM_001253837.1:c.*1773A>C	NM_016112.2:c.*1773A>C
BT-20	chr10	102048208	G	T	PKD2L1, PKD2L1	p.A741D, p.A788D	0	23	100	NM_001001342.1:c.-2312C>A	NM_173809.2:c.-1792C>A	NM_173809.4:c.-1792C>A	NR_046296.2:n.-2092C>A	NR_046314.1:n.-1739C>A	NR_046315.1:n.-1739C>A	NM_001253837.1:c.2222C>A	NM_016112.2:c.2363C>A
BT-20	chr10	102050242	C	A	PKD2L1, PKD2L1	p.R634L, p.R681L	0	27	100	NM_001001342.1:c.-4346G>T	NM_173809.2:c.-3826G>T	NM_173809.4:c.-3826G>T	NR_046296.2:n.-4126G>T	NR_046314.1:n.-3773G>T	NR_046315.1:n.-3773G>T	NM_001253837.1:c.1901G>T	NM_016112.2:c.2042G>T
BT-20	chr10	102056745	C	T	PKD2L1, PKD2L1	p.V346I, p.V393I	0	20	100	NM_001253837.1:c.1036G>A	NM_016112.2:c.1177G>A
BT-20	chr10	102057223	C	T	PKD2L1, PKD2L1	p.G244E, p.G291E	1	19	95	NM_001253837.1:c.731G>A	NM_016112.2:c.872G>A
BT-20	chr10	102057224	C	T	PKD2L1, PKD2L1	p.G244R, p.G291R	1	19	95	NM_001253837.1:c.730G>A	NM_016112.2:c.871G>A
BT-20	chr10	102295836	C	G	HIF1AN	p.P41A	0	5	100	NM_017902.2:c.121C>G
BT-20	chr10	102684380	C	A	FAM178A, FAM178A, FAM178A, FAM178A	p.S541Y, p.S541Y, p.S541Y, p.S476Y	0	27	100	NM_001136123.1:c.1622C>A	NM_018121.3:c.1622C>A	XM_005269965.1:c.1619C>A
BT-20	chr10	102744331	A	T	SEMA4G	p.D597V	0	25	100	NM_032112.2:c.*2160T>A	NM_176792.2:c.466-757T>A	NM_176793.1:c.466-757T>A	NM_176794.1:c.466-500T>A	XM_005270230.1:c.*1969T>A	XM_005270231.1:c.*2046T>A	XR_246111.1:n.594-757T>A	NM_001163812.1:c.-3637A>T	NM_001163813.1:c.-3159A>T	NM_001163814.1:c.-3159A>T	NM_021830.3:c.-3637A>T	NM_021830.4:c.-3637A>T	XR_246100.1:n.-3463A>T	NM_001203244.1:c.1790A>T	NM_017893.2:c.*443A>T	NM_017893.3:c.*443A>T	XM_005270008.1:c.*443A>T	XM_005270009.1:c.*443A>T	XM_005270010.1:c.*443A>T	XR_246101.1:n.3301A>T
BT-20	chr10	102770082	T	G	PDZD7	p.N855T	0	27	100	NM_001195263.1:c.2564A>C	XM_005270164.1:c.2564A>C	XM_005270165.1:c.*1457A>C	NM_032429.1:c.*3157T>G	NM_032429.2:c.*3157T>G	XM_005270222.1:c.*3157T>G	XM_005270223.1:c.*3157T>G	XM_005270224.1:c.*3157T>G	XM_005270225.1:c.*2672T>G
BT-20	chr10	102824349	G	C	KAZALD1	p.G255A	0	25	100	XR_110446.1:n.-1707G>C	NM_030929.4:c.764G>C	XM_005270193.1:c.764G>C	XM_005270194.1:c.*66G>C	XR_246107.1:n.1150G>C
BT-20	chr10	102849455	A	G	TLX1NB	p.S70P	0	13	100	NM_001085398.1:c.208T>C
BT-20	chr10	104572963	T	C	C10orf26, C10orf26	p.S323P, p.S302P	0	27	100	NM_001083913.1:c.967T>C	NM_017787.4:c.904T>C	XM_005269934.1:c.1015T>C	XM_005269935.1:c.904T>C
BT-20	chr10	104678350	G	A	CNNM2, CNNM2, CNNM2	p.R38Q, p.R38Q, p.R38Q	0	27	100	NM_017649.3:c.113G>A	NM_017649.4:c.113G>A	NM_199076.1:c.113G>A	NM_199076.2:c.113G>A	NM_199077.1:c.113G>A	NM_199077.2:c.113G>A	XM_005269933.1:c.113G>A
BT-20	chr10	104836820	G	C	CNNM2, CNNM2	p.L837F, p.L815F	0	20	100	NM_017649.3:c.2511G>C	NM_017649.4:c.2511G>C	NM_199076.1:c.2445G>C	NM_199076.2:c.2445G>C
BT-20	chr10	105048217	A	C	INA	p.I431L	0	70	100	NM_032727.3:c.1291A>C
BT-20	chr10	105194086	C	T	PDCD11	p.L1216F	0	31	100	NM_014976.1:c.3646C>T	XM_005269647.1:c.3646C>T
BT-20	chr10	105205302	A	C	PDCD11	p.D1871A	0	12	100	NM_014976.1:c.5612A>C	XM_005269647.1:c.5615A>C	NM_015916.4:c.*1607T>G	NR_024552.1:n.*1241T>G	NR_046344.1:n.*1241T>G
BT-20	chr10	105218252	A	G	CALHM1	p.L86P	0	19	100	XR_110451.1:n.392-3935A>G	NM_001001412.3:c.257T>C
BT-20	chr10	105233110	C	T	CALHM3	p.D299N	0	45	100	NM_001129742.1:c.895G>A
BT-20	chr10	105659826	T	C	OBFC1, OBFC1	p.T151A, p.T151A	0	42	100	NM_024928.4:c.451A>G
BT-20	chr10	105762591	G	A	SLK, SLK	p.C552Y, p.C552Y	0	47	100	NM_014720.2:c.1655G>A	XM_005270301.1:c.1655G>A
BT-20	chr10	105762972	T	C	SLK, SLK	p.I679T, p.I679T	1	56	98.2456	NM_014720.2:c.2036T>C	XM_005270301.1:c.2036T>C
BT-20	chr10	105816916	C	T	COL17A1, COL17A1	p.G412S, p.G428S	0	25	100	NM_000494.3:c.1282G>A	XM_005269537.1:c.1282G>A
BT-20	chr10	106022789	C	A	GSTO1, GSTO1	p.A112D, p.A140D	0	51	100	NM_001191002.1:c.367-3053C>A	NM_001191003.1:c.335C>A	NM_004832.1:c.419C>A	NM_004832.2:c.419C>A
BT-20	chr10	106039185	A	G	GSTO2, GSTO2, GSTO2	p.N142D, p.N114D, p.N142D	0	26	100	NM_001191013.1:c.366+1311A>G	NM_001191014.1:c.340A>G	NM_001191015.1:c.282+1311A>G	NM_183239.1:c.424A>G	XM_005269520.1:c.424A>G
BT-20	chr10	112266822	G	A	DUSP5	p.A220T	0	46	100	NM_004419.3:c.658G>A
BT-20	chr10	112266823	C	T	DUSP5	p.A220V	0	46	100	NM_004419.3:c.659C>T
BT-20	chr10	112572458	G	C	RBM20	p.W768S	0	34	100	NM_001134363.1:c.2303G>C
BT-20	chr10	112595719	G	C	RBM20	p.E1223Q	0	23	100	NM_001134363.1:c.3667G>C
BT-20	chr10	112641053	A	G	PDCD4, PDCD4, PDCD4	p.I25V, p.I22V, p.I36V	0	35	100	NM_001199492.1:c.64A>G	NM_014456.3:c.106A>G	NM_014456.4:c.106A>G	NM_145341.2:c.73A>G	NM_145341.3:c.73A>G	XM_005269702.1:c.-453A>G
BT-20	chr10	113935379	T	C	GPAM, GPAM, GPAM	p.E131G, p.E131G, p.E131G	0	18	100	NM_001244949.1:c.392A>G	NM_020918.4:c.392A>G	NM_020918.5:c.392A>G	XM_005269998.1:c.392A>G	XM_005269999.1:c.392A>G	XM_005270000.1:c.392A>G
BT-20	chr10	113940329	T	C	GPAM, GPAM, GPAM	p.I43V, p.I43V, p.I43V	0	75	100	NM_001244949.1:c.127A>G	NM_020918.4:c.127A>G	NM_020918.5:c.127A>G	XM_005269998.1:c.127A>G	XM_005269999.1:c.127A>G	XM_005270000.1:c.127A>G
BT-20	chr10	115370274	T	C	NRAP, NRAP, NRAP	p.I1183V, p.I1148V, p.I1183V	0	44	100	NM_001261463.1:c.3547A>G	NM_006175.3:c.3442A>G	NM_006175.4:c.3442A>G	NM_198060.2:c.3547A>G	NM_198060.3:c.3547A>G	XM_005269864.1:c.3442A>G	XM_005269865.1:c.3439A>G	XM_005269866.1:c.3547A>G	XM_005269867.1:c.3547A>G
BT-20	chr10	115392919	T	A	NRAP, NRAP, NRAP	p.N519I, p.N484I, p.N519I	0	57	100	NM_001261463.1:c.1556A>T	NM_006175.3:c.1451A>T	NM_006175.4:c.1451A>T	NM_198060.2:c.1556A>T	NM_198060.3:c.1556A>T	XM_005269864.1:c.1451A>T	XM_005269865.1:c.1556A>T	XM_005269866.1:c.1556A>T	XM_005269867.1:c.1556A>T
BT-20	chr10	115393948	C	T	NRAP, NRAP, NRAP	p.D484N, p.D449N, p.D484N	0	25	100	NM_001261463.1:c.1450G>A	NM_006175.3:c.1345G>A	NM_006175.4:c.1345G>A	NM_198060.2:c.1450G>A	NM_198060.3:c.1450G>A	XM_005269864.1:c.1345G>A	XM_005269865.1:c.1450G>A	XM_005269866.1:c.1450G>A	XM_005269867.1:c.1450G>A
BT-20	chr10	115409840	C	T	NRAP, NRAP, NRAP	p.A282T, p.A282T, p.A282T	0	26	100	NM_001261463.1:c.844G>A	NM_006175.3:c.844G>A	NM_006175.4:c.844G>A	NM_198060.2:c.844G>A	NM_198060.3:c.844G>A	XM_005269864.1:c.844G>A	XM_005269865.1:c.844G>A	XM_005269866.1:c.844G>A	XM_005269867.1:c.844G>A
BT-20	chr10	115411614	A	G	NRAP, NRAP, NRAP	p.V208A, p.V208A, p.V208A	0	22	100	NM_001261463.1:c.623T>C	NM_006175.3:c.623T>C	NM_006175.4:c.623T>C	NM_198060.2:c.623T>C	NM_198060.3:c.623T>C	XM_005269864.1:c.623T>C	XM_005269865.1:c.623T>C	XM_005269866.1:c.623T>C	XM_005269867.1:c.623T>C
BT-20	chr10	115609915	C	G	DCLRE1A	p.D317H	0	44	100	NM_198514.2:c.-4717C>G	NM_198514.3:c.-4717C>G	NM_001271816.1:c.949G>C	NM_014881.3:c.949G>C	NM_014881.4:c.949G>C
BT-20	chr10	115644040	G	A	NHLRC2	p.V314I	0	86	100	NM_198514.2:c.940G>A	NM_198514.3:c.940G>A
BT-20	chr10	115805056	G	C	ADRB1	p.G389R	0	15	100	NM_000684.2:c.1165G>C	XM_001726146.1:c.-1303C>G
BT-20	chr10	115910928	G	T	C10orf118, C10orf118	p.Q271K, p.Q271K	0	69	100	NM_018017.2:c.811C>A	XM_005269936.1:c.880C>A	XM_005269937.1:c.811C>A
BT-20	chr10	115922492	C	T	C10orf118, C10orf118, C10orf118, C10orf118	p.R179Q, p.R179Q, p.R179Q, p.R179Q	0	48	100	NM_018017.2:c.536G>A	XM_005269936.1:c.605G>A	XM_005269937.1:c.536G>A
BT-20	chr10	115922774	G	A	C10orf118, C10orf118, C10orf118, C10orf118	p.T85I, p.T85I, p.T85I, p.T85I	0	52	100	NM_018017.2:c.254C>T	XM_005269936.1:c.323C>T	XM_005269937.1:c.254C>T
BT-20	chr10	116008497	G	A	VWA2, VWA2	p.A9T, p.A9T	0	67	100	NM_001272046.1:c.25G>A	NM_198496.1:c.25G>A
BT-20	chr10	117075175	G	A	ATRNL1, ATRNL1	p.S164N, p.S989N	0	71	100	NM_207303.2:c.2966G>A
BT-20	chr10	118231360	G	A	PNLIPRP3	p.V381I	0	35	100	NM_001011709.2:c.1141G>A
BT-20	chr10	118231363	A	G	PNLIPRP3	p.R382G	0	39	100	NM_001011709.2:c.1144A>G
BT-20	chr10	120353910	T	C	PRLHR, PRLHR	p.I283V, p.I283V	0	14	100	XM_002343034.1:c.234T>C	XR_132783.1:n.-408T>C	NM_004248.2:c.847A>G
BT-20	chr10	121182694	C	T	GRK5, GRK5, GRK5	p.A14V, p.A14V, p.A119V	1	31	96.875	NM_005308.2:c.356C>T	XM_005269707.1:c.356C>T	XM_005269708.1:c.260C>T	XM_005269709.1:c.65C>T
BT-20	chr10	121586882	A	G	INPP5F, INPP5F	p.N387D, p.N997D	0	48	100	NM_001256378.1:c.*4104T>C	NM_001256379.1:c.*4104T>C	NM_024834.2:c.*4104T>C	NM_024834.3:c.*4104T>C	XM_005270157.1:c.*4104T>C	NM_001243194.1:c.1159A>G	NM_014937.2:c.2989A>G	NM_014937.3:c.2989A>G	NR_003252.1:n.1369A>G
BT-20	chr10	123681880	G	A	ATE1, ATE1, ATE1	p.P73S, p.P73S, p.P66S	0	22	100	NM_001001976.1:c.217C>T	NM_007041.2:c.217C>T	XM_005269456.1:c.268C>T	XM_005269457.1:c.268C>T	XM_005269458.1:c.217C>T	XM_005269459.1:c.196C>T	XM_005269460.1:c.268C>T	XM_005269461.1:c.268C>T	XM_005269462.1:c.196C>T
BT-20	chr10	123845322	T	C	TACC2, TACC2, TACC2	p.W1103R, p.W1103R, p.W1103R	0	47	100	NM_206861.1:c.146+35257T>C	NM_206862.2:c.3307T>C	XM_005269388.1:c.3367T>C	XM_005269389.1:c.3367T>C	XM_005269390.1:c.3367T>C	XM_005269391.1:c.3307T>C	XM_005269392.1:c.3367T>C	XM_005269393.1:c.3367T>C	XM_005269394.1:c.3367T>C	XM_005269395.1:c.3367T>C	XM_005269396.1:c.3367T>C	XM_005269397.1:c.3367T>C	XM_005269398.1:c.3307T>C	XM_005269399.1:c.3367T>C	XM_005269400.1:c.3307T>C
BT-20	chr10	123970253	G	A	TACC2, TACC2, TACC2, TACC2, TACC2, TACC2, TACC2, TACC2, TACC2	p.A140T, p.A2109T, p.A183T, p.A2105T, p.A200T, p.A183T, p.A2060T, p.A251T, p.A183T	0	23	100	NM_006997.2:c.547G>A	NM_206860.1:c.547G>A	NM_206861.1:c.751G>A	NM_206862.2:c.6313G>A	XM_005269388.1:c.6373G>A	XM_005269389.1:c.6373G>A	XM_005269390.1:c.6373G>A	XM_005269391.1:c.6313G>A	XM_005269392.1:c.6373G>A	XM_005269393.1:c.6373G>A	XM_005269394.1:c.6247G>A	XM_005269395.1:c.6238G>A	XM_005269396.1:c.6373G>A	XM_005269397.1:c.6112G>A	XM_005269398.1:c.6325G>A	XM_005269399.1:c.6238G>A	XM_005269400.1:c.6178G>A	XM_005269401.1:c.547G>A	XM_005269402.1:c.547G>A
BT-20	chr10	124189197	A	G	PLEKHA1, PLEKHA1	p.T320A, p.T320A	1	51	98.0769	NM_001001974.1:c.958A>G	NM_001001974.2:c.958A>G	NM_001195608.1:c.*98A>G	NM_021622.3:c.958A>G	NM_021622.4:c.958A>G	XM_005270016.1:c.958A>G	XM_005270017.1:c.958A>G	XM_005270018.1:c.958A>G	XM_005270019.1:c.1029A>G	XM_005270020.1:c.999A>G	XM_005270021.1:c.*98A>G	XM_005270022.1:c.*98A>G
BT-20	chr10	124214251	G	A	ARMS2	p.R3H	0	42	100	NM_001099667.1:c.8G>A
BT-20	chr10	124457452	C	T	C10orf120	p.A269T	0	79	100	NM_001010912.1:c.805G>A	NM_001010912.2:c.805G>A
BT-20	chr10	124742895	G	C	PSTK	p.G206R	0	26	100	NM_153336.2:c.616G>C	XM_005269496.1:c.616G>C	XM_005269497.1:c.427G>C
BT-20	chr10	125506302	T	C	CPXM2	p.Q750R	0	20	100	NM_198148.2:c.2249A>G	XM_005269528.1:c.*5783A>G
BT-20	chr10	126172863	A	G	LHPP, LHPP, LHPP	p.Q94R, p.Q94R, p.Q94R	0	21	100	NM_001167880.1:c.281A>G	NM_022126.2:c.281A>G	NM_022126.3:c.281A>G	XM_005270025.1:c.281A>G	XM_005270027.1:c.281A>G	XM_005270026.1:c.281A>G
BT-20	chr10	126714714	G	C	CTBP2	p.Q539E	0	2	100	NM_001083914.1:c.58+12852C>G	NM_001329.2:c.58+12852C>G	NM_022802.2:c.1615C>G	XM_005269561.1:c.58+12852C>G	XM_005269562.1:c.58+12852C>G	XM_005269563.1:c.58+12852C>G	XM_005269564.1:c.58+12852C>G	XM_005269565.1:c.58+12852C>G	XM_005269566.1:c.58+12852C>G	XM_005269567.1:c.58+12852C>G	XM_005269568.1:c.58+12852C>G	XM_005269569.1:c.58+12852C>G	XM_005269570.1:c.58+12852C>G	XM_005269571.1:c.58+12852C>G	XM_005269572.1:c.58+12852C>G	XM_005269573.1:c.-17-22653C>G	XM_005269574.1:c.-17-22653C>G
BT-20	chr10	126714966	A	G	CTBP2	p.Y455H	0	5	100	NM_001083914.1:c.58+12600T>C	NM_001329.2:c.58+12600T>C	NM_022802.2:c.1363T>C	XM_005269561.1:c.58+12600T>C	XM_005269562.1:c.58+12600T>C	XM_005269563.1:c.58+12600T>C	XM_005269564.1:c.58+12600T>C	XM_005269565.1:c.58+12600T>C	XM_005269566.1:c.58+12600T>C	XM_005269567.1:c.58+12600T>C	XM_005269568.1:c.58+12600T>C	XM_005269569.1:c.58+12600T>C	XM_005269570.1:c.58+12600T>C	XM_005269571.1:c.58+12600T>C	XM_005269572.1:c.58+12600T>C	XM_005269573.1:c.-17-22905T>C	XM_005269574.1:c.-17-22905T>C
BT-20	chr10	129249662	G	A	DOCK1, DOCK1, DOCK1	p.A1857T, p.A1878T, p.G856D	0	12	100	NM_001380.3:c.5524G>A
BT-20	chr10	129249676	C	T	DOCK1	p.R861W	0	9	100	NM_001380.3:c.5538C>T
BT-20	chr10	129249701	C	G	DOCK1	p.A869G	0	14	100	NM_001380.3:c.*10C>G
BT-20	chr10	129899578	T	C	MKI67, MKI67	p.K2857E, p.K3217E	0	50	100	NM_001145966.1:c.8569A>G	NM_002417.3:c.9649A>G	NM_002417.4:c.9649A>G	XM_005252683.1:c.9058A>G
BT-20	chr10	129899778	G	C	MKI67, MKI67	p.T2790S, p.T3150S	0	38	100	NM_001145966.1:c.8369C>G	NM_002417.3:c.9449C>G	NM_002417.4:c.9449C>G	XM_005252683.1:c.8858C>G
BT-20	chr10	129901501	G	C	MKI67, MKI67, MKI67, MKI67	p.T2508S, p.T2443S, p.T2868S, p.T2018S	0	38	100	NM_001145966.1:c.7523C>G	NM_002417.3:c.8603C>G	NM_002417.4:c.8603C>G	XM_005252683.1:c.8012C>G
BT-20	chr10	129901747	C	T	MKI67, MKI67, MKI67, MKI67	p.R2426Q, p.R2361Q, p.R2786Q, p.R1936Q	0	22	100	NM_001145966.1:c.7277G>A	NM_002417.3:c.8357G>A	NM_002417.4:c.8357G>A	XM_005252683.1:c.7766G>A
BT-20	chr10	129902281	G	A	MKI67, MKI67, MKI67, MKI67	p.P2248L, p.P2183L, p.P2608L, p.P1758L	0	33	100	NM_001145966.1:c.6743C>T	NM_002417.3:c.7823C>T	NM_002417.4:c.7823C>T	XM_005252683.1:c.7232C>T
BT-20	chr10	129903016	T	C	MKI67, MKI67, MKI67, MKI67	p.N2003S, p.N1938S, p.N2363S, p.N1513S	0	115	100	NM_001145966.1:c.6008A>G	NM_002417.3:c.7088A>G	NM_002417.4:c.7088A>G	XM_005252683.1:c.6497A>G
BT-20	chr10	129905896	T	A	MKI67, MKI67, MKI67, MKI67	p.E1043V, p.E978V, p.E1403V, p.E553V	0	57	100	NM_001145966.1:c.3128A>T	NM_002417.3:c.4208A>T	NM_002417.4:c.4208A>T	XM_005252683.1:c.3617A>T
BT-20	chr10	129906980	C	T	MKI67, MKI67, MKI67, MKI67	p.G682S, p.G617S, p.G1042S, p.G192S	0	44	100	NM_001145966.1:c.2044G>A	NM_002417.3:c.3124G>A	NM_002417.4:c.3124G>A	XM_005252683.1:c.2533G>A
BT-20	chr10	129917560	T	C	MKI67, MKI67, MKI67	p.N104S, p.N39S, p.N104S	0	45	100	NM_001145966.1:c.311A>G	NM_002417.3:c.311A>G	NM_002417.4:c.311A>G	XM_005252683.1:c.311A>G
BT-20	chr10	131934747	G	C	GLRX3, GLRX3	p.Q21H, p.Q21H	0	2	100	NM_001199868.1:c.63G>C	NM_006541.3:c.63G>C	NM_006541.4:c.63G>C	XM_005252657.1:c.-465G>C
BT-20	chr10	131959150	C	T	GLRX3, GLRX3	p.P123S, p.P123S	0	47	100	NM_001199868.1:c.367C>T	NM_006541.3:c.367C>T	NM_006541.4:c.367C>T	XM_005252657.1:c.-72C>T
BT-20	chr10	133955427	A	G	JAKMIP3	p.M493V	0	62	100	NM_001105521.1:c.1477A>G	NM_001105521.2:c.1477A>G	XM_005252672.1:c.1477A>G	XM_005252673.1:c.1477A>G	XM_005252674.1:c.1477A>G	XM_005252675.1:c.1477A>G	XM_005252676.1:c.1255A>G	XM_005252677.1:c.1477A>G	XM_005252678.1:c.1477A>G
BT-20	chr10	134218269	C	T	PWWP2B, PWWP2B	p.R89C, p.R89C	0	6	100	NM_001098637.1:c.265C>T	NM_138499.3:c.265C>T
BT-20	chr10	134598628	A	G	NKX6-2	p.V209A	0	16	100	NM_005539.3:c.*3095A>G	XM_005252681.1:c.*3014A>G	NM_177400.2:c.626T>C
BT-20	chr10	134672609	C	T	TTC40	p.V1781I	0	28	100	NM_001200049.1:c.277G>A	NM_017609.3:c.-1459G>A	XM_003118625.1:c.277G>A	NM_001200049.2:c.5341G>A
BT-20	chr10	134682802	C	T	TTC40	p.C1529Y	0	2	100	NM_001200049.2:c.4586G>A	XM_003118626.1:c.3884G>A	XM_003118626.2:c.3458G>A
BT-20	chr10	134748331	C	T	C10orf93, TTC40	p.S264N, p.S264N	0	68	100	NM_001200049.2:c.791G>A	NM_173572.2:c.791G>A	NM_173572.3:c.791G>A
BT-20	chr10	134902396	C	G	GPR123	p.R539G	0	4	100	NM_001083909.1:c.-18C>G	XM_005252695.1:c.1615C>G	XM_002343040.1:c.-559G>C
BT-20	chr10	135082346	A	G	ADAM8, ADAM8	p.F592L, p.F657L	0	21	100	XR_109034.1:n.13+4601A>G	XR_109035.1:n.12+4601A>G	XR_109036.1:n.23+4761A>G	XR_109036.2:n.20+4761A>G	NM_001109.3:c.1969T>C	NM_001109.4:c.1969T>C	NM_001164489.1:c.1948+603T>C	NM_001164490.1:c.1774T>C	XM_005252655.1:c.1969T>C	XM_005252656.1:c.*137T>C
BT-20	chr10	135087521	G	A	ADAM8	p.L46F	0	18	100	NM_001256617.1:c.*5749C>T	NM_001256618.1:c.*5749C>T	NM_006659.3:c.*5749C>T	NR_046330.1:n.*4613C>T	XR_109034.1:n.14-5623G>A	XR_109035.1:n.13-5614G>A	XR_109036.1:n.24-5623G>A	XR_109036.2:n.21-5623G>A	NM_001109.3:c.240C>T	NM_001109.4:c.240C>T	NM_001164489.1:c.240C>T	NM_001164490.1:c.136C>T	XM_005252655.1:c.240C>T	XM_005252656.1:c.240C>T
BT-20	chr10	135089035	A	G	ADAM8, ADAM8, ADAM8	p.W35R, p.W10R, p.W35R	0	13	100	NM_001256617.1:c.*4235T>C	NM_001256618.1:c.*4235T>C	NM_006659.2:c.*4235T>C	NM_006659.3:c.*4235T>C	NR_046330.1:n.*3099T>C	XR_109034.1:n.14-4109A>G	XR_109035.1:n.13-4100A>G	XR_109035.2:n.-4100A>G	XR_109036.1:n.24-4109A>G	XR_109036.2:n.21-4109A>G	NM_001109.3:c.103T>C	NM_001109.4:c.103T>C	NM_001164489.1:c.103T>C	NM_001164490.1:c.46+1241T>C	XM_005252655.1:c.103T>C	XM_005252656.1:c.103T>C
BT-20	chr10	135098830	T	C	TUBGCP2	p.R618G	0	50	100	NM_001256617.1:c.1980-113A>G	NM_001256618.1:c.1506-113A>G	NM_006659.2:c.1896-113A>G	NM_006659.3:c.1896-113A>G	NR_046330.1:n.2653-113A>G	XR_109034.1:n.*3804T>C	XR_109035.1:n.*3804T>C	XR_109035.2:n.*3804T>C	XR_109036.1:n.*3804T>C	XR_109036.2:n.*3804T>C
BT-20	chr10	135098845	C	T	TUBGCP2	p.G613S	0	46	100	NM_001256617.1:c.1979+115G>A	NM_001256618.1:c.1505+115G>A	NM_006659.2:c.1895+115G>A	NM_006659.3:c.1895+115G>A	NR_046330.1:n.2652+115G>A	XR_109034.1:n.*3819C>T	XR_109035.1:n.*3819C>T	XR_109035.2:n.*3819C>T	XR_109036.1:n.*3819C>T	XR_109036.2:n.*3819C>T
BT-20	chr10	135165790	A	G	PRAP1, PRAP1, PRAP1, ZNF511	p.H92R, p.H73R, p.H101R, p.H260R	0	31	100	NM_001145201.1:c.275A>G	NM_145202.4:c.302A>G	XM_005252660.1:c.305A>G	XM_005252661.1:c.302A>G	XM_005252662.1:c.278A>G	NM_001098483.1:c.*3084T>C	NM_198472.2:c.*3213T>C
BT-20	chr10	135186806	A	G	ECHS1	p.V11A	0	4	100	NM_004092.3:c.32T>C	NR_037509.1:n.-1639T>C
BT-20	chr10	135204950	C	G	PAOX	p.Q457E	0	16	100	NM_152911.2:c.1527C>G	NM_207127.1:c.*138C>G	NM_207128.1:c.1369C>G	XM_005252666.1:c.834C>G	XR_242760.1:n.1346C>G	NM_138384.2:c.-2775C>G	XM_005252696.1:c.-3295C>G	XM_005252697.1:c.-2775C>G	XM_005252698.1:c.-2775C>G
BT-20	chr10	135233541	A	G	MTG1, MTG1	p.I293V, p.I158V	0	32	100	NM_001012508.3:c.*3189T>C	XM_005252684.1:c.*3189T>C	NM_138384.2:c.877A>G	XM_005252696.1:c.754A>G	XM_005252697.1:c.724A>G
BT-20	chr11	193112	C	T	SCGB1C1	p.R5C	74	71	48.9655	NM_053280.3:c.-3943C>T	XM_005252771.1:c.-3943C>T	XM_005252772.1:c.-4193C>T	NM_145651.2:c.13C>T	XM_005252804.1:c.13C>T	NM_001097610.2:c.13C>T
BT-20	chr11	193865	T	G	SCGB1C1	p.I70R	43	37	46.25	NM_053280.3:c.-3190T>G	XM_005252771.1:c.-3190T>G	XM_005252772.1:c.-3440T>G	NM_145651.2:c.209T>G	XM_005252804.1:c.209T>G	NM_001097610.2:c.209T>G
BT-20	chr11	280221	A	C	NLRP6, NLRP6	p.M163L, p.M163L	0	4	100	NM_001276700.1:c.487A>C	NM_138329.1:c.487A>C	NM_138329.2:c.487A>C
BT-20	chr11	280816	A	T	NLRP6, NLRP6	p.Y361F, p.Y361F	0	85	100	NM_001276700.1:c.1082A>T	NM_138329.1:c.1082A>T	NM_138329.2:c.1082A>T
BT-20	chr11	299411	C	G	IFITM5	p.G27A	48	14	22.5806	NM_025092.4:c.*4662C>G	XM_005253145.1:c.*4662C>G	NM_001025295.1:c.80G>C	NM_001025295.2:c.80G>C
BT-20	chr11	309127	A	G	IFITM2	p.I121V	0	143	100	NM_006435.2:c.361A>G	XM_005252750.1:c.356A>G	NM_003641.3:c.-5044A>G
BT-20	chr11	314207	C	G	IFITM1	p.P13A	1	84	98.8235	NM_006435.2:c.*5042C>G	XM_005252750.1:c.*4935C>G	NM_003641.3:c.37C>G
BT-20	chr11	372157	C	T	B4GALNT4	p.A67V	27	12	30.7692	NM_178537.3:c.200C>T	NM_178537.4:c.200C>T	XM_005252891.1:c.200C>T	XM_005252892.1:c.200C>T	XM_005252893.1:c.200C>T
BT-20	chr11	406043	G	A	SIGIRR	p.L459F	0	77	100	NM_007183.2:c.*1474G>A	XM_005252760.1:c.*1474G>A	NM_001135053.1:c.1086C>T	NM_001135054.1:c.1086C>T	NM_021805.2:c.1086C>T	XM_005253044.1:c.1375C>T	XM_005253045.1:c.1375C>T	XM_005253046.1:c.1375C>T	XM_005253047.1:c.1293C>T	XM_005253048.1:c.1128C>T	XR_242815.1:n.1270C>T	XR_242816.1:n.1477C>T
BT-20	chr11	406483	T	C	SIGIRR, SIGIRR, SIGIRR, SIGIRR	p.Q312R, p.Q312R, p.Q312R, p.Q312R	0	69	100	NM_007183.2:c.*1914T>C	XM_005252760.1:c.*1914T>C	NM_001135053.1:c.935A>G	NM_001135054.1:c.935A>G	NM_021805.2:c.935A>G	XM_005253044.1:c.935A>G	XM_005253045.1:c.935A>G	XM_005253046.1:c.935A>G	XM_005253047.1:c.935A>G	XM_005253048.1:c.770A>G	XR_242815.1:n.1119A>G	XR_242816.1:n.1119A>G
BT-20	chr11	428385	A	G	ANO9, ANO9, ANO9	p.C92R, p.C399R, p.C255R	43	25	36.7647	NM_001012302.2:c.1195T>C	XM_005252885.1:c.1300T>C	XM_005252886.1:c.298T>C	XR_242796.1:n.1385T>C	XR_242797.1:n.1385T>C	XR_242798.1:n.1341T>C	XR_242799.1:n.1280T>C	XR_242800.1:n.721T>C
BT-20	chr11	428489	T	C	ANO9, ANO9, ANO9	p.I84V, p.I391V, p.I247V	0	97	100	NM_001012302.2:c.1171A>G	XM_005252885.1:c.1276A>G	XM_005252886.1:c.274A>G	XR_242796.1:n.1361A>G	XR_242797.1:n.1361A>G	XR_242798.1:n.1317A>G	XR_242799.1:n.1256A>G	XR_242800.1:n.697A>G
BT-20	chr11	433387	A	G	ANO9	p.F93L	0	112	100	NM_001012302.2:c.277T>C	XM_005252885.1:c.277T>C	XM_005252886.1:c.-3438T>C	XR_242796.1:n.362T>C	XR_242797.1:n.362T>C	XR_242798.1:n.324T>C	XR_242799.1:n.362T>C	XR_242800.1:n.-3015T>C
BT-20	chr11	433867	G	A	ANO9	p.A51V	26	11	29.7297	NM_001012302.2:c.152C>T	XM_005252885.1:c.152C>T	XM_005252886.1:c.-3918C>T	XR_242796.1:n.237C>T	XR_242797.1:n.237C>T	XR_242798.1:n.199C>T	XR_242799.1:n.237C>T	XR_242800.1:n.-3495C>T
BT-20	chr11	490035	C	T	PTDSS2	p.A423V	9	17	65.3846	NM_030783.1:c.1268C>T	XM_005253153.1:c.1316C>T	XR_242827.1:n.1425C>T	XR_242828.1:n.1377C>T	NM_002939.3:c.*4656G>A	NM_203383.1:c.*4656G>A	NM_203384.1:c.*4656G>A	NM_203385.1:c.*4656G>A	NM_203386.1:c.*4656G>A	NM_203386.2:c.*4656G>A	NM_203387.1:c.*4656G>A	NM_203387.2:c.*4656G>A	NM_203388.1:c.*4656G>A	NM_203388.2:c.*4656G>A	NM_203389.1:c.*4656G>A	NM_203389.2:c.*4656G>A	XM_005253049.1:c.*4656G>A	XM_005253050.1:c.*4656G>A	XM_005253051.1:c.*4656G>A
BT-20	chr11	551753	G	A	LRRC56	p.R300H	0	124	100	NM_173573.1:c.*3227C>T	NM_173573.2:c.*3227C>T	XM_005252845.1:c.*3227C>T	XM_005252846.1:c.*3227C>T	XM_005252843.1:c.*3227C>T	XM_005252844.1:c.*3227C>T	NM_198075.3:c.899G>A	XM_005252775.1:c.899G>A	XM_005252776.1:c.797-150G>A	XM_005252777.1:c.899G>A	XM_005252778.1:c.796+451G>A
BT-20	chr11	554166	C	G	LRRC56	p.R507G	0	18	100	NM_173573.1:c.*814G>C	NM_173573.2:c.*814G>C	XM_005252845.1:c.*814G>C	XM_005252846.1:c.*814G>C	XM_005252843.1:c.*814G>C	XM_005252844.1:c.*814G>C	XR_109057.1:n.-2792C>G	NM_198075.3:c.1519C>G	XM_005252775.1:c.1519C>G	XM_005252776.1:c.1342C>G	XM_005252777.1:c.*21C>G	XM_005252778.1:c.1000C>G
BT-20	chr11	554214	G	C	LRRC56	p.D523H	0	22	100	NM_173573.1:c.*766C>G	NM_173573.2:c.*766C>G	XM_005252845.1:c.*766C>G	XM_005252846.1:c.*766C>G	XM_005252843.1:c.*766C>G	XM_005252844.1:c.*766C>G	XR_109057.1:n.-2744G>C	NM_198075.3:c.1567G>C	XM_005252775.1:c.1567G>C	XM_005252776.1:c.1390G>C	XM_005252777.1:c.*69G>C	XM_005252778.1:c.1048G>C
BT-20	chr11	558884	C	T	C11orf35	p.A44T	0	62	100	NM_173573.1:c.130G>A	NM_173573.2:c.130G>A	XM_005252845.1:c.160G>A	XM_005252846.1:c.334G>A	XM_005252843.1:c.334G>A	XM_005252844.1:c.334G>A	XR_109057.1:n.1927C>T	NM_198075.3:c.*4608C>T	XM_005252775.1:c.*4608C>T	XM_005252776.1:c.*4608C>T	XM_005252777.1:c.*4739C>T	XM_005252778.1:c.*4608C>T	NM_001143993.1:c.-2157C>T	NM_001143994.1:c.-2601C>T	NM_003475.3:c.-2601C>T	XM_005253147.1:c.-1437C>T	XM_005253148.1:c.-1437C>T	XM_005253149.1:c.-1437C>T	XM_005253150.1:c.-2157C>T	XM_005253151.1:c.-2601C>T
BT-20	chr11	562421	G	A	RASSF7, RASSF7, RASSF7	p.R156Q, p.R156Q, p.R156Q	28	13	31.7073	NM_173573.1:c.-1705C>T	NM_173573.2:c.-1705C>T	XM_005252845.1:c.-3378C>T	XM_005252846.1:c.-2837C>T	XM_005252843.1:c.-2837C>T	XM_005252844.1:c.-2837C>T	NR_038262.1:n.*3236C>T	XR_109057.1:n.*2308G>A	XR_109058.1:n.*3236C>T	XR_109059.1:n.*4372C>T	XR_109060.1:n.*4372C>T	NM_001143993.1:c.467G>A	NM_001143994.1:c.467G>A	NM_003475.3:c.467G>A	XM_005253147.1:c.668G>A	XM_005253148.1:c.668G>A	XM_005253149.1:c.668G>A	XM_005253150.1:c.467G>A	XM_005253151.1:c.467G>A
BT-20	chr11	608593	G	A	PHRF1, PHRF1, PHRF1, PHRF1, PHRF1	p.R1046Q, p.R1045Q, p.R1042Q, p.R836Q, p.R1044Q	20	9	31.0345	NM_020901.2:c.3134G>A	XM_005253024.1:c.3137G>A	XM_005253025.1:c.3134G>A	XM_005253026.1:c.3131G>A	XM_005253027.1:c.3128G>A	XM_005253028.1:c.3125G>A	XM_005253029.1:c.3017G>A	NM_001572.3:c.*4052C>T	NM_004029.2:c.*4052C>T	NM_004031.2:c.*4052C>T	XM_005252906.1:c.*4052C>T	XM_005252907.1:c.*4052C>T	XM_005252908.1:c.*4052C>T	XM_005252909.1:c.*4052C>T
BT-20	chr11	610277	T	C	PHRF1, PHRF1, PHRF1, PHRF1	p.V1449A, p.V1448A, p.V1445A, p.V1447A	0	71	100	NM_020901.2:c.4343T>C	XM_005253024.1:c.4346T>C	XM_005253025.1:c.4343T>C	XM_005253026.1:c.4340T>C	XM_005253027.1:c.4337T>C	XM_005253028.1:c.4334T>C	XM_005253029.1:c.4226T>C	NM_001572.3:c.*2368A>G	NM_004029.2:c.*2368A>G	NM_004031.2:c.*2368A>G	XM_005252906.1:c.*2368A>G	XM_005252907.1:c.*2368A>G	XM_005252908.1:c.*2368A>G	XM_005252909.1:c.*2368A>G
BT-20	chr11	617967	C	G	CDHR5, CDHR5, CDHR5, CDHR5, CDHR5	p.C536S, p.C508S, p.C696S, p.C702S, p.C702S	0	21	100	NM_021924.3:c.2105G>C	NM_031264.2:c.1523G>C	NM_001572.3:c.-2338G>C	NM_004029.2:c.-2338G>C	NM_004031.2:c.-2649G>C	XM_005252906.1:c.-2384G>C	XM_005252907.1:c.-2384G>C	XM_005252908.1:c.-2338G>C	XM_005252909.1:c.-2384G>C	NM_001171968.1:c.2087G>C	NM_021924.4:c.2105G>C	NM_031264.3:c.1523G>C	XM_005252987.1:c.1865G>C	XM_005252988.1:c.1772G>C	XM_005252989.1:c.1679G>C	XM_005252990.1:c.1438G>C
BT-20	chr11	618998	G	A	CDHR5, CDHR5, CDHR5, CDHR5	p.P355S, p.P515S, p.P521S, p.P521S	31	33	51.5625	NM_021924.3:c.1561C>T	NM_031264.2:c.1378+308C>T	NM_001572.3:c.-3369C>T	NM_004029.2:c.-3369C>T	NM_004031.2:c.-3680C>T	XM_005252906.1:c.-3415C>T	XM_005252907.1:c.-3415C>T	XM_005252908.1:c.-3369C>T	XM_005252909.1:c.-3415C>T	NM_001171968.1:c.1543C>T	NM_021924.4:c.1561C>T	NM_031264.3:c.1378+308C>T	XM_005252987.1:c.1379-58C>T	XM_005252988.1:c.1379-151C>T	XM_005252989.1:c.1379-244C>T	XM_005252990.1:c.1293+476C>T
BT-20	chr11	619789	T	G	CDHR5, CDHR5, CDHR5, CDHR5, CDHR5, CDHR5, CDHR5	p.R326S, p.R191S, p.R191S, p.R357S, p.R357S, p.R357S, p.R357S	0	19	100	NM_021924.3:c.1071A>C	NM_031264.2:c.1071A>C	NM_001572.3:c.-4160A>C	NM_004029.2:c.-4160A>C	NM_004031.2:c.-4471A>C	XM_005252906.1:c.-4206A>C	XM_005252907.1:c.-4206A>C	XM_005252908.1:c.-4160A>C	XM_005252909.1:c.-4206A>C	NM_001171968.1:c.1071A>C	NM_021924.4:c.1071A>C	NM_031264.3:c.1071A>C	XM_005252987.1:c.1071A>C	XM_005252988.1:c.1071A>C	XM_005252989.1:c.1071A>C	XM_005252990.1:c.1071A>C
BT-20	chr11	802379	T	C	PIDD, PIDD, PIDD, PIDD, PIDD	p.Q18R, p.Q331R, p.Q331R, p.Q185R, p.Q185R	0	72	100	NM_001191060.1:c.-4931A>G	NM_001191061.1:c.-4326A>G	NM_018494.3:c.554A>G	NM_145886.2:c.992A>G	NM_145887.2:c.992A>G	NM_145886.3:c.992A>G	NM_145887.3:c.992A>G	XM_005253005.1:c.992A>G	XM_005253006.1:c.992A>G	XM_005253007.1:c.992A>G	XM_005253008.1:c.554A>G	XR_242813.1:n.1123A>G	XR_242814.1:n.1123A>G	XM_005253271.1:c.*4106T>C
BT-20	chr11	824789	T	C	PNPLA2	p.L481P	0	5	100	NM_020376.2:c.1442T>C	NM_020376.3:c.1442T>C	XM_005253022.1:c.1442T>C	NM_173584.3:c.-3301T>C	XM_005252874.1:c.-4561T>C	XM_005252875.1:c.-1856T>C	XM_005252871.1:c.-3049T>C	XM_005252872.1:c.-3019T>C	XM_005252873.1:c.-1856T>C	XR_109078.1:n.-170A>G	XM_005253056.1:c.272-2706T>C
BT-20	chr11	828916	G	A	EFCAB4A, EFCAB4A, EFCAB4A	p.R77Q, p.R77Q, p.R77Q	0	48	100	NM_001039490.1:c.-4114G>A	NM_004357.4:c.-4180G>A	NM_139029.1:c.-4176G>A	NM_139030.3:c.-4118G>A	XM_005253261.1:c.-4180G>A	XR_242834.1:n.-4036G>A	NM_173584.3:c.230G>A	XM_005252874.1:c.-434G>A	XM_005252875.1:c.230G>A	XM_005252871.1:c.230G>A	XM_005252872.1:c.230G>A	XM_005252873.1:c.230G>A	XM_005253056.1:c.*1324G>A	XR_109078.1:n.-4297C>T	NM_020376.2:c.*4054G>A	NM_020376.3:c.*4054G>A	XM_005253022.1:c.*4054G>A
BT-20	chr11	830670	G	T	EFCAB4A, EFCAB4A, EFCAB4A	p.S248I, p.E249D, p.S248I	0	22	100	NM_001039490.1:c.-2360G>T	NM_004357.4:c.-2426G>T	NM_139029.1:c.-2422G>T	NM_139030.3:c.-2364G>T	XM_005253261.1:c.-2426G>T	XR_242834.1:n.-2282G>T	NM_173584.3:c.743G>T	XM_005252874.1:c.759G>T	XM_005252875.1:c.743G>T	XM_005252871.1:c.1044G>T	XM_005252872.1:c.1044G>T	XM_005252873.1:c.1026G>T	XM_005253056.1:c.*3078G>T
BT-20	chr11	1017325	A	C	MUC6	p.Y1826D	209	134	39.0671	XR_109042.1:n.*1048A>C	NM_005961.2:c.5476T>G
BT-20	chr11	1017691	C	G	MUC6	p.A1704P	460	124	21.2329	XR_109042.1:n.*1414C>G	NM_005961.2:c.5110G>C
BT-20	chr11	1017789	A	C	MUC6	p.M1671R	340	94	21.659	XR_109042.1:n.*1512A>C	NM_005961.2:c.5012T>G
BT-20	chr11	1018374	T	A	MUC6	p.N1476I	0	151	100	XR_109042.1:n.*2097T>A	NM_005961.2:c.4427A>T
BT-20	chr11	1027811	C	T	MUC6	p.V619M	0	53	100	NM_005961.2:c.1855G>A
BT-20	chr11	1029320	C	T	MUC6	p.G395R	66	22	25	NM_005961.2:c.1183G>A
BT-20	chr11	1101078	A	G	MUC2	p.S2489G	16	52	76.4706	NM_002457.2:c.7462A>G
BT-20	chr11	1262546	C	T	MUC5B	p.A1479V	30	9	23.0769	NM_017511.1:c.6515C>T	NM_002458.1:c.4445C>T	NM_002458.2:c.4436C>T
BT-20	chr11	1507731	A	G	MOB2	p.L19P	0	28	100	NM_001172223.1:c.56T>C
BT-20	chr11	1857173	T	C	SYT8, SYT8, SYT8	p.C106R, p.C120R, p.C120R	0	49	100	NM_138567.3:c.358T>C	XM_005253216.1:c.358T>C	NM_001145829.1:c.-3607T>C	NM_001145841.1:c.-4281T>C	NM_003282.2:c.-3754T>C	NM_003282.3:c.-3113T>C
BT-20	chr11	1857751	C	G	SYT8, SYT8	p.P219A, p.P219A	8	12	60	NM_138567.3:c.655C>G	XM_005253216.1:c.655C>G	NM_001145829.1:c.-3029C>G	NM_001145841.1:c.-3703C>G	NM_003282.2:c.-3176C>G	NM_003282.3:c.-2535C>G
BT-20	chr11	1858262	C	T	SYT8, SYT8	p.T303M, p.T303M	47	23	32.8571	NM_138567.3:c.908C>T	XM_005253216.1:c.908C>T	NM_001145829.1:c.-2518C>T	NM_001145841.1:c.-3192C>T	NM_003282.2:c.-2665C>T	NM_003282.3:c.-2024C>T
BT-20	chr11	1858572	C	T	SYT8, SYT8	p.R373W, p.R373W	7	16	69.5652	NM_138567.3:c.1117C>T	XM_005253216.1:c.1117C>T	NM_001145829.1:c.-2208C>T	NM_001145841.1:c.-2882C>T	NM_003282.2:c.-2355C>T	NM_003282.3:c.-1714C>T
BT-20	chr11	1887806	T	A	LSP1	p.H34Q	0	95	100	NM_001013253.1:c.-2544T>A	NM_001013254.1:c.-4970T>A	NM_001013255.1:c.-4531T>A	NM_001242932.1:c.102T>A	NM_002339.2:c.53+13379T>A	XM_005252924.1:c.-4110T>A	XM_005252925.1:c.-4219T>A	XM_005252927.1:c.-134+2342T>A
BT-20	chr11	1902768	G	A	LSP1, LSP1, LSP1, LSP1, LSP1	p.A38T, p.A100T, p.A38T, p.A228T, p.A38T	0	9	100	NM_001013253.1:c.112G>A	NM_001013254.1:c.112G>A	NM_001013255.1:c.112G>A	NM_001242932.1:c.682G>A	NM_002339.2:c.298G>A	XM_005252924.1:c.319G>A	XM_005252925.1:c.112G>A	XM_005252926.1:c.112G>A	XM_005252927.1:c.112G>A
BT-20	chr11	2169014	A	G	INS-IGF2	p.L144P	87	33	27.5	NM_001007139.4:c.-225T>C	XM_005252899.1:c.-225T>C	XM_005252901.1:c.-229T>C	NM_016412.2:c.*547A>G	NM_001042376.1:c.431T>C	NM_001042376.2:c.431T>C	NR_003512.1:n.490T>C	NR_003512.2:n.490T>C	NR_003512.3:n.490T>C	NR_028043.1:n.1170A>G	NR_028044.1:n.1960A>G
BT-20	chr11	2323022	C	T	C11orf21, C11orf21	p.V24M, p.C6Y	29	54	65.0602	NM_139022.2:c.-358C>T	XM_005252719.1:c.-253C>T	XM_005252720.1:c.-253C>T	XM_005252721.1:c.-253C>T	XR_242775.1:n.-173C>T	NM_001142946.1:c.70G>A	NR_024621.1:n.122G>A
BT-20	chr11	2323029	T	C	C11orf21	p.T4A	0	73	100	NM_139022.2:c.-351T>C	XM_005252719.1:c.-246T>C	XM_005252720.1:c.-246T>C	XM_005252721.1:c.-246T>C	XR_242775.1:n.-166T>C	NM_001142946.1:c.63A>G	NR_024621.1:n.115A>G
BT-20	chr11	2337693	G	A	TSPAN32	p.G104E	102	42	29.1667	NM_139022.2:c.628-113G>A	XM_005252719.1:c.733-113G>A	XM_005252720.1:c.*391G>A	XM_005252721.1:c.*1152G>A	XR_242775.1:n.812+151G>A
BT-20	chr11	2424684	A	C	TSSC4, TSSC4, TSSC4, TSSC4	p.H274P, p.H274P, p.H210P, p.H274P	0	117	100	NM_014555.3:c.*1483T>G	XM_005252881.1:c.*1483T>G	XM_005252882.1:c.*1483T>G	NM_005706.2:c.821A>C	XM_005252722.1:c.821A>C	XM_005252723.1:c.821A>C	XM_005252724.1:c.629A>C
BT-20	chr11	2439542	A	G	TRPM5, TRPM5, TRPM5	p.V256A, p.V254A, p.V254A	3	18	85.7143	NM_014555.3:c.761T>C	XM_005252881.1:c.761T>C	XM_005252882.1:c.761T>C
BT-20	chr11	2920666	C	T	SLC22A18AS	p.G89D	0	102	100	NM_007105.2:c.266G>A	NM_002555.5:c.-3061C>T	NM_183233.2:c.-503C>T	XM_005252952.1:c.-3160C>T
BT-20	chr11	2924610	G	A	SLC22A18, SLC22A18	p.R12Q, p.R12Q	40	18	31.0345	NM_007105.2:c.-216+79C>T	NM_002555.5:c.35G>A	NM_183233.2:c.35G>A	XM_005252952.1:c.290G>A
BT-20	chr11	3681519	T	C	ART1, ART1	p.L257P, p.L257P	54	22	28.9474	NM_004314.2:c.770T>C	XM_005252933.1:c.770T>C	XM_005252934.1:c.770T>C
BT-20	chr11	4389110	G	A	OR52B4	p.T139I	43	87	66.9231	NM_001005161.2:c.416C>T	NM_001005161.3:c.416C>T
BT-20	chr11	4510285	A	G	OR52K1	p.Q52R	118	51	30.1775	NM_001005171.1:c.155A>G	NM_001005171.2:c.155A>G
BT-20	chr11	4567335	C	G	OR52M1	p.S305R	43	21	32.8125	NM_001004137.1:c.915C>G
BT-20	chr11	4608542	C	T	OR52I2	p.T167M	2	153	98.7097	NM_001005170.1:c.500C>T	NM_001005170.2:c.500C>T
BT-20	chr11	4673788	G	A	OR51E1, OR51E1	p.S11N, p.S11N	114	49	30.0613	NM_152430.3:c.32G>A	XM_005252798.1:c.32G>A
BT-20	chr11	4791111	T	C	OR51F1	p.T13A	57	96	62.7451	NM_001004752.1:c.37A>G
BT-20	chr11	4869906	A	C	OR51S1	p.L178R	0	52	100	NM_001004758.1:c.533T>G
BT-20	chr11	4870269	A	T	OR51S1	p.I57N	0	53	100	NM_001004758.1:c.170T>A
BT-20	chr11	4928841	T	C	OR51A7	p.M81T	27	57	67.8571	NM_001004749.1:c.242T>C
BT-20	chr11	4936608	C	G	OR51G2	p.E96Q	16	36	69.2308	NM_001005238.1:c.286G>C
BT-20	chr11	4936613	G	T	OR51G2	p.A94E	37	14	27.451	NM_001005238.1:c.281C>A
BT-20	chr11	4945196	T	G	OR51G1	p.Y125S	14	31	68.8889	NM_001005237.1:c.374A>C
BT-20	chr11	4967468	G	A	OR51A4	p.T288M	0	324	100	NM_001005329.1:c.863C>T
BT-20	chr11	4976013	A	G	OR51A2	p.W311R	0	21	100	NM_001004748.1:c.931T>C
BT-20	chr11	4976077	T	G	OR51A2	p.K289N	0	17	100	NM_001004748.1:c.867A>C
BT-20	chr11	5020799	C	T	OR51L1	p.T196I	46	106	69.7368	NM_001004755.1:c.587C>T
BT-20	chr11	5020832	C	T	OR51L1	p.A207V	45	103	69.5946	NM_001004755.1:c.620C>T
BT-20	chr11	5067984	A	G	OR52J3	p.T77A	35	76	68.4685	NM_001001916.2:c.229A>G
BT-20	chr11	5068137	G	A	OR52J3	p.V128I	34	84	71.1864	NM_001001916.2:c.382G>A
BT-20	chr11	5068177	A	T	OR52J3	p.Q141L	30	90	75	NM_001001916.2:c.422A>T
BT-20	chr11	5068425	C	T	OR52J3	p.R224C	65	159	70.9821	NM_001001916.2:c.670C>T
BT-20	chr11	5080068	G	A	OR52E2	p.R264C	37	74	66.6667	NM_001005164.1:c.790C>T	NM_001005164.2:c.790C>T
BT-20	chr11	5172786	A	G	OR52A1	p.S272P	0	117	100	NM_012375.2:c.814T>C
BT-20	chr11	5173229	C	T	OR52A1	p.R124H	22	46	67.6471	NM_012375.2:c.371G>A
BT-20	chr11	5221645	C	G	OR51V1	p.G96R	29	49	62.8205	NM_001004760.2:c.286G>C
BT-20	chr11	5221825	G	A	OR51V1	p.L36F	42	59	58.4158	NM_001004760.2:c.106C>T
BT-20	chr11	5322737	A	G	OR51B4	p.M147T	0	126	100	NM_033179.2:c.440T>C
BT-20	chr11	5323071	C	T	OR51B4	p.V36I	0	85	100	NM_033179.2:c.106G>A
BT-20	chr11	5344902	C	G	OR51B2	p.C209S	0	80	100	NM_033180.4:c.626G>C
BT-20	chr11	5345128	G	A	OR51B2	p.L134F	28	49	63.6364	NM_033180.4:c.400C>T
BT-20	chr11	5345170	A	G	OR51B2	p.C120R	0	69	100	NM_033180.4:c.358T>C
BT-20	chr11	5364276	G	A	OR51B5, OR51B5	p.P160L, p.P160L	16	35	68.6275	NM_001005567.1:c.479C>T	NM_001005567.2:c.479C>T	NR_038321.1:n.255-1684C>T
BT-20	chr11	5364742	C	T	OR51B5, OR51B5	p.G5S, p.G5S	109	30	21.5827	NM_001005567.1:c.13G>A	NM_001005567.2:c.13G>A	NR_038321.1:n.255-2150G>A
BT-20	chr11	5372751	A	C	OR51B6	p.K5T	39	48	55.1724	NM_001005567.2:c.-4970T>G	NR_038321.1:n.-4611T>G	NM_001004750.1:c.14A>C
BT-20	chr11	5372856	A	G	OR51B6	p.N40S	53	80	60.1504	NM_001005567.2:c.-5075T>C	NR_038321.1:n.-4716T>C	NM_001004750.1:c.119A>G
BT-20	chr11	5373006	T	C	OR51B6	p.I90T	49	71	59.1667	NM_001005567.2:c.-5225A>G	NR_038321.1:n.-4866A>G	NM_001004750.1:c.269T>C
BT-20	chr11	5373170	C	G	OR51B6	p.R145G	62	24	27.907	NM_001004750.1:c.433C>G
BT-20	chr11	5373242	T	G	OR51B6	p.S169A	54	48	47.0588	NM_001004750.1:c.505T>G
BT-20	chr11	5373251	C	T	OR51B6	p.L172F	54	49	47.5728	NM_001004750.1:c.514C>T
BT-20	chr11	5373311	T	C	OR51B6	p.F192L	66	83	55.7047	NM_001004750.1:c.574T>C
BT-20	chr11	5373562	C	A	OR51B6	p.S275R	54	106	66.25	NM_001004750.1:c.825C>A
BT-20	chr11	5410934	T	G	OR51M1	p.H102Q	0	151	100	NM_001004756.1:c.306T>G	NM_001004756.2:c.306T>G
BT-20	chr11	5411031	C	T	OR51M1	p.L135F	0	178	100	NM_001004756.1:c.403C>T	NM_001004756.2:c.403C>T
BT-20	chr11	5411239	T	C	OR51M1	p.I204T	0	177	100	NM_001004756.1:c.611T>C	NM_001004756.2:c.611T>C
BT-20	chr11	5411395	C	A	OR51M1	p.P256H	0	127	100	NM_001004756.1:c.767C>A	NM_001004756.2:c.767C>A
BT-20	chr11	5411398	T	G	OR51M1	p.L257R	35	90	72	NM_001004756.1:c.770T>G	NM_001004756.2:c.770T>G
BT-20	chr11	5411580	T	C	OR51M1	p.F318L	0	82	100	NM_001004756.1:c.952T>C	NM_001004756.2:c.952T>C
BT-20	chr11	5443867	C	T	OR51Q1	p.T146I	30	47	61.039	NM_001004757.1:c.437C>T	NM_001004757.2:c.437C>T
BT-20	chr11	5443887	T	C	OR51Q1	p.C153R	33	42	56	NM_001004757.1:c.457T>C	NM_001004757.2:c.457T>C
BT-20	chr11	5443893	G	A	OR51Q1	p.V155I	30	44	59.4595	NM_001004757.1:c.463G>A	NM_001004757.2:c.463G>A
BT-20	chr11	5443963	G	A	OR51Q1	p.R178H	25	61	70.9302	NM_001004757.1:c.533G>A	NM_001004757.2:c.533G>A
BT-20	chr11	5444061	G	A	OR51Q1	p.V211M	31	76	71.028	NM_001004757.1:c.631G>A	NM_001004757.2:c.631G>A
BT-20	chr11	5444136	C	T	OR51Q1	p.R236X	33	62	65.2632	NM_001004757.1:c.706C>T	NM_001004757.2:c.706C>T
BT-20	chr11	5444353	T	C	OR51Q1	p.F308S	22	34	60.7143	NM_001004757.1:c.923T>C	NM_001004757.2:c.923T>C
BT-20	chr11	5461991	C	A	OR51I1	p.A252S	58	31	34.8315	NM_001005288.1:c.754G>T	NM_001005288.2:c.754G>T
BT-20	chr11	5462255	C	G	OR51I1	p.V164L	30	63	67.7419	NM_001005288.1:c.490G>C	NM_001005288.2:c.490G>C
BT-20	chr11	5475170	G	C	OR51I2	p.R151P	96	46	32.3944	NM_001004754.1:c.452G>C	NM_001004754.2:c.452G>C
BT-20	chr11	5475506	G	A	OR51I2	p.R263H	54	25	31.6456	NM_001004754.1:c.788G>A	NM_001004754.2:c.788G>A
BT-20	chr11	5529152	A	G	UBQLN3, UBQLN3	p.M546T, p.M546T	12	32	72.7273	NM_017481.2:c.1637T>C
BT-20	chr11	5536537	A	C	UBQLNL	p.W379G	0	83	100	XR_078436.1:n.*3116T>G	XM_005253276.1:c.*3116T>G	NM_145053.4:c.1135T>G
BT-20	chr11	5536848	G	A	UBQLNL	p.A275V	0	91	100	XR_078436.1:n.*2805C>T	XM_005253276.1:c.*2805C>T	NM_145053.4:c.824C>T
BT-20	chr11	5566030	A	G	OR52H1	p.C242R	0	76	100	NM_001005289.1:c.724T>C
BT-20	chr11	5566365	T	C	OR52H1	p.H130R	0	72	100	NM_001005289.1:c.389A>G
BT-20	chr11	5602275	A	G	OR52B6	p.T57A	84	42	33.3333	NM_001005162.2:c.169A>G
BT-20	chr11	5602438	T	A	OR52B6	p.L111H	99	37	27.2059	NM_001005162.2:c.332T>A
BT-20	chr11	5602968	G	A	OR52B6	p.V288I	0	165	100	NM_001005162.2:c.862G>A
BT-20	chr11	5758062	T	C	OR56B1, OR56B1, OR56B1	p.C106R, p.C106R, p.C106R	0	128	100	XM_005252913.1:c.-49+801T>C	NM_001005180.1:c.316T>C	NM_001005180.2:c.316T>C
BT-20	chr11	5776287	C	T	OR52N4	p.T106I	0	212	100	NM_001005175.2:c.317C>T	NM_001005175.3:c.317C>T	XM_005252912.1:c.317C>T	XM_005252913.1:c.317C>T
BT-20	chr11	5776470	T	G	OR52N4	p.L167R	0	140	100	NM_001005175.2:c.500T>G	NM_001005175.3:c.500T>G	XM_005252912.1:c.500T>G	XM_005252913.1:c.500T>G
BT-20	chr11	5776479	A	C	OR52N4	p.Y170S	94	47	33.3333	NM_001005175.2:c.509A>C	NM_001005175.3:c.509A>C	XM_005252912.1:c.509A>C	XM_005252913.1:c.509A>C
BT-20	chr11	5776595	T	G	OR52N4	p.W209G	102	51	33.3333	NM_001005175.2:c.625T>G	NM_001005175.3:c.625T>G	XM_005252912.1:c.625T>G	XM_005252913.1:c.625T>G
BT-20	chr11	5776623	A	T	OR52N4	p.N218I	0	172	100	NM_001005175.2:c.653A>T	NM_001005175.3:c.653A>T	XM_005252912.1:c.653A>T	XM_005252913.1:c.653A>T
BT-20	chr11	5799468	C	T	OR52N5	p.V133I	54	27	33.3333	NM_001001922.1:c.397G>A	NM_001001922.2:c.397G>A
BT-20	chr11	5809308	A	T	OR52N1	p.F247I	0	96	100	NM_001001913.1:c.739T>A
BT-20	chr11	5809548	G	A	OR52N1	p.R167C	0	75	100	NM_001001913.1:c.499C>T
BT-20	chr11	5809811	G	T	OR52N1	p.T79N	75	43	36.4407	NM_001001913.1:c.236C>A
BT-20	chr11	5842310	T	G	OR52N2	p.S249A	53	81	60.4478	NM_001005174.1:c.745T>G	XM_005252914.1:c.745T>G
BT-20	chr11	5842356	A	G	OR52N2	p.H264R	52	72	58.0645	NM_001005174.1:c.791A>G	XM_005252914.1:c.791A>G
BT-20	chr11	5862731	A	G	OR52E6	p.W133R	60	97	61.7834	NM_001005167.1:c.397T>C
BT-20	chr11	5878836	T	A	OR52E8	p.I33F	78	37	32.1739	NM_001005168.1:c.97A>T
BT-20	chr11	5989415	C	T	OR56A5	p.V104M	88	38	30.1587	NM_001146033.1:c.310G>A	XM_002343047.1:c.310G>A
BT-20	chr11	6007272	A	G	OR52L1	p.W297R	0	136	100	NM_001005173.2:c.889T>C
BT-20	chr11	6007613	T	G	OR52L1	p.K183T	0	114	100	NM_001005173.2:c.548A>C
BT-20	chr11	6007680	A	G	OR52L1	p.C161R	0	126	100	NM_001005173.2:c.481T>C
BT-20	chr11	6007743	A	G	OR52L1	p.C140R	0	145	100	NM_001005173.2:c.418T>C
BT-20	chr11	6129837	C	T	OR56B4	p.P277S	125	62	33.1551	NM_001005181.1:c.829C>T
BT-20	chr11	6221169	A	G	OR52W1	p.H239R	1	117	99.1525	NM_001005178.1:c.716A>G
BT-20	chr11	6221214	T	A	OR52W1	p.L254Q	54	87	61.7021	NM_001005178.1:c.761T>A
BT-20	chr11	6231731	C	T	C11orf42	p.P242S	40	71	63.964	NM_001098794.1:c.*1005G>A	NM_032127.3:c.*1005G>A	XM_005253157.1:c.*1468G>A	XM_005253158.1:c.*4050G>A	NM_173525.1:c.724C>T	NM_173525.2:c.724C>T
BT-20	chr11	6238960	C	A	FAM160A2, FAM160A2, FAM160A2	p.R633L, p.R619L, p.R619L	8	34	80.9524	NM_001098794.1:c.1856G>T	NM_032127.3:c.1898G>T	XM_005253157.1:c.1856G>T	XM_005253158.1:c.1856G>T
BT-20	chr11	6340706	A	G	PRKCDBP	p.L158P	23	15	39.4737	NM_145040.2:c.473T>C	XR_242847.1:n.-4197A>G	XR_242848.1:n.-4197A>G	XR_242849.1:n.-4197A>G	XM_002343069.1:c.569A>G
BT-20	chr11	6341684	C	G	PRKCDBP	p.R8P	1	3	75	NM_145040.2:c.23G>C	XR_242847.1:n.-3219C>G	XR_242848.1:n.-3219C>G	XR_242849.1:n.-3219C>G	XM_002343069.1:c.1133C>G
BT-20	chr11	6417369	G	A	APBB1	p.S21L	60	20	25	XM_002343048.1:c.-4866C>T	NM_000543.3:c.*1532G>A	NM_000543.4:c.*1532G>A	NM_001007593.2:c.*1532G>A	NM_001007593.1:c.*1532G>A	XM_005253074.1:c.*1532G>A	XM_005253075.1:c.*1921G>A	XM_005253076.1:c.*1921G>A	XR_242818.1:n.*2113G>A	NM_001164.2:c.1749C>T	NM_001164.3:c.1749C>T	NM_001257319.1:c.1089C>T	NM_001257320.1:c.972C>T	NM_001257321.1:c.972C>T	NM_001257322.1:c.*5366C>T	NM_001257323.1:c.1083C>T	NM_001257324.1:c.*5366C>T	NM_001257325.1:c.1044C>T	NM_001257326.1:c.972C>T	NM_145689.1:c.1743C>T	NR_047512.1:n.1881C>T	XR_109056.1:n.*965C>T	XR_109056.2:n.*965C>T
BT-20	chr11	6549995	A	G	DNHD1	p.N694S	0	90	100	NM_144666.2:c.2081A>G	XM_005252803.1:c.302A>G
BT-20	chr11	6550004	A	G	DNHD1	p.Q697R	0	83	100	NM_144666.2:c.2090A>G	XM_005252803.1:c.311A>G
BT-20	chr11	6550309	G	A	DNHD1	p.G769R	0	104	100	NM_144666.2:c.2305G>A	XM_005252803.1:c.526G>A
BT-20	chr11	6555365	A	G	DNHD1	p.D987G	43	21	32.8125	NM_144666.2:c.2960A>G	XM_005252803.1:c.1091A>G
BT-20	chr11	6578792	T	C	DNHD1, DNHD1	p.V2756A, p.V278A	16	42	72.4138	NM_144666.2:c.8267T>C	XM_005252803.1:c.6398T>C
BT-20	chr11	6579106	C	T	DNHD1, DNHD1	p.H2861Y, p.H383Y	19	43	69.3548	NM_144666.2:c.8581C>T	XM_005252803.1:c.6712C>T
BT-20	chr11	6585007	G	A	DNHD1	p.D3313N	60	30	33.3333	NM_144666.2:c.9937G>A	XM_005252803.1:c.8068G>A
BT-20	chr11	6646584	C	T	DCHS1	p.V2331I	32	17	34.6939	NM_003737.2:c.6991G>A	XM_005253207.1:c.7426G>A
BT-20	chr11	6789929	C	A	OR2AG2	p.R87L	50	106	67.9487	NM_001004490.1:c.260G>T
BT-20	chr11	6790106	T	C	OR2AG2	p.Y28C	45	83	64.8438	NM_001004490.1:c.83A>G
BT-20	chr11	6806827	G	T	OR2AG1	p.V187L	71	144	66.9767	NM_001004489.1:c.559G>T	NM_001004489.2:c.559G>T
BT-20	chr11	6807163	C	G	OR2AG1	p.R299G	60	82	57.7465	NM_001004489.1:c.895C>G	NM_001004489.2:c.895C>G
BT-20	chr11	6891113	A	G	OR10A2	p.H43R	156	71	31.2775	NM_001004460.1:c.128A>G
BT-20	chr11	6891605	A	G	OR10A2	p.H207R	142	71	33.3333	NM_001004460.1:c.620A>G
BT-20	chr11	6891758	A	C	OR10A2	p.K258T	118	55	31.7919	NM_001004460.1:c.773A>C
BT-20	chr11	6913127	A	G	OR2D2	p.M202T	34	73	68.2243	NM_003700.1:c.605T>C
BT-20	chr11	6913243	T	C	OR2D2	p.I163M	43	26	37.6812	NM_003700.1:c.489A>G
BT-20	chr11	6913244	A	G	OR2D2	p.I163T	0	70	100	NM_003700.1:c.488T>C
BT-20	chr11	6942476	C	A	OR2D3	p.L82I	0	174	100	XM_002343070.1:c.*3504G>T	NM_001004684.1:c.244C>A
BT-20	chr11	6942726	G	C	OR2D3	p.W165S	85	39	31.4516	NM_013250.2:c.-5516G>C	XM_005253130.1:c.-5559G>C	XM_002343070.1:c.*3254C>G	NM_001004684.1:c.494G>C
BT-20	chr11	6953858	A	G	ZNF215, ZNF215, ZNF215	p.M119V, p.M119V, p.M119V	55	18	24.6575	NM_013250.2:c.355A>G	XM_005253130.1:c.355A>G
BT-20	chr11	6977175	G	C	ZNF215, ZNF215	p.V85L, p.V323L	46	82	64.0625	NM_013250.2:c.967G>C	XM_005253130.1:c.805+162G>C
BT-20	chr11	7022160	A	G	ZNF214, ZNF214, ZNF214	p.C252R, p.C252R, p.C252R	0	81	100	NM_013249.2:c.754T>C	XM_005253128.1:c.754T>C	XM_005253129.1:c.712T>C
BT-20	chr11	7022531	A	T	ZNF214, ZNF214, ZNF214	p.L128H, p.L128H, p.L128H	0	210	100	NM_013249.2:c.383T>A	XM_005253128.1:c.383T>A	XM_005253129.1:c.341T>A
BT-20	chr11	7022717	T	C	ZNF214, ZNF214, ZNF214	p.Y66C, p.Y66C, p.Y66C	0	170	100	NM_013249.2:c.197A>G	XM_005253128.1:c.197A>G	XM_005253129.1:c.155A>G
BT-20	chr11	7059960	A	C	NLRP14	p.N48T	0	112	100	NM_176822.3:c.143A>C	XM_002343049.1:c.-30T>G
BT-20	chr11	7079038	G	A	NLRP14	p.E808K	0	268	100	NM_176822.3:c.2422G>A
BT-20	chr11	7110751	A	G	RBMXL2	p.T134A	0	32	100	NM_014469.4:c.400A>G
BT-20	chr11	7509566	A	T	OLFML1, OLFML1	p.E113V, p.E113V	109	39	26.3514	NM_198474.2:c.338A>T	NM_198474.3:c.338A>T	XM_005252878.1:c.338A>T
BT-20	chr11	7670440	A	G	PPFIBP2, PPFIBP2, PPFIBP2, PPFIBP2, PPFIBP2, PPFIBP2	p.R302G, p.R581G, p.R546G, p.R592G, p.R658G, p.R515G	0	139	100	NM_001256568.1:c.1636A>G	NM_001256569.1:c.1543A>G	NM_003621.2:c.1972A>G	NM_003621.3:c.1972A>G	XM_005253176.1:c.2155A>G	XM_005253174.1:c.2155A>G	XM_005253175.1:c.2188A>G	XM_005253177.1:c.1972A>G
BT-20	chr11	7687715	T	C	CYB5R2, CYB5R2	p.N209D, p.N209D	0	132	100	NM_016229.3:c.625A>G	XM_005252973.1:c.805A>G	XM_005252974.1:c.625A>G	XM_005252975.1:c.625A>G	XM_005252976.1:c.739-938A>G	XR_242811.1:n.765A>G
BT-20	chr11	7694002	G	A	CYB5R2, CYB5R2, CYB5R2	p.P19S, p.P19S, p.P19S	0	102	100	NM_016229.3:c.55C>T	XM_005252973.1:c.235C>T	XM_005252974.1:c.55C>T	XM_005252975.1:c.55C>T	XM_005252976.1:c.235C>T	XR_242811.1:n.195C>T
BT-20	chr11	7712471	C	T	OVCH2	p.W556X	33	55	62.5	NM_198185.2:c.1668G>A	NM_198185.3:c.1639+29G>A	XM_005252895.1:c.1651+29G>A
BT-20	chr11	7712523	G	A	OVCH2	p.T539I	55	32	36.7816	NM_198185.2:c.1616C>T	NM_198185.3:c.1616C>T	XM_005252895.1:c.1628C>T
BT-20	chr11	7712561	T	A	OVCH2	p.Q526H	54	26	32.5	NM_198185.2:c.1578A>T	NM_198185.3:c.1578A>T	XM_005252895.1:c.1590A>T
BT-20	chr11	7716855	T	A	OVCH2	p.N410Y	0	155	100	NM_198185.2:c.1228A>T	NM_198185.3:c.1228A>T	XM_005252895.1:c.1240A>T
BT-20	chr11	7721870	G	A	OVCH2	p.P292S	0	120	100	NM_198185.2:c.874C>T	NM_198185.3:c.874C>T	XM_005252895.1:c.886C>T
BT-20	chr11	7727886	C	T	OVCH2	p.R19Q	0	87	100	NM_198185.2:c.56G>A	NM_198185.3:c.56G>A	XM_005252895.1:c.68G>A
BT-20	chr11	7949350	A	G	OR10A6	p.L287P	0	111	100	NM_001004461.1:c.860T>C
BT-20	chr11	7949791	A	C	OR10A6	p.V140G	45	77	63.1148	NM_001004461.1:c.419T>G
BT-20	chr11	7949860	G	A	OR10A6	p.A117V	51	85	62.5	NM_001004461.1:c.350C>T
BT-20	chr11	7985014	C	T	NLRP10	p.R10Q	17	29	63.0435	NM_176821.3:c.29G>A
BT-20	chr11	8122113	A	G	TUB, TUB, TUB	p.M400V, p.M449V, p.M394V	56	26	31.7073	NM_003320.4:c.1345A>G	NM_177972.2:c.1180A>G	XM_005253109.1:c.1306A>G
BT-20	chr11	8435077	C	T	STK33, STK33, STK33, STK33, STK33	p.A250T, p.A396T, p.A437T, p.A437T, p.A437T	90	150	62.5	NM_030906.2:c.1309G>A	XM_005253068.1:c.1309G>A	XM_005253069.1:c.1309G>A	XM_005253070.1:c.1309G>A
BT-20	chr11	8435078	A	C	STK33, STK33, STK33, STK33, STK33	p.D249E, p.D395E, p.D436E, p.D436E, p.D436E	90	149	62.3431	NM_030906.2:c.1308T>G	XM_005253068.1:c.1308T>G	XM_005253069.1:c.1308T>G	XM_005253070.1:c.1308T>G
BT-20	chr11	8662516	T	C	TRIM66	p.H324R	53	21	28.3784	NM_014818.1:c.971A>G	XM_005253270.1:c.1295A>G
BT-20	chr11	8751640	G	C	ST5, ST5, ST5	p.D399E, p.D399E, p.D399E	45	71	61.2069	NM_005418.3:c.1197C>G	NM_139157.2:c.81-3884C>G	NM_213618.1:c.1197C>G	XM_005253077.1:c.1287C>G	XM_005253078.1:c.1257C>G	XM_005253079.1:c.1197C>G	XM_005253080.1:c.1197C>G	XM_005253081.1:c.1287C>G	XM_005253082.1:c.141-3884C>G	XM_005253083.1:c.81-3884C>G	XM_005253084.1:c.81-3884C>G
BT-20	chr11	8751889	C	G	ST5, ST5, ST5	p.K316N, p.K316N, p.K316N	43	15	25.8621	NM_005418.3:c.948G>C	NM_139157.2:c.81-4133G>C	NM_213618.1:c.948G>C	XM_005253077.1:c.1038G>C	XM_005253078.1:c.1008G>C	XM_005253079.1:c.948G>C	XM_005253080.1:c.948G>C	XM_005253081.1:c.1038G>C	XM_005253082.1:c.141-4133G>C	XM_005253083.1:c.81-4133G>C	XM_005253084.1:c.81-4133G>C
BT-20	chr11	8752598	G	C	ST5, ST5, ST5	p.P80R, p.P80R, p.P80R	25	57	69.5122	NM_005418.3:c.239C>G	NM_139157.2:c.81-4842C>G	NM_213618.1:c.239C>G	XM_005253077.1:c.329C>G	XM_005253078.1:c.299C>G	XM_005253079.1:c.239C>G	XM_005253080.1:c.239C>G	XM_005253081.1:c.329C>G	XM_005253082.1:c.141-4842C>G	XM_005253083.1:c.81-4842C>G	XM_005253084.1:c.81-4842C>G
BT-20	chr11	8942999	G	A	C11orf16	p.A423V	0	185	100	NM_182901.2:c.*1972G>A	NM_020643.2:c.1268C>T	NM_001206645.1:c.*1972G>A	NM_001206646.1:c.*1972G>A	NM_001206647.1:c.*1972G>A	NM_001206648.1:c.*1972G>A	NM_020642.3:c.*1972G>A	NM_182901.3:c.*1972G>A	NR_045417.1:n.*1373G>A	NR_045418.1:n.*1373G>A
BT-20	chr11	8947283	G	C	C11orf16, C11orf16	p.P311A, p.P311A	63	28	30.7692	NM_020643.2:c.931C>G
BT-20	chr11	8959545	C	A	ASCL3, ASCL3	p.R55L, p.R55L	0	130	100	NM_020643.2:c.-5116G>T	NM_020646.1:c.164G>T
BT-20	chr11	9769562	C	G	SWAP70, SWAP70	p.Q447E, p.Q505E	44	85	65.8915	NM_015055.2:c.1513C>G	XM_005252829.1:c.1339C>G	XM_005252830.1:c.1066C>G
BT-20	chr11	9917545	A	G	SBF2, SBF2	p.L381S, p.L625S	78	34	30.3571	NM_030962.3:c.1874T>C	XM_005253154.1:c.1874T>C	XM_005253155.1:c.1745T>C	XM_005253156.1:c.1874T>C	XR_242853.1:n.174-19608A>G
BT-20	chr11	10655609	C	T	MRVI1, MRVI1, MRVI1, MRVI1	p.A70T, p.A79T, p.A79T, p.A70T	0	62	100	NM_001098579.1:c.208G>A	NM_001098579.2:c.208G>A	NM_001100163.1:c.-39G>A	NM_001100163.2:c.-39G>A	NM_001100167.1:c.-616-2001G>A	NM_001100167.2:c.-619-2001G>A	NM_001206880.1:c.235G>A	NM_001206881.1:c.-658G>A	NM_130385.2:c.-39G>A	NM_130385.3:c.235G>A	XM_005252733.1:c.340G>A	XM_005252734.1:c.238G>A	XM_005252735.1:c.235G>A	XM_005252736.1:c.82G>A	XM_005252737.1:c.82G>A	XM_005252738.1:c.82G>A	XM_005252739.1:c.82G>A	XM_005252740.1:c.79G>A	XM_005252741.1:c.79G>A	XM_005252742.1:c.79G>A	XM_005252743.1:c.-711G>A	XM_005252744.1:c.340G>A	XR_242776.1:n.239G>A
BT-20	chr11	10673739	T	C	MRVI1, MRVI1	p.I11V, p.I11V	0	72	100	NM_001098579.1:c.31A>G	NM_001098579.2:c.31A>G	NM_001100163.1:c.-48-18121A>G	NM_001100163.2:c.-48-18121A>G	NM_001100167.1:c.-774-10A>G	NM_001100167.2:c.-777-10A>G	NM_001206880.1:c.68-10A>G	NM_001206881.1:c.-667-18121A>G	NM_130385.2:c.-48-18121A>G	NM_130385.3:c.68-10A>G	XM_005252733.1:c.173-10A>G	XM_005252734.1:c.68-10A>G	XM_005252735.1:c.68-10A>G	XM_005252736.1:c.-89-10A>G	XM_005252737.1:c.-89-10A>G	XM_005252738.1:c.-89-10A>G	XM_005252739.1:c.-89-10A>G	XM_005252740.1:c.-89-10A>G	XM_005252741.1:c.-89-10A>G	XM_005252742.1:c.-89-10A>G	XM_005252743.1:c.-720-18121A>G	XM_005252744.1:c.173-10A>G	XR_242776.1:n.69-10A>G
BT-20	chr11	11913585	G	T	USP47, USP47, USP47	p.G163V, p.G143V, p.G75V	55	95	63.3333	NM_017944.3:c.224G>T	XM_005252997.1:c.488G>T	XM_005252998.1:c.428G>T
BT-20	chr11	11986061	T	C	DKK3, DKK3, DKK3, DKK3, DKK3	p.R349G, p.R335G, p.R335G, p.R335G, p.R307G	0	81	100	NM_001018057.1:c.1003A>G	NM_013253.4:c.1003A>G	NM_015881.5:c.1003A>G	XM_005252866.1:c.1234A>G
BT-20	chr11	12315186	G	A	MICALCL	p.V70I	57	26	31.3253	NM_032867.2:c.208G>A	XM_005253178.1:c.208G>A
BT-20	chr11	12315891	G	A	MICALCL	p.A305T	0	116	100	NM_032867.2:c.913G>A	XM_005253178.1:c.913G>A
BT-20	chr11	12315915	A	G	MICALCL	p.S313G	93	46	33.0935	NM_032867.2:c.937A>G	XM_005253178.1:c.937A>G
BT-20	chr11	14991539	T	C	CALCA, CALCA, CALCA	p.N57D, p.N57D, p.N57D	0	44	100	NM_001033952.1:c.169A>G	NM_001033952.2:c.169A>G	NM_001033953.1:c.169A>G	NM_001033953.2:c.169A>G	NM_001741.2:c.169A>G	XM_005253133.1:c.169A>G	XM_005253134.1:c.169A>G
BT-20	chr11	15243059	G	A	INSC, INSC, INSC, INSC, INSC, INSC	p.D286N, p.D333N, p.D286N, p.D244N, p.D286N, p.D321N	13	28	68.2927	NM_001031853.3:c.997G>A	NM_001031853.4:c.997G>A	NM_001042536.1:c.856G>A	NM_001042536.2:c.856G>A	NM_001278313.1:c.856G>A	NM_001278314.1:c.961G>A	NM_001278315.1:c.856G>A	NM_001278316.1:c.730G>A	XM_005252911.1:c.262G>A
BT-20	chr11	17333663	G	A	NUCB2, NUCB2, NUCB2	p.S303N, p.S303N, p.S303N	0	245	100	NM_005013.2:c.908G>A	XM_005252941.1:c.908G>A	XM_005252942.1:c.908G>A	XM_005252943.1:c.908G>A	XM_005252944.1:c.908G>A	XM_005252945.1:c.908G>A	XM_005252946.1:c.908G>A	XM_005252947.1:c.908G>A	XM_005252948.1:c.908G>A	XM_005252949.1:c.908G>A
BT-20	chr11	17390443	C	A	B7H6	p.H264N	30	38	55.8824	NR_026750.1:n.990C>A	NM_001202439.1:c.790C>A	XR_242803.1:n.1028C>A
BT-20	chr11	17408630	C	T	KCNJ11, KCNJ11	p.V337I, p.V250I	0	147	100	NM_000525.3:c.1009G>A	NM_001166290.1:c.748G>A	XM_005252910.1:c.838G>A
BT-20	chr11	17409572	T	C	KCNJ11	p.K23E	0	50	100	NM_000525.3:c.67A>G	NM_001166290.1:c.-16-179A>G	XM_005252910.1:c.67A>G	NM_000352.3:c.*4966A>G	XM_005253088.1:c.*4966A>G
BT-20	chr11	17414570	C	T	ABCC8	p.V1572I	20	37	64.9123	NM_000525.3:c.-4932G>A	NM_001166290.1:c.-3866G>A	XM_005252910.1:c.-4932G>A	NM_000352.3:c.4714G>A	XM_005253088.1:c.4717G>A
BT-20	chr11	17519742	C	G	USH1C, USH1C, USH1C, USH1C	p.E483D, p.E519D, p.E500D, p.E819D	14	36	72	NM_005709.2:c.1557G>C	NM_005709.3:c.1557G>C	NM_153676.2:c.2457G>C	NM_153676.3:c.2457G>C	XM_005252725.1:c.1500G>C	XM_005252726.1:c.1353G>C
BT-20	chr11	18195051	T	C	MRGPRX4	p.L83S	0	98	100	NM_054032.2:c.248T>C	NM_054032.3:c.248T>C
BT-20	chr11	18253176	C	T	SAA4, SAA2-SAA4	p.C89Y, p.C167Y	0	104	100	NM_001199744.1:c.500G>A	NM_006512.2:c.266G>A	NM_006512.3:c.266G>A
BT-20	chr11	18305355	C	T	HPS5, HPS5, HPS5	p.M1015I, p.M901I, p.M901I	51	87	63.0435	NM_007216.3:c.2703G>A	NM_181507.1:c.3045G>A	NM_181508.1:c.2703G>A	XM_005252761.1:c.3045G>A	XM_005252762.1:c.3045G>A	XM_005252763.1:c.2703G>A	XM_005252764.1:c.2703G>A	XM_005252765.1:c.2484G>A	XM_005252766.1:c.2484G>A	XM_005253061.1:c.231-1027C>T
BT-20	chr11	18727448	T	C	IGSF22	p.T1276A	17	40	70.1754	NM_153347.1:c.*3892T>C	NM_173588.2:c.*722A>G	NM_173588.3:c.3826A>G	XR_242793.1:n.3624A>G
BT-20	chr11	18728650	T	C	IGSF22	p.I1131V	79	28	26.1682	NM_153347.1:c.*5094T>C	NM_173588.2:c.*287A>G	NM_173588.3:c.3391A>G	XR_242793.1:n.3189A>G
BT-20	chr11	18735947	T	C	IGSF22	p.M559V	1	83	98.8095	NM_173588.2:c.1675A>G	NM_173588.3:c.1675A>G	XR_242793.1:n.1865A>G
BT-20	chr11	18737095	C	T	IGSF22	p.R472Q	0	97	100	NM_173588.2:c.1415G>A	NM_173588.3:c.1415G>A	XR_242793.1:n.1605G>A
BT-20	chr11	18743180	C	G	IGSF22	p.A94P	29	64	68.8172	NM_173588.2:c.280G>C	NM_173588.3:c.280G>C	XR_242793.1:n.470G>C
BT-20	chr11	19077765	T	C	MRGPRX2, MRGPRX2	p.N62S, p.N62S	62	35	36.0825	NM_054030.2:c.185A>G
BT-20	chr11	19167850	A	G	ZDHHC13	p.K99R	143	71	33.1776	NM_001001483.1:c.-95+1A>G	NM_001001483.2:c.-95A>G	NM_019028.2:c.296A>G	XM_005252995.1:c.296A>G	XM_005252996.1:c.-95A>G
BT-20	chr11	19184916	A	G	ZDHHC13, ZDHHC13	p.Y262C, p.Y392C	147	70	32.2581	NM_001001483.1:c.785A>G	NM_001001483.2:c.785A>G	NM_019028.2:c.1175A>G	XM_005252995.1:c.1175A>G	XM_005252996.1:c.785A>G
BT-20	chr11	19207783	T	A	CSRP3	p.K132X	49	26	34.6667	NM_001127656.1:c.394A>T	NM_003476.3:c.394A>T	NM_003476.4:c.394A>T	XM_005253152.1:c.394A>T
BT-20	chr11	20124915	G	A	NAV2, NAV2, NAV2, NAV2, NAV2, NAV2, NAV2	p.E1242K, p.E823K, p.E2234K, p.E2181K, p.E2178K, p.E616K, p.E2114K	73	31	29.8077	NM_001111018.1:c.6340G>A	NM_001111019.1:c.3724G>A	NM_001111019.2:c.3724G>A	NM_001244963.1:c.6709G>A	NM_145117.4:c.6532G>A	NM_182964.5:c.6541G>A	XM_005253212.1:c.3799G>A	XM_005253213.1:c.3724G>A	XM_005253214.1:c.3688G>A	XM_005253215.1:c.3538G>A
BT-20	chr11	20404613	T	G	HTATIP2, HTATIP2, HTATIP2, HTATIP2	p.S197R, p.S197R, p.S197R, p.S231R	0	164	100	NM_001145166.1:c.-4680T>G	NM_001145167.1:c.-4775T>G	NM_005788.3:c.-4680T>G	XM_005252730.1:c.-4729T>G	NM_001098520.1:c.693T>G	NM_001098521.1:c.591T>G	NM_001098522.1:c.591T>G	NM_006410.4:c.591T>G
BT-20	chr11	20529886	G	A	PRMT3, PRMT3, PRMT3	p.S446N, p.S508N, p.S431N	0	95	100	NM_001145166.1:c.1337G>A	NM_001145167.1:c.1292G>A	NM_005788.3:c.1523G>A	XM_005252730.1:c.1424G>A
BT-20	chr11	20623042	T	C	SLC6A5	p.F124S	24	26	52	XM_928515.4:c.*4875T>C	NM_004211.3:c.371T>C	XM_005253225.1:c.-193T>C
BT-20	chr11	20623156	C	G	SLC6A5	p.A162G	0	49	100	XM_928515.4:c.*4989C>G	NM_004211.3:c.485C>G	XM_005253225.1:c.-79C>G
BT-20	chr11	20676346	C	T	SLC6A5, SLC6A5	p.P541S, p.P776S	51	113	68.9024	NM_004211.3:c.2326C>T	XM_005253225.1:c.1624C>T
BT-20	chr11	20805286	G	A	NELL1, NELL1, NELL1, NELL1	p.R110Q, p.R82Q, p.R82Q, p.R82Q	30	73	70.8738	NM_006157.3:c.245G>A	NM_201551.1:c.245G>A	XM_005252939.1:c.329G>A	XM_005252940.1:c.245G>A
BT-20	chr11	21392487	C	T	NELL1	p.A156V	47	93	66.4286	NM_006157.3:c.1638C>T	NM_201551.1:c.1638C>T	XM_005252939.1:c.1722C>T	XM_005252940.1:c.1467C>T
BT-20	chr11	22271870	A	T	ANO5, ANO5	p.L321F, p.L322F	56	100	64.1026	NM_001142649.1:c.963A>T	NM_213599.2:c.966A>T	XM_005252820.1:c.1446A>T	XM_005252821.1:c.1443A>T	XM_005252822.1:c.888A>T	XM_005252823.1:c.885A>T
BT-20	chr11	22646660	C	A	FANCF	p.G233W	62	41	39.8058	NM_022725.3:c.697G>T
BT-20	chr11	26586801	G	A	MUC15, MUC15, MUC15	p.T229I, p.T202I, p.T229I	186	93	33.3333	NM_001135091.1:c.686C>T	NM_001135092.1:c.686C>T	NM_145650.3:c.605C>T	XM_005252799.1:c.953C>T	XM_005252800.1:c.953C>T	NM_031418.2:c.1447+5475G>A	XM_005253063.1:c.1630+5475G>A	XM_005253064.1:c.1009+5475G>A
BT-20	chr11	27362359	T	G	CCDC34	p.E264A	57	121	67.9775	NM_030771.1:c.791A>C
BT-20	chr11	27679916	C	T	BDNF, BDNF, BDNF, BDNF, BDNF, BDNF, BDNF, BDNF, BDNF, BDNF, BDNF, BDNF, BDNF, BDNF, BDNF, BDNF, BDNF	p.V66M, p.V66M, p.V66M, p.V66M, p.V66M, p.V95M, p.V66M, p.V81M, p.V66M, p.V74M, p.V66M, p.V66M, p.V148M, p.V66M, p.V66M, p.V66M, p.V66M	22	71	76.3441	NR_002832.2:n.503C>T	NR_033312.1:n.434C>T	NR_033313.1:n.434C>T	NR_033314.1:n.503C>T	NR_033315.1:n.434C>T	XR_242807.1:n.355C>T	XR_242808.1:n.352C>T	XR_242809.1:n.224-802C>T	NM_001143805.1:c.196G>A	NM_001143806.1:c.196G>A	NM_001143807.1:c.196G>A	NM_001143808.1:c.196G>A	NM_001143809.1:c.283G>A	NM_001143810.1:c.442G>A	NM_001143811.1:c.196G>A	NM_001143812.1:c.196G>A	NM_001143813.1:c.196G>A	NM_001143814.1:c.196G>A	NM_001143815.1:c.196G>A	NM_001143816.1:c.196G>A	NM_001709.4:c.196G>A	NM_170731.4:c.220G>A	NM_170732.4:c.196G>A	NM_170733.3:c.196G>A	NM_170734.3:c.241G>A	NM_170735.5:c.196G>A	XM_005253060.1:c.442G>A	NR_002832.1:n.522C>T
BT-20	chr11	28057957	T	C	KIF18A	p.I735V	41	79	65.8333	NM_031217.3:c.2203A>G
BT-20	chr11	30953348	C	A	DCDC5, DCDC5	p.G404V, p.G63V	106	50	32.0513	NM_020869.2:c.104G>T	NM_020869.3:c.188G>T	XM_002343054.1:c.104G>T	XM_003118639.1:c.104G>T	XM_003118640.1:c.104G>T	XM_003118641.1:c.104G>T
BT-20	chr11	32954344	G	A	QSER1	p.V385I	0	110	100	NM_001076786.1:c.1153G>A	XM_005253136.1:c.1153G>A
BT-20	chr11	32956244	A	G	QSER1, QSER1, QSER1	p.N1018S, p.N779S, p.N523S	0	72	100	NM_001076786.1:c.3053A>G	XM_005253136.1:c.3053A>G
BT-20	chr11	33079580	A	G	TCP11L1, TCP11L1, TCP11L1	p.K178R, p.K178R, p.K178R	120	55	31.4286	NM_001145541.1:c.533A>G	NM_018393.3:c.533A>G
BT-20	chr11	33370827	C	G	HIPK3, HIPK3, HIPK3	p.P913R, p.P913R, p.P934R	111	48	30.1887	NM_001048200.1:c.2738C>G	NM_001048200.2:c.2738C>G	NM_001278162.1:c.2738C>G	NM_001278163.1:c.2738C>G	NM_005734.3:c.2801C>G	NM_005734.4:c.2801C>G	XM_005252727.1:c.2915C>G	XM_005252728.1:c.2852C>G	XM_005252729.1:c.2801C>G
BT-20	chr11	34152939	T	C	NAT10, NAT10	p.Y389H, p.Y461H	0	148	100	NM_001144030.1:c.1165T>C	NM_024662.2:c.1381T>C	XM_005252999.1:c.1381T>C
BT-20	chr11	34916657	C	T	APIP, APIP	p.D20N, p.D37N	0	170	100	NM_015957.2:c.58G>A	XM_005252959.1:c.109G>A
BT-20	chr11	34969112	A	G	PDHX, PDHX, PDHX	p.T101A, p.T86A, p.T101A	0	131	100	NM_001135024.1:c.256A>G	NM_001166158.1:c.301A>G	NM_003477.2:c.301A>G
BT-20	chr11	35226155	A	G	CD44, CD44	p.K374R, p.K417R	154	85	35.5649	NM_000610.3:c.1250A>G	NM_001001389.1:c.1121A>G	NM_001001390.1:c.668-3497A>G	NM_001001391.1:c.668-10244A>G	NM_001001392.1:c.234-17097A>G	NM_001202555.1:c.668-6638A>G	NM_001202556.1:c.667+14543A>G	NM_001202557.1:c.668-10244A>G	XM_005253231.1:c.1253A>G	XM_005253232.1:c.1253A>G	XM_005253233.1:c.1133A>G	XM_005253234.1:c.1133A>G	XM_005253235.1:c.1124A>G	XM_005253236.1:c.995A>G	XM_005253237.1:c.995A>G	XM_005253238.1:c.764A>G	XM_005253239.1:c.923-3497A>G	XM_005253240.1:c.794-3497A>G	XM_005253241.1:c.668-3497A>G	XM_005253242.1:c.1121A>G
BT-20	chr11	35229673	T	C	CD44, CD44, CD44, CD44, CD44	p.I230T, p.I43T, p.I436T, p.I7T, p.I479T	75	43	36.4407	NM_000610.3:c.1436T>C	NM_001001389.1:c.1307T>C	NM_001001390.1:c.689T>C	NM_001001391.1:c.668-6726T>C	NM_001001392.1:c.234-13579T>C	NM_001202555.1:c.668-3120T>C	NM_001202556.1:c.668-11190T>C	NM_001202557.1:c.668-6726T>C	XM_005253231.1:c.1439T>C	XM_005253232.1:c.1436T>C	XM_005253233.1:c.1319T>C	XM_005253234.1:c.1316T>C	XM_005253235.1:c.1310T>C	XM_005253236.1:c.1181T>C	XM_005253237.1:c.1178T>C	XM_005253238.1:c.950T>C	XM_005253239.1:c.944T>C	XM_005253240.1:c.815T>C	XM_005253241.1:c.689T>C	XM_005253242.1:c.*2286T>C	XR_109040.1:n.*1917A>G
BT-20	chr11	36595128	C	T	RAG1, RAG1	p.H92Y, p.H92Y	63	38	37.6238	NM_000448.2:c.274C>T	XM_005253041.1:c.274C>T
BT-20	chr11	36595600	A	G	RAG1, RAG1	p.H249R, p.H249R	52	26	33.3333	NM_000448.2:c.746A>G	XM_005253041.1:c.746A>G
BT-20	chr11	36596200	G	A	RAG1, RAG1	p.R449K, p.R449K	23	52	69.3333	NM_000448.2:c.1346G>A	XM_005253041.1:c.1346G>A
BT-20	chr11	36597313	A	G	RAG1, RAG1	p.K820R, p.K820R	57	34	37.3626	NM_000448.2:c.2459A>G	XM_005253041.1:c.2459A>G
BT-20	chr11	36680719	G	A	C11orf74, C11orf74	p.E143K, p.E217K	55	32	36.7816	NM_001276722.1:c.649G>A	NM_001276723.1:c.649G>A	NM_001276724.1:c.649G>A	NM_001276725.1:c.427G>A	NM_001276726.1:c.427G>A	NM_001276727.1:c.427G>A	NM_138787.2:c.649G>A	NM_138787.3:c.649G>A	NR_077243.1:n.874G>A
BT-20	chr11	43876698	C	T	HSD17B12	p.S280L	29	24	45.283	NM_016142.2:c.839C>T	XM_005252960.1:c.836C>T	XM_005252961.1:c.617C>T	XR_109045.1:n.*3583G>A
BT-20	chr11	43940602	C	G	ALKBH3	p.D228E	19	20	51.2821	XR_109046.1:n.209+534G>C	NM_139178.3:c.684C>G	XM_005252824.1:c.684C>G	XM_005252825.1:c.681C>G	XM_005252826.1:c.261C>G	NR_038907.1:n.227+534G>C
BT-20	chr11	44080210	T	C	ACCSL, ACCSL	p.C529R, p.C348R	61	50	45.045	NM_001031854.2:c.1585T>C	XM_005252915.1:c.1042T>C
BT-20	chr11	44104981	C	T	ACCS, ACCS	p.P421L, p.P421L	24	21	46.6667	NM_001127219.1:c.1262C>T	NM_032592.3:c.1262C>T	XM_005253170.1:c.1262C>T	XM_005253171.1:c.1254+120C>T	XM_005253172.1:c.872C>T	XM_005253173.1:c.557C>T
BT-20	chr11	44331309	G	A	ALX4	p.P102S	18	14	43.75	NM_021926.2:c.304C>T	NM_021926.3:c.304C>T	XR_242817.1:n.427C>T
BT-20	chr11	44331509	C	G	ALX4	p.R35T	72	45	38.4615	NM_021926.2:c.104G>C	NM_021926.3:c.104G>C	XR_242817.1:n.227G>C
BT-20	chr11	44640268	A	G	CD82, CD82	p.I241V, p.I216V	16	19	54.2857	NM_001024844.1:c.646A>G	NM_002231.3:c.721A>G
BT-20	chr11	44940828	G	A	TSPAN18, TSPAN18	p.V133I, p.V133I	20	20	50	NM_001031730.1:c.397G>A	NM_130783.3:c.397G>A	NM_130783.4:c.397G>A	XM_005253217.1:c.427G>A	XR_242833.1:n.858-15387C>T
BT-20	chr11	45937267	C	T	PEX16, PEX16	p.V116I, p.V116I	0	38	100	NM_004813.2:c.346G>A	NM_057174.2:c.346G>A
BT-20	chr11	46893108	T	C	LRP4	p.S1554G	0	58	100	NR_038909.1:n.198-1517T>C	XR_109049.1:n.203-1517T>C	NM_002334.2:c.4660A>G	NM_002334.3:c.4660A>G	XM_005252923.1:c.4660A>G
BT-20	chr11	46898771	T	C	LRP4	p.I1086V	0	73	100	NR_038909.1:n.*2804T>C	XR_109049.1:n.*2804T>C	NM_002334.2:c.3256A>G	NM_002334.3:c.3256A>G	XM_005252923.1:c.3256A>G
BT-20	chr11	47380340	G	T	SPI1	p.A177D	5	4	44.4444	NM_001080547.1:c.496+55C>A	NM_003120.2:c.493+55C>A
BT-20	chr11	47431728	A	G	SLC39A13, SLC39A13, SLC39A13	p.E28G, p.E28G, p.E28G	0	33	100	NM_001128225.1:c.83A>G	NM_001128225.2:c.83A>G	NM_152264.3:c.83A>G	NM_152264.4:c.83A>G	XM_005253221.1:c.83A>G	XM_005253222.1:c.83A>G	XM_005253223.1:c.83A>G	XM_005253224.1:c.83A>G	XR_242832.1:n.493A>G
BT-20	chr11	47609867	G	A	FAM180B	p.A145T	0	104	100	XM_002343059.1:c.-3819C>T	NM_001164379.1:c.433G>A	XM_374880.4:c.556G>A	NM_004551.1:c.*3834G>A	NM_004551.2:c.*3834G>A	NM_031909.2:c.*1506C>T
BT-20	chr11	47640429	G	C	MTCH2, MTCH2	p.P142A, p.P290A	50	50	50	NM_014342.3:c.868C>G	XM_005252841.1:c.841C>G	XM_005252842.1:c.424C>G
BT-20	chr11	47701528	C	A	AGBL2, AGBL2, AGBL2	p.M671I, p.M633I, p.M615I	34	25	42.3729	NM_024783.2:c.2013G>T	NM_024783.3:c.2013G>T	XM_005253137.1:c.2013G>T	XM_005253138.1:c.1899G>T	XM_005253139.1:c.1899G>T	XM_005253140.1:c.1899G>T	XM_005253141.1:c.*2035G>T	XR_242823.1:n.2602G>T	XR_242824.1:n.2445G>T
BT-20	chr11	48145375	A	C	PTPRJ, PTPRJ	p.Q276P, p.Q276P	30	36	54.5455	NM_001098503.1:c.827A>C	NM_002843.3:c.827A>C	XM_005253038.1:c.932A>C
BT-20	chr11	48146622	G	A	PTPRJ, PTPRJ	p.R326Q, p.R326Q	30	30	50	NM_001098503.1:c.977G>A	NM_002843.3:c.977G>A	XM_005253038.1:c.1082G>A
BT-20	chr11	48166267	G	C	PTPRJ	p.E872D	19	23	54.7619	XM_002343061.1:c.-4944C>G	NM_002843.3:c.2616G>C	XM_005253038.1:c.2721G>C
BT-20	chr11	48238549	G	A	OR4B1	p.C63Y	80	62	43.662	NM_001005470.1:c.188G>A
BT-20	chr11	48239182	C	A	OR4B1	p.T274K	44	57	56.4356	NM_001005470.1:c.821C>A
BT-20	chr11	48285842	A	G	OR4X1	p.R144G	0	53	100	NM_001004726.1:c.430A>G
BT-20	chr11	48286231	T	A	OR4X1	p.Y273X	32	25	43.8596	NM_001004726.1:c.819T>A
BT-20	chr11	48286256	C	T	OR4X1	p.P282S	26	20	43.4783	NM_001004726.1:c.844C>T
BT-20	chr11	48346791	C	T	OR4C3	p.S100F	84	23	21.4953	NM_001004702.1:c.299C>T
BT-20	chr11	48347267	T	C	OR4C3	p.C259R	123	80	39.4089	NM_001004702.1:c.775T>C
BT-20	chr11	48347306	G	T	OR4C3	p.V272F	140	43	23.4973	NM_001004702.1:c.814G>T
BT-20	chr11	48366971	G	C	OR4C45	p.L283V	58	16	21.6216	NM_001005513.1:c.848C>G
BT-20	chr11	48367073	A	C	OR4C45	p.F249C	0	102	100	NM_001005513.1:c.746T>G
BT-20	chr11	48367097	A	G	OR4C45	p.I241T	60	25	29.4118	NM_001005513.1:c.722T>C
BT-20	chr11	48367311	T	C	OR4C45	p.N170D	70	40	36.3636	NM_001005513.1:c.508A>G
BT-20	chr11	50003191	C	A	OR4C12	p.V283L	0	83	100	NM_001005270.1:c.847G>T	NM_001005270.2:c.847G>T
BT-20	chr11	55322638	C	T	OR4C15	p.R286C	68	60	46.875	NM_001001920.1:c.856C>T
BT-20	chr11	55339829	A	G	OR4C16	p.T76A	50	60	54.5455	NM_001004701.2:c.226A>G
BT-20	chr11	55340318	G	A	OR4C16	p.V239I	62	65	51.1811	NM_001004701.2:c.715G>A
BT-20	chr11	55406022	C	G	OR4P4	p.Y63X	61	57	48.3051	NM_001004124.1:c.189C>G
BT-20	chr11	55418693	T	C	OR4S2	p.F105S	65	79	54.8611	NM_001004059.2:c.314T>C
BT-20	chr11	55541098	G	A	OR5D13	p.C62Y	0	93	100	NM_001001967.1:c.185G>A
BT-20	chr11	55563336	A	T	OR5D14	p.Q102L	63	77	55	NM_001004735.1:c.305A>T
BT-20	chr11	55563776	T	G	OR5D14	p.S249A	0	154	100	NM_001004735.1:c.745T>G
BT-20	chr11	55563900	T	C	OR5D14	p.L290P	39	33	45.8333	NM_001004735.1:c.869T>C
BT-20	chr11	55587511	A	G	OR5D18	p.N136D	0	103	100	NM_001001952.1:c.406A>G
BT-20	chr11	55587587	C	T	OR5D18	p.T161M	37	59	61.4583	NM_001001952.1:c.482C>T
BT-20	chr11	55606693	G	A	OR5D16	p.A156T	63	43	40.566	NM_001005496.1:c.466G>A
BT-20	chr11	55681494	G	A	OR5W2	p.R189C	0	35	100	NM_001001960.1:c.565C>T
BT-20	chr11	55761221	C	T	OR5F1	p.S294N	0	94	100	NM_003697.1:c.881G>A
BT-20	chr11	55872876	C	T	OR8H2	p.H120Y	0	146	100	NM_001005200.1:c.358C>T
BT-20	chr11	55873024	A	G	OR8H2	p.Y169C	0	143	100	NM_001005200.1:c.506A>G
BT-20	chr11	56000403	C	G	OR5T2	p.V87L	33	32	49.2308	NM_001004746.1:c.259G>C
BT-20	chr11	56058535	C	T	OR8H1	p.G2S	43	41	48.8095	NM_001005199.1:c.4G>A
BT-20	chr11	56086147	T	G	OR8K3	p.L122R	46	50	52.0833	NM_001005202.1:c.365T>G
BT-20	chr11	56113516	T	C	OR8K1	p.M1T	38	32	45.7143	NM_001002907.1:c.2T>C
BT-20	chr11	56113575	A	G	OR8K1	p.M21V	42	46	52.2727	NM_001002907.1:c.61A>G
BT-20	chr11	56113593	C	A	OR8K1	p.P27T	44	45	50.5618	NM_001002907.1:c.79C>A
BT-20	chr11	56127971	T	G	OR8J1	p.I83M	57	50	46.729	NM_001005205.1:c.249T>G	NM_001005205.2:c.249T>G
BT-20	chr11	56143158	A	G	OR8U8	p.H20R	39	32	45.0704	NM_001005204.1:c.59A>G	NM_001013356.1:c.59A>G
BT-20	chr11	56143434	C	G	OR8U8	p.S112C	26	31	54.386	NM_001005204.1:c.335C>G	NM_001013356.1:c.335C>G
BT-20	chr11	56143592	C	T	OR8U8	p.R165C	45	19	29.6875	NM_001005204.1:c.493C>T	NM_001013356.1:c.493C>T
BT-20	chr11	56184888	G	A	OR5R1	p.A274V	52	49	48.5149	NM_001004744.1:c.821C>T	NM_001013356.1:c.853+40926G>A
BT-20	chr11	56185159	A	G	OR5R1	p.F184L	34	37	52.1127	NM_001004744.1:c.550T>C	NM_001013356.1:c.853+41197A>G
BT-20	chr11	56185327	T	C	OR5R1	p.S128G	33	25	43.1034	NM_001004744.1:c.382A>G	NM_001013356.1:c.853+41365T>C
BT-20	chr11	56185345	A	G	OR5R1	p.C122R	0	62	100	NM_001004744.1:c.364T>C	NM_001013356.1:c.853+41383A>G
BT-20	chr11	56185689	A	G	OR5R1	p.I7T	34	31	47.6923	NM_001004744.1:c.20T>C	NM_001013356.1:c.853+41727A>G
BT-20	chr11	56310222	C	T	OR5M11	p.S171N	31	35	53.0303	NM_001013356.1:c.853+166260C>T	NM_001005245.1:c.512G>A
BT-20	chr11	56409010	A	T	OR5AP2	p.D302E	42	46	52.2727	NM_001013356.1:c.854-99498A>T	NM_001002925.1:c.906T>A
BT-20	chr11	56409603	C	T	OR5AP2	p.A105T	37	38	50.6667	NM_001013356.1:c.854-98905C>T	NM_001002925.1:c.313G>A
BT-20	chr11	56431216	C	T	OR5AR1	p.Q19X	34	32	48.4848	NM_001013356.1:c.854-77292C>T	NM_001004730.1:c.55C>T
BT-20	chr11	56468020	T	C	OR9G9	p.C53R	46	84	64.6154	NM_001013356.1:c.854-40488T>C	NM_001005213.1:c.157T>C	NM_001013358.1:c.157T>C
BT-20	chr11	56468044	T	G	OR9G9	p.F61V	66	26	28.2609	NM_001013356.1:c.854-40464T>G	NM_001005213.1:c.181T>G	NM_001013358.1:c.181T>G
BT-20	chr11	56468047	A	G	OR9G9	p.T62A	67	30	30.9278	NM_001013356.1:c.854-40461A>G	NM_001005213.1:c.184A>G	NM_001013358.1:c.184A>G
BT-20	chr11	56468048	C	T	OR9G9	p.T62I	0	98	100	NM_001013356.1:c.854-40460C>T	NM_001005213.1:c.185C>T	NM_001013358.1:c.185C>T
BT-20	chr11	56468111	C	T	OR9G9	p.T83I	111	82	42.487	NM_001013356.1:c.854-40397C>T	NM_001005213.1:c.248C>T	NM_001013358.1:c.248C>T
BT-20	chr11	56468155	T	G	OR9G9	p.C98G	123	50	28.9017	NM_001013356.1:c.854-40353T>G	NM_001005213.1:c.292T>G	NM_001013358.1:c.292T>G
BT-20	chr11	56468368	C	T	OR9G9	p.R169C	115	70	37.8378	NM_001013356.1:c.854-40140C>T	NM_001005213.1:c.505C>T	NM_001013358.1:c.505C>T
BT-20	chr11	56510623	A	G	OR9G4	p.V222A	45	41	47.6744	NM_001005284.1:c.665T>C	NM_001013356.1:c.*2063A>G
BT-20	chr11	56510672	T	C	OR9G4	p.N206D	0	93	100	NM_001005284.1:c.616A>G	NM_001013356.1:c.*2112T>C
BT-20	chr11	56756664	G	A	OR5AK2	p.M92I	0	120	100	NM_001005323.1:c.276G>A
BT-20	chr11	57147016	A	G	PRG3	p.I109T	0	68	100	NM_006093.3:c.326T>C
BT-20	chr11	57569279	G	A	CTNND1, CTNND1, CTNND1, CTNND1, CTNND1, CTNND1, CTNND1, CTNND1, CTNND1, CTNND1, CTNND1, CTNND1, CTNND1, CTNND1, CTNND1, CTNND1, CTNND1, CTNND1, CTNND1, CTNND1, CTNND1, CTNND1, CTNND1, CTNND1, CTNND1, CTNND1, CTNND1, CTNND1, CTNND1, CTNND1, CTNND1	p.R21Q, p.R344Q, p.R243Q, p.R344Q, p.R344Q, p.R344Q, p.R290Q, p.R290Q, p.R243Q, p.R344Q, p.R243Q, p.R290Q, p.R344Q, p.R243Q, p.R290Q, p.R344Q, p.R344Q, p.R21Q, p.R243Q, p.R344Q, p.R21Q, p.R21Q, p.R290Q, p.R243Q, p.R21Q, p.R290Q, p.R243Q, p.R290Q, p.R344Q, p.R21Q, p.R243Q	23	35	60.3448	NM_001085458.1:c.1031G>A	NM_001085459.1:c.1031G>A	NM_001085460.1:c.1031G>A	NM_001085461.1:c.1031G>A	NM_001085462.1:c.1031G>A	NM_001085463.1:c.728G>A	NM_001085464.1:c.728G>A	NM_001085465.1:c.728G>A	NM_001085466.1:c.728G>A	NM_001085467.1:c.728G>A	NM_001085468.1:c.728G>A	NM_001085469.1:c.728G>A	NM_001206883.1:c.869G>A	NM_001206884.1:c.869G>A	NM_001206885.1:c.1031G>A	NM_001206886.1:c.869G>A	NM_001206887.1:c.869G>A	NM_001206888.1:c.869G>A	NM_001206889.1:c.869G>A	NM_001206890.1:c.728G>A	NM_001206891.1:c.869G>A	NM_001331.2:c.1031G>A	XM_005273785.1:c.1214G>A	XM_005273786.1:c.1214G>A	XM_005273787.1:c.1214G>A	XM_005273788.1:c.1214G>A	XM_005273789.1:c.1214G>A	XM_005273790.1:c.1031G>A	XM_005273791.1:c.1031G>A	XM_005273792.1:c.1031G>A	XM_005273793.1:c.62G>A	XM_005273794.1:c.62G>A	XM_005273795.1:c.62G>A	XM_005273796.1:c.62G>A	XM_005273797.1:c.62G>A	NR_037646.1:n.1590G>A
BT-20	chr11	57958497	T	C	OR9Q2	p.C179R	33	30	47.619	NM_001005283.1:c.535T>C	NM_001005283.2:c.535T>C
BT-20	chr11	57982229	A	G	OR1S1	p.S5G	0	125	100	NM_001004458.1:c.13A>G
BT-20	chr11	57982584	T	C	OR1S1	p.I123T	72	60	45.4545	NM_001004458.1:c.368T>C
BT-20	chr11	57982620	A	G	OR1S1	p.H135R	74	60	44.7761	NM_001004458.1:c.404A>G
BT-20	chr11	57982832	T	A	OR1S1	p.L206M	53	39	42.3913	NM_001004458.1:c.616T>A
BT-20	chr11	57982896	G	T	OR1S1	p.S227I	70	70	50	NM_001004458.1:c.680G>T
BT-20	chr11	57996312	C	G	OR10Q1	p.E12D	1	56	98.2456	NM_001004471.1:c.36G>C	NM_001004471.2:c.36G>C
BT-20	chr11	58034543	C	T	OR10W1	p.R263Q	36	47	56.6265	NM_207374.2:c.788G>A	NM_207374.3:c.788G>A
BT-20	chr11	58034840	C	T	OR10W1	p.G164D	14	27	65.8537	NM_207374.2:c.491G>A	NM_207374.3:c.491G>A
BT-20	chr11	58125620	T	C	OR5B17	p.Y308C	16	18	52.9412	NM_001005489.1:c.923A>G
BT-20	chr11	58126305	A	T	OR5B17	p.L80I	35	36	50.7042	NM_001005489.1:c.238T>A
BT-20	chr11	58169996	T	C	OR5B3	p.K296R	49	38	43.6782	NM_001005469.1:c.887A>G
BT-20	chr11	58170143	C	G	OR5B3	p.G247A	60	38	38.7755	NM_001005469.1:c.740G>C
BT-20	chr11	58170291	T	C	OR5B3	p.I198V	49	28	36.3636	NM_001005469.1:c.592A>G
BT-20	chr11	58170342	C	T	OR5B3	p.A181T	51	40	43.956	NM_001005469.1:c.541G>A
BT-20	chr11	58170374	T	C	OR5B3	p.N170S	55	36	39.5604	NM_001005469.1:c.509A>G
BT-20	chr11	58170738	A	G	OR5B3	p.W49R	35	34	49.2754	NM_001005469.1:c.145T>C
BT-20	chr11	58206703	C	T	OR5B12	p.A308T	49	46	48.4211	NM_001004733.1:c.922G>A	NM_001004733.2:c.922G>A
BT-20	chr11	58207204	A	G	OR5B12	p.C141R	0	102	100	NM_001004733.1:c.421T>C	NM_001004733.2:c.421T>C
BT-20	chr11	58478084	T	C	GLYAT, GLYAT	p.N156S, p.N156S	0	50	100	NM_005838.3:c.467A>G	NM_201648.2:c.467A>G
BT-20	chr11	58978940	C	T	MPEG1	p.A467T	23	29	55.7692	NM_015177.1:c.*6558C>T	NM_001039396.1:c.1399G>A
BT-20	chr11	59189912	G	A	OR5A2	p.P172L	31	44	58.6667	NM_001001954.1:c.515C>T
BT-20	chr11	59211188	G	A	OR5A1	p.D183N	25	21	45.6522	NM_001004728.1:c.547G>A
BT-20	chr11	59224608	A	G	OR4D6	p.M59V	75	67	47.1831	NM_001004708.1:c.175A>G
BT-20	chr11	59224720	A	G	OR4D6	p.D96G	0	108	100	NM_001004708.1:c.287A>G
BT-20	chr11	59224765	A	C	OR4D6	p.D111A	47	40	45.977	NM_001004708.1:c.332A>C
BT-20	chr11	59224885	G	C	OR4D6	p.S151T	36	25	40.9836	NM_001004708.1:c.452G>C
BT-20	chr11	59225221	T	C	OR4D6	p.M263T	39	41	51.25	NM_001004708.1:c.788T>C
BT-20	chr11	59271637	T	C	OR4D11	p.F197L	0	149	100	NM_001004706.1:c.589T>C
BT-20	chr11	59480951	T	C	OR10V1	p.Q123R	0	53	100	NM_001005324.1:c.368A>G
BT-20	chr11	60102384	A	G	MS4A6E	p.I6V	72	65	47.4453	NM_139249.2:c.16A>G
BT-20	chr11	60102396	A	G	MS4A6E	p.T10A	72	73	50.3448	NM_139249.2:c.28A>G
BT-20	chr11	60182970	A	T	MS4A14, MS4A14, MS4A14	p.N177Y, p.N65Y, p.N160Y	0	124	100	NM_001079692.1:c.478A>T	NM_001079692.2:c.478A>T	NM_001261827.1:c.577A>T	NM_001261828.1:c.628A>T	NM_032597.3:c.529A>T	NM_032597.4:c.529A>T	NR_049733.1:n.1164A>T	NR_049732.1:n.1215A>T	NR_049731.1:n.1263A>T	NR_049734.1:n.1314A>T
BT-20	chr11	60184191	G	A	MS4A14, MS4A14, MS4A14, MS4A14, MS4A14, MS4A14	p.G584R, p.G322R, p.G472R, p.G567R, p.G322R, p.G322R	44	39	46.988	NM_001079692.1:c.1699G>A	NM_001079692.2:c.1699G>A	NM_001261827.1:c.1798G>A	NM_001261828.1:c.1849G>A	NM_032597.3:c.1750G>A	NM_032597.4:c.1750G>A	NR_049733.1:n.2385G>A	NR_049732.1:n.2436G>A	NR_049731.1:n.2484G>A	NR_049734.1:n.2535G>A
BT-20	chr11	60265002	C	T	MS4A12, MS4A12, MS4A12	p.Q71X, p.Q71X, p.Q71X	44	47	51.6484	NM_001164470.1:c.211C>T	NM_017716.1:c.211C>T	NM_017716.2:c.211C>T
BT-20	chr11	60285575	A	G	MS4A13, MS4A13, MS4A13	p.I7V, p.I7V, p.I7V	0	137	100	NM_001012417.2:c.19A>G	NM_001100909.1:c.19A>G	NM_001278320.1:c.19A>G
BT-20	chr11	60291413	C	T	MS4A13, MS4A13	p.P58L, p.P58L	0	88	100	NM_001012417.2:c.173C>T	NM_001100909.1:c.173C>T	NM_001278320.1:c.130-5425C>T
BT-20	chr11	60531264	A	G	MS4A15, MS4A15	p.S20G, p.S20G	37	32	46.3768	NM_001098835.1:c.58A>G	NM_001278242.1:c.58A>G	NM_152717.2:c.-20-3776A>G	NR_103481.1:n.278A>G
BT-20	chr11	60531346	T	G	MS4A15, MS4A15	p.L47R, p.L47R	28	31	52.5424	NM_001098835.1:c.140T>G	NM_001278242.1:c.140T>G	NM_152717.2:c.-20-3694T>G	NR_103481.1:n.360T>G
BT-20	chr11	60620585	A	G	PTGDR2, PTGDR2	p.V204A, p.V204A	0	26	100	NM_004778.2:c.611T>C	NM_024098.3:c.*2787A>G
BT-20	chr11	60637164	C	T	ZP1	p.T158I	27	21	43.75	NM_207341.2:c.473C>T
BT-20	chr11	60703777	G	A	TMEM132A, TMEM132A	p.E825K, p.E824K	16	12	42.8571	NM_016582.1:c.*914C>T	NM_016582.2:c.*914C>T	NR_027391.1:n.*778C>T	NM_017870.3:c.2473G>A	NM_178031.2:c.2470G>A
BT-20	chr11	60893235	C	T	CD5	p.A471V	20	23	53.4884	NM_014207.3:c.1412C>T	NM_017966.4:c.*6057G>A	XM_005274077.1:c.*6057G>A	XM_005274078.1:c.*6057G>A	XM_005274079.1:c.*6057G>A
BT-20	chr11	60899767	A	G	VPS37C	p.L198S	0	27	100	NM_014207.3:c.*6010A>G	NM_017966.4:c.593T>C	XM_005274077.1:c.593T>C	XM_005274078.1:c.593T>C	XM_005274079.1:c.593T>C
BT-20	chr11	60906279	G	T	VPS37C, VPS37C	p.T8N, p.T8N	30	24	44.4444	NM_017966.4:c.23C>A	XM_005274077.1:c.23C>A	XM_005274078.1:c.23C>A	XM_005274079.1:c.23C>A
BT-20	chr11	61108974	G	A	DAK, DAK	p.A115T, p.A185T	0	37	100	NM_015533.3:c.553G>A	XM_005273898.1:c.553G>A	XM_005273899.1:c.553G>A
BT-20	chr11	61111346	C	G	DAK, DAK	p.A264G, p.A334G	24	28	53.8462	NM_153611.3:c.*6525G>C	NM_001161452.1:c.*6525G>C	NM_001161454.1:c.*6525G>C	NM_153611.4:c.*6525G>C	NM_015533.3:c.1001C>G	XM_005273898.1:c.1001C>G	XM_005273899.1:c.1001C>G
BT-20	chr11	61165741	G	C	TMEM216, TMEM216	p.R147T, p.R86T	27	19	41.3043	NM_001136040.2:c.*6441C>G	NM_001142565.1:c.*6441C>G	NM_024811.3:c.*6441C>G	XM_005274298.1:c.*6441C>G	XM_005274299.1:c.*6441C>G	XM_005274300.1:c.*6441C>G	XM_005274301.1:c.*6441C>G	XM_005274302.1:c.*6441C>G	XM_005274303.1:c.*6441C>G	NM_001173990.1:c.432-1G>C	NM_001173990.2:c.432-1G>C	NM_001173991.1:c.440G>C	NM_001173991.2:c.440G>C	NM_016499.3:c.257G>C	NM_016499.4:c.257G>C	NM_016499.5:c.257G>C	XM_005274039.1:c.257G>C
BT-20	chr11	61511498	C	T	DAGLA	p.P889L	19	16	45.7143	NM_006133.1:c.2666C>T	NM_006133.2:c.2666C>T	XM_005274230.1:c.2666C>T
BT-20	chr11	61675644	T	C	RAB3IL1, RAB3IL1	p.Q49R, p.Q96R	10	9	47.3684	NM_001271686.1:c.287A>G	NM_013401.2:c.146A>G	NM_013401.3:c.146A>G	XM_005274140.1:c.287A>G	XM_005274141.1:c.164A>G
BT-20	chr11	61730553	T	C	BEST1, BEST1	p.S583P, p.S271P	40	31	43.662	XR_078441.1:n.-4713T>C	XR_247232.1:n.-4719T>C	NM_001139443.1:c.1747T>C	NM_004183.3:c.1739+188T>C	XM_005274210.1:c.1927T>C	XM_005274211.1:c.1609T>C	XM_005274212.1:c.1609T>C	XM_005274213.1:c.1559+188T>C	XM_005274214.1:c.1478+188T>C	XM_005274215.1:c.1421+188T>C	XM_005274216.1:c.*822T>C	XM_005274217.1:c.*728T>C	XM_005274218.1:c.*822T>C	XM_005274219.1:c.*728T>C	XM_005274220.1:c.868T>C	XM_005274221.1:c.*728T>C	XR_247211.1:n.2027+188T>C	NM_002032.2:c.*1646A>G	XM_005273865.1:c.*1646A>G
BT-20	chr11	61913196	G	T	INCENP, INCENP, INCENP	p.E644D, p.E644D, p.E640D	21	16	43.2432	NM_001040694.1:c.1932G>T	NM_020238.2:c.1920G>T
BT-20	chr11	62010863	C	T	SCGB1D2	p.P53L	50	41	45.0549	NM_006551.3:c.158C>T	XM_005273715.1:c.158C>T
BT-20	chr11	62369881	G	A	EML3, EML3	p.Q855X, p.Q883X	19	19	50	NM_153265.2:c.*66C>T	XM_005273876.1:c.2650C>T	XM_005273877.1:c.2647C>T	XM_005273878.1:c.*66C>T	XM_005273879.1:c.2494C>T	XM_005273880.1:c.*66C>T	XM_005273881.1:c.*66C>T	NM_004739.2:c.-959C>T	NM_004739.3:c.-959C>T
BT-20	chr11	62369884	C	G	EML3, EML3	p.A854P, p.A882P	18	19	51.3514	NM_153265.2:c.*63G>C	XM_005273876.1:c.2647G>C	XM_005273877.1:c.2644G>C	XM_005273878.1:c.*63G>C	XM_005273879.1:c.2491G>C	XM_005273880.1:c.*63G>C	XM_005273881.1:c.*63G>C	NM_004739.2:c.-962G>C	NM_004739.3:c.-962G>C
BT-20	chr11	62378660	G	A	EML3	p.A14V	0	37	100	NM_012200.2:c.*4513C>T	NM_012200.3:c.*4513C>T	XM_005273904.1:c.*5014C>T	NM_153265.2:c.351C>T	XM_005273876.1:c.354C>T	XM_005273877.1:c.351C>T	XM_005273878.1:c.354C>T	XM_005273879.1:c.354C>T	XM_005273880.1:c.41C>T	XM_005273881.1:c.41C>T	NM_000327.3:c.-2094G>A
BT-20	chr11	62381106	G	C	ROM1	p.G118A	0	9	100	NM_012200.2:c.*2067C>G	NM_012200.3:c.*2067C>G	XM_005273904.1:c.*2568C>G	NM_153265.2:c.-1177C>G	XM_005273876.1:c.-1177C>G	XM_005273877.1:c.-1177C>G	XM_005273878.1:c.-1177C>G	XM_005273879.1:c.-1177C>G	XM_005273880.1:c.-2326C>G	XM_005273881.1:c.-1490C>G	NM_000327.3:c.353G>C
BT-20	chr11	62400108	G	A	GANAB, GANAB, GANAB, GANAB, GANAB	p.R195C, p.R212C, p.R217C, p.R309C, p.R331C	30	44	59.4595	NM_001278192.1:c.649C>T	NM_001278193.1:c.583C>T	NM_001278194.1:c.634C>T	NM_198334.1:c.925C>T	NM_198334.2:c.925C>T	NM_198335.2:c.991C>T	NM_198335.3:c.991C>T
BT-20	chr11	62416504	C	G	INTS5	p.A350P	24	27	52.9412	NM_001278192.1:c.-2433G>C	NM_001278193.1:c.-2433G>C	NM_001278194.1:c.-2615G>C	NM_198334.1:c.-2433G>C	NM_198334.2:c.-2433G>C	NM_198335.2:c.-2433G>C	NM_198335.3:c.-2433G>C	NM_030628.1:c.1048G>C
BT-20	chr11	62434173	G	A	METTL12	p.G125S	30	23	43.3962	NM_001043229.1:c.373G>A	XM_005274232.1:c.742G>A	NM_024099.3:c.538+822C>T	XM_005274249.1:c.-1532C>T	NR_004390.1:n.*1131G>A	NM_001085372.1:c.-5045G>A	NM_001085372.2:c.-5045G>A
BT-20	chr11	62543326	C	T	TAF6L, TAF6L, TAF6L	p.T24M, p.T24M, p.T24M	12	18	60	NM_006473.2:c.71C>T	NM_006473.3:c.71C>T	XM_005273714.1:c.71C>T
BT-20	chr11	62569419	G	A	NXF1, NXF1, NXF1, NXF1	p.R185X, p.R48X, p.R228X, p.R185X	39	31	44.2857	XM_002343090.1:c.399-1828G>A	NM_001244666.1:c.*5662C>T	NM_003164.3:c.*5522C>T	NM_003164.4:c.*5522C>T	XM_005274203.1:c.*5522C>T	NM_001081491.1:c.553C>T	NM_006362.4:c.553C>T	XM_005273712.1:c.682C>T
BT-20	chr11	62847453	T	C	SLC22A24	p.I540V	0	90	100	NM_001136506.1:c.1615A>G	NM_001136506.2:c.1618A>G
BT-20	chr11	62848487	A	C	SLC22A24	p.Y501X	0	79	100	NM_001136506.1:c.1503T>G	NM_001136506.2:c.1503T>G
BT-20	chr11	62863518	A	G	SLC22A24	p.S339P	27	31	53.4483	NM_001136506.1:c.1015T>C	NM_001136506.2:c.1015T>C
BT-20	chr11	62886319	G	C	SLC22A24	p.L153V	0	89	100	NM_001136506.1:c.830+65C>G	NM_001136506.2:c.830+65C>G
BT-20	chr11	62886800	G	C	SLC22A24, SLC22A24	p.R26G, p.R172G	21	25	54.3478	NM_001136506.1:c.514C>G	NM_001136506.2:c.514C>G
BT-20	chr11	62911079	G	C	SLC22A24	p.T58S	0	88	100	NM_001136506.1:c.173C>G	NM_001136506.2:c.173C>G
BT-20	chr11	63057925	G	A	SLC22A10, SLC22A10	p.W96X, p.W44X	0	95	100	NM_001039752.3:c.288G>A	XM_005273986.1:c.288G>A	XR_247202.1:n.534G>A	XR_247203.1:n.298G>A	XR_247204.1:n.534G>A
BT-20	chr11	63072184	C	T	SLC22A10	p.T474M	61	52	46.0177	NM_001039752.3:c.1421C>T	XM_005273986.1:c.1070+5083C>T	XR_247202.1:n.1528C>T	XR_247203.1:n.1292C>T	XR_247204.1:n.1204C>T
BT-20	chr11	63072310	C	T	SLC22A10	p.P516L	0	77	100	NM_001039752.3:c.1547C>T	XM_005273986.1:c.1070+5209C>T	XR_247202.1:n.1654C>T	XR_247203.1:n.1418C>T	XR_247204.1:n.1330C>T
BT-20	chr11	63176187	A	G	SLC22A9	p.I479M	42	28	40	NM_080866.2:c.1437A>G	XM_005273736.1:c.1437A>G
BT-20	chr11	63258416	T	C	HRASLS5, HRASLS5, HRASLS5	p.S31G, p.S31G, p.S31G	0	57	100	NM_001146728.1:c.91A>G	NM_001146729.1:c.91A>G	NM_054108.3:c.91A>G	NM_054108.2:c.91A>G
BT-20	chr11	63410966	A	C	ATL3, ATL3	p.V220G, p.V238G	17	11	39.2857	NM_015459.3:c.713T>G	XM_005273890.1:c.869T>G	XM_005273891.1:c.659T>G
BT-20	chr11	63487386	T	C	RTN3, RTN3, RTN3	p.V452A, p.V471A, p.V359A	0	70	100	NM_001265589.1:c.1412T>C	NM_001265590.1:c.1076T>C	NM_001265591.1:c.143-30077T>C	NM_006054.2:c.143-30077T>C	NM_006054.3:c.143-30077T>C	NM_201428.1:c.1355T>C	NM_201428.2:c.1355T>C	NM_201429.1:c.199+15007T>C	NM_201429.2:c.199+15007T>C	NM_201430.1:c.143-30077T>C	NM_201430.2:c.143-30077T>C	NR_049750.1:n.330-30077T>C	NR_049751.1:n.330-30077T>C
BT-20	chr11	63679369	T	C	RCOR2	p.T514A	0	3	100	NM_173587.2:c.1540A>G	NM_173587.3:c.1540A>G	XM_005273932.1:c.1310A>G	XM_005273933.1:c.1324A>G	XM_002343092.1:c.-2654A>G	NM_001039468.1:c.*2620T>C	NM_001039469.1:c.*2660T>C	NM_001039469.2:c.*2660T>C	NM_001163296.1:c.*2660T>C	NM_001163297.1:c.*2660T>C	NM_004954.3:c.*2620T>C	NM_004954.4:c.*2660T>C	NM_017490.2:c.*2620T>C	NM_017490.3:c.*2660T>C	XM_005273813.1:c.*2660T>C	XM_005273814.1:c.*2660T>C	XM_005273815.1:c.*2660T>C	XR_247188.1:n.*877T>C	XR_247189.1:n.*877T>C
BT-20	chr11	63997329	A	G	NUDT22, NUDT22, NUDT22	p.Q260R, p.Q227R, p.Q260R	0	33	100	NM_005528.3:c.-886A>G	XM_005273965.1:c.-886A>G	XM_005273966.1:c.-886A>G	NM_001128612.1:c.779A>G	NM_001128612.2:c.779A>G	NM_001128613.1:c.680A>G	NM_001128613.2:c.680A>G	NM_001271831.1:c.680A>G	NM_032344.2:c.779A>G	NM_032344.3:c.779A>G	XM_005274351.1:c.800A>G	XM_005274352.1:c.701A>G	XM_005274353.1:c.*362A>G	NM_001033678.2:c.-3817T>C	NM_001033678.3:c.-3817T>C	NM_001160389.1:c.-3817T>C	NM_001160390.1:c.-3805T>C	NM_001160392.1:c.-3817T>C	NM_001160393.1:c.-3997T>C	NM_031472.2:c.-3880T>C	NM_031472.3:c.-3880T>C	XM_005274345.1:c.-3817T>C	XM_005274344.1:c.-3769T>C	XM_005274346.1:c.-3769T>C	XM_005274347.1:c.-3880T>C	XR_132897.1:n.740+729T>C	NM_001243733.1:c.-4977A>G	NM_003377.3:c.-4977A>G	NM_003377.4:c.-4977A>G
BT-20	chr11	63997338	T	C	NUDT22, NUDT22, NUDT22	p.L263P, p.L230P, p.L263P	0	31	100	NM_005528.3:c.-877T>C	XM_005273965.1:c.-877T>C	XM_005273966.1:c.-877T>C	NM_001128612.1:c.788T>C	NM_001128612.2:c.788T>C	NM_001128613.1:c.689T>C	NM_001128613.2:c.689T>C	NM_001271831.1:c.689T>C	NM_032344.2:c.788T>C	NM_032344.3:c.788T>C	XM_005274351.1:c.809T>C	XM_005274352.1:c.710T>C	XM_005274353.1:c.*371T>C	NM_001033678.2:c.-3826A>G	NM_001033678.3:c.-3826A>G	NM_001160389.1:c.-3826A>G	NM_001160390.1:c.-3814A>G	NM_001160392.1:c.-3826A>G	NM_001160393.1:c.-4006A>G	NM_031472.2:c.-3889A>G	NM_031472.3:c.-3889A>G	XM_005274345.1:c.-3826A>G	XM_005274344.1:c.-3778A>G	XM_005274346.1:c.-3778A>G	XM_005274347.1:c.-3889A>G	XR_132897.1:n.740+720A>G	NM_001243733.1:c.-4968T>C	NM_003377.3:c.-4968T>C	NM_003377.4:c.-4968T>C
BT-20	chr11	64031030	G	A	PLCB3, PLCB3, PLCB3	p.V806I, p.V806I, p.V739I	63	36	36.3636	NM_000932.1:c.2416G>A	NM_000932.2:c.2416G>A	NM_001184883.1:c.2215G>A	XM_005274052.1:c.2416G>A
BT-20	chr11	64031241	C	T	PLCB3, PLCB3, PLCB3	p.S845L, p.S845L, p.S778L	53	41	43.617	NM_000932.1:c.2534C>T	NM_000932.2:c.2534C>T	NM_001184883.1:c.2333C>T	XM_005274052.1:c.2534C>T
BT-20	chr11	64066859	G	A	KCNK4, KCNK4	p.G166S, p.G166S	0	4	100	NM_033310.2:c.843G>A	XM_005274027.1:c.921G>A	XM_005274028.1:c.843G>A	XM_005274029.1:c.496G>A	NM_001039496.1:c.-1024G>A
BT-20	chr11	64085785	A	G	PRDX5, PRDX5, PRDX5	p.Y33C, p.Y33C, p.Y33C	0	20	100	NM_016404.1:c.-787T>C	XM_005274047.1:c.-787T>C	NM_012094.3:c.98A>G	NM_012094.4:c.98A>G	NM_181651.1:c.98A>G	NM_181651.2:c.98A>G	NM_181652.1:c.98A>G	NM_181652.2:c.98A>G	XM_005273882.1:c.344A>G	NM_004451.3:c.*2347A>G	XM_005273817.1:c.*2347A>G	XM_005273818.1:c.*2347A>G
BT-20	chr11	64109118	T	G	CCDC88B, CCDC88B	p.D193E, p.D190E	14	28	66.6667	NM_032251.4:c.579T>G	NM_032251.5:c.579T>G
BT-20	chr11	64111928	T	C	CCDC88B, CCDC88B, CCDC88B	p.W288R, p.W639R, p.W636R	33	27	45	NM_032251.4:c.1915T>C	NM_032251.5:c.1915T>C
BT-20	chr11	64124622	G	A	CCDC88B, CCDC88B	p.G601R, p.G112R	33	24	42.1053	NM_032251.4:c.*56G>A	NM_032251.5:c.*56G>A	NM_001006944.1:c.-2086G>A	NM_003942.2:c.-2086G>A	XM_005274379.1:c.-2086G>A	XM_005274380.1:c.-2086G>A	XM_005274381.1:c.-2229G>A	XM_005274382.1:c.-2086G>A
BT-20	chr11	64138905	T	G	RPS6KA4, RPS6KA4, RPS6KA4, RPS6KA4, RPS6KA4	p.S752A, p.S751A, p.S758A, p.S510A, p.S695A	1	2	66.6667	NR_031602.1:n.*2730T>G	NM_001006944.1:c.2254T>G	NM_003942.2:c.2272T>G	XM_005274379.1:c.2251T>G	XM_005274380.1:c.2107T>G	XM_005274381.1:c.2083T>G	XM_005274382.1:c.1528T>G
BT-20	chr11	64507680	A	C	RASGRP2	p.S11R	0	63	100	NM_001098670.1:c.372-45T>G	NM_001098671.1:c.372-45T>G	NM_153819.1:c.372-45T>G	XM_005273707.1:c.687-45T>G	XM_005273708.1:c.372-45T>G
BT-20	chr11	64572018	T	C	MEN1, MEN1, MEN1, MEN1, MEN1, MEN1, MEN1, MEN1	p.T546A, p.T546A, p.T546A, p.T506A, p.T546A, p.T541A, p.T546A, p.T546A	0	24	100	NM_004579.2:c.-1397A>G	NM_004579.3:c.-1397A>G	XM_005274142.1:c.-1397A>G	XM_005274143.1:c.-1397A>G	XM_005274144.1:c.-1397A>G	NM_000244.3:c.1636A>G	NM_130799.2:c.1621A>G	NM_130800.2:c.1636A>G	NM_130801.2:c.1636A>G	NM_130802.2:c.1636A>G	NM_130803.2:c.1636A>G	NM_130804.2:c.1636A>G	XM_005274001.1:c.1621A>G	XM_005274002.1:c.1621A>G	XM_005274003.1:c.1621A>G	XM_005274004.1:c.1516A>G
BT-20	chr11	64597506	T	C	CDC42BPG	p.Q1135R	8	22	73.3333	NM_017525.2:c.3404A>G
BT-20	chr11	64677293	G	C	ATG2A	p.P656R	0	12	100	NM_015104.1:c.1967C>G	NM_015104.2:c.1967C>G	XM_005273849.1:c.1967C>G	XM_005273850.1:c.1967C>G	XM_005273851.1:c.1772C>G
BT-20	chr11	64855986	A	G	LOC100130348	p.V87A	76	75	49.6689	NM_006782.3:c.*400A>G	XM_001716057.2:c.411T>C	XM_001716057.3:c.260T>C	NM_001242631.1:c.260T>C	XM_005273703.1:c.292T>C	NM_080668.3:c.-4536T>C	XM_005273733.1:c.-4536T>C	XM_005273734.1:c.-4536T>C	XM_005273735.1:c.-4536T>C
BT-20	chr11	64882789	C	T	TM7SF2, TM7SF2, TM7SF2	p.T320I, p.T299I, p.T183I	23	34	59.6491	NM_014205.2:c.*1125G>A	NM_013265.2:c.*3730C>T	NM_013265.3:c.*3730C>T	NR_073519.1:n.*3457C>T	NM_001277233.1:c.893-159C>T	NM_003273.2:c.896C>T	NM_003273.3:c.896C>T	NR_102367.1:n.1003C>T	XM_001716064.2:c.-3622G>A
BT-20	chr11	64884312	C	T	ZNHIT2	p.E272K	5	7	58.3333	NM_014205.2:c.814G>A	NM_013265.3:c.*5253C>T	NR_073519.1:n.*4980C>T	NM_001277233.1:c.*787C>T	NM_003273.2:c.*787C>T	NM_003273.3:c.*787C>T	NR_102367.1:n.*605C>T	NM_001997.3:c.*3841G>A	NM_001997.4:c.*3841G>A
BT-20	chr11	64972286	G	C	CAPN1, CAPN1, CAPN1, CAPN1	p.R433P, p.R433P, p.R174P, p.R433P	38	24	38.7097	NM_001198868.1:c.1298G>C	NM_001198869.1:c.1298G>C	NM_001198870.1:c.1136G>C	NM_005186.2:c.1298G>C	NM_005186.3:c.1298G>C	NR_040008.1:n.1410G>C
BT-20	chr11	64981587	G	A	SLC22A20	p.E82K	35	33	48.5294	NM_001004326.2:c.244G>A	NM_001004326.3:c.238G>A	NM_001004326.4:c.244G>A	NR_033396.1:n.277G>A	XM_005274009.1:c.244G>A	XM_005274010.1:c.-407G>A	NM_001198868.1:c.*2830G>A	NM_001198869.1:c.*2830G>A	NM_001198870.1:c.*2830G>A	NM_005186.2:c.*2830G>A	NM_005186.3:c.*2830G>A	NR_040008.1:n.*2110G>A
BT-20	chr11	64981853	G	T	SLC22A20	p.M146I	27	27	50	NM_001004326.2:c.438G>T	NM_001004326.3:c.432G>T	NM_001004326.4:c.438G>T	NR_033396.1:n.471G>T	XM_005274009.1:c.438G>T	XM_005274010.1:c.-213G>T	NM_001198868.1:c.*3096G>T	NM_001198869.1:c.*3096G>T	NM_001198870.1:c.*3096G>T	NM_005186.2:c.*3096G>T	NM_005186.3:c.*3096G>T	NR_040008.1:n.*2376G>T
BT-20	chr11	64990041	G	C	SLC22A20, SLC22A20	p.E86Q, p.G246A	36	58	61.7021	NM_001004326.2:c.737G>C	NM_001004326.3:c.901G>C	NM_001004326.4:c.737G>C	NR_033396.1:n.939G>C	XM_005274009.1:c.737G>C	XM_005274010.1:c.256G>C
BT-20	chr11	65064690	G	A	POLA2, POLA2	p.G583R, p.G280R	28	20	41.6667	NM_002689.2:c.1747G>A
BT-20	chr11	65124408	A	G	TIGD3, TIGD3	p.T377A, p.T377A	24	30	55.5556	NM_006268.3:c.*5178A>G	NM_006268.4:c.*5178A>G	XM_005274149.1:c.*5178A>G	XM_005274150.1:c.*5178A>G	NM_145719.2:c.1129A>G
BT-20	chr11	65144075	T	C	SLC25A45, SLC25A45, SLC25A45, SLC25A45, SLC25A45	p.M182V, p.M182V, p.M224V, p.M200V, p.M162V	0	31	100	NM_001077241.1:c.544A>G	NM_001278250.1:c.598A>G	NM_001278251.1:c.544A>G	NM_182556.2:c.670A>G	XM_005273921.1:c.484A>G	XM_005273922.1:c.*706A>G
BT-20	chr11	65319751	G	A	LTBP3, LTBP3, LTBP3, LTBP3, LTBP3	p.A438V, p.A139V, p.A349V, p.A321V, p.A438V	35	24	40.678	NM_001130144.1:c.1313C>T	NM_001130144.2:c.1313C>T	NM_001164266.1:c.962C>T	NM_021070.3:c.1313C>T	NM_021070.4:c.1313C>T	XM_005273995.1:c.962C>T	XM_005273996.1:c.458C>T
BT-20	chr11	65347636	G	C	EHBP1L1	p.V133L	0	30	100	NM_001099409.1:c.397G>C	XM_005273866.1:c.397G>C	XM_005273867.1:c.397G>C	XM_005273868.1:c.397G>C	XM_005273869.1:c.397G>C	XM_005273870.1:c.397G>C
BT-20	chr11	65349063	G	A	EHBP1L1	p.R307Q	22	34	60.7143	NM_001099409.1:c.920G>A	XM_005273866.1:c.920G>A	XM_005273867.1:c.956G>A	XM_005273868.1:c.956G>A	XM_005273869.1:c.855+266G>A	XM_005273870.1:c.855+266G>A
BT-20	chr11	65349756	T	G	EHBP1L1	p.V538G	13	9	40.9091	NM_001099409.1:c.1613T>G	XM_005273866.1:c.1613T>G	XM_005273867.1:c.1329+320T>G	XM_005273868.1:c.1329+320T>G	XM_005273869.1:c.855+959T>G	XM_005273870.1:c.855+959T>G
BT-20	chr11	65349849	A	T	EHBP1L1	p.D569V	0	41	100	NM_001099409.1:c.1706A>T	XM_005273866.1:c.1706A>T	XM_005273867.1:c.1329+413A>T	XM_005273868.1:c.1329+413A>T	XM_005273869.1:c.855+1052A>T	XM_005273870.1:c.855+1052A>T
BT-20	chr11	65385606	A	G	PCNXL3	p.Q258R	0	68	100	NM_002419.3:c.-4379T>C	NM_032223.2:c.773A>G	XM_005273987.1:c.773A>G	XM_005273988.1:c.773A>G	XM_005273989.1:c.-1509A>G	XM_005273990.1:c.773A>G
BT-20	chr11	65386206	C	G	PCNXL3	p.S458C	19	18	48.6486	NM_002419.3:c.-4979G>C	NM_032223.2:c.1373C>G	XM_005273987.1:c.1373C>G	XM_005273988.1:c.1373C>G	XM_005273989.1:c.-909C>G	XM_005273990.1:c.1373C>G
BT-20	chr11	65408937	C	T	SIPA1, SIPA1, SIPA1	p.S182F, p.S182F, p.S182F	37	67	64.4231	NM_032223.2:c.*4488C>T	XM_005273987.1:c.*4488C>T	XM_005273988.1:c.*4488C>T	XM_005273989.1:c.*4488C>T	NM_006747.3:c.545C>T	NM_153253.29:c.545C>T	XM_005274189.1:c.545C>T	XM_005274190.1:c.545C>T	XR_247210.1:n.620C>T
BT-20	chr11	65547333	G	A	DKFZp761E198	p.L154F	22	20	47.619	NM_138368.3:c.460C>T	NM_138368.4:c.631C>T
BT-20	chr11	65547455	C	A	DKFZp761E198	p.G113V	11	16	59.2593	NM_138368.3:c.338G>T	NM_138368.4:c.509G>T
BT-20	chr11	65628334	G	A	MUS81	p.R37H	0	5	100	NM_025128.4:c.110G>A	XM_005274307.1:c.110G>A	XR_247212.1:n.459G>A	NM_005507.2:c.-2764C>T
BT-20	chr11	65629934	G	C	MUS81	p.R180P	0	53	100	NM_025128.4:c.539G>C	XM_005274307.1:c.539G>C	XR_247212.1:n.888G>C	NM_016938.3:c.*4455C>G	NM_016938.4:c.*4455C>G	NR_037718.1:n.*3978C>G	NM_005507.2:c.-4364C>G
BT-20	chr11	65636053	T	C	EFEMP2	p.I259V	0	35	100	NM_025128.4:c.*2530T>C	XM_005274307.1:c.*2530T>C	XR_247212.1:n.*2425T>C	NM_016938.3:c.775A>G	NM_016938.4:c.775A>G	NR_037718.1:n.1034A>G
BT-20	chr11	65649774	A	G	CTSW	p.S139G	0	55	100	NM_004214.4:c.*1671T>C	NM_198897.1:c.*1671T>C	XM_005274391.1:c.*1671T>C	XM_005274392.1:c.*1671T>C	NM_001335.3:c.415A>G
BT-20	chr11	65685225	T	C	C11orf68, C11orf68	p.Q196R, p.Q195R	0	55	100	NM_001135635.1:c.587A>G	NM_031450.3:c.584A>G	NM_006442.2:c.-1748T>C	NM_006442.3:c.-1748T>C
BT-20	chr11	65735174	G	C	SART1	p.G485A	13	14	51.8519	NM_005146.4:c.1454G>C
BT-20	chr11	65788072	C	T	CATSPER1	p.V652I	0	31	100	XM_005274422.1:c.-4977C>T	NM_053054.3:c.1954G>A	XM_005273755.1:c.1561G>A	XR_247185.1:n.2057G>A	XR_247186.1:n.2030+210G>A
BT-20	chr11	65810045	T	G	GAL3ST3, GAL3ST3	p.E410A, p.E410A	6	6	50	XM_005274422.1:c.-137-8946T>G	NM_033036.2:c.1229A>C
BT-20	chr11	66033430	C	T	KLC2, KLC2, KLC2, KLC2, KLC2, KLC2, KLC2	p.P440S, p.P517S, p.P517S, p.P517S, p.P517S, p.P378S, p.P440S	21	21	50	NM_001134774.1:c.1318C>T	NM_001134775.1:c.1549C>T	NM_001134776.1:c.1549C>T	NM_022822.2:c.1549C>T	XM_005274182.1:c.1549C>T	XM_005274183.1:c.1549C>T	XM_005274184.1:c.1549C>T	XM_005274185.1:c.1318C>T	NM_030981.2:c.-2721C>T	XM_005274321.1:c.-2721C>T
BT-20	chr11	66083129	T	C	CD248	p.H457R	0	43	100	NM_020404.2:c.1370A>G
BT-20	chr11	66105194	G	A	BRMS1	p.A273V	35	29	45.3125	NM_004292.2:c.-1321C>T	XM_005274410.1:c.-1455C>T	NM_001024957.1:c.818C>T	NM_015399.3:c.*159C>T	XM_005273883.1:c.*770C>T
BT-20	chr11	66107674	A	G	BRMS1	p.M30T	0	18	100	NM_004292.2:c.-3801T>C	XM_005274410.1:c.-3935T>C	NM_001024957.1:c.546T>C	NM_015399.3:c.546T>C	XM_005273883.1:c.546T>C
BT-20	chr11	66254085	G	T	DPP3, DPP3, DPP3	p.Q145H, p.Q145H, p.Q134H	0	32	100	NM_001256670.1:c.345G>T	NM_005700.3:c.435G>T	NM_005700.4:c.435G>T	NM_130443.2:c.435G>T	NM_130443.3:c.435G>T	XM_005273706.1:c.495G>T
BT-20	chr11	66272142	A	G	DPP3	p.Q14R	0	82	100	NM_001256670.1:c.1848A>G	NM_005700.3:c.1938A>G	NM_005700.4:c.1938A>G	NM_130443.2:c.1938A>G	NM_130443.3:c.1938A>G	XM_005273706.1:c.1939-4408A>G
BT-20	chr11	66313203	T	C	ZDHHC24, ZDHHC24	p.Q91R, p.Q91R	0	5	100	NM_001104.1:c.-1206T>C	NR_047663.1:n.-1109T>C	NM_207340.1:c.272A>G	XM_005273872.1:c.272A>G	XM_005273873.1:c.272A>G	XM_005273874.1:c.272A>G
BT-20	chr11	66328741	A	C	ACTN3	p.E53A	1	40	97.561	NM_001104.1:c.1904A>C	NR_047663.1:n.2001A>C	NM_003793.3:c.*2663T>G
BT-20	chr11	66329732	A	G	ACTN3	p.Q194R	0	48	100	NM_001104.1:c.2327A>G	NR_047663.1:n.2424A>G	NM_003793.3:c.*1672T>C
BT-20	chr11	66472274	T	C	SPTBN2	p.S825G	0	30	100	NM_006946.2:c.2473A>G	XM_005274192.1:c.2473A>G	XM_005274193.1:c.2473A>G
BT-20	chr11	66837965	T	C	RHOD	p.C134R	0	51	100	XM_005274425.1:c.*2723A>G	NM_014578.3:c.400T>C	XM_005273963.1:c.202T>C
BT-20	chr11	67160961	A	G	RAD9A	p.M1V	29	27	48.2143	NM_001243224.1:c.1A>G	NM_004584.2:c.235-6A>G	NR_024469.1:n.*1803A>G	NM_001008709.1:c.*5045T>C	NM_002708.3:c.*5045T>C	NM_206873.1:c.*5045T>C
BT-20	chr11	67188466	C	T	PPP1CA	p.S38N	0	2	100	NM_001166222.1:c.1402C>T	NM_020811.1:c.1033C>T	XM_005274125.1:c.1450C>T
BT-20	chr11	67200812	C	T	RPS6KB2	p.P267L	56	32	36.3636	NM_001018070.1:c.*5035G>A	NM_001018070.2:c.*5035G>A	NM_020441.2:c.*5035G>A	XM_005274117.1:c.*5035G>A	NM_005608.2:c.*2392G>A	NM_003952.2:c.800C>T	XM_005274164.1:c.509C>T	XM_005274165.1:c.200C>T	XR_247207.1:n.830C>T	XR_247208.1:n.761C>T
BT-20	chr11	67257823	C	A	AIP	p.Q228K	0	17	100	NM_001130848.1:c.*1681G>T	NM_004910.2:c.*1681G>T	XM_005274409.1:c.*1681G>T	NM_003977.2:c.682C>A
BT-20	chr11	67288594	C	T	CABP2, CABP2	p.R94Q, p.R100Q	0	19	100	NM_016366.2:c.281G>A	NM_031204.2:c.110G>A	XM_005274046.1:c.299G>A
BT-20	chr11	67430762	T	C	ALDH3B2, ALDH3B2	p.H361R, p.H361R	0	32	100	NM_000695.3:c.1082A>G	NM_001031615.1:c.1082A>G
BT-20	chr11	67433869	C	T	ALDH3B2, ALDH3B2, ALDH3B2	p.S52N, p.S52N, p.S52N	0	15	100	NM_000695.3:c.155G>A	NM_001031615.1:c.155G>A
BT-20	chr11	67809268	C	T	TCIRG1, TCIRG1, TCIRG1	p.R56W, p.R56W, p.R56W	14	21	60	NM_006019.2:c.166C>T	NM_006019.3:c.166C>T	NM_006053.2:c.-1715C>T	NM_006053.3:c.-1715C>T	XM_005273709.1:c.166C>T	XM_005273710.1:c.166C>T
BT-20	chr11	67957518	A	T	SUV420H1, SUV420H1, SUV420H1	p.I9N, p.I9N, p.I9N	0	101	100	NM_016028.4:c.26T>A	NM_017635.3:c.26T>A	XM_005274035.1:c.26T>A	XM_005274036.1:c.26T>A	XM_005274038.1:c.26T>A
BT-20	chr11	68030173	C	A	C11orf24	p.G97V	55	61	52.5862	NM_022338.3:c.290G>T	XM_005274053.1:c.290G>T	XM_005274054.1:c.264+26G>T
BT-20	chr11	68678962	T	C	IGHMBP2	p.L201S	25	26	50.9804	NM_002180.2:c.602T>C	XM_005273974.1:c.-410T>C	XM_005273976.1:c.602T>C	XM_005273977.1:c.602T>C	XR_247198.1:n.704T>C
BT-20	chr11	68705674	C	A	IGHMBP2, IGHMBP2	p.T879K, p.T503K	76	90	54.2169	NM_002180.2:c.2636C>A	XM_005273974.1:c.1625C>A	XM_005273975.1:c.1508C>A	XR_247198.1:n.*4808C>A
BT-20	chr11	68777323	T	C	MRGPRF, MRGPRF	p.K16R, p.K16R	32	26	44.8276	XR_247246.1:n.-2428T>C	XR_247247.1:n.-2428T>C	NM_001098515.1:c.47A>G	NM_145015.4:c.47A>G
BT-20	chr11	68840160	A	G	TPCN2, TPCN2, TPCN2	p.K376R, p.K376R, p.K291R	0	72	100	NM_139075.3:c.1127A>G	XM_005273824.1:c.1124A>G	XM_005273825.1:c.1061+669A>G	XM_005273826.1:c.872A>G	XM_005273827.1:c.1127A>G	XM_005273828.1:c.1127A>G	XM_005273829.1:c.1127A>G	XM_005273830.1:c.434A>G	XM_005273831.1:c.434A>G	XM_005273832.1:c.404A>G	XR_247191.1:n.1228A>G	XR_247192.1:n.1162+669A>G
BT-20	chr11	68851414	T	C	TPCN2	p.L564P	0	28	100	NR_036122.1:n.*688T>C	NM_139075.3:c.1691T>C	XM_005273824.1:c.1688T>C	XM_005273825.1:c.1472T>C	XM_005273826.1:c.1436T>C	XM_005273827.1:c.1641T>C	XM_005273828.1:c.1691T>C	XM_005273829.1:c.1540-3166T>C	XM_005273830.1:c.998T>C	XM_005273831.1:c.998T>C	XM_005273832.1:c.968T>C	XR_247191.1:n.1742T>C	XR_247192.1:n.1623T>C
BT-20	chr11	71169547	G	C	NADSYN1	p.V74L	0	94	100	NM_018161.4:c.220G>C
BT-20	chr11	71184678	A	C	NADSYN1	p.Q204H	0	40	100	NM_018161.4:c.612A>C	XM_005274080.1:c.-3789A>C
BT-20	chr11	71850130	C	T	FOLR3	p.R98C	53	46	46.4646	NM_000804.2:c.292C>T
BT-20	chr11	72406798	C	T	ARAP1, ARAP1, ARAP1, ARAP1, ARAP1, ARAP1	p.E884K, p.E1129K, p.E884K, p.E1129K, p.E889K, p.E823K	24	21	46.6667	XR_110891.1:n.-4721C>T	NM_001040118.2:c.3385G>A	NM_001135190.1:c.2467G>A	NM_015242.4:c.2650G>A	XM_005273748.1:c.3385G>A	XM_005273749.1:c.3385G>A	XM_005273750.1:c.3385G>A	XM_005273751.1:c.3385G>A	XM_005273752.1:c.3202G>A	XM_005273753.1:c.3202G>A	XM_005273754.1:c.2650G>A	XR_110891.2:n.-4721C>T
BT-20	chr11	72408055	G	C	ARAP1, ARAP1, ARAP1, ARAP1, ARAP1, ARAP1	p.Q802E, p.Q1047E, p.Q802E, p.Q1047E, p.Q807E, p.Q741E	0	4	100	XR_110891.1:n.-3464G>C	NM_001040118.2:c.3139C>G	NM_001135190.1:c.2221C>G	NM_015242.4:c.2404C>G	XM_005273748.1:c.3139C>G	XM_005273749.1:c.3139C>G	XM_005273750.1:c.3139C>G	XM_005273751.1:c.3139C>G	XM_005273752.1:c.2956C>G	XM_005273753.1:c.2956C>G	XM_005273754.1:c.2404C>G	XR_110891.2:n.-3464G>C
BT-20	chr11	72945341	C	T	P2RY2, P2RY2, P2RY2, P2RY2	p.P46L, p.P46L, p.P46L, p.P46L	0	29	100	NM_002564.2:c.137C>T	NM_002564.3:c.137C>T	NM_176071.1:c.137C>T	NM_176071.2:c.137C>T	NM_176072.1:c.137C>T	NM_176072.2:c.137C>T	XM_005274019.1:c.137C>T	XM_005274020.1:c.137C>T	XM_005274021.1:c.137C>T
BT-20	chr11	73689104	G	A	UCP2	p.A55V	20	23	53.4884	XM_002343117.1:c.-3567G>A	NM_003355.2:c.164C>T
BT-20	chr11	74053547	C	T	PGM2L1	p.V531I	41	40	49.3827	NM_173582.3:c.1591G>A
BT-20	chr11	74883577	G	A	SLCO2B1, SLCO2B1, SLCO2B1, SLCO2B1, SLCO2B1, SLCO2B1	p.R168Q, p.R57Q, p.R196Q, p.R85Q, p.R312Q, p.R290Q	43	46	51.6854	NM_001145211.1:c.869G>A	NM_001145211.2:c.869G>A	NM_001145212.1:c.503G>A	NM_001145212.2:c.503G>A	NM_007256.3:c.935G>A	NM_007256.4:c.935G>A	XM_005273732.1:c.587G>A
BT-20	chr11	74904362	T	C	SLCO2B1, SLCO2B1, SLCO2B1, SLCO2B1, SLCO2B1, SLCO2B1	p.I248T, p.I137T, p.I276T, p.I165T, p.I392T, p.I370T	0	38	100	NM_001145211.1:c.1109T>C	NM_001145211.2:c.1109T>C	NM_001145212.1:c.743T>C	NM_001145212.2:c.743T>C	NM_007256.3:c.1175T>C	NM_007256.4:c.1175T>C	XM_005273732.1:c.827T>C
BT-20	chr11	75152243	C	T	GDPD5, GDPD5, GDPD5, GDPD5, GDPD5	p.A342T, p.A480T, p.A235T, p.A480T, p.A361T	15	18	54.5455	NM_030792.6:c.1438G>A	XM_005274313.1:c.1438G>A	XM_005274314.1:c.1438G>A	XM_005274315.1:c.1438G>A	XM_005274316.1:c.1438G>A	XM_005274317.1:c.1438G>A	XM_005274318.1:c.703G>A	XM_005274319.1:c.703G>A
BT-20	chr11	76507692	T	A	TSKU, TSKU	p.D344E, p.D344E	43	61	58.6538	NM_001258210.1:c.1032T>A	NM_015516.3:c.1032T>A	XM_005273892.1:c.1074T>A
BT-20	chr11	76637651	G	A	ACER3, ACER3, ACER3	p.V10I, p.V52I, p.V10I	79	38	32.4786	NM_018367.5:c.154G>A	XM_005274086.1:c.104-32372G>A	XM_005274087.1:c.28G>A	XM_005274088.1:c.28G>A	XM_005274089.1:c.-203G>A	XM_005274090.1:c.-79G>A	XM_005274091.1:c.-203G>A	XM_005274092.1:c.154G>A
BT-20	chr11	76813961	C	T	OMP	p.R26W	22	15	40.5405	NM_004055.4:c.297+9102C>T	XM_005274206.1:c.417+9102C>T	XM_005274207.1:c.417+9102C>T	NM_006189.1:c.76C>T
BT-20	chr11	76919478	C	A	MYO7A, MYO7A	p.L1916I, p.L1954I	66	21	24.1379	NM_000260.3:c.5860C>A	NM_001127180.1:c.5746C>A	XM_005274011.1:c.5866C>A	XM_005274012.1:c.5743C>A
BT-20	chr11	76954812	T	C	GDPD4	p.I390V	50	107	68.1529	NM_182833.1:c.1168A>G	XM_005273837.1:c.1168A>G
BT-20	chr11	77825320	T	C	ALG8, ALG8	p.N222S, p.N222S	34	62	64.5833	NM_001007027.2:c.665A>G	NM_024079.4:c.665A>G	XM_005274247.1:c.638A>G
BT-20	chr11	77921527	G	C	USP35, USP35, USP35, USP35, USP35, USP35	p.A487P, p.A632P, p.A607P, p.A876P, p.A308P, p.A444P	0	121	100	NM_012296.2:c.*8791C>G	NM_012296.3:c.*8791C>G	NM_080491.1:c.*8791C>G	NM_080491.2:c.*8791C>G	NM_020798.1:c.2626G>C	NM_020798.2:c.2626G>C	XM_005274123.1:c.1819G>C	XM_005274124.1:c.1819G>C
BT-20	chr11	78279790	T	G	NARS2	p.N87T	0	115	100	NM_001243251.1:c.-422A>C	NM_024678.3:c.260A>C	NM_024678.4:c.260A>C	NM_024678.5:c.260A>C	NR_027479.1:n.155A>C
BT-20	chr11	82996986	A	C	CCDC90B	p.F10L	32	63	66.3158	NM_021825.3:c.30T>G	XM_005274151.1:c.73+157T>G	XM_005274152.1:c.30T>G	XM_005274153.1:c.-161T>G	XM_005274154.1:c.-481T>G	XM_005274155.1:c.-907T>G	XM_005274156.1:c.-566T>G	XM_005274157.1:c.-594T>G	XM_005274158.1:c.-1020T>G	XM_005274159.1:c.-359T>G	XM_005274160.1:c.-92T>G
BT-20	chr11	85436352	G	A	SYTL2, SYTL2, SYTL2	p.T383M, p.T383M, p.T383M	0	80	100	NM_001162951.1:c.1459+2587C>T	NM_001162953.1:c.1462+2587C>T	NM_032943.2:c.1459+2587C>T	NM_032943.3:c.1459+2587C>T	NM_206927.1:c.1148C>T	NM_206927.2:c.1148C>T	NM_206928.1:c.1148C>T	NM_206928.2:c.1148C>T	XM_005274063.1:c.1462+2587C>T	XM_005274064.1:c.1459+2587C>T	XM_005274057.1:c.4049C>T	XM_005274058.1:c.4046C>T	XM_005274059.1:c.2258C>T	XM_005274060.1:c.1462+2587C>T	XM_005274061.1:c.1459+2587C>T	XM_005274062.1:c.1381+2587C>T	XM_005274065.1:c.1315+2587C>T	XM_005274066.1:c.1459+2587C>T
BT-20	chr11	85436394	T	C	SYTL2, SYTL2, SYTL2	p.D369G, p.D369G, p.D369G	0	84	100	NM_001162951.1:c.1459+2545A>G	NM_001162953.1:c.1462+2545A>G	NM_032943.2:c.1459+2545A>G	NM_032943.3:c.1459+2545A>G	NM_206927.1:c.1106A>G	NM_206927.2:c.1106A>G	NM_206928.1:c.1106A>G	NM_206928.2:c.1106A>G	XM_005274063.1:c.1462+2545A>G	XM_005274064.1:c.1459+2545A>G	XM_005274057.1:c.4007A>G	XM_005274058.1:c.4004A>G	XM_005274059.1:c.2216A>G	XM_005274060.1:c.1462+2545A>G	XM_005274061.1:c.1459+2545A>G	XM_005274062.1:c.1381+2545A>G	XM_005274065.1:c.1315+2545A>G	XM_005274066.1:c.1459+2545A>G
BT-20	chr11	85436500	T	C	SYTL2, SYTL2, SYTL2	p.M334V, p.M334V, p.M334V	0	69	100	NM_001162951.1:c.1459+2439A>G	NM_001162953.1:c.1462+2439A>G	NM_032943.2:c.1459+2439A>G	NM_032943.3:c.1459+2439A>G	NM_206927.1:c.1000A>G	NM_206927.2:c.1000A>G	NM_206928.1:c.1000A>G	NM_206928.2:c.1000A>G	XM_005274063.1:c.1462+2439A>G	XM_005274064.1:c.1459+2439A>G	XM_005274057.1:c.3901A>G	XM_005274058.1:c.3898A>G	XM_005274059.1:c.2110A>G	XM_005274060.1:c.1462+2439A>G	XM_005274061.1:c.1459+2439A>G	XM_005274062.1:c.1381+2439A>G	XM_005274065.1:c.1315+2439A>G	XM_005274066.1:c.1459+2439A>G
BT-20	chr11	85436868	G	C	SYTL2, SYTL2, SYTL2	p.A211G, p.A211G, p.A211G	0	120	100	NM_001162951.1:c.1459+2071C>G	NM_001162953.1:c.1462+2071C>G	NM_032943.2:c.1459+2071C>G	NM_032943.3:c.1459+2071C>G	NM_206927.1:c.632C>G	NM_206927.2:c.632C>G	NM_206928.1:c.632C>G	NM_206928.2:c.632C>G	XM_005274063.1:c.1462+2071C>G	XM_005274064.1:c.1459+2071C>G	XM_005274057.1:c.3533C>G	XM_005274058.1:c.3530C>G	XM_005274059.1:c.1742C>G	XM_005274060.1:c.1462+2071C>G	XM_005274061.1:c.1459+2071C>G	XM_005274062.1:c.1381+2071C>G	XM_005274065.1:c.1315+2071C>G	XM_005274066.1:c.1459+2071C>G
BT-20	chr11	85447600	G	C	SYTL2, SYTL2, SYTL2, SYTL2, SYTL2, SYTL2	p.T34S, p.T176S, p.T128S, p.T176S, p.T176S, p.T177S	81	47	36.7188	NM_001162951.1:c.527C>G	NM_001162953.1:c.530C>G	NM_032943.2:c.527C>G	NM_032943.3:c.527C>G	XM_005274063.1:c.530C>G	XM_005274064.1:c.527C>G	XM_005274057.1:c.530C>G	XM_005274058.1:c.527C>G	XM_005274060.1:c.530C>G	XM_005274061.1:c.527C>G	XM_005274062.1:c.449C>G	XM_005274065.1:c.383C>G	XM_005274066.1:c.527C>G
BT-20	chr11	86111834	C	A	CCDC81, CCDC81, CCDC81, CCDC81	p.T74N, p.T201N, p.T291N, p.T74N	95	36	27.4809	NM_001156474.1:c.872C>A	NM_021827.3:c.602C>A	NM_021827.4:c.602C>A	XM_005274161.1:c.872C>A	XM_005274162.1:c.5C>A
BT-20	chr11	86123556	A	G	CCDC81, CCDC81, CCDC81, CCDC81	p.Y184C, p.Y359C, p.Y449C, p.Y232C	73	38	34.2342	NM_001156474.1:c.1346A>G	NM_021827.3:c.1076A>G	NM_021827.4:c.1076A>G	XM_005274161.1:c.1202A>G	XM_005274162.1:c.479A>G
BT-20	chr11	87013438	G	A	TMEM135, TMEM135, TMEM135	p.G196R, p.G79R, p.G218R	1	157	99.3671	NM_001168724.1:c.586G>A	NM_022918.2:c.652G>A	NM_022918.3:c.652G>A	NR_033149.1:n.820G>A
BT-20	chr11	87032287	G	C	TMEM135, TMEM135, TMEM135	p.G408A, p.G291A, p.G430A	57	104	64.5963	NM_001168724.1:c.1223G>C	NM_022918.2:c.1289G>C	NM_022918.3:c.1289G>C	NR_033149.1:n.1457G>C
BT-20	chr11	88045583	A	G	CTSC	p.I153T	0	150	100	NM_001814.4:c.458T>C
BT-20	chr11	88911696	C	A	TYR	p.S192Y	66	104	61.1765	NM_000372.4:c.575C>A
BT-20	chr11	92531356	A	G	FAT3	p.Q1726R	0	80	100	NM_001008781.2:c.5177A>G	XM_005273759.1:c.5222A>G
BT-20	chr11	92534442	A	G	FAT3	p.I2755V	1	174	99.4286	NM_001008781.2:c.8263A>G	XM_005273759.1:c.8308A>G
BT-20	chr11	92590448	A	G	FAT3, FAT3	p.S252G, p.S3812G	0	83	100	NM_001008781.2:c.11434A>G	XM_005273759.1:c.11479A>G
BT-20	chr11	93129483	G	C	CCDC67, CCDC67, CCDC67	p.E440Q, p.E440Q, p.E440Q	24	42	63.6364	NM_181645.3:c.1318G>C	XM_005273802.1:c.1318G>C	XM_005273803.1:c.1318G>C
BT-20	chr11	93129484	A	G	CCDC67, CCDC67, CCDC67	p.E440G, p.E440G, p.E440G	25	42	62.6866	NM_181645.3:c.1319A>G	XM_005273802.1:c.1319A>G	XM_005273803.1:c.1319A>G
BT-20	chr11	93141580	C	A	CCDC67, CCDC67	p.Q504K, p.Q504K	0	167	100	NM_181645.3:c.1510C>A	XM_005273802.1:c.1510C>A	XM_005273803.1:c.1510C>A
BT-20	chr11	93408831	G	A	KIAA1731	p.R208Q	0	116	100	NM_033395.1:c.623G>A	XM_005274365.1:c.623G>A	XM_005274366.1:c.623G>A	XM_005274367.1:c.623G>A	XM_005274368.1:c.623G>A	XM_005274369.1:c.-73G>A
BT-20	chr11	93425159	C	A	KIAA1731	p.A499E	0	208	100	NM_033395.1:c.1496C>A	XM_005274365.1:c.1496C>A	XM_005274366.1:c.1496C>A	XM_005274367.1:c.1496C>A	XM_005274368.1:c.1496C>A	XM_005274369.1:c.797C>A
BT-20	chr11	93463060	G	A	KIAA1731, KIAA1731, KIAA1731, KIAA1731	p.G544D, p.G398D, p.G2531D, p.G711D	99	38	27.7372	NR_003032.1:n.*1085C>T	NR_003028.1:n.*619C>T	XM_005274251.1:c.*3480C>T	XM_005274252.1:c.*3502C>T	XM_005274253.1:c.*2260C>T	XM_005274254.1:c.*3487C>T	XM_005274255.1:c.*3227C>T	XM_005274256.1:c.*2000C>T	XM_005274257.1:c.*2022C>T	XM_005274258.1:c.*3610C>T	XM_005274259.1:c.*3853C>T	XM_005274260.1:c.*3838C>T	XM_005274261.1:c.*3036C>T	XM_005274262.1:c.*3394C>T	XM_005274263.1:c.*2351C>T	XM_005274264.1:c.*2830C>T	XM_005274265.1:c.*2815C>T	XM_005274266.1:c.*3358C>T	XM_005274267.1:c.*2123C>T	XM_005274268.1:c.*2599C>T	XM_005274269.1:c.*1588C>T	XM_005274270.1:c.*2393C>T	XM_005274271.1:c.*2378C>T	XM_005274272.1:c.*2563C>T	XM_005274273.1:c.*1328C>T	XM_005274274.1:c.*2357C>T	XM_005274275.1:c.*1151C>T	XM_005274276.1:c.*1557C>T	XM_005274277.1:c.*891C>T	XM_005274278.1:c.*1135C>T	XM_005274279.1:c.*855C>T	XM_005274280.1:c.*906C>T	XM_005274281.1:c.*875C>T	XM_005274282.1:c.*646C>T	XM_005274283.1:c.*842C>T	XM_005274284.1:c.*613C>T	XR_110903.1:n.-1137C>T	NM_033395.1:c.7592G>A	XM_005274365.1:c.7631G>A	XM_005274366.1:c.7634G>A
BT-20	chr11	93469892	G	C	TAF1D	p.L221V	78	27	25.7143	NR_002959.1:n.-3129C>G	NR_002973.1:n.-1490C>G	NM_024116.2:c.661C>G	NM_024116.3:c.661C>G	XM_005274250.1:c.661C>G	XM_005274251.1:c.661C>G	XM_005274252.1:c.661C>G	XM_005274253.1:c.661C>G	XM_005274254.1:c.661C>G	XM_005274255.1:c.661C>G	XM_005274256.1:c.661C>G	XM_005274257.1:c.661C>G	XM_005274258.1:c.661C>G	XM_005274259.1:c.661C>G	XM_005274260.1:c.661C>G	XM_005274261.1:c.661C>G	XM_005274262.1:c.661C>G	XM_005274263.1:c.661C>G	XM_005274264.1:c.661C>G	XM_005274265.1:c.661C>G	XM_005274266.1:c.661C>G	XM_005274267.1:c.661C>G	XM_005274268.1:c.661C>G	XM_005274269.1:c.661C>G	XM_005274270.1:c.661C>G	XM_005274271.1:c.661C>G	XM_005274272.1:c.661C>G	XM_005274273.1:c.661C>G	XM_005274274.1:c.661C>G	XM_005274275.1:c.661C>G	XM_005274276.1:c.661C>G	XM_005274277.1:c.661C>G	XM_005274278.1:c.661C>G	XM_005274279.1:c.661C>G	XM_005274280.1:c.661C>G	XM_005274281.1:c.661C>G	XM_005274282.1:c.661C>G	XM_005274283.1:c.635+338C>G	XM_005274284.1:c.635+338C>G	NR_002920.1:n.-4227C>G
BT-20	chr11	93797619	A	G	HEPHL1	p.N251D	0	189	100	NM_001098672.1:c.751A>G
BT-20	chr11	93862493	A	C	PANX1, PANX1	p.Q5H, p.Q5H	25	65	72.2222	NM_015368.3:c.15A>C	XM_005273862.1:c.15A>C	XM_001725210.2:c.484T>G
BT-20	chr11	94261255	C	G	LOC643037	p.L86V	123	76	38.191	NM_001190462.1:c.256C>G	XM_926406.2:c.346C>G
BT-20	chr11	94760132	G	T	KDM4DL	p.V471F	77	25	24.5098	XM_002343086.1:c.1411G>T	NM_001161630.1:c.1411G>T
BT-20	chr11	94862577	G	T	ENDOD1	p.G446V	129	58	31.016	NM_015036.1:c.1337G>T	NM_015036.2:c.1337G>T
BT-20	chr11	99690428	T	G	CNTN5, CNTN5, CNTN5, CNTN5	p.L70R, p.L70R, p.L70R, p.L70R	65	27	29.3478	NM_001243270.1:c.209T>G	NM_001243271.1:c.209T>G	NM_014361.2:c.209T>G	NM_014361.3:c.209T>G	NM_175566.1:c.56-25156T>G	NM_175566.2:c.56-25156T>G
BT-20	chr11	101771248	G	A	ANGPTL5	p.R192W	0	209	100	NM_178127.4:c.574C>T	XM_005271496.1:c.574C>T
BT-20	chr11	102272839	C	A	TMEM123, TMEM123	p.V86F, p.V67F	75	127	62.8713	NM_052932.2:c.256G>T
BT-20	chr11	102562700	C	T	MMP27	p.D447N	0	177	100	NM_022122.2:c.1339G>A
BT-20	chr11	102567207	T	A	MMP27	p.E266V	1	150	99.3377	NM_022122.2:c.797A>T
BT-20	chr11	102576375	G	A	MMP27	p.T24M	0	135	100	NM_022122.2:c.71C>T
BT-20	chr11	102713620	T	C	MMP3	p.K45E	87	41	32.0312	NM_002422.3:c.133A>G
BT-20	chr11	103029516	A	G	DYNC2H1, DYNC2H1	p.K1413R, p.K1413R	0	186	100	NM_001080463.1:c.4238A>G	NM_001377.2:c.4238A>G
BT-20	chr11	103082590	G	A	DYNC2H1, DYNC2H1	p.R2871Q, p.R2871Q	1	237	99.5798	NM_001080463.1:c.8612G>A	NM_001377.2:c.8612G>A
BT-20	chr11	104763117	G	A	CASP12, CASP12, CASP12, CASP12, CASP12, CASP12, CASP12, CASP12	p.R125X, p.R125X, p.R41X, p.R125X, p.R125X, p.R28X, p.R125X, p.R41X	2	204	99.0291	NM_001191016.1:c.373C>T	NR_000035.2:n.629C>T	NR_034061.1:n.629C>T	NR_034063.1:n.629C>T	NR_034064.1:n.629C>T	NR_034065.1:n.629C>T	NR_034066.1:n.377C>T	NR_034067.1:n.629C>T	NR_034068.1:n.377C>T	NR_034070.1:n.724C>T	NR_034071.1:n.724C>T	XM_003118977.1:c.373C>T	XM_003118978.1:c.82C>T	XM_003118979.1:c.373C>T
BT-20	chr11	104768000	G	A	CASP12, CASP12, CASP12, CASP12, CASP12	p.T68I, p.T68I, p.T68I, p.T68I, p.T68I	0	91	100	NM_001191016.1:c.203C>T	NR_000035.2:n.459C>T	NR_034061.1:n.459C>T	NR_034063.1:n.459C>T	NR_034064.1:n.459C>T	NR_034065.1:n.459C>T	NR_034066.1:n.263+1135C>T	NR_034067.1:n.459C>T	NR_034068.1:n.263+1135C>T	NR_034070.1:n.459C>T	NR_034071.1:n.459C>T	NR_034078.1:n.*4276C>T	NR_034079.1:n.*4276C>T	XM_003118977.1:c.203C>T	XM_003118978.1:c.-184C>T	XM_003118979.1:c.203C>T
BT-20	chr11	104869708	G	C	CASP5, CASP5, CASP5, CASP5, CASP5, CASP5	p.L347V, p.L116V, p.L334V, p.L116V, p.L192V, p.L276V	62	118	65.5556	NM_001136109.1:c.826C>G	NM_001136110.1:c.574C>G	NM_001136111.1:c.346C>G	NM_001136112.1:c.1039C>G	NM_004347.3:c.1000C>G	NR_024239.1:n.748C>G	NR_036562.1:n.496C>G	XM_005271691.1:c.952C>G
BT-20	chr11	107299631	G	A	CWF19L2	p.H443Y	93	136	59.3886	NM_152434.2:c.1327C>T
BT-20	chr11	108043988	C	T	NPAT, NPAT	p.V370I, p.V575I	40	71	63.964	NM_002519.2:c.1723G>A
BT-20	chr11	108121636	A	C	ATM, ATM	p.K482Q, p.K482Q	58	104	64.1975	NM_000051.3:c.1444A>C	XM_005271561.1:c.1444A>C	XM_005271562.1:c.1444A>C	XM_005271563.1:c.1444A>C	XM_005271564.1:c.400A>C
BT-20	chr11	108175462	G	A	ATM, ATM, ATM, ATM	p.D505N, p.D210N, p.D1853N, p.D1853N	30	64	68.0851	NM_000051.3:c.5557G>A	NM_138292.3:c.1513G>A	XM_005271561.1:c.5557G>A	XM_005271562.1:c.5557G>A	XM_005271563.1:c.5557G>A	XM_005271564.1:c.4513G>A	XM_005271416.1:c.*4236C>T
BT-20	chr11	108183167	A	G	ATM, ATM, ATM, ATM, ATM	p.N635S, p.N340S, p.N1983S, p.N97S, p.N1983S	0	218	100	NM_000051.3:c.5948A>G	NM_138292.3:c.1904A>G	XM_005271561.1:c.5948A>G	XM_005271562.1:c.5948A>G	XM_005271563.1:c.5948A>G	XM_005271564.1:c.4904A>G	XM_005271416.1:c.641-3369T>C
BT-20	chr11	108380335	T	C	EXPH5, EXPH5, EXPH5	p.N1967D, p.N1779D, p.N1811D	0	116	100	XR_246464.1:n.267-5703T>C	NM_001144763.1:c.5671A>G	NM_001144765.1:c.5335A>G	NM_015065.2:c.5899A>G	XM_005271461.1:c.5878A>G	XM_005271462.1:c.5431A>G	XM_005271463.1:c.5335A>G
BT-20	chr11	108381247	C	T	EXPH5, EXPH5, EXPH5	p.G1663R, p.G1475R, p.G1507R	135	58	30.0518	XR_246464.1:n.267-4791C>T	NM_001144763.1:c.4759G>A	NM_001144765.1:c.4423G>A	NM_015065.2:c.4987G>A	XM_005271461.1:c.4966G>A	XM_005271462.1:c.4519G>A	XM_005271463.1:c.4423G>A
BT-20	chr11	108384207	C	T	EXPH5, EXPH5, EXPH5	p.S676N, p.S488N, p.S520N	60	32	34.7826	XR_246464.1:n.267-1831C>T	NM_001144763.1:c.1799G>A	NM_001144765.1:c.1463G>A	NM_015065.2:c.2027G>A	XM_005271461.1:c.2006G>A	XM_005271462.1:c.1559G>A	XM_005271463.1:c.1463G>A
BT-20	chr11	108409784	T	A	EXPH5	p.E137V	141	70	33.1754	NM_001144763.1:c.182A>T	NM_001144765.1:c.-1167A>T	NM_015065.2:c.410A>T	XM_005271461.1:c.389A>T	XM_005271462.1:c.-1120A>T	XM_005271463.1:c.-1167A>T
BT-20	chr11	108409797	T	A	EXPH5	p.K133X	142	74	34.2593	NM_001144763.1:c.169A>T	NM_001144765.1:c.-1180A>T	NM_015065.2:c.397A>T	XM_005271461.1:c.376A>T	XM_005271462.1:c.-1133A>T	XM_005271463.1:c.-1180A>T
BT-20	chr11	108464209	T	C	EXPH5	p.R19G	121	56	31.6384	NM_015065.2:c.55A>G	XM_005271461.1:c.34A>G
BT-20	chr11	111724133	C	T	ALG9, ALG9, ALG9, ALG9, ALG9, ALG9, ALG9	p.V243I, p.V118I, p.V118I, p.V117I, p.V184I, p.V118I, p.V118I	18	35	66.0377	NM_001077690.1:c.866G>A	NM_001077691.1:c.352G>A	NM_001077692.1:c.352G>A	NM_024740.2:c.866G>A
BT-20	chr11	111749349	A	T	FDXACB1	p.I87N	38	87	69.6	NM_022761.2:c.-936A>T	XM_005271646.1:c.-2826A>T	XM_005271647.1:c.-2826A>T	NM_138378.1:c.260T>A	NM_138378.2:c.260T>A	NR_038364.1:n.497+336T>A
BT-20	chr11	111795085	C	G	C11orf52	p.T23R	17	41	70.6897	NM_080659.2:c.68C>G	NR_037651.1:n.551C>G	NM_001278542.1:c.-3063C>G
BT-20	chr11	112065434	T	C	BCO2, BCO2, BCO2, BCO2, BCO2, BCO2	p.L197P, p.L231P, p.L126P, p.L197P, p.L58P, p.L197P	0	89	100	NM_001037290.1:c.590T>C	NM_001037290.2:c.590T>C	NM_001256397.1:c.590T>C	NM_001256398.1:c.517+1014T>C	NM_001256400.1:c.377T>C	NM_031938.4:c.692T>C	NM_031938.5:c.692T>C	XM_005271692.1:c.692T>C
BT-20	chr11	112088499	A	C	BCO2, BCO2, BCO2, BCO2, BCO2, BCO2	p.I514L, p.I548L, p.I443L, p.I514L, p.I475L, p.I508L	0	137	100	NM_001037290.1:c.1540A>C	NM_001037290.2:c.1540A>C	NM_001256397.1:c.1522A>C	NM_001256398.1:c.1423A>C	NM_001256400.1:c.1327A>C	NM_031938.4:c.1642A>C	NM_031938.5:c.1642A>C	XM_005271692.1:c.1513A>C
BT-20	chr11	112123095	A	G	C11orf34	p.S142P	16	19	54.2857	NM_001145024.1:c.424T>C
BT-20	chr11	112832353	T	C	NCAM1, NCAM1, NCAM1, NCAM1, NCAM1	p.F5L, p.F5L, p.F5L, p.F5L, p.F5L	0	8	100	XR_246476.1:n.246-155A>G	NM_000615.5:c.20T>C	NM_000615.6:c.20T>C	NM_001076682.2:c.20T>C	NM_001076682.3:c.20T>C	NM_001242607.1:c.20T>C	NM_001242608.1:c.20T>C	NM_181351.3:c.20T>C	NM_181351.4:c.20T>C
BT-20	chr11	113130951	G	T	NCAM1, NCAM1, NCAM1, NCAM1, NCAM1, NCAM1	p.E701D, p.E675D, p.E665D, p.E665D, p.E700D, p.E59D	25	71	73.9583	NM_000615.5:c.2008G>T	NM_000615.6:c.2008G>T	NM_001076682.2:c.2113G>T	NM_001076682.3:c.2113G>T	NM_001242607.1:c.2116G>T	NM_001242608.1:c.2008G>T	NM_181351.3:c.2038G>T	NM_181351.4:c.2038G>T
BT-20	chr11	113194168	A	C	TTC12, TTC12	p.M73L, p.M73L	0	112	100	NM_017868.3:c.217A>C	XM_005271603.1:c.217A>C	XM_005271604.1:c.217A>C	XM_005271605.1:c.217A>C	XM_005271606.1:c.217A>C	XM_005271607.1:c.217A>C
BT-20	chr11	113266821	G	A	ANKK1	p.A239T	55	22	28.5714	NM_178510.1:c.715G>A
BT-20	chr11	113270015	G	C	ANKK1	p.G442R	0	62	100	NM_178510.1:c.1324G>C
BT-20	chr11	113270160	A	G	ANKK1	p.H490R	13	42	76.3636	NM_178510.1:c.1469A>G
BT-20	chr11	113270828	G	A	ANKK1	p.E713K	91	46	33.5766	NM_178510.1:c.2137G>A
BT-20	chr11	113561054	A	G	TMPRSS5, TMPRSS5, TMPRSS5, TMPRSS5, TMPRSS5, TMPRSS5, TMPRSS5	p.F290L, p.F360L, p.F110L, p.F325L, p.F369L, p.F256L, p.F110L	0	32	100	NM_030770.2:c.1105T>C	XM_005271683.1:c.1078T>C	XM_005271684.1:c.973T>C	XM_005271685.1:c.898T>C	XM_005271686.1:c.766T>C
BT-20	chr11	113803028	A	C	HTR3B, HTR3B	p.Y129S, p.Y118S	39	80	67.2269	NM_006028.3:c.386A>C	NM_006028.4:c.386A>C
BT-20	chr11	114393652	C	T	FAM55A, FAM55A	p.G60R, p.G211R	0	173	100	NM_152315.2:c.631G>A	XM_005271404.1:c.1057G>A	XR_246481.1:n.-3687C>T	XR_246482.1:n.-3687C>T
BT-20	chr11	114441943	G	A	FAM55D, FAM55D	p.A167V, p.A451V	0	159	100	NM_001077639.1:c.1352C>T	NM_017678.2:c.500C>T
BT-20	chr11	114442103	A	G	FAM55D, FAM55D	p.Y114H, p.Y398H	0	89	100	NM_001077639.1:c.1192T>C	NM_017678.2:c.340T>C
BT-20	chr11	116691675	T	A	APOA4	p.T367S	32	58	64.4444	NM_000482.3:c.1099A>T	XM_002343131.1:c.-4222T>A
BT-20	chr11	116692334	C	T	APOA4	p.S147N	0	52	100	NM_000482.3:c.440G>A	XM_002343131.1:c.-3563C>T
BT-20	chr11	117042377	G	A	PAFAH1B2	p.V151M	0	121	100	NM_001184746.1:c.451G>A	NM_001184747.1:c.412-4245G>A	NM_001184748.1:c.394-3232G>A	NM_002572.2:c.*3962G>A	NM_002572.3:c.*3962G>A	XR_246451.1:n.589G>A	XR_246452.1:n.550-4245G>A
BT-20	chr11	117160347	A	G	BACE1, BACE1, BACE1, BACE1, BACE1, BACE1	p.C356R, p.C481R, p.C412R, p.C437R, p.C456R, p.C381R	0	76	100	NM_001077239.1:c.*4480A>G	NM_001278249.1:c.*4480A>G	NM_207343.2:c.*4480A>G	NM_207343.3:c.*4480A>G	XM_005271497.1:c.*4480A>G	XM_005271498.1:c.*4480A>G	NR_037803.1:n.-1715A>G	NM_001207048.1:c.1141T>C	NM_001207049.1:c.1066T>C	NM_012104.3:c.1441T>C	NM_012104.4:c.1441T>C	NM_138971.2:c.1309T>C	NM_138971.3:c.1309T>C	NM_138972.2:c.1366T>C	NM_138972.3:c.1366T>C	NM_138973.2:c.1234T>C	NM_138973.3:c.1234T>C
BT-20	chr11	117266312	C	G	CEP164, CEP164, CEP164, CEP164	p.T991S, p.T988S, p.T421S, p.T962S	13	29	69.0476	NM_001271933.1:c.2972C>G	NM_014956.4:c.2963C>G	XM_005271451.1:c.4658C>G	XM_005271452.1:c.4658C>G	XM_005271453.1:c.4649C>G	XM_005271454.1:c.2972C>G	XM_005271455.1:c.2972C>G	XM_005271456.1:c.2963C>G	XM_005271457.1:c.2972C>G	XM_005271458.1:c.2894C>G	XM_005271459.1:c.2894C>G	XM_005271460.1:c.2633C>G
BT-20	chr11	117267884	A	G	CEP164, CEP164, CEP164	p.Q1122R, p.Q1119R, p.Q552R	26	37	58.7302	NM_001271933.1:c.3365A>G	NM_014956.4:c.3356A>G	XM_005271451.1:c.5051A>G	XM_005271452.1:c.5048A>G	XM_005271453.1:c.5042A>G	XM_005271454.1:c.3365A>G	XM_005271455.1:c.3365A>G	XM_005271456.1:c.3356A>G	XM_005271457.1:c.3365A>G	XM_005271458.1:c.3287A>G	XM_005271459.1:c.3287A>G	XM_005271460.1:c.3026A>G
BT-20	chr11	117403235	G	T	DSCAML1, DSCAML1	p.H232N, p.H36N	66	20	23.2558	NM_020693.2:c.694C>A
BT-20	chr11	117693255	T	C	FXYD2	p.E68G	44	21	32.3077	NM_001204268.1:c.299-60A>G	NM_001243598.1:c.311+139A>G	NM_001243598.2:c.311+139A>G	NR_037907.1:n.756+139A>G	XR_110525.1:n.-3121A>G	NM_001127489.1:c.203A>G	NM_001680.4:c.65-60A>G	NM_021603.3:c.59-60A>G	XM_005271570.1:c.203A>G	XM_005271571.1:c.59-60A>G	XM_002343122.1:c.386T>C
BT-20	chr11	117693258	G	A	FXYD2	p.A67V	43	19	30.6452	NM_001204268.1:c.299-63C>T	NM_001243598.1:c.311+136C>T	NM_001243598.2:c.311+136C>T	NR_037907.1:n.756+136C>T	XR_110525.1:n.-3124C>T	NM_001127489.1:c.200C>T	NM_001680.4:c.65-63C>T	NM_021603.3:c.59-63C>T	XM_005271570.1:c.200C>T	XM_005271571.1:c.59-63C>T	XM_002343122.1:c.389G>A
BT-20	chr11	117774291	A	C	TMPRSS13	p.L265V	0	101	100	NM_001077263.1:c.1677+79T>G	NM_001077263.2:c.1677+79T>G	NM_001206789.1:c.1572+79T>G	NM_001206790.1:c.*4842T>G	NM_001244995.1:c.1677+79T>G	XM_005271693.1:c.1756T>G
BT-20	chr11	117864063	A	G	IL10RA, IL10RA, IL10RA, IL10RA, IL10RA	p.S10G, p.S159G, p.S10G, p.S139G, p.S139G	90	46	33.8235	NM_001558.3:c.475A>G	NR_026691.1:n.682A>G
BT-20	chr11	117869670	A	G	IL10RA, IL10RA, IL10RA, IL10RA, IL10RA	p.R202G, p.R351G, p.R202G, p.R331G, p.R331G	27	49	64.4737	NM_001558.3:c.1051A>G	NR_026691.1:n.1258A>G
BT-20	chr11	117982495	T	G	TMPRSS4, TMPRSS4, TMPRSS4, TMPRSS4, TMPRSS4, TMPRSS4, TMPRSS4	p.V203G, p.V168G, p.V183G, p.V208G, p.V183G, p.V61G, p.V206G	0	73	100	NM_001083947.1:c.608T>G	NM_001173551.1:c.617T>G	NM_001173552.1:c.503T>G	NM_019894.3:c.623T>G	XM_005271613.1:c.623T>G	XM_005271614.1:c.617T>G	XM_005271615.1:c.503T>G	XM_005271616.1:c.623T>G	XM_005271617.1:c.548T>G	XR_246454.1:n.872T>G
BT-20	chr11	118074337	A	G	AMICA1, AMICA1, AMICA1, AMICA1, AMICA1, AMICA1, AMICA1	p.V3A, p.V183A, p.V149A, p.V193A, p.V154A, p.V193A, p.V154A	29	62	68.1319	NM_001098526.1:c.578T>C	NM_153206.2:c.548T>C	XM_005271406.1:c.578T>C	XM_005271407.1:c.548T>C	XM_005271408.1:c.461T>C	XM_005271409.1:c.461T>C
BT-20	chr11	118081345	A	T	AMICA1, AMICA1, AMICA1, AMICA1, AMICA1, AMICA1	p.I84N, p.I50N, p.I94N, p.I55N, p.I94N, p.I55N	56	116	67.4419	NM_001098526.1:c.281T>A	NM_153206.2:c.251T>A	XM_005271406.1:c.281T>A	XM_005271407.1:c.251T>A	XM_005271408.1:c.164T>A	XM_005271409.1:c.164T>A
BT-20	chr11	118529017	T	G	TREH, TREH	p.X547S, p.X455S	0	37	100	NM_001144758.1:c.*1484T>G	NM_001144758.2:c.*1484T>G	NM_001144759.1:c.*1484T>G	NM_001144759.2:c.*1484T>G	NM_015157.2:c.*1484T>G	NM_015157.3:c.*1484T>G	XM_005271465.1:c.*1484T>G	XM_005271466.1:c.*1484T>G	XM_005271467.1:c.*1484T>G	XM_005271468.1:c.*1484T>G	XM_005271469.1:c.*1484T>G	XM_005271470.1:c.*1484T>G	XM_005271471.1:c.*1484T>G	XM_005271472.1:c.*1484T>G	XM_005271473.1:c.*1484T>G	XM_005271474.1:c.*1484T>G	XM_005271476.1:c.*1484T>G	NM_007180.2:c.1733A>C
BT-20	chr11	118529069	G	C	TREH, TREH, TREH	p.P530A, p.P561A, p.P438A	0	21	100	NM_001144758.1:c.*1536G>C	NM_001144758.2:c.*1536G>C	NM_001144759.1:c.*1536G>C	NM_001144759.2:c.*1536G>C	NM_015157.2:c.*1536G>C	NM_015157.3:c.*1536G>C	XM_005271465.1:c.*1536G>C	XM_005271466.1:c.*1536G>C	XM_005271467.1:c.*1536G>C	XM_005271468.1:c.*1536G>C	XM_005271469.1:c.*1536G>C	XM_005271470.1:c.*1536G>C	XM_005271471.1:c.*1536G>C	XM_005271472.1:c.*1536G>C	XM_005271473.1:c.*1536G>C	XM_005271474.1:c.*1536G>C	XM_005271476.1:c.*1536G>C	NM_007180.2:c.1681C>G
BT-20	chr11	118529078	G	C	TREH, TREH, TREH	p.P527A, p.P558A, p.P435A	0	23	100	NM_001144758.1:c.*1545G>C	NM_001144758.2:c.*1545G>C	NM_001144759.1:c.*1545G>C	NM_001144759.2:c.*1545G>C	NM_015157.2:c.*1545G>C	NM_015157.3:c.*1545G>C	XM_005271465.1:c.*1545G>C	XM_005271466.1:c.*1545G>C	XM_005271467.1:c.*1545G>C	XM_005271468.1:c.*1545G>C	XM_005271469.1:c.*1545G>C	XM_005271470.1:c.*1545G>C	XM_005271471.1:c.*1545G>C	XM_005271472.1:c.*1545G>C	XM_005271473.1:c.*1545G>C	XM_005271474.1:c.*1545G>C	XM_005271476.1:c.*1545G>C	NM_007180.2:c.1672C>G
BT-20	chr11	118530611	T	C	TREH, TREH, TREH	p.T358A, p.T389A, p.T266A	49	81	62.3077	NM_001144758.1:c.*3078T>C	NM_001144758.2:c.*3078T>C	NM_001144759.1:c.*3078T>C	NM_001144759.2:c.*3078T>C	NM_015157.2:c.*3078T>C	NM_015157.3:c.*3078T>C	XM_005271465.1:c.*3078T>C	XM_005271466.1:c.*3078T>C	XM_005271467.1:c.*3078T>C	XM_005271468.1:c.*3078T>C	XM_005271469.1:c.*3078T>C	XM_005271470.1:c.*3078T>C	XM_005271471.1:c.*3078T>C	XM_005271472.1:c.*3078T>C	XM_005271473.1:c.*3078T>C	XM_005271474.1:c.*3078T>C	XM_005271476.1:c.*3078T>C	NM_007180.2:c.1165A>G
BT-20	chr11	118952173	A	G	VPS11, VPS11	p.K887R, p.K735R	1	76	98.7013	NM_000190.3:c.-3571A>G	NM_001258208.1:c.-3571A>G	NM_001258209.1:c.-3713A>G	XM_005271531.1:c.-3713A>G	XM_005271532.1:c.-3689A>G	XM_005271533.1:c.-3571A>G	NM_021729.4:c.2665A>G
BT-20	chr11	118967758	T	C	DPAGT1, DPAGT1, DPAGT1, DPAGT1	p.I221V, p.I312V, p.I393V, p.I286V	36	61	62.8866	NM_000190.3:c.*3765T>C	NM_001024382.1:c.*3765T>C	NM_001258208.1:c.*3765T>C	NM_001258209.1:c.*3765T>C	XM_005271531.1:c.*3765T>C	XM_005271532.1:c.*3765T>C	XM_005271533.1:c.*3765T>C	NM_001382.3:c.1177A>G	XM_005271422.1:c.1255A>G	XM_005271423.1:c.934A>G	XM_005271424.1:c.856A>G	NM_002105.2:c.-1654A>G	XR_246424.1:n.-1585A>G
BT-20	chr11	119005132	C	T	HINFP, HINFP, HINFP	p.A246V, p.A493V, p.A493V	22	50	69.4444	NM_001243259.1:c.*280C>T	NM_015517.3:c.1478C>T	NM_015517.4:c.1478C>T	NM_198971.1:c.1478C>T	NM_198971.2:c.1478C>T	XM_005271499.1:c.1478C>T
BT-20	chr11	119043656	C	T	NLRX1, NLRX1, NLRX1, NLRX1	p.P63S, p.P63S, p.P63S, p.P63S	28	39	58.209	NM_024618.2:c.187C>T	NM_170722.1:c.187C>T	XM_005271667.1:c.187C>T	XM_005271668.1:c.187C>T	XM_005271669.1:c.187C>T	XM_005271670.1:c.-348C>T	XM_005271671.1:c.-348C>T	XM_005271672.1:c.-348C>T
BT-20	chr11	119052826	C	A	NLRX1, NLRX1, NLRX1, NLRX1	p.A793E, p.A793E, p.A793E, p.A793E	24	58	70.7317	NM_024618.2:c.2378C>A	NM_170722.1:c.2378C>A	XM_005271667.1:c.2378C>A	XM_005271668.1:c.2378C>A	XM_005271669.1:c.2378C>A	XM_005271670.1:c.1844C>A	XM_005271671.1:c.1844C>A	XM_005271672.1:c.1844C>A	NM_001168468.1:c.-3378C>A	NM_024791.2:c.-3378C>A	NM_024791.3:c.-3378C>A	NR_033122.1:n.-3340C>A	XM_005271677.1:c.-3493C>A	XM_005271678.1:c.-3309C>A
BT-20	chr11	119059404	G	A	PDZD3, PDZD3, PDZD3, PDZD3, PDZD3	p.R359Q, p.R68Q, p.R358Q, p.R372Q, p.R438Q	19	46	70.7692	NM_001145018.1:c.*1605C>T	XM_005271515.1:c.*1605C>T	XM_005271516.1:c.*1605C>T	XM_005271517.1:c.*1605C>T	NM_001168468.1:c.1115G>A	NM_024791.2:c.1073G>A	NM_024791.3:c.1073G>A	NR_033122.1:n.1229G>A	XM_005271677.1:c.1076G>A	XM_005271678.1:c.*450G>A	NM_024618.2:c.*5256G>A	NM_170722.1:c.*4715G>A	XM_005271667.1:c.*5256G>A	XM_005271668.1:c.*5256G>A	XM_005271669.1:c.*5256G>A	XM_005271670.1:c.*5256G>A	XM_005271671.1:c.*5256G>A	XM_005271672.1:c.*5256G>A
BT-20	chr11	119063908	C	T	CCDC153	p.R101H	14	30	68.1818	NM_001145018.1:c.302G>A	XM_005271515.1:c.473G>A	XM_005271516.1:c.302G>A	XM_005271517.1:c.182G>A	NM_001168468.1:c.*3707C>T	NM_024791.2:c.*3707C>T	NM_024791.3:c.*3707C>T	NR_033122.1:n.*2976C>T	XM_005271677.1:c.*3707C>T	XM_005271678.1:c.*4954C>T
BT-20	chr11	119216504	C	T	C1QTNF5	p.V136M	0	33	100	NM_031433.2:c.406G>A	NM_031433.3:c.406G>A	XM_005271689.1:c.406G>A	XM_005271690.1:c.406G>A	XM_002343125.1:c.*4880C>T	NM_001278431.1:c.-5143G>A	NM_015645.3:c.-2231G>A	NM_015645.4:c.-2231G>A
BT-20	chr11	119252199	T	G	USP2	p.Y10S	0	149	100	NM_001243759.1:c.29A>C	NM_004205.4:c.-58A>C	XM_005271721.1:c.-2524A>C	NR_034160.1:n.-289T>G	XR_246411.1:n.-290T>G	XR_246412.1:n.-290T>G
BT-20	chr11	119510644	A	C	PVRL1	p.V361G	56	31	35.6322	NM_203285.1:c.1082T>G
BT-20	chr11	120099658	A	G	OAF	p.H210R	0	80	100	NM_178507.2:c.629A>G
BT-20	chr11	120099679	G	A	OAF	p.R217H	0	109	100	NM_178507.2:c.650G>A
BT-20	chr11	120175749	A	G	POU2F3, POU2F3, POU2F3, POU2F3	p.H82R, p.H152R, p.H154R, p.H106R	0	234	100	NM_001244682.1:c.461A>G	NM_014352.2:c.455A>G	NM_014352.3:c.455A>G
BT-20	chr11	120989335	A	G	TECTA	p.R371G	71	35	33.0189	NM_005422.2:c.1111A>G	XM_005271653.1:c.1111A>G
BT-20	chr11	121000774	T	C	TECTA	p.V932A	33	17	34	NM_005422.2:c.2795T>C	XM_005271653.1:c.2795T>C
BT-20	chr11	121032978	G	A	TECTA	p.S1724N	0	105	100	NM_005422.2:c.5171G>A	XM_005271653.1:c.5156G>A
BT-20	chr11	121437819	C	G	SORL1	p.Q1074E	0	127	100	NM_003105.4:c.3220C>G	NM_003105.5:c.3220C>G
BT-20	chr11	121491782	G	A	SORL1, SORL1, SORL1	p.V813I, p.V582I, p.V1967I	0	112	100	NM_003105.4:c.5899G>A	NM_003105.5:c.5899G>A	XM_005271652.1:c.2629G>A
BT-20	chr11	122646967	G	A	UBASH3B	p.A68T	34	15	30.6122	NM_032873.4:c.202G>A	XM_005271712.1:c.286G>A	XM_002343132.1:c.7C>T
BT-20	chr11	122738261	A	G	CRTAM, CRTAM	p.K321R, p.K122R	0	101	100	NM_019604.2:c.962A>G
BT-20	chr11	123600475	A	G	ZNF202, ZNF202, ZNF202	p.V154A, p.V154A, p.V154A	0	63	100	NM_003455.2:c.461T>C	XM_005271659.1:c.461T>C	XM_005271660.1:c.461T>C	XM_005271661.1:c.461T>C	XM_005271662.1:c.461T>C	XM_005271663.1:c.461T>C	XM_005271664.1:c.-212T>C
BT-20	chr11	123676388	G	A	OR6M1	p.R224C	36	82	69.4915	NM_001005325.1:c.670C>T
BT-20	chr11	123753937	A	G	TMEM225	p.C196R	0	155	100	NM_001013743.1:c.586T>C
BT-20	chr11	123754844	T	C	TMEM225	p.N134S	0	119	100	NM_001013743.1:c.401A>G
BT-20	chr11	123777497	G	A	OR8D4	p.C120Y	0	121	100	NM_001005197.1:c.359G>A
BT-20	chr11	123777536	G	A	OR8D4	p.R133K	0	101	100	NM_001005197.1:c.398G>A
BT-20	chr11	123777986	T	C	OR8D4	p.L283P	0	121	100	NM_001005197.1:c.848T>C
BT-20	chr11	123778031	G	A	OR8D4	p.R298K	0	130	100	NM_001005197.1:c.893G>A
BT-20	chr11	123847473	A	G	OR10S1	p.V309A	0	36	100	NM_001004474.1:c.926T>C
BT-20	chr11	123848121	T	C	OR10S1	p.K93R	0	108	100	NM_001004474.1:c.278A>G
BT-20	chr11	123848212	C	T	OR10S1	p.G63S	0	106	100	NM_001004474.1:c.187G>A
BT-20	chr11	123887164	A	C	OR10G4	p.K295Q	0	283	100	NM_001004462.1:c.883A>C
BT-20	chr11	124095414	C	G	OR8G2	p.S6C	56	128	69.5652	NM_001007249.1:c.17C>G
BT-20	chr11	124180082	A	G	OR8D1	p.L194P	0	136	100	NM_001002917.1:c.581T>C
BT-20	chr11	124180282	A	C	OR8D1	p.C127W	0	117	100	NM_001002917.1:c.381T>G
BT-20	chr11	124440362	C	G	OR8A1	p.T133R	0	108	100	NM_001005194.1:c.398C>G
BT-20	chr11	124440617	C	T	OR8A1	p.S218L	0	75	100	NM_001005194.1:c.653C>T
BT-20	chr11	124789755	T	C	HEPN1	p.W37R	75	45	37.5	NM_001037558.2:c.109T>C	NM_152722.4:c.*1279A>G	XM_005271449.1:c.*1279A>G	XM_005271450.1:c.*506A>G
BT-20	chr11	124793682	T	C	HEPACAM, HEPACAM	p.M218V, p.M218V	0	78	100	NM_001037558.2:c.*3769T>C	NM_152722.4:c.652A>G	XM_005271449.1:c.652A>G	XM_005271450.1:c.652A>G
BT-20	chr11	124947396	A	G	SLC37A2, SLC37A2	p.I96V, p.I96V	20	41	67.2131	NM_001145290.1:c.286A>G	NM_198277.2:c.286A>G	XR_246418.1:n.587A>G
BT-20	chr11	124972208	A	G	TMEM218, TMEM218	p.L12S, p.L12S	0	50	100	NM_001080546.1:c.-71T>C	NM_001080546.2:c.-71T>C	NM_001258238.1:c.-71T>C	NM_001258239.1:c.35T>C	NM_001258240.1:c.-71T>C	NM_001258241.1:c.-71T>C	NM_001258242.1:c.35T>C	NM_001258243.1:c.35T>C	NM_001258244.1:c.-71T>C	NM_001258245.1:c.-71T>C	NM_001258246.1:c.35T>C	NM_001258247.1:c.-61-10T>C	NR_047586.1:n.261T>C	NR_047587.1:n.178-1009T>C	NR_047588.1:n.349T>C	NR_047589.1:n.246+422T>C	NR_047590.1:n.286T>C	NR_047591.1:n.305+422T>C	NR_047592.1:n.252T>C	XM_005271431.1:c.50T>C	XM_005271432.1:c.35T>C	XM_005271433.1:c.35T>C	XM_005271434.1:c.50T>C	XM_005271435.1:c.-71T>C	XM_005271436.1:c.-71T>C	XM_005271437.1:c.-71T>C	XM_005271438.1:c.-71T>C
BT-20	chr11	125351472	A	T	FEZ1, FEZ1	p.D123E, p.D123E	80	33	29.2035	NM_005103.3:c.369T>A	NM_005103.4:c.369T>A	XM_005271734.1:c.369T>A	XM_005271735.1:c.369T>A
BT-20	chr11	125452313	A	G	EI24, EI24, EI24	p.H248R, p.H272R, p.H286R	253	509	66.7979	NM_001007277.1:c.745A>G	NM_004879.3:c.857A>G
BT-20	chr11	125479496	C	T	STT3A	p.R377C	34	96	73.8462	NM_001278503.1:c.1117+12C>T	NM_001278504.1:c.841+12C>T	NM_152713.3:c.1117+12C>T	NM_152713.4:c.1117+12C>T
BT-20	chr11	125525195	A	G	CHEK1, CHEK1, CHEK1, CHEK1, CHEK1, CHEK1	p.I487V, p.I471V, p.I437V, p.I471V, p.I471V, p.I471V	0	162	100	NM_001114121.1:c.1411A>G	NM_001114121.2:c.1411A>G	NM_001114122.1:c.1411A>G	NM_001114122.2:c.1411A>G	NM_001244846.1:c.1309A>G	NM_001274.4:c.1411A>G	NM_001274.5:c.1411A>G	NR_045204.1:n.2084A>G	NR_045205.1:n.1845A>G
BT-20	chr11	125617610	A	G	PATE1, PATE1	p.Q35R, p.Q47R	74	106	58.8889	NM_138294.2:c.140A>G	XM_005271411.1:c.104A>G
BT-20	chr11	125763746	C	G	PUS3	p.E460D	66	123	65.0794	NM_001271985.1:c.756G>C	NM_031307.3:c.1380G>C	XM_005271687.1:c.1083G>C	XM_005271688.1:c.*403G>C	NM_001134793.1:c.-26+2379C>G	NM_145014.2:c.-81+2379C>G	XM_005271429.1:c.-81+2379C>G	XM_005271430.1:c.-25-5493C>G
BT-20	chr11	125766044	C	A	PUS3	p.A46S	49	114	69.9387	NM_001271985.1:c.-246-360G>T	NM_031307.3:c.136G>T	XM_005271687.1:c.82-360G>T	XM_005271688.1:c.136G>T	NM_001134793.1:c.-25-3195C>A	NM_145014.2:c.-80-2955C>A	XM_005271429.1:c.-80-2955C>A	XM_005271430.1:c.-25-3195C>A
BT-20	chr11	125766173	A	C	PUS3	p.Y3D	46	38	45.2381	NM_001271985.1:c.-246-489T>G	NM_031307.3:c.7T>G	XM_005271687.1:c.82-489T>G	XM_005271688.1:c.7T>G	NM_001134793.1:c.-25-3066A>C	NM_145014.2:c.-80-2826A>C	XM_005271429.1:c.-80-2826A>C	XM_005271430.1:c.-25-3066A>C
BT-20	chr11	125769354	T	C	HYLS1, HYLS1, HYLS1	p.C31R, p.C31R, p.C31R	32	54	62.7907	NM_001271985.1:c.-246-3670A>G	NM_031307.3:c.-46-3129A>G	XM_005271687.1:c.82-3670A>G	XM_005271688.1:c.-46-3129A>G	NM_013264.3:c.-5059T>C	NM_013264.4:c.-5059T>C	NM_001134793.1:c.91T>C	NM_145014.2:c.91T>C	XM_005271429.1:c.91T>C	XM_005271430.1:c.91T>C
BT-20	chr11	125830970	A	T	CDON, CDON, CDON	p.I1221N, p.I1244N, p.I598N	36	77	68.1416	NM_001243597.1:c.3731T>A	NM_016952.4:c.3662T>A	XM_005271584.1:c.3731T>A	XM_005271585.1:c.3731T>A	XM_005271586.1:c.3731T>A	XM_294675.7:c.*4235A>T	XM_294675.8:c.*4235A>T	XM_294675.9:c.*4235A>T
BT-20	chr11	125891269	C	T	CDON, CDON, CDON	p.V75I, p.V75I, p.V75I	53	93	63.6986	NM_001243597.1:c.223G>A	NM_016952.4:c.223G>A	XM_005271584.1:c.223G>A	XM_005271585.1:c.223G>A	XM_005271586.1:c.223G>A
BT-20	chr11	126081403	T	C	RPUSD4, RPUSD4	p.Q44R, p.Q44R	0	200	100	NM_001144827.1:c.131A>G	NM_032795.2:c.131A>G	XM_005271708.1:c.-3998A>G	NM_024556.2:c.-399T>C	NM_024556.3:c.-399T>C	XM_005271665.1:c.-399T>C	XM_005271666.1:c.-399T>C
BT-20	chr11	126162843	C	T	TIRAP, TIRAP, TIRAP, TIRAP, TIRAP	p.S180L, p.S180L, p.S180L, p.S180L, p.S180L	0	65	100	XM_002343135.1:c.-3391G>A	NM_001039661.1:c.539C>T	NM_148910.2:c.539C>T	XM_005271399.1:c.866C>T
BT-20	chr11	126343227	T	C	KIRREL3, KIRREL3, KIRREL3	p.I190V, p.I190V, p.I190V	24	57	70.3704	NM_001161707.1:c.568A>G	NM_032531.2:c.568A>G	NM_032531.3:c.568A>G	XM_005271702.1:c.568A>G
BT-20	chr11	128782012	C	G	KCNJ5, KCNJ5, KCNJ5	p.Q282E, p.Q282E, p.Q282E	0	37	100	NM_000890.3:c.844C>G	XM_005271543.1:c.844C>G
BT-20	chr11	128805548	G	A	TP53AIP1, TP53AIP1	p.P101S, p.P105S	33	12	26.6667	NM_001195194.1:c.301C>T	NM_001195195.1:c.254-609C>T	NM_001251964.1:c.*1839C>T	NM_022112.1:c.*1839C>T	NM_022112.2:c.313C>T
BT-20	chr11	128805557	T	C	TP53AIP1, TP53AIP1	p.R98G, p.R102G	34	13	27.6596	NM_001195194.1:c.292A>G	NM_001195195.1:c.254-618A>G	NM_001251964.1:c.*1830A>G	NM_022112.1:c.*1830A>G	NM_022112.2:c.304A>G
BT-20	chr11	129794950	T	C	PRDM10, PRDM10, PRDM10, PRDM10, PRDM10, PRDM10	p.T573A, p.T483A, p.T487A, p.T487A, p.T569A, p.T483A	42	27	39.1304	NM_020228.2:c.1717A>G	NM_199437.1:c.1705A>G	NM_199438.1:c.1459A>G	NM_199439.1:c.1447A>G
BT-20	chr11	130068430	C	T	ST14	p.S533F	104	39	27.2727	NM_021978.3:c.1598C>T
BT-20	chr11	130780225	C	A	SNX19, SNX19, SNX19	p.L61F, p.L618F, p.L618F	0	158	100	NM_014758.2:c.1854G>T	XM_005271545.1:c.1854G>T	XM_005271546.1:c.1854G>T	XM_005271547.1:c.1854G>T	XM_005271548.1:c.129G>T	XM_005271549.1:c.-7G>T	XR_246449.1:n.2188G>T
BT-20	chr11	134151975	G	C	GLB1L3, GLB1L3, GLB1L3	p.R163P, p.R163P, p.R15P	0	55	100	NM_001080407.2:c.488G>C	XM_005271398.1:c.488G>C
BT-20	chr12	235022	C	T	IQSEC3	p.P283S	0	23	100	NM_001170738.1:c.847C>T	NM_015232.1:c.-6-12411C>T
BT-20	chr12	248202	C	G	IQSEC3, IQSEC3	p.A255G, p.A558G	19	11	36.6667	NM_001170738.1:c.1673C>G	NM_015232.1:c.764C>G	NR_033859.1:n.2444-392G>C	XR_242985.1:n.*498G>C
BT-20	chr12	319125	A	G	SLC6A12, SLC6A12, SLC6A12, SLC6A12	p.C10R, p.C10R, p.C10R, p.C10R	59	36	37.8947	NM_001122847.1:c.28T>C	NM_001122847.2:c.28T>C	NM_001122848.1:c.28T>C	NM_001122848.2:c.28T>C	NM_001206931.1:c.28T>C	NM_003044.3:c.28T>C	NM_003044.4:c.28T>C	XM_005253744.1:c.28T>C	XM_005253745.1:c.28T>C	XM_005253746.1:c.28T>C	XM_005253747.1:c.28T>C	XM_005253748.1:c.28T>C	XR_242993.1:n.*4866A>G
BT-20	chr12	427575	A	G	KDM5A, KDM5A	p.M824T, p.M865T	53	73	57.9365	NM_001042603.1:c.2594T>C	NM_005056.2:c.2594T>C
BT-20	chr12	547683	T	C	CCDC77, CCDC77, CCDC77, CCDC77	p.M303T, p.M303T, p.M335T, p.M303T	82	28	25.4545	NM_001130146.1:c.908T>C	NM_001130147.1:c.908T>C	NM_001130148.1:c.908T>C	NM_032358.3:c.1004T>C	XM_005253799.1:c.908T>C	XM_005253800.1:c.1004T>C	XR_242989.1:n.*87T>C	XR_242990.1:n.*1697T>C
BT-20	chr12	863152	G	A	WNK1, WNK1, WNK1, WNK1, WNK1	p.A141T, p.A141T, p.A141T, p.A141T, p.A141T	3	4	57.1429	XM_001714404.1:c.254C>T	NM_001184985.1:c.421G>A	NM_014823.2:c.421G>A	NM_018979.2:c.421G>A	NM_018979.3:c.421G>A	NM_213655.4:c.421G>A	XM_005253733.1:c.421G>A	XM_005253734.1:c.421G>A	XM_005253735.1:c.421G>A	XM_005253736.1:c.421G>A	XM_005253737.1:c.421G>A	XM_005253738.1:c.421G>A	XM_005253739.1:c.421G>A	XM_005253740.1:c.421G>A	XM_005253741.1:c.421G>A	XM_005253742.1:c.421G>A
BT-20	chr12	990912	A	C	WNK1, WNK1, WNK1, WNK1, WNK1	p.T1056P, p.T809P, p.T1308P, p.T229P, p.T1316P	43	82	65.6	NM_001184985.1:c.3946A>C	NM_014823.2:c.2425A>C	NM_018979.2:c.3166A>C	NM_018979.3:c.3166A>C	NM_213655.4:c.3922A>C	XM_005253733.1:c.4405A>C	XM_005253734.1:c.3166A>C	XM_005253735.1:c.3166A>C	XM_005253736.1:c.3082A>C	XM_005253737.1:c.3079A>C	XM_005253738.1:c.3166A>C	XM_005253739.1:c.2425A>C	XM_005253740.1:c.2344A>C	XM_005253741.1:c.2341A>C	XM_005253742.1:c.2344A>C	XM_005253743.1:c.1945A>C
BT-20	chr12	994487	G	C	WNK1, WNK1, WNK1, WNK1, WNK1	p.C1506S, p.C1259S, p.C1758S, p.C679S, p.C1766S	0	67	100	NM_001184985.1:c.5297G>C	NM_014823.2:c.3776G>C	NM_018979.2:c.4517G>C	NM_018979.3:c.4517G>C	NM_213655.4:c.5273G>C	XM_005253733.1:c.5756G>C	XM_005253734.1:c.4517G>C	XM_005253735.1:c.4517G>C	XM_005253736.1:c.4433G>C	XM_005253737.1:c.4430G>C	XM_005253738.1:c.4517G>C	XM_005253739.1:c.3776G>C	XM_005253740.1:c.3695G>C	XM_005253741.1:c.3692G>C	XM_005253742.1:c.3695G>C	XM_005253743.1:c.3296G>C
BT-20	chr12	999638	C	T	WNK1, WNK1, WNK1, WNK1, WNK1	p.P1823L, p.P1576L, p.P2075L, p.P996L, p.P2083L	60	104	63.4146	NM_001184985.1:c.6248C>T	NM_014823.2:c.4727C>T	NM_018979.2:c.5468C>T	NM_018979.3:c.5468C>T	NM_213655.4:c.6224C>T	XM_005253733.1:c.6707C>T	XM_005253734.1:c.5468C>T	XM_005253735.1:c.5468C>T	XM_005253736.1:c.5384C>T	XM_005253737.1:c.5381C>T	XM_005253738.1:c.5468C>T	XM_005253739.1:c.4727C>T	XM_005253740.1:c.4646C>T	XM_005253741.1:c.4643C>T	XM_005253742.1:c.4646C>T	XM_005253743.1:c.4247C>T
BT-20	chr12	1023218	G	T	RAD52, RAD52, RAD52	p.S346X, p.S269X, p.S346X	43	64	59.8131	NM_001184985.1:c.*5260G>T	NM_014823.2:c.*5260G>T	NM_018979.2:c.*5260G>T	NM_018979.3:c.*5260G>T	NM_213655.4:c.*5260G>T	XM_005253733.1:c.*5260G>T	XM_005253734.1:c.*5260G>T	XM_005253735.1:c.*5260G>T	XM_005253736.1:c.*5260G>T	XM_005253737.1:c.*5260G>T	XM_005253739.1:c.*5260G>T	XM_005253740.1:c.*5260G>T	XM_005253741.1:c.*5260G>T	XM_005253742.1:c.*5260G>T	XM_005253743.1:c.*5260G>T	NM_134424.2:c.1037C>A	XM_005253720.1:c.1037C>A	XM_005253721.1:c.1037C>A	XM_005253722.1:c.1037C>A	XM_005253723.1:c.935C>A	XM_005253724.1:c.*34C>A	XM_005253725.1:c.*492C>A	XM_005253726.1:c.*2303C>A	XR_242986.1:n.1302C>A
BT-20	chr12	1995403	T	C	CACNA2D4	p.I327V	0	92	100	NM_172364.4:c.979A>G	XR_242992.1:n.1158A>G
BT-20	chr12	2791130	C	T	CACNA1C, CACNA1C, CACNA1C	p.P1820L, p.P1820L, p.P1868L	1	63	98.4375	NM_000719.6:c.5445-586C>T	NM_001129827.1:c.5589-586C>T	NM_001129829.1:c.5568-586C>T	NM_001129830.1:c.5459C>T	NM_001129831.1:c.5529-586C>T	NM_001129832.1:c.5505-586C>T	NM_001129833.1:c.5502-586C>T	NM_001129834.1:c.5502-586C>T	NM_001129835.1:c.5502-586C>T	NM_001129836.1:c.5496-586C>T	NM_001129837.1:c.5469-586C>T	NM_001129838.1:c.5469-586C>T	NM_001129839.1:c.5463-586C>T	NM_001129840.1:c.5445-586C>T	NM_001129841.1:c.5445-586C>T	NM_001129842.1:c.5445-586C>T	NM_001129843.1:c.5445-586C>T	NM_001129844.1:c.5436-586C>T	NM_001129846.1:c.5412-586C>T	NM_001167623.1:c.5445-586C>T	NM_001167624.1:c.5459C>T	NM_001167625.1:c.5625-586C>T	NM_199460.2:c.5603C>T	XM_005253765.1:c.5739-586C>T	XM_005253766.1:c.5612C>T	XM_005253767.1:c.5634-586C>T	XM_005253768.1:c.5598-586C>T	XM_005253769.1:c.5577-586C>T	XM_005253770.1:c.5468C>T	XM_005253771.1:c.5468C>T	XM_005253772.1:c.5538-586C>T	XM_005253773.1:c.5514-586C>T	XM_005253774.1:c.5511-586C>T	XM_005253775.1:c.5511-586C>T	XM_005253776.1:c.5511-586C>T	XM_005253777.1:c.5505-586C>T	XM_005253778.1:c.5478-586C>T	XM_005253779.1:c.5478-586C>T	XM_005253780.1:c.5472-586C>T	XM_005253781.1:c.5454-586C>T
BT-20	chr12	2791132	A	G	CACNA1C, CACNA1C, CACNA1C	p.M1821V, p.M1821V, p.M1869V	0	62	100	NM_000719.6:c.5445-584A>G	NM_001129827.1:c.5589-584A>G	NM_001129829.1:c.5568-584A>G	NM_001129830.1:c.5461A>G	NM_001129831.1:c.5529-584A>G	NM_001129832.1:c.5505-584A>G	NM_001129833.1:c.5502-584A>G	NM_001129834.1:c.5502-584A>G	NM_001129835.1:c.5502-584A>G	NM_001129836.1:c.5496-584A>G	NM_001129837.1:c.5469-584A>G	NM_001129838.1:c.5469-584A>G	NM_001129839.1:c.5463-584A>G	NM_001129840.1:c.5445-584A>G	NM_001129841.1:c.5445-584A>G	NM_001129842.1:c.5445-584A>G	NM_001129843.1:c.5445-584A>G	NM_001129844.1:c.5436-584A>G	NM_001129846.1:c.5412-584A>G	NM_001167623.1:c.5445-584A>G	NM_001167624.1:c.5461A>G	NM_001167625.1:c.5625-584A>G	NM_199460.2:c.5605A>G	XM_005253765.1:c.5739-584A>G	XM_005253766.1:c.5614A>G	XM_005253767.1:c.5634-584A>G	XM_005253768.1:c.5598-584A>G	XM_005253769.1:c.5577-584A>G	XM_005253770.1:c.5470A>G	XM_005253771.1:c.5470A>G	XM_005253772.1:c.5538-584A>G	XM_005253773.1:c.5514-584A>G	XM_005253774.1:c.5511-584A>G	XM_005253775.1:c.5511-584A>G	XM_005253776.1:c.5511-584A>G	XM_005253777.1:c.5505-584A>G	XM_005253778.1:c.5478-584A>G	XM_005253779.1:c.5478-584A>G	XM_005253780.1:c.5472-584A>G	XM_005253781.1:c.5454-584A>G
BT-20	chr12	2930951	A	G	ITFG2, ITFG2	p.D137G, p.D314G	30	13	30.2326	NM_018463.2:c.941A>G	NM_018463.3:c.941A>G	XM_005253707.1:c.941A>G	XM_005253708.1:c.605A>G	XM_005253709.1:c.410A>G	NM_031474.2:c.*5422T>C	XM_005253796.1:c.*5956T>C	XM_005253797.1:c.*5283T>C	XM_005253798.1:c.*5185T>C
BT-20	chr12	3129932	C	T	TEAD4, TEAD4, TEAD4	p.P239L, p.P196L, p.P110L	3	10	76.9231	NM_003213.2:c.716C>T	NM_003213.3:c.716C>T	NM_201441.1:c.587C>T	NM_201441.2:c.587C>T	NM_201443.1:c.329C>T	NM_201443.2:c.329C>T	XM_005253755.1:c.797C>T	XM_005253756.1:c.668C>T	XM_005253757.1:c.497C>T
BT-20	chr12	3724583	T	C	EFCAB4B	p.T712A	30	58	65.9091	NM_001144958.1:c.2134A>G	XM_005253804.1:c.2137A>G	XM_005253805.1:c.1420A>G	XM_001719755.1:c.-3427A>G	XR_109120.1:n.-3414A>G
BT-20	chr12	3788145	C	T	EFCAB4B, EFCAB4B	p.E154K, p.E154K	96	35	26.7176	NM_001144958.1:c.460G>A	NM_001144959.1:c.460G>A	NM_032680.3:c.460G>A	XM_005253804.1:c.460G>A	XM_005253806.1:c.460G>A
BT-20	chr12	4736495	C	T	AKAP3	p.E525K	0	100	100	NM_001278309.1:c.1573G>A	NM_006422.2:c.1573G>A	NM_006422.3:c.1573G>A	XM_005253664.1:c.1573G>A	XM_005253665.1:c.1573G>A
BT-20	chr12	4736677	G	C	AKAP3	p.T464S	0	44	100	NM_001278309.1:c.1391C>G	NM_006422.2:c.1391C>G	NM_006422.3:c.1391C>G	XM_005253664.1:c.1391C>G	XM_005253665.1:c.1391C>G
BT-20	chr12	4737715	C	T	AKAP3	p.G118E	0	97	100	NM_001278309.1:c.353G>A	NM_006422.2:c.353G>A	NM_006422.3:c.353G>A	XM_005253664.1:c.353G>A	XM_005253665.1:c.353G>A
BT-20	chr12	4830000	T	G	GALNT8	p.Y53D	76	33	30.2752	XR_242996.1:n.-732A>C	NM_017417.1:c.157T>G
BT-20	chr12	4873163	G	T	GALNT8	p.V515F	130	72	35.6436	NM_017417.1:c.1543G>T
BT-20	chr12	6078424	A	T	VWF	p.F2561Y	45	21	31.8182	NM_000552.3:c.7682T>A
BT-20	chr12	6143984	T	C	VWF	p.Q852R	0	96	100	NM_000552.3:c.2555A>G
BT-20	chr12	6172202	T	C	VWF, VWF	p.H484R, p.H484R	0	24	100	NM_000552.3:c.1451A>G
BT-20	chr12	6421495	G	A	PLEKHG6, PLEKHG6, PLEKHG6	p.A35T, p.A35T, p.A35T	0	66	100	NM_001144856.1:c.103G>A	NM_001144857.1:c.-816G>A	NM_018173.3:c.103G>A	XM_005253704.1:c.103G>A	XM_005253705.1:c.103G>A	XM_005253706.1:c.103G>A
BT-20	chr12	6428116	T	G	PLEKHG6	p.I494S	0	64	100	NM_001144856.1:c.1409-43T>G	NM_001144857.1:c.1313-43T>G	NM_018173.3:c.1409-43T>G	XM_005253704.1:c.1409-43T>G	XM_005253705.1:c.1409-43T>G	XM_005253706.1:c.1409-43T>G
BT-20	chr12	6554628	G	A	CD27	p.A59T	20	44	68.75	NR_015382.1:n.1516+1499C>T	XR_242987.1:n.1992+1499C>T	NM_001242.4:c.175G>A
BT-20	chr12	6560473	A	G	CD27	p.H233R	0	101	100	NR_015382.1:n.211T>C	XR_242987.1:n.44+162T>C	XM_002343139.1:c.*2222T>C	NM_001242.4:c.698A>G	NM_018009.4:c.-942A>G	XM_005253699.1:c.-942A>G	XM_005253700.1:c.-942A>G	XM_005253701.1:c.-942A>G	XM_005253702.1:c.-942A>G	XM_005253703.1:c.-1639A>G
BT-20	chr12	6562753	A	G	TAPBPL	p.M146V	0	99	100	NR_015382.1:n.-2070T>C	XR_242987.1:n.-2075T>C	XM_002343139.1:c.233T>C	NM_001242.4:c.*2195A>G	NM_018009.4:c.436A>G	XM_005253699.1:c.436A>G	XM_005253700.1:c.436A>G	XM_005253701.1:c.436A>G	XM_005253702.1:c.436A>G	XM_005253703.1:c.46A>G
BT-20	chr12	6562810	A	G	TAPBPL	p.T165A	0	58	100	NR_015382.1:n.-2127T>C	XR_242987.1:n.-2132T>C	XM_002343139.1:c.176T>C	NM_001242.4:c.*2252A>G	NM_018009.4:c.493A>G	XM_005253699.1:c.493A>G	XM_005253700.1:c.493A>G	XM_005253701.1:c.493A>G	XM_005253702.1:c.493A>G	XM_005253703.1:c.103A>G
BT-20	chr12	6567907	C	T	TAPBPL	p.T334M	0	108	100	NM_014231.3:c.*5729G>A	NM_016830.2:c.*4091G>A	NM_199245.1:c.*6135G>A	XM_002343139.1:c.-1233G>A	NM_018009.4:c.1001C>T	XM_005253699.1:c.1001C>T	XM_005253700.1:c.1001C>T	XM_005253701.1:c.1001C>T	XM_005253702.1:c.1001C>T	XM_005253703.1:c.611C>T
BT-20	chr12	6604331	G	T	NCAPD2, NCAPD2	p.V23L, p.V23L	108	60	35.7143	NM_016497.3:c.-2029C>A	NM_014865.3:c.67G>T	XM_005253815.1:c.-10G>T	XM_005253816.1:c.67G>T
BT-20	chr12	6619284	C	G	NCAPD2	p.Q83E	0	181	100	NR_004387.1:n.-104C>G	NM_014865.3:c.247C>G	XM_005253815.1:c.127+326C>G	XM_005253816.1:c.203+326C>G
BT-20	chr12	6635274	G	A	NCAPD2, NCAPD2, NCAPD2	p.V797M, p.V669M, p.V752M	0	123	100	NM_014865.3:c.2389G>A	XM_005253815.1:c.2254G>A	XM_005253816.1:c.2005G>A
BT-20	chr12	6887020	T	C	LAG3, LAG3	p.I285T, p.I455T	29	66	69.4737	NM_002286.5:c.1364T>C
BT-20	chr12	6935977	A	G	GPR162, GPR162, GPR162	p.R175G, p.R459G, p.R155G	31	108	77.6978	NM_014449.1:c.523A>G	NM_019858.1:c.1375A>G	NM_014262.3:c.-1629A>G
BT-20	chr12	6939850	A	G	LEPREL2, LEPREL2	p.T300A, p.T108A	1	156	99.3631	NM_014449.1:c.*3481A>G	NM_019858.1:c.*3481A>G	NM_014262.3:c.900A>G
BT-20	chr12	6948468	T	C	LEPREL2, LEPREL2	p.I684T, p.I492T	0	52	100	NM_014262.3:c.2053T>C	NM_002075.2:c.-1312T>C	XM_005253679.1:c.-1760T>C	XM_005253680.1:c.-1760T>C	XM_005253681.1:c.-1760T>C
BT-20	chr12	7022085	T	A	LRRC23, LRRC23	p.V317E, p.V317E	54	113	67.6647	NM_001975.2:c.-1751T>A	XM_005253673.1:c.-1754T>A	XM_005253674.1:c.-2136T>A	NM_001135217.1:c.950T>A	NM_006992.3:c.759-970T>A	NM_201650.2:c.950T>A	XM_005253661.1:c.622-970T>A	XM_005253662.1:c.622-970T>A	XM_005253657.1:c.797T>A	XM_005253658.1:c.797T>A	XM_005253659.1:c.797T>A	XM_005253660.1:c.606-970T>A	XM_005253656.1:c.950T>A	XM_005253663.1:c.491-970T>A
BT-20	chr12	7023123	A	G	LRRC23, LRRC23, LRRC23	p.E225G, p.E276G, p.N187D	21	78	78.7879	NM_001975.2:c.-713A>G	XM_005253673.1:c.-716A>G	XM_005253674.1:c.-1098A>G	NM_001135217.1:c.*93A>G	NM_006992.3:c.827A>G	NM_201650.2:c.*93A>G	XM_005253661.1:c.*39A>G	XM_005253662.1:c.*39A>G	XM_005253657.1:c.*93A>G	XM_005253658.1:c.*93A>G	XM_005253659.1:c.*93A>G	XM_005253660.1:c.674A>G	XM_005253656.1:c.*93A>G	XM_005253663.1:c.559A>G
BT-20	chr12	7249598	T	C	C1RL	p.I285V	11	27	71.0526	NM_001733.4:c.-4614A>G	NM_016546.1:c.853A>G	NM_016546.2:c.853A>G	XM_005253385.1:c.900A>G	XM_005253386.1:c.691+2684A>G	XM_005253387.1:c.*2445A>G
BT-20	chr12	7252506	C	T	C1RL, C1RL	p.A203T, p.A203T	75	47	38.5246	NM_016546.1:c.607G>A	NM_016546.2:c.607G>A	XM_005253385.1:c.607G>A	XM_005253386.1:c.607G>A	XM_005253387.1:c.607G>A
BT-20	chr12	7551022	A	T	CD163L1, CD163L1	p.L523M, p.L533M	0	133	100	NM_174941.4:c.1567T>A	XM_005253348.1:c.1597T>A
BT-20	chr12	7640336	G	A	CD163	p.H590Y	91	46	33.5766	NM_004244.4:c.1735+33C>T	NM_004244.5:c.1735+33C>T	NM_203416.2:c.1735+33C>T	NM_203416.3:c.1735+33C>T	XM_005253527.1:c.1735+33C>T	XM_005253528.1:c.1768C>T	XM_005253529.1:c.1735+33C>T
BT-20	chr12	7649484	T	C	CD163, CD163, CD163	p.I342V, p.I342V, p.I342V	0	113	100	NM_004244.4:c.1024A>G	NM_004244.5:c.1024A>G	NM_203416.2:c.1024A>G	NM_203416.3:c.1024A>G	XM_005253527.1:c.1024A>G	XM_005253528.1:c.1024A>G	XM_005253529.1:c.1024A>G
BT-20	chr12	7805236	C	G	APOBEC1, APOBEC1	p.M35I, p.M80I	0	176	100	NM_001644.3:c.240G>C	XM_005253355.1:c.240G>C	XM_005253356.1:c.105G>C
BT-20	chr12	7894056	G	A	CLEC4C, CLEC4C, CLEC4C	p.P35S, p.P66S, p.P66S	42	85	66.9291	NM_130441.2:c.196C>T	NM_203503.1:c.103C>T	XR_242887.1:n.370C>T
BT-20	chr12	8278181	A	T	CLEC4A, CLEC4A, CLEC4A	p.H36L, p.H36L, p.H36L	156	64	29.0909	NM_016184.3:c.107A>T	NM_194447.2:c.82+1625A>T	NM_194448.2:c.82+1625A>T	NM_194450.2:c.107A>T
BT-20	chr12	8374770	G	A	FAM90A1, FAM90A1	p.T348I, p.T348I	0	85	100	NM_018088.3:c.1043C>T	XM_005253403.1:c.1043C>T	XM_005253404.1:c.1043C>T	XM_002343153.1:c.-2839C>T	XM_002343152.1:c.*2153G>A
BT-20	chr12	8618177	T	G	CLEC6A	p.C107W	60	36	37.5	NM_001007033.1:c.321T>G
BT-20	chr12	9004892	C	A	A2ML1, A2ML1, A2ML1	p.D430E, p.D850E, p.D350E	0	113	100	NM_144670.3:c.2550C>A	NM_144670.4:c.2550C>A	NR_046256.1:n.1245C>A	XM_005253321.1:c.1077C>A
BT-20	chr12	9013755	C	T	A2ML1, A2ML1, A2ML1	p.R702W, p.R1122W, p.R622W	1	138	99.2806	NM_144670.3:c.3364C>T	NM_144670.4:c.3364C>T	NR_046256.1:n.2059C>T	XM_005253321.1:c.1891C>T
BT-20	chr12	9020489	A	G	A2ML1, A2ML1, A2ML1	p.M837V, p.M1257V, p.M757V	0	136	100	NM_144670.3:c.3769A>G	NM_144670.4:c.3769A>G	NR_046256.1:n.2464A>G	XM_005253321.1:c.2296A>G
BT-20	chr12	9248233	T	C	A2M, A2M	p.N489D, p.N639D	1	119	99.1667	NM_000014.4:c.1915A>G
BT-20	chr12	9303296	A	T	PZP, PZP	p.I1229N, p.I1443N	39	58	59.7938	NM_002864.2:c.4328T>A	XM_005253459.1:c.3686T>A
BT-20	chr12	9307373	T	G	PZP, PZP	p.T991P, p.T1205P	0	161	100	NM_002864.2:c.3613A>C	XM_005253459.1:c.2971A>C
BT-20	chr12	9316773	T	C	PZP	p.N857S	112	69	38.1215	NM_002864.2:c.2570A>G	XM_005253459.1:c.2094+962A>G
BT-20	chr12	9750669	A	G	KLRB1	p.I168T	98	141	58.9958	NM_002258.2:c.503T>C
BT-20	chr12	9833524	C	G	CLEC2D, CLEC2D, CLEC2D	p.L23V, p.L23V, p.L23V	48	68	58.6207	NM_001004419.2:c.67C>G	NM_001004419.3:c.67C>G	NM_001004419.4:c.67C>G	NM_001197317.1:c.62-6974C>G	NM_001197317.2:c.62-6974C>G	NM_001197318.1:c.67C>G	NM_001197318.2:c.67C>G	NM_001197319.1:c.62-6974C>G	NM_001197319.2:c.62-6974C>G	NM_013269.3:c.67C>G	NM_013269.4:c.67C>G	NM_013269.5:c.67C>G	NR_036693.1:n.90C>G	NR_036693.2:n.94C>G
BT-20	chr12	10041364	G	A	KLRF2	p.V68I	80	86	51.8072	NM_001190765.1:c.202G>A
BT-20	chr12	10046052	C	A	KLRF2	p.P131T	34	62	64.5833	NM_001190765.1:c.391C>A
BT-20	chr12	10066232	C	T	CLEC2A	p.G153E	86	60	41.0959	NM_001130711.1:c.458G>A	XM_005253366.1:c.410+3067G>A
BT-20	chr12	10069302	C	T	CLEC2A, CLEC2A	p.G136D, p.G136D	0	127	100	NM_001130711.1:c.407G>A	XM_005253366.1:c.407G>A
BT-20	chr12	10149851	C	T	CLEC1B, CLEC1B	p.G31D, p.G64D	0	115	100	XM_005253325.1:c.*2228C>T	NM_001099431.1:c.92G>A	NM_016509.3:c.191G>A	XM_005253382.1:c.191G>A
BT-20	chr12	10151642	T	C	CLEC1B, CLEC1B	p.I20V, p.I20V	0	73	100	XM_005253325.1:c.*4019T>C	NM_001099431.1:c.58A>G	NM_016509.3:c.58A>G	XM_005253382.1:c.58A>G
BT-20	chr12	10163375	C	A	CLEC12B, CLEC12B, CLEC12B	p.T6N, p.T6N, p.T6N	39	16	29.0909	NM_001129998.1:c.17C>A	NM_205852.2:c.17C>A	XR_242889.1:n.145C>A
BT-20	chr12	10167277	G	C	CLEC12B, CLEC12B, CLEC12B	p.V13L, p.V116L, p.V116L	0	69	100	NM_001129998.1:c.346G>C	NM_205852.2:c.346G>C	XR_242889.1:n.474G>C
BT-20	chr12	10251445	C	G	CLEC1A, CLEC1A, CLEC1A	p.G16A, p.G26A, p.G16A	0	72	100	NM_016511.2:c.77G>C	XM_005253383.1:c.77G>C	XM_005253384.1:c.77G>C
BT-20	chr12	10462052	T	G	KLRD1, KLRD1, KLRD1, KLRD1, KLRD1	p.S25A, p.S25A, p.S25A, p.S25A, p.S25A	0	160	100	NM_001114396.1:c.73T>G	NM_002262.3:c.73T>G	NM_007334.2:c.8-173T>G	XM_005253363.1:c.73T>G	XM_005253364.1:c.73T>G
BT-20	chr12	10532326	T	C	KLRC4-KLRK1, KLRC4-KLRK1, KLRK1, KLRC4-KLRK1	p.T72A, p.T72A, p.T72A, p.T72A	0	68	100	NM_007360.2:c.214A>G	NM_007360.3:c.214A>G	NM_001199805.1:c.214A>G	XR_242912.1:n.393T>C
BT-20	chr12	10560957	T	C	KLRC4	p.N104S	0	106	100	NM_002261.2:c.*4214A>G	NM_001199805.1:c.-364A>G	NM_013431.2:c.311A>G	XM_005253491.1:c.311A>G	XM_005253492.1:c.311A>G	XR_242905.1:n.507A>G
BT-20	chr12	10562089	A	C	KLRC4	p.I29S	1	212	99.5305	NM_002261.2:c.*3082T>G	NM_001199805.1:c.-487-480T>G	NM_013431.2:c.86T>G	XM_005253491.1:c.86T>G	XM_005253492.1:c.86T>G	XR_242905.1:n.282T>G
BT-20	chr12	10571091	T	G	KLRC3, KLRC3, KLRC3, KLRC3, KLRC3	p.H113P, p.H113P, p.H113P, p.H113P, p.H113P	0	142	100	NM_002261.2:c.338A>C	NM_007333.2:c.338A>C
BT-20	chr12	10603670	T	C	KLRC1, KLRC1, KLRC1, KLRC1, KLRC1	p.N29S, p.N29S, p.N29S, p.N29S, p.N29S	0	169	100	NM_002259.3:c.86A>G	NM_002259.4:c.86A>G	NM_007328.2:c.86A>G	NM_007328.3:c.86A>G	NM_213657.1:c.86A>G	NM_213657.2:c.86A>G	NM_213658.1:c.86A>G	NM_213658.2:c.86A>G	XM_005253359.1:c.86A>G	XM_005253360.1:c.86A>G	XM_005253361.1:c.86A>G
BT-20	chr12	10962115	A	G	TAS2R9	p.V187A	0	151	100	NM_023918.1:c.-2536T>C	NM_023917.2:c.560T>C
BT-20	chr12	10978402	G	A	TAS2R10	p.T156M	0	105	100	NM_023921.1:c.467C>T
BT-20	chr12	10999708	T	C	PRR4, PRR4	p.Q120R, p.R43G	0	64	100	NM_001098538.1:c.398A>G	NM_001098538.2:c.127A>G	NM_007244.2:c.359A>G	NR_037918.1:n.1416A>G
BT-20	chr12	10999780	C	T	PRR4	p.R96Q	0	77	100	NM_001098538.1:c.326G>A	NM_001098538.2:c.101-46G>A	NM_007244.2:c.287G>A	NR_037918.1:n.1344G>A
BT-20	chr12	11061122	T	C	TAS2R13	p.N259S	1	79	98.75	NM_023920.2:c.776A>G	NM_001098538.1:c.104-60116A>G	NR_037918.1:n.545-24248A>G	NM_006250.2:c.-58-24248A>G
BT-20	chr12	11149711	C	A	TAS2R20	p.R255L	143	91	38.8889	NM_176889.2:c.764G>T	NM_001098538.1:c.37-23391G>T	NR_037918.1:n.478-23391G>T	NM_006250.2:c.-125-23391G>T
BT-20	chr12	11149720	A	G	TAS2R20	p.F252S	141	85	37.6106	NM_176889.2:c.755T>C	NM_001098538.1:c.37-23400T>C	NR_037918.1:n.478-23400T>C	NM_006250.2:c.-125-23400T>C
BT-20	chr12	11149769	T	C	TAS2R20	p.I236V	126	69	35.3846	NM_176889.2:c.706A>G	NM_001098538.1:c.37-23449A>G	NR_037918.1:n.478-23449A>G	NM_006250.2:c.-125-23449A>G
BT-20	chr12	11150033	G	T	TAS2R20	p.H148N	101	55	35.2564	NM_176889.2:c.442C>A	NM_001098538.1:c.37-23713C>A	NR_037918.1:n.478-23713C>A	NM_006250.2:c.-125-23713C>A
BT-20	chr12	11150046	G	T	TAS2R20	p.H143Q	89	47	34.5588	NM_176889.2:c.429C>A	NM_001098538.1:c.37-23726C>A	NR_037918.1:n.478-23726C>A	NM_006250.2:c.-125-23726C>A
BT-20	chr12	11150280	A	C	TAS2R20	p.H65Q	96	32	25	NM_176889.2:c.195T>G	NM_001098538.1:c.37-23960T>G	NR_037918.1:n.478-23960T>G	NM_006250.2:c.-125-23960T>G
BT-20	chr12	11174276	G	A	TAS2R19	p.R299C	73	83	53.2051	NM_001098538.1:c.36+25343C>T	NM_176888.1:c.895C>T	NR_037918.1:n.477+13105C>T	NM_006250.2:c.-126+13105C>T
BT-20	chr12	11244194	T	C	TAS2R43	p.H212R	1	115	99.1379	NM_176884.2:c.635A>G	NM_001098538.1:c.-133-44407A>G	NR_037918.1:n.205-44407A>G	NM_006250.2:c.-398-44407A>G
BT-20	chr12	11286088	A	C	TAS2R30	p.F252L	177	99	35.8696	NM_001098538.1:c.-134+37933T>G	NR_037918.1:n.204+37933T>G	NM_001097643.1:c.756T>G	NM_006250.2:c.-399+37933T>G
BT-20	chr12	11338781	C	A	TAS2R42	p.G255W	0	151	100	NM_181429.1:c.763G>T
BT-20	chr12	11338957	A	G	TAS2R42	p.F196S	1	99	99	NM_181429.1:c.587T>C
BT-20	chr12	11339020	T	A	TAS2R42	p.Y175F	0	82	100	NM_181429.1:c.524A>T
BT-20	chr12	12496086	C	T	MANSC1, MANSC1	p.V21I, p.V55I	63	82	56.5517	NM_018050.2:c.163G>A	XM_005253401.1:c.61G>A
BT-20	chr12	12630669	C	T	DUSP16, DUSP16	p.V218M, p.V366M	20	41	67.2131	NM_030640.1:c.1096G>A	NM_030640.2:c.1096G>A	XM_005253488.1:c.652G>A	XR_242884.1:n.1043-2444C>T	XR_242885.1:n.1043-5887C>T
BT-20	chr12	12814818	C	T	GPR19, GPR19, GPR19	p.V189I, p.V189I, p.V189I	0	64	100	NM_006143.2:c.565G>A
BT-20	chr12	13103266	G	T	GPRC5D	p.A18D	32	13	28.8889	NM_018654.1:c.53C>A	XM_005253421.1:c.53C>A
BT-20	chr12	13366504	G	A	EMP1, EMP1	p.S57N, p.S57N	105	53	33.5443	NM_001423.2:c.170G>A	XM_005253338.1:c.170G>A
BT-20	chr12	14587301	A	G	ATF7IP, ATF7IP, ATF7IP, ATF7IP, ATF7IP, ATF7IP, ATF7IP, ATF7IP	p.K530R, p.K529R, p.K529R, p.K530R, p.K530R, p.K530R, p.K529R, p.K530R	0	48	100	NM_018179.3:c.1589A>G	XM_005253423.1:c.1613A>G	XM_005253424.1:c.1610A>G	XM_005253425.1:c.1589A>G	XM_005253426.1:c.1586A>G	XM_005253427.1:c.1613A>G	XM_005253428.1:c.1610A>G	XM_005253429.1:c.1586A>G
BT-20	chr12	14688644	C	T	PLBD1	p.V265I	0	119	100	XR_242918.1:n.144C>T	NM_024829.5:c.793G>A
BT-20	chr12	14829893	A	C	GUCY2C, GUCY2C	p.F281L, p.F281L	0	140	100	NM_004963.3:c.843T>G
BT-20	chr12	14993439	C	T	ART4, ART4	p.D265N, p.D265N	48	68	58.6207	NM_021071.2:c.793G>A
BT-20	chr12	15035081	T	C	MGP, MGP	p.T127A, p.T102A	32	62	65.9574	NM_000900.2:c.304A>G	NM_000900.3:c.304A>G	NM_001190839.1:c.379A>G
BT-20	chr12	16369828	A	T	SLC15A5	p.D494E	0	120	100	NM_001170798.1:c.1482T>A
BT-20	chr12	16397677	G	A	SLC15A5	p.P271L	0	148	100	NM_001170798.1:c.812C>T
BT-20	chr12	16397734	C	A	SLC15A5	p.R252L	0	131	100	NM_001170798.1:c.755G>T
BT-20	chr12	18234256	T	C	RERGL	p.M163V	61	91	59.8684	NM_024730.2:c.487A>G	XM_005253483.1:c.484A>G
BT-20	chr12	18435452	C	T	PIK3C2G, PIK3C2G	p.P146L, p.P146L	70	82	53.9474	NM_004570.4:c.437C>T	XM_005253393.1:c.437C>T
BT-20	chr12	18649057	C	T	PIK3C2G, PIK3C2G, PIK3C2G	p.P730L, p.P952L, p.P911L	56	33	37.0787	NM_004570.4:c.2732C>T	XM_005253393.1:c.2855C>T
BT-20	chr12	20905250	C	T	SLCO1C1, SLCO1C1, SLCO1C1	p.S677F, p.S511F, p.S559F	0	76	100	NM_001145944.1:c.1676C>T	NM_001145945.1:c.1780C>T	NM_001145946.1:c.2030C>T	NM_017435.3:c.1927C>T	NM_017435.4:c.1927C>T	XM_005253394.1:c.1927C>T	XM_005253395.1:c.1690C>T	XM_005253396.1:c.1676C>T	XM_005253397.1:c.*1602C>T
BT-20	chr12	21011480	T	G	SLCO1B3, SLCO1B3, SLCO1B7, SLCO1B3	p.S112A, p.S112A, p.S112A, p.S112A	109	191	63.6667	NM_019844.2:c.334T>G	NM_019844.3:c.334T>G	XM_005253347.1:c.334T>G
BT-20	chr12	21015760	G	A	SLCO1B3, SLCO1B3, SLCO1B3	p.M233I, p.M233I, p.M233I	60	88	59.4595	NM_019844.2:c.699G>A	NM_019844.3:c.699G>A	XM_005253347.1:c.699G>A
BT-20	chr12	21176135	T	C	SLCO1B7, SLCO1B7	p.V214A, p.V167A	90	128	58.7156	NM_001009562.4:c.500T>C
BT-20	chr12	21201663	G	A	SLCO1B7, SLCO1B7	p.A385T, p.A338T	19	30	61.2245	NM_001009562.4:c.1012G>A
BT-20	chr12	21713402	T	C	GYS2	p.M363V	0	94	100	NM_021957.3:c.1087A>G	XM_005253352.1:c.1087A>G	XM_005253353.1:c.1036A>G	XM_005253354.1:c.868A>G
BT-20	chr12	25243115	G	C	LRMP, LRMP, LRMP, LRMP, LRMP	p.C144S, p.C144S, p.C197S, p.C197S, p.C197S	96	43	30.9353	NM_001204126.1:c.590G>C	NM_001204127.1:c.590G>C	NM_006152.2:c.590G>C	NM_006152.3:c.590G>C	XM_005253369.1:c.590G>C	XM_005253370.1:c.590G>C	XM_005253371.1:c.590G>C	XM_005253372.1:c.590G>C	XM_005253373.1:c.431G>C	XM_005253374.1:c.590G>C	XR_242890.1:n.1419G>C
BT-20	chr12	25261735	G	T	CASC1, CASC1, CASC1, CASC1	p.A633E, p.A593E, p.A639E, p.A574E	0	34	100	NM_001204126.1:c.*741G>T	NM_001204127.1:c.*741G>T	NM_006152.2:c.*741G>T	NM_006152.3:c.*741G>T	XM_005253369.1:c.*741G>T	XM_005253370.1:c.*741G>T	XM_005253371.1:c.*741G>T	XM_005253372.1:c.*741G>T	XM_005253373.1:c.*741G>T	XM_005253374.1:c.*741G>T	XR_242890.1:n.*553G>T	NM_001082972.1:c.2068-40C>A	NM_001082973.1:c.1898C>A	NM_001204101.1:c.1721C>A	NM_001204102.1:c.1778C>A	NM_018272.3:c.1916C>A	XM_005253406.1:c.2090C>A	XM_005253407.1:c.1778C>A	XM_005253408.1:c.1562C>A	XM_005253409.1:c.1562C>A	XM_005253410.1:c.1540-40C>A	XM_005253411.1:c.1778C>A
BT-20	chr12	27234999	T	C	C12orf71	p.I140V	1	93	98.9362	NM_001080406.1:c.418A>G
BT-20	chr12	27800746	G	T	PPFIBP1, PPFIBP1, PPFIBP1, PPFIBP1	p.V148L, p.V148L, p.V148L, p.V148L	0	106	100	NM_001198915.1:c.-18G>T	NM_001198916.1:c.442G>T	NM_003622.2:c.442G>T	NM_003622.3:c.442G>T	NM_177444.1:c.442G>T	NM_177444.2:c.442G>T	XM_005253505.1:c.442G>T	XM_005253506.1:c.442G>T	XM_005253507.1:c.442G>T	XM_005253508.1:c.442G>T	XM_005253509.1:c.442G>T	XM_005253510.1:c.442G>T	XM_005253511.1:c.442G>T	XM_005253512.1:c.442G>T	XM_005253513.1:c.442G>T	XM_005253514.1:c.442G>T	XM_005253515.1:c.442G>T	XM_005253516.1:c.442G>T	XM_005253517.1:c.442G>T
BT-20	chr12	27849796	A	G	REP15	p.N101D	0	73	100	NM_001198915.1:c.*3981A>G	NM_001198916.1:c.*3981A>G	NM_003622.2:c.*3981A>G	NM_003622.3:c.*3981A>G	NM_177444.2:c.*3981A>G	XM_005253505.1:c.*3981A>G	XM_005253506.1:c.*3981A>G	XM_005253507.1:c.*3981A>G	XM_005253508.1:c.*3981A>G	XM_005253509.1:c.*3981A>G	XM_005253510.1:c.*3981A>G	XM_005253511.1:c.*3981A>G	XM_005253512.1:c.*3981A>G	XM_005253513.1:c.*3981A>G	XM_005253514.1:c.*3981A>G	XM_005253515.1:c.*3981A>G	XM_005253516.1:c.*3981A>G	XM_005253517.1:c.*3981A>G	NM_001029874.1:c.301A>G
BT-20	chr12	27915718	A	T	MANSC4	p.S326T	20	24	54.5455	NM_001146221.1:c.976T>A	XM_002343149.1:c.1096T>A
BT-20	chr12	28605426	G	A	CCDC91, CCDC91, CCDC91, CCDC91	p.V314M, p.V314M, p.V284M, p.V116M	0	68	100	NM_018318.3:c.940G>A	XM_005253412.1:c.940G>A	XM_005253413.1:c.940G>A	XM_005253414.1:c.940G>A	XM_005253415.1:c.850G>A	XM_005253416.1:c.850G>A
BT-20	chr12	29604392	C	G	OVCH1	p.A881P	0	110	100	NR_073170.1:n.561-10275C>G	NR_073171.1:n.561-10337C>G	NR_073172.1:n.561-35427C>G	NM_183378.2:c.2641G>C
BT-20	chr12	29630081	G	A	OVCH1	p.T444I	0	132	100	NR_073172.1:n.561-9738G>A	NM_183378.2:c.1331C>T
BT-20	chr12	29639186	T	C	OVCH1	p.K330E	1	170	99.4152	NR_073172.1:n.561-633T>C	NM_183378.2:c.988A>G
BT-20	chr12	29648275	G	A	OVCH1	p.R133C	0	124	100	NM_183378.2:c.397C>T
BT-20	chr12	30881809	T	C	CAPRIN2, CAPRIN2, CAPRIN2, CAPRIN2, CAPRIN2, CAPRIN2, CAPRIN2, CAPRIN2, CAPRIN2	p.M186V, p.M316V, p.M186V, p.M186V, p.M519V, p.M519V, p.M186V, p.M519V, p.M519V	0	184	100	NM_001002259.1:c.1555A>G	NM_001206856.1:c.1555A>G	NM_023925.3:c.1555A>G	NM_032156.2:c.556A>G	NM_032156.3:c.1555A>G	NR_038177.1:n.2223A>G
BT-20	chr12	30888001	T	C	CAPRIN2, CAPRIN2, CAPRIN2, CAPRIN2, CAPRIN2	p.K34R, p.K237R, p.K237R, p.K237R, p.K237R	0	167	100	NM_001002259.1:c.710A>G	NM_001206856.1:c.710A>G	NM_023925.3:c.710A>G	NM_032156.2:c.-207A>G	NM_032156.3:c.710A>G	NR_038177.1:n.1461A>G
BT-20	chr12	31135579	T	C	TSPAN11, TSPAN11, TSPAN11	p.V180A, p.V190A, p.V190A	49	31	38.75	NM_001080509.2:c.569T>C	XM_005253378.1:c.569T>C	XM_005253379.1:c.539T>C
BT-20	chr12	31249861	C	G	DDX11, DDX11, DDX11, DDX11, DDX11, DDX11	p.Q567E, p.Q541E, p.Q567E, p.Q567E, p.Q245E, p.Q567E	49	30	37.9747	NM_001257144.1:c.1699C>G	NM_001257145.1:c.1621C>G	NM_004399.2:c.1699C>G	NM_030653.3:c.1699C>G	NM_152438.1:c.1699C>G	XM_005253331.1:c.1807C>G	XM_005253332.1:c.1699C>G	XM_005253333.1:c.1807C>G
BT-20	chr12	31648826	C	T	DENND5B, DENND5B, DENND5B	p.R52K, p.R87K, p.R74K	249	141	36.1538	NM_144973.3:c.155G>A	XM_005253326.1:c.221G>A	XM_005253327.1:c.155G>A	XM_005253328.1:c.260G>A	XM_005253329.1:c.221G>A	XM_005253330.1:c.221G>A
BT-20	chr12	32135441	T	C	C12orf35	p.S518P	0	57	100	NM_018169.2:c.1552T>C	NM_018169.3:c.1552T>C	XM_005253405.1:c.1552T>C
BT-20	chr12	32908237	C	A	YARS2	p.G191V	27	54	66.6667	NM_001040436.1:c.572G>T	NM_001040436.2:c.572G>T	XM_005253381.1:c.572G>T	XR_242891.1:n.659G>T	XR_242892.1:n.659G>T
BT-20	chr12	33021934	A	G	PKP2, PKP2, PKP2	p.L366P, p.L366P, p.L366P	37	33	47.1429	NM_001005242.2:c.1097T>C	NM_004572.3:c.1097T>C
BT-20	chr12	40619082	G	A	LRRK2	p.R50H	0	81	100	NM_198578.3:c.149G>A	XM_005268629.1:c.149G>A	XM_005268630.1:c.149G>A	XM_005268631.1:c.149G>A	XM_005268632.1:c.149G>A	XM_005268633.1:c.149G>A
BT-20	chr12	40657700	C	G	LRRK2, LRRK2	p.N173K, p.N551K	65	86	56.9536	NM_198578.3:c.1653C>G	XM_005268629.1:c.1653C>G	XM_005268630.1:c.1653C>G	XM_005268631.1:c.1533C>G	XM_005268632.1:c.1653C>G	XM_005268633.1:c.1653C>G
BT-20	chr12	40702911	G	A	LRRK2, LRRK2, LRRK2	p.R236H, p.R231H, p.R1398H	33	30	47.619	NM_198578.3:c.4193G>A	XM_005268629.1:c.4193G>A	XM_005268630.1:c.4193G>A	XM_005268631.1:c.4073G>A	XM_005268632.1:c.4193G>A	XM_005268633.1:c.4193G>A
BT-20	chr12	40713901	T	A	LRRK2, LRRK2, LRRK2	p.S485T, p.S480T, p.S1647T	49	42	46.1538	NM_198578.3:c.4939T>A	XM_005268629.1:c.4939T>A	XM_005268630.1:c.4939T>A	XM_005268631.1:c.4819T>A	XM_005268632.1:c.4939T>A	XM_005268633.1:c.*3783T>A
BT-20	chr12	40758652	T	C	LRRK2, LRRK2, LRRK2	p.M1235T, p.M1230T, p.M2397T	0	80	100	NM_198578.3:c.7190T>C	XM_005268629.1:c.7190T>C	XM_005268630.1:c.7190T>C	XM_005268631.1:c.7070T>C
BT-20	chr12	46243365	C	T	ARID2, ARID2, ARID2, ARID2	p.T573M, p.T573M, p.T29M, p.T200M	59	70	54.2636	NM_152641.2:c.1718C>T	XM_005268708.1:c.272-1462C>T
BT-20	chr12	46321514	A	T	SCAF11, SCAF11, SCAF11	p.F342Y, p.F731Y, p.F657Y	0	64	100	NM_004719.2:c.1970T>A	XM_005269229.1:c.2192T>A	XM_005269230.1:c.2162T>A
BT-20	chr12	48105483	T	C	ENDOU, ENDOU, ENDOU	p.I309V, p.I287V, p.I350V	39	34	46.5753	NM_006025.2:c.925A>G	NM_001172439.1:c.1048A>G	NM_001172440.1:c.859A>G	NM_006025.3:c.925A>G
BT-20	chr12	48142636	C	T	RAPGEF3, RAPGEF3, RAPGEF3, RAPGEF3	p.G332S, p.G374S, p.G386S, p.G332S	25	18	41.8605	NM_001098531.2:c.1120G>A	NM_001098532.2:c.994G>A	NM_006105.5:c.994G>A	XM_005268568.1:c.1156G>A	XM_005268569.1:c.688G>A	XM_005268570.1:c.688G>A	XM_005268571.1:c.-407G>A
BT-20	chr12	48144925	T	C	RAPGEF3, RAPGEF3, RAPGEF3, RAPGEF3, RAPGEF3	p.R151G, p.R193G, p.R205G, p.R193G, p.R151G	0	39	100	NM_001098531.2:c.577A>G	NM_001098532.2:c.451A>G	NM_006105.5:c.451A>G	XM_005268568.1:c.613A>G	XM_005268569.1:c.145A>G	XM_005268570.1:c.145A>G	XM_005268571.1:c.-2696A>G
BT-20	chr12	48151822	C	G	RAPGEF3, RAPGEF3, RAPGEF3	p.A16P, p.A28P, p.A16P	0	44	100	XM_005269016.1:c.-683C>G	NM_001098531.2:c.46G>C	NM_001098532.2:c.-81G>C	NM_006105.5:c.-81G>C	XM_005268568.1:c.82G>C	XM_005268569.1:c.-364G>C	XM_005268570.1:c.-364G>C
BT-20	chr12	48398080	T	A	COL2A1, COL2A1	p.T9S, p.T9S	0	13	100	NM_001844.4:c.25A>T	NM_033150.2:c.25A>T
BT-20	chr12	48491896	C	A	SENP1, SENP1, SENP1	p.D6Y, p.D6Y, p.D6Y	76	78	50.6494	NM_001267594.1:c.16G>T	NM_001267595.1:c.16G>T	NM_014554.2:c.16G>T	NR_051991.1:n.651G>T	NR_051992.1:n.664G>T
BT-20	chr12	48578325	A	C	C12orf68	p.E140D	0	23	100	NM_001013635.3:c.420A>C
BT-20	chr12	48723324	C	G	H1FNT	p.R84G	4	11	73.3333	NM_181788.1:c.250C>G
BT-20	chr12	48723784	C	T	H1FNT	p.S237F	29	21	42	NM_181788.1:c.710C>T
BT-20	chr12	48736985	T	G	ZNF641, ZNF641, ZNF641	p.Q363P, p.Q349P, p.Q340P	45	30	40	NM_001172682.1:c.1019A>C	NM_001172681.1:c.1046A>C	NM_152320.1:c.1088A>C	NM_152320.2:c.1088A>C	XM_005268637.1:c.1061A>C	XM_005268638.1:c.1046A>C	XM_005268639.1:c.617A>C	XM_005268640.1:c.562+1397A>C
BT-20	chr12	48888594	C	T	C12orf54	p.P86S	0	82	100	NM_152319.2:c.256C>T	NM_152319.3:c.256C>T	XM_005268635.1:c.223C>T	XM_005268636.1:c.172C>T	XR_245893.1:n.390C>T
BT-20	chr12	48919556	A	G	OR8S1	p.M48V	0	83	100	NM_001005203.2:c.142A>G
BT-20	chr12	48919659	T	C	OR8S1	p.L82P	0	66	100	NM_001005203.2:c.245T>C
BT-20	chr12	48919796	C	T	OR8S1	p.R128C	0	71	100	NM_001005203.2:c.382C>T
BT-20	chr12	49176860	G	A	ADCY6, ADCY6, ADCY6	p.R120C, p.R120C, p.R120C	13	17	56.6667	NM_015270.3:c.358C>T	NM_020983.2:c.358C>T	XM_005268605.1:c.358C>T	XR_245890.1:n.395C>T
BT-20	chr12	49390677	T	C	DDN	p.E661G	0	47	100	NM_015086.1:c.1982A>G	XR_132772.1:n.-1478T>C	XR_132773.1:n.-1473T>C
BT-20	chr12	49426460	A	G	MLL2	p.S4010P	30	23	43.3962	NM_003482.3:c.12028T>C	XM_005269162.1:c.12028T>C
BT-20	chr12	49448463	C	T	MLL2	p.R83Q	22	28	56	NM_003482.3:c.248G>A	XM_005269162.1:c.248G>A
BT-20	chr12	49690798	G	A	PRPH	p.A277T	20	16	44.4444	XR_245979.1:n.1188C>T	NM_006262.3:c.829G>A	XM_005269025.1:c.829G>A	XR_245945.1:n.1147G>A
BT-20	chr12	49951377	C	T	KCNH3, KCNH3	p.R905C, p.R965C	28	24	46.1538	NM_012284.1:c.2893C>T	XM_005268752.1:c.2713C>T	XM_005268753.1:c.2659C>T	NM_001012300.1:c.*1049G>A	NM_001278341.1:c.*1049G>A	NM_006337.3:c.*1049G>A	NM_006337.4:c.*1049G>A	XM_005268572.1:c.*1049G>A	XM_005268573.1:c.*1049G>A
BT-20	chr12	49993678	C	T	FAM186B, FAM186B	p.R492Q, p.R582Q	49	33	40.2439	NM_032130.2:c.1745G>A	NM_032130.1:c.1745G>A	NR_027450.1:n.2075G>A
BT-20	chr12	49993766	C	G	FAM186B, FAM186B	p.E463Q, p.E553Q	32	39	54.9296	NM_032130.2:c.1657G>C	NM_032130.1:c.1657G>C	NR_027450.1:n.1987G>C
BT-20	chr12	49994785	G	A	FAM186B, FAM186B	p.T123M, p.T213M	32	37	53.6232	NM_032130.2:c.638C>T	NM_032130.1:c.638C>T	NR_027450.1:n.968C>T
BT-20	chr12	50037051	C	T	PRPF40B, PRPF40B, PRPF40B, PRPF40B	p.P672S, p.P751S, p.P717S, p.P730S	20	14	41.1765	NM_175736.4:c.*2547G>A	NM_198900.2:c.*2547G>A	XM_005269218.1:c.*2659G>A	XM_005269219.1:c.*2659G>A	NM_001031698.1:c.2188C>T	NM_001031698.2:c.2251C>T	NM_012272.1:c.2149C>T	NR_052006.1:n.2700C>T
BT-20	chr12	50537815	A	G	CERS5, CERS5	p.C16R, p.C75R	49	41	45.5556	XR_245982.1:n.145+341A>G	NM_147190.2:c.223T>C	XM_005269220.1:c.223T>C	XM_005269221.1:c.49T>C
BT-20	chr12	50727706	G	C	FAM186A, FAM186A	p.H2006Q, p.H2228Q	97	70	41.9162	NM_001145475.1:c.6684C>G
BT-20	chr12	50744119	G	A	FAM186A, FAM186A	p.H1944Y, p.H2166Y	40	31	43.662	NM_001145475.1:c.6496C>T
BT-20	chr12	50749221	G	C	FAM186A, FAM186A	p.A243G, p.A465G	0	43	100	NM_001145475.1:c.1394C>G
BT-20	chr12	50749227	T	G	FAM186A, FAM186A	p.K241T, p.K463T	0	46	100	NM_001145475.1:c.1388A>C
BT-20	chr12	50754563	T	G	FAM186A	p.K187Q	47	47	50	NM_001145475.1:c.559A>C
BT-20	chr12	51236802	T	C	TMPRSS12, TMPRSS12	p.Y19H, p.Y19H	35	32	47.7612	NM_182559.2:c.55T>C
BT-20	chr12	51402905	T	G	SLC11A2	p.Y6S	47	46	49.4624	NM_000617.2:c.35-498A>C	NM_001174125.1:c.122-498A>C	NM_001174126.1:c.35-498A>C	NM_001174127.1:c.35-498A>C	NM_001174128.1:c.35-498A>C	NM_001174129.1:c.35-498A>C	NM_001174130.1:c.17A>C	NR_033421.1:n.180-578A>C	NR_033422.1:n.175-498A>C	XM_005268911.1:c.122-498A>C	XM_005268912.1:c.17A>C	XM_005268913.1:c.4-578A>C	XM_005268914.1:c.4-578A>C	XM_005268915.1:c.4-578A>C	XM_005268916.1:c.-444-498A>C	XM_005268917.1:c.35-498A>C
BT-20	chr12	51442944	G	A	LETMD1, LETMD1, LETMD1, LETMD1, LETMD1	p.V84I, p.V84I, p.V84I, p.V84I, p.V28I	41	48	53.9326	NM_001024668.1:c.82G>A	NM_001243689.1:c.250G>A	NM_015416.3:c.250G>A	NM_015416.4:c.250G>A	NR_045017.1:n.183G>A	NR_045018.1:n.308G>A	NR_045019.1:n.308G>A	NR_045020.1:n.308G>A
BT-20	chr12	51681903	T	C	BIN2, BIN2, BIN2, BIN2	p.N529D, p.N405D, p.N503D, p.N497D	0	68	100	NM_016293.2:c.1585A>G	XM_005268957.1:c.1678A>G	XM_005268958.1:c.1612-3332A>G	XM_005268959.1:c.1507A>G
BT-20	chr12	51737562	T	C	CELA1	p.M59V	37	26	41.2698	NM_001971.4:c.175A>G	NM_001971.5:c.175A>G
BT-20	chr12	52215102	T	G	FIGNL2	p.T366P	2	5	71.4286	NM_001013690.2:c.1096A>C	NM_001013690.3:c.*674A>C	NM_001013690.4:c.1096A>C	XM_005268870.1:c.1096A>C
BT-20	chr12	52602013	C	T	LOC283403	p.R38Q	0	70	100	NR_027358.1:n.-2701C>T	XR_110354.1:n.407G>A	NM_001242696.1:c.113G>A
BT-20	chr12	52631313	A	G	KRT7	p.H186R	1	110	99.0991	NM_005556.3:c.557A>G	XR_245927.1:n.637A>G
BT-20	chr12	52639302	G	C	KRT7	p.G364A	0	32	100	NM_005556.3:c.1091G>C	XR_245927.1:n.1411G>C	XM_005268868.1:c.-3915G>C
BT-20	chr12	52681925	A	C	KRT81	p.L248R	0	72	100	NM_002281.3:c.743T>G	XM_005268866.1:c.129+12195A>C	XM_005268867.1:c.-5+12195A>C	XM_005268868.1:c.-4-13772A>C
BT-20	chr12	52818504	T	G	KRT75	p.S485R	45	54	54.5455	NM_004693.2:c.1453A>C	XM_001718426.1:c.529-3437T>G
BT-20	chr12	52827818	T	C	KRT75	p.R91G	44	27	38.0282	NM_004693.2:c.271A>G
BT-20	chr12	52965173	T	G	KRT74	p.E271D	21	14	40	NM_175053.3:c.813A>C
BT-20	chr12	52994896	A	G	KRT72, KRT72, KRT72	p.M114T, p.M114T, p.M114T	35	29	45.3125	NM_001146225.1:c.341T>C	NM_001146226.1:c.341T>C	NM_080747.1:c.341T>C	NM_080747.2:c.341T>C
BT-20	chr12	52995020	C	T	KRT72, KRT72, KRT72	p.G73S, p.G73S, p.G73S	15	12	44.4444	NM_001146225.1:c.217G>A	NM_001146226.1:c.217G>A	NM_080747.1:c.217G>A	NM_080747.2:c.217G>A
BT-20	chr12	53085089	T	C	KRT77, KRT77	p.R533G, p.R291G	0	5	100	NM_175078.2:c.1597A>G	XM_005268853.1:c.898A>G
BT-20	chr12	53086645	G	A	KRT77, KRT77	p.T367M, p.T125M	16	14	46.6667	NM_175078.2:c.1100C>T	XM_005268853.1:c.401C>T
BT-20	chr12	53091566	C	A	KRT77	p.G220C	33	39	54.1667	NM_175078.2:c.658G>T	XM_005268853.1:c.-42G>T
BT-20	chr12	53165940	C	T	KRT76	p.A359T	30	37	55.2239	NM_015848.3:c.1075G>A	NM_015848.4:c.1075G>A
BT-20	chr12	53165949	C	T	KRT76	p.E356K	35	27	43.5484	NM_015848.3:c.1066G>A	NM_015848.4:c.1066G>A
BT-20	chr12	53186088	G	C	KRT3	p.R375G	22	34	60.7143	NM_057088.2:c.1123C>G	XM_005268859.1:c.1057C>G
BT-20	chr12	53189696	C	G	KRT3	p.G44A	43	36	45.5696	NM_057088.2:c.131G>C	XM_005268859.1:c.131G>C
BT-20	chr12	53205757	T	C	KRT4	p.Q230R	31	39	55.7143	XM_002343167.1:c.730T>C	NM_002272.2:c.689A>G	NM_002272.3:c.467A>G	XM_005268860.1:c.222-1157A>G	XM_005268861.1:c.-179A>G
BT-20	chr12	53207628	G	A	KRT4	p.A146V	15	17	53.125	XM_002343167.1:c.989G>A	NM_002272.2:c.437C>T	NM_002272.3:c.215C>T	XM_005268860.1:c.89+4C>T	XM_005268861.1:c.-184+4C>T
BT-20	chr12	53227803	A	G	KRT79	p.L81S	1	52	98.1132	NM_175834.2:c.242T>C	NM_173352.2:c.*5094T>C	XM_005268695.1:c.*5094T>C	XM_005268696.1:c.*5094T>C
BT-20	chr12	53242440	A	G	KRT78	p.L92P	0	81	100	NM_173352.2:c.275T>C	XM_005268695.1:c.-385T>C	XM_005268696.1:c.-413T>C
BT-20	chr12	53442956	G	C	TENC1, TENC1	p.R10T, p.R10T	0	42	100	NM_015319.2:c.29G>C	NM_170754.2:c.-1014G>C	NM_198316.1:c.-298+2109G>C	NR_033854.1:n.298-3111C>G	XR_245918.1:n.-2042C>G	XR_245919.1:n.-2035C>G	XR_245920.1:n.373-3111C>G
BT-20	chr12	53555134	T	C	CSAD, CSAD, CSAD, CSAD, CSAD, CSAD, CSAD	p.T248A, p.T15A, p.T30A, p.T101A, p.T248A, p.T101A, p.T275A	12	10	45.4545	NM_001244705.1:c.742A>G	NM_001244706.1:c.43A>G	NM_015989.4:c.823A>G	XM_005268951.1:c.1030A>G	XM_005268952.1:c.823A>G	XM_005268953.1:c.823A>G	XM_005268954.1:c.436A>G	XM_005268955.1:c.1030A>G	XM_005268956.1:c.88A>G	XR_245935.1:n.1257A>G	XR_245936.1:n.1257A>G
BT-20	chr12	53647593	C	T	MFSD5, MFSD5, MFSD5	p.S325F, p.S325F, p.S432F	31	23	42.5926	NM_001170790.1:c.1295C>T	NM_032889.3:c.974C>T	NM_032889.4:c.974C>T	XM_005269197.1:c.1295C>T	XM_005269198.1:c.974C>T
BT-20	chr12	53662624	C	A	ESPL1	p.A25D	22	20	47.619	NM_012291.4:c.74C>A
BT-20	chr12	53670545	C	A	ESPL1, ESPL1	p.S289R, p.S614R	29	24	45.283	NM_012291.4:c.1842C>A
BT-20	chr12	53681883	A	T	ESPL1, ESPL1	p.K1110M, p.K1435M	0	89	100	NM_012291.4:c.4304A>T
BT-20	chr12	53700848	C	T	C12orf10, C12orf10, C12orf10	p.T298I, p.T349I, p.T234I	0	65	100	NM_001173466.1:c.*425G>A	NM_015665.5:c.*425G>A	NM_021640.3:c.1046C>T	XM_005269070.1:c.893C>T	XM_005269071.1:c.557C>T
BT-20	chr12	53700860	A	G	C12orf10, C12orf10, C12orf10	p.H302R, p.H353R, p.H238R	0	69	100	NM_001173466.1:c.*413T>C	NM_015665.5:c.*413T>C	NM_021640.3:c.1058A>G	XM_005269070.1:c.905A>G	XM_005269071.1:c.569A>G
BT-20	chr12	54975837	T	C	PPP1R1A	p.E109G	0	46	100	NM_006741.3:c.326A>G	XM_005268994.1:c.184-1003A>G	XM_005268995.1:c.247+679A>G	NM_000924.2:c.*4211T>C	NM_000924.3:c.*4211T>C	NM_001165975.1:c.*4211T>C	NM_001165975.2:c.*4211T>C	XM_005268960.1:c.*4211T>C	XM_005268961.1:c.*4211T>C
BT-20	chr12	55039035	C	T	DCD, DCD	p.D71N, p.D71N	49	53	51.9608	NM_053283.2:c.211G>A	XM_005268627.1:c.211G>A
BT-20	chr12	55794976	A	G	OR6C65	p.T222A	0	161	100	NM_001005518.1:c.664A>G
BT-20	chr12	55945119	A	G	OR6C4	p.I37V	0	69	100	NM_001005494.1:c.109A>G
BT-20	chr12	56030938	C	T	OR10P1	p.P88L	0	45	100	NM_206899.1:c.263C>T
BT-20	chr12	56031273	G	A	OR10P1	p.V200M	0	46	100	NM_206899.1:c.598G>A
BT-20	chr12	56089357	C	T	ITGA7, ITGA7, ITGA7, ITGA7	p.R532H, p.R655H, p.R558H, p.R651H	0	28	100	NM_001144996.1:c.1964G>A	NM_001144997.1:c.1673G>A	NM_002206.2:c.1952G>A	XM_005268839.1:c.2084G>A	XM_005268840.1:c.2066G>A	XM_005268841.1:c.2084G>A	XM_005268842.1:c.1934G>A	XM_005268843.1:c.1745G>A	XM_005268844.1:c.1745G>A	XM_005268845.1:c.1613G>A	XM_005268846.1:c.1613G>A	XM_005268847.1:c.1610G>A	XM_005268848.1:c.1610G>A	XM_005268849.1:c.1610G>A	XM_005268850.1:c.1478G>A
BT-20	chr12	56722060	T	G	PAN2, PAN2, PAN2	p.I179L, p.I179L, p.I179L	0	55	100	NM_001127460.1:c.535A>C	NM_001127460.2:c.535A>C	NM_001166279.1:c.535A>C	NM_014871.3:c.535A>C	NM_014871.4:c.535A>C	XM_005269250.1:c.535A>C	XM_005269251.1:c.535A>C	XM_005269252.1:c.535A>C	XM_005269253.1:c.535A>C	XM_005269254.1:c.535A>C	XM_005269255.1:c.535A>C	XM_005269256.1:c.535A>C	XM_005269257.1:c.-551A>C	XM_005269258.1:c.535A>C	XR_245967.1:n.826A>C	XR_245968.1:n.912A>C
BT-20	chr12	56814653	G	A	TIMELESS	p.P1018L	31	38	55.0725	NM_003920.3:c.3053C>T
BT-20	chr12	56815922	C	T	TIMELESS	p.R831Q	21	23	52.2727	NM_003920.3:c.2492G>A
BT-20	chr12	56822378	T	A	TIMELESS, TIMELESS	p.I455L, p.I454L	7	13	65	NM_003920.3:c.1363A>T
BT-20	chr12	56862886	T	C	SPRYD4, SPRYD4	p.M50T, p.M50T	0	58	100	NM_207344.3:c.149T>C	NM_001280796.1:c.*2385A>G	NM_001280797.1:c.*2385A>G	NM_001280798.1:c.*2385A>G	NM_013267.2:c.*2385A>G	NM_013267.3:c.*2385A>G	XM_005268796.1:c.*2385A>G	XM_005268797.1:c.*2385A>G	XM_005268798.1:c.*2385A>G
BT-20	chr12	57109792	A	G	NACA, NACA	p.L1841P, p.L688P	11	12	52.1739	NM_001113201.1:c.71-1321T>C	NM_001113202.1:c.71-1321T>C	NM_001113203.1:c.5522T>C	NM_001113203.2:c.2063T>C	NM_005594.4:c.71-1321T>C	NR_045277.1:n.394-1321T>C
BT-20	chr12	57109931	A	T	NACA, NACA	p.S1795T, p.S642T	24	12	33.3333	NM_001113201.1:c.71-1460T>A	NM_001113202.1:c.71-1460T>A	NM_001113203.1:c.5383T>A	NM_001113203.2:c.1924T>A	NM_005594.4:c.71-1460T>A	NR_045277.1:n.394-1460T>A
BT-20	chr12	57114100	A	G	NACA, NACA	p.F405S, p.F405S	36	44	55	NM_001113201.1:c.70+4136T>C	NM_001113202.1:c.70+4136T>C	NM_001113203.1:c.1214T>C	NM_001113203.2:c.1214T>C	NM_005594.4:c.70+4136T>C	NR_045277.1:n.393+4136T>C
BT-20	chr12	57114307	A	T	NACA, NACA	p.V336E, p.V336E	32	51	61.4458	NM_001113201.1:c.70+3929T>A	NM_001113202.1:c.70+3929T>A	NM_001113203.1:c.1007T>A	NM_001113203.2:c.1007T>A	NM_005594.4:c.70+3929T>A	NR_045277.1:n.393+3929T>A
BT-20	chr12	57589784	A	C	LRP1	p.Q2900P	0	33	100	NM_002332.2:c.8699A>C	NR_031597.1:n.*1425A>C
BT-20	chr12	57865321	G	A	GLI1, GLI1, GLI1	p.G933D, p.G805D, p.G892D	36	31	46.2687	NM_001160045.1:c.2414G>A	NM_001167609.1:c.2675G>A	NM_005269.2:c.2798G>A	XM_005268799.1:c.2414G>A	NM_001080156.1:c.*979C>T	NM_001080157.1:c.*1146C>T	NM_032496.2:c.*979C>T	XM_005269078.1:c.*979C>T	XM_005269079.1:c.*979C>T	XM_005269080.1:c.*979C>T	XM_005269081.1:c.*979C>T	XM_005269082.1:c.*979C>T	XM_005269083.1:c.*979C>T	XM_005269084.1:c.*979C>T	XM_005269085.1:c.*979C>T
BT-20	chr12	57865821	G	C	GLI1, GLI1, GLI1	p.E1100Q, p.E972Q, p.E1059Q	12	19	61.2903	NM_001160045.1:c.2914G>C	NM_001167609.1:c.3175G>C	NM_005269.2:c.3298G>C	XM_005268799.1:c.2914G>C	NM_001080156.1:c.*479C>G	NM_001080157.1:c.*646C>G	NM_032496.2:c.*479C>G	XM_005269078.1:c.*479C>G	XM_005269079.1:c.*479C>G	XM_005269080.1:c.*479C>G	XM_005269081.1:c.*479C>G	XM_005269082.1:c.*479C>G	XM_005269083.1:c.*479C>G	XM_005269084.1:c.*479C>G	XM_005269085.1:c.*479C>G
BT-20	chr12	57869582	T	C	ARHGAP9, ARHGAP9	p.T119A, p.T520A	51	44	46.3158	NM_001160045.1:c.*3738T>C	NM_001167609.1:c.*3738T>C	NM_005269.2:c.*3738T>C	XM_005268799.1:c.*3738T>C	NM_001080156.1:c.759+34A>G	NM_001080157.1:c.1311+34A>G	NM_032496.2:c.1311+34A>G	XM_005269078.1:c.1558A>G	XM_005269079.1:c.1549A>G	XM_005269080.1:c.1548+34A>G	XM_005269081.1:c.1489A>G	XM_005269082.1:c.793A>G	XM_005269083.1:c.793A>G	XM_005269084.1:c.700A>G	XM_005269085.1:c.700A>G
BT-20	chr12	58005682	G	A	ARHGEF25	p.R2Q	6	4	40	NM_001111270.1:c.215-1031G>A	NM_001111270.2:c.215-1031G>A	NM_182947.2:c.5G>A	NM_182947.3:c.5G>A	NR_046223.1:n.465G>A	NM_178502.2:c.*2747G>A	XM_005268697.1:c.*2747G>A	XM_005268698.1:c.*2747G>A	XM_005268699.1:c.*2747G>A	XM_005268700.1:c.*2747G>A	XM_005268701.1:c.*2747G>A	XM_005268702.1:c.*2747G>A	XM_005268703.1:c.*2747G>A
BT-20	chr12	58015494	G	A	SLC26A10	p.A193T	0	14	100	XR_245990.1:n.193C>T	NM_133489.2:c.577G>A	NM_001111270.1:c.*4817G>A	NM_001111270.2:c.*4817G>A	NM_182947.2:c.*4817G>A	NM_182947.3:c.*4817G>A	NR_046223.1:n.*4466G>A	NM_001276468.1:c.*5033C>T	NM_001478.3:c.*5033C>T	NM_001478.4:c.*5033C>T	XM_005268773.1:c.*5033C>T	XM_002343172.1:c.-5158G>A
BT-20	chr12	58019472	T	G	SLC26A10	p.L546V	0	34	100	XR_245990.1:n.-3786A>C	NM_133489.2:c.1636T>G	NM_001276468.1:c.*1055A>C	NM_001276469.1:c.*4188A>C	NM_001478.3:c.*1055A>C	NM_001478.4:c.*1055A>C	XM_005268773.1:c.*1055A>C	XM_002343172.1:c.-1180T>G
BT-20	chr12	58335626	A	T	XRCC6BP1	p.S48C	37	60	61.8557	NM_033276.2:c.142A>T	XM_005269223.1:c.-167A>T
BT-20	chr12	60173356	A	T	SLC16A7, SLC16A7, SLC16A7, SLC16A7, SLC16A7	p.T445S, p.T445S, p.T445S, p.T346S, p.T346S	37	37	50	NM_001270622.1:c.1333A>T	NM_001270623.1:c.1333A>T	NM_004731.3:c.1333A>T	NM_004731.4:c.1333A>T	NR_073055.1:n.1773A>T	NR_073056.1:n.1634A>T	XM_005269231.1:c.1333A>T	XM_005269232.1:c.1036A>T	XM_005269233.1:c.1036A>T
BT-20	chr12	62928633	G	A	MON2, MON2, MON2, MON2, MON2, MON2	p.A311T, p.A476T, p.A548T, p.A548T, p.A548T, p.A548T	45	67	59.8214	NM_001278469.1:c.1642G>A	NM_001278470.1:c.1642G>A	NM_001278471.1:c.1642G>A	NM_001278472.1:c.1426G>A	NM_015026.2:c.1642G>A	XM_005268731.1:c.1642G>A	XM_005268732.1:c.1642G>A	XM_005268733.1:c.1642G>A	XM_005268734.1:c.1426G>A	XM_005268735.1:c.1426G>A	XM_005268736.1:c.-22G>A
BT-20	chr12	62959137	A	G	MON2, MON2, MON2, MON2, MON2, MON2, MON2	p.I1148V, p.I1313V, p.I260V, p.I1362V, p.I1385V, p.I1385V, p.I1385V	51	54	51.4286	NM_001278469.1:c.4153A>G	NM_001278470.1:c.4153A>G	NM_001278471.1:c.4084A>G	NM_001278472.1:c.3937A>G	NM_015026.2:c.4153A>G	XM_005268731.1:c.4156A>G	XM_005268732.1:c.4156A>G	XM_005268733.1:c.4153A>G	XM_005268734.1:c.3940A>G	XM_005268735.1:c.3940A>G	XM_005268736.1:c.2488A>G
BT-20	chr12	63954300	C	T	DPY19L2, DPY19L2	p.V757I, p.V204I	74	68	47.8873	NM_173812.4:c.2269G>A
BT-20	chr12	64062023	A	C	DPY19L2	p.S51A	47	33	41.25	NM_173812.4:c.151T>G
BT-20	chr12	64062052	G	A	DPY19L2	p.A41V	42	28	40	NM_173812.4:c.122C>T
BT-20	chr12	64062065	T	C	DPY19L2	p.M37V	43	25	36.7647	NM_173812.4:c.109A>G
BT-20	chr12	64173807	G	A	TMEM5	p.A23T	10	14	58.3333	NM_001278237.1:c.-1047G>A	NM_014254.1:c.67G>A	NM_014254.2:c.67G>A	XM_005268562.1:c.-407G>A	XM_005268563.1:c.-740G>A
BT-20	chr12	64587633	C	A	C12orf66	p.A443S	0	54	100	NM_152440.4:c.1327G>T	XM_005268677.1:c.1327G>T
BT-20	chr12	64609562	C	T	C12orf66	p.M139I	0	86	100	NM_152440.4:c.417G>A	XM_005268677.1:c.417G>A
BT-20	chr12	66546100	A	G	TMBIM4, TMBIM4, TMBIM4, TMBIM4, TMBIM4	p.I135T, p.I88T, p.I88T, p.I57T, p.I88T	37	27	42.1875	NM_016056.2:c.263T>C	XM_005268973.1:c.263T>C	XM_005268969.1:c.404T>C	XM_005268970.1:c.263T>C	XM_005268971.1:c.263T>C	XM_005268972.1:c.263T>C
BT-20	chr12	66597527	A	G	IRAK3	p.H57R	44	37	45.679	NM_001142523.1:c.134-5709A>G	NM_007199.2:c.170A>G	XM_005268606.1:c.53A>G
BT-20	chr12	66605228	A	G	IRAK3, IRAK3	p.I147V, p.I86V	43	37	46.25	NM_001142523.1:c.256A>G	NM_007199.2:c.439A>G	XM_005268606.1:c.322A>G
BT-20	chr12	66698895	T	C	HELB	p.L191P	24	18	42.8571	NM_033647.2:c.572T>C	NM_033647.3:c.572T>C	XM_005269234.1:c.572T>C	XR_245965.1:n.609T>C	XR_245966.1:n.609T>C
BT-20	chr12	66725160	C	T	HELB	p.P966L	29	26	47.2727	NM_033647.2:c.2897C>T	NM_033647.3:c.2897C>T	XM_005269234.1:c.2897C>T	XR_245965.1:n.3010C>T
BT-20	chr12	66725202	C	T	HELB	p.T980I	25	26	50.9804	NM_033647.2:c.2939C>T	NM_033647.3:c.2939C>T	XM_005269234.1:c.2939C>T	XR_245965.1:n.3052C>T
BT-20	chr12	68707287	G	A	MDM1, MDM1, MDM1	p.P272L, p.P517L, p.P552L	55	39	41.4894	NM_001205028.1:c.1550C>T	NM_017440.4:c.1655C>T	XM_005269026.1:c.1685C>T	XM_005269027.1:c.1379C>T
BT-20	chr12	68708761	C	T	MDM1, MDM1, MDM1	p.R209H, p.R454H, p.R489H	0	109	100	NM_001205028.1:c.1361G>A	NM_017440.4:c.1466G>A	XM_005269026.1:c.1496G>A	XM_005269027.1:c.1190G>A
BT-20	chr12	68720627	G	A	MDM1, MDM1, MDM1	p.T103I, p.T103I, p.T103I	0	91	100	NM_001205028.1:c.308C>T	NM_001205029.1:c.*587C>T	NM_017440.4:c.308C>T	NM_020128.2:c.308C>T	XM_005269026.1:c.308C>T	XM_005269027.1:c.308C>T
BT-20	chr12	69744014	C	A	LYZ	p.T88N	32	27	45.7627	XR_110377.1:n.*3187G>T	NM_000239.2:c.263C>A
BT-20	chr12	70065214	T	G	BEST3, BEST3, BEST3, BEST3	p.Q259P, p.Q365P, p.Q365P, p.Q152P	30	21	41.1765	NM_032735.2:c.1094A>C	NM_152439.2:c.455A>C	XM_005268671.1:c.1094A>C	XM_005268672.1:c.776A>C	XM_005268673.1:c.1094A>C	XM_005268674.1:c.*112A>C
BT-20	chr12	70990054	T	C	PTPRB, PTPRB, PTPRB, PTPRB, PTPRB, PTPRB, PTPRB, PTPRB	p.S344G, p.S345G, p.S127G, p.S224G, p.S345G, p.S345G, p.S127G, p.S127G	56	50	47.1698	NM_001109754.1:c.1033A>G	NM_001109754.2:c.1033A>G	NM_001206971.1:c.379A>G	NM_001206972.1:c.379A>G	NM_002837.3:c.379A>G	NM_002837.4:c.379A>G	XR_245948.1:n.1078A>G	XR_245949.1:n.1078A>G
BT-20	chr12	71002893	C	T	PTPRB, PTPRB, PTPRB, PTPRB, PTPRB, PTPRB, PTPRB, PTPRB	p.R311K, p.R312K, p.R94K, p.R191K, p.R312K, p.R312K, p.R94K, p.R94K	32	32	50	NM_001109754.1:c.935G>A	NM_001109754.2:c.935G>A	NM_001206971.1:c.281G>A	NM_001206972.1:c.281G>A	NM_002837.3:c.281G>A	NM_002837.4:c.281G>A	XR_245948.1:n.980G>A	XR_245949.1:n.980G>A
BT-20	chr12	71139664	T	C	PTPRR, PTPRR, PTPRR, PTPRR, PTPRR	p.K163R, p.K314R, p.K108R, p.K69R, p.K202R	0	91	100	NM_001207015.1:c.605A>G	NM_001207016.1:c.323A>G	NM_002849.2:c.941A>G	NM_002849.3:c.941A>G	NM_130846.1:c.206A>G	NM_130846.2:c.206A>G	NR_073474.1:n.621A>G
BT-20	chr12	71523134	A	C	TSPAN8, TSPAN8, TSPAN8	p.S213A, p.S213A, p.S213A	1	181	99.4505	NM_004616.2:c.637T>G
BT-20	chr12	71533534	C	G	TSPAN8, TSPAN8, TSPAN8	p.G73A, p.G73A, p.G73A	0	39	100	NM_004616.2:c.218G>C
BT-20	chr12	72083443	G	A	TMEM19, TMEM19	p.G68D, p.G54D	58	84	59.1549	XM_002343198.1:c.-121C>T	NM_018279.3:c.203G>A	XM_005269003.1:c.203G>A
BT-20	chr12	76443541	C	A	NAP1L1, NAP1L1, NAP1L1, NAP1L1, NAP1L1, NAP1L1, NAP1L1	p.D362Y, p.D362Y, p.D362Y, p.D179Y, p.D362Y, p.D293Y, p.D319Y	0	43	100	NM_004537.4:c.1084G>T	NM_139207.2:c.1084G>T	XM_005268895.1:c.1300G>T	XM_005268896.1:c.1300G>T	XM_005268897.1:c.1267G>T	XM_005268898.1:c.1117G>T	XM_005268899.1:c.1117G>T	XM_005268900.1:c.958G>T	XM_005268901.1:c.928G>T	XM_005268902.1:c.895G>T	XM_005268903.1:c.880G>T	XM_005268904.1:c.535G>T	XR_245929.1:n.1300G>T	XR_245930.1:n.1300G>T	XR_245931.1:n.1267G>T	XR_245932.1:n.1223G>T
BT-20	chr12	77449790	A	G	E2F7	p.F72L	0	101	100	NM_203394.2:c.214T>C
BT-20	chr12	78225374	A	G	NAV3, NAV3	p.T45A, p.T45A	0	52	100	NM_014903.4:c.133A>G	XM_005269214.1:c.133A>G	XM_005269215.1:c.133A>G
BT-20	chr12	80747242	A	G	OTOGL	p.I1840V	0	17	100	NM_173591.3:c.5518A>G	XM_005268802.1:c.5569A>G	XM_002343203.1:c.5236A>G
BT-20	chr12	80761430	G	A	OTOGL, OTOGL, OTOGL	p.A2132T, p.A12T, p.A151T	0	37	100	NM_173591.3:c.6394G>A	XM_005268802.1:c.6445G>A	XM_002343203.1:c.6112G>A
BT-20	chr12	80765800	A	G	OTOGL, OTOGL, OTOGL	p.N2237S, p.N117S, p.N256S	0	20	100	NM_173591.3:c.6710A>G	XM_005268802.1:c.6761A>G	XM_002343203.1:c.6428A>G
BT-20	chr12	80899901	C	A	PTPRQ	p.Q619K	0	59	100	NM_001145026.1:c.1917C>A
BT-20	chr12	82792787	C	A	C12orf26	p.Q249K	0	53	100	NM_032230.1:c.745C>A	NM_032230.2:c.745C>A	XM_005269184.1:c.745C>A	XM_005269185.1:c.745C>A	XM_005269186.1:c.745C>A
BT-20	chr12	89917518	A	G	GALNT4, POC1B-GALNT4	p.I270T, p.I267T	0	25	100	NM_003774.3:c.809T>C	NM_003774.4:c.809T>C	NM_001199781.1:c.800T>C	NM_001199782.1:c.361-68T>C	NM_001199777.1:c.-27+1379T>C	NM_172240.2:c.100+1379T>C	NR_037659.1:n.467+1379T>C	NR_037660.1:n.448+1379T>C	NM_172240.1:c.100+1379T>C
BT-20	chr12	92818482	C	T	CLLU1	p.S9F	0	86	100	NM_001025233.1:c.26C>T	NR_027932.1:n.306-672C>T	NR_027933.1:n.305+2871C>T	NM_001025232.1:c.53-2070G>A
BT-20	chr12	93150102	T	C	PLEKHG7	p.M212T	0	96	100	NM_001004330.2:c.635T>C	XM_005268874.1:c.1091T>C
BT-20	chr12	93196422	T	G	EEA1	p.K810Q	0	83	100	NM_003566.3:c.2428A>C
BT-20	chr12	94543243	G	A	PLXNC1	p.V166M	0	20	100	NM_005761.1:c.496G>A	NM_005761.2:c.496G>A
BT-20	chr12	94620432	G	T	PLXNC1	p.R614S	0	114	100	NM_005761.1:c.1842G>T	NM_005761.2:c.1842G>T
BT-20	chr12	96374614	C	T	HAL, HAL, HAL	p.V231I, p.V439I, p.V439I	1	45	97.8261	NM_001258333.1:c.691G>A	NM_001258334.1:c.1315G>A	NM_002108.2:c.1315G>A	NM_002108.3:c.1315G>A	XM_005268820.1:c.1315G>A	XM_005268821.1:c.1012G>A
BT-20	chr12	98927830	C	G	TMPO	p.Q599E	0	48	100	NM_001032283.1:c.565+2214C>G	NM_001032283.2:c.565+2214C>G	NM_001032284.1:c.565+2214C>G	NM_001032284.2:c.565+2214C>G	NM_003276.1:c.1795C>G	NM_003276.2:c.1795C>G	XM_005269130.1:c.565+2214C>G	XM_005269131.1:c.889C>G	XM_005269132.1:c.565+2214C>G
BT-20	chr12	99007623	C	T	IKBIP	p.G265S	0	86	100	NM_201612.1:c.793G>A	NM_201612.2:c.793G>A	NM_201613.1:c.*462G>A	NM_201613.2:c.*462G>A
BT-20	chr12	101750814	T	A	UTP20	p.L1882Q	0	90	100	NM_014503.2:c.5645T>A
BT-20	chr12	103696182	T	G	C12orf42, C12orf42, C12orf42	p.S263R, p.S263R, p.S168R	0	38	100	NM_001099336.1:c.787A>C	NM_001099336.2:c.787A>C	NM_001278419.1:c.502A>C	NM_001278420.1:c.502A>C	NM_198521.2:c.787A>C	NM_198521.3:c.787A>C	NR_103526.1:n.390-25194A>C
BT-20	chr12	103872172	T	G	C12orf42, C12orf42	p.E11D, p.E11D	0	43	100	NM_001099336.1:c.33A>C	NM_001099336.2:c.33A>C	NM_001278419.1:c.-348A>C	NM_001278420.1:c.-348A>C	NM_198521.2:c.33A>C	NM_198521.3:c.33A>C	NR_103526.1:n.163A>C
BT-20	chr12	104380734	G	A	TDG, TDG, TDG, TDG	p.V155M, p.V367M, p.V363M, p.V224M	0	105	100	NM_003211.4:c.1099G>A	XM_005269124.1:c.670G>A	XM_005269125.1:c.487G>A	NM_031302.3:c.*2452C>T	XM_005269169.1:c.*2452C>T	XM_005269170.1:c.*2452C>T	XM_005269171.1:c.*2452C>T
BT-20	chr12	105380152	A	C	C12orf45	p.K8Q	0	104	100	NM_152318.2:c.22A>C
BT-20	chr12	105425660	T	A	ALDH1L2, ALDH1L2	p.D221V, p.D766V	1	123	99.1935	NM_001034173.2:c.2297A>T	NM_001034173.3:c.2297A>T	NR_027752.1:n.2376A>T
BT-20	chr12	105546172	G	A	KIAA1033, KIAA1033, KIAA1033	p.V902I, p.V901I, p.V713I	0	69	100	NM_015275.1:c.2701G>A	XM_005268742.1:c.2704G>A	XM_005268743.1:c.2140G>A	XM_005268744.1:c.2137G>A	XM_005268745.1:c.*4743G>A	XM_005268746.1:c.*4743G>A	XR_245916.1:n.2791G>A
BT-20	chr12	106460938	G	C	NUAK1	p.P543R	0	47	100	NM_014840.2:c.1628C>G
BT-20	chr12	106633569	C	T	CKAP4	p.A348T	0	42	100	NM_006825.3:c.1042G>A	XM_001715433.1:c.627C>T
BT-20	chr12	107713511	G	C	BTBD11, BTBD11, BTBD11	p.G265A, p.G265A, p.G265A	0	12	100	NM_001018072.1:c.794G>C
BT-20	chr12	108954862	G	C	SART3, SART3, SART3, SART3	p.D23E, p.D23E, p.D23E, p.D23E	1	46	97.8723	NM_014301.3:c.-1708G>C	NM_213595.2:c.-1537G>C	XM_005268760.1:c.-1537G>C	XM_005268761.1:c.-1537G>C	NM_014706.3:c.69C>G	XM_005269241.1:c.69C>G	XM_005269242.1:c.69C>G
BT-20	chr12	108985945	A	G	TMEM119, TMEM119	p.I72T, p.I72T	0	26	100	NM_181724.2:c.215T>C
BT-20	chr12	109696838	G	A	ACACB, ACACB, ACACB	p.V2141I, p.V2141I, p.V807I	0	51	100	NM_001093.3:c.6421G>A	XM_005253876.1:c.6421G>A	XM_005253877.1:c.4066G>A	XR_243000.1:n.6713G>A
BT-20	chr12	111786082	G	C	CUX2	p.V1472L	0	16	100	NM_015267.2:c.4414G>C	NM_015267.3:c.4414G>C
BT-20	chr12	113553481	C	T	RASAL1, RASAL1, RASAL1, RASAL1, RASAL1, RASAL1, RASAL1	p.R321H, p.R321H, p.R321H, p.R321H, p.R321H, p.R321H, p.R321H	0	78	100	NM_001193520.1:c.962G>A	NM_001193521.1:c.962G>A	NM_004658.1:c.962G>A	NM_004658.2:c.962G>A	XM_005253950.1:c.962G>A	XM_005253951.1:c.962G>A	XM_005253952.1:c.962G>A	XM_005253953.1:c.536G>A
BT-20	chr12	114377899	G	C	RBM19, RBM19, RBM19	p.Q602E, p.Q602E, p.Q602E	0	36	100	NM_001146698.1:c.1804C>G	NM_001146699.1:c.1804C>G	NM_016196.2:c.1804C>G	NM_016196.3:c.1804C>G	XM_005254009.1:c.1804C>G
BT-20	chr12	115110081	G	C	TBX3, TBX3	p.S579R, p.S599R	0	3	100	NM_005996.3:c.1737C>G	NM_016569.3:c.1797C>G	XM_002343218.1:c.637G>C
BT-20	chr12	119866533	A	G	CCDC60	p.I46V	0	82	100	NM_178499.3:c.136A>G	XM_005253854.1:c.136A>G
BT-20	chr12	120575549	A	C	GCN1L1	p.Y2155D	0	50	100	NM_006836.1:c.6463T>G	XM_005253825.1:c.6283T>G
BT-20	chr12	120661977	T	C	PXN, PXN, PXN	p.S73G, p.S73G, p.S73G	0	51	100	XM_003846264.1:c.-4173A>G	NM_001080855.1:c.217A>G	NM_001080855.2:c.217A>G	NM_001243756.1:c.217A>G	NM_002859.2:c.217A>G	NM_002859.3:c.217A>G	NM_025157.3:c.-183A>G	NM_025157.4:c.-183A>G	XM_005253910.1:c.235A>G	XM_005253911.1:c.235A>G	XM_005253912.1:c.235A>G	XM_005253913.1:c.235A>G	XM_005253914.1:c.235A>G	XM_005253915.1:c.211A>G	XM_005253916.1:c.235A>G	XR_243019.1:n.1283A>G	XR_243020.1:n.328A>G
BT-20	chr12	120907309	T	A	SRSF9, SRSF9	p.Y35F, p.Y35F	0	154	100	NM_003769.2:c.104A>T	NM_001037494.1:c.-605T>A
BT-20	chr12	121437221	T	C	HNF1A	p.L551S	0	25	100	NM_022895.1:c.*4735A>G	XM_005253927.1:c.*4735A>G	XM_005253928.1:c.*4735A>G	XM_005253929.1:c.*4735A>G	XM_005253930.1:c.*4735A>G	NM_000545.4:c.1623+29T>C	NM_000545.5:c.1623+29T>C	XM_005253931.1:c.1652T>C	XM_005253932.1:c.*2422T>C
BT-20	chr12	121600253	T	C	P2RX7, P2RX7	p.Y65H, p.Y155H	0	38	100	NM_002562.4:c.463T>C	NM_002562.5:c.463T>C	NR_033948.1:n.745T>C	NR_033949.1:n.745T>C	NR_033950.1:n.759T>C	NR_033951.1:n.606T>C	NR_033952.1:n.533T>C	NR_033953.1:n.446T>C	NR_033954.1:n.579+1476T>C	NR_033955.1:n.606T>C	NR_033956.1:n.533T>C	XM_005253890.1:c.193T>C	XM_005253891.1:c.23+1476T>C	XM_005253892.1:c.-268T>C	XM_005253893.1:c.-268T>C	XR_243010.1:n.606T>C
BT-20	chr12	121615103	G	A	P2RX7, P2RX7, P2RX7, P2RX7	p.A59T, p.A178T, p.A258T, p.A348T	0	105	100	NM_002562.4:c.1042G>A	NM_002562.5:c.1042G>A	NR_033948.1:n.1408G>A	NR_033949.1:n.1324G>A	NR_033950.1:n.1285G>A	NR_033951.1:n.1269G>A	NR_033952.1:n.1196G>A	NR_033953.1:n.1109G>A	NR_033954.1:n.1088G>A	NR_033955.1:n.1048G>A	NR_033956.1:n.975G>A	XM_005253890.1:c.772G>A	XM_005253891.1:c.532G>A	XM_005253892.1:c.175G>A	XM_005253893.1:c.175G>A	XR_243010.1:n.1002G>A
BT-20	chr12	121622520	A	T	P2RX7, P2RX7, P2RX7, P2RX7	p.N279I, p.N398I, p.N478I, p.N568I	0	51	100	NM_002562.4:c.1703A>T	NM_002562.5:c.1703A>T	NR_033948.1:n.2069A>T	NR_033949.1:n.1985A>T	NR_033950.1:n.1946A>T	NR_033951.1:n.1930A>T	NR_033952.1:n.1857A>T	NR_033953.1:n.1770A>T	NR_033954.1:n.1749A>T	NR_033955.1:n.1709A>T	NR_033956.1:n.1636A>T	XM_005253890.1:c.1433A>T	XM_005253891.1:c.1193A>T	XM_005253892.1:c.836A>T	XM_005253893.1:c.836A>T	XR_243010.1:n.*4289A>T
BT-20	chr12	122617989	A	G	MLXIP, MLXIP, MLXIP, MLXIP	p.E3G, p.E396G, p.E3G, p.E147G	1	81	98.7805	NM_014938.3:c.1190A>G	NM_014938.4:c.1190A>G
BT-20	chr12	122689181	C	G	B3GNT4	p.P6A	0	97	100	NM_030765.2:c.16C>G	XM_005253620.1:c.-10+833C>G	NM_001098519.1:c.*1192C>G	NM_152759.4:c.*1192C>G	XR_242953.1:n.*2646C>G	NM_001278302.1:c.*3747G>C	NM_001278303.1:c.*3747G>C	NM_001278304.1:c.*3747G>C	NM_001278342.1:c.*3747G>C	NM_019887.4:c.*3747G>C	NM_019887.5:c.*3747G>C	NM_138929.3:c.*3747G>C	NM_138930.3:c.*3747G>C	NR_024600.1:n.*3028G>C	NR_024601.1:n.*3028G>C	XM_002343219.1:c.-4238G>C
BT-20	chr12	122812503	G	C	CLIP1, CLIP1, CLIP1, CLIP1	p.D1080E, p.D1034E, p.D655E, p.D1069E	0	39	100	NM_001247997.1:c.3240C>G	NM_002956.2:c.3207C>G	NM_198240.1:c.3102C>G	XM_005253593.1:c.3240C>G	XM_005253594.1:c.3240C>G	XM_005253595.1:c.3240C>G	XM_005253596.1:c.3207C>G	XM_005253597.1:c.3135C>G	XM_005253598.1:c.3123C>G	XM_005253599.1:c.3102C>G
BT-20	chr12	123067349	A	G	KNTC1	p.Q1027R	0	30	100	NM_014708.4:c.3080A>G	XM_005253654.1:c.2271+8422A>G
BT-20	chr12	124265687	T	C	DNAH10	p.S167P	0	57	100	NM_207437.3:c.499T>C	XM_005253555.1:c.682T>C
BT-20	chr12	124325977	T	G	DNAH10	p.L1631V	0	104	100	NM_207437.3:c.4891T>G	XM_005253555.1:c.5245T>G
BT-20	chr12	125434580	C	T	DHX37, DHX37	p.R168Q, p.R1081Q	0	79	100	NM_032656.2:c.3242G>A	NM_032656.3:c.3242G>A	XM_005253590.1:c.3242G>A
BT-20	chr12	125438516	T	C	DHX37	p.S869G	0	54	100	NM_032656.2:c.2605A>G	NM_032656.3:c.2605A>G	XM_005253590.1:c.2605A>G
BT-20	chr12	128900005	G	A	TMEM132C	p.V272I	0	70	100	NM_001136103.1:c.478G>A	NM_001136103.2:c.814G>A
BT-20	chr12	129189941	G	A	TMEM132C	p.G810R	0	42	100	NM_001136103.1:c.2092G>A	NM_001136103.2:c.2428G>A
BT-20	chr12	130185048	A	G	TMEM132D	p.V92A	0	92	100	NM_133448.2:c.275T>C
BT-20	chr12	131276448	G	T	STX2	p.P267H	0	68	100	NM_001980.2:c.861C>A	NM_001980.3:c.861C>A	NM_194356.1:c.*120C>A	NM_194356.2:c.*120C>A	XM_005253556.1:c.*59C>A	XM_005253557.1:c.800C>A
BT-20	chr12	131306314	C	G	STX2, STX2, STX2	p.S42T, p.S42T, p.S42T	0	90	100	NM_001980.2:c.125G>C	NM_001980.3:c.125G>C	NM_194356.1:c.125G>C	NM_194356.2:c.125G>C	XM_005253556.1:c.125G>C	XM_005253557.1:c.125G>C
BT-20	chr12	132237848	T	C	SFSWAP, SFSWAP, SFSWAP, SFSWAP	p.L421P, p.L421P, p.L295P, p.L214P	0	82	100	NM_001261411.1:c.1262T>C	NM_004592.2:c.1262T>C	NM_004592.3:c.1262T>C
BT-20	chr12	132326298	G	A	MMP17, MMP17	p.R195H, p.R279H	0	27	100	NM_016155.4:c.836G>A
BT-20	chr12	132401566	C	T	ULK1	p.P714L	0	33	100	NM_003565.1:c.2141C>T	NM_003565.2:c.2141C>T
BT-20	chr12	132403161	A	G	ULK1	p.T816A	0	39	100	NM_003565.1:c.2446A>G	NM_003565.2:c.2446A>G
BT-20	chr12	132426187	G	T	PUS1, PUS1, PUS1, PUS1	p.G271C, p.G271C, p.G299C, p.G246C	0	45	100	NM_001002019.1:c.811G>T	NM_001002019.2:c.811G>T	NM_001002020.1:c.811G>T	NM_001002020.2:c.811G>T	NM_025215.4:c.895G>T	NM_025215.5:c.895G>T	XM_002343226.1:c.165C>A
BT-20	chr12	132626668	T	C	DDX51	p.Q295R	0	51	100	NM_024078.1:c.-2366T>C	NM_175066.3:c.884A>G
BT-20	chr12	132688115	C	T	GALNT9, GALNT9, GALNT9, GALNT9	p.A257T, p.A400T, p.A34T, p.A174T	0	40	100	NM_001122636.1:c.1201G>A	NM_021808.3:c.100G>A
BT-20	chr12	132824450	G	T	GALNT9	p.P364T	0	25	100	NM_001122636.1:c.1080+10C>A
BT-20	chr12	133146805	G	A	FBRSL1	p.A329T	0	2	100	NM_001142641.1:c.985G>A	XM_005266171.1:c.985G>A	XM_005266172.1:c.985G>A	XM_005266173.1:c.985G>A	XM_005266174.1:c.985G>A	XM_005266175.1:c.985G>A	XM_005266176.1:c.985G>A	XM_005266177.1:c.985G>A	XM_005266178.1:c.985G>A	XM_005266179.1:c.688G>A	XM_005266180.1:c.985G>A
BT-20	chr12	133181399	T	C	LOC100507055	p.R42G	0	34	100	XM_928321.4:c.124A>G	XM_003118887.1:c.75+47A>G	XM_003118888.1:c.124A>G	NM_001195520.1:c.124A>G	XM_005266148.1:c.124A>G	XM_005266149.1:c.75+47A>G
BT-20	chr12	133182818	G	A	LOC100507055	p.T7M	0	94	100	XM_928321.4:c.20C>T	XM_003118887.1:c.-1298C>T	XM_003118888.1:c.20C>T	NM_001195520.1:c.20C>T	XM_005266148.1:c.20C>T	XM_005266149.1:c.-1298C>T
BT-20	chr12	133357412	T	C	GOLGA3, GOLGA3	p.K1185R, p.K1185R	0	30	100	NM_001172557.1:c.*3200A>G	NM_005895.3:c.3554A>G	XM_005266162.1:c.3554A>G	XM_005266163.1:c.3434A>G	XM_005266164.1:c.3434A>G	XM_005266165.1:c.3434A>G	XM_005266166.1:c.3281A>G	XM_005266167.1:c.2981A>G
BT-20	chr12	133428242	G	A	CHFR, CHFR, CHFR, CHFR, CHFR	p.A485V, p.A497V, p.A405V, p.A496V, p.A456V	0	50	100	NM_001161344.1:c.1490C>T	NM_001161345.1:c.1487C>T	NM_001161346.1:c.1454C>T	NM_001161347.1:c.1214C>T	NM_018223.1:c.1367C>T	NM_018223.2:c.1367C>T	XM_005266170.1:c.1613C>T	XR_245348.1:n.1555C>T	XR_245349.1:n.1525C>T	XR_245350.1:n.1339C>T	XR_245351.1:n.1433C>T	XR_245352.1:n.1339C>T
BT-20	chr12	133780309	G	T	ZNF268, ZNF268, ZNF268, ZNF268, ZNF268, ZNF268, ZNF268	p.L679F, p.L518F, p.L518F, p.L596F, p.L679F, p.L518F, p.L518F	0	85	100	NM_001165881.2:c.2037G>T	NM_001165882.2:c.1788G>T	NM_001165883.1:c.*1406G>T	NM_001165884.2:c.*1406G>T	NM_001165885.1:c.*1406G>T	NM_001165886.1:c.*1406G>T	NM_001165887.1:c.*1561G>T	NM_003415.1:c.2037G>T	NM_003415.2:c.2037G>T	NM_152943.2:c.*1561G>T	XM_005266152.1:c.1788G>T	XM_005266153.1:c.1554G>T
BT-20	chr13	20398669	T	C	ZMYM5, ZMYM5	p.H653R, p.H477R	0	152	100	NM_001142684.1:c.1958A>G	XM_005266593.1:c.1958A>G	XM_005266594.1:c.1958A>G	XM_005266595.1:c.1412A>G
BT-20	chr13	20398742	C	T	ZMYM5, ZMYM5	p.V629I, p.V453I	0	166	100	NM_001142684.1:c.1885G>A	XM_005266593.1:c.1885G>A	XM_005266594.1:c.1885G>A	XM_005266595.1:c.1339G>A
BT-20	chr13	20716533	G	T	GJA3, GJA3	p.L299M, p.L299M	0	9	100	NM_021954.3:c.895C>A	XM_005266353.1:c.895C>A
BT-20	chr13	21205192	G	A	IFT88, IFT88, IFT88, IFT88, IFT88, IFT88	p.S426N, p.S446N, p.S73N, p.S445N, p.S201N, p.S455N	0	113	100	NM_006531.3:c.1337G>A	NM_175605.3:c.1364G>A	XM_005266546.1:c.1508G>A	XM_005266547.1:c.1451G>A	XM_005266548.1:c.1421G>A	XM_005266549.1:c.1406G>A	XM_005266550.1:c.1397G>A	XM_005266551.1:c.1508G>A	XM_005266552.1:c.1508G>A	XM_005266553.1:c.1364G>A	XM_005266554.1:c.1337G>A	XM_005266555.1:c.1280G>A	XR_245399.1:n.2341G>A
BT-20	chr13	24411772	T	C	MIPEP	p.S488G	0	124	100	NM_005932.2:c.1462A>G	NM_005932.3:c.1462A>G	XM_005266405.1:c.1276A>G
BT-20	chr13	25008588	A	G	PARP4	p.I1564T	0	120	100	NM_006437.3:c.4691T>C
BT-20	chr13	25008630	A	G	PARP4	p.L1550P	0	132	100	NM_006437.3:c.4649T>C
BT-20	chr13	25008903	G	T	PARP4	p.S1459Y	0	140	100	NM_006437.3:c.4376C>A
BT-20	chr13	25009099	A	C	PARP4	p.S1394A	0	77	100	NM_006437.3:c.4180T>G
BT-20	chr13	25009297	G	T	PARP4	p.P1328T	6	142	95.9459	NM_006437.3:c.3982C>A
BT-20	chr13	25020863	G	A	PARP4	p.R1108C	0	50	100	NM_006437.3:c.3322C>T
BT-20	chr13	25027744	A	G	PARP4, PARP4	p.M936T, p.M936T	1	86	98.8506	NM_006437.3:c.2807T>C
BT-20	chr13	25029218	C	T	PARP4, PARP4	p.A899T, p.A899T	0	80	100	NM_006437.3:c.2695G>A
BT-20	chr13	25378476	A	G	RNF17, RNF17, RNF17, RNF17	p.H526R, p.H667R, p.H606R, p.H667R	0	102	100	NM_001184993.1:c.2000A>G	NM_031277.2:c.2000A>G	XM_005266472.1:c.2060A>G	XM_005266473.1:c.2060A>G	XM_005266474.1:c.1817A>G
BT-20	chr13	25440318	G	A	RNF17, RNF17, RNF17, RNF17, RNF17	p.E390K, p.E1376K, p.E1319K, p.E1380K, p.E572K	0	102	100	NM_001184993.1:c.4126G>A	NM_031277.2:c.4138G>A	XM_005266472.1:c.4327G>A	XM_005266473.1:c.4198G>A	XM_005266474.1:c.3955G>A
BT-20	chr13	25479541	A	C	CENPJ	p.S879A	0	140	100	NM_018451.3:c.2635T>G	NM_018451.4:c.2635T>G	NR_047594.1:n.2830T>G	NR_047595.1:n.2830T>G
BT-20	chr13	25486911	G	T	CENPJ	p.P85T	1	248	99.5984	NM_018451.3:c.253C>A	NM_018451.4:c.253C>A	NR_047594.1:n.448C>A	NR_047595.1:n.448C>A
BT-20	chr13	25744304	G	T	FAM123A, FAM123A, FAM123A	p.A366E, p.A366E, p.A485E	0	74	100	NM_152704.2:c.1454C>A	NM_199138.1:c.1097C>A	XM_005266279.1:c.1454C>A	XM_005266280.1:c.1454C>A	XM_005266281.1:c.1097C>A	XR_245411.1:n.*4709C>A
BT-20	chr13	25831888	T	C	MTMR6, MTMR6, MTMR6	p.I113V, p.I319V, p.I319V	0	126	100	NM_004685.3:c.955A>G	XM_005266591.1:c.1069A>G
BT-20	chr13	28009920	G	C	MTIF3, MTIF3, MTIF3, MTIF3, MTIF3, MTIF3	p.F243L, p.F243L, p.F243L, p.F243L, p.F243L, p.F243L	0	133	100	NM_002097.2:c.*186G>C	NM_001166261.1:c.729C>G	NM_001166262.1:c.729C>G	NM_001166263.1:c.729C>G	NM_152912.3:c.729C>G	NM_152912.4:c.729C>G	XM_005266283.1:c.729C>G
BT-20	chr13	28143229	A	G	LNX2, LNX2	p.S198P, p.S198P	0	81	100	NM_153371.3:c.592T>C	XM_005266293.1:c.592T>C
BT-20	chr13	28537317	G	A	CDX2	p.P293S	0	63	100	XM_002343234.1:c.*568G>A	NM_001265.3:c.877C>T	NM_001265.4:c.877C>T
BT-20	chr13	28562605	T	G	PRHOXNB	p.Q57P	0	123	100	NM_001105577.1:c.170A>C
BT-20	chr13	29898768	A	C	MTUS2	p.Q952P	1	83	98.8095	NM_001033602.2:c.2855A>C	XM_005266320.1:c.2855A>C
BT-20	chr13	31036642	C	G	HMGB1	p.M168I	0	439	100	NM_002128.4:c.471+33G>C	XM_005266363.1:c.471+33G>C	XM_005266364.1:c.471+33G>C	XM_005266365.1:c.471+33G>C	XM_005266366.1:c.471+33G>C	XM_005266367.1:c.471+33G>C	XM_005266368.1:c.471+33G>C
BT-20	chr13	31480827	A	G	C13orf33	p.R59G	0	4	100	NR_038287.1:n.1438-22630T>C	XR_110112.1:n.1547-22630T>C	NM_032849.3:c.175A>G
BT-20	chr13	31891746	G	A	B3GALTL	p.E370K	0	223	100	NM_194318.3:c.1108G>A
[truncated: 27,586 more rows]
[truncated: 23 more columns]
