# Supplementary material for: Evaluation of Hybridization Capture Versus Amplicon‐Based Methods for Whole‐Exome Sequencing
Source: Hum Mutat. 2015 Jul 15;36(9):903–14. doi: 10.1002/humu.22825 (PMC4832303; doi:10.1002/humu.22825)
Supplement: Supplementary file 1 — Figure S1 Supporting Table S1 | General sample features Supporting Table S7 | VarScan2 single‐sample SNVs from SureSelect in commonly targeted bases Supporting Table S8 | VarScan2 single‐sample SNVs from SeqCap in commonly targeted bases Supporting Table S9 | VarScan2 single‐sample SNVs from HaloPlex in commonly targeted bases Supporting Table S10 | GATK single‐sample SNVs from SureSelect in commonly targeted bases Supporting Table S10 | GATK single‐sample SNVs from SeqCap in commonly targeted bases Supporting Table S12 | GATK single‐sample SNVs from HaloPlex in commonly targeted bases Supporting Table S13 | MuTect single‐sample SNVs from SureSelect in commonly targeted bases Supporting Table S14 | MuTect single‐sample SNVs from SeqCap in commonly targeted bases Supporting Table S15 | MuTect single‐sample SNVs from HaloPlex in commonly targeted bases Supporting Table S16 | Ion Torrent Suite single‐sample SNVs from AmpliSeq in commonly targeted bases Supporting Table S20 | SureCall single‐sample SNVs from HaloPlex in commonly targeted bases Table S21 | Number/Percent of SNVs in the CCLE in commonly targeted regions called by each technology Supporting Table S22 | Reasons Different Technologies Missed CCLE Mutations in Commonly Targeted Regions Supporting Table S23 | Indels in Commonly Targeted Regions Supporting Table S24 | Comparison of CNV calling HCC‐2218 to HCC‐2218BL on VarScan2 and SNP array [file HUMU-36-903-s001.zip › humu22825-sup-00012-Table S15.xlsx]

## Sheet: Sheet1
Supporting Table S15 | MuTect single-sample SNVs from HaloPlex in commonly targeted bases
Sample	Chromosome	Position	Ref	Alt	Genes	Associated Amino Acid Changes	# Ref Supporting Reads	# Alt Supporting Reads	Var Freq (%)	Coding Variant(s)
BT-20	chr1	888659	T	C	NOC2L, NOC2L, NOC2L	p.I300V, p.I97V, p.I300V	0	282	100	NM_015658.3:c.898A>G	XM_005244739.1:c.898A>G
BT-20	chr1	897564	T	C	KLHL17, KLHL17	p.F159S, p.F159S	0	113	100	NM_015658.3:c.-2944A>G	XM_005244739.1:c.-2944A>G	NM_001160184.1:c.-4348T>C	NM_032129.1:c.-4348T>C	NM_032129.2:c.-4348T>C	XM_005244809.1:c.-4348T>C	NM_198317.1:c.711+137T>C	NM_198317.2:c.711+137T>C	XM_005244744.1:c.556-102T>C	XM_005244745.1:c.-277T>C
BT-20	chr1	909238	G	C	PLEKHN1, PLEKHN1, PLEKHN1	p.R487P, p.R539P, p.R452P	0	23	100	NM_001160184.1:c.1355G>C	NM_032129.1:c.1460G>C	NM_032129.2:c.1460G>C	XM_005244809.1:c.1616G>C	NR_027693.1:n.*1341C>G	XR_039827.1:n.*1341C>G
BT-20	chr1	1179762	G	A	FAM132A	p.P98L	70	53	43.0894	NM_001014980.1:c.293C>T	NM_001014980.2:c.293C>T
BT-20	chr1	1223058	G	A	SCNN1D, SCNN1D, SCNN1D, SCNN1D, SCNN1D	p.G305S, p.G371S, p.G94S, p.G305S, p.G469S	14	23	62.1622	NM_001130413.1:c.1111G>A	NM_001130413.2:c.1405G>A	NM_001130413.3:c.1405G>A	NM_002978.2:c.913G>A	NR_037668.1:n.1900G>A	NR_037668.2:n.1537G>A	NM_030649.2:c.*5886C>T	XM_005244714.1:c.*5886C>T	XM_005244715.1:c.*5886C>T	XM_005244716.1:c.*5886C>T	XM_005244717.1:c.*5886C>T
BT-20	chr1	1246004	A	G	PUSL1	p.Y13C	0	213	100	NM_001256456.1:c.*1235T>C	NM_001256460.1:c.*1235T>C	NM_001256462.1:c.*1235T>C	NM_001256463.1:c.*1235T>C	NM_017871.4:c.*1235T>C	NM_017871.5:c.*1235T>C	XM_005244761.1:c.*1235T>C	XM_005244762.1:c.*1235T>C	XM_005244763.1:c.*1235T>C	XR_241032.1:n.*976T>C	NM_153339.1:c.645-10A>G	XM_005244720.1:c.620-10A>G	XR_241027.1:n.682-10A>G	NM_030649.2:c.-2809T>C	XM_005244714.1:c.-2809T>C	XM_005244715.1:c.-2809T>C	XM_005244716.1:c.-3452T>C
BT-20	chr1	1289446	C	T	MXRA8, MXRA8, MXRA8, MXRA8, MXRA8	p.D396N, p.D387N, p.D396N, p.D295N, p.D396N	119	108	47.5771	NM_032348.2:c.1186G>A	XM_005244757.1:c.1186G>A	XM_005244758.1:c.1186G>A	XM_005244759.1:c.1159G>A	XM_005244760.1:c.883G>A	NM_004421.2:c.-5001G>A	XM_005244731.1:c.-5001G>A	XM_005244732.1:c.-5001G>A	XM_005244733.1:c.-5001G>A	XM_005244734.1:c.-5001G>A	XM_005244819.1:c.-2545G>A	XM_002342019.1:c.201+280C>T
BT-20	chr1	1551927	T	C	MIB2, MIB2, MIB2, MIB2, MIB2	p.F72L, p.F72L, p.F72L, p.F72L, p.F72L	172	162	48.503	NM_001170686.1:c.214T>C	NM_001170687.1:c.214T>C	NM_001170688.1:c.214T>C	NM_001170689.1:c.-90T>C	NM_080875.1:c.43T>C	NM_080875.2:c.214T>C	NR_033183.1:n.259T>C
BT-20	chr1	1650845	G	A	CDK11B, CDK11B, CDK11B, CDK11A, CDK11A, CDK11A, CDK11B, CDK11A, CDK11B, CDK11A, CDK11B, CDK11A, CDK11B, CDK11B, CDK11B, CDK11A	p.R59W, p.R93W, p.R93W, p.R93W, p.R93W, p.R93W, p.R93W, p.R93W, p.R93W, p.R93W, p.R93W, p.R93W, p.R93W, p.R93W, p.R59W, p.R93W	0	45	100	NM_024011.2:c.277C>T	NM_033529.2:c.277C>T	XM_005244780.1:c.277C>T	XM_005244781.1:c.277C>T	XM_005244782.1:c.277C>T	XM_005244783.1:c.277C>T	XM_005244784.1:c.277C>T	XM_005244785.1:c.277C>T	XM_005244786.1:c.277C>T	XM_005244787.1:c.277C>T	XM_005244788.1:c.-202C>T	XM_005244789.1:c.-757C>T	XM_005244790.1:c.-796C>T	XR_241041.1:n.593C>T
BT-20	chr1	1686040	G	T	NADK, NADK, NADK, NADK, NADK	p.N407K, p.N140K, p.N262K, p.N230K, p.N262K	98	98	50	NM_001198993.1:c.786C>A	NM_001198994.1:c.1221C>A	NM_001198995.1:c.690C>A	NM_023018.3:c.786C>A	NM_023018.4:c.786C>A	XM_005244777.1:c.1221C>A	XM_005244778.1:c.786C>A	XR_241040.1:n.956C>A
BT-20	chr1	1849529	A	G	TMEM52, TMEM52	p.M141T, p.M126T	13	19	59.375	XM_005244811.1:c.*4197T>C	XM_005244812.1:c.*4197T>C	NM_001003808.1:c.*4197T>C	XM_003403417.1:c.*4197T>C	NM_178545.3:c.422T>C	XM_005244746.1:c.515T>C	XM_005244747.1:c.473T>C	NM_138705.2:c.*897A>G	XM_005244728.1:c.*897A>G	XM_005244729.1:c.*897A>G
BT-20	chr1	1887019	A	G	KIAA1751	p.X763Q	0	58	100	NM_001080484.1:c.2287T>C	XM_005244811.1:c.2176+111T>C	XM_005244812.1:c.2176+111T>C
BT-20	chr1	2444414	G	A	PANK4, PANK4	p.A508V, p.A547V	1	108	99.0826	NM_018216.1:c.1640C>T	XM_005244769.1:c.1523C>T	XR_241034.1:n.1675C>T
BT-20	chr1	3328358	T	C	PRDM16, PRDM16, PRDM16, PRDM16	p.S234P, p.S533P, p.S533P, p.S533P	74	60	44.7761	NM_022114.2:c.1597T>C	NM_022114.3:c.1597T>C	NM_199454.1:c.1597T>C	NM_199454.2:c.1597T>C	XM_005244772.1:c.1600T>C	XM_005244773.1:c.1600T>C	XM_005244774.1:c.1600T>C
BT-20	chr1	3389727	C	T	ARHGEF16, ARHGEF16, ARHGEF16, ARHGEF16, ARHGEF16	p.H82Y, p.H74Y, p.H370Y, p.H74Y, p.H82Y	163	151	48.0892	NM_014448.3:c.1108C>T	XM_005244740.1:c.220C>T
BT-20	chr1	3410581	G	A	MEGF6	p.H1413Y	27	32	54.2373	NM_001409.3:c.4237C>T	XM_005244735.1:c.3425-220C>T
BT-20	chr1	3421897	A	G	MEGF6, MEGF6	p.L688P, p.L583P	80	75	48.3871	NM_001409.3:c.2063T>C	XM_005244735.1:c.1748T>C
BT-20	chr1	3428608	G	A	MEGF6, MEGF6	p.A313V, p.A208V	110	84	43.299	NM_001409.3:c.938C>T	XM_005244735.1:c.623C>T
BT-20	chr1	3496479	T	C	MEGF6	p.S131G	0	160	100	NM_001409.3:c.391A>G
BT-20	chr1	3669205	C	G	CCDC27	p.Q54E	138	133	49.0775	NM_152492.2:c.160C>G
BT-20	chr1	3677933	T	C	CCDC27	p.M267T	50	48	48.9796	NM_152492.2:c.800T>C
BT-20	chr1	3679775	C	T	CCDC27	p.T353M	31	23	42.5926	NM_152492.2:c.1058C>T
BT-20	chr1	3753136	A	T	CEP104, CEP104	p.L414I, p.L414I	230	272	54.1833	NM_014704.2:c.1240T>A	NM_014704.3:c.1240T>A	XM_005244815.1:c.1348T>A
BT-20	chr1	3807593	G	C	C1orf174	p.T53R	0	213	100	NM_207356.2:c.158C>G	XM_005244743.1:c.191C>G
BT-20	chr1	4772717	G	A	AJAP1, AJAP1	p.G263R, p.G263R	95	106	52.7363	XM_002342029.1:c.53C>T	NM_001042478.1:c.787G>A	NM_018836.3:c.787G>A
BT-20	chr1	6184092	A	G	CHD5, CHD5	p.S1539P, p.S396P	0	137	100	NM_015557.1:c.4615T>C	NM_015557.2:c.4615T>C
BT-20	chr1	6313938	C	T	GPR153	p.R209H	0	318	100	NM_207370.1:c.626G>A	NM_207370.2:c.626G>A	XM_005263456.1:c.626G>A
BT-20	chr1	6614415	A	G	NOL9	p.W50R	0	2	100	NM_138697.2:c.-1019A>G	NM_138697.3:c.-1019A>G	NM_177539.1:c.-1019A>G	NM_177540.1:c.-1019A>G	NM_177540.2:c.-1019A>G	NM_177541.1:c.-1019A>G	XM_005263500.1:c.-993A>G	NM_024654.3:c.148T>C	NM_024654.4:c.148T>C	XM_005263493.1:c.-4846T>C	XM_005263495.1:c.-4820T>C
BT-20	chr1	6614535	G	A	NOL9	p.R10W	5	11	68.75	NM_138697.2:c.-899G>A	NM_138697.3:c.-899G>A	NM_177539.1:c.-899G>A	NM_177540.1:c.-899G>A	NM_177540.2:c.-899G>A	NM_177541.1:c.-899G>A	XM_005263500.1:c.-873G>A	NM_024654.3:c.28C>T	NM_024654.4:c.28C>T	XM_005263493.1:c.-4966C>T	XM_005263495.1:c.-4940C>T
BT-20	chr1	6635231	A	G	TAS1R1, TAS1R1	p.K269E, p.K347E	0	120	100	NM_001278647.1:c.-4948A>G	NM_001278648.1:c.-4969A>G	NM_005341.2:c.-5035A>G	NM_005341.3:c.-5035A>G	XM_005263452.1:c.-4969A>G	XR_244789.1:n.-4830A>G	NM_138697.2:c.1039A>G	NM_138697.3:c.1039A>G	NM_177539.1:c.1039A>G	NM_177540.1:c.499-1244A>G	NM_177540.2:c.499-1244A>G	NM_177541.1:c.499-1244A>G	XM_005263500.1:c.490-1244A>G
BT-20	chr1	6649228	T	G	ZBTB48, ZBTB48, ZBTB48, ZBTB48	p.S313A, p.S675A, p.S675A, p.S675A	109	136	55.5102	NM_001278647.1:c.2023T>G	NM_001278648.1:c.2023T>G	NM_005341.2:c.2023T>G	NM_005341.3:c.2023T>G	XM_005263452.1:c.*2505T>G	XR_244789.1:n.2158T>G	NM_014851.2:c.*4197A>C	XM_005263542.1:c.*4940A>C
BT-20	chr1	7887493	T	C	PER3, PER3, PER3, PER3, PER3	p.L828P, p.L835P, p.L835P, p.L827P, p.L516P	0	87	100	NM_016831.1:c.2480T>C	XM_005263520.1:c.2504T>C	XM_005263521.1:c.2504T>C	XM_005263522.1:c.2501T>C	XM_005263523.1:c.2483T>C	XM_005263524.1:c.2504T>C	XM_005263525.1:c.2504T>C	XM_005263526.1:c.2483T>C	XM_005263527.1:c.2156T>C	XM_005263528.1:c.2153T>C	XM_005263529.1:c.1979T>C	XM_005263530.1:c.1532T>C
BT-20	chr1	7897133	A	G	PER3, PER3, PER3	p.H1158R, p.H1149R, p.H838R	85	78	47.8528	NM_016831.1:c.3446A>G	XM_005263520.1:c.3473A>G	XM_005263521.1:c.3470A>G	XM_005263522.1:c.3470A>G	XM_005263523.1:c.3452A>G	XM_005263524.1:c.3473A>G	XM_005263525.1:c.3416A>G	XM_005263526.1:c.3395A>G	XM_005263527.1:c.3125A>G	XM_005263528.1:c.3122A>G	XM_005263529.1:c.2948A>G	XM_005263530.1:c.2501A>G
BT-20	chr1	7913430	G	A	UTS2	p.T21M	117	92	44.0191	NM_006786.3:c.-367C>T	NM_021995.2:c.62C>T
BT-20	chr1	9165685	G	A	GPR157	p.R218C	103	86	45.5026	NM_024980.4:c.652C>T	XM_005263496.1:c.613C>T	XM_005263497.1:c.598-992C>T
BT-20	chr1	9171238	G	T	GPR157	p.R232S	61	72	54.1353	NM_024980.4:c.597+97C>A	XM_005263496.1:c.597+97C>A	XM_005263497.1:c.597+97C>A
BT-20	chr1	11017124	A	C	C1orf127, C1orf127	p.V106G, p.V245G	8	17	68	NM_001170754.1:c.734T>G	NM_173507.1:c.277+518T>G	XM_005263428.1:c.560T>G	XM_005263429.1:c.307+518T>G	XM_005263430.1:c.317T>G
BT-20	chr1	11106666	T	C	MASP2, MASP2, MASP2, MASP2	p.D120G, p.D120G, p.D120G, p.D120G	80	70	46.6667	NM_006610.2:c.359A>G	NM_006610.3:c.359A>G	NM_139208.1:c.359A>G	NM_139208.2:c.359A>G
BT-20	chr1	11579470	G	A	PTCHD2, PTCHD2	p.A650T, p.A650T	43	50	53.7634	NM_020780.1:c.1948G>A	XM_005263486.1:c.1948G>A
BT-20	chr1	11766424	C	T	C1orf187	p.L37F	52	46	46.9388	NM_198545.3:c.109C>T
BT-20	chr1	11854476	T	G	MTHFR, MTHFR	p.E452A, p.E429A	71	76	51.7007	NM_005957.3:c.1286A>C	NM_005957.4:c.1286A>C	XM_005263458.1:c.1409A>C	XM_005263459.1:c.1355A>C	XM_005263460.1:c.1286A>C	XM_005263461.1:c.1286A>C	XM_005263462.1:c.1286A>C	XM_005263463.1:c.1040A>C	XM_003118849.1:c.*4973T>G	XM_003118849.2:c.*4973T>G	XM_003118844.1:c.*4960T>G	XM_003118845.3:c.*4973T>G	XM_209234.8:c.*4960T>G
BT-20	chr1	11856378	G	A	MTHFR, MTHFR	p.A245V, p.A222V	126	96	43.2432	NM_005957.3:c.665C>T	NM_005957.4:c.665C>T	XM_005263458.1:c.788C>T	XM_005263459.1:c.734C>T	XM_005263460.1:c.665C>T	XM_005263461.1:c.665C>T	XM_005263462.1:c.665C>T	XM_005263463.1:c.419C>T
BT-20	chr1	11875979	C	A	CLCN6	p.T75K	43	23	34.8485	NM_001256959.1:c.148-693C>A	NM_001286.2:c.213+11C>A	NM_001286.3:c.213+11C>A	NM_021735.2:c.213+11C>A	NM_021736.2:c.213+11C>A	NM_021737.2:c.213+11C>A	NR_046428.1:n.380+11C>A
BT-20	chr1	11884555	A	G	CLCN6, CLCN6, CLCN6, CLCN6, CLCN6	p.E198G, p.E198G, p.E198G, p.E198G, p.E176G	0	505	100	NM_001256959.1:c.527A>G	NM_001286.2:c.593A>G	NM_001286.3:c.593A>G	NM_021735.2:c.593A>G	NM_021736.2:c.593A>G	NM_021737.2:c.593A>G	NR_046428.1:n.760A>G
BT-20	chr1	12082334	A	T	MIIP	p.K99N	43	37	46.25	NM_021933.2:c.297A>T	NM_021933.3:c.297A>T	XM_005263487.1:c.297A>T
BT-20	chr1	12082461	C	T	MIIP	p.P142S	137	119	46.4844	NM_021933.2:c.424C>T	NM_021933.3:c.424C>T	XM_005263487.1:c.424C>T
BT-20	chr1	12082926	A	G	MIIP	p.K167E	0	282	100	NM_021933.2:c.499A>G	NM_021933.3:c.499A>G	XM_005263487.1:c.499A>G
BT-20	chr1	12175729	C	T	TNFRSF8, TNFRSF8	p.R186C, p.R297C	0	139	100	NM_001243.3:c.889C>T	NM_001281430.1:c.556C>T
BT-20	chr1	12252955	T	G	TNFRSF1B, TNFRSF1B	p.M196R, p.M1R	105	87	45.3125	NR_039775.1:n.*1116T>G	NM_001066.2:c.587T>G	XR_244793.1:n.692T>G
BT-20	chr1	12253062	G	A	TNFRSF1B, TNFRSF1B	p.E232K, p.E37K	123	108	46.7532	NR_039775.1:n.*1223G>A	NM_001066.2:c.694G>A	XR_244793.1:n.799G>A
BT-20	chr1	12639289	C	T	DHRS3	p.R164Q	90	43	32.3308	NM_004753.4:c.459+32G>A	XM_005263533.1:c.279+32G>A	XM_005263534.1:c.204+32G>A
BT-20	chr1	12776344	A	T	AADACL3	p.M1L	0	391	100	NM_001103169.1:c.1A>T	NM_001103170.1:c.-7A>T
BT-20	chr1	12779618	T	C	AADACL3	p.S47P	0	205	100	NM_001103169.1:c.5-1267T>C	NM_001103170.1:c.139T>C
BT-20	chr1	12785494	G	T	AADACL3, AADACL3	p.C195F, p.C125F	0	69	100	NM_001103169.1:c.374G>T	NM_001103170.1:c.584G>T
BT-20	chr1	12820870	T	C	C1orf158	p.F191L	0	266	100	NM_152290.1:c.571T>C	NM_152290.2:c.571T>C
BT-20	chr1	12835868	T	C	PRAMEF12	p.M157T	0	199	100	NM_001080830.1:c.470T>C
BT-20	chr1	13802325	T	C	LRRC38	p.K292E	1	176	99.435	NM_001010847.1:c.874A>G	XM_059074.6:c.1217A>G
BT-20	chr1	13940864	C	G	PDPN, PDPN, PDPN, PDPN, PDPN, PDPN	p.A223G, p.A223G, p.A105G, p.A105G, p.A105G, p.A105G	0	158	100	NM_001006624.1:c.314C>G	NM_001006625.1:c.314C>G	NM_006474.4:c.668C>G	NM_198389.2:c.668C>G	XM_005245723.1:c.314C>G
BT-20	chr1	14143003	A	G	PRDM2	p.Q198R	0	138	100	NM_001135610.1:c.593A>G	NM_012231.4:c.5118A>G	XM_005245992.1:c.5148A>G	XM_005245993.1:c.5118A>G	XM_005245994.1:c.5115A>G	XM_005245996.1:c.4896A>G	XM_005245997.1:c.4515A>G
BT-20	chr1	15438990	G	A	KAZN, KAZN	p.A706T, p.A153T	42	40	48.7805	NM_201628.2:c.2116G>A	XM_005245795.1:c.2410G>A	NR_027136.1:n.6300C>T
BT-20	chr1	15616139	G	A	FHAD1	p.R182H	92	100	52.0833	NM_052929.1:c.545G>A	XM_005245730.1:c.545G>A	XM_005245731.1:c.545G>A
BT-20	chr1	15639581	A	G	FHAD1, FHAD1	p.I83M, p.I356M	96	121	55.7604	NM_052929.1:c.1068A>G	XM_005245730.1:c.1068A>G	XM_005245731.1:c.1068A>G
BT-20	chr1	15832543	T	C	CASP9, CASP9, CASP9, CASP9, CASP9	p.Q221R, p.Q65R, p.Q138R, p.Q65R, p.Q221R	0	222	100	NM_001229.2:c.662A>G	NM_001229.3:c.662A>G	NM_001229.4:c.662A>G	NM_001278054.1:c.419-10596A>G	NM_032996.1:c.419-10596A>G	NM_032996.2:c.413A>G	NM_032996.3:c.413A>G	NR_102732.1:n.965A>G	NR_102733.1:n.767A>G	XM_005246013.1:c.662A>G	XM_005246014.1:c.413A>G	XM_005246015.1:c.194A>G
BT-20	chr1	15850613	G	A	CASP9, CASP9, CASP9	p.A28V, p.A28V, p.A28V	0	127	100	NM_015291.2:c.-2859G>A	XM_005245797.1:c.-3610G>A	XM_005246050.1:c.-92G>A	NM_001229.2:c.83C>T	NM_001229.3:c.83C>T	NM_001229.4:c.83C>T	NM_001278054.1:c.83C>T	NM_032996.1:c.83C>T	NM_032996.2:c.-118+465C>T	NM_032996.3:c.-118+465C>T	NR_102732.1:n.328C>T	NR_102733.1:n.328C>T	XM_005246013.1:c.83C>T	XM_005246014.1:c.-118+734C>T	XM_005246015.1:c.-444C>T
BT-20	chr1	15909744	C	T	AGMAT	p.R140Q	0	248	100	NM_024758.3:c.419G>A	NM_024758.4:c.419G>A
BT-20	chr1	15953223	G	T	DDI2, DDI2	p.L66F, p.L66F	0	3	100	NM_032341.3:c.198G>T	NM_032341.4:c.198G>T	XM_005246017.1:c.198G>T	XM_005246019.1:c.198G>T
BT-20	chr1	15986547	T	C	RSC1A1, RSC1A1	p.F62L, p.F62L	0	135	100	NM_006511.1:c.184T>C	NM_032341.3:c.*262T>C	NM_032341.4:c.*262T>C	XM_005246017.1:c.1399T>C	XM_005246018.1:c.184T>C	XM_005246019.1:c.*3501T>C
BT-20	chr1	16042766	T	C	PLEKHM2	p.I32T	0	285	100	NM_015164.2:c.95T>C	XM_005245790.1:c.95T>C	XM_005245791.1:c.-4174T>C
BT-20	chr1	16256007	T	C	SPEN, SPEN	p.L1050P, p.L1091P	107	139	56.5041	NM_015001.2:c.3272T>C	XM_005245784.1:c.3269T>C	XM_005245785.1:c.3149T>C
BT-20	chr1	16259813	A	G	SPEN, SPEN	p.N2319D, p.N2360D	52	47	47.4747	NM_015001.2:c.7078A>G	XM_005245784.1:c.7075A>G	XM_005245785.1:c.6955A>G
BT-20	chr1	16262471	A	C	SPEN, SPEN	p.T3205P, p.T3246P	0	6	100	NM_015001.2:c.9736A>C	XM_005245784.1:c.9733A>C	XM_005245785.1:c.9613A>C
BT-20	chr1	16271180	T	C	ZBTB17	p.K285R	18	38	67.8571	NM_015001.2:c.*5258T>C	XM_005245784.1:c.*5258T>C	XM_005245785.1:c.*5258T>C	NM_001242884.1:c.824+12A>G	NM_003443.2:c.1070+12A>G	XM_005245985.1:c.1070+12A>G	XM_005245986.1:c.881+12A>G	XM_005245987.1:c.842+12A>G	XM_005245988.1:c.842+12A>G	XM_005245989.1:c.827+12A>G
BT-20	chr1	16344494	G	A	HSPB7, HSPB7, HSPB7	p.L77F, p.L77F, p.L77F	21	13	38.2353	NM_001042704.1:c.-4072G>A	NM_001257139.1:c.-4072G>A	NM_004070.3:c.-4072G>A	XM_005245732.1:c.-4072G>A	NM_014424.4:c.-36C>T	XM_005245842.1:c.229C>T	XM_005245843.1:c.229C>T	XM_005245844.1:c.229C>T	XM_005245845.1:c.229C>T	XM_005245846.1:c.229C>T	XM_005245847.1:c.337-147C>T
BT-20	chr1	16354590	A	T	CLCNKA, CLCNKA, CLCNKA	p.Y315F, p.Y272F, p.Y315F	82	81	49.6933	NM_001042704.1:c.944A>T	NM_001257139.1:c.815A>T	NM_004070.3:c.944A>T	XM_005245732.1:c.848A>T
BT-20	chr1	16356501	G	A	CLCNKA, CLCNKA, CLCNKA, CLCNKA, CLCNKA	p.A447T, p.A94T, p.A183T, p.A404T, p.A447T	55	60	52.1739	NM_001042704.1:c.1339G>A	NM_001257139.1:c.1210G>A	NM_004070.3:c.1339G>A	XM_005245732.1:c.1243G>A
BT-20	chr1	16371067	G	T	CLCNKB	p.R27L	60	41	40.5941	NM_000085.2:c.80G>T	NM_000085.3:c.80G>T	NM_000085.4:c.80G>T	NM_001165945.1:c.-4400G>T	NM_001165945.2:c.-4400G>T	XM_005245733.1:c.80G>T	XM_005245734.1:c.-4456G>T
BT-20	chr1	16380196	T	C	CLCNKB, CLCNKB, CLCNKB, CLCNKB	p.M562T, p.M393T, p.M209T, p.M393T	0	163	100	NM_182623.2:c.*4736A>G	NM_000085.2:c.1685T>C	NM_000085.3:c.1685T>C	NM_000085.4:c.1685T>C	NM_001165945.1:c.1178T>C	NM_001165945.2:c.1178T>C	XM_005245733.1:c.1685T>C	XM_005245734.1:c.1034T>C
BT-20	chr1	16386447	G	C	FAM131C	p.P123R	0	65	100	NM_182623.2:c.368C>G	NM_000085.2:c.*3036G>C	NM_000085.3:c.*3036G>C	NM_000085.4:c.*3036G>C	NM_001165945.1:c.*3036G>C	NM_001165945.2:c.*3036G>C	XM_005245733.1:c.*3036G>C	XM_005245734.1:c.*3036G>C
BT-20	chr1	16577908	G	C	FBXO42, FBXO42	p.P378A, p.P471A	68	62	47.6923	NM_018994.1:c.1411C>G	XM_005245899.1:c.1411C>G
BT-20	chr1	16736132	T	C	SPATA21, SPATA21	p.Q184R, p.Q161R	143	115	44.5736	NM_198546.1:c.551A>G	XM_005245866.1:c.482A>G	XR_241189.1:n.1635A>G
BT-20	chr1	17297200	C	T	CROCC, CROCC, CROCC	p.R244C, p.R1211C, p.R1908C	41	40	49.3827	NM_001135247.1:c.*4215G>A	NM_001135248.1:c.*4215G>A	NM_002403.3:c.*4215G>A	NM_017459.2:c.*4215G>A	NM_014675.3:c.5722C>T
BT-20	chr1	17312743	C	T	ATP13A2	p.A1072T	0	59	100	NM_001141973.1:c.3501G>A	NM_001141974.1:c.3214G>A	NM_022089.2:c.3516G>A	XM_005245812.1:c.3319G>A	XM_005245813.1:c.3286G>A	XM_005245814.1:c.3235G>A	XM_005245815.1:c.3229G>A	XM_005245809.1:c.3346G>A	XM_005245810.1:c.3343G>A	XM_005245811.1:c.3331G>A	NM_001135247.1:c.-4776G>A	NM_017459.2:c.-4776G>A
BT-20	chr1	17597403	C	A	PADI3	p.D287E	111	59	34.7059	NM_016233.2:c.861C>A
BT-20	chr1	17657534	G	A	PADI4, PADI4	p.G55S, p.G55S	37	48	56.4706	NM_012387.2:c.163G>A
BT-20	chr1	17657616	T	C	PADI4, PADI4	p.V82A, p.V82A	67	72	51.7986	NM_012387.2:c.245T>C
BT-20	chr1	17727860	G	A	PADI6	p.V671I	258	252	49.4118	NM_207421.3:c.2012G>A
BT-20	chr1	18023690	A	G	ARHGEF10L, ARHGEF10L, ARHGEF10L, ARHGEF10L, ARHGEF10L, ARHGEF10L, ARHGEF10L	p.I1175V, p.I243V, p.I992V, p.I1180V, p.I922V, p.I1219V, p.I980V	0	70	100	NM_001011722.2:c.3538A>G	NM_018125.3:c.3655A>G	XM_005245921.1:c.3655A>G	XM_005245922.1:c.3640A>G	XM_005245923.1:c.3550A>G	XM_005245924.1:c.3541A>G	XM_005245925.1:c.3538A>G	XM_005245926.1:c.3523A>G	XM_005245927.1:c.2989A>G	XM_005245928.1:c.2980A>G	XM_005245929.1:c.2974A>G	XM_005245930.1:c.2764A>G
BT-20	chr1	18149510	G	T	ACTL8	p.A3S	139	138	49.8195	NM_030812.1:c.7G>T	NM_030812.2:c.7G>T	XM_005246004.1:c.7G>T
BT-20	chr1	18618361	T	G	IGSF21	p.V62G	63	31	32.9787	NM_032880.2:c.185T>G	NM_032880.3:c.185T>G	NM_032880.4:c.185T>G
BT-20	chr1	18807897	C	G	KLHDC7A	p.P141R	131	151	53.5461	NM_152375.2:c.422C>G	XM_005245739.1:c.422C>G	XM_005245740.1:c.367+55C>G
BT-20	chr1	18807953	C	A	KLHDC7A	p.R160S	84	95	53.0726	NM_152375.2:c.478C>A	XM_005245739.1:c.478C>A	XM_005245740.1:c.367+111C>A
BT-20	chr1	18808292	C	A	KLHDC7A, KLHDC7A	p.H273N, p.H55N	13	5	27.7778	NM_152375.2:c.817C>A	XM_005245739.1:c.817C>A	XM_005245740.1:c.388C>A
BT-20	chr1	19181015	G	C	TAS1R2	p.R317G	139	145	51.0563	NM_152232.2:c.949C>G
BT-20	chr1	19181393	T	C	TAS1R2	p.I191V	81	61	42.9577	NM_152232.2:c.571A>G
BT-20	chr1	19186129	G	C	TAS1R2	p.S9C	136	115	45.8167	NM_152232.2:c.26C>G
BT-20	chr1	19565338	C	T	KIAA0090, KIAA0090, KIAA0090, KIAA0090	p.S346N, p.S347N, p.S325N, p.S347N	142	144	50.3497	XR_132481.1:n.148-1413C>T	NM_001271427.1:c.1037G>A	NM_001271428.1:c.1040G>A	NM_001271429.1:c.974G>A	NM_015047.2:c.1040G>A	XM_005245787.1:c.1040G>A	XM_005245788.1:c.1037G>A	XM_005245789.1:c.974G>A	XR_241186.1:n.1085G>A	XR_241220.1:n.188-1413C>T	NM_015047.1:c.1040G>A
BT-20	chr1	19565344	C	G	KIAA0090, KIAA0090, KIAA0090, KIAA0090	p.S344T, p.S345T, p.S323T, p.S345T	123	116	48.5356	XR_132481.1:n.148-1407C>G	NM_001271427.1:c.1031G>C	NM_001271428.1:c.1034G>C	NM_001271429.1:c.968G>C	NM_015047.2:c.1034G>C	XM_005245787.1:c.1034G>C	XM_005245788.1:c.1031G>C	XM_005245789.1:c.968G>C	XR_241186.1:n.1079G>C	XR_241220.1:n.188-1407C>G	NM_015047.1:c.1034G>C
BT-20	chr1	19611241	T	C	AKR7A3	p.N215D	101	73	41.954	NM_012067.2:c.643A>G
BT-20	chr1	20020994	C	T	TMCO4, TMCO4, TMCO4	p.R478H, p.R438H, p.R478H	9	4	30.7692	NM_181719.4:c.1433G>A	XM_005245822.1:c.1433G>A	XM_005245823.1:c.1433G>A	XM_005245824.1:c.1433G>A	XM_005245825.1:c.1433G>A	XM_005245826.1:c.1433G>A	XM_005245827.1:c.1313G>A
BT-20	chr1	20442054	T	C	PLA2G2D	p.S80G	1	56	98.2456	NM_001271814.1:c.185+772A>G	NM_012400.2:c.238A>G	NM_012400.3:c.238A>G
BT-20	chr1	20490518	T	C	PLA2G2C	p.Q140R	0	73	100	NM_001105572.1:c.419A>G
BT-20	chr1	20501582	G	A	PLA2G2C	p.R36X	0	192	100	NM_001105572.1:c.106C>T
BT-20	chr1	20671961	G	A	VWA5B1, VWA5B1, VWA5B1	p.R356H, p.R880H, p.R775H	170	139	44.9838	NM_001039500.2:c.2639G>A	XM_005245741.1:c.2324G>A
BT-20	chr1	20680718	G	A	VWA5B1, VWA5B1, VWA5B1	p.E655K, p.E1204K, p.E1099K	158	156	49.6815	NM_001039500.2:c.3610G>A	XM_005245741.1:c.3295G>A
BT-20	chr1	20915701	A	C	CDA	p.K27Q	1	116	99.1453	NM_001785.2:c.79A>C
BT-20	chr1	20972048	G	A	PINK1	p.A12T	0	89	100	NM_032409.2:c.960-5G>A
BT-20	chr1	20987873	G	C	DDOST, DDOST	p.R8G, p.R8G	0	48	100	NM_001122819.1:c.*3204C>G	NM_020816.2:c.*3204C>G	XM_005245950.1:c.*2883C>G	XM_005245951.1:c.*2883C>G	XR_241202.1:n.*4923C>G	NM_005216.4:c.22C>G	XM_005245747.1:c.22C>G
BT-20	chr1	21031042	T	C	KIF17, KIF17	p.I341V, p.I341V	198	196	49.7462	NM_001122819.1:c.1021A>G	NM_020816.2:c.1021A>G	XM_005245950.1:c.1021A>G	XM_005245951.1:c.1021A>G	XR_241202.1:n.1084A>G
BT-20	chr1	21221913	C	G	EIF4G3, EIF4G3, EIF4G3, EIF4G3, EIF4G3, EIF4G3	p.C644S, p.C358S, p.C637S, p.C637S, p.C242S, p.C638S	68	74	52.1127	NM_001198801.1:c.1910G>C	NM_001198802.1:c.1931G>C	NM_003760.3:c.1913G>C	NM_003760.4:c.1913G>C
BT-20	chr1	21795388	A	G	NBPF3, NBPF3, NBPF3	p.Y114C, p.Y58C, p.Y114C	162	117	41.9355	NM_001256417.1:c.134-1737A>G	NM_001256416.1:c.341A>G	NM_001256416.2:c.341A>G	NM_001256417.2:c.134-1737A>G	NM_032264.2:c.341A>G	NM_032264.3:c.341A>G	NM_032264.4:c.341A>G	NR_046176.1:n.1230A>G	NR_046176.2:n.1268A>G
BT-20	chr1	21940555	C	T	RAP1GAP, RAP1GAP, RAP1GAP, RAP1GAP	p.A107T, p.A107T, p.A171T, p.A107T	134	137	50.5535	NM_001145657.1:c.319G>A	NM_001145658.1:c.511G>A	NM_002885.2:c.319G>A	XM_005245954.1:c.730G>A	XM_005245955.1:c.730G>A	XM_005245956.1:c.730G>A
BT-20	chr1	22141206	A	C	LDLRAD2	p.N134T	25	27	51.9231	NM_001013693.2:c.401A>C	XM_005245873.1:c.401A>C	XR_241191.1:n.588A>C
BT-20	chr1	22191454	G	A	HSPG2, HSPG2	p.A1503V, p.A1504V	0	54	100	NM_005529.5:c.4508C>T	XM_005245859.1:c.4985C>T	XM_005245860.1:c.4982C>T	XM_005245861.1:c.4934C>T	XM_005245862.1:c.4562C>T	XM_005245863.1:c.4511C>T	XM_005245864.1:c.4445C>T	XM_005245865.1:c.4985C>T
BT-20	chr1	22206649	T	C	HSPG2, HSPG2	p.N765S, p.N766S	0	34	100	NM_005529.5:c.2294A>G	XM_005245859.1:c.2348A>G	XM_005245860.1:c.2345A>G	XM_005245861.1:c.2297A>G	XM_005245862.1:c.2348A>G	XM_005245863.1:c.2297A>G	XM_005245864.1:c.1808A>G	XM_005245865.1:c.2348A>G
BT-20	chr1	22336277	C	G	CELA3A	p.A241G	0	10	100	NM_005747.3:c.722C>G	NM_005747.4:c.722C>G
BT-20	chr1	22835677	A	G	ZBTB40, ZBTB40, ZBTB40, ZBTB40	p.Y224C, p.Y595C, p.Y483C, p.Y595C	118	130	52.4194	NM_001083621.1:c.1784A>G	NM_014870.3:c.1784A>G
BT-20	chr1	22915753	T	C	EPHA8	p.S457P	80	92	53.4884	NM_001006943.1:c.1369T>C	NM_020526.3:c.1315+54T>C
BT-20	chr1	22915858	C	T	EPHA8	p.L492F	132	148	52.8571	NM_001006943.1:c.1474C>T	NM_020526.3:c.1315+159C>T
BT-20	chr1	23418153	C	T	LUZP1, LUZP1, LUZP1, LUZP1	p.D868N, p.D868N, p.D868N, p.D868N	144	156	52	NM_001142546.1:c.2602G>A	NM_033631.3:c.2602G>A	XM_005245991.1:c.2602G>A
BT-20	chr1	23419374	G	T	LUZP1, LUZP1, LUZP1, LUZP1	p.Q461K, p.Q461K, p.Q461K, p.Q461K	93	105	53.0303	NM_001142546.1:c.1381C>A	NM_033631.3:c.1381C>A	XM_005245991.1:c.1381C>A
BT-20	chr1	23419383	C	T	LUZP1, LUZP1, LUZP1, LUZP1	p.G458S, p.G458S, p.G458S, p.G458S	93	104	52.7919	NM_001142546.1:c.1372G>A	NM_033631.3:c.1372G>A	XM_005245991.1:c.1372G>A
BT-20	chr1	23710805	A	G	TCEA3	p.Y127H	0	62	100	NM_003196.1:c.1038+34T>C	XM_005245980.1:c.1009T>C	XM_005245981.1:c.975+34T>C
BT-20	chr1	23847464	C	A	E2F2	p.Q226H	68	75	52.4476	NM_004091.2:c.678G>T	NM_004091.3:c.678G>T	XM_005245748.1:c.114G>T	XM_005245749.1:c.90G>T	XR_241225.1:n.-958C>A
BT-20	chr1	23885498	T	C	ID3	p.T105A	139	86	38.2222	NM_002167.3:c.313A>G	NM_002167.4:c.313A>G
BT-20	chr1	24180962	T	C	FUCA1	p.Q286R	99	100	50.2513	NM_000147.3:c.857A>G	NM_000147.4:c.857A>G	XM_005245821.1:c.482A>G
BT-20	chr1	24194748	G	C	FUCA1	p.P10R	13	10	43.4783	XM_005245737.1:c.*6277C>G	NM_000147.3:c.29C>G	NM_000147.4:c.29C>G	XM_005245821.1:c.-521C>G	XM_002342047.1:c.*79G>C
BT-20	chr1	24201162	G	A	CNR2, CNR2	p.H316Y, p.H316Y	127	137	51.8939	NM_001841.2:c.946C>T	XM_005245736.1:c.946C>T	XM_005245737.1:c.946C>T	XM_005245738.1:c.946C>T
BT-20	chr1	24409191	C	T	MYOM3, MYOM3, MYOM3	p.G662R, p.G319R, p.G662R	0	253	100	NM_152372.3:c.1984G>A
BT-20	chr1	24416059	T	C	MYOM3, MYOM3, MYOM3, MYOM3	p.D185G, p.D528G, p.D185G, p.D528G	0	199	100	NM_152372.3:c.1583A>G
BT-20	chr1	24419496	A	G	MYOM3, MYOM3, MYOM3, MYOM3	p.M1T, p.M344T, p.M1T, p.M344T	27	32	54.2373	NM_152372.3:c.1031T>C
BT-20	chr1	24421474	G	A	MYOM3, MYOM3	p.T266M, p.T266M	70	60	46.1538	NM_152372.3:c.797C>T
BT-20	chr1	24421950	C	G	MYOM3, MYOM3	p.D258H, p.D258H	15	15	50	NM_152372.3:c.772G>C
BT-20	chr1	24690764	T	A	GRHL3	p.M595K	45	62	57.9439	NM_001199012.1:c.738-3233A>T	NM_001199013.1:c.738-3233A>T	NM_001199014.1:c.462-3233A>T	NM_178122.4:c.597-3233A>T	XM_005246027.1:c.597-3233A>T	XM_005246028.1:c.462-3233A>T	NM_178122.3:c.597-3233A>T	NM_198174.2:c.1784T>A
BT-20	chr1	24718079	C	A	C1orf201, C1orf201	p.S54I, p.S54I	1	217	99.5413	NM_001199012.1:c.161G>T	NM_001199013.1:c.161G>T	NM_001199014.1:c.-116G>T	NM_178122.4:c.49-7586G>T	XM_005246027.1:c.49-7586G>T	XM_005246028.1:c.-116G>T	NM_178122.3:c.49-7586G>T
BT-20	chr1	24861704	G	A	RCAN3, RCAN3	p.R106Q, p.R164Q	47	54	53.4653	NM_001251977.1:c.663G>A	NM_001251978.1:c.663G>A	NM_001251979.1:c.663G>A	NM_001251980.1:c.633G>A	NM_001251981.1:c.489G>A	NM_001251982.1:c.491G>A	NM_001251983.1:c.288G>A	NM_001251984.1:c.288G>A	NM_001251985.1:c.317G>A	NM_013441.2:c.663G>A	NM_013441.3:c.663G>A	XR_108374.1:n.*1434C>T	XR_108375.1:n.*1434C>T
BT-20	chr1	26357656	C	A	EXTL1	p.H379N	173	150	46.4396	NM_004455.2:c.1135C>A	XM_005245779.1:c.1027C>A	XR_241227.1:n.-2981G>T	XR_241228.1:n.-2981G>T	XR_241229.1:n.-406G>T
BT-20	chr1	26385003	T	C	TRIM63	p.K237E	64	63	49.6063	NM_032588.2:c.709A>G	NM_032588.3:c.709A>G	XM_005246020.1:c.625A>G
BT-20	chr1	26517267	A	G	CATSPER4	p.H50R	75	84	52.8302	NM_198137.1:c.149A>G	NM_006314.2:c.*1228A>G	NR_023345.1:n.*892A>G
BT-20	chr1	26517794	A	G	CATSPER4	p.Q77R	64	64	50	NM_198137.1:c.230A>G	NM_006314.2:c.*1755A>G	NR_023345.1:n.*1419A>G
BT-20	chr1	26520292	G	T	CATSPER4	p.L124F	135	118	46.6403	NM_198137.1:c.372G>T	NM_006314.2:c.*4253G>T	NR_023345.1:n.*3917G>T
BT-20	chr1	26526439	A	G	CATSPER4, CATSPER4	p.I293V, p.I115V	84	69	45.098	NM_198137.1:c.877A>G
BT-20	chr1	26527951	G	A	CATSPER4, CATSPER4	p.D436N, p.D258N	0	3	100	NM_198137.1:c.1306G>A
BT-20	chr1	26610891	A	C	UBXN11, UBXN11, UBXN11, UBXN11, UBXN11	p.L279R, p.L192R, p.L279R, p.L70R, p.L312R	0	116	100	NM_031286.3:c.*3277A>C	NM_001077262.1:c.575T>G	NM_145345.2:c.836T>G	NM_183008.2:c.935T>G	XM_005246030.1:c.836T>G	XM_005246031.1:c.821T>G	XM_005246032.1:c.821T>G	XM_005246033.1:c.821T>G	XM_005246034.1:c.710T>G	XM_005246035.1:c.710T>G	XM_005246036.1:c.461T>G	XM_005246037.1:c.461T>G	XM_005246038.1:c.209T>G	XM_005246039.1:c.161T>G
BT-20	chr1	26646730	A	G	CD52	p.I41M	0	214	100	NM_001803.2:c.123A>G	NM_001039775.2:c.*1729T>C	NM_001039775.3:c.*1729T>C	XM_005245918.1:c.*1729T>C	NM_145345.2:c.-2341T>C
BT-20	chr1	26663362	C	T	AIM1L, AIM1L	p.S140N, p.S1294N	58	82	58.5714	NM_001039775.2:c.746G>A	NM_001039775.3:c.3881G>A	XM_005245918.1:c.3881G>A
BT-20	chr1	26671084	G	T	AIM1L	p.P689T	82	86	51.1905	NM_001039775.2:c.-1071C>A	NM_001039775.3:c.2065C>A	XM_005245918.1:c.2065C>A
BT-20	chr1	26672940	G	A	AIM1L	p.T70I	145	116	44.4444	NM_001039775.2:c.-2927C>T	NM_001039775.3:c.209C>T	XM_005245918.1:c.209C>T
BT-20	chr1	26673076	G	A	AIM1L	p.R25W	73	90	55.2147	NM_001039775.2:c.-3063C>T	NM_001039775.3:c.73C>T	XM_005245918.1:c.73C>T
BT-20	chr1	26694245	T	C	ZNF683, ZNF683, ZNF683	p.H53R, p.H53R, p.H53R	206	194	48.5	NM_001114759.1:c.158A>G	NM_173574.2:c.158A>G	XM_005245828.1:c.182A>G	XM_005245829.1:c.182A>G	XM_005245830.1:c.158A>G	XM_005245831.1:c.158A>G	XM_005245832.1:c.158A>G
BT-20	chr1	26786627	G	A	DHDDS, DHDDS, DHDDS, DHDDS, DHDDS	p.V253M, p.V214M, p.V253M, p.V160M, p.V219M	114	110	49.1071	NM_001243565.1:c.640G>A	NM_001243564.1:c.655G>A	NM_024887.2:c.757G>A	NM_024887.3:c.757G>A	NM_205861.1:c.757G>A	NM_205861.2:c.757G>A	XM_005246003.1:c.*9G>A	XR_241231.1:n.*2628C>T
BT-20	chr1	27210721	T	C	GPN2	p.R264G	103	111	51.8692	NM_018066.3:c.790A>G	XR_241192.1:n.1002A>G
BT-20	chr1	27339103	G	T	FAM46B	p.T20K	31	64	67.3684	NM_052943.3:c.59C>A
BT-20	chr1	27677409	G	A	SYTL1, SYTL1, SYTL1	p.G377D, p.G365D, p.G377D	39	44	53.012	NM_004672.3:c.*4473C>T	XM_005246029.1:c.*4473C>T	NM_001193308.1:c.1130G>A	NM_032872.1:c.1094G>A	NM_032872.2:c.1094G>A	XM_005246021.1:c.1283G>A	XM_005246022.1:c.1226G>A
BT-20	chr1	27679797	A	G	SYTL1, SYTL1, SYTL1	p.Q456R, p.Q444R, p.Q456R	70	81	53.6424	NM_004672.3:c.*2085T>C	XM_005246029.1:c.*2085T>C	NM_001193308.1:c.1367A>G	NM_032872.1:c.1331A>G	NM_032872.2:c.1331A>G	XM_005246021.1:c.1520A>G	XM_005246022.1:c.1463A>G
BT-20	chr1	27688633	G	A	MAP3K6, MAP3K6	p.T447I, p.T455I	139	194	58.2583	NM_004672.3:c.1364C>T	XM_005246029.1:c.1340C>T	XR_241205.1:n.1834C>T
BT-20	chr1	27875824	C	T	AHDC1, AHDC1, AHDC1	p.A935T, p.A935T, p.A935T	0	139	100	NM_001029882.2:c.2803G>A	XM_005245850.1:c.2803G>A	XM_005245848.1:c.2803G>A	XM_005245849.1:c.2803G>A	XM_005245851.1:c.2803G>A	XM_005245852.1:c.2803G>A	XM_005245853.1:c.2803G>A
BT-20	chr1	28564279	A	G	ATPIF1	p.R63G	279	267	48.9011	NM_016311.3:c.180-69A>G	NM_016311.4:c.180-69A>G	NM_178190.1:c.187A>G	NM_178190.2:c.187A>G	NM_178191.1:c.*1312A>G	NM_178191.2:c.*1312A>G	NM_014280.2:c.-4770T>C
BT-20	chr1	28800380	C	A	PHACTR4, PHACTR4, PHACTR4	p.L364I, p.L390I, p.L380I	88	121	57.8947	NM_001048183.1:c.1138C>A	NM_023923.3:c.1168C>A	XM_005245970.1:c.1192C>A	XM_005245971.1:c.1168C>A	XM_005245972.1:c.1162C>A	XM_005245973.1:c.1162C>A	XM_005245974.1:c.1159C>A	XM_005245975.1:c.1090C>A	XM_005245976.1:c.1090C>A
BT-20	chr1	29138975	G	T	OPRD1	p.C27F	0	38	100	NM_000911.3:c.80G>T
BT-20	chr1	29475341	C	T	SRSF4	p.G356S	0	38	100	NM_005626.4:c.1066G>A
BT-20	chr1	29475394	C	G	SRSF4	p.G338A	0	129	100	NM_005626.4:c.1013G>C
BT-20	chr1	29475648	T	G	SRSF4, SRSF4	p.K152Q, p.E253D	0	106	100	NM_005626.4:c.759A>C
BT-20	chr1	29542637	A	G	MECR, MECR, MECR, MECR	p.F20L, p.F20L, p.F96L, p.F96L	0	143	100	NM_001024732.1:c.58T>C	NM_016011.2:c.286T>C	XM_005245885.1:c.370T>C	XM_005245886.1:c.58T>C	XM_005245887.1:c.58T>C	XM_005245888.1:c.58T>C	XM_005245889.1:c.58T>C	XM_005245890.1:c.286T>C
BT-20	chr1	29631909	A	G	PTPRU, PTPRU, PTPRU, PTPRU	p.N930S, p.N940S, p.N930S, p.N930S	145	137	48.5816	NM_001195001.1:c.2789A>G	NM_005704.3:c.2819A>G	NM_005704.4:c.2819A>G	NM_133177.2:c.2789A>G	NM_133177.3:c.2789A>G	NM_133178.2:c.2789A>G	NM_133178.3:c.2789A>G	XM_005245710.1:c.2819A>G
BT-20	chr1	32084904	C	T	HCRTR1	p.A11V	86	103	54.4974	NM_001525.2:c.111C>T	XM_005270789.1:c.111C>T	XM_005270790.1:c.32C>T
BT-20	chr1	32092525	A	G	HCRTR1, HCRTR1	p.I408V, p.I408V	83	69	45.3947	NM_001525.2:c.1222A>G	XM_005270789.1:c.1222A>G	XM_005270790.1:c.830-399A>G	NM_012392.2:c.*3689T>C	NM_012392.3:c.*3689T>C	NR_033686.1:n.*2938T>C	NR_033688.1:n.*2938T>C
BT-20	chr1	32165495	G	T	COL16A1, COL16A1	p.T62K, p.T62K	99	119	54.5872	NM_001856.3:c.185C>A	XM_005270481.1:c.185C>A	XM_005270482.1:c.8C>A	XM_005270483.1:c.185C>A
BT-20	chr1	32279629	G	A	SPOCD1, SPOCD1	p.R436W, p.R436W	0	253	100	NM_144569.4:c.1306C>T	XM_005271313.1:c.1306C>T
BT-20	chr1	32280610	T	C	SPOCD1, SPOCD1	p.T109A, p.T109A	0	85	100	NM_144569.4:c.325A>G	XM_005271313.1:c.325A>G
BT-20	chr1	33065947	G	C	ZBTB8A	p.G418A	0	171	100	NM_001040441.1:c.1253G>C	XM_005271140.1:c.1253G>C	XM_005271141.1:c.1253G>C	XM_005271142.1:c.*49G>C
BT-20	chr1	33160878	C	T	SYNC, SYNC	p.R274Q, p.R274Q	0	189	100	NM_001161708.1:c.821G>A	NM_030786.2:c.821G>A
BT-20	chr1	33161212	T	C	SYNC, SYNC	p.M163V, p.M163V	0	101	100	NM_001161708.1:c.487A>G	NM_030786.2:c.487A>G
BT-20	chr1	33820134	C	T	PHC2, PHC2, PHC2	p.V447M, p.V475M, p.V476M	183	192	51.2	XR_246312.1:n.389+4086C>T	NM_004427.3:c.-4987G>A	NM_198040.2:c.1423G>A	XM_005270567.1:c.241G>A	XM_005270572.1:c.-5042G>A	XM_005270573.1:c.-238G>A	XM_005270574.1:c.-5042G>A
BT-20	chr1	33957152	T	G	ZSCAN20, ZSCAN20, ZSCAN20	p.Y378D, p.Y432D, p.Y432D	0	62	100	NM_145238.3:c.1294T>G	XM_005271171.1:c.1294T>G
BT-20	chr1	34071525	C	T	CSMD2	p.R2096K	0	67	100	NM_052896.3:c.6287G>A	XM_005270417.1:c.6344-455G>A
BT-20	chr1	34238283	T	C	CSMD2, CSMD2	p.H578R, p.H538R	72	83	53.5484	NM_052896.3:c.1613A>G	XM_005270417.1:c.1733A>G
BT-20	chr1	34330067	A	C	HMGB4, HMGB4, HMGB4	p.E92A, p.E92A, p.E18A	0	308	100	NM_052896.3:c.801-17470T>G	XM_005270417.1:c.921-17470T>G	NR_038372.1:n.-4490A>C	NM_001008728.1:c.53A>C	NM_145205.3:c.275A>C	NM_145205.4:c.275A>C	NR_033264.1:n.303A>C
BT-20	chr1	34663208	C	G	C1orf94, C1orf94	p.Q235E, p.Q45E	62	51	45.1327	NM_001134734.1:c.703C>G	NM_032884.3:c.133C>G
BT-20	chr1	34663411	C	G	C1orf94, C1orf94	p.D302E, p.D112E	126	142	52.9851	NM_001134734.1:c.906C>G	NM_032884.3:c.336C>G
BT-20	chr1	35260202	G	A	GJA4, GJA4, GJA4, GJA4	p.V130I, p.V130I, p.V206I, p.V130I	28	90	76.2712	XM_002342072.1:c.-1571C>T	NM_002060.2:c.388G>A	XM_005270750.1:c.388G>A
BT-20	chr1	35562965	G	A	ZMYM1, ZMYM1, ZMYM1, ZMYM1	p.V73M, p.V73M, p.V73M, p.V73M	0	163	100	NM_024772.3:c.217G>A	XM_005271214.1:c.217G>A	XM_005271215.1:c.217G>A	XM_005271216.1:c.217G>A	XM_005271217.1:c.217G>A	XM_005271218.1:c.-9G>A	XM_005271219.1:c.-9G>A	XM_005271220.1:c.-4941G>A	XM_005271221.1:c.-355G>A
BT-20	chr1	35563206	C	G	ZMYM1	p.T153S	0	141	100	NM_024772.3:c.419+39C>G	XM_005271214.1:c.419+39C>G	XM_005271215.1:c.419+39C>G	XM_005271216.1:c.419+39C>G	XM_005271217.1:c.419+39C>G	XM_005271218.1:c.194+39C>G	XM_005271219.1:c.194+39C>G	XM_005271220.1:c.-4700C>G	XM_005271221.1:c.-153+39C>G
BT-20	chr1	36752433	C	T	THRAP3, THRAP3, THRAP3	p.A201V, p.A201V, p.A201V	0	166	100	NM_005119.3:c.602C>T	XM_005271372.1:c.-2225C>T	XM_005271370.1:c.602C>T	XM_005271371.1:c.-1161C>T	XR_246308.1:n.606C>T
BT-20	chr1	38027796	A	C	DNALI1	p.K253Q	91	110	54.7264	NM_003462.3:c.757A>C	XM_005271172.1:c.313A>C	NM_013285.2:c.*4660T>G
BT-20	chr1	38227086	A	T	EPHA10, EPHA10	p.F281I, p.F281I	55	63	53.3898	NM_001099439.1:c.841T>A	NM_173641.2:c.841T>A
BT-20	chr1	38338795	A	G	INPP5B, INPP5B, INPP5B	p.M501T, p.M665T, p.M606T	0	127	100	NM_005540.2:c.1994T>C	XM_005270833.1:c.1988T>C	XM_005270834.1:c.1994T>C	XM_005270835.1:c.1994T>C	XM_005270836.1:c.1502T>C
BT-20	chr1	39835817	A	G	MACF1, MACF1, MACF1, MACF1, MACF1, MACF1	p.M2290V, p.M1377V, p.M2290V, p.M2198V, p.M2290V, p.M2792V	71	66	48.1752	NM_012090.3:c.6868A>G	NM_012090.4:c.6868A>G	NM_012090.5:c.6868A>G	NM_033044.2:c.8374A>G	NM_033044.3:c.8374A>G	XM_005270694.1:c.13549A>G	XM_005270695.1:c.13549A>G	XM_005270696.1:c.13549A>G	XM_005270697.1:c.13549A>G	XM_005270698.1:c.13549A>G	XM_005270699.1:c.13039A>G	XM_005270700.1:c.7348A>G
BT-20	chr1	39908506	G	A	MACF1, MACF1, MACF1	p.A4347T, p.A4350T, p.A4852T	147	155	51.3245	NM_012090.3:c.13048G>A	NM_012090.4:c.13048G>A	NM_012090.5:c.13048G>A	NM_033044.2:c.14554G>A	NM_033044.3:c.14554G>A	XM_005270694.1:c.19729G>A	XM_005270695.1:c.19729G>A	XM_005270696.1:c.19729G>A	XM_005270697.1:c.19729G>A	XM_005270698.1:c.19729G>A	XM_005270699.1:c.19219G>A	XM_005270700.1:c.13138G>A
BT-20	chr1	40098328	T	C	HEYL, HEYL	p.H47R, p.H19R	0	285	100	NM_014571.3:c.140A>G	XM_005270745.1:c.56A>G
BT-20	chr1	40705427	C	G	RLF, RLF	p.Q1685E, p.Q1376E	144	137	48.7544	NM_012421.3:c.5053C>G
BT-20	chr1	40960619	G	A	ZNF642, ZNF642, ZNF642	p.E157K, p.E157K, p.E158K	120	77	39.0863	NM_198494.2:c.469G>A	XM_005270808.1:c.472G>A	XM_005270809.1:c.472G>A	XM_005270810.1:c.472G>A
BT-20	chr1	40980731	G	T	DEM1, DEM1, DEM1, DEM1	p.G172V, p.G172V, p.G172V, p.G172V	0	208	100	NM_022774.1:c.515G>T	XM_005271125.1:c.515G>T	XM_005271126.1:c.515G>T	XM_005271127.1:c.515G>T	XM_005271128.1:c.515G>T	XM_005271129.1:c.515G>T
BT-20	chr1	41013073	T	A	ZNF684	p.C360S	18	24	57.1429	NM_152373.2:c.1078T>A	NM_152373.3:c.1078T>A	XM_005270455.1:c.1078T>A	XM_005270456.1:c.1078T>A
BT-20	chr1	41327773	C	G	CITED4	p.E9D	10	8	44.4444	NM_133467.2:c.27G>C
BT-20	chr1	41978566	T	G	HIVEP3, HIVEP3	p.D2109A, p.D2109A	0	53	100	NM_001127714.1:c.6326A>C	NM_001127714.2:c.6326A>C	NM_024503.3:c.6326A>C	NM_024503.4:c.6326A>C
BT-20	chr1	41978825	C	G	HIVEP3, HIVEP3	p.A2023P, p.A2023P	0	74	100	NM_001127714.1:c.6067G>C	NM_001127714.2:c.6067G>C	NM_024503.3:c.6067G>C	NM_024503.4:c.6067G>C
BT-20	chr1	42048745	T	C	HIVEP3, HIVEP3	p.H575R, p.H575R	0	209	100	NM_001127714.1:c.1724A>G	NM_001127714.2:c.1724A>G	NM_024503.3:c.1724A>G	NM_024503.4:c.1724A>G
BT-20	chr1	42049238	C	T	HIVEP3, HIVEP3	p.A411T, p.A411T	37	37	50	NM_001127714.1:c.1231G>A	NM_001127714.2:c.1231G>A	NM_024503.3:c.1231G>A	NM_024503.4:c.1231G>A
BT-20	chr1	42050366	C	T	HIVEP3, HIVEP3	p.V35I, p.V35I	195	171	46.7213	NM_001127714.1:c.103G>A	NM_001127714.2:c.103G>A	NM_024503.3:c.103G>A	NM_024503.4:c.103G>A
BT-20	chr1	42630364	G	A	GUCA2A	p.S7F	0	272	100	NM_033553.2:c.20C>T
BT-20	chr1	42657196	T	G	FOXJ3, FOXJ3, FOXJ3, FOXJ3	p.T343P, p.T377P, p.T377P, p.T377P	91	90	49.7238	NM_001198850.1:c.1129A>C	NM_001198851.1:c.1129A>C	NM_001198852.1:c.1027A>C	NM_014947.3:c.1129A>C	NM_014947.4:c.1129A>C	XM_005270631.1:c.1156A>C	XM_005270632.1:c.1153A>C	XM_005270633.1:c.1054A>C
BT-20	chr1	42693597	A	G	FOXJ3, FOXJ3, FOXJ3, FOXJ3	p.V162A, p.V162A, p.V162A, p.V162A	1	311	99.6795	NM_001198850.1:c.485T>C	NM_001198851.1:c.485T>C	NM_001198852.1:c.485T>C	NM_014947.3:c.485T>C	NM_014947.4:c.485T>C	XM_005270631.1:c.512T>C	XM_005270632.1:c.509T>C	XM_005270633.1:c.512T>C
BT-20	chr1	42898843	A	G	ZMYND12, ZMYND12	p.F206L, p.F316L	23	25	52.0833	NM_001146192.1:c.616T>C	NM_032257.3:c.946T>C	NM_032257.4:c.946T>C
BT-20	chr1	43296195	C	T	ERMAP, ERMAP, ERMAP	p.H87Y, p.H26Y, p.H26Y	15	15	50	NM_001017922.1:c.76C>T	NM_018538.3:c.76C>T	XM_005270415.1:c.259C>T	XM_005270416.1:c.76C>T
BT-20	chr1	43886494	C	T	SZT2	p.P446S	135	132	49.4382	NM_015284.3:c.1336C>T	XM_005270686.1:c.1399C>T	NM_015284.2:c.-2765C>T
BT-20	chr1	43917946	A	G	HYI, HYI, HYI, HYI, HYI	p.I46T, p.I119T, p.I144T, p.I46T, p.I119T	142	125	46.8165	NM_001190880.1:c.356T>C	NM_001190880.2:c.356T>C	NM_001243526.1:c.431T>C	NM_031207.2:c.137T>C	NM_031207.4:c.356T>C	NM_031207.5:c.356T>C	XM_005271240.1:c.329T>C	XM_005271239.1:c.431T>C	NM_015284.2:c.*1795A>G	NM_015284.3:c.*1795A>G	XM_005270686.1:c.*1795A>G	XM_005270687.1:c.*1795A>G	XM_005270688.1:c.*1795A>G
BT-20	chr1	43919081	T	C	HYI, HYI, HYI, HYI	p.Y23C, p.Y96C, p.Y23C, p.Y96C	51	37	42.0455	NM_001190880.1:c.287A>G	NM_001190880.2:c.287A>G	NM_001243526.1:c.284+3A>G	NM_031207.2:c.68A>G	NM_031207.4:c.287A>G	NM_031207.5:c.287A>G	XM_005271240.1:c.284+3A>G	XM_005271239.1:c.284+3A>G	NM_015284.2:c.*2930T>C	NM_015284.3:c.*2930T>C	XM_005270686.1:c.*2930T>C	XM_005270687.1:c.*2930T>C	XM_005270688.1:c.*2930T>C
BT-20	chr1	44137257	C	A	KDM4A	p.A482E	164	156	48.75	NM_014663.2:c.1445C>A	XM_005271354.1:c.1445C>A	XM_005271355.1:c.1445C>A	XM_005271356.1:c.1172C>A
BT-20	chr1	44290530	A	G	ST3GAL3, ST3GAL3, ST3GAL3	p.T97A, p.T113A, p.T128A	182	192	51.3369	NM_001270459.1:c.209+9925A>G	NM_001270460.1:c.209+9925A>G	NM_001270461.1:c.161+9925A>G	NM_001270462.1:c.161+9925A>G	NM_001270463.1:c.206+9925A>G	NM_001270464.1:c.161+9925A>G	NM_001270465.1:c.206+9925A>G	NM_001270466.1:c.161+9925A>G	NM_006279.2:c.209+9925A>G	NM_006279.3:c.209+9925A>G	NM_174963.1:c.382A>G	NM_174963.2:c.382A>G	NM_174963.3:c.382A>G	NM_174964.1:c.254+9925A>G	NM_174964.2:c.254+9925A>G	NM_174965.1:c.254+9925A>G	NM_174965.2:c.254+9925A>G	NM_174966.1:c.209+9925A>G	NM_174966.2:c.209+9925A>G	NM_174967.1:c.209+9925A>G	NM_174967.2:c.209+9925A>G	NM_174968.1:c.337A>G	NM_174968.2:c.337A>G	NM_174968.3:c.337A>G	NM_174969.1:c.161+9925A>G	NM_174969.2:c.161+9925A>G	NM_174970.1:c.161+9925A>G	NM_174970.2:c.161+9925A>G	NM_174971.1:c.289A>G	NM_174971.2:c.289A>G	NM_174971.3:c.289A>G	NR_073016.1:n.400+9925A>G	NR_073017.1:n.310-13361A>G	NR_073018.1:n.400+9925A>G	NR_073019.1:n.310-69525A>G	NR_073020.1:n.352+9925A>G	NR_073021.1:n.400+9925A>G	NR_073023.1:n.400+9925A>G
BT-20	chr1	44401384	A	G	ARTN, ARTN, ARTN, ARTN	p.Q19R, p.Q19R, p.Q19R, p.Q19R	0	109	100	NM_001270459.1:c.*5491A>G	NM_001270460.1:c.*5491A>G	NM_001270461.1:c.*5491A>G	NM_001270462.1:c.*5491A>G	NM_001270463.1:c.*5529A>G	NM_001270464.1:c.*5529A>G	NM_001270465.1:c.*5603A>G	NM_001270466.1:c.*5529A>G	NM_006279.2:c.*5491A>G	NM_006279.3:c.*5491A>G	NM_174963.1:c.*5491A>G	NM_174963.2:c.*5491A>G	NM_174963.3:c.*5491A>G	NM_174964.1:c.*5491A>G	NM_174964.2:c.*5491A>G	NM_174965.1:c.*5510A>G	NM_174965.2:c.*5510A>G	NM_174966.1:c.*5491A>G	NM_174966.2:c.*5491A>G	NM_174967.1:c.*5510A>G	NM_174967.2:c.*5510A>G	NM_174968.1:c.*5491A>G	NM_174968.2:c.*5491A>G	NM_174968.3:c.*5491A>G	NM_174969.1:c.*5491A>G	NM_174969.2:c.*5491A>G	NM_174970.1:c.*5510A>G	NM_174970.2:c.*5510A>G	NM_174971.1:c.*5491A>G	NM_174971.2:c.*5491A>G	NM_174971.3:c.*5491A>G	NR_073016.1:n.*4547A>G	NR_073017.1:n.*4547A>G	NR_073018.1:n.*4547A>G	NR_073019.1:n.*4547A>G	NR_073020.1:n.*4547A>G	NR_073021.1:n.*4547A>G	NR_073023.1:n.*4547A>G	NM_001136215.1:c.56A>G	NM_003976.3:c.56A>G
BT-20	chr1	44595410	A	G	KLF17, KLF17	p.N156S, p.N119S	108	81	42.8571	NM_173484.3:c.467A>G	XM_005270464.1:c.356A>G	XM_005270465.1:c.289+178A>G
BT-20	chr1	45797505	C	G	MUTYH, MUTYH, MUTYH, MUTYH, MUTYH, MUTYH, MUTYH, MUTYH, MUTYH, MUTYH, MUTYH	p.Q310H, p.Q325H, p.Q335H, p.Q321H, p.Q310H, p.Q311H, p.Q338H, p.Q310H, p.Q218H, p.Q324H, p.Q218H	134	161	54.5763	NM_001048171.1:c.972G>C	NM_001048172.1:c.933G>C	NM_001048173.1:c.930G>C	NM_001048174.1:c.930G>C	NM_001128425.1:c.1014G>C	NM_012222.2:c.1005G>C	XM_005270880.1:c.975G>C	XM_005270881.1:c.963G>C	XM_005270882.1:c.963G>C	XM_005270883.1:c.846G>C	XM_005270884.1:c.654G>C	XM_005270885.1:c.654G>C	XM_005270886.1:c.552G>C	NM_032756.2:c.*3569C>G
BT-20	chr1	46032311	A	G	AKR1A1, AKR1A1, AKR1A1, AKR1A1, AKR1A1	p.N52S, p.N52S, p.N52S, p.N52S, p.N52S	132	111	45.679	NM_001202413.1:c.155A>G	NM_001202414.1:c.155A>G	NM_006066.2:c.155A>G	NM_006066.3:c.155A>G	NM_153326.1:c.155A>G	NM_153326.2:c.155A>G	XR_246223.1:n.456A>G
BT-20	chr1	46087577	G	A	CCDC17, CCDC17, CCDC17	p.P353L, p.P344L, p.P174L	0	54	100	NM_001195193.1:c.*3764G>A	NM_002482.2:c.*3764G>A	NM_002482.3:c.*3764G>A	NM_152298.2:c.*3764G>A	NM_152298.3:c.*3764G>A	NM_172164.1:c.*3764G>A	XM_005270888.1:c.*3764G>A	XM_005270889.1:c.*3764G>A	NM_001114938.1:c.962C>T	NM_001114938.2:c.1058C>T	NM_001190182.1:c.1031C>T	XM_005270525.1:c.1157C>T	XM_005270526.1:c.1130C>T	XM_005270527.1:c.1157C>T	XM_005270528.1:c.1058C>T	XM_005270529.1:c.1016C>T	XM_005270530.1:c.1157C>T	XM_005270531.1:c.1157C>T	XM_005270532.1:c.857C>T	XM_005270533.1:c.521C>T	XM_005270534.1:c.521C>T	XR_246239.1:n.1106C>T
BT-20	chr1	46476587	T	G	MAST2, MAST2, MAST2, MAST2, MAST2	p.D388E, p.D96E, p.D310E, p.D388E, p.D273E	97	107	52.451	NM_015112.2:c.1164T>G	XM_005270652.1:c.1185T>G	XM_005270653.1:c.1185T>G	XM_005270654.1:c.1164T>G	XM_005270655.1:c.930T>G	XM_005270656.1:c.903T>G	XM_005270657.1:c.840T>G	XM_005270658.1:c.819T>G	XM_005270659.1:c.1185T>G
BT-20	chr1	46499526	A	G	MAST2, MAST2	p.K1197R, p.K1197R	46	38	45.2381	NM_015112.2:c.3590A>G	XM_005270652.1:c.3611A>G	XM_005270653.1:c.3611A>G	XM_005270654.1:c.3590A>G	XM_005270655.1:c.3356A>G	XM_005270656.1:c.3329A>G	XM_005270657.1:c.3266A>G	XM_005270658.1:c.3245A>G	XM_005270659.1:c.3611A>G
BT-20	chr1	46521559	A	T	PIK3R3, PIK3R3, PIK3R3, PIK3R3, PIK3R3	p.N283K, p.N329K, p.N283K, p.N300K, p.N73K	0	26	100	NM_001114172.1:c.849T>A	NM_003629.3:c.849T>A	XM_005271289.1:c.987T>A	XM_005271290.1:c.900T>A
BT-20	chr1	46655158	T	C	POMGNT1, POMGNT1, POMGNT1, POMGNT1, POMGNT1	p.M623V, p.M623V, p.M290V, p.M601V, p.M480V	0	171	100	NM_001243766.1:c.1867A>G	NM_017739.3:c.1867A>G	NR_024332.1:n.2518A>G	XM_005271010.1:c.1867A>G	XM_005271011.1:c.1801A>G	XM_005271012.1:c.1801A>G	XR_246283.1:n.1984A>G	NM_005727.2:c.*3953T>C	NM_005727.3:c.*3953T>C
BT-20	chr1	46740279	C	T	RAD54L, RAD54L	p.R587W, p.R587W	84	67	44.3709	NM_001142548.1:c.1759C>T	NM_003579.3:c.1759C>T	XM_005271272.1:c.1759C>T	XM_005271273.1:c.985C>T	NM_006369.4:c.*4258G>A	XM_005270376.1:c.*4258G>A	XM_005270377.1:c.*4258G>A
BT-20	chr1	46806550	C	T	NSUN4	p.L18F	34	30	46.875	NM_001256127.1:c.-1042C>T	NM_001256128.1:c.-674C>T	NM_199044.2:c.52C>T	NM_199044.3:c.52C>T	NR_045789.1:n.702C>T	NR_045790.1:n.702C>T	NR_045791.1:n.702C>T
BT-20	chr1	46810530	A	G	NSUN4, NSUN4, NSUN4	p.T2A, p.T2A, p.T51A	141	178	55.7994	NM_001256127.1:c.4A>G	NM_001256128.1:c.4A>G	NM_199044.2:c.151A>G	NM_199044.3:c.151A>G	NR_045789.1:n.976A>G	NR_045790.1:n.801A>G	NR_045791.1:n.801A>G
BT-20	chr1	47133811	T	C	ATPAF1, ATPAF1	p.S62G, p.S62G	0	19	100	NM_001145474.1:c.-3796T>C	NM_001042546.1:c.184A>G	NM_001042546.2:c.253A>G	NM_001243728.1:c.-2491A>G	NM_001256418.1:c.-2771A>G	NM_022745.3:c.184A>G	NM_022745.4:c.253A>G	NR_045030.1:n.-2261A>G	NM_001145474.2:c.-3796T>C	XM_005270845.1:c.-3873T>C
BT-20	chr1	47607851	A	T	CYP4A22, CYP4A22, CYP4A22	p.N152Y, p.N152Y, p.N152Y	20	39	66.1017	NM_001010969.2:c.454A>T	XM_005270767.1:c.454A>T	XM_005270768.1:c.454A>T	XM_005270769.1:c.454A>T	XM_005270770.1:c.454A>T
BT-20	chr1	47685455	T	C	TAL1	p.N68S	0	137	100	NM_003189.2:c.933A>G	XM_005271158.1:c.933A>G	XM_005271159.1:c.933A>G	XM_005271160.1:c.933A>G
BT-20	chr1	47726087	T	C	STIL, STIL, STIL, STIL, STIL, STIL, STIL	p.H967R, p.H984R, p.H984R, p.H938R, p.H920R, p.H985R, p.H597R	130	105	44.6809	NM_001048166.1:c.2954A>G	NM_003035.2:c.2951A>G	XM_005271131.1:c.2951A>G	XM_005271132.1:c.2900A>G
BT-20	chr1	47767914	G	A	STIL, STIL, STIL, STIL, STIL, STIL	p.A86V, p.A86V, p.A86V, p.A86V, p.A86V, p.A86V	94	121	56.2791	NM_001048166.1:c.257C>T	NM_003035.2:c.257C>T	XM_005271131.1:c.257C>T	XM_005271132.1:c.257C>T
BT-20	chr1	47799639	G	C	CMPK1, CMPK1	p.G8R, p.G8R	39	35	47.2973	NM_001136140.1:c.22G>C	NM_016308.2:c.22G>C	NR_046394.1:n.171G>C	NR_046395.1:n.171G>C
BT-20	chr1	47904909	G	C	FOXD2	p.A368P	0	19	100	NM_004474.3:c.1102G>C	NR_026878.1:n.-4596C>G
BT-20	chr1	48697733	T	G	SLC5A9, SLC5A9, SLC5A9	p.I294M, p.I283M, p.I269M	1	263	99.6212	NM_001011547.2:c.807T>G	NM_001135181.1:c.882T>G	XM_005270587.1:c.870T>G	XM_005270588.1:c.-178T>G	XM_005270589.1:c.-87-306T>G
BT-20	chr1	50666515	C	T	ELAVL4	p.P270S	0	241	100	NM_001144774.1:c.774-8C>T	NM_001144775.1:c.825-8C>T	NM_001144776.1:c.774-8C>T	NM_001144777.1:c.783-8C>T	NM_021952.3:c.808C>T	XM_005270581.1:c.789-8C>T
BT-20	chr1	51439649	G	C	CDKN2C, CDKN2C	p.A72P, p.A72P	54	41	43.1579	NM_001262.2:c.214G>C	NM_078626.2:c.214G>C	XM_005270771.1:c.-2480G>C
BT-20	chr1	51868160	C	G	EPS15, EPS15, EPS15	p.G610A, p.G296A, p.G476A	12	8	40	NM_001159969.1:c.887G>C	NM_001981.2:c.1829G>C	XM_005270617.1:c.1940G>C	XM_005270618.1:c.1739G>C	XM_005270619.1:c.1427G>C	XM_005270620.1:c.860G>C
BT-20	chr1	53153432	T	C	SELRC1	p.K219R	0	326	100	NM_023077.2:c.656A>G	NM_023077.1:c.656A>G
BT-20	chr1	53544597	T	C	PODN, PODN, PODN, PODN	p.V520A, p.V501A, p.V501A, p.V378A	0	97	100	NM_001199082.1:c.1133T>C	NM_001199080.1:c.1502T>C	NM_001199081.1:c.1502T>C	NM_153703.3:c.1559T>C	NM_153703.4:c.1559T>C	XM_005270457.1:c.1415T>C
BT-20	chr1	53553754	T	C	SLC1A7, SLC1A7, SLC1A7	p.Q190R, p.Q596R, p.Q537R	63	71	52.9851	NM_001199082.1:c.*3597T>C	NM_001199080.1:c.*3597T>C	NM_001199081.1:c.*3597T>C	NM_153703.3:c.*3597T>C	NM_153703.4:c.*3597T>C	XM_005270457.1:c.*3597T>C	NM_006671.4:c.1610A>G	XM_005271133.1:c.1787A>G	XM_005271134.1:c.1413A>G	XR_246290.1:n.1765A>G
BT-20	chr1	53569237	G	A	SLC1A7, SLC1A7, SLC1A7	p.R88C, p.R160C, p.R160C	109	41	27.3333	NM_006671.4:c.478C>T	XM_005271133.1:c.478C>T	XM_005271134.1:c.262C>T	XR_246290.1:n.661C>T
BT-20	chr1	53676448	G	A	CPT2	p.V368I	0	174	100	NM_000098.2:c.1102G>A	XM_005270484.1:c.1102G>A	NM_017887.1:c.*3883C>T
BT-20	chr1	53679229	A	G	CPT2	p.M647V	20	19	48.7179	NM_000098.2:c.1939A>G	XM_005270484.1:c.1870A>G	NM_017887.1:c.*1102T>C
BT-20	chr1	53712727	C	T	LRP8, LRP8, LRP8, LRP8, LRP8	p.R893Q, p.R446Q, p.R689Q, p.R782Q, p.R952Q	126	117	48.1481	NM_001018054.1:c.2678G>A	NM_001018054.2:c.2678G>A	NM_004631.3:c.2855G>A	NM_004631.4:c.2855G>A	NM_017522.3:c.2066G>A	NM_017522.4:c.2066G>A	NM_033300.2:c.2345G>A	NM_033300.3:c.2345G>A	XM_005271173.1:c.2894G>A	XM_005271174.1:c.2507G>A	XM_005271175.1:c.2468G>A	XM_005271176.1:c.2165G>A	NR_038953.1:n.*4272C>T	XR_110511.1:n.*3937C>T
BT-20	chr1	53792651	A	C	LRP8, LRP8, LRP8, LRP8	p.D46E, p.D46E, p.D46E, p.D46E	132	117	46.988	NM_001018054.1:c.138T>G	NM_001018054.2:c.138T>G	NM_004631.3:c.138T>G	NM_004631.4:c.138T>G	NM_017522.3:c.138T>G	NM_017522.4:c.138T>G	NM_033300.2:c.138T>G	NM_033300.3:c.138T>G	XM_005271173.1:c.138T>G	XM_005271174.1:c.138T>G	XM_005271175.1:c.138T>G	XM_005271176.1:c.138T>G
BT-20	chr1	54606804	C	T	CDCP2	p.G244R	0	71	100	NM_201546.2:c.730G>A	NM_201546.3:c.730G>A
BT-20	chr1	54681920	G	C	MRPL37, MRPL37	p.C366S, p.C235S	0	121	100	NM_016491.3:c.1097G>C	XM_005270920.1:c.1097G>C	XM_005270921.1:c.704G>C
BT-20	chr1	55075452	G	A	FAM151A	p.A416V	0	306	100	NM_015547.2:c.1629+1711G>A	NM_015547.3:c.1629+1711G>A	NM_147161.2:c.*667G>A	NM_147161.3:c.*667G>A	XM_005270730.1:c.*667G>A	XM_005270731.1:c.*667G>A	XM_005270732.1:c.*667G>A	XM_005270733.1:c.*667G>A	XM_005270734.1:c.*667G>A	NM_176782.2:c.1247C>T
BT-20	chr1	55119515	T	G	HEATR8, HEATR8, HEATR8	p.Y306D, p.Y306D, p.Y306D	90	89	49.7207	NM_001039464.2:c.916T>G	NR_026782.1:n.1234T>G	NR_037639.1:n.1345T>G	NR_037640.1:n.1240T>G	NR_037641.1:n.1240T>G
BT-20	chr1	55119546	A	G	HEATR8, HEATR8, HEATR8	p.E316G, p.E316G, p.E316G	0	141	100	NM_001039464.2:c.947A>G	NR_026782.1:n.1265A>G	NR_037639.1:n.1376A>G	NR_037640.1:n.1271A>G	NR_037641.1:n.1271A>G
BT-20	chr1	55136529	T	C	HEATR8, HEATR8, HEATR8, HEATR8	p.V509A, p.V27A, p.V509A, p.V77A	113	117	50.8696	NM_001039464.2:c.1526T>C	NR_026782.1:n.1844T>C	NR_037639.1:n.2030T>C	NR_037640.1:n.1850T>C	NR_037641.1:n.1850T>C
BT-20	chr1	55247097	G	A	TTC22	p.A510V	21	27	56.25	NM_001114108.1:c.1529C>T	NM_017904.3:c.*4122C>T
BT-20	chr1	55248074	A	G	TTC22	p.L366P	76	71	48.2993	NM_001114108.1:c.1097T>C	NM_017904.3:c.*3145T>C
BT-20	chr1	55277599	T	C	C1orf177, C1orf177	p.Y205H, p.Y205H	0	76	100	NM_001110533.1:c.613T>C	NM_152607.2:c.613T>C
BT-20	chr1	55524237	G	A	PCSK9	p.V474I	0	216	100	NM_174936.2:c.1420G>A	NM_174936.3:c.1420G>A
BT-20	chr1	55529187	G	A	PCSK9	p.G670E	1	54	98.1818	NM_174936.2:c.2009G>A	NM_174936.3:c.2009G>A	NM_015306.1:c.*5531C>T	NM_015306.2:c.*5531C>T	XM_005270690.1:c.*5531C>T
BT-20	chr1	55541174	A	G	USP24, USP24	p.V2468A, p.V2302A	0	127	100	NM_015306.1:c.6923T>C	NM_015306.2:c.7403T>C	XM_005270689.1:c.6878T>C	XM_005270690.1:c.5618T>C
BT-20	chr1	55638075	G	A	USP24, USP24	p.T226I, p.T108I	0	77	100	NM_015306.1:c.341C>T	NM_015306.2:c.677C>T	XM_005270689.1:c.152C>T
BT-20	chr1	57333311	C	A	C8A	p.A36E	42	42	50	NM_000562.2:c.107C>A
BT-20	chr1	57378149	G	T	C8A	p.R485L	140	156	52.7027	NM_000562.2:c.1454G>T
BT-20	chr1	57383315	G	C	C8A	p.E561Q	116	128	52.459	NM_000562.2:c.1681G>C
BT-20	chr1	57422484	C	T	C8B, C8B, C8B	p.G65R, p.G117R, p.G55R	0	219	100	NM_000066.2:c.349G>A	NM_000066.3:c.349G>A	NM_001278543.1:c.193G>A	NM_001278544.1:c.163G>A	XM_005271166.1:c.460G>A
BT-20	chr1	59787350	T	G	FGGY, FGGY, FGGY	p.N43K, p.N43K, p.N43K	109	103	48.5849	NM_001113411.1:c.129T>G	NM_001244714.1:c.129T>G	NM_018291.3:c.129T>G	NR_103473.1:n.299T>G
BT-20	chr1	60466814	T	C	C1orf87	p.K403E	14	16	53.3333	NM_152377.1:c.1207A>G	NM_152377.2:c.1207A>G
BT-20	chr1	62261168	A	G	INADL, INADL, INADL, INADL	p.I97V, p.I400V, p.I400V, p.I400V	0	191	100	NM_176877.2:c.1198A>G	XM_005270341.1:c.1198A>G	XM_005270342.1:c.1198A>G	XM_005270343.1:c.1198A>G	XM_005270344.1:c.1198A>G	XM_005270345.1:c.1198A>G	XM_005270346.1:c.1198A>G	XM_005270347.1:c.1198A>G	XR_246222.1:n.1310A>G
BT-20	chr1	62330080	T	G	INADL, INADL, INADL, INADL	p.I567M, p.I870M, p.I870M, p.I870M	0	190	100	NM_176877.2:c.2610T>G	XM_005270341.1:c.2610T>G	XM_005270342.1:c.2610T>G	XM_005270343.1:c.2610T>G	XM_005270344.1:c.2610T>G	XM_005270345.1:c.2610T>G	XM_005270346.1:c.2610T>G	XM_005270347.1:c.2610T>G	XR_246222.1:n.2722T>G
BT-20	chr1	62380298	G	A	INADL, INADL, INADL, INADL	p.G875S, p.G1178S, p.G1178S, p.G1178S	90	77	46.1078	NM_176877.2:c.3532G>A	XM_005270341.1:c.3532G>A	XM_005270342.1:c.3532G>A	XM_005270343.1:c.3532G>A	XM_005270344.1:c.3532G>A	XM_005270345.1:c.3532G>A	XM_005270346.1:c.3532G>A	XM_005270347.1:c.3532G>A	XR_246222.1:n.3644G>A
BT-20	chr1	62713224	C	G	KANK4, KANK4, KANK4, KANK4	p.V935L, p.V307L, p.V73L, p.V291L	0	70	100	NM_181712.4:c.2803G>C
BT-20	chr1	62728784	A	G	KANK4, KANK4, KANK4	p.V840A, p.V212A, p.V196A	0	231	100	NM_181712.4:c.2519T>C
BT-20	chr1	62728838	T	C	KANK4, KANK4, KANK4	p.H822R, p.H194R, p.H178R	0	86	100	NM_181712.4:c.2465A>G
BT-20	chr1	62911038	T	A	USP1, USP1, USP1	p.L396H, p.L396H, p.L396H	89	84	48.5549	NM_001017415.1:c.1187T>A	NM_001017416.1:c.1187T>A	NM_003368.4:c.1187T>A
BT-20	chr1	63881552	C	T	ALG6	p.S304F	86	100	53.7634	NM_013339.3:c.911C>T	XM_005270788.1:c.917C>T
BT-20	chr1	64114301	T	C	PGM1, PGM1, PGM1	p.Y438H, p.Y420H, p.Y223H	39	42	51.8519	NM_001172818.1:c.1312T>C	NM_001172819.1:c.667T>C	NM_002633.2:c.1258T>C
BT-20	chr1	65113568	T	C	CACHD1, CACHD1, CACHD1	p.M363T, p.M118T, p.M118T	0	266	100	NM_020925.2:c.1088T>C
BT-20	chr1	66036441	A	G	LEPR, LEPR, LEPR, LEPR, LEPR, LEPR, LEPR	p.K109R, p.K109R, p.K109R, p.K109R, p.K109R, p.K109R, p.K109R	60	71	54.1985	XM_005270950.1:c.326A>G	XM_005270951.1:c.326A>G	XM_005270952.1:c.326A>G	NM_001003679.1:c.326A>G	NM_001003679.2:c.326A>G	NM_001003679.3:c.326A>G	NM_001003680.1:c.326A>G	NM_001003680.2:c.326A>G	NM_001003680.3:c.326A>G	NM_001198687.1:c.326A>G	NM_001198688.1:c.326A>G	NM_001198689.1:c.326A>G	NM_002303.3:c.326A>G	NM_002303.4:c.326A>G	NM_002303.5:c.326A>G
BT-20	chr1	67185039	G	T	SGIP1, SGIP1, SGIP1, SGIP1, SGIP1, SGIP1	p.A167S, p.A165S, p.A70S, p.A565S, p.A165S, p.A359S	80	84	51.2195	NM_032291.2:c.1693G>T	XM_005271262.1:c.1786G>T	XM_005271263.1:c.1786G>T	XM_005271264.1:c.1705G>T	XM_005271265.1:c.1675G>T	XM_005271266.1:c.1603G>T	XM_005271267.1:c.1174G>T	XM_005271268.1:c.1120G>T	XM_005271269.1:c.1102G>T	XM_005271270.1:c.1096G>T	XM_005271271.1:c.1063G>T
BT-20	chr1	67243024	C	A	TCTEX1D1	p.L143I	1	67	98.5294	NM_152665.1:c.427C>A	NM_152665.2:c.427C>A	XM_005270595.1:c.397C>A
BT-20	chr1	67288045	C	T	WDR78, WDR78	p.R832Q, p.R545Q	0	85	100	NM_024763.3:c.2495G>A	NM_024763.4:c.2495G>A	XM_005271212.1:c.2300G>A	XM_005271213.1:c.1628G>A
BT-20	chr1	67293519	G	C	WDR78	p.Y696X	27	28	50.9091	NM_024763.3:c.2088C>G	NM_024763.4:c.2088C>G	XM_005271212.1:c.1893C>G	XM_005271213.1:c.1221C>G
BT-20	chr1	67390416	G	C	WDR78, WDR78	p.C33W, p.C33W	91	80	46.7836	NM_001077700.1:c.-458G>C	NM_001077700.2:c.-296G>C	NM_001077702.1:c.-458G>C	NM_001077702.2:c.-478G>C	NM_001077703.1:c.-458G>C	NM_001077703.2:c.-296G>C	NM_001146110.1:c.-481G>C	NM_001146111.1:c.-478G>C	NM_001146112.1:c.-571G>C	NM_001146113.1:c.-498G>C	NM_001278215.1:c.-478G>C	NM_020948.2:c.-458G>C	NM_020948.3:c.-478G>C	XM_005271075.1:c.-296G>C	XM_005271076.1:c.-917G>C	XM_005271077.1:c.-767G>C	NM_024763.3:c.99C>G	NM_024763.4:c.99C>G	NM_207014.1:c.99C>G	NM_207014.2:c.99C>G	XM_005271212.1:c.99C>G
BT-20	chr1	67560956	C	T	C1orf141, C1orf141	p.V189I, p.V189I	0	130	100	NM_001013674.1:c.565G>A	NM_001276351.1:c.565G>A	NM_001276352.1:c.629+979G>A	NR_075077.1:n.917+979G>A
BT-20	chr1	67633812	G	T	IL23R	p.Q3H	62	44	41.5094	NM_144701.2:c.9G>T	XM_005270512.1:c.-596G>T	XM_005270516.1:c.-1744G>T
BT-20	chr1	67685387	T	C	IL23R, IL23R, IL23R, IL23R, IL23R, IL23R, IL23R, IL23R, IL23R, IL23R, IL23R, IL23R	p.L169P, p.L56P, p.L310P, p.L155P, p.L107P, p.L55P, p.L56P, p.L267P, p.L107P, p.L169P, p.L169P, p.L107P	68	47	40.8696	NM_144701.2:c.929T>C	XM_005270512.1:c.320T>C	XM_005270513.1:c.320T>C	XM_005270514.1:c.320T>C	XM_005270515.1:c.230-17009T>C	XM_005270516.1:c.167T>C	XM_005270517.1:c.164T>C	XM_005270518.1:c.167T>C	XM_005270519.1:c.44-17009T>C
BT-20	chr1	68512899	C	A	DIRAS3, DIRAS3	p.A28S, p.A28S	38	53	58.2418	XR_078220.1:n.*2979C>A	NR_040077.1:n.266+12453C>A	XR_246218.1:n.311-24584C>A	XM_002342111.2:c.-1487+12453C>A	NM_004675.2:c.82G>T	XM_005271312.1:c.82G>T
BT-20	chr1	74575182	C	T	LRRIQ3	p.A255T	0	70	100	NM_001105659.1:c.763G>A	XM_005270451.1:c.763G>A	XM_005270452.1:c.763G>A	XM_005270453.1:c.763G>A	XM_005270454.1:c.-198G>A
BT-20	chr1	75038228	A	C	C1orf173	p.L1056V	207	185	47.1939	NM_001002912.3:c.3166T>G	NM_001002912.4:c.3166T>G	XM_005270449.1:c.940T>G	XM_005270450.1:c.940T>G	XR_246345.1:n.-4689A>C
BT-20	chr1	75065441	C	T	C1orf173, C1orf173	p.R349H, p.R555H	61	47	43.5185	NM_001002912.3:c.1664G>A	NM_001002912.4:c.1664G>A	XR_246345.1:n.278-15449C>T
BT-20	chr1	75199023	A	C	TYW3, TYW3, TYW3	p.E32A, p.E32A, p.E32A	89	44	33.0827	NM_001130042.1:c.-436T>G	NM_001130043.1:c.-397T>G	NM_001134759.1:c.-520T>G	NM_001889.3:c.-397T>G	XM_005270491.1:c.-683T>G	NM_001162916.1:c.95A>C	NM_138467.1:c.95A>C	NM_138467.2:c.95A>C	NR_027962.1:n.162A>C
BT-20	chr1	76397972	C	T	ASB17	p.S2N	50	47	48.4536	NM_080868.2:c.5G>A	NR_026546.1:n.145G>A
BT-20	chr1	77093180	C	A	ST6GALNAC3	p.L223I	88	81	47.929	NM_152996.1:c.667C>A	NM_152996.2:c.667C>A	XM_005270721.1:c.624-6633C>A
BT-20	chr1	82417696	A	G	LPHN2, LPHN2, LPHN2, LPHN2, LPHN2	p.K551R, p.K551R, p.K551R, p.K122R, p.K551R	46	44	48.8889	NM_012302.2:c.1652A>G	XM_005270666.1:c.1652A>G	XM_005270667.1:c.1652A>G	XM_005270668.1:c.1652A>G	XM_005270669.1:c.1652A>G	XM_005270670.1:c.1652A>G	XM_005270671.1:c.1652A>G	XM_005270672.1:c.1652A>G	XM_005270673.1:c.1652A>G	XM_005270674.1:c.1652A>G	XM_005270675.1:c.1652A>G
BT-20	chr1	84944989	A	G	RPF1	p.S9G	71	64	47.4074	NM_025065.6:c.25A>G
BT-20	chr1	85113229	A	G	SSX2IP, SSX2IP, SSX2IP, SSX2IP, SSX2IP, SSX2IP	p.C578R, p.C578R, p.C550R, p.C551R, p.C551R, p.C578R	40	39	49.3671	NM_001166293.1:c.1732T>C	NM_001166294.1:c.1651T>C	NM_001166295.1:c.1651T>C	NM_001166417.1:c.1732T>C	NM_014021.2:c.1732T>C	NM_014021.3:c.1732T>C	XM_005270427.1:c.1732T>C	XM_005270428.1:c.1732T>C	XM_005270429.1:c.1729T>C	XM_005270432.1:c.*45T>C
BT-20	chr1	85537631	C	G	WDR63, WDR63	p.P3A, p.P3A	49	24	32.8767	NM_145172.3:c.7C>G	XM_005270437.1:c.7C>G	XM_005270438.1:c.7C>G
BT-20	chr1	85624549	C	T	SYDE2	p.V1157I	0	131	100	NM_032184.1:c.3469G>A	XM_005271252.1:c.*991G>A	XM_005271253.1:c.*2276G>A	XM_005271255.1:c.2731G>A	XM_005271256.1:c.2695G>A
BT-20	chr1	85648620	C	T	SYDE2, SYDE2	p.V569I, p.V569I	0	127	100	NM_032184.1:c.1705G>A	XM_005271252.1:c.2296G>A	XM_005271253.1:c.2296G>A	XM_005271254.1:c.2296G>A	XM_005271255.1:c.967G>A	XM_005271256.1:c.931G>A
BT-20	chr1	86173943	C	T	ZNHIT6, ZNHIT6	p.G9R, p.G9R	103	99	49.0099	NM_001170670.1:c.25G>A	NM_017953.2:c.25G>A	NM_017953.3:c.25G>A
BT-20	chr1	86200509	C	T	COL24A1, COL24A1, COL24A1	p.G1641S, p.G941S, p.G756S	52	53	50.4762	NM_152890.5:c.4921G>A
BT-20	chr1	86488232	G	A	COL24A1, COL24A1	p.P731S, p.P31S	27	25	48.0769	NM_152890.5:c.2191C>T
BT-20	chr1	86590675	C	G	COL24A1, COL24A1	p.R448S, p.R448S	251	92	26.8222	NM_152890.5:c.1344G>C
BT-20	chr1	86591837	G	A	COL24A1, COL24A1	p.A61V, p.A61V	0	270	100	NM_152890.5:c.182C>T
BT-20	chr1	86894231	C	T	CLCA2	p.T152I	62	38	38	NM_006536.5:c.455C>T
BT-20	chr1	86900372	C	G	CLCA2	p.Q306E	32	25	43.8596	NM_006536.5:c.916C>G
BT-20	chr1	86909582	G	A	CLCA2	p.G534D	158	169	51.682	NM_006536.5:c.1601G>A
BT-20	chr1	86939130	C	T	CLCA1, CLCA1	p.L65F, p.L65F	22	26	54.1667	NM_001285.3:c.193C>T
BT-20	chr1	86952324	A	G	CLCA1, CLCA1	p.N357S, p.N296S	0	287	100	NM_001285.3:c.1070A>G
BT-20	chr1	86959173	T	C	CLCA1, CLCA1	p.M524T, p.M463T	0	294	100	NM_001285.3:c.1571T>C
BT-20	chr1	89474818	A	G	GBP3, GBP3, GBP3, GBP3	p.C357R, p.C412R, p.C464R, p.C491R	44	56	56	NM_018284.2:c.1471T>C	XM_005270741.1:c.1390T>C	XM_005270742.1:c.1234T>C	XM_005270743.1:c.1234T>C	XM_005270744.1:c.1069T>C
BT-20	chr1	89582690	G	C	GBP2	p.P285A	227	260	53.3881	NM_004120.3:c.853C>G	NM_004120.4:c.853C>G	XM_005270740.1:c.853C>G
BT-20	chr1	89637578	G	A	GBP7	p.T14I	59	62	51.2397	NM_207398.2:c.41C>T
BT-20	chr1	89846152	C	T	GBP6, GBP6	p.T278I, p.T148I	151	138	47.7509	NM_198460.2:c.833C>T	XM_005270548.1:c.833C>T	XM_005270549.1:c.443C>T
BT-20	chr1	89847372	G	T	GBP6, GBP6	p.A331S, p.A201S	0	158	100	NM_198460.2:c.991G>T	XM_005270548.1:c.991G>T	XM_005270549.1:c.601G>T
BT-20	chr1	89847411	C	T	GBP6, GBP6	p.L344F, p.L214F	0	180	100	NM_198460.2:c.1030C>T	XM_005270548.1:c.1030C>T	XM_005270549.1:c.640C>T
BT-20	chr1	89849742	A	T	GBP6, GBP6	p.D520V, p.D390V	0	251	100	NM_198460.2:c.1559A>T	XM_005270548.1:c.1559A>T	XM_005270549.1:c.1169A>T
BT-20	chr1	90178743	A	G	LRRC8C	p.D205G	0	307	100	NM_032270.4:c.614A>G
BT-20	chr1	91782031	T	C	HFM1, HFM1, HFM1, HFM1	p.I127V, p.I939V, p.I623V, p.I618V	123	122	49.7959	NM_001017975.3:c.2815A>G	XM_005270552.1:c.1852A>G
BT-20	chr1	91859795	T	C	HFM1, HFM1	p.I117V, p.I117V	0	56	100	NM_001017975.3:c.349A>G	XM_005270552.1:c.-109+6774A>G
BT-20	chr1	91859801	A	G	HFM1, HFM1	p.S115P, p.S115P	26	27	50.9434	NM_001017975.3:c.343T>C	XM_005270552.1:c.-109+6768T>C
BT-20	chr1	92428495	C	A	BRDT, BRDT, BRDT, BRDT, BRDT, BRDT	p.Q62K, p.Q62K, p.Q62K, p.Q62K, p.Q62K, p.Q62K	0	95	100	NM_001242805.1:c.184C>A	NM_001242806.1:c.184C>A	NM_001242807.1:c.184C>A	NM_001242808.1:c.184C>A	NM_001242810.1:c.-27-1689C>A	NM_001726.3:c.184C>A	NM_207189.2:c.184C>A	XM_005271151.1:c.184C>A	XM_005271152.1:c.184C>A
BT-20	chr1	92445257	C	G	BRDT, BRDT, BRDT, BRDT, BRDT, BRDT, BRDT	p.N410K, p.N364K, p.N337K, p.N414K, p.N364K, p.N410K, p.N410K	0	144	100	NM_001242805.1:c.1230C>G	NM_001242806.1:c.1242C>G	NM_001242807.1:c.1092C>G	NM_001242808.1:c.1092C>G	NM_001242810.1:c.1011C>G	NM_001726.3:c.1230C>G	NM_207189.2:c.1230C>G	XM_005271151.1:c.1230C>G	XM_005271152.1:c.1230C>G
BT-20	chr1	92457843	C	T	BRDT, BRDT, BRDT, BRDT, BRDT, BRDT, BRDT	p.P696L, p.P650L, p.P623L, p.P700L, p.P650L, p.P696L, p.P696L	0	43	100	NM_001242805.1:c.2087C>T	NM_001242806.1:c.2099C>T	NM_001242807.1:c.1949C>T	NM_001242808.1:c.1949C>T	NM_001242810.1:c.1868C>T	NM_001726.3:c.2087C>T	NM_207189.2:c.2087C>T	XM_005271151.1:c.2087C>T	XM_005271152.1:c.2087C>T
BT-20	chr1	92647532	C	A	KIAA1107, KIAA1107	p.T993N, p.T918N	1	167	99.4048	NM_015237.2:c.2978C>A
BT-20	chr1	93160902	T	C	EVI5, EVI5	p.I336V, p.I336V	0	234	100	NM_005665.4:c.1006A>G	XM_005271179.1:c.997A>G	XM_005271180.1:c.874A>G	XM_005271181.1:c.1006A>G	XM_005271182.1:c.739A>G
BT-20	chr1	93580581	G	C	MTF2, MTF2, MTF2, MTF2, MTF2	p.C140S, p.C38S, p.C140S, p.C38S, p.C38S	0	147	100	NM_001164391.1:c.113G>C	NM_001164392.1:c.419G>C	NM_001164393.1:c.113G>C	NM_007358.3:c.419G>C	XM_005270627.1:c.419G>C	XM_005270628.1:c.-277G>C
BT-20	chr1	93620393	G	A	TMED5	p.T175I	35	33	48.5294	NM_001167830.1:c.573C>T	NM_016040.3:c.524C>T	NM_016040.4:c.524C>T	NR_030761.1:n.1042C>T
BT-20	chr1	94544234	T	C	ABCA4, ABCA4	p.H423R, p.H423R	80	96	54.5455	NM_000350.2:c.1268A>G
BT-20	chr1	95330372	G	A	SLC44A3, SLC44A3, SLC44A3, SLC44A3, SLC44A3, SLC44A3, SLC44A3, SLC44A3	p.V438I, p.V370I, p.V390I, p.V358I, p.V438I, p.V341I, p.V358I, p.V402I	1	223	99.5536	NM_001114106.1:c.1312G>A	NM_001114106.2:c.1312G>A	NM_001258340.1:c.1312G>A	NM_001258341.1:c.1216G>A	NM_001258342.1:c.1204G>A	NM_001258343.1:c.1108G>A	NM_152369.3:c.1168G>A	NM_152369.4:c.1168G>A	XM_005270439.1:c.1309G>A	XM_005270440.1:c.1216G>A	XM_005270441.1:c.1168G>A	XM_005270442.1:c.1312G>A	XM_005270443.1:c.1072G>A	XM_005270444.1:c.1312G>A
BT-20	chr1	95709821	T	C	RWDD3, RWDD3, RWDD3, TMEM56-RWDD3, RWDD3, RWDD3	p.V47A, p.V47A, p.V47A, p.V32A, p.V47A, p.V32A	1	193	99.4845	NM_001199691.1:c.*15T>C	NM_001128142.1:c.140T>C	NM_001199682.1:c.140T>C	NM_001278248.1:c.95T>C	NM_001278247.1:c.95T>C	NM_015485.4:c.140T>C	NR_037643.1:n.349T>C	NR_103483.1:n.216T>C	NR_103484.1:n.196-300T>C
BT-20	chr1	95709939	T	G	RWDD3, RWDD3, RWDD3, TMEM56-RWDD3, RWDD3, RWDD3	p.N86K, p.N86K, p.N86K, p.N71K, p.N86K, p.N71K	87	89	50.5682	NM_001199691.1:c.*133T>G	NM_001128142.1:c.258T>G	NM_001199682.1:c.258T>G	NM_001278248.1:c.213T>G	NM_001278247.1:c.213T>G	NM_015485.4:c.258T>G	NR_037643.1:n.467T>G	NR_103483.1:n.334T>G	NR_103484.1:n.196-182T>G
BT-20	chr1	98348885	G	A	DPYD, DPYD	p.R29C, p.R29C	0	115	100	NM_000110.3:c.85C>T	NM_001160301.1:c.85C>T	XM_005270561.1:c.39+37555C>T	XM_005270562.1:c.85C>T	XM_005270563.1:c.85C>T	XM_005270564.1:c.85C>T
BT-20	chr1	100575933	G	A	SASS6, SASS6	p.A259V, p.A92V	110	96	46.6019	NM_194292.1:c.776C>T	XM_005270551.1:c.275C>T
BT-20	chr1	100575941	C	G	SASS6, SASS6	p.E256D, p.E89D	98	110	52.8846	NM_194292.1:c.768G>C	XM_005270551.1:c.267G>C
BT-20	chr1	100598866	G	A	CCDC76, CCDC76	p.A48T, p.A48T	0	50	100	NM_019083.1:c.142G>A	NM_019083.2:c.142G>A	XM_005270945.1:c.142G>A	XM_005270946.1:c.-212G>A	XR_246273.1:n.148G>A	XR_246274.1:n.198G>A	XR_246275.1:n.159G>A	XR_246276.1:n.198G>A	NM_194292.1:c.-496C>T	XM_005270551.1:c.-917C>T
BT-20	chr1	100598867	C	T	CCDC76, CCDC76	p.A48V, p.A48V	0	50	100	NM_019083.1:c.143C>T	NM_019083.2:c.143C>T	XM_005270945.1:c.143C>T	XM_005270946.1:c.-211C>T	XR_246273.1:n.149C>T	XR_246274.1:n.199C>T	XR_246275.1:n.160C>T	XR_246276.1:n.199C>T	NM_194292.1:c.-497G>A	XM_005270551.1:c.-918G>A
BT-20	chr1	108307722	T	A	VAV3, VAV3, VAV3, VAV3	p.K299N, p.K299N, p.K299N, p.K123N	279	74	20.9632	NM_006113.4:c.897A>T	XM_005270358.1:c.897A>T	XM_005270359.1:c.897A>T	XM_005270360.1:c.615A>T	XM_005270361.1:c.897A>T	XR_246224.1:n.944A>T
BT-20	chr1	108307727	T	A	VAV3, VAV3, VAV3, VAV3	p.T298S, p.T298S, p.T298S, p.T122S	278	75	21.2465	NM_006113.4:c.892A>T	XM_005270358.1:c.892A>T	XM_005270359.1:c.892A>T	XM_005270360.1:c.610A>T	XM_005270361.1:c.892A>T	XR_246224.1:n.939A>T
BT-20	chr1	109265029	G	T	FNDC7	p.R224L	0	251	100	NM_001144937.1:c.671G>T	XM_005270550.1:c.-29G>T
BT-20	chr1	109268573	T	C	FNDC7, FNDC7	p.V120A, p.V353A	0	441	100	NM_001144937.1:c.1058T>C	XM_005270550.1:c.359T>C
BT-20	chr1	109369915	G	T	AKNAD1, AKNAD1	p.N616K, p.N323K	106	508	82.7362	NM_152763.3:c.1848C>A	NM_152763.4:c.1848C>A	NR_049760.1:n.2058C>A
BT-20	chr1	109395105	C	T	AKNAD1	p.S61N	0	847	100	NM_152763.3:c.182G>A	NM_152763.4:c.182G>A	NR_049760.1:n.602G>A	XR_041428.1:n.-4902C>T	NR_034168.1:n.-4734C>T	NR_049777.1:n.-4734C>T
BT-20	chr1	109735416	A	C	KIAA1324, KIAA1324, KIAA1324, KIAA1324, KIAA1324	p.T521P, p.T623P, p.T573P, p.T536P, p.T273P	0	309	100	NM_001267048.1:c.1606A>C	NM_001267049.1:c.817A>C	NM_020775.2:c.1867A>C	NM_020775.3:c.1867A>C	NM_020775.4:c.1867A>C	NR_049773.1:n.1967A>C	NR_049774.1:n.1948A>C
BT-20	chr1	109840169	C	T	MYBPHL, MYBPHL	p.R102Q, p.R102Q	47	235	83.3333	NM_001010985.2:c.305G>A	NM_001265613.1:c.305G>A
BT-20	chr1	110019439	A	G	SYPL2, SYPL2, SYPL2, SYPL2	p.E99G, p.E7G, p.E99G, p.E99G	79	503	86.4261	NM_001040709.1:c.296A>G	XM_005270773.1:c.296A>G	XM_005270774.1:c.296A>G
BT-20	chr1	110300441	G	A	EPS8L3, EPS8L3, EPS8L3, EPS8L3, EPS8L3, EPS8L3	p.H260Y, p.H240Y, p.H294Y, p.H293Y, p.H293Y, p.H268Y	99	624	86.3071	NM_024526.2:c.877C>T	NM_024526.3:c.877C>T	NM_133181.2:c.877C>T	NM_133181.3:c.877C>T	NM_139053.1:c.880C>T	NM_139053.2:c.880C>T	XM_005271193.1:c.778C>T	XR_246393.1:n.224-1877G>A
BT-20	chr1	110466709	T	C	CSF1, CSF1, CSF1, CSF1, CSF1	p.F489S, p.F489S, p.F191S, p.F150S, p.F373S	0	79	100	NM_000757.4:c.1466T>C	NM_000757.5:c.1466T>C	NM_172210.2:c.1118T>C	NM_172211.2:c.572T>C	NM_172211.3:c.572T>C	NM_172212.2:c.1466T>C
BT-20	chr1	110950439	C	T	HBXIP	p.S17N	0	453	100	NM_006402.2:c.50G>A	NR_102697.1:n.9C>T	XR_246219.1:n.9C>T	XR_246220.1:n.-4306C>T
BT-20	chr1	111861841	A	G	CHIA, CHIA, CHIA, CHIA, CHIA, CHIA, CHIA, CHIA	p.I231V, p.I178V, p.I178V, p.I178V, p.I231V, p.I178V, p.I231V, p.I339V	1	512	99.8051	NM_001040623.2:c.532A>G	NM_001258001.1:c.691A>G	NM_001258002.1:c.532A>G	NM_001258003.1:c.691A>G	NM_001258004.1:c.532A>G	NM_001258005.1:c.532A>G	NM_021797.2:c.691A>G	NM_021797.3:c.691A>G	NM_201653.2:c.1015A>G	NM_201653.3:c.1015A>G
BT-20	chr1	111862952	T	G	CHIA, CHIA, CHIA, CHIA, CHIA, CHIA, CHIA, CHIA	p.V324G, p.V271G, p.V271G, p.V271G, p.V324G, p.V271G, p.V324G, p.V432G	0	124	100	NM_001040623.2:c.812T>G	NM_001258001.1:c.971T>G	NM_001258002.1:c.812T>G	NM_001258003.1:c.971T>G	NM_001258004.1:c.812T>G	NM_001258005.1:c.812T>G	NM_021797.2:c.971T>G	NM_021797.3:c.971T>G	NM_201653.2:c.1295T>G	NM_201653.3:c.1295T>G	XM_005270471.1:c.-4385T>G	XM_005270472.1:c.-4385T>G	XM_005270473.1:c.-4385T>G
BT-20	chr1	111891192	C	A	C1orf88, C1orf88	p.H72N, p.H105N	285	94	24.8021	NM_181643.4:c.313C>A	XM_005270471.1:c.469C>A	XM_005270472.1:c.463C>A	XM_005270473.1:c.370C>A	XM_005270474.1:c.214C>A
BT-20	chr1	111957311	G	C	OVGP1, OVGP1, OVGP1	p.H566Q, p.H604Q, p.H252Q	24	88	78.5714	NM_002557.3:c.1812C>G	XM_005270905.1:c.1698C>G	XM_005270906.1:c.1236C>G
BT-20	chr1	111957693	A	G	OVGP1, OVGP1, OVGP1	p.M439T, p.M477T, p.M125T	18	49	73.1343	NM_002557.3:c.1430T>C	XM_005270905.1:c.1316T>C	XM_005270906.1:c.854T>C
BT-20	chr1	111992095	C	T	ATP5F1	p.P125S	97	308	76.0494	NM_024102.2:c.-304G>A	XM_005271190.1:c.-304G>A	XM_005271191.1:c.-304G>A	XR_246292.1:n.-180G>A	NM_001688.4:c.-69C>T	XM_005270929.1:c.373C>T
BT-20	chr1	112308953	T	C	DDX20, DDX20, DDX20	p.I636T, p.I398T, p.I244T	280	75	21.1268	NM_007204.3:c.1907T>C	NM_007204.4:c.1907T>C
BT-20	chr1	112309123	C	A	DDX20, DDX20, DDX20	p.R693S, p.R455S, p.R301S	279	93	25	NM_007204.3:c.2077C>A	NM_007204.4:c.2077C>A
BT-20	chr1	112309331	T	C	DDX20, DDX20, DDX20	p.I762T, p.I524T, p.I370T	474	150	24.0385	NM_007204.3:c.2285T>C	NM_007204.4:c.2285T>C
BT-20	chr1	113255389	C	T	PPM1J, PPM1J	p.V30I, p.V236I	0	228	100	NM_005167.5:c.706G>A	XM_005270795.1:c.706G>A	XM_005270796.1:c.589G>A	XM_005270797.1:c.205G>A	XM_005270798.1:c.88G>A
BT-20	chr1	114377568	A	G	PTPN22, PTPN22, PTPN22, PTPN22, PTPN22, PTPN22, PTPN22, PTPN22	p.W620R, p.W620R, p.W493R, p.W596R, p.W620R, p.W620R, p.W376R, p.W565R	0	308	100	NM_001193431.1:c.1858T>C	NM_012411.3:c.1858T>C	NM_012411.4:c.1693T>C	NM_015967.4:c.1858T>C	NM_015967.5:c.1858T>C	XM_005270738.1:c.1786T>C
BT-20	chr1	114438951	A	G	AP4B1, AP4B1, AP4B1, AP4B1, AP4B1, AP4B1	p.L381S, p.L480S, p.L7S, p.L274S, p.L312S, p.L480S	91	624	87.2727	NM_001253852.1:c.1439T>C	NM_001253853.1:c.1142T>C	NM_006594.2:c.1439T>C	NM_006594.3:c.1439T>C	XM_005270381.1:c.1199-291T>C	XM_005270382.1:c.*1698T>C	XR_246227.1:n.1485-291T>C	XR_246228.1:n.*2436T>C	XM_002342103.1:c.-3586A>G	XR_110491.1:n.247-1539A>G	NR_037864.1:n.247-1539A>G
BT-20	chr1	114680310	G	A	SYT6, SYT6, SYT6	p.T293I, p.T208I, p.T208I	1	607	99.8355	NM_001270805.1:c.623C>T	NM_205848.2:c.623C>T	NM_205848.3:c.623C>T	XM_005270496.1:c.623C>T
BT-20	chr1	114948281	A	G	TRIM33, TRIM33, TRIM33, TRIM33, TRIM33	p.I472T, p.I35T, p.I840T, p.I840T, p.I454T	0	774	100	NM_015906.3:c.2519T>C	NM_033020.2:c.2519T>C	XM_005270936.1:c.2591T>C	XM_005270937.1:c.2591T>C	XR_246401.1:n.17+2233A>G
BT-20	chr1	115168097	T	C	DENND2C, DENND2C	p.D170G, p.D170G	98	629	86.5199	NM_001256404.1:c.509A>G	NM_198459.3:c.509A>G	XM_005270547.1:c.509A>G
BT-20	chr1	115576023	A	G	TSHB	p.T14A	0	442	100	NM_000549.3:c.40A>G	NM_000549.4:c.40A>G	NM_001277991.1:c.-544A>G
BT-20	chr1	115829313	G	A	NGF, NGF	p.A35V, p.A35V	115	599	83.8936	NM_002506.2:c.104C>T
BT-20	chr1	116927468	T	C	ATP1A1	p.C63R	36	198	84.6154	NM_000701.6:c.183+4T>C	NM_000701.7:c.183+4T>C	NM_001001586.1:c.183+4T>C	NM_001160233.1:c.183+4T>C	NM_001160234.1:c.90+4T>C	XM_005270890.1:c.90+4T>C	XR_246268.1:n.709+4T>C
BT-20	chr1	117487711	T	A	PTGFRN	p.S277T	0	810	100	NM_020440.2:c.829T>A
BT-20	chr1	117617705	A	G	TTF2, TTF2	p.K167E, p.K167E	70	437	86.1933	NM_003594.3:c.499A>G	XM_005271277.1:c.499A>G
BT-20	chr1	118657952	C	T	SPAG17	p.R143Q	101	653	86.6048	NM_206996.2:c.428G>A
BT-20	chr1	119427467	A	C	TBX15, TBX15	p.M284R, p.M460R	176	535	75.2461	NM_152380.2:c.1379T>G	XM_005271161.1:c.1796T>G	XM_005271162.1:c.1697T>G
BT-20	chr1	120381846	A	G	NBPF7	p.S267P	563	187	24.9333	NM_001047980.1:c.799T>C	NM_001047980.2:c.799T>C
BT-20	chr1	144865850	G	T	PDE4DIP, PDE4DIP, PDE4DIP, PDE4DIP, PDE4DIP	p.D917E, p.D97E, p.D1910E, p.D1804E, p.D1910E	113	305	72.9665	NM_001198832.1:c.5412C>A	NM_001198832.2:c.5412C>A	NM_001198834.1:c.5730C>A	NM_001198834.2:c.5730C>A	NM_001198834.3:c.5730C>A	NM_014644.4:c.5730C>A	NM_014644.5:c.5730C>A	XM_005272981.1:c.6219C>A	XM_005272982.1:c.6138C>A	XM_005272983.1:c.5676C>A	XM_005272984.1:c.5511C>A	XR_246991.1:n.6659C>A	XR_246992.1:n.6656C>A	XR_246993.1:n.6331C>A	XR_246994.1:n.6473C>A	XR_246995.1:n.6659C>A	XR_246996.1:n.6170C>A	XR_246997.1:n.6329C>A	XR_246998.1:n.5758C>A	XR_246999.1:n.5980C>A	XR_247000.1:n.5312C>A	XR_247001.1:n.3130C>A
BT-20	chr1	144866643	G	A	PDE4DIP, PDE4DIP, PDE4DIP, PDE4DIP, PDE4DIP	p.R874C, p.R54C, p.R1867C, p.R1761C, p.R1867C	194	504	72.2063	NM_001198832.1:c.5281C>T	NM_001198832.2:c.5281C>T	NM_001198834.1:c.5599C>T	NM_001198834.2:c.5599C>T	NM_001198834.3:c.5599C>T	NM_014644.4:c.5599C>T	NM_014644.5:c.5599C>T	XM_005272981.1:c.6088C>T	XM_005272982.1:c.6007C>T	XM_005272983.1:c.5545C>T	XM_005272984.1:c.5380C>T	XR_246991.1:n.6528C>T	XR_246992.1:n.6525C>T	XR_246993.1:n.6200C>T	XR_246994.1:n.6342C>T	XR_246995.1:n.6528C>T	XR_246996.1:n.6039C>T	XR_246997.1:n.6198C>T	XR_246998.1:n.5627C>T	XR_246999.1:n.5849C>T	XR_247000.1:n.5181C>T	XR_247001.1:n.2999C>T
BT-20	chr1	144874815	T	C	PDE4DIP, PDE4DIP, PDE4DIP, PDE4DIP	p.H605R, p.H1598R, p.H1554R, p.H1598R	111	289	72.25	NM_001198832.1:c.4661A>G	NM_001198832.2:c.4661A>G	NM_001198834.1:c.4793A>G	NM_001198834.2:c.4793A>G	NM_001198834.3:c.4793A>G	NM_014644.4:c.4793A>G	NM_014644.5:c.4793A>G	XM_005272981.1:c.5282A>G	XM_005272982.1:c.5201A>G	XM_005272983.1:c.4790A>G	XM_005272984.1:c.4625A>G	XR_246991.1:n.5722A>G	XR_246992.1:n.5719A>G	XR_246993.1:n.5394A>G	XR_246994.1:n.5722A>G	XR_246995.1:n.5722A>G	XR_246996.1:n.5233A>G	XR_246997.1:n.5392A>G	XR_246998.1:n.4821A>G	XR_246999.1:n.5043A>G	XR_247000.1:n.4375A>G	XR_247001.1:n.2193A>G
BT-20	chr1	144882823	C	T	PDE4DIP, PDE4DIP, PDE4DIP, PDE4DIP	p.A73T, p.A1066T, p.A1132T, p.A1066T	137	367	72.8175	NM_001198832.1:c.3394G>A	NM_001198832.2:c.3394G>A	NM_001198834.1:c.3196G>A	NM_001198834.2:c.3196G>A	NM_001198834.3:c.3196G>A	NM_014644.4:c.3196G>A	NM_014644.5:c.3196G>A	XM_005272981.1:c.3685G>A	XM_005272982.1:c.3607G>A	XM_005272983.1:c.3196G>A	XM_005272984.1:c.3031G>A	XR_246991.1:n.4125G>A	XR_246992.1:n.4125G>A	XR_246993.1:n.3797G>A	XR_246994.1:n.4125G>A	XR_246995.1:n.4125G>A	XR_246996.1:n.3636G>A	XR_246997.1:n.4125G>A	XR_246998.1:n.3224G>A	XR_246999.1:n.3446G>A	XR_247000.1:n.2778G>A	XR_247001.1:n.596G>A
BT-20	chr1	144886197	A	T	PDE4DIP, PDE4DIP, PDE4DIP, PDE4DIP	p.F20I, p.F1013I, p.F1079I, p.F1013I	132	356	72.9508	NM_001002811.1:c.*6017T>A	NM_001002811.2:c.*6017T>A	NM_001002812.1:c.*6017T>A	NM_001002812.2:c.*6017T>A	NM_001198832.1:c.3235T>A	NM_001198832.2:c.3235T>A	NM_001198834.1:c.3037T>A	NM_001198834.2:c.3037T>A	NM_001198834.3:c.3037T>A	NM_014644.4:c.3037T>A	NM_014644.5:c.3037T>A	XM_005272981.1:c.3526T>A	XM_005272982.1:c.3448T>A	XM_005272983.1:c.3037T>A	XM_005272984.1:c.2869T>A	XR_246991.1:n.3966T>A	XR_246992.1:n.3966T>A	XR_246993.1:n.3638T>A	XR_246994.1:n.3966T>A	XR_246995.1:n.3966T>A	XR_246996.1:n.3477T>A	XR_246997.1:n.3966T>A	XR_246998.1:n.3065T>A	XR_246999.1:n.3287T>A	XR_247000.1:n.2619T>A	XR_247001.1:n.437T>A
BT-20	chr1	144912153	A	G	PDE4DIP, PDE4DIP, PDE4DIP, PDE4DIP, PDE4DIP, PDE4DIP, PDE4DIP	p.C708R, p.C871R, p.C708R, p.C774R, p.C237R, p.C708R, p.C708R	107	405	79.1016	NM_001002811.1:c.2611T>C	NM_001002811.2:c.2611T>C	NM_001002812.1:c.2122T>C	NM_001002812.2:c.2122T>C	NM_001198832.1:c.2320T>C	NM_001198832.2:c.2320T>C	NM_001198834.1:c.2122T>C	NM_001198834.2:c.2122T>C	NM_001198834.3:c.2122T>C	NM_014644.4:c.2122T>C	NM_014644.5:c.2122T>C	XM_005272981.1:c.2611T>C	XM_005272982.1:c.2533T>C	XM_005272983.1:c.2122T>C	XM_005272984.1:c.2122T>C	XR_246991.1:n.3051T>C	XR_246992.1:n.3051T>C	XR_246993.1:n.2723T>C	XR_246994.1:n.3051T>C	XR_246995.1:n.3051T>C	XR_246996.1:n.2562T>C	XR_246997.1:n.3051T>C	XR_246998.1:n.2150T>C	XR_246999.1:n.2372T>C	XR_247000.1:n.1704T>C
BT-20	chr1	144915561	G	A	PDE4DIP, PDE4DIP, PDE4DIP, PDE4DIP, PDE4DIP, PDE4DIP, PDE4DIP	p.R622X, p.R785X, p.R622X, p.R688X, p.R151X, p.R622X, p.R622X	254	270	51.5267	NM_001002811.1:c.2353C>T	NM_001002811.2:c.2353C>T	NM_001002812.1:c.1864C>T	NM_001002812.2:c.1864C>T	NM_001198832.1:c.2062C>T	NM_001198832.2:c.2062C>T	NM_001198834.1:c.1864C>T	NM_001198834.2:c.1864C>T	NM_001198834.3:c.1864C>T	NM_014644.4:c.1864C>T	NM_014644.5:c.1864C>T	XM_005272981.1:c.2353C>T	XM_005272982.1:c.2275C>T	XM_005272983.1:c.1864C>T	XM_005272984.1:c.1864C>T	XR_246991.1:n.2793C>T	XR_246992.1:n.2793C>T	XR_246993.1:n.2465C>T	XR_246994.1:n.2793C>T	XR_246995.1:n.2793C>T	XR_246996.1:n.2304C>T	XR_246997.1:n.2793C>T	XR_246998.1:n.1892C>T	XR_246999.1:n.2114C>T	XR_247000.1:n.1446C>T
BT-20	chr1	144922583	G	A	PDE4DIP, PDE4DIP, PDE4DIP, PDE4DIP, PDE4DIP, PDE4DIP	p.S275L, p.S438L, p.S275L, p.S341L, p.S275L, p.S275L	170	446	72.4026	NM_001002811.1:c.1313C>T	NM_001002811.2:c.1313C>T	NM_001002812.1:c.824C>T	NM_001002812.2:c.824C>T	NM_001198832.1:c.1022C>T	NM_001198832.2:c.1022C>T	NM_001198834.1:c.824C>T	NM_001198834.2:c.824C>T	NM_001198834.3:c.824C>T	NM_014644.4:c.824C>T	NM_014644.5:c.824C>T	XM_005272981.1:c.1313C>T	XM_005272982.1:c.1235C>T	XM_005272983.1:c.824C>T	XM_005272984.1:c.824C>T	XR_246991.1:n.1753C>T	XR_246992.1:n.1753C>T	XR_246993.1:n.1425C>T	XR_246994.1:n.1753C>T	XR_246995.1:n.1753C>T	XR_246996.1:n.1264C>T	XR_246997.1:n.1753C>T	XR_246998.1:n.852C>T	XR_246999.1:n.1074C>T	XR_247000.1:n.406C>T
BT-20	chr1	144930940	T	C	PDE4DIP	p.K257E	239	644	72.9332	NM_001002811.1:c.769A>G	NM_001002811.2:c.769A>G	NM_001002812.1:c.637-7119A>G	NM_001002812.2:c.637-7119A>G	NM_001198832.1:c.835-7119A>G	NM_001198832.2:c.835-7119A>G	NM_001198834.1:c.637-7119A>G	NM_001198834.2:c.637-7119A>G	NM_001198834.3:c.637-7119A>G	NM_014644.4:c.637-7119A>G	NM_014644.5:c.637-7119A>G	XM_005272981.1:c.769A>G	XM_005272982.1:c.1048-7119A>G	XM_005272983.1:c.637-7119A>G	XM_005272984.1:c.637-7119A>G	XR_246991.1:n.1209A>G	XR_246992.1:n.1209A>G	XR_246993.1:n.1238-7119A>G	XR_246994.1:n.1209A>G	XR_246995.1:n.1209A>G	XR_246996.1:n.1077-7119A>G	XR_246997.1:n.1209A>G	XR_246998.1:n.665-7119A>G	XR_246999.1:n.887-7119A>G	XR_247000.1:n.218+1395A>G
BT-20	chr1	144931087	T	C	PDE4DIP	p.T208A	195	352	64.351	NM_001002811.1:c.622A>G	NM_001002811.2:c.622A>G	NM_001002812.1:c.637-7266A>G	NM_001002812.2:c.637-7266A>G	NM_001198832.1:c.835-7266A>G	NM_001198832.2:c.835-7266A>G	NM_001198834.1:c.637-7266A>G	NM_001198834.2:c.637-7266A>G	NM_001198834.3:c.637-7266A>G	NM_014644.4:c.637-7266A>G	NM_014644.5:c.637-7266A>G	XM_005272981.1:c.622A>G	XM_005272982.1:c.1048-7266A>G	XM_005272983.1:c.637-7266A>G	XM_005272984.1:c.637-7266A>G	XR_246991.1:n.1062A>G	XR_246992.1:n.1062A>G	XR_246993.1:n.1238-7266A>G	XR_246994.1:n.1062A>G	XR_246995.1:n.1062A>G	XR_246996.1:n.1077-7266A>G	XR_246997.1:n.1062A>G	XR_246998.1:n.665-7266A>G	XR_246999.1:n.887-7266A>G	XR_247000.1:n.218+1248A>G
BT-20	chr1	144931392	G	A	PDE4DIP	p.A106V	251	690	73.3262	NM_001002811.1:c.317C>T	NM_001002811.2:c.317C>T	NM_001002812.1:c.637-7571C>T	NM_001002812.2:c.637-7571C>T	NM_001198832.1:c.835-7571C>T	NM_001198832.2:c.835-7571C>T	NM_001198834.1:c.637-7571C>T	NM_001198834.2:c.637-7571C>T	NM_001198834.3:c.637-7571C>T	NM_014644.4:c.637-7571C>T	NM_014644.5:c.637-7571C>T	XM_005272981.1:c.317C>T	XM_005272982.1:c.1048-7571C>T	XM_005272983.1:c.637-7571C>T	XM_005272984.1:c.637-7571C>T	XR_246991.1:n.757C>T	XR_246992.1:n.757C>T	XR_246993.1:n.1238-7571C>T	XR_246994.1:n.757C>T	XR_246995.1:n.757C>T	XR_246996.1:n.1077-7571C>T	XR_246997.1:n.757C>T	XR_246998.1:n.665-7571C>T	XR_246999.1:n.887-7571C>T	XR_247000.1:n.218+943C>T
BT-20	chr1	144931461	A	T	PDE4DIP	p.L83Q	182	457	71.518	NM_001002811.1:c.248T>A	NM_001002811.2:c.248T>A	NM_001002812.1:c.637-7640T>A	NM_001002812.2:c.637-7640T>A	NM_001198832.1:c.835-7640T>A	NM_001198832.2:c.835-7640T>A	NM_001198834.1:c.637-7640T>A	NM_001198834.2:c.637-7640T>A	NM_001198834.3:c.637-7640T>A	NM_014644.4:c.637-7640T>A	NM_014644.5:c.637-7640T>A	XM_005272981.1:c.248T>A	XM_005272982.1:c.1048-7640T>A	XM_005272983.1:c.637-7640T>A	XM_005272984.1:c.637-7640T>A	XR_246991.1:n.688T>A	XR_246992.1:n.688T>A	XR_246993.1:n.1238-7640T>A	XR_246994.1:n.688T>A	XR_246995.1:n.688T>A	XR_246996.1:n.1077-7640T>A	XR_246997.1:n.688T>A	XR_246998.1:n.665-7640T>A	XR_246999.1:n.887-7640T>A	XR_247000.1:n.218+874T>A
BT-20	chr1	144994658	C	A	PDE4DIP, PDE4DIP, PDE4DIP, PDE4DIP, PDE4DIP, PDE4DIP, PDE4DIP, PDE4DIP, PDE4DIP, PDE4DIP, PDE4DIP, PDE4DIP	p.R28L, p.R28L, p.R25L, p.R25L, p.R91L, p.R25L, p.R91L, p.R162L, p.R25L, p.R25L, p.R162L, p.R25L	200	530	72.6027	NM_001002810.2:c.74G>T	NM_001002810.3:c.74G>T	NM_001002812.1:c.74G>T	NM_001002812.2:c.74G>T	NM_001195260.1:c.-23G>T	NM_001195261.1:c.83G>T	NM_001198832.1:c.272G>T	NM_001198832.2:c.272G>T	NM_001198834.1:c.74G>T	NM_001198834.2:c.74G>T	NM_001198834.3:c.74G>T	NM_014644.4:c.74G>T	NM_014644.5:c.74G>T	NM_022359.4:c.485G>T	NM_022359.5:c.485G>T	XM_005272982.1:c.485G>T	XM_005272983.1:c.74G>T	XM_005272984.1:c.74G>T	XR_246993.1:n.675G>T	XR_246996.1:n.514G>T	XR_246998.1:n.102G>T	XR_246999.1:n.324G>T
BT-20	chr1	145075683	C	T	PDE4DIP, PDE4DIP	p.W60X, p.W60X	5	5	50	NM_022359.4:c.180G>A	NM_022359.5:c.180G>A	XM_005272982.1:c.180G>A	XR_246993.1:n.370G>A
BT-20	chr1	145075775	G	A	PDE4DIP, PDE4DIP	p.P30S, p.P30S	247	87	26.0479	NM_022359.4:c.88C>T	NM_022359.5:c.88C>T	XM_005272982.1:c.88C>T	XR_246993.1:n.278C>T
BT-20	chr1	145109583	C	A	SEC22B	p.T81K	386	600	60.8519	NM_004892.4:c.245C>A	XR_159107.1:n.381C>A	XR_159107.2:n.404C>A
BT-20	chr1	145112414	T	C	SEC22B	p.C129R	514	475	48.0283	NM_004892.4:c.388T>C	XR_159107.1:n.524T>C	XR_159107.2:n.547T>C
BT-20	chr1	145115810	A	G	SEC22B	p.H189R	342	585	63.1068	NM_004892.4:c.569A>G	XR_159107.1:n.705A>G	XR_159107.2:n.728A>G
BT-20	chr1	145562293	G	C	ANKRD35, ANKRD35	p.E504Q, p.E661Q	1	254	99.6078	NM_001280799.1:c.1711G>C	NM_144698.3:c.1981G>C	NM_144698.4:c.1981G>C
BT-20	chr1	146767149	G	T	CHD1L, CHD1L, CHD1L, CHD1L, CHD1L, CHD1L	p.A772S, p.A604S, p.A604S, p.A885S, p.A681S, p.A791S	83	203	70.979	NM_001256336.1:c.2353G>T	NM_001256337.1:c.1810G>T	NM_001256338.1:c.2041G>T	NM_004284.3:c.2653G>T	NM_004284.4:c.2653G>T	NM_024568.2:c.2314G>T	NR_046070.1:n.2531G>T
BT-20	chr1	147091972	C	T	BCL9, BCL9	p.P597S, p.P671S	113	193	63.0719	NM_004326.2:c.2011C>T	NM_004326.3:c.2011C>T	XM_005272971.1:c.2011C>T	XM_005272972.1:c.2011C>T	XM_005272973.1:c.1789C>T
BT-20	chr1	147121977	C	T	ACP6	p.V316M	0	270	100	NM_016361.3:c.946G>A	NM_016361.4:c.946G>A	XM_005272963.1:c.*2438G>A
BT-20	chr1	149906413	T	C	MTMR11, MTMR11, MTMR11, MTMR11	p.M87V, p.M159V, p.M131V, p.M1V	115	240	67.6056	XM_005244826.1:c.-6504A>G	NM_001145862.1:c.475A>G	NM_181873.2:c.259A>G	NM_181873.3:c.259A>G
BT-20	chr1	150470061	C	T	TARS2, TARS2, TARS2	p.T229M, p.T359M, p.T277M	210	121	36.5559	NM_001271895.1:c.830C>T	NM_001271896.1:c.686C>T	NM_025150.3:c.1076C>T	NM_025150.4:c.1076C>T	NR_073513.1:n.562C>T	NR_073514.1:n.1038C>T
BT-20	chr1	150484987	G	A	ECM1, ECM1, ECM1, ECM1	p.G415S, p.G442S, p.G175S, p.G290S	111	64	36.5714	NR_051960.1:n.-3246G>A	NM_001271895.1:c.*5447G>A	NM_001271896.1:c.*5447G>A	NM_025150.4:c.*5447G>A	NR_073513.1:n.*4902G>A	NR_073514.1:n.*4902G>A	NM_001202858.1:c.1324G>A	NM_004425.3:c.1243G>A	NM_022664.2:c.868G>A
BT-20	chr1	150526044	G	C	ADAMTSL4, ADAMTSL4, ADAMTSL4, ADAMTSL4	p.A193P, p.A193P, p.A193P, p.A193P	0	366	100	XM_003846220.1:c.*2508G>C	NR_036211.1:n.*1554G>C	NM_019032.4:c.577G>C	NM_025008.3:c.577G>C	XM_005245269.1:c.577G>C	XR_241087.1:n.865G>C	XM_002342133.1:c.*1261C>G	XR_241118.1:n.485+967C>G
BT-20	chr1	150975108	T	C	FAM63A	p.K44E	0	379	100	NM_001040217.1:c.-132-309A>G	NM_001040217.2:c.-132-309A>G	NM_001163258.1:c.130A>G	NM_001163259.1:c.-68-232A>G	NM_001163260.1:c.-120-321A>G	NM_018379.3:c.-15A>G	NM_018379.4:c.-15A>G	XM_005245320.1:c.79A>G	XM_005245321.1:c.-15A>G	XM_005245322.1:c.-15A>G	XM_005245323.1:c.-15A>G	XM_005245324.1:c.-68-232A>G	XM_005245325.1:c.-132-309A>G	XM_005245326.1:c.-120-321A>G	XM_005245327.1:c.-45-850A>G	XM_005245328.1:c.-45-850A>G
BT-20	chr1	151108137	T	G	SEMA6C, SEMA6C, SEMA6C	p.T415P, p.T455P, p.T455P	0	343	100	NM_001178061.1:c.1363A>C	NM_001178062.1:c.1243A>C	NM_030913.3:c.1363A>C	NM_030913.4:c.1363A>C	XM_005244837.1:c.568A>C	XM_005244833.1:c.1363A>C	XM_005244834.1:c.1363A>C	XM_005244835.1:c.1363A>C	XM_005244836.1:c.1363A>C	XM_005244838.1:c.1363A>C	XM_005244839.1:c.1117+776A>C
BT-20	chr1	151342263	C	T	SELENBP1	p.R38H	1	408	99.7555	NM_001258288.1:c.5-18G>A	NM_001258289.1:c.113G>A	NM_003944.2:c.5-18G>A	NM_003944.3:c.5-18G>A	XM_005245576.1:c.-2885G>A
BT-20	chr1	151502966	C	G	CGN	p.A772G	2	582	99.6575	NM_020770.2:c.2315C>G	XM_005245365.1:c.2315C>G
BT-20	chr1	151512895	A	G	TUFT1, TUFT1	p.Q18R, p.Q18R	0	138	100	NM_001126337.1:c.53A>G	NM_020127.2:c.53A>G	NM_020770.2:c.*3073A>G	XM_005245365.1:c.*3073A>G
BT-20	chr1	151751274	C	G	TDRKH, TDRKH, TDRKH, TDRKH, TDRKH, TDRKH, TDRKH	p.G257A, p.G257A, p.G212A, p.G257A, p.G253A, p.G33A, p.G33A	0	323	100	NM_001083963.1:c.770G>C	NM_001083964.1:c.635G>C	NM_001083965.1:c.770G>C	NM_006862.3:c.770G>C	XM_005244853.1:c.770G>C	XM_005244854.1:c.770G>C	XM_005244855.1:c.758G>C	XM_005244856.1:c.98G>C
BT-20	chr1	151820298	G	C	THEM5	p.L206V	0	228	100	NM_182578.2:c.616C>G	NM_182578.3:c.616C>G	XM_005245095.1:c.616C>G	NR_024237.1:n.*3657G>C	XR_241056.1:n.125-2411G>C
BT-20	chr1	151820324	T	C	THEM5	p.D197G	0	230	100	NM_182578.2:c.590A>G	NM_182578.3:c.590A>G	XM_005245095.1:c.590A>G	NR_024237.1:n.*3683T>C	XR_241056.1:n.125-2385T>C
BT-20	chr1	152080821	G	C	TCHH, TCHH	p.D1624E, p.D1624E	46	30	39.4737	NM_007113.2:c.4872C>G	NM_007113.3:c.4872C>G	XM_005245468.1:c.4872C>G
BT-20	chr1	152081295	C	G	TCHH, TCHH	p.E1466D, p.E1466D	30	25	45.4545	NM_007113.2:c.4398G>C	NM_007113.3:c.4398G>C	XM_005245468.1:c.4398G>C
BT-20	chr1	152083325	A	T	TCHH, TCHH	p.L790M, p.L790M	0	42	100	NM_007113.2:c.2368T>A	NM_007113.3:c.2368T>A	XM_005245468.1:c.2368T>A
BT-20	chr1	152085505	A	C	TCHH, TCHH	p.L63R, p.L63R	1	175	99.4318	NM_007113.2:c.188T>G	NM_007113.3:c.188T>G	XM_005245468.1:c.188T>G
BT-20	chr1	152191709	C	G	HRNR	p.S799T	0	279	100	XR_132478.1:n.*4936C>G	XR_241124.1:n.*4936C>G	NM_001009931.2:c.2396G>C	NM_001009931.1:c.2396G>C
BT-20	chr1	152192687	T	C	HRNR	p.E473G	0	334	100	NM_001009931.2:c.1418A>G	NM_001009931.1:c.1418A>G
BT-20	chr1	152192825	C	T	HRNR	p.G427D	0	80	100	NM_001009931.2:c.1280G>A	NM_001009931.1:c.1280G>A
BT-20	chr1	152192978	T	C	HRNR	p.Q376R	0	484	100	NM_001009931.2:c.1127A>G	NM_001009931.1:c.1127A>G
BT-20	chr1	152193851	C	T	HRNR	p.R85H	0	402	100	NM_001009931.2:c.254G>A	NM_001009931.1:c.254G>A
BT-20	chr1	152484129	G	A	LCE5A, LCE5A	p.C40Y, p.C40Y	0	251	100	NM_019060.2:c.-2922G>A	NM_178438.4:c.119G>A
BT-20	chr1	152732106	A	T	KPRP, KPRP	p.Q14H, p.Q14H	0	166	100	XM_002342135.1:c.237+1247T>A	NM_001025231.1:c.42A>T
BT-20	chr1	152749091	C	T	LCE1F	p.R82W	0	20	100	NM_178354.1:c.244C>T	NM_178354.2:c.244C>T
BT-20	chr1	152975941	C	G	SPRR3, SPRR3, SPRR3, SPRR3	p.L149V, p.L141V, p.L149V, p.L149V	0	343	100	NM_001097589.1:c.445C>G	NM_005416.2:c.445C>G
BT-20	chr1	153314153	C	A	PGLYRP4, PGLYRP4	p.G192V, p.G188V	0	231	100	NM_020393.2:c.575G>T	XR_241090.1:n.645G>T
BT-20	chr1	153320372	T	G	PGLYRP4, PGLYRP4	p.I13L, p.I13L	0	317	100	NM_020393.2:c.37A>C	XR_241090.1:n.119A>C
BT-20	chr1	153509890	T	C	S100A5	p.D54G	0	108	100	NM_002962.1:c.161A>G	XM_005245429.1:c.284A>G	XM_005245430.1:c.215A>G	NM_014624.3:c.-1487A>G	XR_108353.1:n.*2297T>C	XR_108353.2:n.*2298T>C
BT-20	chr1	153926078	T	C	CRTC2	p.M147V	0	531	100	NM_181715.1:c.439A>G	NM_181715.2:c.439A>G	XM_005244946.1:c.439A>G	XM_005244947.1:c.309A>G	XM_005244948.1:c.240A>G	XM_005244949.1:c.100A>G
BT-20	chr1	153941514	C	T	CREB3L4, CREB3L4, CREB3L4, CREB3L4, CREB3L4, CREB3L4	p.P75S, p.P95S, p.P75S, p.P95S, p.P95S, p.P95S	2	258	99.2308	NM_001271960.1:c.-1094G>A	NM_014437.3:c.-1792G>A	NM_014437.4:c.-1792G>A	NM_001255978.1:c.283C>T	NM_001255979.1:c.283C>T	NM_001255980.1:c.223C>T	NM_001255981.1:c.223C>T	NM_130898.2:c.283C>T	NM_130898.3:c.283C>T	NR_045658.1:n.505-296C>T
BT-20	chr1	153994647	C	T	NUP210L, NUP210L, NUP210L	p.V1491I, p.V1491I, p.V400I	2	163	98.7879	NM_001159484.1:c.4471G>A	NM_207308.2:c.4471G>A
BT-20	chr1	154426970	A	C	IL6R	p.D358A	1	488	99.7955	NM_000565.2:c.1073A>C	NM_000565.3:c.1073A>C	NM_181359.1:c.1066+4514A>C	NM_181359.2:c.1066+4514A>C	XM_005245138.1:c.1010A>C	XM_005245139.1:c.924+4514A>C	XM_005245140.1:c.931A>C
BT-20	chr1	154528361	A	C	UBE2Q1	p.V136G	0	5	100	NM_017582.6:c.407T>G	XM_005245315.1:c.407T>G	XM_005245316.1:c.-101T>G
BT-20	chr1	154574820	T	C	ADAR, ADAR, ADAR	p.R100G, p.R100G, p.R100G	0	289	100	NM_001025107.1:c.-588A>G	NM_001025107.2:c.-588A>G	NM_001111.3:c.298A>G	NM_001111.4:c.298A>G	NM_001193495.1:c.-588A>G	NM_015840.2:c.298A>G	NM_015840.3:c.298A>G	NM_015841.2:c.298A>G	NM_015841.3:c.298A>G
BT-20	chr1	155162067	C	T	MUC1, MUC1, MUC1, MUC1	p.R71Q, p.R71Q, p.R71Q, p.R71Q	0	373	100	NM_001256599.1:c.*5401C>T	NM_001256600.1:c.*5401C>T	NM_001256601.1:c.*5401C>T	NM_025058.3:c.*5401C>T	NM_025058.4:c.*5401C>T	NR_046327.1:n.*4620C>T	NR_046328.1:n.*4620C>T	NR_046329.1:n.*4620C>T	XM_005245495.1:c.*5401C>T	XM_005245496.1:c.*5401C>T	NM_001018016.1:c.93G>A	NM_001018016.2:c.93G>A	NM_001018017.1:c.66G>A	NM_001018017.2:c.66G>A	NM_001044390.1:c.66G>A	NM_001044390.2:c.66G>A	NM_001044391.1:c.66G>A	NM_001044391.2:c.66G>A	NM_001044392.1:c.93G>A	NM_001044392.2:c.93G>A	NM_001044393.1:c.66G>A	NM_001044393.2:c.66G>A	NM_001204285.1:c.66G>A	NM_001204286.1:c.93G>A	NM_001204287.1:c.93G>A	NM_001204288.1:c.93G>A	NM_001204289.1:c.93G>A	NM_001204290.1:c.59-29G>A	NM_001204291.1:c.93G>A	NM_001204292.1:c.93G>A	NM_001204293.1:c.66G>A	NM_001204294.1:c.66G>A	NM_001204295.1:c.93G>A	NM_001204296.1:c.93G>A	NM_001204297.1:c.93G>A	NM_002456.4:c.66G>A	NM_002456.5:c.66G>A	XM_005245177.1:c.93G>A	XM_005245178.1:c.66G>A	XM_005245179.1:c.66G>A
BT-20	chr1	155178782	A	T	MTX1, MTX1	p.T63S, p.T63S	0	44	100	NR_002188.2:n.*4834T>A	XM_001724971.2:c.*3811A>T	XR_108357.1:n.*3207A>T	XR_108357.2:n.*3502A>T	XR_108358.1:n.*3207A>T	XR_108358.2:n.*3502A>T	NM_001252607.1:c.-1115T>A	NM_001252608.1:c.-1115T>A	NM_007112.3:c.-1115T>A	NM_007112.4:c.-1115T>A	NR_045553.1:n.-1010T>A	NM_002455.3:c.187A>T	NM_198883.2:c.187A>T	XR_241132.1:n.*3499A>T
BT-20	chr1	155735012	T	C	GON4L, GON4L, GON4L, GON4L, GON4L, GON4L, GON4L, GON4L	p.M1418V, p.M614V, p.M1418V, p.M1418V, p.M1418V, p.M1004V, p.M1418V, p.M1418V	0	76	100	NM_001037533.1:c.4252A>G	NM_032292.4:c.4252A>G	XM_005245277.1:c.4252A>G	XM_005245278.1:c.4252A>G	XM_005245279.1:c.4252A>G	XM_005245280.1:c.4252A>G	XM_005245281.1:c.4252A>G	XM_005245282.1:c.4252A>G	XM_005245283.1:c.4165A>G	XM_005245284.1:c.3736A>G	XM_005245285.1:c.4252A>G	XM_005245286.1:c.1840A>G
BT-20	chr1	155837865	G	C	SYT11	p.Q48H	1	185	99.4624	NM_152280.3:c.144G>C	NM_152280.4:c.144G>C	XM_005245014.1:c.144G>C
BT-20	chr1	155838524	T	G	SYT11	p.V268G	112	61	35.2601	NM_152280.3:c.803T>G	NM_152280.4:c.803T>G	XM_005245014.1:c.803T>G
BT-20	chr1	156011444	T	C	UBQLN4, UBQLN4	p.I475M, p.I495M	0	213	100	NM_020131.3:c.1485A>G	XM_005245346.1:c.1425A>G	XM_005245347.1:c.1485A>G	XM_005245348.1:c.*707A>G
BT-20	chr1	156206181	C	T	PMF1-BGLAP, PMF1	p.P137L, p.P137L	1	359	99.7222	NM_001199661.1:c.410C>T	NM_001199662.1:c.471C>T	NM_001199663.1:c.368+2662C>T	NM_001199664.1:c.264C>T	NM_001199653.1:c.410C>T	NM_001199654.1:c.477C>T	NM_007221.2:c.471C>T	NM_007221.3:c.471C>T	XM_005244861.1:c.258C>T
BT-20	chr1	156255456	G	A	TMEM79, TMEM79	p.V147M, p.V147M	0	227	100	NM_015327.2:c.-2985C>T	XM_005245049.1:c.-2985C>T	XM_005245050.1:c.-2985C>T	NM_032323.2:c.439G>A	NR_026678.1:n.635G>A	XM_002342142.1:c.188C>T
BT-20	chr1	156263940	T	C	C1orf85	p.I223V	0	287	100	NM_001256604.1:c.667A>G	NM_001256605.1:c.409A>G	NM_001256608.1:c.667A>G	NM_001256609.1:c.424A>G	NM_144580.1:c.667A>G	NM_144580.2:c.667A>G	XM_005244864.1:c.136A>G	XM_005244863.1:c.667A>G	NM_001004319.1:c.*4621A>G	NM_001004319.2:c.*4621A>G	NM_032323.2:c.*2551T>C	NR_026678.1:n.*1706T>C
BT-20	chr1	156264000	G	A	C1orf85	p.P203S	3	480	99.3789	NM_001256604.1:c.607C>T	NM_001256605.1:c.349C>T	NM_001256608.1:c.607C>T	NM_001256609.1:c.364C>T	NM_144580.1:c.607C>T	NM_144580.2:c.607C>T	XM_005244864.1:c.76C>T	XM_005244863.1:c.607C>T	NM_001004319.1:c.*4561C>T	NM_001004319.2:c.*4561C>T	NM_032323.2:c.*2611G>A	NR_026678.1:n.*1766G>A
BT-20	chr1	156347131	G	A	RHBG, RHBG, RHBG, RHBG	p.G7D, p.G76D, p.G46D, p.G7D	0	259	100	NM_001256395.1:c.20G>A	NM_001256396.1:c.137G>A	NM_020407.3:c.227G>A	NM_020407.4:c.227G>A	NR_026549.1:n.388G>A	NR_046115.1:n.411G>A
BT-20	chr1	156561651	G	C	APOA1BP, APOA1BP	p.V19L, p.V19L	0	186	100	NM_001105669.1:c.*5309G>C	NM_144772.2:c.55G>C	XM_005244897.1:c.55G>C	XM_005244898.1:c.-191G>C	NM_015590.2:c.*3354C>G	NM_015590.3:c.*3354C>G	NM_182679.1:c.*3354C>G	NM_182679.2:c.*3354C>G	XM_005245287.1:c.*3354C>G	XM_005245288.1:c.*3354C>G
BT-20	chr1	156563813	G	A	APOA1BP	p.E250K	0	297	100	NM_144772.2:c.804G>A	XM_005244897.1:c.748G>A	XM_005244898.1:c.555G>A	NM_015590.2:c.*1192C>T	NM_015590.3:c.*1192C>T	NM_182679.1:c.*1192C>T	NM_182679.2:c.*1192C>T	XM_005245287.1:c.*1192C>T	XM_005245288.1:c.*1192C>T
BT-20	chr1	156640156	G	A	NES, NES	p.P193L, p.P1275L	0	149	100	NM_006617.1:c.3824C>T
BT-20	chr1	156640678	G	A	NES, NES	p.P19L, p.P1101L	0	100	100	NM_006617.1:c.3302C>T
BT-20	chr1	156646668	A	G	NES	p.V130A	0	119	100	NM_006617.1:c.389T>C
BT-20	chr1	156705593	G	C	RRNAD1, RRNAD1	p.V400L, p.R238P	0	180	100	NM_024540.3:c.*1597C>G	NM_145729.2:c.*1597C>G	NM_001142560.1:c.713G>C	NM_015997.3:c.1198G>C	XM_005245234.1:c.1198G>C	XM_005245235.1:c.988G>C	XM_005245236.1:c.757G>C	XM_005245237.1:c.713G>C
BT-20	chr1	156737969	C	T	PRCC	p.P136S	0	216	100	NM_005973.4:c.406C>T	NM_199416.1:c.406C>T	XM_005245313.1:c.406C>T	XM_005245314.1:c.406C>T
BT-20	chr1	156784982	T	C	SH2D2A, SH2D2A, SH2D2A, SH2D2A, SH2D2A	p.N34S, p.N52S, p.N52S, p.N24S, p.N52S	0	94	100	NM_001161444.1:c.155A>G	NM_001161441.1:c.155A>G	NM_001161442.1:c.101A>G	NM_001161443.1:c.71A>G	NM_003975.2:c.155A>G	NM_003975.3:c.155A>G	NM_001007792.1:c.-640T>C
BT-20	chr1	156877457	T	C	PEAR1, PEAR1	p.S35P, p.S234P	0	233	100	NM_001080471.1:c.700T>C	XM_005245141.1:c.700T>C	XM_005245142.1:c.508T>C
BT-20	chr1	157490296	C	T	FCRL5, FCRL5	p.A853T, p.A853T	62	24	27.907	NM_001195388.1:c.2557G>A	NM_031281.2:c.2557G>A
BT-20	chr1	158450314	A	G	OR10R2	p.E216G	0	686	100	NM_001004472.1:c.647A>G
BT-20	chr1	158450382	C	T	OR10R2	p.L239F	1	697	99.8567	NM_001004472.1:c.715C>T
BT-20	chr1	158517142	C	T	OR6Y1	p.V252I	0	461	100	NM_001005189.1:c.754G>A
BT-20	chr1	158532460	G	A	OR6P1	p.P312L	0	221	100	NM_001160325.1:c.935C>T
BT-20	chr1	158549492	C	T	OR10X1	p.W66X	0	121	100	NM_001004477.1:c.198G>A
BT-20	chr1	158549511	A	G	OR10X1	p.I60T	0	120	100	NM_001004477.1:c.179T>C
BT-20	chr1	158577109	A	C	OR10Z1	p.N294T	0	266	100	NM_003126.2:c.*3945T>G	NM_001004478.1:c.881A>C
BT-20	chr1	158584091	A	G	SPTA1	p.I2265T	0	104	100	NM_003126.2:c.6794T>C
BT-20	chr1	158607935	T	G	SPTA1	p.K1693Q	0	317	100	NM_003126.2:c.5077A>C
BT-20	chr1	158612236	A	G	SPTA1	p.C1568R	0	465	100	NM_003126.2:c.4702T>C
BT-20	chr1	158619728	A	C	SPTA1	p.S1163A	0	194	100	NM_003126.2:c.3487T>G
BT-20	chr1	158687163	G	A	OR6K3	p.P248L	0	447	100	NM_001005327.1:c.791C>T	NM_001005327.2:c.743C>T
BT-20	chr1	158687224	G	A	OR6K3	p.P228S	0	305	100	NM_001005327.1:c.730C>T	NM_001005327.2:c.682C>T
BT-20	chr1	158735595	C	T	OR6N1	p.R293H	0	411	100	NM_001005185.1:c.878G>A
BT-20	chr1	158735691	T	C	OR6N1	p.Q261R	0	300	100	NM_001005185.1:c.782A>G
BT-20	chr1	158735740	A	G	OR6N1	p.F245L	0	369	100	NM_001005185.1:c.733T>C
BT-20	chr1	158735892	A	G	OR6N1	p.I194T	1	332	99.6997	NM_001005185.1:c.581T>C
BT-20	chr1	158986477	G	C	IFI16, IFI16, IFI16	p.S179T, p.S179T, p.S179T	0	466	100	NM_001206567.1:c.381+700G>C	NM_005531.2:c.536G>C	XM_005245127.1:c.548G>C
BT-20	chr1	159409734	G	T	OR10J1	p.M62I	0	395	100	NM_012351.1:c.186G>T	NM_012351.2:c.186G>T
BT-20	chr1	159410340	T	A	OR10J1	p.C264X	0	368	100	NM_012351.1:c.792T>A	NM_012351.2:c.792T>A
BT-20	chr1	159824967	G	C	C1orf204	p.Q21E	0	263	100	NM_001013661.1:c.972-151C>G	NM_001134233.1:c.61C>G	XM_005245102.1:c.265C>G
BT-20	chr1	159828613	C	T	VSIG8	p.V47I	0	158	100	NM_001013661.1:c.139G>A	NM_001134233.1:c.-3586G>A	XM_005245102.1:c.-3382G>A
BT-20	chr1	159923111	T	G	SLAMF9, SLAMF9	p.I127L, p.I127L	0	511	100	NM_001146172.1:c.379A>C	NM_001146173.1:c.255+124A>C	NM_033438.2:c.379A>C	NM_033438.3:c.379A>C
BT-20	chr1	160321157	A	T	NCSTN, NCSTN	p.N223I, p.N243I	176	90	33.8346	NM_015331.2:c.728A>T	XM_005245051.1:c.668A>T	XM_005245052.1:c.582+1117A>T	XM_005245053.1:c.728A>T
BT-20	chr1	160851826	A	T	ITLN1	p.V109D	0	384	100	NM_017625.2:c.326T>A
BT-20	chr1	161134725	C	G	USP21, USP21	p.D495E, p.D495E	176	110	38.4615	NM_000309.3:c.-1685C>G	NM_001122764.1:c.-1746C>G	XM_005245290.1:c.-1133C>G	XM_005245291.1:c.-1746C>G	XM_005245292.1:c.-1913C>G	XM_005245293.1:c.-2476C>G	XM_005245294.1:c.-2372C>G	XM_005245295.1:c.-2057C>G	XM_005245296.1:c.-2089C>G	NM_001014443.2:c.1485C>G	NM_012475.4:c.1485C>G	XM_005245089.1:c.1707C>G	XM_005245090.1:c.1707C>G	XM_005245091.1:c.1485C>G
BT-20	chr1	161761276	G	C	ATF6, ATF6	p.A145P, p.A145P	0	128	100	NM_007348.2:c.433G>C	NM_007348.3:c.433G>C
BT-20	chr1	161761312	C	T	ATF6, ATF6	p.P157S, p.P157S	0	51	100	NM_007348.2:c.469C>T	NM_007348.3:c.469C>T
BT-20	chr1	161967681	A	G	OLFML2B, OLFML2B	p.W470R, p.W471R	0	453	100	NM_015441.1:c.1408T>C	XM_005245075.1:c.1414T>C	XM_005245076.1:c.1411T>C
BT-20	chr1	162825457	C	A	C1orf110, C1orf110	p.R93S, p.R92S	0	357	100	NM_178550.4:c.279G>T	XM_005245124.1:c.315G>T	XM_005245125.1:c.312G>T	XM_005245126.1:c.276G>T
BT-20	chr1	167095163	G	C	DUSP27	p.E265D	0	85	100	NM_001080426.1:c.795G>C	XM_005245603.1:c.795G>C	XM_005245604.1:c.678G>C
BT-20	chr1	167095765	G	A	DUSP27	p.R466H	0	191	100	NM_001080426.1:c.1397G>A	XM_005245603.1:c.1397G>A	XM_005245604.1:c.1280G>A
BT-20	chr1	167095881	G	A	DUSP27	p.A505T	0	325	100	NM_001080426.1:c.1513G>A	XM_005245603.1:c.1513G>A	XM_005245604.1:c.1396G>A
BT-20	chr1	167097739	C	A	DUSP27	p.T1124N	0	140	100	NM_001080426.1:c.3371C>A	XM_005245603.1:c.3371C>A	XM_005245604.1:c.3254C>A
BT-20	chr1	169390957	A	T	C1orf114, C1orf114, C1orf114, C1orf114, C1orf114	p.F238I, p.F238I, p.F238I, p.F238I, p.F238I	1	68	98.5507	NM_021179.1:c.712T>A	XM_005245381.1:c.712T>A	XM_005245382.1:c.712T>A	XM_005245383.1:c.712T>A	XM_005245384.1:c.712T>A
BT-20	chr1	169391154	A	G	C1orf114, C1orf114, C1orf114, C1orf114, C1orf114	p.F172S, p.F172S, p.F172S, p.F172S, p.F172S	0	244	100	NM_021179.1:c.515T>C	XM_005245381.1:c.515T>C	XM_005245382.1:c.515T>C	XM_005245383.1:c.515T>C	XM_005245384.1:c.515T>C
BT-20	chr1	169509739	T	G	F5	p.E1530A	0	161	100	NM_000130.4:c.4589A>C
BT-20	chr1	169565346	C	A	SELP, SELP, SELP	p.V640L, p.V640L, p.V475L	0	192	100	NM_003005.3:c.1918G>T	XM_005245435.1:c.1918G>T	XM_005245436.1:c.1918G>T	XM_005245437.1:c.1918G>T	XM_005245438.1:c.1918G>T	XM_005245439.1:c.1918G>T	XM_005245440.1:c.1732G>T
BT-20	chr1	169566313	C	T	SELP, SELP, SELP	p.D603N, p.D603N, p.D438N	0	9	100	NM_003005.3:c.1807G>A	XM_005245435.1:c.1807G>A	XM_005245436.1:c.1807G>A	XM_005245437.1:c.1807G>A	XM_005245438.1:c.1807G>A	XM_005245439.1:c.1807G>A	XM_005245440.1:c.1621G>A
BT-20	chr1	169673838	G	A	SELL, SELL, SELL	p.P226S, p.P166S, p.P226S	1	391	99.7449	NM_000655.3:c.637C>T	NM_000655.4:c.676C>T	NR_029467.1:n.605C>T
BT-20	chr1	169695870	G	A	SELE	p.L575F	0	74	100	NM_000450.2:c.1723C>T
BT-20	chr1	169823718	T	C	SCYL3, SCYL3, SCYL3	p.Q213R, p.Q621R, p.Q567R	2	475	99.5807	NM_018186.2:c.*1590T>C	XM_005245317.1:c.*1590T>C	XM_005245318.1:c.*1590T>C	XM_005245319.1:c.*1590T>C	NM_020423.5:c.1700A>G	NM_020423.6:c.1700A>G	NM_181093.2:c.1862A>G	NM_181093.3:c.1862A>G
BT-20	chr1	169985756	C	T	KIFAP3, KIFAP3, KIFAP3, KIFAP3, KIFAP3	p.D304N, p.D344N, p.D300N, p.D266N, p.D46N	164	87	34.6614	NM_001204514.1:c.796G>A	NM_001204516.1:c.898G>A	NM_001204517.1:c.910G>A	NM_014970.2:c.1030G>A	NM_014970.3:c.1030G>A	XM_005244970.1:c.1030G>A	XM_005244971.1:c.1030G>A	XM_005244972.1:c.937G>A
BT-20	chr1	171076856	C	T	FMO3, FMO3, FMO3, FMO3	p.T101I, p.T121I, p.T58I, p.T121I	73	28	27.7228	NM_001002294.1:c.362C>T	NM_001002294.2:c.362C>T	NM_006894.4:c.362C>T	NM_006894.5:c.362C>T	XM_005245043.1:c.302C>T	XM_005245044.1:c.173C>T
BT-20	chr1	171076966	G	A	FMO3, FMO3, FMO3, FMO3	p.E138K, p.E158K, p.E95K, p.E158K	0	6	100	NM_001002294.1:c.472G>A	NM_001002294.2:c.472G>A	NM_006894.4:c.472G>A	NM_006894.5:c.472G>A	XM_005245043.1:c.412G>A	XM_005245044.1:c.283G>A
BT-20	chr1	171083242	A	G	FMO3, FMO3, FMO3, FMO3	p.E288G, p.E308G, p.E245G, p.E308G	1	167	99.4048	NM_001002294.1:c.923A>G	NM_001002294.2:c.923A>G	NM_006894.4:c.923A>G	NM_006894.5:c.923A>G	XM_005245043.1:c.863A>G	XM_005245044.1:c.734A>G
BT-20	chr1	171168584	C	T	FMO2	p.S195L	0	357	100	NM_001460.2:c.584C>T	NM_001460.3:c.584C>T	XM_005245039.1:c.584C>T
BT-20	chr1	171514731	C	G	PRRC2C, PRRC2C	p.S1624C, p.S601C	0	272	100	NM_015172.3:c.4871C>G	XM_005245015.1:c.4877C>G	XM_005245016.1:c.4871C>G	XM_005245017.1:c.4877C>G	XM_005245018.1:c.4862C>G	XM_005245019.1:c.4877C>G	XM_005245020.1:c.4877C>G	XM_005245021.1:c.4877C>G	XM_005245022.1:c.4877C>G	XM_005245023.1:c.4877C>G	XM_005245024.1:c.4877C>G	XM_005245025.1:c.4877C>G	XM_005245026.1:c.4877C>G	XM_005245027.1:c.4877C>G	XM_005245028.1:c.4877C>G	XM_005245029.1:c.4877C>G	XM_005245030.1:c.4877C>G
BT-20	chr1	171526910	G	A	PRRC2C, PRRC2C	p.A1885T, p.A862T	0	165	100	NM_015172.3:c.5653G>A	XM_005245015.1:c.5659G>A	XM_005245016.1:c.5653G>A	XM_005245017.1:c.5659G>A	XM_005245018.1:c.5644G>A	XM_005245019.1:c.5659G>A	XM_005245020.1:c.5659G>A	XM_005245021.1:c.5518G>A	XM_005245022.1:c.5659G>A	XM_005245023.1:c.5659G>A	XM_005245024.1:c.5659G>A	XM_005245025.1:c.5659G>A	XM_005245026.1:c.5659G>A	XM_005245027.1:c.5659G>A	XM_005245028.1:c.5659G>A	XM_005245029.1:c.5659G>A	XM_005245030.1:c.5659G>A
BT-20	chr1	171753039	A	G	METTL13, METTL13, METTL13, METTL13	p.M105V, p.M19V, p.M104V, p.M105V	1	384	99.7403	NM_001007239.1:c.313A>G	NM_014955.2:c.55A>G	NM_015935.4:c.313A>G	XM_005245255.1:c.310A>G	XM_005245256.1:c.313A>G
BT-20	chr1	172410967	G	A	PIGC, PIGC, PIGC	p.P266S, p.P266S, p.P266S	2	481	99.5859	NM_002642.3:c.796C>T	NM_153747.1:c.796C>T	NM_139240.2:c.22-3246G>A	NM_139240.3:c.22-3246G>A	XM_005245608.1:c.-2438G>A	XM_005245610.1:c.-2505G>A	XM_005245611.1:c.-46-6614G>A
BT-20	chr1	172437592	G	A	C1orf105	p.S137N	1	285	99.6503	NM_139240.2:c.410G>A	NM_139240.3:c.410G>A	XM_005245608.1:c.410G>A	XM_005245609.1:c.380G>A	XM_005245610.1:c.257G>A	XM_005245611.1:c.257G>A
BT-20	chr1	174945273	T	G	RABGAP1L, RABGAP1L, RABGAP1L, RABGAP1L, RABGAP1L, RABGAP1L	p.V194G, p.V70G, p.V175G, p.V73G, p.V187G, p.V125G	54	33	37.931	XM_003403418.1:c.209T>G	XM_003118496.1:c.209T>G	NM_001243764.1:c.209T>G	NM_001243765.1:c.560T>G	XM_005245680.1:c.2603T>G	XM_005245681.1:c.2492T>G	XM_005245682.1:c.2429T>G
BT-20	chr1	175087729	T	C	TNN	p.W807R	0	156	100	NM_022093.1:c.2419T>C
BT-20	chr1	175375469	C	A	TNR, TNR, TNR	p.A128S, p.A128S, p.A128S	0	352	100	NM_003285.2:c.382G>T
BT-20	chr1	175375802	T	C	TNR, TNR, TNR	p.I17V, p.I17V, p.I17V	0	321	100	NM_003285.2:c.49A>G
BT-20	chr1	176863836	G	C	ASTN1, ASTN1, ASTN1	p.H934Q, p.H934Q, p.H934Q	0	225	100	NM_004319.1:c.2802C>G	NM_207108.1:c.2802C>G	XM_005245195.1:c.2802C>G
BT-20	chr1	176863867	T	C	ASTN1, ASTN1, ASTN1	p.H924R, p.H924R, p.H924R	0	146	100	NM_004319.1:c.2771A>G	NM_207108.1:c.2771A>G	XM_005245195.1:c.2771A>G
BT-20	chr1	177929987	T	C	SEC16B, SEC16B, SEC16B	p.H293R, p.H292R, p.H293R	0	203	100	NM_033127.2:c.875A>G	XM_005245573.1:c.878A>G	XM_005245574.1:c.878A>G
BT-20	chr1	179504043	C	G	AXDND1, AXDND1	p.Q877E, p.Q993E	0	188	100	NM_144696.4:c.2977C>G	NM_144696.5:c.2977C>G	NR_073544.1:n.3097C>G	NM_144696.3:c.2977C>G	NM_182766.2:c.2755C>G
BT-20	chr1	179562740	G	C	TDRD5, TDRD5, TDRD5, TDRD5	p.R126S, p.R126S, p.R126S, p.R126S	0	266	100	XM_002342121.1:c.*2747G>C	NM_001199085.1:c.378G>C	NM_001199089.1:c.378G>C	NM_001199091.1:c.378G>C	NM_173533.2:c.378G>C	NM_173533.3:c.378G>C	XM_005244934.1:c.378G>C	XM_005244935.1:c.378G>C	XM_005244936.1:c.378G>C
BT-20	chr1	179852074	T	C	TOR1AIP1, TOR1AIP1	p.M146T, p.M146T	0	65	100	XM_005244937.1:c.-5812A>G	XM_002342122.1:c.-469A>G	NM_001267578.1:c.437T>C	NM_015602.2:c.437T>C	NM_015602.3:c.437T>C
BT-20	chr1	179959750	A	G	CEP350, CEP350	p.R76G, p.R77G	0	68	100	NM_014810.4:c.229A>G	XM_005245635.1:c.229A>G	XM_005245636.1:c.229A>G	XM_005245637.1:c.229A>G	XM_005245638.1:c.229A>G	XM_005245639.1:c.173-1447A>G	XM_005245640.1:c.229A>G
BT-20	chr1	179989742	G	C	CEP350, CEP350, CEP350	p.E944Q, p.E779Q, p.E945Q	0	281	100	NM_014810.4:c.2833G>C	XM_005245635.1:c.2833G>C	XM_005245636.1:c.2833G>C	XM_005245637.1:c.2833G>C	XM_005245638.1:c.2833G>C	XM_005245639.1:c.2770G>C	XM_005245640.1:c.2833G>C
BT-20	chr1	180885430	T	C	KIAA1614	p.L64P	0	63	100	NM_020950.1:c.191T>C	XM_005245376.1:c.191T>C
BT-20	chr1	180913597	A	G	KIAA1614, KIAA1614, KIAA1614	p.N169D, p.N1078D, p.N699D	0	392	100	NM_020950.1:c.3232A>G	XM_005245376.1:c.3232A>G
BT-20	chr1	181701799	T	A	CACNA1E, CACNA1E, CACNA1E, CACNA1E	p.D85E, p.D859E, p.D840E, p.D859E	0	159	100	NM_000721.2:c.2577T>A	NM_000721.3:c.2577T>A	NM_001205293.1:c.2577T>A	NM_001205294.1:c.2520T>A	XM_005245477.1:c.2577T>A
BT-20	chr1	181702616	G	A	CACNA1E, CACNA1E, CACNA1E, CACNA1E	p.G224S, p.G998S, p.G979S, p.G998S	0	89	100	NM_000721.2:c.2992G>A	NM_000721.3:c.2992G>A	NM_001205293.1:c.2992G>A	NM_001205294.1:c.2935G>A	XM_005245477.1:c.2992G>A
BT-20	chr1	182369233	A	G	TEDDM1	p.Y130H	0	277	100	NM_172000.3:c.388T>C
BT-20	chr1	182509459	G	A	RGSL1	p.G858R	130	61	31.9372	NM_001137669.1:c.2572G>A	XM_005245137.1:c.2677G>A
BT-20	chr1	182551337	A	C	RNASEL, RNASEL	p.D541E, p.D541E	0	189	100	NM_021133.2:c.1623T>G	NM_021133.3:c.1623T>G	XM_005245411.1:c.1623T>G
BT-20	chr1	182554557	C	T	RNASEL, RNASEL, RNASEL	p.R462Q, p.R462Q, p.R462Q	2	447	99.5546	NM_021133.2:c.1385G>A	NM_021133.3:c.1385G>A	XM_005245411.1:c.1385G>A
BT-20	chr1	183085755	A	G	LAMC1	p.I458V	1	285	99.6503	NM_002293.3:c.1372A>G	XM_005245149.1:c.1372A>G
BT-20	chr1	183094547	T	C	LAMC1	p.L888P	0	307	100	NM_002293.3:c.2663T>C	XM_005245149.1:c.2663T>C
BT-20	chr1	183532364	T	A	NCF2, NCF2, NCF2, NCF2	p.N419I, p.N338I, p.N419I, p.N374I	0	300	100	NM_000433.3:c.1256A>T	NM_001127651.1:c.1256A>T	NM_001127651.2:c.1256A>T	NM_001190789.1:c.1013A>T	NM_001190794.1:c.1121A>T	XM_005245207.1:c.1148A>T
BT-20	chr1	183542387	T	C	NCF2, NCF2, NCF2	p.K181R, p.K181R, p.K136R	0	284	100	NM_000433.3:c.542A>G	NM_001127651.1:c.542A>G	NM_001127651.2:c.542A>G	NM_001190789.1:c.367-2413A>G	NM_001190794.1:c.407A>G	XM_005245207.1:c.501+1235A>G
BT-20	chr1	186026474	T	C	HMCN1	p.I2418T	0	578	100	NM_031935.2:c.7253T>C
BT-20	chr1	186043904	C	T	HMCN1	p.A2724V	0	180	100	NM_031935.2:c.8171C>T
BT-20	chr1	186052024	G	A	HMCN1	p.G2939S	0	321	100	NM_031935.2:c.8815G>A
BT-20	chr1	186277088	G	C	PRG4, PRG4, PRG4, PRG4	p.C653S, p.C705S, p.C612S, p.C746S	0	460	100	NM_001127708.1:c.2114G>C	NM_001127709.1:c.1958G>C	NM_001127710.1:c.1835G>C	NM_005807.3:c.2237G>C	XM_005244822.1:c.2108G>C	XM_005244823.1:c.1835G>C	NM_003292.2:c.*6015C>G
BT-20	chr1	186946912	G	A	PLA2G4A, PLA2G4A	p.R651K, p.R591K	0	388	100	NM_024420.2:c.1952G>A	XM_005245267.1:c.1841G>A	XM_005245268.1:c.1772G>A
BT-20	chr1	197031021	C	T	F13B	p.R115H	0	12	100	NM_001994.2:c.344G>A	XM_005244953.1:c.344G>A	XM_005244954.1:c.266-18G>A	XM_005244955.1:c.122-18G>A
BT-20	chr1	197070442	G	T	ASPM, ASPM	p.L2647I, p.L495I	0	282	100	NM_001206846.1:c.4066-5148C>A	NM_018136.4:c.7939C>A
BT-20	chr1	197070697	T	C	ASPM, ASPM	p.S2562G, p.S410G	0	188	100	NM_001206846.1:c.4066-5403A>G	NM_018136.4:c.7684A>G
BT-20	chr1	197070901	A	G	ASPM, ASPM	p.Y2494H, p.Y342H	0	57	100	NM_001206846.1:c.4066-5607T>C	NM_018136.4:c.7480T>C
BT-20	chr1	197480986	C	T	DENND1B	p.G563S	0	136	100	NM_001142795.1:c.1627G>A	NM_001195215.1:c.1687G>A	XM_005244931.1:c.1627G>A	XM_005244932.1:c.835G>A
BT-20	chr1	201052310	A	T	CACNA1S	p.L458H	0	123	100	NM_000069.2:c.1373T>A	XM_005245478.1:c.1373T>A
BT-20	chr1	201166383	G	A	IGFN1	p.R102H	0	182	100	NM_001164586.1:c.305G>A	XM_005245580.1:c.305G>A	XM_005245581.1:c.305G>A
BT-20	chr1	201175227	C	A	IGFN1	p.D402E	1	462	99.784	NM_001164586.1:c.1206C>A	XM_005245580.1:c.1206C>A	XM_005245581.1:c.1206C>A
BT-20	chr1	201175715	G	T	IGFN1	p.R565L	1	350	99.7151	NM_001164586.1:c.1694G>T	XM_005245580.1:c.1694G>T	XM_005245581.1:c.1694G>T
BT-20	chr1	201176018	A	G	IGFN1	p.D666G	0	324	100	NM_001164586.1:c.1997A>G	XM_005245580.1:c.1997A>G	XM_005245581.1:c.1997A>G
BT-20	chr1	201181223	A	G	IGFN1	p.N2401S	0	278	100	NM_001164586.1:c.7202A>G	NM_178275.4:c.-1319A>G	XM_005245580.1:c.7202A>G	XM_005245581.1:c.7202A>G
BT-20	chr1	201184878	C	A	IGFN1	p.S3069R	1	263	99.6212	NM_001164586.1:c.9207C>A	NM_178275.4:c.687C>A	XM_005245580.1:c.9207C>A	XM_005245581.1:c.9207C>A
BT-20	chr1	201869257	G	A	LMOD1, LMOD1, LMOD1	p.T244M, p.T295M, p.T295M	0	393	100	XM_002342126.1:c.-628G>A	NM_012134.2:c.884C>T	XM_001719327.2:c.457G>A
BT-20	chr1	201973565	G	A	RNPEP, RNPEP	p.V579I, p.V280I	0	273	100	NM_020216.3:c.1735G>A	XM_005245418.1:c.1342G>A	XM_005245419.1:c.1123G>A	XM_005245420.1:c.865G>A	XM_005245421.1:c.865G>A	XM_002342157.1:c.*3740C>T	XR_108327.1:n.312-4110C>T
BT-20	chr1	202092360	G	A	GPR37L1	p.G90D	0	254	100	NM_004767.3:c.269G>A
BT-20	chr1	202183308	C	T	LGR6	p.S9L	0	94	100	NM_001017403.1:c.213-11243C>T	NM_001017404.1:c.26C>T	NM_021636.2:c.56+10305C>T	XM_005245404.1:c.26C>T
BT-20	chr1	202710733	C	G	KDM5B, KDM5B, KDM5B	p.E903Q, p.E939Q, p.E745Q	1	247	99.5968	NM_006618.3:c.2707G>C
BT-20	chr1	203152801	T	C	CHI3L1, CHI3L1	p.R145G, p.R145G	0	208	100	NM_001276.2:c.433A>G	XM_005244857.1:c.433A>G
BT-20	chr1	203194186	C	T	CHIT1	p.G102S	1	706	99.8586	NM_001256125.1:c.257+611G>A	NM_001270509.1:c.304G>A	NM_003465.2:c.304G>A	NR_045784.1:n.400G>A	NR_045785.1:n.400G>A
BT-20	chr1	203768328	T	C	ZBED6	p.F560L	0	82	100	NM_014827.4:c.-259-2375T>C	XM_005245642.1:c.-647-2375T>C	XM_005245643.1:c.-259-2375T>C	XM_005245644.1:c.-259-2375T>C	XM_005245645.1:c.-3962T>C	NM_001174108.1:c.1678T>C
BT-20	chr1	203769532	G	A	ZBED6	p.S961N	0	168	100	NM_014827.4:c.-259-1171G>A	XM_005245642.1:c.-647-1171G>A	XM_005245643.1:c.-259-1171G>A	XM_005245644.1:c.-259-1171G>A	XM_005245645.1:c.-2758G>A	NM_001174108.1:c.2882G>A
BT-20	chr1	204159787	G	C	KISS1	p.P81R	0	81	100	NM_002256.3:c.242C>G
BT-20	chr1	204199614	C	T	PLEKHA6	p.R837K	0	200	100	NM_014935.2:c.2510G>A	NM_014935.4:c.2510G>A	XM_005244966.1:c.3209G>A	XM_005244967.1:c.2897G>A	XM_005244968.1:c.2834G>A
BT-20	chr1	204237416	C	T	PLEKHA6	p.V43I	0	241	100	NM_014935.2:c.127G>A	NM_014935.4:c.127G>A	XM_005244966.1:c.451G>A	XM_005244967.1:c.451G>A	XM_005244968.1:c.451G>A	XR_108334.1:n.-1959C>T
BT-20	chr1	204587047	G	A	LRRN2, LRRN2, LRRN2, LRRN2	p.P692S, p.P692S, p.P692S, p.P692S	0	146	100	XR_241080.1:n.4133+1701G>A	NM_006338.2:c.2074C>T	NM_201630.1:c.2074C>T	XM_005244827.1:c.2074C>T
BT-20	chr1	204587569	G	C	LRRN2, LRRN2, LRRN2, LRRN2	p.L518V, p.L518V, p.L518V, p.L518V	1	382	99.7389	XR_241080.1:n.4133+2223G>C	NM_006338.2:c.1552C>G	NM_201630.1:c.1552C>G	XM_005244827.1:c.1552C>G
BT-20	chr1	205027737	G	A	CNTN2, CNTN2, CNTN2	p.A145T, p.A36T, p.A36T	0	235	100	NM_005076.2:c.433G>A	NM_005076.3:c.433G>A	XM_005245467.1:c.433G>A
BT-20	chr1	205031116	C	T	CNTN2, CNTN2, CNTN2, CNTN2	p.P366L, p.P257L, p.P257L, p.P154L	0	5	100	NM_005076.2:c.1097C>T	NM_005076.3:c.1097C>T	XM_005245467.1:c.1097C>T
BT-20	chr1	205042840	G	A	CNTN2, CNTN2	p.V1024I, p.V812I	0	147	100	NM_005076.2:c.3070G>A	NM_005076.3:c.3070G>A	XM_005245467.1:c.3070G>A
BT-20	chr1	205053219	C	T	TMEM81	p.R77Q	0	460	100	NM_203376.1:c.230G>A	NM_001193272.1:c.*4696G>A	NM_001193273.1:c.*4696G>A	NM_005057.2:c.*4696G>A	NM_005057.3:c.*4696G>A	XM_005245398.1:c.*4696G>A	XM_005245399.1:c.*4696G>A	XM_005245400.1:c.*4696G>A	XM_005245401.1:c.*4696G>A	XM_005245402.1:c.*4696G>A
BT-20	chr1	205130413	A	G	DSTYK, DSTYK, DSTYK	p.C102R, p.C641R, p.C641R	2	284	99.3007	NM_015375.2:c.1921T>C	NM_199462.2:c.1921T>C
BT-20	chr1	205740668	G	C	RAB7L1, RAB7L1, RAB7L1, RAB7L1	p.Q32E, p.Q80E, p.Q104E, p.Q104E	1	257	99.6124	NM_001135662.1:c.310C>G	NM_001135663.1:c.238C>G	NM_001135664.1:c.94C>G	NM_003929.2:c.310C>G	XM_005245569.1:c.310C>G	XM_005245570.1:c.310C>G	XM_005245571.1:c.310C>G
BT-20	chr1	205814497	T	C	PM20D1	p.I149V	0	164	100	NM_152491.3:c.445A>G	NM_152491.4:c.445A>G	XR_241071.1:n.521A>G
BT-20	chr1	207015957	T	C	IL19, IL19	p.F175S, p.F213S	0	447	100	NM_013371.2:c.524T>C	NM_013371.3:c.524T>C	NM_153758.1:c.638T>C	NM_153758.2:c.638T>C
BT-20	chr1	207074905	T	C	IL24, IL24	p.Y125H, p.Y124H	0	211	100	NM_001142472.1:c.*3459A>G	NM_001142473.1:c.*3459A>G	NM_001193338.1:c.*3580A>G	NM_005449.4:c.*3459A>G	XM_005273351.1:c.*3580A>G	XM_005273352.1:c.*3459A>G	NM_001185156.1:c.373T>C	NM_001185157.1:c.307-438T>C	NM_001185158.1:c.108-438T>C	NM_006850.2:c.370T>C	NM_006850.3:c.370T>C	NM_181339.1:c.-105T>C	XM_005273024.1:c.373T>C
BT-20	chr1	207083133	G	T	FAIM3, FAIM3, FAIM3, FAIM3	p.T264N, p.P196T, p.P308T, p.P217T	0	8	100	NM_001142472.1:c.922C>A	NM_001142473.1:c.586C>A	NM_001193338.1:c.791C>A	NM_005449.4:c.922C>A	XM_005273351.1:c.922C>A	XM_005273352.1:c.649C>A
BT-20	chr1	207195779	A	G	C1orf116, C1orf116, C1orf116	p.S444P, p.S198P, p.S198P	0	516	100	NM_001083924.1:c.592T>C	NM_023938.5:c.1330T>C	XM_005273258.1:c.1261T>C	XM_005273259.1:c.592T>C
BT-20	chr1	207782707	A	G	CR1, CR1, CR1, CR1	p.N1540S, p.N1540S, p.N1090S, p.N1990S	1	250	99.6016	NM_000573.3:c.4619A>G	NM_000651.4:c.5969A>G	XM_005273064.1:c.5585A>G
BT-20	chr1	207782916	A	T	CR1, CR1, CR1, CR1	p.T1610S, p.T1610S, p.T1160S, p.T2060S	0	527	100	NM_000573.3:c.4828A>T	NM_000651.4:c.6178A>T	XM_005273064.1:c.5794A>T
BT-20	chr1	207795320	A	G	CR1, CR1, CR1	p.T1969A, p.T1969A, p.T2419A	2	227	99.1266	NM_000573.3:c.5905A>G	NM_000651.4:c.7255A>G	XM_005273064.1:c.6871A>G
BT-20	chr1	208390162	T	C	PLXNA2, PLXNA2	p.E423G, p.E369G	0	222	100	NM_025179.3:c.1106A>G	XM_005273164.1:c.1151A>G	XM_005273165.1:c.1151A>G	XR_247028.1:n.1675A>G
BT-20	chr1	209956542	C	A	C1orf74, C1orf74	p.L146F, p.L146F	0	295	100	NM_025228.1:c.*1049C>A	NM_025228.2:c.*1049C>A	XM_005273274.1:c.*1049C>A	XM_005273275.1:c.*1049C>A	XM_005273276.1:c.*1049C>A	XM_005273277.1:c.*1068C>A	XM_005273279.1:c.*1049C>A	XM_005273280.1:c.*1049C>A	XR_247044.1:n.*887C>A	NM_152485.2:c.438G>T	NM_001206696.1:c.*5223G>T	NM_006147.2:c.*5223G>T	NM_006147.3:c.*5223G>T	XM_005273118.1:c.*5223G>T
BT-20	chr1	210004199	C	G	DIEXF	p.Q67E	0	241	100	NM_014388.6:c.199C>G	NM_014388.5:c.199C>G
BT-20	chr1	210004332	G	A	DIEXF	p.G111D	0	248	100	NM_014388.6:c.332G>A	NM_014388.5:c.332G>A
BT-20	chr1	210577884	G	A	HHAT, HHAT, HHAT, HHAT, HHAT, HHAT, HHAT, HHAT	p.S117N, p.S182N, p.S182N, p.S137N, p.S117N, p.S182N, p.S119N, p.S183N	0	498	100	NM_001122834.1:c.545G>A	NM_001122834.2:c.545G>A	NM_001170564.1:c.274-13614G>A	NM_001170580.1:c.545G>A	NM_001170587.1:c.548G>A	NM_001170588.1:c.350G>A	NM_018194.3:c.545G>A	NM_018194.4:c.545G>A	XM_005273178.1:c.410G>A	XM_005273179.1:c.356G>A	XM_005273180.1:c.350G>A
BT-20	chr1	212798977	A	G	FAM71A	p.N253S	0	616	100	NM_001030287.2:c.*6080A>G	NM_001030287.3:c.*6080A>G	NM_001040619.1:c.*6530A>G	NM_001040619.2:c.*6530A>G	NM_001206484.1:c.*6253A>G	NM_001206484.2:c.*6080A>G	NM_001206485.1:c.*7386A>G	NM_001206486.1:c.*6530A>G	NM_001206486.2:c.*6530A>G	NM_001206488.1:c.*6041A>G	NM_001206488.2:c.*6080A>G	NM_001674.2:c.*6080A>G	NM_001674.3:c.*6080A>G	NM_004024.4:c.*6439A>G	XM_005273146.1:c.*6080A>G	NM_153606.2:c.758A>G	NM_153606.3:c.758A>G
BT-20	chr1	212799870	A	G	FAM71A	p.N551D	1	568	99.8243	NM_153606.2:c.1651A>G	NM_153606.3:c.1651A>G
BT-20	chr1	212911836	T	C	NSL1, NSL1	p.M254V, p.M213V	0	245	100	NM_001042549.1:c.*203A>G	NM_015471.3:c.760A>G	XM_005273093.1:c.637A>G	XM_005273094.1:c.500-11315A>G
BT-20	chr1	213009469	A	G	C1orf227	p.I8T	0	125	100	NM_001024601.2:c.23T>C
BT-20	chr1	213031948	G	C	FLVCR1	p.A52P	0	105	100	NM_014053.2:c.154G>C	NM_014053.3:c.154G>C	XR_247024.1:n.328G>C	NR_027285.1:n.-468C>G	NR_027286.1:n.-468C>G
BT-20	chr1	213068595	C	T	FLVCR1	p.T544M	0	17	100	NM_014053.2:c.1631C>T	NM_014053.3:c.1631C>T	XR_247024.1:n.1805C>T
BT-20	chr1	214492286	G	A	SMYD2, SMYD2	p.G73E, p.G165E	0	306	100	NM_020197.2:c.494G>A
BT-20	chr1	214558119	T	G	PTPN14, PTPN14, PTPN14	p.H261P, p.H124P, p.H360P	0	330	100	NM_005401.3:c.1079A>C	NM_005401.4:c.1079A>C	XR_247032.1:n.1653A>C
BT-20	chr1	214826196	G	A	CENPF	p.R2729Q	0	99	100	NM_016343.3:c.8186G>A	XM_005273008.1:c.8120G>A
BT-20	chr1	214830617	A	G	CENPF	p.R2943G	0	481	100	NM_016343.3:c.8827A>G	XM_005273008.1:c.8761A>G
BT-20	chr1	214837110	C	G	CENPF	p.N3106K	1	245	99.5935	NM_016343.3:c.9318C>G	XM_005273008.1:c.9252C>G
BT-20	chr1	216348764	C	T	USH2A, USH2A	p.R1486K, p.R1486K	1	131	99.2424	NM_007123.5:c.4457G>A	NM_206933.2:c.4457G>A
BT-20	chr1	216595306	C	T	USH2A, USH2A	p.A125T, p.A125T	0	426	100	NM_007123.5:c.373G>A	NM_206933.2:c.373G>A
BT-20	chr1	219383867	T	C	LYPLAL1	p.F68L	0	95	100	NM_138794.3:c.362-7T>C	XM_005273046.1:c.314-7T>C	XM_005273047.1:c.248-7T>C	XM_005273048.1:c.248-7T>C	XM_005273049.1:c.248-7T>C	XM_005273050.1:c.202T>C
BT-20	chr1	219383905	A	G	LYPLAL1, LYPLAL1, LYPLAL1, LYPLAL1, LYPLAL1	p.I115M, p.I7M, p.I131M, p.I80M, p.I7M	0	204	100	NM_138794.3:c.393A>G	XM_005273046.1:c.345A>G	XM_005273047.1:c.279A>G	XM_005273048.1:c.279A>G	XM_005273049.1:c.279A>G	XM_005273050.1:c.240A>G
BT-20	chr1	220197625	G	T	EPRS, EPRS, EPRS, EPRS	p.D308E, p.D109E, p.D308E, p.D59E	0	202	100	NM_004446.2:c.924C>A	XM_005273086.1:c.924C>A
BT-20	chr1	221057646	C	T	HLX	p.P356L	1	159	99.375	XM_001714926.1:c.-1877G>A	XM_002342169.1:c.529G>A	NM_021958.3:c.1067C>T
BT-20	chr1	221057739	C	G	HLX	p.A387G	0	184	100	XM_001714926.1:c.-1970G>C	XM_002342169.1:c.436G>C	NM_021958.3:c.1160C>G
BT-20	chr1	222802006	A	G	MIA3, MIA3	p.K318E, p.K482E	0	374	100	NM_198551.2:c.1444A>G	XM_005273121.1:c.1444A>G
BT-20	chr1	222923351	A	G	FAM177B	p.Q143R	0	436	100	NM_207468.2:c.428A>G	XM_005273129.1:c.428A>G	XM_005273130.1:c.241+2928A>G
BT-20	chr1	223284528	A	G	TLR5, TLR5, TLR5	p.F616L, p.F616L, p.F616L	1	640	99.844	NM_003268.4:c.1846T>C	NM_003268.5:c.1846T>C	XM_005273241.1:c.1846T>C	XM_005273242.1:c.1846T>C	XM_005273243.1:c.1846T>C
BT-20	chr1	223567803	G	A	C1orf65	p.G329D	0	70	100	NM_152610.2:c.986G>A
BT-20	chr1	223949314	G	C	CAPN2, CAPN2, CAPN2	p.E443Q, p.E102Q, p.E521Q	1	347	99.7126	NM_001146068.1:c.1327G>C	NM_001748.4:c.1561G>C
BT-20	chr1	225152253	C	T	DNAH14, DNAH14, DNAH14, DNAH14	p.P147L, p.P147L, p.P147L, p.P147L	0	135	100	NM_001145154.1:c.440C>T	NM_001373.1:c.440C>T	NM_144989.2:c.440C>T
BT-20	chr1	225211422	T	C	DNAH14, DNAH14, DNAH14	p.F405L, p.F405L, p.F382L	0	108	100	NM_001145154.1:c.1213T>C	NM_001373.1:c.1213T>C
BT-20	chr1	225266966	C	G	DNAH14	p.L828V	0	229	100	NM_001373.1:c.2482C>G
BT-20	chr1	225268343	A	G	DNAH14	p.K1010R	0	171	100	NM_001373.1:c.3029A>G
BT-20	chr1	225268346	G	A	DNAH14	p.R1011Q	0	103	100	NM_001373.1:c.3032G>A
BT-20	chr1	225452983	A	G	DNAH14	p.N2435S	1	239	99.5833	NM_001373.1:c.7304A>G
BT-20	chr1	225495168	G	A	DNAH14	p.R2911H	1	238	99.5816	NM_001373.1:c.8732G>A
BT-20	chr1	225519212	G	A	DNAH14	p.R3173Q	0	150	100	NM_001373.1:c.9518G>A
BT-20	chr1	225607144	C	T	LBR, LBR	p.S154N, p.S154N	0	173	100	NM_002296.2:c.461G>A	NM_002296.3:c.461G>A	NM_194442.1:c.461G>A	NM_194442.2:c.461G>A	XM_005273125.1:c.461G>A
BT-20	chr1	226074563	T	G	LEFTY1	p.D322A	1	108	99.0826	NM_014698.1:c.-4765A>C	NM_014698.2:c.-4765A>C	XM_005273358.1:c.-4574A>C	XM_002342171.1:c.260T>G	NM_020997.2:c.965A>C	NM_020997.3:c.965A>C	XM_005273009.1:c.863A>C
BT-20	chr1	226352498	T	G	ACBD3	p.E187D	0	398	100	NM_022735.3:c.561A>C
BT-20	chr1	226923505	G	T	ITPKB, ITPKB	p.P552Q, p.P552Q	0	122	100	NM_002221.3:c.1655C>A	XM_005273120.1:c.1655C>A
BT-20	chr1	227216775	C	T	CDC42BPA, CDC42BPA, CDC42BPA, CDC42BPA, CDC42BPA, CDC42BPA, CDC42BPA, CDC42BPA	p.V511I, p.V1304I, p.V1223I, p.V1284I, p.V1276I, p.V460I, p.V603I, p.V182I	0	448	100	NM_003607.3:c.3910G>A	NM_014826.4:c.3667G>A	XM_005273317.1:c.4063G>A	XM_005273318.1:c.4054G>A	XM_005273319.1:c.3997G>A	XM_005273320.1:c.3949G>A	XM_005273321.1:c.3910G>A	XM_005273322.1:c.4015G>A	XM_005273323.1:c.3820G>A	XM_005273324.1:c.3949G>A	XM_005273325.1:c.3751G>A	XM_005273326.1:c.3850G>A	XM_005273327.1:c.3826G>A
BT-20	chr1	227923081	G	A	JMJD4, JMJD4	p.A11V, p.A11V	0	97	100	NM_053052.3:c.-30G>A	XM_005273041.1:c.-30G>A	XM_005273042.1:c.-30G>A	XM_005273043.1:c.-396G>A	XM_005273044.1:c.-214G>A	NR_024485.1:n.*1003G>A	NR_024486.1:n.*1003G>A	NM_001161465.1:c.32C>T	NM_023007.1:c.32C>T	NM_023007.2:c.32C>T	XM_005273233.1:c.32C>T
BT-20	chr1	228033197	A	G	PRSS38	p.M204V	0	331	100	NM_183062.2:c.610A>G
BT-20	chr1	228362682	G	A	IBA57, IBA57	p.G18S, p.G211S	0	168	100	NM_001010867.2:c.631G>A
BT-20	chr1	228444565	T	A	OBSCN, OBSCN	p.V1508D, p.V1508D	0	266	100	NM_001098623.1:c.4523T>A	NM_001098623.2:c.4523T>A	NM_001271223.2:c.4799T>A	NM_052843.2:c.4523T>A	NM_052843.3:c.4523T>A	XM_005273287.1:c.4799T>A	XM_005273288.1:c.4799T>A	XM_005273289.1:c.4799T>A	XM_005273290.1:c.4799T>A	XM_005273291.1:c.4799T>A	XM_005273292.1:c.4799T>A	XM_005273293.1:c.4799T>A	XM_005273294.1:c.4799T>A	XM_005273295.1:c.4523T>A	XM_005273296.1:c.4799T>A	XM_005273297.1:c.4523T>A	XM_005273298.1:c.4799T>A	XM_005273299.1:c.4799T>A	XM_005273300.1:c.4799T>A	XM_005273301.1:c.4799T>A	XM_005273302.1:c.4247T>A	XM_005273303.1:c.4799T>A	XM_005273304.1:c.4799T>A	XM_005273305.1:c.4799T>A	XM_005273306.1:c.3695T>A	XM_005273307.1:c.4799T>A	XM_005273308.1:c.4799T>A	XM_005273309.1:c.4799T>A	XM_005273310.1:c.4799T>A
BT-20	chr1	228456147	T	C	OBSCN	p.L39S	0	314	100	NM_001098623.1:c.4862-84T>C	NM_001098623.2:c.4862-84T>C	NM_001271223.2:c.5414-84T>C	NM_052843.2:c.4862-84T>C	NM_052843.3:c.4862-84T>C	XM_005273287.1:c.5138-84T>C	XM_005273288.1:c.5138-84T>C	XM_005273289.1:c.5138-84T>C	XM_005273290.1:c.5138-84T>C	XM_005273291.1:c.5138-84T>C	XM_005273292.1:c.5138-84T>C	XM_005273293.1:c.5138-84T>C	XM_005273294.1:c.5138-84T>C	XM_005273295.1:c.4862-84T>C	XM_005273296.1:c.5138-3479T>C	XM_005273297.1:c.4862-84T>C	XM_005273298.1:c.5138-84T>C	XM_005273299.1:c.5138-84T>C	XM_005273300.1:c.5138-84T>C	XM_005273301.1:c.5138-84T>C	XM_005273302.1:c.4586-84T>C	XM_005273303.1:c.5137+4055T>C	XM_005273304.1:c.5138-84T>C	XM_005273305.1:c.5138-84T>C	XM_005273306.1:c.4034-84T>C	XM_005273307.1:c.5138-84T>C	XM_005273308.1:c.5138-84T>C	XM_005273309.1:c.5138-84T>C	XM_005273310.1:c.5138-84T>C
BT-20	chr1	228464248	T	G	OBSCN, OBSCN	p.D2106E, p.D2106E	0	325	100	NM_001098623.1:c.6318T>G	NM_001098623.2:c.6318T>G	NM_001271223.2:c.7443T>G	NM_052843.2:c.6318T>G	NM_052843.3:c.6318T>G	XM_005273287.1:c.7167T>G	XM_005273288.1:c.7167T>G	XM_005273289.1:c.7167T>G	XM_005273290.1:c.7167T>G	XM_005273291.1:c.7167T>G	XM_005273292.1:c.7167T>G	XM_005273293.1:c.7167T>G	XM_005273294.1:c.7167T>G	XM_005273295.1:c.6891T>G	XM_005273296.1:c.6891T>G	XM_005273297.1:c.6891T>G	XM_005273298.1:c.7167T>G	XM_005273299.1:c.7167T>G	XM_005273300.1:c.7167T>G	XM_005273301.1:c.7167T>G	XM_005273302.1:c.6615T>G	XM_005273303.1:c.6594T>G	XM_005273304.1:c.7167T>G	XM_005273305.1:c.7167T>G	XM_005273306.1:c.6063T>G	XM_005273307.1:c.7167T>G	XM_005273308.1:c.7167T>G	XM_005273309.1:c.7167T>G	XM_005273310.1:c.7167T>G
BT-20	chr1	228464276	T	C	OBSCN, OBSCN	p.F2116L, p.F2116L	0	361	100	NM_001098623.1:c.6346T>C	NM_001098623.2:c.6346T>C	NM_001271223.2:c.7471T>C	NM_052843.2:c.6346T>C	NM_052843.3:c.6346T>C	XM_005273287.1:c.7195T>C	XM_005273288.1:c.7195T>C	XM_005273289.1:c.7195T>C	XM_005273290.1:c.7195T>C	XM_005273291.1:c.7195T>C	XM_005273292.1:c.7195T>C	XM_005273293.1:c.7195T>C	XM_005273294.1:c.7195T>C	XM_005273295.1:c.6919T>C	XM_005273296.1:c.6919T>C	XM_005273297.1:c.6919T>C	XM_005273298.1:c.7195T>C	XM_005273299.1:c.7195T>C	XM_005273300.1:c.7195T>C	XM_005273301.1:c.7195T>C	XM_005273302.1:c.6643T>C	XM_005273303.1:c.6622T>C	XM_005273304.1:c.7195T>C	XM_005273305.1:c.7195T>C	XM_005273306.1:c.6091T>C	XM_005273307.1:c.7195T>C	XM_005273308.1:c.7195T>C	XM_005273309.1:c.7195T>C	XM_005273310.1:c.7195T>C
BT-20	chr1	228469801	G	C	OBSCN, OBSCN, OBSCN, OBSCN	p.G2789R, p.G2789R, p.G45R, p.G488R	1	183	99.4565	NM_001098623.1:c.8365G>C	NM_001098623.2:c.8365G>C	NM_001271223.2:c.9652G>C	NM_052843.2:c.8365G>C	NM_052843.3:c.8365G>C	XM_005273287.1:c.9376G>C	XM_005273288.1:c.9376G>C	XM_005273289.1:c.9376G>C	XM_005273290.1:c.9376G>C	XM_005273291.1:c.9376G>C	XM_005273292.1:c.9376G>C	XM_005273293.1:c.9376G>C	XM_005273294.1:c.9376G>C	XM_005273295.1:c.9100G>C	XM_005273296.1:c.9100G>C	XM_005273297.1:c.9100G>C	XM_005273298.1:c.9376G>C	XM_005273299.1:c.9376G>C	XM_005273300.1:c.9376G>C	XM_005273301.1:c.9376G>C	XM_005273302.1:c.8824G>C	XM_005273303.1:c.8803G>C	XM_005273304.1:c.9376G>C	XM_005273305.1:c.9376G>C	XM_005273306.1:c.8272G>C	XM_005273307.1:c.9376G>C	XM_005273308.1:c.9376G>C	XM_005273309.1:c.9376G>C	XM_005273310.1:c.9376G>C
BT-20	chr1	228503677	A	G	OBSCN, OBSCN	p.H4381R, p.H4381R	0	104	100	NM_001098623.1:c.13142A>G	NM_001098623.2:c.13142A>G	NM_001271223.2:c.16013A>G	NM_052843.2:c.13142A>G	NM_052843.3:c.13142A>G	XM_005273287.1:c.16313A>G	XM_005273288.1:c.16313A>G	XM_005273289.1:c.16313A>G	XM_005273290.1:c.16313A>G	XM_005273291.1:c.16277A>G	XM_005273292.1:c.16049A>G	XM_005273293.1:c.16049A>G	XM_005273294.1:c.16049A>G	XM_005273295.1:c.16037A>G	XM_005273296.1:c.16037A>G	XM_005273297.1:c.16037A>G	XM_005273298.1:c.16004A>G	XM_005273299.1:c.15785A>G	XM_005273300.1:c.15785A>G	XM_005273301.1:c.15785A>G	XM_005273302.1:c.15761A>G	XM_005273303.1:c.15740A>G	XM_005273304.1:c.15521A>G	XM_005273305.1:c.15257A>G	XM_005273306.1:c.15209A>G	XM_005273307.1:c.15191A>G	XM_005273308.1:c.13673A>G	XM_005273309.1:c.16313A>G	XM_005273310.1:c.16313A>G
BT-20	chr1	228504591	C	A	OBSCN, OBSCN	p.H4489Q, p.H4489Q	0	109	100	NM_001098623.1:c.13467C>A	NM_001098623.2:c.13467C>A	NM_001271223.2:c.16338C>A	NM_052843.2:c.13467C>A	NM_052843.3:c.13467C>A	XM_005273287.1:c.16638C>A	XM_005273288.1:c.16638C>A	XM_005273289.1:c.16638C>A	XM_005273290.1:c.16638C>A	XM_005273291.1:c.16602C>A	XM_005273292.1:c.16374C>A	XM_005273293.1:c.16374C>A	XM_005273294.1:c.16374C>A	XM_005273295.1:c.16362C>A	XM_005273296.1:c.16362C>A	XM_005273297.1:c.16362C>A	XM_005273298.1:c.16329C>A	XM_005273299.1:c.16110C>A	XM_005273300.1:c.16110C>A	XM_005273301.1:c.16110C>A	XM_005273302.1:c.16086C>A	XM_005273303.1:c.16065C>A	XM_005273304.1:c.15846C>A	XM_005273305.1:c.15582C>A	XM_005273306.1:c.15534C>A	XM_005273307.1:c.15516C>A	XM_005273308.1:c.13998C>A	XM_005273309.1:c.16638C>A	XM_005273310.1:c.16638C>A
BT-20	chr1	228505204	G	A	OBSCN, OBSCN	p.R4534H, p.R4534H	1	405	99.7537	NM_001098623.1:c.13601G>A	NM_001098623.2:c.13601G>A	NM_001271223.2:c.16472G>A	NM_052843.2:c.13601G>A	NM_052843.3:c.13601G>A	XM_005273287.1:c.16772G>A	XM_005273288.1:c.16772G>A	XM_005273289.1:c.16772G>A	XM_005273290.1:c.16772G>A	XM_005273291.1:c.16736G>A	XM_005273292.1:c.16508G>A	XM_005273293.1:c.16508G>A	XM_005273294.1:c.16508G>A	XM_005273295.1:c.16496G>A	XM_005273296.1:c.16496G>A	XM_005273297.1:c.16496G>A	XM_005273298.1:c.16463G>A	XM_005273299.1:c.16244G>A	XM_005273300.1:c.16244G>A	XM_005273301.1:c.16244G>A	XM_005273302.1:c.16220G>A	XM_005273303.1:c.16199G>A	XM_005273304.1:c.15980G>A	XM_005273305.1:c.15716G>A	XM_005273306.1:c.15668G>A	XM_005273307.1:c.15650G>A	XM_005273308.1:c.14132G>A	XM_005273309.1:c.16772G>A	XM_005273310.1:c.16772G>A
BT-20	chr1	228505668	C	G	OBSCN, OBSCN	p.S4642C, p.S4642C	0	68	100	NM_001098623.1:c.13925C>G	NM_001098623.2:c.13925C>G	NM_001271223.2:c.16796C>G	NM_052843.2:c.13925C>G	NM_052843.3:c.13925C>G	XM_005273287.1:c.17096C>G	XM_005273288.1:c.17096C>G	XM_005273289.1:c.17093C>G	XM_005273290.1:c.17096C>G	XM_005273291.1:c.17060C>G	XM_005273292.1:c.16832C>G	XM_005273293.1:c.16832C>G	XM_005273294.1:c.16832C>G	XM_005273295.1:c.16820C>G	XM_005273296.1:c.16820C>G	XM_005273297.1:c.16820C>G	XM_005273298.1:c.16787C>G	XM_005273299.1:c.16568C>G	XM_005273300.1:c.16568C>G	XM_005273301.1:c.16568C>G	XM_005273302.1:c.16544C>G	XM_005273303.1:c.16523C>G	XM_005273304.1:c.16304C>G	XM_005273305.1:c.16040C>G	XM_005273306.1:c.15992C>G	XM_005273307.1:c.15974C>G	XM_005273308.1:c.14456C>G	XM_005273309.1:c.17096C>G	XM_005273310.1:c.17096C>G
BT-20	chr1	228505739	G	A	OBSCN, OBSCN	p.G4666S, p.G4666S	0	217	100	NM_001098623.1:c.13996G>A	NM_001098623.2:c.13996G>A	NM_001271223.2:c.16867G>A	NM_052843.2:c.13996G>A	NM_052843.3:c.13996G>A	XM_005273287.1:c.17167G>A	XM_005273288.1:c.17167G>A	XM_005273289.1:c.17164G>A	XM_005273290.1:c.17167G>A	XM_005273291.1:c.17131G>A	XM_005273292.1:c.16903G>A	XM_005273293.1:c.16903G>A	XM_005273294.1:c.16903G>A	XM_005273295.1:c.16891G>A	XM_005273296.1:c.16891G>A	XM_005273297.1:c.16891G>A	XM_005273298.1:c.16858G>A	XM_005273299.1:c.16639G>A	XM_005273300.1:c.16639G>A	XM_005273301.1:c.16639G>A	XM_005273302.1:c.16615G>A	XM_005273303.1:c.16594G>A	XM_005273304.1:c.16375G>A	XM_005273305.1:c.16111G>A	XM_005273306.1:c.16063G>A	XM_005273307.1:c.16045G>A	XM_005273308.1:c.14527G>A	XM_005273309.1:c.17167G>A	XM_005273310.1:c.17167G>A
BT-20	chr1	228509427	A	G	OBSCN, OBSCN	p.D4962G, p.D4962G	0	99	100	NM_001098623.1:c.14885A>G	NM_001098623.2:c.14885A>G	NM_001271223.2:c.17756A>G	NM_052843.2:c.14885A>G	NM_052843.3:c.14885A>G	XM_005273287.1:c.18056A>G	XM_005273288.1:c.18056A>G	XM_005273289.1:c.18053A>G	XM_005273290.1:c.18056A>G	XM_005273291.1:c.18020A>G	XM_005273292.1:c.17792A>G	XM_005273293.1:c.17792A>G	XM_005273294.1:c.17792A>G	XM_005273295.1:c.17780A>G	XM_005273296.1:c.17780A>G	XM_005273297.1:c.17780A>G	XM_005273298.1:c.17747A>G	XM_005273299.1:c.17528A>G	XM_005273300.1:c.17528A>G	XM_005273301.1:c.17528A>G	XM_005273302.1:c.17504A>G	XM_005273303.1:c.17483A>G	XM_005273304.1:c.17264A>G	XM_005273305.1:c.17000A>G	XM_005273306.1:c.16952A>G	XM_005273307.1:c.16934A>G	XM_005273308.1:c.15416A>G	XM_005273309.1:c.18056A>G	XM_005273310.1:c.18056A>G
BT-20	chr1	228584685	C	G	TRIM11, TRIM11, TRIM11	p.R273S, p.R274S, p.R274S	109	36	24.8276	NM_145214.2:c.822G>C	XM_005273281.1:c.819G>C
BT-20	chr1	229772693	T	G	URB2, URB2	p.V778G, p.V778G	0	239	100	NM_014777.2:c.2333T>G	XM_005273360.1:c.2333T>G
BT-20	chr1	230845794	A	G	AGT, AGT	p.M268T, p.M240T	2	425	99.5316	NM_000029.3:c.803T>C
BT-20	chr1	231488524	C	T	C1orf124	p.P296L	0	192	100	NM_001010984.1:c.*1172C>T	NM_032018.4:c.887C>T	NM_001010984.2:c.*1172C>T	NM_001261462.1:c.*1172C>T	NM_032018.5:c.887C>T	XM_005273284.1:c.733+154C>T	XM_005273285.1:c.718+1207C>T
BT-20	chr1	233134086	C	T	PCNXL2, PCNXL2	p.S553N, p.S1901N	0	523	100	NM_014801.3:c.5702G>A	XM_005273272.1:c.5093G>A
BT-20	chr1	234745009	A	G	IRF2BP2, IRF2BP2	p.S78P, p.S78P	0	46	100	NM_001077397.1:c.232T>C	NM_182972.2:c.232T>C
BT-20	chr1	236700807	T	A	LGALS8, LGALS8, LGALS8, LGALS8, LGALS8	p.F19Y, p.F19Y, p.F19Y, p.F19Y, p.F19Y	1	53	98.1481	XR_247110.1:n.-469A>T	NM_006499.3:c.56T>A	NM_006499.4:c.56T>A	NM_201543.1:c.56T>A	NM_201543.2:c.56T>A	NM_201544.1:c.56T>A	NM_201544.2:c.56T>A	NM_201545.1:c.56T>A	NM_201545.2:c.56T>A	XM_005273126.1:c.56T>A	XM_005273127.1:c.56T>A	XM_005273128.1:c.56T>A
BT-20	chr1	236700857	C	T	LGALS8, LGALS8, LGALS8, LGALS8, LGALS8	p.R36C, p.R36C, p.R36C, p.R36C, p.R36C	0	211	100	XR_247110.1:n.-519G>A	NM_006499.3:c.106C>T	NM_006499.4:c.106C>T	NM_201543.1:c.106C>T	NM_201543.2:c.106C>T	NM_201544.1:c.106C>T	NM_201544.2:c.106C>T	NM_201545.1:c.106C>T	NM_201545.2:c.106C>T	XM_005273126.1:c.106C>T	XM_005273127.1:c.106C>T	XM_005273128.1:c.106C>T
BT-20	chr1	236706862	G	C	LGALS8, LGALS8, LGALS8, LGALS8, LGALS8	p.R184S, p.R226S, p.R167S, p.R226S, p.R184S	0	537	100	NM_006499.3:c.678G>C	NM_006499.4:c.678G>C	NM_201543.1:c.552G>C	NM_201543.2:c.552G>C	NM_201544.1:c.552G>C	NM_201544.2:c.552G>C	NM_201545.1:c.678G>C	NM_201545.2:c.678G>C	XM_005273126.1:c.678G>C	XM_005273127.1:c.678G>C	XM_005273128.1:c.*721G>C
BT-20	chr1	236717926	T	C	HEATR1, HEATR1	p.E2017G, p.E1179G	0	180	100	NM_006499.3:c.*6465T>C	NM_006499.4:c.*6465T>C	NM_201543.1:c.*6465T>C	NM_201543.2:c.*6465T>C	NM_201544.1:c.*6465T>C	NM_201544.2:c.*6465T>C	NM_201545.1:c.*6465T>C	NM_201545.2:c.*6465T>C	XM_005273126.1:c.*6465T>C	XM_005273127.1:c.*6465T>C	NM_018072.4:c.6050A>G	NM_018072.5:c.6050A>G
BT-20	chr1	236718620	T	C	HEATR1, HEATR1	p.N1967D, p.N1129D	0	435	100	NM_006499.4:c.*7159T>C	NM_201543.2:c.*7159T>C	NM_201544.2:c.*7159T>C	NM_201545.2:c.*7159T>C	XM_005273126.1:c.*7159T>C	XM_005273127.1:c.*7159T>C	NM_018072.4:c.5899A>G	NM_018072.5:c.5899A>G
BT-20	chr1	236719193	A	G	HEATR1, HEATR1	p.V1854A, p.V1016A	0	161	100	NM_006499.4:c.*7732A>G	NM_201543.2:c.*7732A>G	NM_201544.2:c.*7732A>G	NM_201545.2:c.*7732A>G	XM_005273126.1:c.*7732A>G	XM_005273127.1:c.*7732A>G	NM_018072.4:c.5561T>C	NM_018072.5:c.5561T>C
BT-20	chr1	236721660	T	C	HEATR1, HEATR1	p.N1694S, p.N856S	0	440	100	NM_018072.4:c.5081A>G	NM_018072.5:c.5081A>G
BT-20	chr1	236749649	T	C	HEATR1	p.M607V	0	444	100	NM_018072.4:c.1819A>G	NM_018072.5:c.1819A>G
BT-20	chr1	236758887	T	C	HEATR1	p.H348R	0	283	100	NM_018072.4:c.1043A>G	NM_018072.5:c.1043A>G
BT-20	chr1	237604660	G	A	RYR2	p.M349I	226	224	49.7778	NM_001035.2:c.1047G>A	XM_005273224.1:c.1047G>A
BT-20	chr1	237841390	A	G	RYR2	p.Q2958R	0	140	100	NM_001035.2:c.8873A>G	XM_005273224.1:c.8873A>G
BT-20	chr1	240370702	A	G	FMN2, FMN2	p.T864A, p.T868A	0	61	100	NM_020066.4:c.2590A>G	XM_005273200.1:c.2602A>G
BT-20	chr1	241929542	G	A	WDR64, WDR64, WDR64	p.R367Q, p.R441Q, p.R647Q	0	342	100	NM_144625.3:c.1100G>A	NM_144625.4:c.1940G>A
BT-20	chr1	242045275	C	T	EXO1, EXO1, EXO1, EXO1	p.R722C, p.R723C, p.R723C, p.R723C	0	174	100	NM_003686.3:c.2167C>T	NM_003686.4:c.2167C>T	NM_006027.3:c.2167C>T	NM_006027.4:c.2167C>T	NM_130398.2:c.2167C>T	NM_130398.3:c.2167C>T	XM_005273350.1:c.2164C>T
BT-20	chr1	245851609	C	G	KIF26B, KIF26B, KIF26B	p.P1393R, p.P1775R, p.P1017R	0	181	100	NM_018012.3:c.5324C>G
BT-20	chr1	246670481	C	G	SMYD3	p.K13N	0	92	100	NM_001167740.1:c.39G>C	XM_005273227.1:c.39G>C	XM_005273228.1:c.39G>C
BT-20	chr1	246755124	T	C	CNST, CNST	p.L87S, p.L87S	0	416	100	NM_001139459.1:c.260T>C	NM_152609.2:c.260T>C	XM_005273081.1:c.428T>C	XM_005273082.1:c.383T>C	XM_005273083.1:c.-30T>C
BT-20	chr1	247162658	C	T	ZNF695, ZNF695, ZNF695	p.R84K, p.R72K, p.R84K	0	609	100	NM_001204221.1:c.251G>A	NM_020394.3:c.251G>A	NM_020394.4:c.251G>A	NR_037892.1:n.436G>A	NR_037894.1:n.432G>A
BT-20	chr1	247614617	C	T	OR2B11	p.G223D	1	358	99.7214	NM_001004492.1:c.668G>A	NM_001079821.2:c.*2811C>T	NM_001127461.2:c.*2811C>T	NM_001127462.2:c.*2811C>T	NM_001243133.1:c.*2811C>T	NM_004895.4:c.*2811C>T	NM_183395.2:c.*2811C>T	XM_005273036.1:c.*2811C>T	XM_005273037.1:c.*2811C>T	XM_005273038.1:c.*2811C>T
BT-20	chr1	247614693	C	T	OR2B11	p.V198M	0	619	100	NM_001004492.1:c.592G>A	NM_001079821.2:c.*2887C>T	NM_001127461.2:c.*2887C>T	NM_001127462.2:c.*2887C>T	NM_001243133.1:c.*2887C>T	NM_004895.4:c.*2887C>T	NM_183395.2:c.*2887C>T	XM_005273036.1:c.*2887C>T	XM_005273037.1:c.*2887C>T	XM_005273038.1:c.*2887C>T
BT-20	chr1	247695612	G	A	OR2C3, OR2C3	p.P68S, p.P68S	0	125	100	NR_027309.2:n.-1506C>T	XM_005273072.1:c.-148+5256G>A	XM_005273073.1:c.-148+5256G>A	XM_005273074.1:c.-264+5256G>A	NM_198074.4:c.202C>T	NR_027309.1:n.-1506C>T
BT-20	chr1	247695756	T	C	OR2C3, OR2C3	p.T20A, p.T20A	1	168	99.4083	NR_027309.2:n.-1650A>G	XM_005273072.1:c.-148+5400T>C	XM_005273073.1:c.-148+5400T>C	XM_005273074.1:c.-264+5400T>C	NM_198074.4:c.58A>G	NR_027309.1:n.-1650A>G
BT-20	chr1	247752161	T	C	OR2G2	p.L167P	0	538	100	NM_001001915.1:c.500T>C	XR_110860.1:n.1098-22908A>G
BT-20	chr1	247769752	A	G	OR2G3	p.I289V	0	580	100	NM_001001914.1:c.865A>G	XR_110860.1:n.1097+29405T>C
BT-20	chr1	247875415	A	G	OR6F1	p.F215L	0	565	100	NM_001005286.1:c.643T>C	XM_005273091.1:c.-13+71684A>G	XM_005273092.1:c.-13+71684A>G
BT-20	chr1	247875583	G	C	OR6F1	p.P159A	0	327	100	NM_001005286.1:c.475C>G	XM_005273091.1:c.-13+71852G>C	XM_005273092.1:c.-13+71852G>C
BT-20	chr1	247978319	A	G	OR14A16	p.I238T	0	4	100	XM_005273091.1:c.-12-45600A>G	XM_005273092.1:c.-12-45600A>G	NM_001001966.1:c.713T>C
BT-20	chr1	248039294	G	A	TRIM58	p.V322I	0	238	100	NM_015431.3:c.964G>A	XM_005273091.1:c.532G>A	XM_005273092.1:c.532G>A
BT-20	chr1	248129240	G	A	OR2AK2	p.V203M	0	403	100	NM_001004491.1:c.607G>A	NM_175911.2:c.-144+28554G>A
BT-20	chr1	248512749	G	A	OR14C36	p.G225R	1	670	99.851	NM_001001918.1:c.673G>A
BT-20	chr1	248512767	G	T	OR14C36	p.D231Y	0	516	100	NM_001001918.1:c.691G>T
BT-20	chr1	248550976	T	G	OR2T6	p.C23G	0	441	100	NM_001005471.1:c.67T>G
BT-20	chr1	248569369	A	G	OR2T1	p.H25R	0	310	100	NM_030904.1:c.74A>G
BT-20	chr1	248789504	T	C	OR2T11	p.Q309R	0	589	100	NM_001001964.1:c.926A>G
BT-20	chr1	248845097	C	T	OR14I1	p.S170N	0	693	100	NM_001004734.1:c.509G>A	XM_005273131.1:c.560G>A	XM_005273132.1:c.509G>A
BT-20	chr1	248845458	C	T	OR14I1	p.D50N	0	70	100	NM_001004734.1:c.148G>A	XM_005273131.1:c.199G>A	XM_005273132.1:c.148G>A
BT-20	chr1	248845499	A	G	OR14I1	p.V36A	0	86	100	NM_001004734.1:c.107T>C	XM_005273131.1:c.158T>C	XM_005273132.1:c.107T>C
BT-20	chr10	1142208	T	C	WDR37	p.X250R	0	139	100	NM_014023.3:c.726+22T>C	XM_005252416.1:c.726+22T>C	XM_005252417.1:c.726+22T>C	XM_005252418.1:c.726+22T>C	XM_005252419.1:c.726+22T>C	XM_005252420.1:c.726+22T>C	XM_005252421.1:c.726+22T>C	XM_005252422.1:c.627+22T>C	XM_005252423.1:c.627+22T>C	XR_242695.1:n.928+22T>C
BT-20	chr10	3180227	T	C	PITRM1, PITRM1, PITRM1	p.Q939R, p.Q1038R, p.Q1037R	74	54	42.1875	NM_001242339.1:c.*1456T>C	NM_002627.3:c.*1456T>C	NM_002627.4:c.*1456T>C	XM_005252465.1:c.*1456T>C	XM_005252466.1:c.*1456T>C	XM_005252467.1:c.*1456T>C	XM_005252468.1:c.*1456T>C	XR_109001.1:n.-3637T>C	NR_038284.1:n.-3566T>C	NM_001242307.1:c.3113A>G	NM_001242309.1:c.2816A>G	NM_014889.2:c.3110A>G	NM_014889.3:c.3110A>G	XM_005252345.1:c.2912A>G
BT-20	chr10	3200292	G	A	PITRM1, PITRM1, PITRM1, PITRM1, PITRM1, PITRM1	p.A365V, p.A397V, p.A368V, p.A397V, p.A397V, p.A389V	105	71	40.3409	NM_001242307.1:c.1190C>T	NM_001242309.1:c.1094C>T	NM_014889.2:c.1190C>T	NM_014889.3:c.1190C>T	XM_005252345.1:c.1190C>T
BT-20	chr10	3202065	T	C	PITRM1, PITRM1, PITRM1, PITRM1, PITRM1, PITRM1	p.I296V, p.I328V, p.I299V, p.I328V, p.I328V, p.I320V	120	67	35.8289	NM_001242307.1:c.982A>G	NM_001242309.1:c.886A>G	NM_014889.2:c.982A>G	NM_014889.3:c.982A>G	XM_005252345.1:c.982A>G
BT-20	chr10	5255025	A	G	AKR1C4	p.Q250R	0	140	100	NM_001818.2:c.749A>G	NM_001818.3:c.749A>G
BT-20	chr10	5260682	C	G	AKR1C4	p.L311V	43	105	70.9459	NM_001818.2:c.931C>G	NM_001818.3:c.931C>G
BT-20	chr10	5442951	C	T	TUBAL3	p.V35I	33	44	57.1429	NM_001171864.1:c.4-21G>A	NM_024803.1:c.103G>A	NM_024803.2:c.103G>A
BT-20	chr10	5781628	T	G	FAM208B	p.C499G	0	252	100	NM_017782.3:c.1495T>G	NM_017782.4:c.1495T>G	XM_005252474.1:c.2215T>G	XM_005252475.1:c.1495T>G	XM_005252476.1:c.1768T>G	XM_005252477.1:c.1768T>G	XM_005252478.1:c.1495T>G	XM_005252479.1:c.1495T>G	XM_005252480.1:c.1495T>G	XM_005252481.1:c.1495T>G	XM_005252482.1:c.1495T>G	XM_005252483.1:c.1495T>G
BT-20	chr10	5790420	T	C	FAM208B, FAM208B	p.V523A, p.V1679A	0	271	100	NM_017782.3:c.5036T>C	NM_017782.4:c.5036T>C	XM_005252474.1:c.5756T>C	XM_005252475.1:c.5036T>C	XM_005252476.1:c.5309T>C	XM_005252477.1:c.5309T>C	XM_005252478.1:c.5036T>C	XM_005252479.1:c.5036T>C	XM_005252480.1:c.5036T>C	XM_005252481.1:c.5036T>C	XM_005252482.1:c.5036T>C	XM_005252483.1:c.5036T>C
BT-20	chr10	5804531	G	A	FAM208B, FAM208B	p.S1248N, p.S2404N	0	91	100	NM_001115156.1:c.*3438C>T	NM_001494.3:c.*3438C>T	XM_005252444.1:c.*3438C>T	NM_017782.3:c.7211G>A	NM_017782.4:c.7211G>A	XM_005252474.1:c.7931G>A	XM_005252475.1:c.7211G>A	XM_005252476.1:c.7484G>A	XM_005252477.1:c.7484G>A	XM_005252478.1:c.7211G>A	XM_005252479.1:c.7211G>A	XM_005252480.1:c.7211G>A	XM_005252481.1:c.7211G>A	XM_005252482.1:c.7211G>A	XM_005252483.1:c.7211G>A
BT-20	chr10	5920121	T	C	ANKRD16, ANKRD16	p.Q353R, p.Q353R	177	95	34.9265	NM_001009941.2:c.1058A>G	NM_001009942.2:c.953A>G	NM_001009943.2:c.*64A>G	NM_019046.2:c.1058A>G	XM_005252472.1:c.849+4848A>G	XM_005252473.1:c.*2947A>G
BT-20	chr10	7605067	C	T	ITIH5, ITIH5	p.R936Q, p.R722Q	0	164	100	NM_030569.4:c.2808G>A	NM_030569.5:c.2808G>A	NM_030569.6:c.2808G>A	NM_032817.3:c.2166G>A	NM_032817.4:c.2166G>A	NM_032817.5:c.2166G>A
BT-20	chr10	7605101	A	G	ITIH5, ITIH5	p.F925S, p.F711S	0	174	100	NM_030569.4:c.2774T>C	NM_030569.5:c.2774T>C	NM_030569.6:c.2774T>C	NM_032817.3:c.2132T>C	NM_032817.4:c.2132T>C	NM_032817.5:c.2132T>C
BT-20	chr10	7618686	T	G	ITIH5, ITIH5, ITIH5	p.T570P, p.T570P, p.T356P	2	278	99.2857	NM_001001851.1:c.1708A>C	NM_001001851.2:c.1708A>C	NM_030569.4:c.1708A>C	NM_030569.5:c.1708A>C	NM_030569.6:c.1708A>C	NM_032817.3:c.1066A>C	NM_032817.4:c.1066A>C	NM_032817.5:c.1066A>C
BT-20	chr10	7749183	C	T	ITIH2	p.S60L	26	41	61.194	NM_002216.2:c.179C>T
BT-20	chr10	7763661	A	G	ITIH2	p.N263S	0	125	100	NM_002216.2:c.788A>G
BT-20	chr10	8006798	A	G	TAF3	p.N442S	0	93	100	NM_031923.2:c.1325A>G	NM_031923.3:c.1325A>G
BT-20	chr10	8007559	G	C	TAF3	p.V696L	0	79	100	NM_031923.2:c.2086G>C	NM_031923.3:c.2086G>C
BT-20	chr10	8007560	T	C	TAF3	p.V696A	0	79	100	NM_031923.2:c.2087T>C	NM_031923.3:c.2087T>C
BT-20	chr10	11789382	G	A	ECHDC3	p.A69T	0	57	100	NM_024693.4:c.205G>A
BT-20	chr10	11912065	C	G	C10orf47	p.P323R	1	3	75	NR_038222.1:n.637-565G>C	NM_153256.3:c.968C>G	XM_005252440.1:c.968C>G	XM_005252441.1:c.732-46C>G	XR_109010.1:n.627-565G>C
BT-20	chr10	12131081	T	G	DHTKD1	p.Y272D	19	52	73.2394	NM_018706.5:c.814T>G	NM_018706.6:c.814T>G	XM_005252487.1:c.814T>G	XM_005252488.1:c.814T>G
BT-20	chr10	12143105	C	G	DHTKD1	p.I607M	0	291	100	NM_018706.5:c.1821C>G	NM_018706.6:c.1821C>G	XM_005252487.1:c.1821C>G	XM_005252488.1:c.1821C>G
BT-20	chr10	13166076	A	G	OPTN, OPTN, OPTN, OPTN, OPTN, OPTN	p.K265E, p.K322E, p.K316E, p.K322E, p.K322E, p.K322E	0	152	100	NM_001008211.1:c.964A>G	NM_001008212.1:c.964A>G	NM_001008213.1:c.964A>G	NM_021980.4:c.964A>G	XM_005252335.1:c.964A>G	XM_005252336.1:c.946A>G	XM_005252337.1:c.946A>G	XM_005252338.1:c.793A>G
BT-20	chr10	13340236	G	A	PHYH	p.P29S	68	45	39.823	NM_001037537.1:c.-167+1184C>T	NM_006214.3:c.85C>T	XM_005252469.1:c.130C>T
BT-20	chr10	15008493	A	C	MEIG1	p.K9T	124	46	27.0588	NM_001080836.2:c.26A>C	XM_005252559.1:c.26A>C	XM_005252560.1:c.26A>C	XM_005252561.1:c.26A>C
BT-20	chr10	15145855	C	G	RPP38, RPP38, RPP38, RPP38	p.A181G, p.A181G, p.A181G, p.A181G	109	325	74.8848	NM_001097590.1:c.542C>G	NM_001097590.2:c.542C>G	NM_001265601.1:c.542C>G	NM_006414.3:c.542C>G	NM_006414.4:c.542C>G	NM_183005.3:c.542C>G	NM_183005.4:c.542C>G	NM_004808.2:c.*5339G>C	XM_005252642.1:c.*2831G>C	XM_005252643.1:c.*5339G>C
BT-20	chr10	15573050	A	G	ITGA8, ITGA8	p.V979A, p.V994A	0	66	100	NM_003638.1:c.2981T>C	XM_005252633.1:c.2936T>C
BT-20	chr10	16967401	C	T	CUBN	p.C2162Y	0	289	100	NM_001081.3:c.6485G>A
BT-20	chr10	16967586	C	G	CUBN	p.L2153F	48	21	30.4348	NM_001081.3:c.6459G>C
BT-20	chr10	17024503	G	A	CUBN	p.P1559S	0	76	100	NM_001081.3:c.4675C>T
BT-20	chr10	17156151	A	G	CUBN	p.F253S	0	140	100	NM_001081.3:c.758T>C
BT-20	chr10	17204187	G	A	TRDMT1, TRDMT1, TRDMT1, TRDMT1	p.H42Y, p.H30Y, p.H101Y, p.H30Y	32	172	84.3137	NM_004412.4:c.301C>T	NM_004412.5:c.301C>T	NM_176081.2:c.252-1814C>T	NM_176083.2:c.252-640C>T	XM_005252372.1:c.301C>T	XM_005252373.1:c.301C>T	XM_005252374.1:c.301C>T	XM_005252375.1:c.252-1814C>T	XM_005252376.1:c.88C>T	XM_005252377.1:c.124C>T	XM_005252378.1:c.88C>T
BT-20	chr10	17216556	C	T	TRDMT1, TRDMT1	p.R23Q, p.R23Q	54	239	81.57	NM_004412.4:c.168G>A	NM_004412.5:c.168G>A	NM_176081.2:c.168G>A	NM_176083.2:c.168G>A	XM_005252372.1:c.168G>A	XM_005252373.1:c.168G>A	XM_005252374.1:c.168G>A	XM_005252375.1:c.168G>A	XM_005252376.1:c.-276G>A	XM_005252377.1:c.68G>A	XM_005252378.1:c.-276G>A
BT-20	chr10	17659131	C	A	PTPLA, PTPLA, PTPLA	p.V70F, p.V70F, p.V70F	0	21	100	NM_014241.3:c.208G>T	XM_005252641.1:c.208G>T
BT-20	chr10	17659149	C	T	PTPLA, PTPLA, PTPLA	p.E64K, p.E64K, p.E64K	0	41	100	NM_014241.3:c.190G>A	XM_005252641.1:c.190G>A
BT-20	chr10	18266989	G	A	SLC39A12, SLC39A12, SLC39A12, SLC39A12	p.V304I, p.V304I, p.V170I, p.V304I	51	371	87.9147	NM_001145195.1:c.910G>A	NM_152725.3:c.910G>A	XM_005252393.1:c.508G>A	XM_005252392.1:c.910G>A
BT-20	chr10	21139389	T	C	NEBL	p.M351V	35	188	84.3049	NM_001173484.1:c.358-37520A>G	NM_006393.2:c.1051A>G	NM_213569.2:c.358-37520A>G	XM_005252341.1:c.1003A>G	XM_005252342.1:c.949A>G	XM_005252343.1:c.1051A>G	XM_005252344.1:c.1051A>G	XR_242691.1:n.1171A>G
BT-20	chr10	21414892	C	G	C10orf113	p.D110H	54	384	87.6712	NM_001010896.1:c.298G>C	NM_001010896.2:c.328G>C	NM_001177483.1:c.*123G>C	NM_001173484.1:c.164+46420G>C	NM_213569.2:c.164+46420G>C
BT-20	chr10	23482635	T	C	PTF1A	p.S263P	9	26	74.2857	NM_178161.2:c.787T>C
BT-20	chr10	24669877	C	G	KIAA1217, KIAA1217, KIAA1217, KIAA1217, KIAA1217	p.A145G, p.A145G, p.A145G, p.A145G, p.A65G	304	175	36.5344	NM_001098500.1:c.194C>G	NM_001098501.1:c.434C>G	NM_019590.3:c.434C>G	XM_005252500.1:c.515C>G	XM_005252501.1:c.515C>G	XM_005252502.1:c.515C>G	XM_005252503.1:c.434C>G	XM_005252521.1:c.434C>G	XM_005252504.1:c.515C>G	XM_005252505.1:c.515C>G	XM_005252506.1:c.515C>G	XM_005252507.1:c.434C>G	XM_005252508.1:c.434C>G	XM_005252509.1:c.83C>G	XM_005252510.1:c.515C>G	XM_005252511.1:c.275C>G	XM_005252512.1:c.-17C>G	XM_005252513.1:c.-17C>G	XM_005252517.1:c.515C>G	XM_005252518.1:c.515C>G	XM_005252519.1:c.434C>G	XM_005252520.1:c.515C>G	XM_005252522.1:c.434C>G	XM_005252523.1:c.515C>G	XM_005252524.1:c.515C>G
BT-20	chr10	26446312	G	A	MYO3A, MYO3A	p.S956N, p.S956N	263	84	24.2075	NM_017433.4:c.2867G>A
BT-20	chr10	27389197	T	C	ANKRD26, ANKRD26	p.Q20R, p.Q20R	1	246	99.5951	NM_001256053.1:c.59A>G	NM_014915.2:c.59A>G	XM_005252409.1:c.59A>G	XM_005252410.1:c.59A>G	XM_005252411.1:c.59A>G	XM_005252414.1:c.59A>G
BT-20	chr10	27687225	A	G	PTCHD3	p.X768Q	126	46	26.7442	NM_001034842.3:c.2302T>C	XM_005252449.1:c.*5056T>C
BT-20	chr10	27687775	T	C	PTCHD3	p.I584M	0	131	100	NM_001034842.3:c.1752A>G	XM_005252449.1:c.*4506A>G
BT-20	chr10	27700857	A	C	PTCHD3	p.V364G	10	15	60	NM_001034842.3:c.1091T>G	XM_005252449.1:c.1089+1234T>G
BT-20	chr10	27702725	A	G	PTCHD3	p.L152P	60	235	79.661	NM_001034842.3:c.455T>C	XM_005252449.1:c.455T>C
BT-20	chr10	28260151	A	G	ARMC4, ARMC4, ARMC4, ARMC4	p.I35T, p.I343T, p.I343T, p.I35T	360	91	20.1774	NM_018076.2:c.1028T>C	XM_005252484.1:c.1028T>C	XM_005252485.1:c.104T>C
BT-20	chr10	28273157	C	G	ARMC4, ARMC4	p.G213A, p.G213A	314	118	27.3148	NM_018076.2:c.638G>C	XM_005252484.1:c.638G>C	XM_005252485.1:c.-1405G>C
BT-20	chr10	30316072	C	G	KIAA1462, KIAA1462, KIAA1462	p.S1002T, p.S864T, p.S1002T	47	182	79.476	NM_020848.1:c.3005G>C	NM_020848.2:c.3005G>C	XM_005252548.1:c.3005G>C	XM_005252549.1:c.2591G>C
BT-20	chr10	30316208	T	C	KIAA1462, KIAA1462, KIAA1462	p.R957G, p.R819G, p.R957G	282	72	20.339	NM_020848.1:c.2869A>G	NM_020848.2:c.2869A>G	XM_005252548.1:c.2869A>G	XM_005252549.1:c.2455A>G
BT-20	chr10	30336672	C	T	KIAA1462, KIAA1462, KIAA1462	p.E24K, p.E24K, p.E24K	249	71	22.1875	NM_020848.1:c.70G>A	NM_020848.2:c.70G>A	XM_005252548.1:c.70G>A	XM_005252549.1:c.-3093G>A
BT-20	chr10	31138817	G	A	ZNF438, ZNF438, ZNF438, ZNF438, ZNF438, ZNF438, ZNF438	p.P163S, p.P163S, p.P173S, p.P124S, p.P173S, p.P173S, p.P173S	0	250	100	XM_001723237.2:c.*2637G>A	NM_001143768.1:c.517C>T	NM_001143766.1:c.517C>T	NM_001143767.1:c.517C>T	NM_001143769.1:c.370C>T	NM_001143770.1:c.487C>T	NM_001143771.1:c.487C>T	NM_182755.2:c.517C>T	NR_026560.1:n.479+334C>T
BT-20	chr10	32580205	C	T	EPC1, EPC1, EPC1, EPC1	p.M287I, p.M237I, p.M287I, p.M237I	292	75	20.436	NM_001272004.1:c.861G>A	NM_001272019.1:c.648G>A	NM_025209.2:c.861G>A	NM_025209.3:c.861G>A	NR_073538.1:n.1016G>A
BT-20	chr10	32745248	A	C	CCDC7, CCDC7, CCDC7	p.K148Q, p.K148Q, p.K148Q	51	193	79.0984	NM_001026383.1:c.442A>C	NM_145023.4:c.442A>C	XM_005252596.1:c.442A>C	XM_005252592.1:c.442A>C	XM_005252594.1:c.442A>C	XM_005252595.1:c.442A>C
BT-20	chr10	32856746	A	C	CCDC7, CCDC7	p.K449T, p.K449T	25	110	81.4815	NM_001026383.1:c.1346A>C	NM_145023.4:c.1346A>C	NM_024688.2:c.-378A>C	XM_005252596.1:c.1346A>C	XM_005252592.1:c.1197+2198A>C	XM_005252593.1:c.-378A>C	XM_005252594.1:c.1346A>C	XM_005252595.1:c.1346A>C
BT-20	chr10	33123824	G	C	C10orf68, C10orf68, C10orf68, C10orf68	p.G347A, p.G336A, p.G364A, p.G388A	0	184	100	NM_024688.2:c.1163G>C	XM_005252592.1:c.2609G>C	XM_005252593.1:c.1271G>C
BT-20	chr10	33143396	G	A	C10orf68, C10orf68, C10orf68, C10orf68	p.V566I, p.V583I, p.V611I, p.V607I	0	30	100	NM_024688.2:c.1819G>A	XM_005252592.1:c.3349G>A	XM_005252593.1:c.2011G>A
BT-20	chr10	33552696	A	G	NRP1, NRP1, NRP1, NRP1, NRP1, NRP1, NRP1, NRP1	p.V179A, p.V179A, p.V179A, p.V179A, p.V179A, p.V179A, p.V179A, p.V179A	0	55	100	NM_001024628.2:c.536T>C	NM_001024629.2:c.536T>C	NM_001244972.1:c.536T>C	NM_001244973.1:c.536T>C	NM_003873.5:c.536T>C	NR_045259.1:n.877T>C
BT-20	chr10	37508256	G	C	ANKRD30A, ANKRD30A	p.V1150L, p.V1150L	72	208	74.2857	NM_052997.2:c.3448G>C	XM_005252639.1:c.1504G>C	XM_005252640.1:c.1489G>C
BT-20	chr10	43089965	G	A	ZNF33B, ZNF33B	p.R145C, p.R33C	0	139	100	NM_006955.1:c.433C>T	XM_005271825.1:c.97C>T
BT-20	chr10	44104101	C	T	ZNF485	p.R22W	178	372	67.6364	NM_145312.3:c.64C>T
BT-20	chr10	44112245	G	A	ZNF485, ZNF485	p.A252T, p.A161T	384	199	34.1338	NM_145312.3:c.754G>A
BT-20	chr10	45467204	T	C	RASSF4	p.C47R	82	216	72.4832	NM_007021.3:c.*5636A>G	NM_032023.3:c.63-17T>C	XM_005271833.1:c.63-17T>C	XM_005271834.1:c.63-17T>C	XM_005271835.1:c.-155-17T>C	XM_005271836.1:c.-144-17T>C	XR_110549.1:n.-4537T>C	XR_110550.1:n.-4537T>C	XR_110551.1:n.-4537T>C
BT-20	chr10	45496120	A	T	C10orf25	p.I63N	303	131	30.1843	XR_110552.1:n.*1559T>A	NM_001039380.1:c.188T>A	NM_001039380.2:c.188T>A	XM_005271833.1:c.*7343A>T	XM_005271834.1:c.*7343A>T	XM_005271835.1:c.*7343A>T	XM_005271836.1:c.*7343A>T	NM_006963.4:c.-396A>T
BT-20	chr10	45499009	A	G	ZNF22, ZNF22	p.S65G, p.S65G	33	52	61.1765	XR_110552.1:n.1133T>C	NM_001039380.1:c.-2702T>C	NM_001039380.2:c.-2702T>C	NM_006963.4:c.193A>G
BT-20	chr10	46965018	C	G	SYT15, SYT15, SYT15	p.E309D, p.E187D, p.E309D	183	228	55.4745	XR_246211.1:n.313-1461C>G	XR_110467.1:n.313-1461C>G	NM_031912.3:c.927G>C	NM_031912.4:c.927G>C	NM_181519.2:c.927G>C	XM_005270326.1:c.948G>C	XM_005270323.1:c.1107G>C	XM_005270324.1:c.1086G>C	XM_005270325.1:c.1107G>C	XM_005270327.1:c.927G>C	XM_005270328.1:c.561G>C	XR_246207.1:n.1695G>C
BT-20	chr10	46999151	T	C	GPRIN2, GPRIN2	p.W91R, p.W91R	122	45	26.9461	NM_014696.3:c.271T>C	XM_005270329.1:c.343T>C	XM_005270330.1:c.343T>C	XM_005270331.1:c.271T>C	XM_005270332.1:c.271T>C
BT-20	chr10	46999178	A	C	GPRIN2, GPRIN2	p.T100P, p.T100P	53	149	73.7624	NM_014696.3:c.298A>C	XM_005270329.1:c.370A>C	XM_005270330.1:c.370A>C	XM_005270331.1:c.298A>C	XM_005270332.1:c.298A>C
BT-20	chr10	46999484	G	T	GPRIN2, GPRIN2	p.G202W, p.G202W	116	137	54.1502	NM_014696.3:c.604G>T	XM_005270329.1:c.676G>T	XM_005270330.1:c.676G>T	XM_005270331.1:c.604G>T	XM_005270332.1:c.604G>T
BT-20	chr10	46999863	C	G	GPRIN2, GPRIN2	p.S328C, p.S328C	79	83	51.2346	NM_014696.3:c.983C>G	XM_005270329.1:c.1055C>G	XM_005270330.1:c.1055C>G	XM_005270331.1:c.983C>G	XM_005270332.1:c.983C>G
BT-20	chr10	47000004	T	C	GPRIN2, GPRIN2	p.V375A, p.V375A	0	409	100	NM_014696.3:c.1124T>C	XM_005270329.1:c.1196T>C	XM_005270330.1:c.1196T>C	XM_005270331.1:c.1124T>C	XM_005270332.1:c.1124T>C
BT-20	chr10	47000079	T	C	GPRIN2, GPRIN2	p.L400P, p.L400P	353	292	45.2713	NM_014696.3:c.1199T>C	XM_005270329.1:c.1271T>C	XM_005270330.1:c.1271T>C	XM_005270331.1:c.1199T>C	XM_005270332.1:c.1199T>C
BT-20	chr10	47087501	C	T	PPYR1, PPYR1, PPYR1	p.R240C, p.R240C, p.R240C	108	125	53.6481	NM_001278794.1:c.718C>T	NM_005972.5:c.718C>T	NM_005972.4:c.718C>T
BT-20	chr10	48428625	G	A	GDF10	p.P421S	0	152	100	NM_004962.2:c.1245+16C>T	NM_004962.3:c.1245+16C>T
BT-20	chr10	50186415	C	T	WDFY4, WDFY4	p.P581L, p.P3118L	0	116	100	NM_020945.1:c.9353C>T	XM_005270004.1:c.9353C>T	XM_005270005.1:c.9353C>T	XM_005270007.1:c.4646C>T
BT-20	chr10	50315893	A	G	VSTM4, VSTM4	p.F68S, p.F68S	0	212	100	NM_001031746.3:c.203T>C	NM_144984.2:c.203T>C	XR_246075.1:n.230T>C
BT-20	chr10	50340304	C	A	FAM170B	p.R69L	0	129	100	XR_110399.1:n.439-3397C>A	NR_038973.1:n.439-3397C>A	NM_001164484.1:c.206G>T	XM_096317.11:c.320G>T
BT-20	chr10	50341954	A	G	FAM170B	p.Y4H	0	334	100	XR_110398.1:n.-3586A>G	XR_110399.1:n.439-1747A>G	NR_038973.1:n.439-1747A>G	NM_001164484.1:c.10T>C	XM_096317.11:c.124T>C
BT-20	chr10	50532683	T	C	C10orf71, C10orf71	p.F697S, p.F698S	0	172	100	NM_001135196.1:c.2093T>C	NM_199459.3:c.2074+19T>C	XM_005269476.1:c.2093T>C	XM_005269477.1:c.2093T>C	XM_005269478.1:c.2093T>C	XM_005269479.1:c.2074+19T>C
BT-20	chr10	50724016	C	T	PGBD3, PGBD3, PGBD3, PGBD3	p.R382K, p.R850K, p.R382K, p.R850K	0	232	100	NM_170753.1:c.1145G>A	NM_170753.2:c.1145G>A	NM_170753.3:c.1145G>A	NM_000124.2:c.1397+8063G>A	NM_000124.3:c.1397+8063G>A	XM_005269595.1:c.1397+8063G>A	XM_005269596.1:c.1397+8063G>A	XM_005269597.1:c.1145G>A	NM_001277058.1:c.2549G>A	NM_001277059.1:c.2549G>A
BT-20	chr10	50820345	C	A	SLC18A3	p.A520E	0	220	100	NM_003055.2:c.1559C>A	NM_001142929.1:c.-2245C>A	NM_001142933.1:c.-2207C>A	NM_001142934.1:c.-2315C>A	NM_020549.4:c.-1891C>A	NM_020984.3:c.-69+3100C>A	NM_020985.3:c.-1144C>A	NM_020986.3:c.-972C>A
BT-20	chr10	50856652	G	A	CHAT, CHAT, CHAT, CHAT, CHAT, CHAT	p.V343M, p.V343M, p.V343M, p.V461M, p.V343M, p.V379M	0	371	100	NM_001142929.1:c.1027G>A	NM_001142933.1:c.1135G>A	NM_001142934.1:c.1027G>A	NM_020549.4:c.1381G>A	NM_020984.3:c.1027G>A	NM_020985.3:c.1027G>A	NM_020986.3:c.1027G>A
BT-20	chr10	50916542	C	T	C10orf53	p.T118I	0	281	100	NM_182554.2:c.353C>T
BT-20	chr10	50950976	G	A	OGDHL, OGDHL, OGDHL, OGDHL, OGDHL	p.T428M, p.T428M, p.T580M, p.T637M, p.T664M	2	198	99	NM_001143996.1:c.1739C>T	NM_001143997.1:c.1283C>T	NM_018245.2:c.1910C>T
BT-20	chr10	55755491	C	T	PCDH15, PCDH15, PCDH15, PCDH15, PCDH15, PCDH15, PCDH15, PCDH15, PCDH15, PCDH15, PCDH15, PCDH15, PCDH15, PCDH15, PCDH15, PCDH15, PCDH15	p.R929Q, p.R858Q, p.R929Q, p.R907Q, p.R941Q, p.R929Q, p.R929Q, p.R936Q, p.R929Q, p.R934Q, p.R929Q, p.R929Q, p.R907Q, p.R934Q, p.R929Q, p.R907Q, p.R892Q	0	112	100	NM_001142763.1:c.2801G>A	NM_001142764.1:c.2786G>A	NM_001142765.1:c.2573G>A	NM_001142766.1:c.2786G>A	NM_001142767.1:c.2675G>A	NM_001142768.1:c.2720G>A	NM_001142769.1:c.2822G>A	NM_001142770.1:c.2786G>A	NM_001142771.1:c.2801G>A	NM_001142772.1:c.2786G>A	NM_001142773.1:c.2720G>A	NM_033056.3:c.2786G>A	XM_005270056.1:c.2807G>A	XM_005270057.1:c.2786G>A	XM_005270058.1:c.2786G>A
BT-20	chr10	56423968	A	C	PCDH15, PCDH15, PCDH15, PCDH15, PCDH15, PCDH15, PCDH15, PCDH15, PCDH15, PCDH15, PCDH15, PCDH15, PCDH15, PCDH15, PCDH15, PCDH15, PCDH15, PCDH15	p.S19A, p.S19A, p.S19A, p.S19A, p.S19A, p.S19A, p.S19A, p.S19A, p.S19A, p.S19A, p.S19A, p.S19A, p.S19A, p.S19A, p.S19A, p.S19A, p.S19A, p.S19A	1	244	99.5918	NM_001142763.1:c.55T>G	NM_001142764.1:c.55T>G	NM_001142765.1:c.55T>G	NM_001142766.1:c.55T>G	NM_001142767.1:c.55T>G	NM_001142768.1:c.55T>G	NM_001142769.1:c.55T>G	NM_001142770.1:c.55T>G	NM_001142771.1:c.55T>G	NM_001142772.1:c.55T>G	NM_001142773.1:c.55T>G	NM_033056.3:c.55T>G	XM_005270056.1:c.55T>G	XM_005270057.1:c.55T>G	XM_005270058.1:c.55T>G
BT-20	chr10	60573753	G	T	BICC1	p.R488L	0	220	100	NM_001080512.1:c.2533+7G>T	XM_005270166.1:c.2530+7G>T	XM_005270167.1:c.2533+7G>T	XM_005270168.1:c.2533+7G>T	XM_005270169.1:c.2392+7G>T	XM_005270170.1:c.2338+7G>T
BT-20	chr10	60588553	T	C	BICC1	p.S943P	0	298	100	NM_001080512.1:c.2827T>C	XM_005270166.1:c.2824T>C	XM_005270167.1:c.*56T>C	XM_005270168.1:c.*5512T>C	XM_005270169.1:c.2686T>C	XM_005270170.1:c.2632T>C
BT-20	chr10	61414176	G	A	SLC16A9	p.A203V	1	73	98.6486	NM_194298.2:c.608C>T
BT-20	chr10	61552692	G	T	CCDC6	p.P470T	2	331	99.3994	NM_005436.3:c.1408C>A	NM_005436.4:c.1408C>A
BT-20	chr10	61831271	T	C	ANK3	p.K3123R	0	130	100	NM_001149.2:c.1808-3504A>G	NM_001149.3:c.1808-3504A>G	NM_001204403.1:c.4388-3504A>G	NM_001204404.1:c.4409-3504A>G	NM_020987.2:c.9368A>G	NM_020987.3:c.9368A>G	XM_005269710.1:c.9368A>G	XM_005269711.1:c.9368A>G	XM_005269712.1:c.9359A>G	XM_005269713.1:c.9308A>G	XM_005269714.1:c.9281A>G	XM_005269715.1:c.4460-3504A>G	XM_005269716.1:c.4406-3504A>G
BT-20	chr10	64927823	C	G	JMJD1C, JMJD1C, JMJD1C, JMJD1C, JMJD1C	p.E2353D, p.E2298D, p.E2535D, p.E2353D, p.E2247D	0	161	100	NM_004241.2:c.6894G>C	NM_032776.1:c.7605G>C	XM_005269621.1:c.7551G>C	XM_005269622.1:c.7491G>C	XM_005269623.1:c.7059G>C	XM_005269624.1:c.6948G>C	XM_005269625.1:c.6948G>C	XM_005269626.1:c.6741G>C
BT-20	chr10	64974537	A	T	JMJD1C, JMJD1C, JMJD1C, JMJD1C, JMJD1C, JMJD1C	p.S282T, p.S245T, p.S464T, p.S282T, p.S176T, p.S176T	0	138	100	NM_004241.2:c.733T>A	NM_032776.1:c.1390T>A	XM_005269621.1:c.1390T>A	XM_005269622.1:c.1276T>A	XM_005269623.1:c.844T>A	XM_005269624.1:c.733T>A	XM_005269625.1:c.733T>A	XM_005269626.1:c.526T>A	XM_005269627.1:c.1390T>A	XM_005269628.1:c.1390T>A	XR_246079.1:n.1329T>A
BT-20	chr10	70231701	A	G	DNA2, DNA2	p.F60S, p.F60S	1	125	99.2063	NM_001080449.1:c.179T>C	NM_001080449.2:c.-80T>C	NR_102264.1:n.69-59T>C
BT-20	chr10	70645376	A	C	STOX1, STOX1, STOX1	p.E498D, p.E608D, p.E498D	1	211	99.5283	NM_001130159.1:c.663+1161A>C	NM_001130159.2:c.663+1161A>C	NM_001130160.1:c.463+3510A>C	NM_001130160.2:c.463+3510A>C	NM_001130161.1:c.1824A>C	NM_001130161.2:c.1824A>C	NM_001130162.1:c.1494A>C	NM_001130162.2:c.1494A>C	NM_152709.3:c.1824A>C	NM_152709.4:c.1824A>C	XM_005269605.1:c.1494A>C
BT-20	chr10	70738604	G	T	DDX21, DDX21	p.V637L, p.V569L	70	64	47.7612	NM_001256910.1:c.1705G>T	NM_004728.2:c.1909G>T	NM_004728.3:c.1909G>T
BT-20	chr10	71018660	T	C	HKDC1, HKDC1	p.W721R, p.W584R	0	293	100	NM_025130.3:c.2161T>C
BT-20	chr10	71060610	A	G	HK1	p.H7R	0	180	100	NM_033497.2:c.75+5174A>G	NM_033498.2:c.75+5174A>G	NM_033500.2:c.20A>G	XM_005269736.1:c.75+5174A>G
BT-20	chr10	72195439	T	C	NODAL	p.H165R	0	245	100	NM_018055.4:c.494A>G
BT-20	chr10	72500763	T	C	ADAMTS14, ADAMTS14, ADAMTS14	p.L113P, p.L590P, p.L593P	0	98	100	NM_080722.3:c.1769T>C	NM_139155.2:c.1778T>C
BT-20	chr10	72520254	C	T	ADAMTS14, ADAMTS14	p.P1106L, p.P1109L	0	28	100	NM_080722.3:c.3317C>T	NM_139155.2:c.3326C>T
BT-20	chr10	72535007	C	T	C10orf27, C10orf27, C10orf27	p.R238Q, p.R237Q, p.R236Q	0	217	100	NM_152710.2:c.710G>A	XM_005269613.1:c.677G>A	XM_005269611.1:c.710G>A	XM_005269612.1:c.680G>A	XM_005269614.1:c.713G>A	XM_005269615.1:c.710G>A	XM_005269616.1:c.707G>A	XM_005269617.1:c.*1942G>A	XR_246078.1:n.1081-894G>A
BT-20	chr10	73111408	C	T	SLC29A3, SLC29A3, SLC29A3	p.S158F, p.S12F, p.S158F	0	303	100	NM_001174098.1:c.473C>T	NM_018344.4:c.473C>T	NM_018344.5:c.473C>T	NR_033413.1:n.447C>T	NR_033414.1:n.358-4430C>T
BT-20	chr10	73115942	G	A	SLC29A3, SLC29A3, SLC29A3, SLC29A3	p.V239I, p.V93I, p.V33I, p.V239I	0	19	100	NM_001174098.1:c.715G>A	NM_018344.4:c.715G>A	NM_018344.5:c.715G>A	NR_033413.1:n.689G>A	NR_033414.1:n.462G>A
BT-20	chr10	73121913	A	G	SLC29A3, SLC29A3, SLC29A3	p.I326V, p.I180V, p.I120V	0	73	100	NM_001174098.1:c.*205A>G	NM_018344.4:c.976A>G	NM_018344.5:c.976A>G	NR_033413.1:n.950A>G	NR_033414.1:n.723A>G
BT-20	chr10	73492079	A	G	CDH23, CDH23, CDH23	p.N1349D, p.N159D, p.N1349D	0	285	100	NM_001171930.1:c.4051A>G	NM_022124.4:c.4051A>G	NM_022124.5:c.4051A>G	NM_001168390.1:c.-6+5406T>C
BT-20	chr10	73501556	G	A	CDH23, CDH23	p.A1572T, p.A382T	0	91	100	NM_022124.4:c.4723G>A	NM_022124.5:c.4723G>A	NM_001168390.1:c.-4077C>T
BT-20	chr10	73520632	A	C	C10orf54, C10orf54	p.D187E, p.D55E	1	163	99.3902	NM_022153.1:c.561T>G	NM_022124.4:c.4846-16805A>C	NM_022124.5:c.4846-16805A>C
BT-20	chr10	73767859	G	A	CHST3	p.R357Q	0	62	100	NM_004273.4:c.1070G>A
BT-20	chr10	74894526	A	C	ECD, ECD, ECD, ECD	p.S541A, p.S283A, p.S584A, p.S617A	0	126	100	NM_015901.4:c.*3865A>C	XM_005269681.1:c.*3865A>C	XM_005269682.1:c.*4104A>C	XM_005269683.1:c.*3865A>C	XR_246082.1:n.*2943A>C	NM_001135752.1:c.1849T>G	NM_001135753.1:c.1621T>G	NM_007265.2:c.1750T>G	NR_024203.1:n.1582T>G
BT-20	chr10	76854564	C	T	DUSP13, DUSP13, DUSP13, DUSP13, DUSP13, DUSP13	p.C156Y, p.C249Y, p.C249Y, p.C249Y, p.C156Y, p.C206Y	0	218	100	XM_002343024.1:c.28C>T	NM_001007271.1:c.*775G>A	NM_001007272.1:c.617G>A	NM_001007273.1:c.746G>A	NM_016364.3:c.467G>A	XM_005269883.1:c.1124G>A	XM_005269884.1:c.875G>A	XM_005269885.1:c.854G>A	XM_005269886.1:c.746G>A	XM_005269887.1:c.746G>A	XM_005269888.1:c.467G>A	XM_005269889.1:c.467G>A	XM_005269890.1:c.467G>A
BT-20	chr10	76861680	T	C	DUSP13, DUSP13, DUSP13	p.S75G, p.S75G, p.S75G	1	145	99.3151	XM_002343024.1:c.653-1910T>C	NM_001007271.1:c.*252A>G	NM_001007272.1:c.150-4037A>G	NM_001007273.1:c.223A>G	NM_016364.3:c.-2495A>G	XM_005269883.1:c.601A>G	XM_005269884.1:c.-2485A>G	XM_005269885.1:c.331A>G	XM_005269886.1:c.223A>G	XM_005269887.1:c.223A>G	XM_005269888.1:c.-57A>G	XM_005269889.1:c.-57A>G	XM_005269890.1:c.-1-4037A>G
BT-20	chr10	79616605	T	C	DLG5	p.Q140R	0	32	100	NM_004747.3:c.419A>G	XM_005270276.1:c.419A>G
BT-20	chr10	81926702	G	A	ANXA11, ANXA11, ANXA11, ANXA11, ANXA11, ANXA11, ANXA11	p.R230C, p.R197C, p.R330C, p.R230C, p.R230C, p.R230C, p.R230C	1	114	99.1304	NM_001157.2:c.688C>T	NM_001278407.1:c.688C>T	NM_001278408.1:c.688C>T	NM_001278409.1:c.589C>T	NM_145868.1:c.688C>T	NM_145869.1:c.688C>T	XM_005269741.1:c.988C>T	XM_005269742.1:c.688C>T
BT-20	chr10	82363404	A	G	SH2D4B, SH2D4B	p.H189R, p.H238R	0	60	100	NM_001145719.1:c.566A>G	NM_207372.2:c.713A>G
BT-20	chr10	85981801	T	G	LRIT2, LRIT2	p.T510P, p.T520P	0	67	100	NM_001017924.2:c.1528A>C	XM_005269765.1:c.1558A>C	NM_001171971.1:c.*2769T>G	NM_001171971.2:c.*2769T>G	NM_033100.2:c.*7424T>G	NM_033100.3:c.*7424T>G	NM_033100.1:c.*7424T>G
BT-20	chr10	88441266	C	A	LDB3, LDB3, LDB3, LDB3, LDB3	p.T132N, p.T132N, p.T132N, p.T132N, p.T132N	0	27	100	NM_001080114.1:c.321+1352C>A	NM_001080115.1:c.395C>A	NM_001080116.1:c.321+1352C>A	NM_001171610.1:c.395C>A	NM_001171611.1:c.395C>A	NM_007078.2:c.395C>A	XM_005269464.1:c.395C>A	XM_005269465.1:c.321+1352C>A	XM_005269466.1:c.395C>A	XM_005269467.1:c.395C>A	XM_005269468.1:c.395C>A
BT-20	chr10	88635779	C	A	BMPR1A	p.P2T	0	89	100	NM_004329.2:c.4C>A	XM_005270064.1:c.4C>A
BT-20	chr10	91066769	C	A	IFIT2	p.D352E	0	176	100	NM_001547.4:c.1056C>A
BT-20	chr10	91487649	A	T	KIF20B, KIF20B	p.N716I, p.N756I	0	12	100	NM_016195.2:c.2147A>T	XM_005270290.1:c.2267A>T
BT-20	chr10	91488979	A	T	KIF20B, KIF20B	p.H749L, p.H789L	0	66	100	NM_016195.2:c.2246A>T	XM_005270290.1:c.2366A>T
BT-20	chr10	91498127	T	C	KIF20B, KIF20B, KIF20B	p.C388R, p.C1137R, p.C1177R	0	16	100	NM_016195.2:c.3409T>C	XM_005270290.1:c.3529T>C
BT-20	chr10	93722331	A	G	BTAF1, BTAF1	p.R434G, p.R104G	0	74	100	NM_003972.2:c.1300A>G	XM_005270265.1:c.691A>G	XM_005270266.1:c.310A>G	XR_246113.1:n.1608A>G
BT-20	chr10	94695617	C	T	EXOC6, EXOC6, EXOC6, EXOC6	p.T412I, p.T391I, p.T396I, p.T396I	1	110	99.0991	NM_001013848.2:c.1172C>T	NM_019053.4:c.1187C>T	XM_005269911.1:c.1235C>T	XM_005269912.1:c.1235C>T	XM_005269913.1:c.1187C>T	XM_005269914.1:c.1166C>T	XM_005269915.1:c.1187C>T	XM_005269916.1:c.1046C>T	XM_005269917.1:c.904-4867C>T
BT-20	chr10	95262981	A	G	CEP55, CEP55	p.T99A, p.T99A	0	169	100	NM_001127182.1:c.295A>G	NM_018131.4:c.295A>G
BT-20	chr10	95279506	A	T	CEP55, CEP55	p.H378L, p.H378L	0	215	100	NM_001127182.1:c.1133A>T	NM_018131.4:c.1133A>T
BT-20	chr10	95441272	G	A	FRA10AC1	p.S251F	0	65	100	NM_145246.3:c.752C>T	NM_145246.4:c.752C>T	XM_005269515.1:c.752C>T	XM_005269516.1:c.752C>T
BT-20	chr10	95459817	C	T	FRA10AC1, FRA10AC1, FRA10AC1	p.R17H, p.R16H, p.R16H	0	75	100	NM_145246.3:c.47G>A	NM_145246.4:c.47G>A	XM_005269515.1:c.47G>A	XM_005269516.1:c.47G>A
BT-20	chr10	97192324	A	G	SORBS1, SORBS1, SORBS1, SORBS1, SORBS1, SORBS1, SORBS1, SORBS1, SORBS1, SORBS1, SORBS1, SORBS1, SORBS1	p.L61P, p.L61P, p.L61P, p.L61P, p.L49P, p.L29P, p.L29P, p.L17P, p.L29P, p.L29P, p.L29P, p.L29P, p.L61P	0	122	100	NM_001034954.1:c.182T>C	NM_001034955.1:c.182T>C	NM_001034956.1:c.182T>C	NM_001034957.1:c.86T>C	NM_006434.2:c.86T>C	NM_015385.2:c.86T>C	NM_024991.1:c.182T>C	XM_005269403.1:c.182T>C	XM_005269404.1:c.182T>C	XM_005269405.1:c.182T>C	XM_005269406.1:c.182T>C	XM_005269407.1:c.182T>C	XM_005269408.1:c.182T>C	XM_005269409.1:c.182T>C	XM_005269410.1:c.182T>C	XM_005269411.1:c.86T>C	XM_005269412.1:c.86T>C	XM_005269413.1:c.182T>C	XM_005269414.1:c.86T>C	XM_005269415.1:c.182T>C	XM_005269416.1:c.182T>C	XM_005269417.1:c.182T>C	XM_005269418.1:c.182T>C	XM_005269419.1:c.182T>C	XM_005269420.1:c.182T>C	XM_005269421.1:c.182T>C	XM_005269422.1:c.86T>C	XM_005269423.1:c.182T>C	XM_005269424.1:c.86T>C	XM_005269425.1:c.86T>C	XM_005269426.1:c.182T>C	XM_005269427.1:c.182T>C	XM_005269428.1:c.182T>C	XM_005269429.1:c.182T>C	XM_005269430.1:c.182T>C	XM_005269431.1:c.86T>C	XM_005269432.1:c.86T>C	XM_005269433.1:c.182T>C	XM_005269434.1:c.86T>C	XM_005269436.1:c.182T>C
BT-20	chr10	97453703	A	C	TCTN3	p.L3W	1	45	97.8261	NM_001143973.1:c.-47T>G	NM_015631.5:c.-47T>G	XM_005269690.1:c.8T>G
BT-20	chr10	97772358	A	G	CC2D2B, CC2D2B	p.N64D, p.N64D	0	114	100	NR_038444.1:n.296+76665T>C	NM_001001732.2:c.190A>G	NM_001001732.3:c.190A>G	NM_001159747.1:c.190A>G	XM_005269814.1:c.1993A>G
BT-20	chr10	98078239	A	G	DNTT, DNTT	p.R112G, p.R112G	0	165	100	NM_001017520.1:c.334A>G	NM_004088.3:c.334A>G
BT-20	chr10	98469507	C	A	PIK3AP1	p.A83S	0	36	100	NM_152309.2:c.247G>T
BT-20	chr10	98819317	A	G	SLIT1	p.C339R	1	72	98.6301	NM_003061.2:c.1014-29T>C
BT-20	chr10	99079749	G	A	FRAT1	p.R180H	0	2	100	NM_005479.3:c.539G>A	XR_246057.1:n.697G>A
BT-20	chr10	99125949	C	T	RRP12, RRP12, RRP12, RRP12, RRP12, RRP12	p.G262S, p.G1045S, p.G863S, p.G1145S, p.G1084S, p.G160S	0	36	100	NM_001145114.1:c.3250G>A	NM_015179.3:c.3433G>A	XM_005269659.1:c.3133G>A
BT-20	chr10	99969475	A	C	C10orf28, C10orf28, C10orf28, C10orf28	p.D535A, p.D535A, p.D535A, p.D535A	0	84	100	NM_001256621.1:c.4-21794A>C	NM_001256619.1:c.1604A>C	NM_001256620.1:c.1604A>C	NM_014472.4:c.1604A>C	NM_138469.2:c.1604A>C	XM_005269703.1:c.1604A>C
BT-20	chr10	99991408	A	G	C10orf28, C10orf28, C10orf28, C10orf28, C10orf28	p.H642R, p.H642R, p.H642R, p.H48R, p.H656R	0	133	100	NM_001256621.1:c.143A>G	NM_001256619.1:c.1967A>G	NM_001256620.1:c.1925A>G	NM_014472.4:c.1925A>G	NM_138469.2:c.1925A>G	XM_005269703.1:c.1967A>G
BT-20	chr10	101451259	T	C	ENTPD7, ENTPD7	p.V278A, p.V276A	0	146	100	NM_020354.3:c.827T>C	XM_005269985.1:c.833T>C	XM_005269986.1:c.827T>C	XM_005269539.1:c.*4974A>G
BT-20	chr10	101544447	A	T	ABCC2	p.Y39F	0	139	100	NM_000392.3:c.116A>T	XM_005269536.1:c.116A>T
BT-20	chr10	101977883	C	T	CHUK	p.V268I	0	61	100	NM_001278.3:c.802G>A	XR_246062.1:n.880G>A
BT-20	chr10	102006625	G	A	CWF19L1, CWF19L1, CWF19L1, CWF19L1	p.P122L, p.P11L, p.P259L, p.P259L	0	68	100	NM_018294.4:c.776C>T	XM_005269939.1:c.881C>T	XM_005269940.1:c.809C>T	XM_005269941.1:c.365C>T	XR_246095.1:n.846C>T	XR_246096.1:n.846C>T
BT-20	chr10	102046380	T	G	BLOC1S2	p.S13R	1	65	98.4848	NM_001001342.1:c.-484A>C	NM_173809.2:c.37A>C	NM_173809.4:c.37A>C	NR_046296.2:n.-264A>C	NR_046314.1:n.90A>C	NR_046315.1:n.90A>C	NM_001253837.1:c.*1773A>C	NM_016112.2:c.*1773A>C
BT-20	chr10	102048208	G	T	PKD2L1, PKD2L1	p.A741D, p.A788D	0	101	100	NM_001001342.1:c.-2312C>A	NM_173809.2:c.-1792C>A	NM_173809.4:c.-1792C>A	NR_046296.2:n.-2092C>A	NR_046314.1:n.-1739C>A	NR_046315.1:n.-1739C>A	NM_001253837.1:c.2222C>A	NM_016112.2:c.2363C>A
BT-20	chr10	102050242	C	A	PKD2L1, PKD2L1	p.R634L, p.R681L	0	129	100	NM_001001342.1:c.-4346G>T	NM_173809.2:c.-3826G>T	NM_173809.4:c.-3826G>T	NR_046296.2:n.-4126G>T	NR_046314.1:n.-3773G>T	NR_046315.1:n.-3773G>T	NM_001253837.1:c.1901G>T	NM_016112.2:c.2042G>T
BT-20	chr10	102056745	C	T	PKD2L1, PKD2L1	p.V346I, p.V393I	0	24	100	NM_001253837.1:c.1036G>A	NM_016112.2:c.1177G>A
BT-20	chr10	102057223	C	T	PKD2L1, PKD2L1	p.G244E, p.G291E	1	87	98.8636	NM_001253837.1:c.731G>A	NM_016112.2:c.872G>A
BT-20	chr10	102057224	C	T	PKD2L1, PKD2L1	p.G244R, p.G291R	1	87	98.8636	NM_001253837.1:c.730G>A	NM_016112.2:c.871G>A
BT-20	chr10	102295836	C	G	HIF1AN	p.P41A	0	69	100	NM_017902.2:c.121C>G
BT-20	chr10	102684380	C	A	FAM178A, FAM178A, FAM178A, FAM178A	p.S541Y, p.S541Y, p.S541Y, p.S476Y	0	79	100	NM_001136123.1:c.1622C>A	NM_018121.3:c.1622C>A	XM_005269965.1:c.1619C>A
BT-20	chr10	102744331	A	T	SEMA4G	p.D597V	0	149	100	NM_032112.2:c.*2160T>A	NM_176792.2:c.466-757T>A	NM_176793.1:c.466-757T>A	NM_176794.1:c.466-500T>A	XM_005270230.1:c.*1969T>A	XM_005270231.1:c.*2046T>A	XR_246111.1:n.594-757T>A	NM_001163812.1:c.-3637A>T	NM_001163813.1:c.-3159A>T	NM_001163814.1:c.-3159A>T	NM_021830.3:c.-3637A>T	NM_021830.4:c.-3637A>T	XR_246100.1:n.-3463A>T	NM_001203244.1:c.1790A>T	NM_017893.2:c.*443A>T	NM_017893.3:c.*443A>T	XM_005270008.1:c.*443A>T	XM_005270009.1:c.*443A>T	XM_005270010.1:c.*443A>T	XR_246101.1:n.3301A>T
BT-20	chr10	102770082	T	G	PDZD7	p.N855T	0	161	100	NM_001195263.1:c.2564A>C	XM_005270164.1:c.2564A>C	XM_005270165.1:c.*1457A>C	NM_032429.1:c.*3157T>G	NM_032429.2:c.*3157T>G	XM_005270222.1:c.*3157T>G	XM_005270223.1:c.*3157T>G	XM_005270224.1:c.*3157T>G	XM_005270225.1:c.*2672T>G
BT-20	chr10	102824349	G	C	KAZALD1	p.G255A	0	81	100	XR_110446.1:n.-1707G>C	NM_030929.4:c.764G>C	XM_005270193.1:c.764G>C	XM_005270194.1:c.*66G>C	XR_246107.1:n.1150G>C
BT-20	chr10	102849455	A	G	TLX1NB	p.S70P	0	34	100	NM_001085398.1:c.208T>C
BT-20	chr10	104572963	T	C	C10orf26, C10orf26	p.S323P, p.S302P	0	66	100	NM_001083913.1:c.967T>C	NM_017787.4:c.904T>C	XM_005269934.1:c.1015T>C	XM_005269935.1:c.904T>C
BT-20	chr10	104678350	G	A	CNNM2, CNNM2, CNNM2	p.R38Q, p.R38Q, p.R38Q	0	48	100	NM_017649.3:c.113G>A	NM_017649.4:c.113G>A	NM_199076.1:c.113G>A	NM_199076.2:c.113G>A	NM_199077.1:c.113G>A	NM_199077.2:c.113G>A	XM_005269933.1:c.113G>A
BT-20	chr10	104836820	G	C	CNNM2, CNNM2	p.L837F, p.L815F	1	45	97.8261	NM_017649.3:c.2511G>C	NM_017649.4:c.2511G>C	NM_199076.1:c.2445G>C	NM_199076.2:c.2445G>C
BT-20	chr10	105048217	A	C	INA	p.I431L	0	41	100	NM_032727.3:c.1291A>C
BT-20	chr10	105194086	C	T	PDCD11	p.L1216F	0	132	100	NM_014976.1:c.3646C>T	XM_005269647.1:c.3646C>T
BT-20	chr10	105205302	A	C	PDCD11	p.D1871A	0	56	100	NM_014976.1:c.5612A>C	XM_005269647.1:c.5615A>C	NM_015916.4:c.*1607T>G	NR_024552.1:n.*1241T>G	NR_046344.1:n.*1241T>G
BT-20	chr10	105218252	A	G	CALHM1	p.L86P	0	15	100	XR_110451.1:n.392-3935A>G	NM_001001412.3:c.257T>C
BT-20	chr10	105233110	C	T	CALHM3	p.D299N	0	126	100	NM_001129742.1:c.895G>A
BT-20	chr10	105659826	T	C	OBFC1, OBFC1	p.T151A, p.T151A	0	118	100	NM_024928.4:c.451A>G
BT-20	chr10	105762591	G	A	SLK, SLK	p.C552Y, p.C552Y	0	71	100	NM_014720.2:c.1655G>A	XM_005270301.1:c.1655G>A
BT-20	chr10	105762972	T	C	SLK, SLK	p.I679T, p.I679T	0	59	100	NM_014720.2:c.2036T>C	XM_005270301.1:c.2036T>C
BT-20	chr10	105816916	C	T	COL17A1, COL17A1	p.G412S, p.G428S	1	146	99.3197	NM_000494.3:c.1282G>A	XM_005269537.1:c.1282G>A
BT-20	chr10	106022789	C	A	GSTO1, GSTO1	p.A112D, p.A140D	0	163	100	NM_001191002.1:c.367-3053C>A	NM_001191003.1:c.335C>A	NM_004832.1:c.419C>A	NM_004832.2:c.419C>A
BT-20	chr10	106039185	A	G	GSTO2, GSTO2, GSTO2	p.N142D, p.N114D, p.N142D	1	86	98.8506	NM_001191013.1:c.366+1311A>G	NM_001191014.1:c.340A>G	NM_001191015.1:c.282+1311A>G	NM_183239.1:c.424A>G	XM_005269520.1:c.424A>G
BT-20	chr10	112266822	G	A	DUSP5	p.A220T	0	8	100	NM_004419.3:c.658G>A
BT-20	chr10	112266823	C	T	DUSP5	p.A220V	0	8	100	NM_004419.3:c.659C>T
BT-20	chr10	112572458	G	C	RBM20	p.W768S	0	101	100	NM_001134363.1:c.2303G>C
BT-20	chr10	112595719	G	C	RBM20	p.E1223Q	0	92	100	NM_001134363.1:c.3667G>C
BT-20	chr10	112641053	A	G	PDCD4, PDCD4, PDCD4	p.I25V, p.I22V, p.I36V	0	164	100	NM_001199492.1:c.64A>G	NM_014456.3:c.106A>G	NM_014456.4:c.106A>G	NM_145341.2:c.73A>G	NM_145341.3:c.73A>G	XM_005269702.1:c.-453A>G
BT-20	chr10	113935379	T	C	GPAM, GPAM, GPAM	p.E131G, p.E131G, p.E131G	0	90	100	NM_001244949.1:c.392A>G	NM_020918.4:c.392A>G	NM_020918.5:c.392A>G	XM_005269998.1:c.392A>G	XM_005269999.1:c.392A>G	XM_005270000.1:c.392A>G
BT-20	chr10	113940329	T	C	GPAM, GPAM, GPAM	p.I43V, p.I43V, p.I43V	0	68	100	NM_001244949.1:c.127A>G	NM_020918.4:c.127A>G	NM_020918.5:c.127A>G	XM_005269998.1:c.127A>G	XM_005269999.1:c.127A>G	XM_005270000.1:c.127A>G
BT-20	chr10	115392919	T	A	NRAP, NRAP, NRAP	p.N519I, p.N484I, p.N519I	0	123	100	NM_001261463.1:c.1556A>T	NM_006175.3:c.1451A>T	NM_006175.4:c.1451A>T	NM_198060.2:c.1556A>T	NM_198060.3:c.1556A>T	XM_005269864.1:c.1451A>T	XM_005269865.1:c.1556A>T	XM_005269866.1:c.1556A>T	XM_005269867.1:c.1556A>T
BT-20	chr10	115393948	C	T	NRAP, NRAP, NRAP	p.D484N, p.D449N, p.D484N	1	290	99.6564	NM_001261463.1:c.1450G>A	NM_006175.3:c.1345G>A	NM_006175.4:c.1345G>A	NM_198060.2:c.1450G>A	NM_198060.3:c.1450G>A	XM_005269864.1:c.1345G>A	XM_005269865.1:c.1450G>A	XM_005269866.1:c.1450G>A	XM_005269867.1:c.1450G>A
BT-20	chr10	115409840	C	T	NRAP, NRAP, NRAP	p.A282T, p.A282T, p.A282T	0	64	100	NM_001261463.1:c.844G>A	NM_006175.3:c.844G>A	NM_006175.4:c.844G>A	NM_198060.2:c.844G>A	NM_198060.3:c.844G>A	XM_005269864.1:c.844G>A	XM_005269865.1:c.844G>A	XM_005269866.1:c.844G>A	XM_005269867.1:c.844G>A
BT-20	chr10	115411614	A	G	NRAP, NRAP, NRAP	p.V208A, p.V208A, p.V208A	0	129	100	NM_001261463.1:c.623T>C	NM_006175.3:c.623T>C	NM_006175.4:c.623T>C	NM_198060.2:c.623T>C	NM_198060.3:c.623T>C	XM_005269864.1:c.623T>C	XM_005269865.1:c.623T>C	XM_005269866.1:c.623T>C	XM_005269867.1:c.623T>C
BT-20	chr10	115609915	C	G	DCLRE1A	p.D317H	0	124	100	NM_198514.2:c.-4717C>G	NM_198514.3:c.-4717C>G	NM_001271816.1:c.949G>C	NM_014881.3:c.949G>C	NM_014881.4:c.949G>C
BT-20	chr10	115644040	G	A	NHLRC2	p.V314I	0	35	100	NM_198514.2:c.940G>A	NM_198514.3:c.940G>A
BT-20	chr10	115910928	G	T	C10orf118, C10orf118	p.Q271K, p.Q271K	0	101	100	NM_018017.2:c.811C>A	XM_005269936.1:c.880C>A	XM_005269937.1:c.811C>A
BT-20	chr10	115922492	C	T	C10orf118, C10orf118, C10orf118, C10orf118	p.R179Q, p.R179Q, p.R179Q, p.R179Q	0	15	100	NM_018017.2:c.536G>A	XM_005269936.1:c.605G>A	XM_005269937.1:c.536G>A
BT-20	chr10	115922774	G	A	C10orf118, C10orf118, C10orf118, C10orf118	p.T85I, p.T85I, p.T85I, p.T85I	0	76	100	NM_018017.2:c.254C>T	XM_005269936.1:c.323C>T	XM_005269937.1:c.254C>T
BT-20	chr10	116008497	G	A	VWA2, VWA2	p.A9T, p.A9T	1	82	98.7952	NM_001272046.1:c.25G>A	NM_198496.1:c.25G>A
BT-20	chr10	118231360	G	A	PNLIPRP3	p.V381I	0	10	100	NM_001011709.2:c.1141G>A
BT-20	chr10	118231363	A	G	PNLIPRP3	p.R382G	0	17	100	NM_001011709.2:c.1144A>G
BT-20	chr10	120353910	T	C	PRLHR, PRLHR	p.I283V, p.I283V	0	4	100	XM_002343034.1:c.234T>C	XR_132783.1:n.-408T>C	NM_004248.2:c.847A>G
BT-20	chr10	121182694	C	T	GRK5, GRK5, GRK5	p.A14V, p.A14V, p.A119V	0	193	100	NM_005308.2:c.356C>T	XM_005269707.1:c.356C>T	XM_005269708.1:c.260C>T	XM_005269709.1:c.65C>T
BT-20	chr10	121586882	A	G	INPP5F, INPP5F	p.N387D, p.N997D	0	126	100	NM_001256378.1:c.*4104T>C	NM_001256379.1:c.*4104T>C	NM_024834.2:c.*4104T>C	NM_024834.3:c.*4104T>C	XM_005270157.1:c.*4104T>C	NM_001243194.1:c.1159A>G	NM_014937.2:c.2989A>G	NM_014937.3:c.2989A>G	NR_003252.1:n.1369A>G
BT-20	chr10	123681880	G	A	ATE1, ATE1, ATE1	p.P73S, p.P73S, p.P66S	0	21	100	NM_001001976.1:c.217C>T	NM_007041.2:c.217C>T	XM_005269456.1:c.268C>T	XM_005269457.1:c.268C>T	XM_005269458.1:c.217C>T	XM_005269459.1:c.196C>T	XM_005269460.1:c.268C>T	XM_005269461.1:c.268C>T	XM_005269462.1:c.196C>T
BT-20	chr10	123845322	T	C	TACC2, TACC2, TACC2	p.W1103R, p.W1103R, p.W1103R	0	63	100	NM_206861.1:c.146+35257T>C	NM_206862.2:c.3307T>C	XM_005269388.1:c.3367T>C	XM_005269389.1:c.3367T>C	XM_005269390.1:c.3367T>C	XM_005269391.1:c.3307T>C	XM_005269392.1:c.3367T>C	XM_005269393.1:c.3367T>C	XM_005269394.1:c.3367T>C	XM_005269395.1:c.3367T>C	XM_005269396.1:c.3367T>C	XM_005269397.1:c.3367T>C	XM_005269398.1:c.3307T>C	XM_005269399.1:c.3367T>C	XM_005269400.1:c.3307T>C
BT-20	chr10	124189197	A	G	PLEKHA1, PLEKHA1	p.T320A, p.T320A	0	44	100	NM_001001974.1:c.958A>G	NM_001001974.2:c.958A>G	NM_001195608.1:c.*98A>G	NM_021622.3:c.958A>G	NM_021622.4:c.958A>G	XM_005270016.1:c.958A>G	XM_005270017.1:c.958A>G	XM_005270018.1:c.958A>G	XM_005270019.1:c.1029A>G	XM_005270020.1:c.999A>G	XM_005270021.1:c.*98A>G	XM_005270022.1:c.*98A>G
BT-20	chr10	124214251	G	A	ARMS2	p.R3H	1	135	99.2647	NM_001099667.1:c.8G>A
BT-20	chr10	124457452	C	T	C10orf120	p.A269T	0	56	100	NM_001010912.1:c.805G>A	NM_001010912.2:c.805G>A
BT-20	chr10	124742895	G	C	PSTK	p.G206R	0	116	100	NM_153336.2:c.616G>C	XM_005269496.1:c.616G>C	XM_005269497.1:c.427G>C
BT-20	chr10	124768583	G	A	ACADSB	p.R13K	0	74	100	NM_001271840.1:c.-690C>T	NM_022466.5:c.-571C>T	NR_073475.1:n.-217C>T	NR_073476.1:n.-217C>T	NR_073477.1:n.-217C>T	NR_073478.1:n.-217C>T	NR_073479.1:n.-217C>T	NM_001609.3:c.38G>A	XM_005269772.1:c.-168G>A
BT-20	chr10	125506302	T	C	CPXM2	p.Q750R	0	56	100	NM_198148.2:c.2249A>G	XM_005269528.1:c.*5783A>G
BT-20	chr10	126172863	A	G	LHPP, LHPP, LHPP	p.Q94R, p.Q94R, p.Q94R	0	116	100	NM_001167880.1:c.281A>G	NM_022126.2:c.281A>G	NM_022126.3:c.281A>G	XM_005270025.1:c.281A>G	XM_005270027.1:c.281A>G	XM_005270026.1:c.281A>G
BT-20	chr10	126714714	G	C	CTBP2	p.Q539E	0	81	100	NM_001083914.1:c.58+12852C>G	NM_001329.2:c.58+12852C>G	NM_022802.2:c.1615C>G	XM_005269561.1:c.58+12852C>G	XM_005269562.1:c.58+12852C>G	XM_005269563.1:c.58+12852C>G	XM_005269564.1:c.58+12852C>G	XM_005269565.1:c.58+12852C>G	XM_005269566.1:c.58+12852C>G	XM_005269567.1:c.58+12852C>G	XM_005269568.1:c.58+12852C>G	XM_005269569.1:c.58+12852C>G	XM_005269570.1:c.58+12852C>G	XM_005269571.1:c.58+12852C>G	XM_005269572.1:c.58+12852C>G	XM_005269573.1:c.-17-22653C>G	XM_005269574.1:c.-17-22653C>G
BT-20	chr10	126714966	A	G	CTBP2	p.Y455H	0	67	100	NM_001083914.1:c.58+12600T>C	NM_001329.2:c.58+12600T>C	NM_022802.2:c.1363T>C	XM_005269561.1:c.58+12600T>C	XM_005269562.1:c.58+12600T>C	XM_005269563.1:c.58+12600T>C	XM_005269564.1:c.58+12600T>C	XM_005269565.1:c.58+12600T>C	XM_005269566.1:c.58+12600T>C	XM_005269567.1:c.58+12600T>C	XM_005269568.1:c.58+12600T>C	XM_005269569.1:c.58+12600T>C	XM_005269570.1:c.58+12600T>C	XM_005269571.1:c.58+12600T>C	XM_005269572.1:c.58+12600T>C	XM_005269573.1:c.-17-22905T>C	XM_005269574.1:c.-17-22905T>C
BT-20	chr10	129249662	G	A	DOCK1, DOCK1, DOCK1	p.A1857T, p.A1878T, p.G856D	0	65	100	NM_001380.3:c.5524G>A
BT-20	chr10	129249701	C	G	DOCK1	p.A869G	0	43	100	NM_001380.3:c.*10C>G
BT-20	chr10	129899578	T	C	MKI67, MKI67	p.K2857E, p.K3217E	0	111	100	NM_001145966.1:c.8569A>G	NM_002417.3:c.9649A>G	NM_002417.4:c.9649A>G	XM_005252683.1:c.9058A>G
BT-20	chr10	129899778	G	C	MKI67, MKI67	p.T2790S, p.T3150S	0	111	100	NM_001145966.1:c.8369C>G	NM_002417.3:c.9449C>G	NM_002417.4:c.9449C>G	XM_005252683.1:c.8858C>G
BT-20	chr10	129902281	G	A	MKI67, MKI67, MKI67, MKI67	p.P2248L, p.P2183L, p.P2608L, p.P1758L	3	176	98.324	NM_001145966.1:c.6743C>T	NM_002417.3:c.7823C>T	NM_002417.4:c.7823C>T	XM_005252683.1:c.7232C>T
BT-20	chr10	129903016	T	C	MKI67, MKI67, MKI67, MKI67	p.N2003S, p.N1938S, p.N2363S, p.N1513S	0	127	100	NM_001145966.1:c.6008A>G	NM_002417.3:c.7088A>G	NM_002417.4:c.7088A>G	XM_005252683.1:c.6497A>G
BT-20	chr10	129906980	C	T	MKI67, MKI67, MKI67, MKI67	p.G682S, p.G617S, p.G1042S, p.G192S	1	124	99.2	NM_001145966.1:c.2044G>A	NM_002417.3:c.3124G>A	NM_002417.4:c.3124G>A	XM_005252683.1:c.2533G>A
BT-20	chr10	129917560	T	C	MKI67, MKI67, MKI67	p.N104S, p.N39S, p.N104S	0	107	100	NM_001145966.1:c.311A>G	NM_002417.3:c.311A>G	NM_002417.4:c.311A>G	XM_005252683.1:c.311A>G
BT-20	chr10	131934747	G	C	GLRX3, GLRX3	p.Q21H, p.Q21H	0	5	100	NM_001199868.1:c.63G>C	NM_006541.3:c.63G>C	NM_006541.4:c.63G>C	XM_005252657.1:c.-465G>C
BT-20	chr10	131959150	C	T	GLRX3, GLRX3	p.P123S, p.P123S	0	137	100	NM_001199868.1:c.367C>T	NM_006541.3:c.367C>T	NM_006541.4:c.367C>T	XM_005252657.1:c.-72C>T
BT-20	chr10	134218269	C	T	PWWP2B, PWWP2B	p.R89C, p.R89C	0	2	100	NM_001098637.1:c.265C>T	NM_138499.3:c.265C>T
BT-20	chr10	134218296	C	G	PWWP2B, PWWP2B	p.R98G, p.R98G	0	3	100	NM_001098637.1:c.292C>G	NM_138499.3:c.292C>G
BT-20	chr10	134598628	A	G	NKX6-2	p.V209A	0	13	100	NM_005539.3:c.*3095A>G	XM_005252681.1:c.*3014A>G	NM_177400.2:c.626T>C
BT-20	chr10	134672609	C	T	TTC40	p.V1781I	2	115	98.2906	NM_001200049.1:c.277G>A	NM_017609.3:c.-1459G>A	XM_003118625.1:c.277G>A	NM_001200049.2:c.5341G>A
BT-20	chr10	134682802	C	T	TTC40	p.C1529Y	0	117	100	NM_001200049.2:c.4586G>A	XM_003118626.1:c.3884G>A	XM_003118626.2:c.3458G>A
BT-20	chr10	134748331	C	T	C10orf93, TTC40	p.S264N, p.S264N	0	137	100	NM_001200049.2:c.791G>A	NM_173572.2:c.791G>A	NM_173572.3:c.791G>A
BT-20	chr10	134902396	C	G	GPR123	p.R539G	0	64	100	NM_001083909.1:c.-18C>G	XM_005252695.1:c.1615C>G	XM_002343040.1:c.-559G>C
BT-20	chr10	135082346	A	G	ADAM8, ADAM8	p.F592L, p.F657L	0	62	100	XR_109034.1:n.13+4601A>G	XR_109035.1:n.12+4601A>G	XR_109036.1:n.23+4761A>G	XR_109036.2:n.20+4761A>G	NM_001109.3:c.1969T>C	NM_001109.4:c.1969T>C	NM_001164489.1:c.1948+603T>C	NM_001164490.1:c.1774T>C	XM_005252655.1:c.1969T>C	XM_005252656.1:c.*137T>C
BT-20	chr10	135087521	G	A	ADAM8	p.L46F	0	126	100	NM_001256617.1:c.*5749C>T	NM_001256618.1:c.*5749C>T	NM_006659.3:c.*5749C>T	NR_046330.1:n.*4613C>T	XR_109034.1:n.14-5623G>A	XR_109035.1:n.13-5614G>A	XR_109036.1:n.24-5623G>A	XR_109036.2:n.21-5623G>A	NM_001109.3:c.240C>T	NM_001109.4:c.240C>T	NM_001164489.1:c.240C>T	NM_001164490.1:c.136C>T	XM_005252655.1:c.240C>T	XM_005252656.1:c.240C>T
BT-20	chr10	135089035	A	G	ADAM8, ADAM8, ADAM8	p.W35R, p.W10R, p.W35R	0	15	100	NM_001256617.1:c.*4235T>C	NM_001256618.1:c.*4235T>C	NM_006659.2:c.*4235T>C	NM_006659.3:c.*4235T>C	NR_046330.1:n.*3099T>C	XR_109034.1:n.14-4109A>G	XR_109035.1:n.13-4100A>G	XR_109035.2:n.-4100A>G	XR_109036.1:n.24-4109A>G	XR_109036.2:n.21-4109A>G	NM_001109.3:c.103T>C	NM_001109.4:c.103T>C	NM_001164489.1:c.103T>C	NM_001164490.1:c.46+1241T>C	XM_005252655.1:c.103T>C	XM_005252656.1:c.103T>C
BT-20	chr10	135098830	T	C	TUBGCP2	p.R618G	0	37	100	NM_001256617.1:c.1980-113A>G	NM_001256618.1:c.1506-113A>G	NM_006659.2:c.1896-113A>G	NM_006659.3:c.1896-113A>G	NR_046330.1:n.2653-113A>G	XR_109034.1:n.*3804T>C	XR_109035.1:n.*3804T>C	XR_109035.2:n.*3804T>C	XR_109036.1:n.*3804T>C	XR_109036.2:n.*3804T>C
BT-20	chr10	135098845	C	T	TUBGCP2	p.G613S	0	38	100	NM_001256617.1:c.1979+115G>A	NM_001256618.1:c.1505+115G>A	NM_006659.2:c.1895+115G>A	NM_006659.3:c.1895+115G>A	NR_046330.1:n.2652+115G>A	XR_109034.1:n.*3819C>T	XR_109035.1:n.*3819C>T	XR_109035.2:n.*3819C>T	XR_109036.1:n.*3819C>T	XR_109036.2:n.*3819C>T
BT-20	chr10	135165790	A	G	PRAP1, PRAP1, PRAP1, ZNF511	p.H92R, p.H73R, p.H101R, p.H260R	0	113	100	NM_001145201.1:c.275A>G	NM_145202.4:c.302A>G	XM_005252660.1:c.305A>G	XM_005252661.1:c.302A>G	XM_005252662.1:c.278A>G	NM_001098483.1:c.*3084T>C	NM_198472.2:c.*3213T>C
BT-20	chr10	135186806	A	G	ECHS1	p.V11A	0	21	100	NM_004092.3:c.32T>C	NR_037509.1:n.-1639T>C
BT-20	chr10	135204950	C	G	PAOX	p.Q457E	0	65	100	NM_152911.2:c.1527C>G	NM_207127.1:c.*138C>G	NM_207128.1:c.1369C>G	XM_005252666.1:c.834C>G	XR_242760.1:n.1346C>G	NM_138384.2:c.-2775C>G	XM_005252696.1:c.-3295C>G	XM_005252697.1:c.-2775C>G	XM_005252698.1:c.-2775C>G
BT-20	chr10	135233541	A	G	MTG1, MTG1	p.I293V, p.I158V	0	84	100	NM_001012508.3:c.*3189T>C	XM_005252684.1:c.*3189T>C	NM_138384.2:c.877A>G	XM_005252696.1:c.754A>G	XM_005252697.1:c.724A>G
BT-20	chr11	193112	C	T	SCGB1C1	p.R5C	238	185	43.7352	NM_053280.3:c.-3943C>T	XM_005252771.1:c.-3943C>T	XM_005252772.1:c.-4193C>T	NM_145651.2:c.13C>T	XM_005252804.1:c.13C>T	NM_001097610.2:c.13C>T
BT-20	chr11	193865	T	G	SCGB1C1	p.I70R	167	140	45.6026	NM_053280.3:c.-3190T>G	XM_005252771.1:c.-3190T>G	XM_005252772.1:c.-3440T>G	NM_145651.2:c.209T>G	XM_005252804.1:c.209T>G	NM_001097610.2:c.209T>G
BT-20	chr11	280816	A	T	NLRP6, NLRP6	p.Y361F, p.Y361F	0	404	100	NM_001276700.1:c.1082A>T	NM_138329.1:c.1082A>T	NM_138329.2:c.1082A>T
BT-20	chr11	309127	A	G	IFITM2	p.I121V	0	94	100	NM_006435.2:c.361A>G	XM_005252750.1:c.356A>G	NM_003641.3:c.-5044A>G
BT-20	chr11	314207	C	G	IFITM1	p.P13A	0	126	100	NM_006435.2:c.*5042C>G	XM_005252750.1:c.*4935C>G	NM_003641.3:c.37C>G
BT-20	chr11	372157	C	T	B4GALNT4	p.A67V	92	46	33.3333	NM_178537.3:c.200C>T	NM_178537.4:c.200C>T	XM_005252891.1:c.200C>T	XM_005252892.1:c.200C>T	XM_005252893.1:c.200C>T
BT-20	chr11	406043	G	A	SIGIRR	p.L459F	0	344	100	NM_007183.2:c.*1474G>A	XM_005252760.1:c.*1474G>A	NM_001135053.1:c.1086C>T	NM_001135054.1:c.1086C>T	NM_021805.2:c.1086C>T	XM_005253044.1:c.1375C>T	XM_005253045.1:c.1375C>T	XM_005253046.1:c.1375C>T	XM_005253047.1:c.1293C>T	XM_005253048.1:c.1128C>T	XR_242815.1:n.1270C>T	XR_242816.1:n.1477C>T
BT-20	chr11	406483	T	C	SIGIRR, SIGIRR, SIGIRR, SIGIRR	p.Q312R, p.Q312R, p.Q312R, p.Q312R	0	429	100	NM_007183.2:c.*1914T>C	XM_005252760.1:c.*1914T>C	NM_001135053.1:c.935A>G	NM_001135054.1:c.935A>G	NM_021805.2:c.935A>G	XM_005253044.1:c.935A>G	XM_005253045.1:c.935A>G	XM_005253046.1:c.935A>G	XM_005253047.1:c.935A>G	XM_005253048.1:c.770A>G	XR_242815.1:n.1119A>G	XR_242816.1:n.1119A>G
BT-20	chr11	428489	T	C	ANO9, ANO9, ANO9	p.I84V, p.I391V, p.I247V	0	274	100	NM_001012302.2:c.1171A>G	XM_005252885.1:c.1276A>G	XM_005252886.1:c.274A>G	XR_242796.1:n.1361A>G	XR_242797.1:n.1361A>G	XR_242798.1:n.1317A>G	XR_242799.1:n.1256A>G	XR_242800.1:n.697A>G
BT-20	chr11	433387	A	G	ANO9	p.F93L	0	178	100	NM_001012302.2:c.277T>C	XM_005252885.1:c.277T>C	XM_005252886.1:c.-3438T>C	XR_242796.1:n.362T>C	XR_242797.1:n.362T>C	XR_242798.1:n.324T>C	XR_242799.1:n.362T>C	XR_242800.1:n.-3015T>C
BT-20	chr11	433867	G	A	ANO9	p.A51V	187	92	32.9749	NM_001012302.2:c.152C>T	XM_005252885.1:c.152C>T	XM_005252886.1:c.-3918C>T	XR_242796.1:n.237C>T	XR_242797.1:n.237C>T	XR_242798.1:n.199C>T	XR_242799.1:n.237C>T	XR_242800.1:n.-3495C>T
BT-20	chr11	490035	C	T	PTDSS2	p.A423V	134	246	64.7368	NM_030783.1:c.1268C>T	XM_005253153.1:c.1316C>T	XR_242827.1:n.1425C>T	XR_242828.1:n.1377C>T	NM_002939.3:c.*4656G>A	NM_203383.1:c.*4656G>A	NM_203384.1:c.*4656G>A	NM_203385.1:c.*4656G>A	NM_203386.1:c.*4656G>A	NM_203386.2:c.*4656G>A	NM_203387.1:c.*4656G>A	NM_203387.2:c.*4656G>A	NM_203388.1:c.*4656G>A	NM_203388.2:c.*4656G>A	NM_203389.1:c.*4656G>A	NM_203389.2:c.*4656G>A	XM_005253049.1:c.*4656G>A	XM_005253050.1:c.*4656G>A	XM_005253051.1:c.*4656G>A
BT-20	chr11	554166	C	G	LRRC56	p.R507G	0	98	100	NM_173573.1:c.*814G>C	NM_173573.2:c.*814G>C	XM_005252845.1:c.*814G>C	XM_005252846.1:c.*814G>C	XM_005252843.1:c.*814G>C	XM_005252844.1:c.*814G>C	XR_109057.1:n.-2792C>G	NM_198075.3:c.1519C>G	XM_005252775.1:c.1519C>G	XM_005252776.1:c.1342C>G	XM_005252777.1:c.*21C>G	XM_005252778.1:c.1000C>G
BT-20	chr11	554214	G	C	LRRC56	p.D523H	0	308	100	NM_173573.1:c.*766C>G	NM_173573.2:c.*766C>G	XM_005252845.1:c.*766C>G	XM_005252846.1:c.*766C>G	XM_005252843.1:c.*766C>G	XM_005252844.1:c.*766C>G	XR_109057.1:n.-2744G>C	NM_198075.3:c.1567G>C	XM_005252775.1:c.1567G>C	XM_005252776.1:c.1390G>C	XM_005252777.1:c.*69G>C	XM_005252778.1:c.1048G>C
BT-20	chr11	558884	C	T	C11orf35	p.A44T	0	39	100	NM_173573.1:c.130G>A	NM_173573.2:c.130G>A	XM_005252845.1:c.160G>A	XM_005252846.1:c.334G>A	XM_005252843.1:c.334G>A	XM_005252844.1:c.334G>A	XR_109057.1:n.1927C>T	NM_198075.3:c.*4608C>T	XM_005252775.1:c.*4608C>T	XM_005252776.1:c.*4608C>T	XM_005252777.1:c.*4739C>T	XM_005252778.1:c.*4608C>T	NM_001143993.1:c.-2157C>T	NM_001143994.1:c.-2601C>T	NM_003475.3:c.-2601C>T	XM_005253147.1:c.-1437C>T	XM_005253148.1:c.-1437C>T	XM_005253149.1:c.-1437C>T	XM_005253150.1:c.-2157C>T	XM_005253151.1:c.-2601C>T
BT-20	chr11	562421	G	A	RASSF7, RASSF7, RASSF7	p.R156Q, p.R156Q, p.R156Q	149	57	27.6699	NM_173573.1:c.-1705C>T	NM_173573.2:c.-1705C>T	XM_005252845.1:c.-3378C>T	XM_005252846.1:c.-2837C>T	XM_005252843.1:c.-2837C>T	XM_005252844.1:c.-2837C>T	NR_038262.1:n.*3236C>T	XR_109057.1:n.*2308G>A	XR_109058.1:n.*3236C>T	XR_109059.1:n.*4372C>T	XR_109060.1:n.*4372C>T	NM_001143993.1:c.467G>A	NM_001143994.1:c.467G>A	NM_003475.3:c.467G>A	XM_005253147.1:c.668G>A	XM_005253148.1:c.668G>A	XM_005253149.1:c.668G>A	XM_005253150.1:c.467G>A	XM_005253151.1:c.467G>A
BT-20	chr11	610277	T	C	PHRF1, PHRF1, PHRF1, PHRF1	p.V1449A, p.V1448A, p.V1445A, p.V1447A	0	234	100	NM_020901.2:c.4343T>C	XM_005253024.1:c.4346T>C	XM_005253025.1:c.4343T>C	XM_005253026.1:c.4340T>C	XM_005253027.1:c.4337T>C	XM_005253028.1:c.4334T>C	XM_005253029.1:c.4226T>C	NM_001572.3:c.*2368A>G	NM_004029.2:c.*2368A>G	NM_004031.2:c.*2368A>G	XM_005252906.1:c.*2368A>G	XM_005252907.1:c.*2368A>G	XM_005252908.1:c.*2368A>G	XM_005252909.1:c.*2368A>G
BT-20	chr11	619789	T	G	CDHR5, CDHR5, CDHR5, CDHR5, CDHR5, CDHR5, CDHR5	p.R326S, p.R191S, p.R191S, p.R357S, p.R357S, p.R357S, p.R357S	0	407	100	NM_021924.3:c.1071A>C	NM_031264.2:c.1071A>C	NM_001572.3:c.-4160A>C	NM_004029.2:c.-4160A>C	NM_004031.2:c.-4471A>C	XM_005252906.1:c.-4206A>C	XM_005252907.1:c.-4206A>C	XM_005252908.1:c.-4160A>C	XM_005252909.1:c.-4206A>C	NM_001171968.1:c.1071A>C	NM_021924.4:c.1071A>C	NM_031264.3:c.1071A>C	XM_005252987.1:c.1071A>C	XM_005252988.1:c.1071A>C	XM_005252989.1:c.1071A>C	XM_005252990.1:c.1071A>C
BT-20	chr11	802379	T	C	PIDD, PIDD, PIDD, PIDD, PIDD	p.Q18R, p.Q331R, p.Q331R, p.Q185R, p.Q185R	0	112	100	NM_001191060.1:c.-4931A>G	NM_001191061.1:c.-4326A>G	NM_018494.3:c.554A>G	NM_145886.2:c.992A>G	NM_145887.2:c.992A>G	NM_145886.3:c.992A>G	NM_145887.3:c.992A>G	XM_005253005.1:c.992A>G	XM_005253006.1:c.992A>G	XM_005253007.1:c.992A>G	XM_005253008.1:c.554A>G	XR_242813.1:n.1123A>G	XR_242814.1:n.1123A>G	XM_005253271.1:c.*4106T>C
BT-20	chr11	828916	G	A	EFCAB4A, EFCAB4A, EFCAB4A	p.R77Q, p.R77Q, p.R77Q	0	87	100	NM_001039490.1:c.-4114G>A	NM_004357.4:c.-4180G>A	NM_139029.1:c.-4176G>A	NM_139030.3:c.-4118G>A	XM_005253261.1:c.-4180G>A	XR_242834.1:n.-4036G>A	NM_173584.3:c.230G>A	XM_005252874.1:c.-434G>A	XM_005252875.1:c.230G>A	XM_005252871.1:c.230G>A	XM_005252872.1:c.230G>A	XM_005252873.1:c.230G>A	XM_005253056.1:c.*1324G>A	XR_109078.1:n.-4297C>T	NM_020376.2:c.*4054G>A	NM_020376.3:c.*4054G>A	XM_005253022.1:c.*4054G>A
BT-20	chr11	830670	G	T	EFCAB4A, EFCAB4A, EFCAB4A	p.S248I, p.E249D, p.S248I	0	120	100	NM_001039490.1:c.-2360G>T	NM_004357.4:c.-2426G>T	NM_139029.1:c.-2422G>T	NM_139030.3:c.-2364G>T	XM_005253261.1:c.-2426G>T	XR_242834.1:n.-2282G>T	NM_173584.3:c.743G>T	XM_005252874.1:c.759G>T	XM_005252875.1:c.743G>T	XM_005252871.1:c.1044G>T	XM_005252872.1:c.1044G>T	XM_005252873.1:c.1026G>T	XM_005253056.1:c.*3078G>T
BT-20	chr11	1017084	G	A	MUC6	p.P1906L	118	85	41.8719	XR_109042.1:n.*807G>A	XM_005253272.1:c.*5482G>A	NM_005961.2:c.5717C>T	NM_001242837.1:c.*6459G>A	NM_012305.2:c.*6459G>A	NM_012305.3:c.*6459G>A
BT-20	chr11	1017325	A	C	MUC6	p.Y1826D	284	163	36.4653	XR_109042.1:n.*1048A>C	NM_005961.2:c.5476T>G
BT-20	chr11	1017789	A	C	MUC6	p.M1671R	359	151	29.6078	XR_109042.1:n.*1512A>C	NM_005961.2:c.5012T>G
BT-20	chr11	1101078	A	G	MUC2	p.S2489G	72	152	67.8571	NM_002457.2:c.7462A>G
BT-20	chr11	1262546	C	T	MUC5B	p.A1479V	87	53	37.8571	NM_017511.1:c.6515C>T	NM_002458.1:c.4445C>T	NM_002458.2:c.4436C>T
BT-20	chr11	1507731	A	G	MOB2	p.L19P	0	175	100	NM_001172223.1:c.56T>C
BT-20	chr11	1857173	T	C	SYT8, SYT8, SYT8	p.C106R, p.C120R, p.C120R	1	480	99.7921	NM_138567.3:c.358T>C	XM_005253216.1:c.358T>C	NM_001145829.1:c.-3607T>C	NM_001145841.1:c.-4281T>C	NM_003282.2:c.-3754T>C	NM_003282.3:c.-3113T>C
BT-20	chr11	1857751	C	G	SYT8, SYT8	p.P219A, p.P219A	27	57	67.8571	NM_138567.3:c.655C>G	XM_005253216.1:c.655C>G	NM_001145829.1:c.-3029C>G	NM_001145841.1:c.-3703C>G	NM_003282.2:c.-3176C>G	NM_003282.3:c.-2535C>G
BT-20	chr11	1858262	C	T	SYT8, SYT8	p.T303M, p.T303M	120	75	38.4615	NM_138567.3:c.908C>T	XM_005253216.1:c.908C>T	NM_001145829.1:c.-2518C>T	NM_001145841.1:c.-3192C>T	NM_003282.2:c.-2665C>T	NM_003282.3:c.-2024C>T
BT-20	chr11	1858572	C	T	SYT8, SYT8	p.R373W, p.R373W	37	79	68.1034	NM_138567.3:c.1117C>T	XM_005253216.1:c.1117C>T	NM_001145829.1:c.-2208C>T	NM_001145841.1:c.-2882C>T	NM_003282.2:c.-2355C>T	NM_003282.3:c.-1714C>T
BT-20	chr11	1902768	G	A	LSP1, LSP1, LSP1, LSP1, LSP1	p.A38T, p.A100T, p.A38T, p.A228T, p.A38T	70	129	64.8241	NM_001013253.1:c.112G>A	NM_001013254.1:c.112G>A	NM_001013255.1:c.112G>A	NM_001242932.1:c.682G>A	NM_002339.2:c.298G>A	XM_005252924.1:c.319G>A	XM_005252925.1:c.112G>A	XM_005252926.1:c.112G>A	XM_005252927.1:c.112G>A
BT-20	chr11	2169014	A	G	INS-IGF2	p.L144P	92	32	25.8065	NM_001007139.4:c.-225T>C	XM_005252899.1:c.-225T>C	XM_005252901.1:c.-229T>C	NM_016412.2:c.*547A>G	NM_001042376.1:c.431T>C	NM_001042376.2:c.431T>C	NR_003512.1:n.490T>C	NR_003512.2:n.490T>C	NR_003512.3:n.490T>C	NR_028043.1:n.1170A>G	NR_028044.1:n.1960A>G
BT-20	chr11	2190951	C	T	TH, TH, TH, TH, TH, TH	p.V112M, p.V108M, p.V85M, p.V81M, p.V81M, p.V85M	64	30	31.9149	NR_039834.1:n.-3342C>T	NM_000360.3:c.241G>A	NM_199292.2:c.334G>A	NM_199293.2:c.322G>A	XM_005253099.1:c.253G>A	XM_005253100.1:c.253G>A	XM_005253101.1:c.241G>A
BT-20	chr11	2323022	C	T	C11orf21, C11orf21	p.V24M, p.C6Y	156	232	59.7938	NM_139022.2:c.-358C>T	XM_005252719.1:c.-253C>T	XM_005252720.1:c.-253C>T	XM_005252721.1:c.-253C>T	XR_242775.1:n.-173C>T	NM_001142946.1:c.70G>A	NR_024621.1:n.122G>A
BT-20	chr11	2323029	T	C	C11orf21	p.T4A	0	387	100	NM_139022.2:c.-351T>C	XM_005252719.1:c.-246T>C	XM_005252720.1:c.-246T>C	XM_005252721.1:c.-246T>C	XR_242775.1:n.-166T>C	NM_001142946.1:c.63A>G	NR_024621.1:n.115A>G
BT-20	chr11	2439542	A	G	TRPM5, TRPM5, TRPM5	p.V256A, p.V254A, p.V254A	69	138	66.6667	NM_014555.3:c.761T>C	XM_005252881.1:c.761T>C	XM_005252882.1:c.761T>C
BT-20	chr11	2920666	C	T	SLC22A18AS	p.G89D	0	107	100	NM_007105.2:c.266G>A	NM_002555.5:c.-3061C>T	NM_183233.2:c.-503C>T	XM_005252952.1:c.-3160C>T
BT-20	chr11	2924610	G	A	SLC22A18, SLC22A18	p.R12Q, p.R12Q	94	41	30.3704	NM_007105.2:c.-216+79C>T	NM_002555.5:c.35G>A	NM_183233.2:c.35G>A	XM_005252952.1:c.290G>A
BT-20	chr11	4389110	G	A	OR52B4	p.T139I	134	248	64.9215	NM_001005161.2:c.416C>T	NM_001005161.3:c.416C>T
BT-20	chr11	4510285	A	G	OR52K1	p.Q52R	355	190	34.8624	NM_001005171.1:c.155A>G	NM_001005171.2:c.155A>G
BT-20	chr11	4567335	C	G	OR52M1	p.S305R	140	62	30.6931	NM_001004137.1:c.915C>G
BT-20	chr11	4608542	C	T	OR52I2	p.T167M	1	415	99.7596	NM_001005170.1:c.500C>T	NM_001005170.2:c.500C>T
BT-20	chr11	4673788	G	A	OR51E1, OR51E1	p.S11N, p.S11N	231	119	34	NM_152430.3:c.32G>A	XM_005252798.1:c.32G>A
BT-20	chr11	4791111	T	C	OR51F1	p.T13A	162	309	65.6051	NM_001004752.1:c.37A>G
BT-20	chr11	4869906	A	C	OR51S1	p.L178R	0	85	100	NM_001004758.1:c.533T>G
BT-20	chr11	4870269	A	T	OR51S1	p.I57N	0	226	100	NM_001004758.1:c.170T>A
BT-20	chr11	4928841	T	C	OR51A7	p.M81T	95	219	69.7452	NM_001004749.1:c.242T>C
BT-20	chr11	4936608	C	G	OR51G2	p.E96Q	86	189	68.7273	NM_001005238.1:c.286G>C
BT-20	chr11	4945196	T	G	OR51G1	p.Y125S	54	108	66.6667	NM_001005237.1:c.374A>C
BT-20	chr11	4967468	G	A	OR51A4	p.T288M	0	538	100	NM_001005329.1:c.863C>T
BT-20	chr11	5020799	C	T	OR51L1	p.T196I	148	299	66.8904	NM_001004755.1:c.587C>T
BT-20	chr11	5020832	C	T	OR51L1	p.A207V	122	245	66.7575	NM_001004755.1:c.620C>T
BT-20	chr11	5067984	A	G	OR52J3	p.T77A	133	287	68.3333	NM_001001916.2:c.229A>G
BT-20	chr11	5068137	G	A	OR52J3	p.V128I	162	322	66.5289	NM_001001916.2:c.382G>A
BT-20	chr11	5068425	C	T	OR52J3	p.R224C	99	181	64.6429	NM_001001916.2:c.670C>T
BT-20	chr11	5172786	A	G	OR52A1	p.S272P	0	314	100	NM_012375.2:c.814T>C
BT-20	chr11	5221645	C	G	OR51V1	p.G96R	128	252	66.3158	NM_001004760.2:c.286G>C
BT-20	chr11	5221825	G	A	OR51V1	p.L36F	64	152	70.3704	NM_001004760.2:c.106C>T
BT-20	chr11	5322737	A	G	OR51B4	p.M147T	0	179	100	NM_033179.2:c.440T>C
BT-20	chr11	5323071	C	T	OR51B4	p.V36I	1	204	99.5122	NM_033179.2:c.106G>A
BT-20	chr11	5344902	C	G	OR51B2	p.C209S	0	207	100	NM_033180.4:c.626G>C
BT-20	chr11	5345128	G	A	OR51B2	p.L134F	51	132	72.1311	NM_033180.4:c.400C>T
BT-20	chr11	5345170	A	G	OR51B2	p.C120R	0	129	100	NM_033180.4:c.358T>C
BT-20	chr11	5372751	A	C	OR51B6	p.K5T	160	338	67.8715	NM_001005567.2:c.-4970T>G	NR_038321.1:n.-4611T>G	NM_001004750.1:c.14A>C
BT-20	chr11	5372856	A	G	OR51B6	p.N40S	127	285	69.1748	NM_001005567.2:c.-5075T>C	NR_038321.1:n.-4716T>C	NM_001004750.1:c.119A>G
BT-20	chr11	5373170	C	G	OR51B6	p.R145G	32	47	59.4937	NM_001004750.1:c.433C>G
BT-20	chr11	5373242	T	G	OR51B6	p.S169A	22	43	66.1538	NM_001004750.1:c.505T>G
BT-20	chr11	5373251	C	T	OR51B6	p.L172F	22	43	66.1538	NM_001004750.1:c.514C>T
BT-20	chr11	5373311	T	C	OR51B6	p.F192L	50	79	61.2403	NM_001004750.1:c.574T>C
BT-20	chr11	5373562	C	A	OR51B6	p.S275R	32	54	62.7907	NM_001004750.1:c.825C>A
BT-20	chr11	5410934	T	G	OR51M1	p.H102Q	1	331	99.6988	NM_001004756.1:c.306T>G	NM_001004756.2:c.306T>G
BT-20	chr11	5411031	C	T	OR51M1	p.L135F	1	421	99.763	NM_001004756.1:c.403C>T	NM_001004756.2:c.403C>T
BT-20	chr11	5411239	T	C	OR51M1	p.I204T	0	529	100	NM_001004756.1:c.611T>C	NM_001004756.2:c.611T>C
BT-20	chr11	5411395	C	A	OR51M1	p.P256H	0	317	100	NM_001004756.1:c.767C>A	NM_001004756.2:c.767C>A
BT-20	chr11	5411398	T	G	OR51M1	p.L257R	111	203	64.6497	NM_001004756.1:c.770T>G	NM_001004756.2:c.770T>G
BT-20	chr11	5411580	T	C	OR51M1	p.F318L	0	48	100	NM_001004756.1:c.952T>C	NM_001004756.2:c.952T>C
BT-20	chr11	5443867	C	T	OR51Q1	p.T146I	51	26	33.7662	NM_001004757.1:c.437C>T	NM_001004757.2:c.437C>T
BT-20	chr11	5443887	T	C	OR51Q1	p.C153R	51	27	34.6154	NM_001004757.1:c.457T>C	NM_001004757.2:c.457T>C
BT-20	chr11	5443893	G	A	OR51Q1	p.V155I	49	23	31.9444	NM_001004757.1:c.463G>A	NM_001004757.2:c.463G>A
BT-20	chr11	5443963	G	A	OR51Q1	p.R178H	39	61	61	NM_001004757.1:c.533G>A	NM_001004757.2:c.533G>A
BT-20	chr11	5444061	G	A	OR51Q1	p.V211M	105	223	67.9878	NM_001004757.1:c.631G>A	NM_001004757.2:c.631G>A
BT-20	chr11	5444136	C	T	OR51Q1	p.R236X	155	301	66.0088	NM_001004757.1:c.706C>T	NM_001004757.2:c.706C>T
BT-20	chr11	5444353	T	C	OR51Q1	p.F308S	109	209	65.7233	NM_001004757.1:c.923T>C	NM_001004757.2:c.923T>C
BT-20	chr11	5461991	C	A	OR51I1	p.A252S	262	125	32.2997	NM_001005288.1:c.754G>T	NM_001005288.2:c.754G>T
BT-20	chr11	5462255	C	G	OR51I1	p.V164L	105	212	66.877	NM_001005288.1:c.490G>C	NM_001005288.2:c.490G>C
BT-20	chr11	5475170	G	C	OR51I2	p.R151P	230	131	36.2881	NM_001004754.1:c.452G>C	NM_001004754.2:c.452G>C
BT-20	chr11	5529152	A	G	UBQLN3, UBQLN3	p.M546T, p.M546T	55	106	65.8385	NM_017481.2:c.1637T>C
BT-20	chr11	5536537	A	C	UBQLNL	p.W379G	0	282	100	XR_078436.1:n.*3116T>G	XM_005253276.1:c.*3116T>G	NM_145053.4:c.1135T>G
BT-20	chr11	5536848	G	A	UBQLNL	p.A275V	0	172	100	XR_078436.1:n.*2805C>T	XM_005253276.1:c.*2805C>T	NM_145053.4:c.824C>T
BT-20	chr11	5566030	A	G	OR52H1	p.C242R	0	130	100	NM_001005289.1:c.724T>C
BT-20	chr11	5602275	A	G	OR52B6	p.T57A	224	121	35.0725	NM_001005162.2:c.169A>G
BT-20	chr11	5602438	T	A	OR52B6	p.L111H	249	90	26.5487	NM_001005162.2:c.332T>A
BT-20	chr11	5602605	G	A	OR52B6	p.A167T	377	173	31.4545	NM_001005162.2:c.499G>A
BT-20	chr11	5602615	A	G	OR52B6	p.H170R	335	153	31.3525	NM_001005162.2:c.509A>G
BT-20	chr11	5602968	G	A	OR52B6	p.V288I	0	403	100	NM_001005162.2:c.862G>A
BT-20	chr11	5758062	T	C	OR56B1, OR56B1, OR56B1	p.C106R, p.C106R, p.C106R	0	146	100	XM_005252913.1:c.-49+801T>C	NM_001005180.1:c.316T>C	NM_001005180.2:c.316T>C
BT-20	chr11	5776287	C	T	OR52N4	p.T106I	0	459	100	NM_001005175.2:c.317C>T	NM_001005175.3:c.317C>T	XM_005252912.1:c.317C>T	XM_005252913.1:c.317C>T
BT-20	chr11	5776470	T	G	OR52N4	p.L167R	0	95	100	NM_001005175.2:c.500T>G	NM_001005175.3:c.500T>G	XM_005252912.1:c.500T>G	XM_005252913.1:c.500T>G
BT-20	chr11	5776479	A	C	OR52N4	p.Y170S	67	29	30.2083	NM_001005175.2:c.509A>C	NM_001005175.3:c.509A>C	XM_005252912.1:c.509A>C	XM_005252913.1:c.509A>C
BT-20	chr11	5776595	T	G	OR52N4	p.W209G	137	94	40.6926	NM_001005175.2:c.625T>G	NM_001005175.3:c.625T>G	XM_005252912.1:c.625T>G	XM_005252913.1:c.625T>G
BT-20	chr11	5776623	A	T	OR52N4	p.N218I	0	228	100	NM_001005175.2:c.653A>T	NM_001005175.3:c.653A>T	XM_005252912.1:c.653A>T	XM_005252913.1:c.653A>T
BT-20	chr11	5799468	C	T	OR52N5	p.V133I	163	97	37.3077	NM_001001922.1:c.397G>A	NM_001001922.2:c.397G>A
BT-20	chr11	5809308	A	T	OR52N1	p.F247I	0	180	100	NM_001001913.1:c.739T>A
BT-20	chr11	5809548	G	A	OR52N1	p.R167C	0	303	100	NM_001001913.1:c.499C>T
BT-20	chr11	5842356	A	G	OR52N2	p.H264R	34	96	73.8462	NM_001005174.1:c.791A>G	XM_005252914.1:c.791A>G
BT-20	chr11	5862731	A	G	OR52E6	p.W133R	171	348	67.052	NM_001005167.1:c.397T>C
BT-20	chr11	5878836	T	A	OR52E8	p.I33F	51	20	28.169	NM_001005168.1:c.97A>T
BT-20	chr11	5989415	C	T	OR56A5	p.V104M	306	120	28.169	NM_001146033.1:c.310G>A	XM_002343047.1:c.310G>A
BT-20	chr11	6007272	A	G	OR52L1	p.W297R	0	518	100	NM_001005173.2:c.889T>C
BT-20	chr11	6007613	T	G	OR52L1	p.K183T	0	99	100	NM_001005173.2:c.548A>C
BT-20	chr11	6007743	A	G	OR52L1	p.C140R	1	206	99.5169	NM_001005173.2:c.418T>C
BT-20	chr11	6129837	C	T	OR56B4	p.P277S	356	194	35.2727	NM_001005181.1:c.829C>T
BT-20	chr11	6221169	A	G	OR52W1	p.H239R	0	276	100	NM_001005178.1:c.716A>G
BT-20	chr11	6221214	T	A	OR52W1	p.L254Q	149	282	65.4292	NM_001005178.1:c.761T>A
BT-20	chr11	6231731	C	T	C11orf42	p.P242S	64	138	68.3168	NM_001098794.1:c.*1005G>A	NM_032127.3:c.*1005G>A	XM_005253157.1:c.*1468G>A	XM_005253158.1:c.*4050G>A	NM_173525.1:c.724C>T	NM_173525.2:c.724C>T
BT-20	chr11	6238960	C	A	FAM160A2, FAM160A2, FAM160A2	p.R633L, p.R619L, p.R619L	15	58	79.4521	NM_001098794.1:c.1856G>T	NM_032127.3:c.1898G>T	XM_005253157.1:c.1856G>T	XM_005253158.1:c.1856G>T
BT-20	chr11	6341684	C	G	PRKCDBP	p.R8P	64	55	46.2185	NM_145040.2:c.23G>C	XR_242847.1:n.-3219C>G	XR_242848.1:n.-3219C>G	XR_242849.1:n.-3219C>G	XM_002343069.1:c.1133C>G
BT-20	chr11	6417369	G	A	APBB1	p.S21L	217	112	34.0426	XM_002343048.1:c.-4866C>T	NM_000543.3:c.*1532G>A	NM_000543.4:c.*1532G>A	NM_001007593.2:c.*1532G>A	NM_001007593.1:c.*1532G>A	XM_005253074.1:c.*1532G>A	XM_005253075.1:c.*1921G>A	XM_005253076.1:c.*1921G>A	XR_242818.1:n.*2113G>A	NM_001164.2:c.1749C>T	NM_001164.3:c.1749C>T	NM_001257319.1:c.1089C>T	NM_001257320.1:c.972C>T	NM_001257321.1:c.972C>T	NM_001257322.1:c.*5366C>T	NM_001257323.1:c.1083C>T	NM_001257324.1:c.*5366C>T	NM_001257325.1:c.1044C>T	NM_001257326.1:c.972C>T	NM_145689.1:c.1743C>T	NR_047512.1:n.1881C>T	XR_109056.1:n.*965C>T	XR_109056.2:n.*965C>T
BT-20	chr11	6549995	A	G	DNHD1	p.N694S	0	419	100	NM_144666.2:c.2081A>G	XM_005252803.1:c.302A>G
BT-20	chr11	6550004	A	G	DNHD1	p.Q697R	0	419	100	NM_144666.2:c.2090A>G	XM_005252803.1:c.311A>G
BT-20	chr11	6550309	G	A	DNHD1	p.G769R	0	394	100	NM_144666.2:c.2305G>A	XM_005252803.1:c.526G>A
BT-20	chr11	6555365	A	G	DNHD1	p.D987G	231	141	37.9032	NM_144666.2:c.2960A>G	XM_005252803.1:c.1091A>G
BT-20	chr11	6579106	C	T	DNHD1, DNHD1	p.H2861Y, p.H383Y	114	250	68.6813	NM_144666.2:c.8581C>T	XM_005252803.1:c.6712C>T
BT-20	chr11	6585007	G	A	DNHD1	p.D3313N	252	108	30	NM_144666.2:c.9937G>A	XM_005252803.1:c.8068G>A
BT-20	chr11	6646584	C	T	DCHS1	p.V2331I	220	104	32.0988	NM_003737.2:c.6991G>A	XM_005253207.1:c.7426G>A
BT-20	chr11	6789929	C	A	OR2AG2	p.R87L	78	154	66.3793	NM_001004490.1:c.260G>T
BT-20	chr11	6790106	T	C	OR2AG2	p.Y28C	72	135	65.2174	NM_001004490.1:c.83A>G
BT-20	chr11	6807163	C	G	OR2AG1	p.R299G	133	224	62.7451	NM_001004489.1:c.895C>G	NM_001004489.2:c.895C>G
BT-20	chr11	6891113	A	G	OR10A2	p.H43R	84	46	35.3846	NM_001004460.1:c.128A>G
BT-20	chr11	6891758	A	C	OR10A2	p.K258T	309	152	32.9718	NM_001004460.1:c.773A>C
BT-20	chr11	6913127	A	G	OR2D2	p.M202T	62	172	73.5043	NM_003700.1:c.605T>C
BT-20	chr11	6913243	T	C	OR2D2	p.I163M	13	4	23.5294	NM_003700.1:c.489A>G
BT-20	chr11	6913244	A	G	OR2D2	p.I163T	0	17	100	NM_003700.1:c.488T>C
BT-20	chr11	6942476	C	A	OR2D3	p.L82I	0	162	100	XM_002343070.1:c.*3504G>T	NM_001004684.1:c.244C>A
BT-20	chr11	6942726	G	C	OR2D3	p.W165S	88	35	28.4553	NM_013250.2:c.-5516G>C	XM_005253130.1:c.-5559G>C	XM_002343070.1:c.*3254C>G	NM_001004684.1:c.494G>C
BT-20	chr11	6953858	A	G	ZNF215, ZNF215, ZNF215	p.M119V, p.M119V, p.M119V	95	49	34.0278	NM_013250.2:c.355A>G	XM_005253130.1:c.355A>G
BT-20	chr11	6977175	G	C	ZNF215, ZNF215	p.V85L, p.V323L	82	157	65.6904	NM_013250.2:c.967G>C	XM_005253130.1:c.805+162G>C
BT-20	chr11	7022160	A	G	ZNF214, ZNF214, ZNF214	p.C252R, p.C252R, p.C252R	0	397	100	NM_013249.2:c.754T>C	XM_005253128.1:c.754T>C	XM_005253129.1:c.712T>C
BT-20	chr11	7022717	T	C	ZNF214, ZNF214, ZNF214	p.Y66C, p.Y66C, p.Y66C	0	69	100	NM_013249.2:c.197A>G	XM_005253128.1:c.197A>G	XM_005253129.1:c.155A>G
BT-20	chr11	7059960	A	C	NLRP14	p.N48T	0	260	100	NM_176822.3:c.143A>C	XM_002343049.1:c.-30T>G
BT-20	chr11	7110751	A	G	RBMXL2	p.T134A	0	6	100	NM_014469.4:c.400A>G
BT-20	chr11	7670440	A	G	PPFIBP2, PPFIBP2, PPFIBP2, PPFIBP2, PPFIBP2, PPFIBP2	p.R302G, p.R581G, p.R546G, p.R592G, p.R658G, p.R515G	1	669	99.8507	NM_001256568.1:c.1636A>G	NM_001256569.1:c.1543A>G	NM_003621.2:c.1972A>G	NM_003621.3:c.1972A>G	XM_005253176.1:c.2155A>G	XM_005253174.1:c.2155A>G	XM_005253175.1:c.2188A>G	XM_005253177.1:c.1972A>G
BT-20	chr11	7687715	T	C	CYB5R2, CYB5R2	p.N209D, p.N209D	0	147	100	NM_016229.3:c.625A>G	XM_005252973.1:c.805A>G	XM_005252974.1:c.625A>G	XM_005252975.1:c.625A>G	XM_005252976.1:c.739-938A>G	XR_242811.1:n.765A>G
BT-20	chr11	7694002	G	A	CYB5R2, CYB5R2, CYB5R2	p.P19S, p.P19S, p.P19S	0	33	100	NM_016229.3:c.55C>T	XM_005252973.1:c.235C>T	XM_005252974.1:c.55C>T	XM_005252975.1:c.55C>T	XM_005252976.1:c.235C>T	XR_242811.1:n.195C>T
BT-20	chr11	7712471	C	T	OVCH2	p.W556X	101	142	58.4362	NM_198185.2:c.1668G>A	NM_198185.3:c.1639+29G>A	XM_005252895.1:c.1651+29G>A
BT-20	chr11	7712523	G	A	OVCH2	p.T539I	183	121	39.8026	NM_198185.2:c.1616C>T	NM_198185.3:c.1616C>T	XM_005252895.1:c.1628C>T
BT-20	chr11	7712561	T	A	OVCH2	p.Q526H	241	133	35.5615	NM_198185.2:c.1578A>T	NM_198185.3:c.1578A>T	XM_005252895.1:c.1590A>T
BT-20	chr11	7716855	T	A	OVCH2	p.N410Y	0	249	100	NM_198185.2:c.1228A>T	NM_198185.3:c.1228A>T	XM_005252895.1:c.1240A>T
BT-20	chr11	7721870	G	A	OVCH2	p.P292S	0	356	100	NM_198185.2:c.874C>T	NM_198185.3:c.874C>T	XM_005252895.1:c.886C>T
BT-20	chr11	7727886	C	T	OVCH2	p.R19Q	0	77	100	NM_198185.2:c.56G>A	NM_198185.3:c.56G>A	XM_005252895.1:c.68G>A
BT-20	chr11	7949350	A	G	OR10A6	p.L287P	0	158	100	NM_001004461.1:c.860T>C
BT-20	chr11	7949791	A	C	OR10A6	p.V140G	38	52	57.7778	NM_001004461.1:c.419T>G
BT-20	chr11	7949860	G	A	OR10A6	p.A117V	84	166	66.4	NM_001004461.1:c.350C>T
BT-20	chr11	7985014	C	T	NLRP10	p.R10Q	27	71	72.449	NM_176821.3:c.29G>A
BT-20	chr11	8122113	A	G	TUB, TUB, TUB	p.M400V, p.M449V, p.M394V	293	146	33.2574	NM_003320.4:c.1345A>G	NM_177972.2:c.1180A>G	XM_005253109.1:c.1306A>G
BT-20	chr11	8662516	T	C	TRIM66	p.H324R	115	73	38.8298	NM_014818.1:c.971A>G	XM_005253270.1:c.1295A>G
BT-20	chr11	8751640	G	C	ST5, ST5, ST5	p.D399E, p.D399E, p.D399E	73	161	68.8034	NM_005418.3:c.1197C>G	NM_139157.2:c.81-3884C>G	NM_213618.1:c.1197C>G	XM_005253077.1:c.1287C>G	XM_005253078.1:c.1257C>G	XM_005253079.1:c.1197C>G	XM_005253080.1:c.1197C>G	XM_005253081.1:c.1287C>G	XM_005253082.1:c.141-3884C>G	XM_005253083.1:c.81-3884C>G	XM_005253084.1:c.81-3884C>G
BT-20	chr11	8751889	C	G	ST5, ST5, ST5	p.K316N, p.K316N, p.K316N	317	151	32.265	NM_005418.3:c.948G>C	NM_139157.2:c.81-4133G>C	NM_213618.1:c.948G>C	XM_005253077.1:c.1038G>C	XM_005253078.1:c.1008G>C	XM_005253079.1:c.948G>C	XM_005253080.1:c.948G>C	XM_005253081.1:c.1038G>C	XM_005253082.1:c.141-4133G>C	XM_005253083.1:c.81-4133G>C	XM_005253084.1:c.81-4133G>C
BT-20	chr11	8752598	G	C	ST5, ST5, ST5	p.P80R, p.P80R, p.P80R	104	177	62.9893	NM_005418.3:c.239C>G	NM_139157.2:c.81-4842C>G	NM_213618.1:c.239C>G	XM_005253077.1:c.329C>G	XM_005253078.1:c.299C>G	XM_005253079.1:c.239C>G	XM_005253080.1:c.239C>G	XM_005253081.1:c.329C>G	XM_005253082.1:c.141-4842C>G	XM_005253083.1:c.81-4842C>G	XM_005253084.1:c.81-4842C>G
BT-20	chr11	8942999	G	A	C11orf16	p.A423V	0	274	100	NM_182901.2:c.*1972G>A	NM_020643.2:c.1268C>T	NM_001206645.1:c.*1972G>A	NM_001206646.1:c.*1972G>A	NM_001206647.1:c.*1972G>A	NM_001206648.1:c.*1972G>A	NM_020642.3:c.*1972G>A	NM_182901.3:c.*1972G>A	NR_045417.1:n.*1373G>A	NR_045418.1:n.*1373G>A
BT-20	chr11	8947283	G	C	C11orf16, C11orf16	p.P311A, p.P311A	150	44	22.6804	NM_020643.2:c.931C>G
BT-20	chr11	8959545	C	A	ASCL3, ASCL3	p.R55L, p.R55L	0	385	100	NM_020643.2:c.-5116G>T	NM_020646.1:c.164G>T
BT-20	chr11	9769562	C	G	SWAP70, SWAP70	p.Q447E, p.Q505E	106	231	68.546	NM_015055.2:c.1513C>G	XM_005252829.1:c.1339C>G	XM_005252830.1:c.1066C>G
BT-20	chr11	9917545	A	G	SBF2, SBF2	p.L381S, p.L625S	63	21	25	NM_030962.3:c.1874T>C	XM_005253154.1:c.1874T>C	XM_005253155.1:c.1745T>C	XM_005253156.1:c.1874T>C	XR_242853.1:n.174-19608A>G
BT-20	chr11	10673739	T	C	MRVI1, MRVI1	p.I11V, p.I11V	2	324	99.3865	NM_001098579.1:c.31A>G	NM_001098579.2:c.31A>G	NM_001100163.1:c.-48-18121A>G	NM_001100163.2:c.-48-18121A>G	NM_001100167.1:c.-774-10A>G	NM_001100167.2:c.-777-10A>G	NM_001206880.1:c.68-10A>G	NM_001206881.1:c.-667-18121A>G	NM_130385.2:c.-48-18121A>G	NM_130385.3:c.68-10A>G	XM_005252733.1:c.173-10A>G	XM_005252734.1:c.68-10A>G	XM_005252735.1:c.68-10A>G	XM_005252736.1:c.-89-10A>G	XM_005252737.1:c.-89-10A>G	XM_005252738.1:c.-89-10A>G	XM_005252739.1:c.-89-10A>G	XM_005252740.1:c.-89-10A>G	XM_005252741.1:c.-89-10A>G	XM_005252742.1:c.-89-10A>G	XM_005252743.1:c.-720-18121A>G	XM_005252744.1:c.173-10A>G	XR_242776.1:n.69-10A>G
BT-20	chr11	11986061	T	C	DKK3, DKK3, DKK3, DKK3, DKK3	p.R349G, p.R335G, p.R335G, p.R335G, p.R307G	0	177	100	NM_001018057.1:c.1003A>G	NM_013253.4:c.1003A>G	NM_015881.5:c.1003A>G	XM_005252866.1:c.1234A>G
BT-20	chr11	12315186	G	A	MICALCL	p.V70I	159	77	32.6271	NM_032867.2:c.208G>A	XM_005253178.1:c.208G>A
BT-20	chr11	12315891	G	A	MICALCL	p.A305T	0	226	100	NM_032867.2:c.913G>A	XM_005253178.1:c.913G>A
BT-20	chr11	12315915	A	G	MICALCL	p.S313G	230	63	21.5017	NM_032867.2:c.937A>G	XM_005253178.1:c.937A>G
BT-20	chr11	14991539	T	C	CALCA, CALCA, CALCA	p.N57D, p.N57D, p.N57D	0	354	100	NM_001033952.1:c.169A>G	NM_001033952.2:c.169A>G	NM_001033953.1:c.169A>G	NM_001033953.2:c.169A>G	NM_001741.2:c.169A>G	XM_005253133.1:c.169A>G	XM_005253134.1:c.169A>G
BT-20	chr11	15243059	G	A	INSC, INSC, INSC, INSC, INSC, INSC	p.D286N, p.D333N, p.D286N, p.D244N, p.D286N, p.D321N	82	208	71.7241	NM_001031853.3:c.997G>A	NM_001031853.4:c.997G>A	NM_001042536.1:c.856G>A	NM_001042536.2:c.856G>A	NM_001278313.1:c.856G>A	NM_001278314.1:c.961G>A	NM_001278315.1:c.856G>A	NM_001278316.1:c.730G>A	XM_005252911.1:c.262G>A
BT-20	chr11	17333663	G	A	NUCB2, NUCB2, NUCB2	p.S303N, p.S303N, p.S303N	0	56	100	NM_005013.2:c.908G>A	XM_005252941.1:c.908G>A	XM_005252942.1:c.908G>A	XM_005252943.1:c.908G>A	XM_005252944.1:c.908G>A	XM_005252945.1:c.908G>A	XM_005252946.1:c.908G>A	XM_005252947.1:c.908G>A	XM_005252948.1:c.908G>A	XM_005252949.1:c.908G>A
BT-20	chr11	17390443	C	A	B7H6	p.H264N	32	49	60.4938	NR_026750.1:n.990C>A	NM_001202439.1:c.790C>A	XR_242803.1:n.1028C>A
BT-20	chr11	17408630	C	T	KCNJ11, KCNJ11	p.V337I, p.V250I	0	388	100	NM_000525.3:c.1009G>A	NM_001166290.1:c.748G>A	XM_005252910.1:c.838G>A
BT-20	chr11	17409572	T	C	KCNJ11	p.K23E	0	48	100	NM_000525.3:c.67A>G	NM_001166290.1:c.-16-179A>G	XM_005252910.1:c.67A>G	NM_000352.3:c.*4966A>G	XM_005253088.1:c.*4966A>G
BT-20	chr11	17414570	C	T	ABCC8	p.V1572I	176	403	69.6028	NM_000525.3:c.-4932G>A	NM_001166290.1:c.-3866G>A	XM_005252910.1:c.-4932G>A	NM_000352.3:c.4714G>A	XM_005253088.1:c.4717G>A
BT-20	chr11	17519742	C	G	USH1C, USH1C, USH1C, USH1C	p.E483D, p.E519D, p.E500D, p.E819D	133	218	62.1083	NM_005709.2:c.1557G>C	NM_005709.3:c.1557G>C	NM_153676.2:c.2457G>C	NM_153676.3:c.2457G>C	XM_005252725.1:c.1500G>C	XM_005252726.1:c.1353G>C
BT-20	chr11	18195051	T	C	MRGPRX4	p.L83S	0	483	100	NM_054032.2:c.248T>C	NM_054032.3:c.248T>C
BT-20	chr11	18253176	C	T	SAA4, SAA2-SAA4	p.C89Y, p.C167Y	0	486	100	NM_001199744.1:c.500G>A	NM_006512.2:c.266G>A	NM_006512.3:c.266G>A
BT-20	chr11	18305355	C	T	HPS5, HPS5, HPS5	p.M1015I, p.M901I, p.M901I	46	85	64.8855	NM_007216.3:c.2703G>A	NM_181507.1:c.3045G>A	NM_181508.1:c.2703G>A	XM_005252761.1:c.3045G>A	XM_005252762.1:c.3045G>A	XM_005252763.1:c.2703G>A	XM_005252764.1:c.2703G>A	XM_005252765.1:c.2484G>A	XM_005252766.1:c.2484G>A	XM_005253061.1:c.231-1027C>T
BT-20	chr11	18727448	T	C	IGSF22	p.T1276A	75	141	65.2778	NM_153347.1:c.*3892T>C	NM_173588.2:c.*722A>G	NM_173588.3:c.3826A>G	XR_242793.1:n.3624A>G
BT-20	chr11	18735947	T	C	IGSF22	p.M559V	0	429	100	NM_173588.2:c.1675A>G	NM_173588.3:c.1675A>G	XR_242793.1:n.1865A>G
BT-20	chr11	18737095	C	T	IGSF22	p.R472Q	0	448	100	NM_173588.2:c.1415G>A	NM_173588.3:c.1415G>A	XR_242793.1:n.1605G>A
BT-20	chr11	18743180	C	G	IGSF22	p.A94P	77	150	66.0793	NM_173588.2:c.280G>C	NM_173588.3:c.280G>C	XR_242793.1:n.470G>C
BT-20	chr11	19077765	T	C	MRGPRX2, MRGPRX2	p.N62S, p.N62S	287	158	35.5056	NM_054030.2:c.185A>G
BT-20	chr11	19167850	A	G	ZDHHC13	p.K99R	53	26	32.9114	NM_001001483.1:c.-95+1A>G	NM_001001483.2:c.-95A>G	NM_019028.2:c.296A>G	XM_005252995.1:c.296A>G	XM_005252996.1:c.-95A>G
BT-20	chr11	19184916	A	G	ZDHHC13, ZDHHC13	p.Y262C, p.Y392C	173	89	33.9695	NM_001001483.1:c.785A>G	NM_001001483.2:c.785A>G	NM_019028.2:c.1175A>G	XM_005252995.1:c.1175A>G	XM_005252996.1:c.785A>G
BT-20	chr11	20124915	G	A	NAV2, NAV2, NAV2, NAV2, NAV2, NAV2, NAV2	p.E1242K, p.E823K, p.E2234K, p.E2181K, p.E2178K, p.E616K, p.E2114K	397	192	32.5976	NM_001111018.1:c.6340G>A	NM_001111019.1:c.3724G>A	NM_001111019.2:c.3724G>A	NM_001244963.1:c.6709G>A	NM_145117.4:c.6532G>A	NM_182964.5:c.6541G>A	XM_005253212.1:c.3799G>A	XM_005253213.1:c.3724G>A	XM_005253214.1:c.3688G>A	XM_005253215.1:c.3538G>A
BT-20	chr11	20404613	T	G	HTATIP2, HTATIP2, HTATIP2, HTATIP2	p.S197R, p.S197R, p.S197R, p.S231R	0	181	100	NM_001145166.1:c.-4680T>G	NM_001145167.1:c.-4775T>G	NM_005788.3:c.-4680T>G	XM_005252730.1:c.-4729T>G	NM_001098520.1:c.693T>G	NM_001098521.1:c.591T>G	NM_001098522.1:c.591T>G	NM_006410.4:c.591T>G
BT-20	chr11	20529886	G	A	PRMT3, PRMT3, PRMT3	p.S446N, p.S508N, p.S431N	0	145	100	NM_001145166.1:c.1337G>A	NM_001145167.1:c.1292G>A	NM_005788.3:c.1523G>A	XM_005252730.1:c.1424G>A
BT-20	chr11	20623042	T	C	SLC6A5	p.F124S	186	339	64.5714	XM_928515.4:c.*4875T>C	NM_004211.3:c.371T>C	XM_005253225.1:c.-193T>C
BT-20	chr11	20623156	C	G	SLC6A5	p.A162G	0	166	100	XM_928515.4:c.*4989C>G	NM_004211.3:c.485C>G	XM_005253225.1:c.-79C>G
BT-20	chr11	20676346	C	T	SLC6A5, SLC6A5	p.P541S, p.P776S	173	342	66.4078	NM_004211.3:c.2326C>T	XM_005253225.1:c.1624C>T
BT-20	chr11	20805286	G	A	NELL1, NELL1, NELL1, NELL1	p.R110Q, p.R82Q, p.R82Q, p.R82Q	121	229	65.4286	NM_006157.3:c.245G>A	NM_201551.1:c.245G>A	XM_005252939.1:c.329G>A	XM_005252940.1:c.245G>A
BT-20	chr11	21392487	C	T	NELL1	p.A156V	105	182	63.4146	NM_006157.3:c.1638C>T	NM_201551.1:c.1638C>T	XM_005252939.1:c.1722C>T	XM_005252940.1:c.1467C>T
BT-20	chr11	22271870	A	T	ANO5, ANO5	p.L321F, p.L322F	144	256	64	NM_001142649.1:c.963A>T	NM_213599.2:c.966A>T	XM_005252820.1:c.1446A>T	XM_005252821.1:c.1443A>T	XM_005252822.1:c.888A>T	XM_005252823.1:c.885A>T
BT-20	chr11	22646660	C	A	FANCF	p.G233W	117	49	29.5181	NM_022725.3:c.697G>T
BT-20	chr11	26586801	G	A	MUC15, MUC15, MUC15	p.T229I, p.T202I, p.T229I	117	71	37.766	NM_001135091.1:c.686C>T	NM_001135092.1:c.686C>T	NM_145650.3:c.605C>T	XM_005252799.1:c.953C>T	XM_005252800.1:c.953C>T	NM_031418.2:c.1447+5475G>A	XM_005253063.1:c.1630+5475G>A	XM_005253064.1:c.1009+5475G>A
BT-20	chr11	27679916	C	T	BDNF, BDNF, BDNF, BDNF, BDNF, BDNF, BDNF, BDNF, BDNF, BDNF, BDNF, BDNF, BDNF, BDNF, BDNF, BDNF, BDNF	p.V66M, p.V66M, p.V66M, p.V66M, p.V66M, p.V95M, p.V66M, p.V81M, p.V66M, p.V74M, p.V66M, p.V66M, p.V148M, p.V66M, p.V66M, p.V66M, p.V66M	188	350	65.0558	NR_002832.2:n.503C>T	NR_033312.1:n.434C>T	NR_033313.1:n.434C>T	NR_033314.1:n.503C>T	NR_033315.1:n.434C>T	XR_242807.1:n.355C>T	XR_242808.1:n.352C>T	XR_242809.1:n.224-802C>T	NM_001143805.1:c.196G>A	NM_001143806.1:c.196G>A	NM_001143807.1:c.196G>A	NM_001143808.1:c.196G>A	NM_001143809.1:c.283G>A	NM_001143810.1:c.442G>A	NM_001143811.1:c.196G>A	NM_001143812.1:c.196G>A	NM_001143813.1:c.196G>A	NM_001143814.1:c.196G>A	NM_001143815.1:c.196G>A	NM_001143816.1:c.196G>A	NM_001709.4:c.196G>A	NM_170731.4:c.220G>A	NM_170732.4:c.196G>A	NM_170733.3:c.196G>A	NM_170734.3:c.241G>A	NM_170735.5:c.196G>A	XM_005253060.1:c.442G>A	NR_002832.1:n.522C>T
BT-20	chr11	28057957	T	C	KIF18A	p.I735V	40	84	67.7419	NM_031217.3:c.2203A>G
BT-20	chr11	32954344	G	A	QSER1	p.V385I	0	66	100	NM_001076786.1:c.1153G>A	XM_005253136.1:c.1153G>A
BT-20	chr11	32956244	A	G	QSER1, QSER1, QSER1	p.N1018S, p.N779S, p.N523S	0	203	100	NM_001076786.1:c.3053A>G	XM_005253136.1:c.3053A>G
BT-20	chr11	33079580	A	G	TCP11L1, TCP11L1, TCP11L1	p.K178R, p.K178R, p.K178R	415	168	28.8165	NM_001145541.1:c.533A>G	NM_018393.3:c.533A>G
BT-20	chr11	33370827	C	G	HIPK3, HIPK3, HIPK3	p.P913R, p.P913R, p.P934R	131	50	27.6243	NM_001048200.1:c.2738C>G	NM_001048200.2:c.2738C>G	NM_001278162.1:c.2738C>G	NM_001278163.1:c.2738C>G	NM_005734.3:c.2801C>G	NM_005734.4:c.2801C>G	XM_005252727.1:c.2915C>G	XM_005252728.1:c.2852C>G	XM_005252729.1:c.2801C>G
BT-20	chr11	34152939	T	C	NAT10, NAT10	p.Y389H, p.Y461H	0	84	100	NM_001144030.1:c.1165T>C	NM_024662.2:c.1381T>C	XM_005252999.1:c.1381T>C
BT-20	chr11	34664212	A	C	EHF, EHF, EHF, EHF	p.N12T, p.N15T, p.N12T, p.N34T	11	5	31.25	NM_001206615.1:c.35A>C	NM_001206616.1:c.101A>C	NM_012153.3:c.35A>C	NM_012153.4:c.35A>C	NM_012153.5:c.35A>C	XM_005252857.1:c.101A>C	XM_005252858.1:c.68A>C	XM_005252859.1:c.44A>C	XM_005252860.1:c.35A>C	XM_005252861.1:c.101A>C	XM_005252862.1:c.35A>C
BT-20	chr11	34916657	C	T	APIP, APIP	p.D20N, p.D37N	0	384	100	NM_015957.2:c.58G>A	XM_005252959.1:c.109G>A
BT-20	chr11	34969112	A	G	PDHX, PDHX, PDHX	p.T101A, p.T86A, p.T101A	0	179	100	NM_001135024.1:c.256A>G	NM_001166158.1:c.301A>G	NM_003477.2:c.301A>G
BT-20	chr11	35226155	A	G	CD44, CD44	p.K374R, p.K417R	293	142	32.6437	NM_000610.3:c.1250A>G	NM_001001389.1:c.1121A>G	NM_001001390.1:c.668-3497A>G	NM_001001391.1:c.668-10244A>G	NM_001001392.1:c.234-17097A>G	NM_001202555.1:c.668-6638A>G	NM_001202556.1:c.667+14543A>G	NM_001202557.1:c.668-10244A>G	XM_005253231.1:c.1253A>G	XM_005253232.1:c.1253A>G	XM_005253233.1:c.1133A>G	XM_005253234.1:c.1133A>G	XM_005253235.1:c.1124A>G	XM_005253236.1:c.995A>G	XM_005253237.1:c.995A>G	XM_005253238.1:c.764A>G	XM_005253239.1:c.923-3497A>G	XM_005253240.1:c.794-3497A>G	XM_005253241.1:c.668-3497A>G	XM_005253242.1:c.1121A>G
BT-20	chr11	35229673	T	C	CD44, CD44, CD44, CD44, CD44	p.I230T, p.I43T, p.I436T, p.I7T, p.I479T	124	72	36.7347	NM_000610.3:c.1436T>C	NM_001001389.1:c.1307T>C	NM_001001390.1:c.689T>C	NM_001001391.1:c.668-6726T>C	NM_001001392.1:c.234-13579T>C	NM_001202555.1:c.668-3120T>C	NM_001202556.1:c.668-11190T>C	NM_001202557.1:c.668-6726T>C	XM_005253231.1:c.1439T>C	XM_005253232.1:c.1436T>C	XM_005253233.1:c.1319T>C	XM_005253234.1:c.1316T>C	XM_005253235.1:c.1310T>C	XM_005253236.1:c.1181T>C	XM_005253237.1:c.1178T>C	XM_005253238.1:c.950T>C	XM_005253239.1:c.944T>C	XM_005253240.1:c.815T>C	XM_005253241.1:c.689T>C	XM_005253242.1:c.*2286T>C	XR_109040.1:n.*1917A>G
BT-20	chr11	36595128	C	T	RAG1, RAG1	p.H92Y, p.H92Y	243	140	36.5535	NM_000448.2:c.274C>T	XM_005253041.1:c.274C>T
BT-20	chr11	36595600	A	G	RAG1, RAG1	p.H249R, p.H249R	396	228	36.5385	NM_000448.2:c.746A>G	XM_005253041.1:c.746A>G
BT-20	chr11	36596200	G	A	RAG1, RAG1	p.R449K, p.R449K	145	284	66.2005	NM_000448.2:c.1346G>A	XM_005253041.1:c.1346G>A
BT-20	chr11	36597313	A	G	RAG1, RAG1	p.K820R, p.K820R	420	172	29.0541	NM_000448.2:c.2459A>G	XM_005253041.1:c.2459A>G
BT-20	chr11	36680719	G	A	C11orf74, C11orf74	p.E143K, p.E217K	203	62	23.3962	NM_001276722.1:c.649G>A	NM_001276723.1:c.649G>A	NM_001276724.1:c.649G>A	NM_001276725.1:c.427G>A	NM_001276726.1:c.427G>A	NM_001276727.1:c.427G>A	NM_138787.2:c.649G>A	NM_138787.3:c.649G>A	NR_077243.1:n.874G>A
BT-20	chr11	43876698	C	T	HSD17B12	p.S280L	37	46	55.4217	NM_016142.2:c.839C>T	XM_005252960.1:c.836C>T	XM_005252961.1:c.617C>T	XR_109045.1:n.*3583G>A
BT-20	chr11	44080210	T	C	ACCSL, ACCSL	p.C529R, p.C348R	169	145	46.1783	NM_001031854.2:c.1585T>C	XM_005252915.1:c.1042T>C
BT-20	chr11	44104981	C	T	ACCS, ACCS	p.P421L, p.P421L	75	52	40.9449	NM_001127219.1:c.1262C>T	NM_032592.3:c.1262C>T	XM_005253170.1:c.1262C>T	XM_005253171.1:c.1254+120C>T	XM_005253172.1:c.872C>T	XM_005253173.1:c.557C>T
BT-20	chr11	44331309	G	A	ALX4	p.P102S	4	10	71.4286	NM_021926.2:c.304C>T	NM_021926.3:c.304C>T	XR_242817.1:n.427C>T
BT-20	chr11	44331509	C	G	ALX4	p.R35T	48	30	38.4615	NM_021926.2:c.104G>C	NM_021926.3:c.104G>C	XR_242817.1:n.227G>C
BT-20	chr11	44640268	A	G	CD82, CD82	p.I241V, p.I216V	125	132	51.3619	NM_001024844.1:c.646A>G	NM_002231.3:c.721A>G
BT-20	chr11	44940828	G	A	TSPAN18, TSPAN18	p.V133I, p.V133I	117	90	43.4783	NM_001031730.1:c.397G>A	NM_130783.3:c.397G>A	NM_130783.4:c.397G>A	XM_005253217.1:c.427G>A	XR_242833.1:n.858-15387C>T
BT-20	chr11	46893108	T	C	LRP4	p.S1554G	0	123	100	NR_038909.1:n.198-1517T>C	XR_109049.1:n.203-1517T>C	NM_002334.2:c.4660A>G	NM_002334.3:c.4660A>G	XM_005252923.1:c.4660A>G
BT-20	chr11	46898771	T	C	LRP4	p.I1086V	1	299	99.6667	NR_038909.1:n.*2804T>C	XR_109049.1:n.*2804T>C	NM_002334.2:c.3256A>G	NM_002334.3:c.3256A>G	XM_005252923.1:c.3256A>G
BT-20	chr11	47431728	A	G	SLC39A13, SLC39A13, SLC39A13	p.E28G, p.E28G, p.E28G	0	107	100	NM_001128225.1:c.83A>G	NM_001128225.2:c.83A>G	NM_152264.3:c.83A>G	NM_152264.4:c.83A>G	XM_005253221.1:c.83A>G	XM_005253222.1:c.83A>G	XM_005253223.1:c.83A>G	XM_005253224.1:c.83A>G	XR_242832.1:n.493A>G
BT-20	chr11	47609867	G	A	FAM180B	p.A145T	0	49	100	XM_002343059.1:c.-3819C>T	NM_001164379.1:c.433G>A	XM_374880.4:c.556G>A	NM_004551.1:c.*3834G>A	NM_004551.2:c.*3834G>A	NM_031909.2:c.*1506C>T
BT-20	chr11	47640429	G	C	MTCH2, MTCH2	p.P142A, p.P290A	85	93	52.2472	NM_014342.3:c.868C>G	XM_005252841.1:c.841C>G	XM_005252842.1:c.424C>G
BT-20	chr11	47701528	C	A	AGBL2, AGBL2, AGBL2	p.M671I, p.M633I, p.M615I	84	70	45.4545	NM_024783.2:c.2013G>T	NM_024783.3:c.2013G>T	XM_005253137.1:c.2013G>T	XM_005253138.1:c.1899G>T	XM_005253139.1:c.1899G>T	XM_005253140.1:c.1899G>T	XM_005253141.1:c.*2035G>T	XR_242823.1:n.2602G>T	XR_242824.1:n.2445G>T
BT-20	chr11	47857265	C	A	NUP160, NUP160	p.A347S, p.A347S	0	2	100	NM_015231.1:c.1039G>T
BT-20	chr11	48145375	A	C	PTPRJ, PTPRJ	p.Q276P, p.Q276P	36	42	53.8462	NM_001098503.1:c.827A>C	NM_002843.3:c.827A>C	XM_005253038.1:c.932A>C
BT-20	chr11	48146622	G	A	PTPRJ, PTPRJ	p.R326Q, p.R326Q	96	117	54.9296	NM_001098503.1:c.977G>A	NM_002843.3:c.977G>A	XM_005253038.1:c.1082G>A
BT-20	chr11	48166267	G	C	PTPRJ	p.E872D	145	135	48.2143	XM_002343061.1:c.-4944C>G	NM_002843.3:c.2616G>C	XM_005253038.1:c.2721G>C
BT-20	chr11	48238549	G	A	OR4B1	p.C63Y	116	145	55.5556	NM_001005470.1:c.188G>A
BT-20	chr11	48239182	C	A	OR4B1	p.T274K	11	7	38.8889	NM_001005470.1:c.821C>A
BT-20	chr11	48285842	A	G	OR4X1	p.R144G	0	240	100	NM_001004726.1:c.430A>G
BT-20	chr11	48286231	T	A	OR4X1	p.Y273X	19	27	58.6957	NM_001004726.1:c.819T>A
BT-20	chr11	48286256	C	T	OR4X1	p.P282S	53	54	50.4673	NM_001004726.1:c.844C>T
BT-20	chr11	48346791	C	T	OR4C3	p.S100F	157	63	28.6364	NM_001004702.1:c.299C>T
BT-20	chr11	48347267	T	C	OR4C3	p.C259R	113	74	39.5722	NM_001004702.1:c.775T>C
BT-20	chr11	48367073	A	C	OR4C45	p.F249C	1	432	99.7691	NM_001005513.1:c.746T>G
BT-20	chr11	48367097	A	G	OR4C45	p.I241T	214	104	32.7044	NM_001005513.1:c.722T>C
BT-20	chr11	48367311	T	C	OR4C45	p.N170D	307	272	46.9775	NM_001005513.1:c.508A>G
BT-20	chr11	55322638	C	T	OR4C15	p.R286C	112	116	50.8772	NM_001001920.1:c.856C>T
BT-20	chr11	55340318	G	A	OR4C16	p.V239I	95	121	56.0185	NM_001004701.2:c.715G>A
BT-20	chr11	55406022	C	G	OR4P4	p.Y63X	62	74	54.4118	NM_001004124.1:c.189C>G
BT-20	chr11	55418693	T	C	OR4S2	p.F105S	111	116	51.1013	NM_001004059.2:c.314T>C
BT-20	chr11	55541098	G	A	OR5D13	p.C62Y	0	79	100	NM_001001967.1:c.185G>A
BT-20	chr11	55563336	A	T	OR5D14	p.Q102L	53	58	52.2523	NM_001004735.1:c.305A>T
BT-20	chr11	55563776	T	G	OR5D14	p.S249A	0	274	100	NM_001004735.1:c.745T>G
BT-20	chr11	55563900	T	C	OR5D14	p.L290P	88	92	51.1111	NM_001004735.1:c.869T>C
BT-20	chr11	55587511	A	G	OR5D18	p.N136D	0	268	100	NM_001001952.1:c.406A>G
BT-20	chr11	55587587	C	T	OR5D18	p.T161M	95	67	41.358	NM_001001952.1:c.482C>T
BT-20	chr11	55606693	G	A	OR5D16	p.A156T	99	122	55.2036	NM_001005496.1:c.466G>A
BT-20	chr11	55761221	C	T	OR5F1	p.S294N	0	35	100	NM_003697.1:c.881G>A
BT-20	chr11	56000403	C	G	OR5T2	p.V87L	28	38	57.5758	NM_001004746.1:c.259G>C
BT-20	chr11	56058535	C	T	OR8H1	p.G2S	53	39	42.3913	NM_001005199.1:c.4G>A
BT-20	chr11	56086147	T	G	OR8K3	p.L122R	91	91	50	NM_001005202.1:c.365T>G
BT-20	chr11	56113516	T	C	OR8K1	p.M1T	114	99	46.4789	NM_001002907.1:c.2T>C
BT-20	chr11	56113575	A	G	OR8K1	p.M21V	49	45	47.8723	NM_001002907.1:c.61A>G
BT-20	chr11	56113593	C	A	OR8K1	p.P27T	49	44	47.3118	NM_001002907.1:c.79C>A
BT-20	chr11	56143158	A	G	OR8U8	p.H20R	20	16	44.4444	NM_001005204.1:c.59A>G	NM_001013356.1:c.59A>G
BT-20	chr11	56143434	C	G	OR8U8	p.S112C	49	64	56.6372	NM_001005204.1:c.335C>G	NM_001013356.1:c.335C>G
BT-20	chr11	56143592	C	T	OR8U8	p.R165C	38	53	58.2418	NM_001005204.1:c.493C>T	NM_001013356.1:c.493C>T
BT-20	chr11	56184888	G	A	OR5R1	p.A274V	210	191	47.6309	NM_001004744.1:c.821C>T	NM_001013356.1:c.853+40926G>A
BT-20	chr11	56185327	T	C	OR5R1	p.S128G	31	16	34.0426	NM_001004744.1:c.382A>G	NM_001013356.1:c.853+41365T>C
BT-20	chr11	56185345	A	G	OR5R1	p.C122R	0	47	100	NM_001004744.1:c.364T>C	NM_001013356.1:c.853+41383A>G
BT-20	chr11	56185689	A	G	OR5R1	p.I7T	7	12	63.1579	NM_001004744.1:c.20T>C	NM_001013356.1:c.853+41727A>G
BT-20	chr11	56310222	C	T	OR5M11	p.S171N	43	51	54.2553	NM_001013356.1:c.853+166260C>T	NM_001005245.1:c.512G>A
BT-20	chr11	56409010	A	T	OR5AP2	p.D302E	11	6	35.2941	NM_001013356.1:c.854-99498A>T	NM_001002925.1:c.906T>A
BT-20	chr11	56409603	C	T	OR5AP2	p.A105T	156	170	52.1472	NM_001013356.1:c.854-98905C>T	NM_001002925.1:c.313G>A
BT-20	chr11	56431216	C	T	OR5AR1	p.Q19X	65	59	47.5806	NM_001013356.1:c.854-77292C>T	NM_001004730.1:c.55C>T
BT-20	chr11	56468020	T	C	OR9G9	p.C53R	37	112	75.1678	NM_001013356.1:c.854-40488T>C	NM_001005213.1:c.157T>C	NM_001013358.1:c.157T>C
BT-20	chr11	56468021	G	A	OR9G9	p.C53Y	93	56	37.5839	NM_001013356.1:c.854-40487G>A	NM_001005213.1:c.158G>A	NM_001013358.1:c.158G>A
BT-20	chr11	56468047	A	G	OR9G9	p.T62A	7	3	30	NM_001013356.1:c.854-40461A>G	NM_001005213.1:c.184A>G	NM_001013358.1:c.184A>G
BT-20	chr11	56468048	C	T	OR9G9	p.T62I	0	9	100	NM_001013356.1:c.854-40460C>T	NM_001005213.1:c.185C>T	NM_001013358.1:c.185C>T
BT-20	chr11	56468111	C	T	OR9G9	p.T83I	143	116	44.7876	NM_001013356.1:c.854-40397C>T	NM_001005213.1:c.248C>T	NM_001013358.1:c.248C>T
BT-20	chr11	56468155	T	G	OR9G9	p.C98G	319	124	27.991	NM_001013356.1:c.854-40353T>G	NM_001005213.1:c.292T>G	NM_001013358.1:c.292T>G
BT-20	chr11	56510672	T	C	OR9G4	p.N206D	0	67	100	NM_001005284.1:c.616A>G	NM_001013356.1:c.*2112T>C
BT-20	chr11	56756664	G	A	OR5AK2	p.M92I	0	49	100	NM_001005323.1:c.276G>A
BT-20	chr11	57147016	A	G	PRG3	p.I109T	0	134	100	NM_006093.3:c.326T>C
BT-20	chr11	57569279	G	A	CTNND1, CTNND1, CTNND1, CTNND1, CTNND1, CTNND1, CTNND1, CTNND1, CTNND1, CTNND1, CTNND1, CTNND1, CTNND1, CTNND1, CTNND1, CTNND1, CTNND1, CTNND1, CTNND1, CTNND1, CTNND1, CTNND1, CTNND1, CTNND1, CTNND1, CTNND1, CTNND1, CTNND1, CTNND1, CTNND1, CTNND1	p.R21Q, p.R344Q, p.R243Q, p.R344Q, p.R344Q, p.R344Q, p.R290Q, p.R290Q, p.R243Q, p.R344Q, p.R243Q, p.R290Q, p.R344Q, p.R243Q, p.R290Q, p.R344Q, p.R344Q, p.R21Q, p.R243Q, p.R344Q, p.R21Q, p.R21Q, p.R290Q, p.R243Q, p.R21Q, p.R290Q, p.R243Q, p.R290Q, p.R344Q, p.R21Q, p.R243Q	84	106	55.7895	NM_001085458.1:c.1031G>A	NM_001085459.1:c.1031G>A	NM_001085460.1:c.1031G>A	NM_001085461.1:c.1031G>A	NM_001085462.1:c.1031G>A	NM_001085463.1:c.728G>A	NM_001085464.1:c.728G>A	NM_001085465.1:c.728G>A	NM_001085466.1:c.728G>A	NM_001085467.1:c.728G>A	NM_001085468.1:c.728G>A	NM_001085469.1:c.728G>A	NM_001206883.1:c.869G>A	NM_001206884.1:c.869G>A	NM_001206885.1:c.1031G>A	NM_001206886.1:c.869G>A	NM_001206887.1:c.869G>A	NM_001206888.1:c.869G>A	NM_001206889.1:c.869G>A	NM_001206890.1:c.728G>A	NM_001206891.1:c.869G>A	NM_001331.2:c.1031G>A	XM_005273785.1:c.1214G>A	XM_005273786.1:c.1214G>A	XM_005273787.1:c.1214G>A	XM_005273788.1:c.1214G>A	XM_005273789.1:c.1214G>A	XM_005273790.1:c.1031G>A	XM_005273791.1:c.1031G>A	XM_005273792.1:c.1031G>A	XM_005273793.1:c.62G>A	XM_005273794.1:c.62G>A	XM_005273795.1:c.62G>A	XM_005273796.1:c.62G>A	XM_005273797.1:c.62G>A	NR_037646.1:n.1590G>A
BT-20	chr11	57958497	T	C	OR9Q2	p.C179R	164	173	51.3353	NM_001005283.1:c.535T>C	NM_001005283.2:c.535T>C
BT-20	chr11	57982229	A	G	OR1S1	p.S5G	0	91	100	NM_001004458.1:c.13A>G
BT-20	chr11	57982832	T	A	OR1S1	p.L206M	60	36	37.5	NM_001004458.1:c.616T>A
BT-20	chr11	57982896	G	T	OR1S1	p.S227I	48	103	68.2119	NM_001004458.1:c.680G>T
BT-20	chr11	57996312	C	G	OR10Q1	p.E12D	0	95	100	NM_001004471.1:c.36G>C	NM_001004471.2:c.36G>C
BT-20	chr11	58034543	C	T	OR10W1	p.R263Q	119	122	50.6224	NM_207374.2:c.788G>A	NM_207374.3:c.788G>A
BT-20	chr11	58034840	C	T	OR10W1	p.G164D	92	83	47.4286	NM_207374.2:c.491G>A	NM_207374.3:c.491G>A
BT-20	chr11	58125620	T	C	OR5B17	p.Y308C	100	114	53.271	NM_001005489.1:c.923A>G
BT-20	chr11	58126305	A	T	OR5B17	p.L80I	263	242	47.9208	NM_001005489.1:c.238T>A
BT-20	chr11	58169996	T	C	OR5B3	p.K296R	28	21	42.8571	NM_001005469.1:c.887A>G
BT-20	chr11	58170143	C	G	OR5B3	p.G247A	169	177	51.1561	NM_001005469.1:c.740G>C
BT-20	chr11	58170291	T	C	OR5B3	p.I198V	34	45	56.962	NM_001005469.1:c.592A>G
BT-20	chr11	58170342	C	T	OR5B3	p.A181T	97	99	50.5102	NM_001005469.1:c.541G>A
BT-20	chr11	58170374	T	C	OR5B3	p.N170S	104	96	48	NM_001005469.1:c.509A>G
BT-20	chr11	58170738	A	G	OR5B3	p.W49R	99	92	48.1675	NM_001005469.1:c.145T>C
BT-20	chr11	58206703	C	T	OR5B12	p.A308T	14	13	48.1481	NM_001004733.1:c.922G>A	NM_001004733.2:c.922G>A
BT-20	chr11	58207204	A	G	OR5B12	p.C141R	0	452	100	NM_001004733.1:c.421T>C	NM_001004733.2:c.421T>C
BT-20	chr11	58478084	T	C	GLYAT, GLYAT	p.N156S, p.N156S	0	199	100	NM_005838.3:c.467A>G	NM_201648.2:c.467A>G
BT-20	chr11	58978940	C	T	MPEG1	p.A467T	146	138	48.5915	NM_015177.1:c.*6558C>T	NM_001039396.1:c.1399G>A
BT-20	chr11	59189912	G	A	OR5A2	p.P172L	62	67	51.938	NM_001001954.1:c.515C>T
BT-20	chr11	59211188	G	A	OR5A1	p.D183N	198	199	50.1259	NM_001004728.1:c.547G>A
BT-20	chr11	59224608	A	G	OR4D6	p.M59V	121	109	47.3913	NM_001004708.1:c.175A>G
BT-20	chr11	59224765	A	C	OR4D6	p.D111A	90	87	49.1525	NM_001004708.1:c.332A>C
BT-20	chr11	59224885	G	C	OR4D6	p.S151T	103	117	53.1818	NM_001004708.1:c.452G>C
BT-20	chr11	59225221	T	C	OR4D6	p.M263T	70	90	56.25	NM_001004708.1:c.788T>C
BT-20	chr11	59271637	T	C	OR4D11	p.F197L	0	164	100	NM_001004706.1:c.589T>C
BT-20	chr11	59480951	T	C	OR10V1	p.Q123R	0	133	100	NM_001005324.1:c.368A>G
BT-20	chr11	60102384	A	G	MS4A6E	p.I6V	3	7	70	NM_139249.2:c.16A>G
BT-20	chr11	60265002	C	T	MS4A12, MS4A12, MS4A12	p.Q71X, p.Q71X, p.Q71X	87	45	34.0909	NM_001164470.1:c.211C>T	NM_017716.1:c.211C>T	NM_017716.2:c.211C>T
BT-20	chr11	60285575	A	G	MS4A13, MS4A13, MS4A13	p.I7V, p.I7V, p.I7V	0	112	100	NM_001012417.2:c.19A>G	NM_001100909.1:c.19A>G	NM_001278320.1:c.19A>G
BT-20	chr11	60291413	C	T	MS4A13, MS4A13	p.P58L, p.P58L	0	52	100	NM_001012417.2:c.173C>T	NM_001100909.1:c.173C>T	NM_001278320.1:c.130-5425C>T
BT-20	chr11	60531264	A	G	MS4A15, MS4A15	p.S20G, p.S20G	112	84	42.8571	NM_001098835.1:c.58A>G	NM_001278242.1:c.58A>G	NM_152717.2:c.-20-3776A>G	NR_103481.1:n.278A>G
BT-20	chr11	60531346	T	G	MS4A15, MS4A15	p.L47R, p.L47R	104	102	49.5146	NM_001098835.1:c.140T>G	NM_001278242.1:c.140T>G	NM_152717.2:c.-20-3694T>G	NR_103481.1:n.360T>G
BT-20	chr11	60637164	C	T	ZP1	p.T158I	69	64	48.1203	NM_207341.2:c.473C>T
BT-20	chr11	60703777	G	A	TMEM132A, TMEM132A	p.E825K, p.E824K	169	165	49.4012	NM_016582.1:c.*914C>T	NM_016582.2:c.*914C>T	NR_027391.1:n.*778C>T	NM_017870.3:c.2473G>A	NM_178031.2:c.2470G>A
BT-20	chr11	60718801	C	T	SLC15A3, SLC15A3	p.A75T, p.A75T	29	29	50	NM_016582.1:c.223G>A	NM_016582.2:c.223G>A	NR_027391.1:n.457G>A
BT-20	chr11	60776186	C	T	CD6, CD6, CD6, CD6, CD6, CD6	p.T217M, p.T217M, p.T217M, p.T217M, p.T217M, p.T217M	6	6	50	NM_001254750.1:c.650C>T	NM_001254751.1:c.650C>T	NM_006725.3:c.650C>T	NM_006725.4:c.650C>T	NR_045638.1:n.875C>T
BT-20	chr11	60893235	C	T	CD5	p.A471V	90	74	45.122	NM_014207.3:c.1412C>T	NM_017966.4:c.*6057G>A	XM_005274077.1:c.*6057G>A	XM_005274078.1:c.*6057G>A	XM_005274079.1:c.*6057G>A
BT-20	chr11	60899767	A	G	VPS37C	p.L198S	0	61	100	NM_014207.3:c.*6010A>G	NM_017966.4:c.593T>C	XM_005274077.1:c.593T>C	XM_005274078.1:c.593T>C	XM_005274079.1:c.593T>C
BT-20	chr11	60906279	G	T	VPS37C, VPS37C	p.T8N, p.T8N	128	102	44.3478	NM_017966.4:c.23C>A	XM_005274077.1:c.23C>A	XM_005274078.1:c.23C>A	XM_005274079.1:c.23C>A
BT-20	chr11	61675644	T	C	RAB3IL1, RAB3IL1	p.Q49R, p.Q96R	41	18	30.5085	NM_001271686.1:c.287A>G	NM_013401.2:c.146A>G	NM_013401.3:c.146A>G	XM_005274140.1:c.287A>G	XM_005274141.1:c.164A>G
BT-20	chr11	61730553	T	C	BEST1, BEST1	p.S583P, p.S271P	56	39	41.0526	XR_078441.1:n.-4713T>C	XR_247232.1:n.-4719T>C	NM_001139443.1:c.1747T>C	NM_004183.3:c.1739+188T>C	XM_005274210.1:c.1927T>C	XM_005274211.1:c.1609T>C	XM_005274212.1:c.1609T>C	XM_005274213.1:c.1559+188T>C	XM_005274214.1:c.1478+188T>C	XM_005274215.1:c.1421+188T>C	XM_005274216.1:c.*822T>C	XM_005274217.1:c.*728T>C	XM_005274218.1:c.*822T>C	XM_005274219.1:c.*728T>C	XM_005274220.1:c.868T>C	XM_005274221.1:c.*728T>C	XR_247211.1:n.2027+188T>C	NM_002032.2:c.*1646A>G	XM_005273865.1:c.*1646A>G
BT-20	chr11	61913196	G	T	INCENP, INCENP, INCENP	p.E644D, p.E644D, p.E640D	77	84	52.1739	NM_001040694.1:c.1932G>T	NM_020238.2:c.1920G>T
BT-20	chr11	62010863	C	T	SCGB1D2	p.P53L	121	150	55.3506	NM_006551.3:c.158C>T	XM_005273715.1:c.158C>T
BT-20	chr11	62378660	G	A	EML3	p.A14V	0	159	100	NM_012200.2:c.*4513C>T	NM_012200.3:c.*4513C>T	XM_005273904.1:c.*5014C>T	NM_153265.2:c.351C>T	XM_005273876.1:c.354C>T	XM_005273877.1:c.351C>T	XM_005273878.1:c.354C>T	XM_005273879.1:c.354C>T	XM_005273880.1:c.41C>T	XM_005273881.1:c.41C>T	NM_000327.3:c.-2094G>A
BT-20	chr11	62381106	G	C	ROM1	p.G118A	0	138	100	NM_012200.2:c.*2067C>G	NM_012200.3:c.*2067C>G	XM_005273904.1:c.*2568C>G	NM_153265.2:c.-1177C>G	XM_005273876.1:c.-1177C>G	XM_005273877.1:c.-1177C>G	XM_005273878.1:c.-1177C>G	XM_005273879.1:c.-1177C>G	XM_005273880.1:c.-2326C>G	XM_005273881.1:c.-1490C>G	NM_000327.3:c.353G>C
BT-20	chr11	62400108	G	A	GANAB, GANAB, GANAB, GANAB, GANAB	p.R195C, p.R212C, p.R217C, p.R309C, p.R331C	235	208	46.9526	NM_001278192.1:c.649C>T	NM_001278193.1:c.583C>T	NM_001278194.1:c.634C>T	NM_198334.1:c.925C>T	NM_198334.2:c.925C>T	NM_198335.2:c.991C>T	NM_198335.3:c.991C>T
BT-20	chr11	62416504	C	G	INTS5	p.A350P	73	88	54.6584	NM_001278192.1:c.-2433G>C	NM_001278193.1:c.-2433G>C	NM_001278194.1:c.-2615G>C	NM_198334.1:c.-2433G>C	NM_198334.2:c.-2433G>C	NM_198335.2:c.-2433G>C	NM_198335.3:c.-2433G>C	NM_030628.1:c.1048G>C
BT-20	chr11	62434173	G	A	METTL12	p.G125S	26	9	25.7143	NM_001043229.1:c.373G>A	XM_005274232.1:c.742G>A	NM_024099.3:c.538+822C>T	XM_005274249.1:c.-1532C>T	NR_004390.1:n.*1131G>A	NM_001085372.1:c.-5045G>A	NM_001085372.2:c.-5045G>A
BT-20	chr11	62458275	T	C	BSCL2	p.K268R	57	73	56.1538	NM_203422.1:c.-1382A>G	NM_203422.2:c.-1382A>G	NM_203422.3:c.-1382A>G	NR_037946.1:n.3657A>G	NM_001122955.2:c.1137A>G	NM_001122955.3:c.1137A>G	NM_001130702.1:c.1137A>G	NM_001130702.2:c.803A>G	NM_032667.5:c.945A>G	NM_032667.6:c.945A>G	NR_037948.1:n.1739A>G	NR_037949.1:n.1745A>G	XM_005273909.1:c.1143A>G
BT-20	chr11	62543326	C	T	TAF6L, TAF6L, TAF6L	p.T24M, p.T24M, p.T24M	108	119	52.4229	NM_006473.2:c.71C>T	NM_006473.3:c.71C>T	XM_005273714.1:c.71C>T
BT-20	chr11	62569419	G	A	NXF1, NXF1, NXF1, NXF1	p.R185X, p.R48X, p.R228X, p.R185X	100	114	53.271	XM_002343090.1:c.399-1828G>A	NM_001244666.1:c.*5662C>T	NM_003164.3:c.*5522C>T	NM_003164.4:c.*5522C>T	XM_005274203.1:c.*5522C>T	NM_001081491.1:c.553C>T	NM_006362.4:c.553C>T	XM_005273712.1:c.682C>T
BT-20	chr11	62847453	T	C	SLC22A24	p.I540V	0	150	100	NM_001136506.1:c.1615A>G	NM_001136506.2:c.1618A>G
BT-20	chr11	62848487	A	C	SLC22A24	p.Y501X	0	172	100	NM_001136506.1:c.1503T>G	NM_001136506.2:c.1503T>G
BT-20	chr11	62863518	A	G	SLC22A24	p.S339P	88	111	55.7789	NM_001136506.1:c.1015T>C	NM_001136506.2:c.1015T>C
BT-20	chr11	62886319	G	C	SLC22A24	p.L153V	0	150	100	NM_001136506.1:c.830+65C>G	NM_001136506.2:c.830+65C>G
BT-20	chr11	62886800	G	C	SLC22A24, SLC22A24	p.R26G, p.R172G	149	162	52.09	NM_001136506.1:c.514C>G	NM_001136506.2:c.514C>G
BT-20	chr11	62911079	G	C	SLC22A24	p.T58S	0	68	100	NM_001136506.1:c.173C>G	NM_001136506.2:c.173C>G
BT-20	chr11	63057925	G	A	SLC22A10, SLC22A10	p.W96X, p.W44X	0	228	100	NM_001039752.3:c.288G>A	XM_005273986.1:c.288G>A	XR_247202.1:n.534G>A	XR_247203.1:n.298G>A	XR_247204.1:n.534G>A
BT-20	chr11	63072184	C	T	SLC22A10	p.T474M	33	31	48.4375	NM_001039752.3:c.1421C>T	XM_005273986.1:c.1070+5083C>T	XR_247202.1:n.1528C>T	XR_247203.1:n.1292C>T	XR_247204.1:n.1204C>T
BT-20	chr11	63072310	C	T	SLC22A10	p.P516L	0	197	100	NM_001039752.3:c.1547C>T	XM_005273986.1:c.1070+5209C>T	XR_247202.1:n.1654C>T	XR_247203.1:n.1418C>T	XR_247204.1:n.1330C>T
BT-20	chr11	63176187	A	G	SLC22A9	p.I479M	126	103	44.9782	NM_080866.2:c.1437A>G	XM_005273736.1:c.1437A>G
BT-20	chr11	63258416	T	C	HRASLS5, HRASLS5, HRASLS5	p.S31G, p.S31G, p.S31G	0	77	100	NM_001146728.1:c.91A>G	NM_001146729.1:c.91A>G	NM_054108.3:c.91A>G	NM_054108.2:c.91A>G
BT-20	chr11	63487386	T	C	RTN3, RTN3, RTN3	p.V452A, p.V471A, p.V359A	0	278	100	NM_001265589.1:c.1412T>C	NM_001265590.1:c.1076T>C	NM_001265591.1:c.143-30077T>C	NM_006054.2:c.143-30077T>C	NM_006054.3:c.143-30077T>C	NM_201428.1:c.1355T>C	NM_201428.2:c.1355T>C	NM_201429.1:c.199+15007T>C	NM_201429.2:c.199+15007T>C	NM_201430.1:c.143-30077T>C	NM_201430.2:c.143-30077T>C	NR_049750.1:n.330-30077T>C	NR_049751.1:n.330-30077T>C
BT-20	chr11	63679369	T	C	RCOR2	p.T514A	0	32	100	NM_173587.2:c.1540A>G	NM_173587.3:c.1540A>G	XM_005273932.1:c.1310A>G	XM_005273933.1:c.1324A>G	XM_002343092.1:c.-2654A>G	NM_001039468.1:c.*2620T>C	NM_001039469.1:c.*2660T>C	NM_001039469.2:c.*2660T>C	NM_001163296.1:c.*2660T>C	NM_001163297.1:c.*2660T>C	NM_004954.3:c.*2620T>C	NM_004954.4:c.*2660T>C	NM_017490.2:c.*2620T>C	NM_017490.3:c.*2660T>C	XM_005273813.1:c.*2660T>C	XM_005273814.1:c.*2660T>C	XM_005273815.1:c.*2660T>C	XR_247188.1:n.*877T>C	XR_247189.1:n.*877T>C
BT-20	chr11	63997329	A	G	NUDT22, NUDT22, NUDT22	p.Q260R, p.Q227R, p.Q260R	0	97	100	NM_005528.3:c.-886A>G	XM_005273965.1:c.-886A>G	XM_005273966.1:c.-886A>G	NM_001128612.1:c.779A>G	NM_001128612.2:c.779A>G	NM_001128613.1:c.680A>G	NM_001128613.2:c.680A>G	NM_001271831.1:c.680A>G	NM_032344.2:c.779A>G	NM_032344.3:c.779A>G	XM_005274351.1:c.800A>G	XM_005274352.1:c.701A>G	XM_005274353.1:c.*362A>G	NM_001033678.2:c.-3817T>C	NM_001033678.3:c.-3817T>C	NM_001160389.1:c.-3817T>C	NM_001160390.1:c.-3805T>C	NM_001160392.1:c.-3817T>C	NM_001160393.1:c.-3997T>C	NM_031472.2:c.-3880T>C	NM_031472.3:c.-3880T>C	XM_005274345.1:c.-3817T>C	XM_005274344.1:c.-3769T>C	XM_005274346.1:c.-3769T>C	XM_005274347.1:c.-3880T>C	XR_132897.1:n.740+729T>C	NM_001243733.1:c.-4977A>G	NM_003377.3:c.-4977A>G	NM_003377.4:c.-4977A>G
BT-20	chr11	63997338	T	C	NUDT22, NUDT22, NUDT22	p.L263P, p.L230P, p.L263P	0	96	100	NM_005528.3:c.-877T>C	XM_005273965.1:c.-877T>C	XM_005273966.1:c.-877T>C	NM_001128612.1:c.788T>C	NM_001128612.2:c.788T>C	NM_001128613.1:c.689T>C	NM_001128613.2:c.689T>C	NM_001271831.1:c.689T>C	NM_032344.2:c.788T>C	NM_032344.3:c.788T>C	XM_005274351.1:c.809T>C	XM_005274352.1:c.710T>C	XM_005274353.1:c.*371T>C	NM_001033678.2:c.-3826A>G	NM_001033678.3:c.-3826A>G	NM_001160389.1:c.-3826A>G	NM_001160390.1:c.-3814A>G	NM_001160392.1:c.-3826A>G	NM_001160393.1:c.-4006A>G	NM_031472.2:c.-3889A>G	NM_031472.3:c.-3889A>G	XM_005274345.1:c.-3826A>G	XM_005274344.1:c.-3778A>G	XM_005274346.1:c.-3778A>G	XM_005274347.1:c.-3889A>G	XR_132897.1:n.740+720A>G	NM_001243733.1:c.-4968T>C	NM_003377.3:c.-4968T>C	NM_003377.4:c.-4968T>C
BT-20	chr11	64031030	G	A	PLCB3, PLCB3, PLCB3	p.V806I, p.V806I, p.V739I	81	95	53.9773	NM_000932.1:c.2416G>A	NM_000932.2:c.2416G>A	NM_001184883.1:c.2215G>A	XM_005274052.1:c.2416G>A
BT-20	chr11	64031241	C	T	PLCB3, PLCB3, PLCB3	p.S845L, p.S845L, p.S778L	72	84	53.8462	NM_000932.1:c.2534C>T	NM_000932.2:c.2534C>T	NM_001184883.1:c.2333C>T	XM_005274052.1:c.2534C>T
BT-20	chr11	64066859	G	A	KCNK4, KCNK4	p.G166S, p.G166S	0	23	100	NM_033310.2:c.843G>A	XM_005274027.1:c.921G>A	XM_005274028.1:c.843G>A	XM_005274029.1:c.496G>A	NM_001039496.1:c.-1024G>A
BT-20	chr11	64085785	A	G	PRDX5, PRDX5, PRDX5	p.Y33C, p.Y33C, p.Y33C	0	60	100	NM_016404.1:c.-787T>C	XM_005274047.1:c.-787T>C	NM_012094.3:c.98A>G	NM_012094.4:c.98A>G	NM_181651.1:c.98A>G	NM_181651.2:c.98A>G	NM_181652.1:c.98A>G	NM_181652.2:c.98A>G	XM_005273882.1:c.344A>G	NM_004451.3:c.*2347A>G	XM_005273817.1:c.*2347A>G	XM_005273818.1:c.*2347A>G
BT-20	chr11	64109118	T	G	CCDC88B, CCDC88B	p.D193E, p.D190E	42	66	61.1111	NM_032251.4:c.579T>G	NM_032251.5:c.579T>G
BT-20	chr11	64111928	T	C	CCDC88B, CCDC88B, CCDC88B	p.W288R, p.W639R, p.W636R	60	39	39.3939	NM_032251.4:c.1915T>C	NM_032251.5:c.1915T>C
BT-20	chr11	64124622	G	A	CCDC88B, CCDC88B	p.G601R, p.G112R	144	101	41.2245	NM_032251.4:c.*56G>A	NM_032251.5:c.*56G>A	NM_001006944.1:c.-2086G>A	NM_003942.2:c.-2086G>A	XM_005274379.1:c.-2086G>A	XM_005274380.1:c.-2086G>A	XM_005274381.1:c.-2229G>A	XM_005274382.1:c.-2086G>A
BT-20	chr11	64507680	A	C	RASGRP2	p.S11R	0	260	100	NM_001098670.1:c.372-45T>G	NM_001098671.1:c.372-45T>G	NM_153819.1:c.372-45T>G	XM_005273707.1:c.687-45T>G	XM_005273708.1:c.372-45T>G
BT-20	chr11	64517878	A	C	PYGM, PYGM	p.V716G, p.V628G	6	13	68.4211	NM_153819.1:c.-5203T>G	NM_001164716.1:c.1883T>G	NM_005609.2:c.2147T>G
BT-20	chr11	64572018	T	C	MEN1, MEN1, MEN1, MEN1, MEN1, MEN1, MEN1, MEN1	p.T546A, p.T546A, p.T546A, p.T506A, p.T546A, p.T541A, p.T546A, p.T546A	0	147	100	NM_004579.2:c.-1397A>G	NM_004579.3:c.-1397A>G	XM_005274142.1:c.-1397A>G	XM_005274143.1:c.-1397A>G	XM_005274144.1:c.-1397A>G	NM_000244.3:c.1636A>G	NM_130799.2:c.1621A>G	NM_130800.2:c.1636A>G	NM_130801.2:c.1636A>G	NM_130802.2:c.1636A>G	NM_130803.2:c.1636A>G	NM_130804.2:c.1636A>G	XM_005274001.1:c.1621A>G	XM_005274002.1:c.1621A>G	XM_005274003.1:c.1621A>G	XM_005274004.1:c.1516A>G
BT-20	chr11	64677293	G	C	ATG2A	p.P656R	0	24	100	NM_015104.1:c.1967C>G	NM_015104.2:c.1967C>G	XM_005273849.1:c.1967C>G	XM_005273850.1:c.1967C>G	XM_005273851.1:c.1772C>G
BT-20	chr11	64809090	T	G	SAC3D1	p.L109R	0	45	100	NM_013299.3:c.326T>G	XM_005273959.1:c.326T>G	XM_005273960.1:c.326T>G	XM_005273961.1:c.326T>G	NM_013306.3:c.*1826T>G	NM_013306.4:c.*1826T>G	NM_147777.2:c.*1826T>G	NM_147777.3:c.*1826T>G	XM_005273962.1:c.*3318T>G	NR_037650.1:n.*1046T>G	NM_005468.2:c.*3653A>C
BT-20	chr11	64809167	A	G	SAC3D1	p.T135A	0	14	100	NM_013299.3:c.403A>G	XM_005273959.1:c.403A>G	XM_005273960.1:c.403A>G	XM_005273961.1:c.403A>G	NM_013306.3:c.*1903A>G	NM_013306.4:c.*1903A>G	NM_147777.2:c.*1903A>G	NM_147777.3:c.*1903A>G	XM_005273962.1:c.*3395A>G	NR_037650.1:n.*1123A>G	NM_005468.2:c.*3576T>C
BT-20	chr11	64855986	A	G	LOC100130348	p.V87A	153	177	53.6364	NM_006782.3:c.*400A>G	XM_001716057.2:c.411T>C	XM_001716057.3:c.260T>C	NM_001242631.1:c.260T>C	XM_005273703.1:c.292T>C	NM_080668.3:c.-4536T>C	XM_005273733.1:c.-4536T>C	XM_005273734.1:c.-4536T>C	XM_005273735.1:c.-4536T>C
BT-20	chr11	64882789	C	T	TM7SF2, TM7SF2, TM7SF2	p.T320I, p.T299I, p.T183I	192	224	53.8462	NM_014205.2:c.*1125G>A	NM_013265.2:c.*3730C>T	NM_013265.3:c.*3730C>T	NR_073519.1:n.*3457C>T	NM_001277233.1:c.893-159C>T	NM_003273.2:c.896C>T	NM_003273.3:c.896C>T	NR_102367.1:n.1003C>T	XM_001716064.2:c.-3622G>A
BT-20	chr11	64884312	C	T	ZNHIT2	p.E272K	22	24	52.1739	NM_014205.2:c.814G>A	NM_013265.3:c.*5253C>T	NR_073519.1:n.*4980C>T	NM_001277233.1:c.*787C>T	NM_003273.2:c.*787C>T	NM_003273.3:c.*787C>T	NR_102367.1:n.*605C>T	NM_001997.3:c.*3841G>A	NM_001997.4:c.*3841G>A
BT-20	chr11	64898272	C	T	SYVN1, SYVN1, SYVN1	p.R322Q, p.R271Q, p.R322Q	42	53	55.7895	NM_032431.2:c.965G>A	NM_172230.2:c.965G>A	XM_005274354.1:c.812G>A	NM_004927.2:c.*4928C>T	NM_004927.3:c.*4928C>T	NR_037567.1:n.*3431C>T	NR_037568.1:n.*3431C>T
BT-20	chr11	64972286	G	C	CAPN1, CAPN1, CAPN1, CAPN1	p.R433P, p.R433P, p.R174P, p.R433P	69	53	43.4426	NM_001198868.1:c.1298G>C	NM_001198869.1:c.1298G>C	NM_001198870.1:c.1136G>C	NM_005186.2:c.1298G>C	NM_005186.3:c.1298G>C	NR_040008.1:n.1410G>C
BT-20	chr11	64981587	G	A	SLC22A20	p.E82K	69	83	54.6053	NM_001004326.2:c.244G>A	NM_001004326.3:c.238G>A	NM_001004326.4:c.244G>A	NR_033396.1:n.277G>A	XM_005274009.1:c.244G>A	XM_005274010.1:c.-407G>A	NM_001198868.1:c.*2830G>A	NM_001198869.1:c.*2830G>A	NM_001198870.1:c.*2830G>A	NM_005186.2:c.*2830G>A	NM_005186.3:c.*2830G>A	NR_040008.1:n.*2110G>A
BT-20	chr11	64981853	G	T	SLC22A20	p.M146I	58	61	51.2605	NM_001004326.2:c.438G>T	NM_001004326.3:c.432G>T	NM_001004326.4:c.438G>T	NR_033396.1:n.471G>T	XM_005274009.1:c.438G>T	XM_005274010.1:c.-213G>T	NM_001198868.1:c.*3096G>T	NM_001198869.1:c.*3096G>T	NM_001198870.1:c.*3096G>T	NM_005186.2:c.*3096G>T	NM_005186.3:c.*3096G>T	NR_040008.1:n.*2376G>T
BT-20	chr11	64990041	G	C	SLC22A20, SLC22A20	p.E86Q, p.G246A	124	127	50.5976	NM_001004326.2:c.737G>C	NM_001004326.3:c.901G>C	NM_001004326.4:c.737G>C	NR_033396.1:n.939G>C	XM_005274009.1:c.737G>C	XM_005274010.1:c.256G>C
BT-20	chr11	65064690	G	A	POLA2, POLA2	p.G583R, p.G280R	125	143	53.3582	NM_002689.2:c.1747G>A
BT-20	chr11	65124408	A	G	TIGD3, TIGD3	p.T377A, p.T377A	76	102	57.3034	NM_006268.3:c.*5178A>G	NM_006268.4:c.*5178A>G	XM_005274149.1:c.*5178A>G	XM_005274150.1:c.*5178A>G	NM_145719.2:c.1129A>G
BT-20	chr11	65144075	T	C	SLC25A45, SLC25A45, SLC25A45, SLC25A45, SLC25A45	p.M182V, p.M182V, p.M224V, p.M200V, p.M162V	0	114	100	NM_001077241.1:c.544A>G	NM_001278250.1:c.598A>G	NM_001278251.1:c.544A>G	NM_182556.2:c.670A>G	XM_005273921.1:c.484A>G	XM_005273922.1:c.*706A>G
BT-20	chr11	65319751	G	A	LTBP3, LTBP3, LTBP3, LTBP3, LTBP3	p.A438V, p.A139V, p.A349V, p.A321V, p.A438V	68	77	53.1034	NM_001130144.1:c.1313C>T	NM_001130144.2:c.1313C>T	NM_001164266.1:c.962C>T	NM_021070.3:c.1313C>T	NM_021070.4:c.1313C>T	XM_005273995.1:c.962C>T	XM_005273996.1:c.458C>T
BT-20	chr11	65347636	G	C	EHBP1L1	p.V133L	0	244	100	NM_001099409.1:c.397G>C	XM_005273866.1:c.397G>C	XM_005273867.1:c.397G>C	XM_005273868.1:c.397G>C	XM_005273869.1:c.397G>C	XM_005273870.1:c.397G>C
BT-20	chr11	65349063	G	A	EHBP1L1	p.R307Q	19	24	55.814	NM_001099409.1:c.920G>A	XM_005273866.1:c.920G>A	XM_005273867.1:c.956G>A	XM_005273868.1:c.956G>A	XM_005273869.1:c.855+266G>A	XM_005273870.1:c.855+266G>A
BT-20	chr11	65349756	T	G	EHBP1L1	p.V538G	88	98	52.6882	NM_001099409.1:c.1613T>G	XM_005273866.1:c.1613T>G	XM_005273867.1:c.1329+320T>G	XM_005273868.1:c.1329+320T>G	XM_005273869.1:c.855+959T>G	XM_005273870.1:c.855+959T>G
BT-20	chr11	65349849	A	T	EHBP1L1	p.D569V	1	317	99.6855	NM_001099409.1:c.1706A>T	XM_005273866.1:c.1706A>T	XM_005273867.1:c.1329+413A>T	XM_005273868.1:c.1329+413A>T	XM_005273869.1:c.855+1052A>T	XM_005273870.1:c.855+1052A>T
BT-20	chr11	65385606	A	G	PCNXL3	p.Q258R	0	245	100	NM_002419.3:c.-4379T>C	NM_032223.2:c.773A>G	XM_005273987.1:c.773A>G	XM_005273988.1:c.773A>G	XM_005273989.1:c.-1509A>G	XM_005273990.1:c.773A>G
BT-20	chr11	65386206	C	G	PCNXL3	p.S458C	53	69	56.5574	NM_002419.3:c.-4979G>C	NM_032223.2:c.1373C>G	XM_005273987.1:c.1373C>G	XM_005273988.1:c.1373C>G	XM_005273989.1:c.-909C>G	XM_005273990.1:c.1373C>G
BT-20	chr11	65408937	C	T	SIPA1, SIPA1, SIPA1	p.S182F, p.S182F, p.S182F	58	145	71.4286	NM_032223.2:c.*4488C>T	XM_005273987.1:c.*4488C>T	XM_005273988.1:c.*4488C>T	XM_005273989.1:c.*4488C>T	NM_006747.3:c.545C>T	NM_153253.29:c.545C>T	XM_005274189.1:c.545C>T	XM_005274190.1:c.545C>T	XR_247210.1:n.620C>T
BT-20	chr11	65547333	G	A	DKFZp761E198	p.L154F	66	88	57.1429	NM_138368.3:c.460C>T	NM_138368.4:c.631C>T
BT-20	chr11	65547455	C	A	DKFZp761E198	p.G113V	72	68	48.5714	NM_138368.3:c.338G>T	NM_138368.4:c.509G>T
BT-20	chr11	65628334	G	A	MUS81	p.R37H	0	77	100	NM_025128.4:c.110G>A	XM_005274307.1:c.110G>A	XR_247212.1:n.459G>A	NM_005507.2:c.-2764C>T
BT-20	chr11	65629934	G	C	MUS81	p.R180P	0	316	100	NM_025128.4:c.539G>C	XM_005274307.1:c.539G>C	XR_247212.1:n.888G>C	NM_016938.3:c.*4455C>G	NM_016938.4:c.*4455C>G	NR_037718.1:n.*3978C>G	NM_005507.2:c.-4364C>G
BT-20	chr11	65636053	T	C	EFEMP2	p.I259V	0	172	100	NM_025128.4:c.*2530T>C	XM_005274307.1:c.*2530T>C	XR_247212.1:n.*2425T>C	NM_016938.3:c.775A>G	NM_016938.4:c.775A>G	NR_037718.1:n.1034A>G
BT-20	chr11	65649774	A	G	CTSW	p.S139G	0	219	100	NM_004214.4:c.*1671T>C	NM_198897.1:c.*1671T>C	XM_005274391.1:c.*1671T>C	XM_005274392.1:c.*1671T>C	NM_001335.3:c.415A>G
BT-20	chr11	65685225	T	C	C11orf68, C11orf68	p.Q196R, p.Q195R	0	150	100	NM_001135635.1:c.587A>G	NM_031450.3:c.584A>G	NM_006442.2:c.-1748T>C	NM_006442.3:c.-1748T>C
BT-20	chr11	65735174	G	C	SART1	p.G485A	11	11	50	NM_005146.4:c.1454G>C
BT-20	chr11	65788072	C	T	CATSPER1	p.V652I	0	169	100	XM_005274422.1:c.-4977C>T	NM_053054.3:c.1954G>A	XM_005273755.1:c.1561G>A	XR_247185.1:n.2057G>A	XR_247186.1:n.2030+210G>A
BT-20	chr11	66033430	C	T	KLC2, KLC2, KLC2, KLC2, KLC2, KLC2, KLC2	p.P440S, p.P517S, p.P517S, p.P517S, p.P517S, p.P378S, p.P440S	47	45	48.913	NM_001134774.1:c.1318C>T	NM_001134775.1:c.1549C>T	NM_001134776.1:c.1549C>T	NM_022822.2:c.1549C>T	XM_005274182.1:c.1549C>T	XM_005274183.1:c.1549C>T	XM_005274184.1:c.1549C>T	XM_005274185.1:c.1318C>T	NM_030981.2:c.-2721C>T	XM_005274321.1:c.-2721C>T
BT-20	chr11	66083129	T	C	CD248	p.H457R	0	184	100	NM_020404.2:c.1370A>G
BT-20	chr11	66105194	G	A	BRMS1	p.A273V	131	132	50.1901	NM_004292.2:c.-1321C>T	XM_005274410.1:c.-1455C>T	NM_001024957.1:c.818C>T	NM_015399.3:c.*159C>T	XM_005273883.1:c.*770C>T
BT-20	chr11	66272142	A	G	DPP3	p.Q14R	0	315	100	NM_001256670.1:c.1848A>G	NM_005700.3:c.1938A>G	NM_005700.4:c.1938A>G	NM_130443.2:c.1938A>G	NM_130443.3:c.1938A>G	XM_005273706.1:c.1939-4408A>G
BT-20	chr11	66313203	T	C	ZDHHC24, ZDHHC24	p.Q91R, p.Q91R	0	264	100	NM_001104.1:c.-1206T>C	NR_047663.1:n.-1109T>C	NM_207340.1:c.272A>G	XM_005273872.1:c.272A>G	XM_005273873.1:c.272A>G	XM_005273874.1:c.272A>G
BT-20	chr11	66328741	A	C	ACTN3	p.E53A	0	87	100	NM_001104.1:c.1904A>C	NR_047663.1:n.2001A>C	NM_003793.3:c.*2663T>G
BT-20	chr11	66472274	T	C	SPTBN2	p.S825G	0	93	100	NM_006946.2:c.2473A>G	XM_005274192.1:c.2473A>G	XM_005274193.1:c.2473A>G
BT-20	chr11	66837965	T	C	RHOD	p.C134R	0	112	100	XM_005274425.1:c.*2723A>G	NM_014578.3:c.400T>C	XM_005273963.1:c.202T>C
BT-20	chr11	67160961	A	G	RAD9A	p.M1V	128	114	47.1074	NM_001243224.1:c.1A>G	NM_004584.2:c.235-6A>G	NR_024469.1:n.*1803A>G	NM_001008709.1:c.*5045T>C	NM_002708.3:c.*5045T>C	NM_206873.1:c.*5045T>C
BT-20	chr11	67188466	C	T	PPP1CA	p.S38N	9	10	52.6316	NM_001166222.1:c.1402C>T	NM_020811.1:c.1033C>T	XM_005274125.1:c.1450C>T
BT-20	chr11	67200812	C	T	RPS6KB2	p.P267L	53	52	49.5238	NM_001018070.1:c.*5035G>A	NM_001018070.2:c.*5035G>A	NM_020441.2:c.*5035G>A	XM_005274117.1:c.*5035G>A	NM_005608.2:c.*2392G>A	NM_003952.2:c.800C>T	XM_005274164.1:c.509C>T	XM_005274165.1:c.200C>T	XR_247207.1:n.830C>T	XR_247208.1:n.761C>T
BT-20	chr11	67257823	C	A	AIP	p.Q228K	0	195	100	NM_001130848.1:c.*1681G>T	NM_004910.2:c.*1681G>T	XM_005274409.1:c.*1681G>T	NM_003977.2:c.682C>A
BT-20	chr11	67288594	C	T	CABP2, CABP2	p.R94Q, p.R100Q	0	114	100	NM_016366.2:c.281G>A	NM_031204.2:c.110G>A	XM_005274046.1:c.299G>A
BT-20	chr11	67430762	T	C	ALDH3B2, ALDH3B2	p.H361R, p.H361R	0	364	100	NM_000695.3:c.1082A>G	NM_001031615.1:c.1082A>G
BT-20	chr11	68030173	C	A	C11orf24	p.G97V	98	84	46.1538	NM_022338.3:c.290G>T	XM_005274053.1:c.290G>T	XM_005274054.1:c.264+26G>T
BT-20	chr11	68678962	T	C	IGHMBP2	p.L201S	172	177	50.7163	NM_002180.2:c.602T>C	XM_005273974.1:c.-410T>C	XM_005273976.1:c.602T>C	XM_005273977.1:c.602T>C	XR_247198.1:n.704T>C
BT-20	chr11	68705674	C	A	IGHMBP2, IGHMBP2	p.T879K, p.T503K	24	26	52	NM_002180.2:c.2636C>A	XM_005273974.1:c.1625C>A	XM_005273975.1:c.1508C>A	XR_247198.1:n.*4808C>A
BT-20	chr11	68777323	T	C	MRGPRF, MRGPRF	p.K16R, p.K16R	98	79	44.6328	XR_247246.1:n.-2428T>C	XR_247247.1:n.-2428T>C	NM_001098515.1:c.47A>G	NM_145015.4:c.47A>G
BT-20	chr11	68851414	T	C	TPCN2	p.L564P	0	94	100	NR_036122.1:n.*688T>C	NM_139075.3:c.1691T>C	XM_005273824.1:c.1688T>C	XM_005273825.1:c.1472T>C	XM_005273826.1:c.1436T>C	XM_005273827.1:c.1641T>C	XM_005273828.1:c.1691T>C	XM_005273829.1:c.1540-3166T>C	XM_005273830.1:c.998T>C	XM_005273831.1:c.998T>C	XM_005273832.1:c.968T>C	XR_247191.1:n.1742T>C	XR_247192.1:n.1623T>C
BT-20	chr11	71169547	G	C	NADSYN1	p.V74L	0	492	100	NM_018161.4:c.220G>C
BT-20	chr11	71184678	A	C	NADSYN1	p.Q204H	0	198	100	NM_018161.4:c.612A>C	XM_005274080.1:c.-3789A>C
BT-20	chr11	71850130	C	T	FOLR3	p.R98C	166	185	52.7066	NM_000804.2:c.292C>T
BT-20	chr11	72406798	C	T	ARAP1, ARAP1, ARAP1, ARAP1, ARAP1, ARAP1	p.E884K, p.E1129K, p.E884K, p.E1129K, p.E889K, p.E823K	82	90	52.3256	XR_110891.1:n.-4721C>T	NM_001040118.2:c.3385G>A	NM_001135190.1:c.2467G>A	NM_015242.4:c.2650G>A	XM_005273748.1:c.3385G>A	XM_005273749.1:c.3385G>A	XM_005273750.1:c.3385G>A	XM_005273751.1:c.3385G>A	XM_005273752.1:c.3202G>A	XM_005273753.1:c.3202G>A	XM_005273754.1:c.2650G>A	XR_110891.2:n.-4721C>T
BT-20	chr11	72408055	G	C	ARAP1, ARAP1, ARAP1, ARAP1, ARAP1, ARAP1	p.Q802E, p.Q1047E, p.Q802E, p.Q1047E, p.Q807E, p.Q741E	54	51	48.5714	XR_110891.1:n.-3464G>C	NM_001040118.2:c.3139C>G	NM_001135190.1:c.2221C>G	NM_015242.4:c.2404C>G	XM_005273748.1:c.3139C>G	XM_005273749.1:c.3139C>G	XM_005273750.1:c.3139C>G	XM_005273751.1:c.3139C>G	XM_005273752.1:c.2956C>G	XM_005273753.1:c.2956C>G	XM_005273754.1:c.2404C>G	XR_110891.2:n.-3464G>C
BT-20	chr11	72945341	C	T	P2RY2, P2RY2, P2RY2, P2RY2	p.P46L, p.P46L, p.P46L, p.P46L	0	236	100	NM_002564.2:c.137C>T	NM_002564.3:c.137C>T	NM_176071.1:c.137C>T	NM_176071.2:c.137C>T	NM_176072.1:c.137C>T	NM_176072.2:c.137C>T	XM_005274019.1:c.137C>T	XM_005274020.1:c.137C>T	XM_005274021.1:c.137C>T
BT-20	chr11	73689104	G	A	UCP2	p.A55V	97	112	53.5885	XM_002343117.1:c.-3567G>A	NM_003355.2:c.164C>T
BT-20	chr11	74053547	C	T	PGM2L1	p.V531I	49	49	50	NM_173582.3:c.1591G>A
BT-20	chr11	74204591	G	A	LIPT2	p.A53V	18	7	28	XM_002343118.1:c.-685G>A	XR_132892.1:n.107G>A	NM_001144869.1:c.158C>T
BT-20	chr11	74883577	G	A	SLCO2B1, SLCO2B1, SLCO2B1, SLCO2B1, SLCO2B1, SLCO2B1	p.R168Q, p.R57Q, p.R196Q, p.R85Q, p.R312Q, p.R290Q	122	94	43.5185	NM_001145211.1:c.869G>A	NM_001145211.2:c.869G>A	NM_001145212.1:c.503G>A	NM_001145212.2:c.503G>A	NM_007256.3:c.935G>A	NM_007256.4:c.935G>A	XM_005273732.1:c.587G>A
BT-20	chr11	75152243	C	T	GDPD5, GDPD5, GDPD5, GDPD5, GDPD5	p.A342T, p.A480T, p.A235T, p.A480T, p.A361T	121	111	47.8448	NM_030792.6:c.1438G>A	XM_005274313.1:c.1438G>A	XM_005274314.1:c.1438G>A	XM_005274315.1:c.1438G>A	XM_005274316.1:c.1438G>A	XM_005274317.1:c.1438G>A	XM_005274318.1:c.703G>A	XM_005274319.1:c.703G>A
BT-20	chr11	76507692	T	A	TSKU, TSKU	p.D344E, p.D344E	67	161	70.614	NM_001258210.1:c.1032T>A	NM_015516.3:c.1032T>A	XM_005273892.1:c.1074T>A
BT-20	chr11	76637651	G	A	ACER3, ACER3, ACER3	p.V10I, p.V52I, p.V10I	198	65	24.7148	NM_018367.5:c.154G>A	XM_005274086.1:c.104-32372G>A	XM_005274087.1:c.28G>A	XM_005274088.1:c.28G>A	XM_005274089.1:c.-203G>A	XM_005274090.1:c.-79G>A	XM_005274091.1:c.-203G>A	XM_005274092.1:c.154G>A
BT-20	chr11	76813961	C	T	OMP	p.R26W	194	85	30.4659	NM_004055.4:c.297+9102C>T	XM_005274206.1:c.417+9102C>T	XM_005274207.1:c.417+9102C>T	NM_006189.1:c.76C>T
BT-20	chr11	76919478	C	A	MYO7A, MYO7A	p.L1916I, p.L1954I	384	196	33.7931	NM_000260.3:c.5860C>A	NM_001127180.1:c.5746C>A	XM_005274011.1:c.5866C>A	XM_005274012.1:c.5743C>A
BT-20	chr11	76954812	T	C	GDPD4	p.I390V	71	114	61.6216	NM_182833.1:c.1168A>G	XM_005273837.1:c.1168A>G
BT-20	chr11	77790655	G	C	NDUFC2-KCTD14, NDUFC2, NDUFC2-KCTD14, NDUFC2, NDUFC2-KCTD14, NDUFC2	p.L46V, p.L46V, p.L46V, p.L46V, p.L46V, p.L46V	45	82	64.5669	NM_001203260.1:c.136C>G	NM_001203261.1:c.136C>G	NM_001203262.1:c.136C>G	NM_001204054.1:c.136C>G	NM_001204055.1:c.136C>G	NM_004549.4:c.136C>G	NM_004549.5:c.136C>G
BT-20	chr11	77921527	G	C	USP35, USP35, USP35, USP35, USP35, USP35	p.A487P, p.A632P, p.A607P, p.A876P, p.A308P, p.A444P	0	169	100	NM_012296.2:c.*8791C>G	NM_012296.3:c.*8791C>G	NM_080491.1:c.*8791C>G	NM_080491.2:c.*8791C>G	NM_020798.1:c.2626G>C	NM_020798.2:c.2626G>C	XM_005274123.1:c.1819G>C	XM_005274124.1:c.1819G>C
BT-20	chr11	78279790	T	G	NARS2	p.N87T	0	246	100	NM_001243251.1:c.-422A>C	NM_024678.3:c.260A>C	NM_024678.4:c.260A>C	NM_024678.5:c.260A>C	NR_027479.1:n.155A>C
BT-20	chr11	85436352	G	A	SYTL2, SYTL2, SYTL2	p.T383M, p.T383M, p.T383M	0	563	100	NM_001162951.1:c.1459+2587C>T	NM_001162953.1:c.1462+2587C>T	NM_032943.2:c.1459+2587C>T	NM_032943.3:c.1459+2587C>T	NM_206927.1:c.1148C>T	NM_206927.2:c.1148C>T	NM_206928.1:c.1148C>T	NM_206928.2:c.1148C>T	XM_005274063.1:c.1462+2587C>T	XM_005274064.1:c.1459+2587C>T	XM_005274057.1:c.4049C>T	XM_005274058.1:c.4046C>T	XM_005274059.1:c.2258C>T	XM_005274060.1:c.1462+2587C>T	XM_005274061.1:c.1459+2587C>T	XM_005274062.1:c.1381+2587C>T	XM_005274065.1:c.1315+2587C>T	XM_005274066.1:c.1459+2587C>T
BT-20	chr11	85436394	T	C	SYTL2, SYTL2, SYTL2	p.D369G, p.D369G, p.D369G	0	563	100	NM_001162951.1:c.1459+2545A>G	NM_001162953.1:c.1462+2545A>G	NM_032943.2:c.1459+2545A>G	NM_032943.3:c.1459+2545A>G	NM_206927.1:c.1106A>G	NM_206927.2:c.1106A>G	NM_206928.1:c.1106A>G	NM_206928.2:c.1106A>G	XM_005274063.1:c.1462+2545A>G	XM_005274064.1:c.1459+2545A>G	XM_005274057.1:c.4007A>G	XM_005274058.1:c.4004A>G	XM_005274059.1:c.2216A>G	XM_005274060.1:c.1462+2545A>G	XM_005274061.1:c.1459+2545A>G	XM_005274062.1:c.1381+2545A>G	XM_005274065.1:c.1315+2545A>G	XM_005274066.1:c.1459+2545A>G
BT-20	chr11	85436500	T	C	SYTL2, SYTL2, SYTL2	p.M334V, p.M334V, p.M334V	0	320	100	NM_001162951.1:c.1459+2439A>G	NM_001162953.1:c.1462+2439A>G	NM_032943.2:c.1459+2439A>G	NM_032943.3:c.1459+2439A>G	NM_206927.1:c.1000A>G	NM_206927.2:c.1000A>G	NM_206928.1:c.1000A>G	NM_206928.2:c.1000A>G	XM_005274063.1:c.1462+2439A>G	XM_005274064.1:c.1459+2439A>G	XM_005274057.1:c.3901A>G	XM_005274058.1:c.3898A>G	XM_005274059.1:c.2110A>G	XM_005274060.1:c.1462+2439A>G	XM_005274061.1:c.1459+2439A>G	XM_005274062.1:c.1381+2439A>G	XM_005274065.1:c.1315+2439A>G	XM_005274066.1:c.1459+2439A>G
BT-20	chr11	85436868	G	C	SYTL2, SYTL2, SYTL2	p.A211G, p.A211G, p.A211G	0	316	100	NM_001162951.1:c.1459+2071C>G	NM_001162953.1:c.1462+2071C>G	NM_032943.2:c.1459+2071C>G	NM_032943.3:c.1459+2071C>G	NM_206927.1:c.632C>G	NM_206927.2:c.632C>G	NM_206928.1:c.632C>G	NM_206928.2:c.632C>G	XM_005274063.1:c.1462+2071C>G	XM_005274064.1:c.1459+2071C>G	XM_005274057.1:c.3533C>G	XM_005274058.1:c.3530C>G	XM_005274059.1:c.1742C>G	XM_005274060.1:c.1462+2071C>G	XM_005274061.1:c.1459+2071C>G	XM_005274062.1:c.1381+2071C>G	XM_005274065.1:c.1315+2071C>G	XM_005274066.1:c.1459+2071C>G
BT-20	chr11	85447600	G	C	SYTL2, SYTL2, SYTL2, SYTL2, SYTL2, SYTL2	p.T34S, p.T176S, p.T128S, p.T176S, p.T176S, p.T177S	175	83	32.1705	NM_001162951.1:c.527C>G	NM_001162953.1:c.530C>G	NM_032943.2:c.527C>G	NM_032943.3:c.527C>G	XM_005274063.1:c.530C>G	XM_005274064.1:c.527C>G	XM_005274057.1:c.530C>G	XM_005274058.1:c.527C>G	XM_005274060.1:c.530C>G	XM_005274061.1:c.527C>G	XM_005274062.1:c.449C>G	XM_005274065.1:c.383C>G	XM_005274066.1:c.527C>G
BT-20	chr11	86111834	C	A	CCDC81, CCDC81, CCDC81, CCDC81	p.T74N, p.T201N, p.T291N, p.T74N	205	100	32.7869	NM_001156474.1:c.872C>A	NM_021827.3:c.602C>A	NM_021827.4:c.602C>A	XM_005274161.1:c.872C>A	XM_005274162.1:c.5C>A
BT-20	chr11	86123556	A	G	CCDC81, CCDC81, CCDC81, CCDC81	p.Y184C, p.Y359C, p.Y449C, p.Y232C	203	116	36.3636	NM_001156474.1:c.1346A>G	NM_021827.3:c.1076A>G	NM_021827.4:c.1076A>G	XM_005274161.1:c.1202A>G	XM_005274162.1:c.479A>G
BT-20	chr11	87013438	G	A	TMEM135, TMEM135, TMEM135	p.G196R, p.G79R, p.G218R	0	239	100	NM_001168724.1:c.586G>A	NM_022918.2:c.652G>A	NM_022918.3:c.652G>A	NR_033149.1:n.820G>A
BT-20	chr11	87032287	G	C	TMEM135, TMEM135, TMEM135	p.G408A, p.G291A, p.G430A	56	95	62.9139	NM_001168724.1:c.1223G>C	NM_022918.2:c.1289G>C	NM_022918.3:c.1289G>C	NR_033149.1:n.1457G>C
BT-20	chr11	88045583	A	G	CTSC	p.I153T	0	270	100	NM_001814.4:c.458T>C
BT-20	chr11	88911696	C	A	TYR	p.S192Y	93	139	59.9138	NM_000372.4:c.575C>A
BT-20	chr11	92534442	A	G	FAT3	p.I2755V	0	314	100	NM_001008781.2:c.8263A>G	XM_005273759.1:c.8308A>G
BT-20	chr11	92590448	A	G	FAT3, FAT3	p.S252G, p.S3812G	1	565	99.8233	NM_001008781.2:c.11434A>G	XM_005273759.1:c.11479A>G
BT-20	chr11	93129483	G	C	CCDC67, CCDC67, CCDC67	p.E440Q, p.E440Q, p.E440Q	55	113	67.2619	NM_181645.3:c.1318G>C	XM_005273802.1:c.1318G>C	XM_005273803.1:c.1318G>C
BT-20	chr11	93129484	A	G	CCDC67, CCDC67, CCDC67	p.E440G, p.E440G, p.E440G	56	113	66.8639	NM_181645.3:c.1319A>G	XM_005273802.1:c.1319A>G	XM_005273803.1:c.1319A>G
BT-20	chr11	93141580	C	A	CCDC67, CCDC67	p.Q504K, p.Q504K	0	140	100	NM_181645.3:c.1510C>A	XM_005273802.1:c.1510C>A	XM_005273803.1:c.1510C>A
BT-20	chr11	93408831	G	A	KIAA1731	p.R208Q	0	235	100	NM_033395.1:c.623G>A	XM_005274365.1:c.623G>A	XM_005274366.1:c.623G>A	XM_005274367.1:c.623G>A	XM_005274368.1:c.623G>A	XM_005274369.1:c.-73G>A
BT-20	chr11	93425159	C	A	KIAA1731	p.A499E	0	126	100	NM_033395.1:c.1496C>A	XM_005274365.1:c.1496C>A	XM_005274366.1:c.1496C>A	XM_005274367.1:c.1496C>A	XM_005274368.1:c.1496C>A	XM_005274369.1:c.797C>A
BT-20	chr11	93463060	G	A	KIAA1731, KIAA1731, KIAA1731, KIAA1731	p.G544D, p.G398D, p.G2531D, p.G711D	241	100	29.3255	NR_003032.1:n.*1085C>T	NR_003028.1:n.*619C>T	XM_005274251.1:c.*3480C>T	XM_005274252.1:c.*3502C>T	XM_005274253.1:c.*2260C>T	XM_005274254.1:c.*3487C>T	XM_005274255.1:c.*3227C>T	XM_005274256.1:c.*2000C>T	XM_005274257.1:c.*2022C>T	XM_005274258.1:c.*3610C>T	XM_005274259.1:c.*3853C>T	XM_005274260.1:c.*3838C>T	XM_005274261.1:c.*3036C>T	XM_005274262.1:c.*3394C>T	XM_005274263.1:c.*2351C>T	XM_005274264.1:c.*2830C>T	XM_005274265.1:c.*2815C>T	XM_005274266.1:c.*3358C>T	XM_005274267.1:c.*2123C>T	XM_005274268.1:c.*2599C>T	XM_005274269.1:c.*1588C>T	XM_005274270.1:c.*2393C>T	XM_005274271.1:c.*2378C>T	XM_005274272.1:c.*2563C>T	XM_005274273.1:c.*1328C>T	XM_005274274.1:c.*2357C>T	XM_005274275.1:c.*1151C>T	XM_005274276.1:c.*1557C>T	XM_005274277.1:c.*891C>T	XM_005274278.1:c.*1135C>T	XM_005274279.1:c.*855C>T	XM_005274280.1:c.*906C>T	XM_005274281.1:c.*875C>T	XM_005274282.1:c.*646C>T	XM_005274283.1:c.*842C>T	XM_005274284.1:c.*613C>T	XR_110903.1:n.-1137C>T	NM_033395.1:c.7592G>A	XM_005274365.1:c.7631G>A	XM_005274366.1:c.7634G>A
BT-20	chr11	93469892	G	C	TAF1D	p.L221V	191	123	39.172	NR_002959.1:n.-3129C>G	NR_002973.1:n.-1490C>G	NM_024116.2:c.661C>G	NM_024116.3:c.661C>G	XM_005274250.1:c.661C>G	XM_005274251.1:c.661C>G	XM_005274252.1:c.661C>G	XM_005274253.1:c.661C>G	XM_005274254.1:c.661C>G	XM_005274255.1:c.661C>G	XM_005274256.1:c.661C>G	XM_005274257.1:c.661C>G	XM_005274258.1:c.661C>G	XM_005274259.1:c.661C>G	XM_005274260.1:c.661C>G	XM_005274261.1:c.661C>G	XM_005274262.1:c.661C>G	XM_005274263.1:c.661C>G	XM_005274264.1:c.661C>G	XM_005274265.1:c.661C>G	XM_005274266.1:c.661C>G	XM_005274267.1:c.661C>G	XM_005274268.1:c.661C>G	XM_005274269.1:c.661C>G	XM_005274270.1:c.661C>G	XM_005274271.1:c.661C>G	XM_005274272.1:c.661C>G	XM_005274273.1:c.661C>G	XM_005274274.1:c.661C>G	XM_005274275.1:c.661C>G	XM_005274276.1:c.661C>G	XM_005274277.1:c.661C>G	XM_005274278.1:c.661C>G	XM_005274279.1:c.661C>G	XM_005274280.1:c.661C>G	XM_005274281.1:c.661C>G	XM_005274282.1:c.661C>G	XM_005274283.1:c.635+338C>G	XM_005274284.1:c.635+338C>G	NR_002920.1:n.-4227C>G
BT-20	chr11	93862493	A	C	PANX1, PANX1	p.Q5H, p.Q5H	66	147	69.0141	NM_015368.3:c.15A>C	XM_005273862.1:c.15A>C	XM_001725210.2:c.484T>G
BT-20	chr11	94245740	A	G	LOC643037	p.K16E	40	25	38.4615	NM_001190462.1:c.46A>G	XM_926406.2:c.136A>G
BT-20	chr11	94760132	G	T	KDM4DL	p.V471F	169	78	31.5789	XM_002343086.1:c.1411G>T	NM_001161630.1:c.1411G>T
BT-20	chr11	94862577	G	T	ENDOD1	p.G446V	111	55	33.1325	NM_015036.1:c.1337G>T	NM_015036.2:c.1337G>T
BT-20	chr11	101771248	G	A	ANGPTL5	p.R192W	0	226	100	NM_178127.4:c.574C>T	XM_005271496.1:c.574C>T
BT-20	chr11	102272839	C	A	TMEM123, TMEM123	p.V86F, p.V67F	186	346	65.0376	NM_052932.2:c.256G>T
BT-20	chr11	102567207	T	A	MMP27	p.E266V	0	197	100	NM_022122.2:c.797A>T
BT-20	chr11	102576375	G	A	MMP27	p.T24M	0	158	100	NM_022122.2:c.71C>T
BT-20	chr11	102713620	T	C	MMP3	p.K45E	263	143	35.2217	NM_002422.3:c.133A>G
BT-20	chr11	103029516	A	G	DYNC2H1, DYNC2H1	p.K1413R, p.K1413R	0	282	100	NM_001080463.1:c.4238A>G	NM_001377.2:c.4238A>G
BT-20	chr11	103082590	G	A	DYNC2H1, DYNC2H1	p.R2871Q, p.R2871Q	0	96	100	NM_001080463.1:c.8612G>A	NM_001377.2:c.8612G>A
BT-20	chr11	104763117	G	A	CASP12, CASP12, CASP12, CASP12, CASP12, CASP12, CASP12, CASP12	p.R125X, p.R125X, p.R41X, p.R125X, p.R125X, p.R28X, p.R125X, p.R41X	1	236	99.5781	NM_001191016.1:c.373C>T	NR_000035.2:n.629C>T	NR_034061.1:n.629C>T	NR_034063.1:n.629C>T	NR_034064.1:n.629C>T	NR_034065.1:n.629C>T	NR_034066.1:n.377C>T	NR_034067.1:n.629C>T	NR_034068.1:n.377C>T	NR_034070.1:n.724C>T	NR_034071.1:n.724C>T	XM_003118977.1:c.373C>T	XM_003118978.1:c.82C>T	XM_003118979.1:c.373C>T
BT-20	chr11	104768000	G	A	CASP12, CASP12, CASP12, CASP12, CASP12	p.T68I, p.T68I, p.T68I, p.T68I, p.T68I	0	282	100	NM_001191016.1:c.203C>T	NR_000035.2:n.459C>T	NR_034061.1:n.459C>T	NR_034063.1:n.459C>T	NR_034064.1:n.459C>T	NR_034065.1:n.459C>T	NR_034066.1:n.263+1135C>T	NR_034067.1:n.459C>T	NR_034068.1:n.263+1135C>T	NR_034070.1:n.459C>T	NR_034071.1:n.459C>T	NR_034078.1:n.*4276C>T	NR_034079.1:n.*4276C>T	XM_003118977.1:c.203C>T	XM_003118978.1:c.-184C>T	XM_003118979.1:c.203C>T
BT-20	chr11	104869708	G	C	CASP5, CASP5, CASP5, CASP5, CASP5, CASP5	p.L347V, p.L116V, p.L334V, p.L116V, p.L192V, p.L276V	81	174	68.2353	NM_001136109.1:c.826C>G	NM_001136110.1:c.574C>G	NM_001136111.1:c.346C>G	NM_001136112.1:c.1039C>G	NM_004347.3:c.1000C>G	NR_024239.1:n.748C>G	NR_036562.1:n.496C>G	XM_005271691.1:c.952C>G
BT-20	chr11	107299631	G	A	CWF19L2	p.H443Y	27	34	55.7377	NM_152434.2:c.1327C>T
BT-20	chr11	108043988	C	T	NPAT, NPAT	p.V370I, p.V575I	25	60	70.5882	NM_002519.2:c.1723G>A
BT-20	chr11	108121636	A	C	ATM, ATM	p.K482Q, p.K482Q	115	191	62.4183	NM_000051.3:c.1444A>C	XM_005271561.1:c.1444A>C	XM_005271562.1:c.1444A>C	XM_005271563.1:c.1444A>C	XM_005271564.1:c.400A>C
BT-20	chr11	108175462	G	A	ATM, ATM, ATM, ATM	p.D505N, p.D210N, p.D1853N, p.D1853N	11	25	69.4444	NM_000051.3:c.5557G>A	NM_138292.3:c.1513G>A	XM_005271561.1:c.5557G>A	XM_005271562.1:c.5557G>A	XM_005271563.1:c.5557G>A	XM_005271564.1:c.4513G>A	XM_005271416.1:c.*4236C>T
BT-20	chr11	108183167	A	G	ATM, ATM, ATM, ATM, ATM	p.N635S, p.N340S, p.N1983S, p.N97S, p.N1983S	0	369	100	NM_000051.3:c.5948A>G	NM_138292.3:c.1904A>G	XM_005271561.1:c.5948A>G	XM_005271562.1:c.5948A>G	XM_005271563.1:c.5948A>G	XM_005271564.1:c.4904A>G	XM_005271416.1:c.641-3369T>C
BT-20	chr11	108380335	T	C	EXPH5, EXPH5, EXPH5	p.N1967D, p.N1779D, p.N1811D	0	200	100	XR_246464.1:n.267-5703T>C	NM_001144763.1:c.5671A>G	NM_001144765.1:c.5335A>G	NM_015065.2:c.5899A>G	XM_005271461.1:c.5878A>G	XM_005271462.1:c.5431A>G	XM_005271463.1:c.5335A>G
BT-20	chr11	108381247	C	T	EXPH5, EXPH5, EXPH5	p.G1663R, p.G1475R, p.G1507R	138	100	42.0168	XR_246464.1:n.267-4791C>T	NM_001144763.1:c.4759G>A	NM_001144765.1:c.4423G>A	NM_015065.2:c.4987G>A	XM_005271461.1:c.4966G>A	XM_005271462.1:c.4519G>A	XM_005271463.1:c.4423G>A
BT-20	chr11	108384207	C	T	EXPH5, EXPH5, EXPH5	p.S676N, p.S488N, p.S520N	101	73	41.954	XR_246464.1:n.267-1831C>T	NM_001144763.1:c.1799G>A	NM_001144765.1:c.1463G>A	NM_015065.2:c.2027G>A	XM_005271461.1:c.2006G>A	XM_005271462.1:c.1559G>A	XM_005271463.1:c.1463G>A
BT-20	chr11	108409784	T	A	EXPH5	p.E137V	137	83	37.7273	NM_001144763.1:c.182A>T	NM_001144765.1:c.-1167A>T	NM_015065.2:c.410A>T	XM_005271461.1:c.389A>T	XM_005271462.1:c.-1120A>T	XM_005271463.1:c.-1167A>T
BT-20	chr11	108409797	T	A	EXPH5	p.K133X	154	67	30.3167	NM_001144763.1:c.169A>T	NM_001144765.1:c.-1180A>T	NM_015065.2:c.397A>T	XM_005271461.1:c.376A>T	XM_005271462.1:c.-1133A>T	XM_005271463.1:c.-1180A>T
BT-20	chr11	108464209	T	C	EXPH5	p.R19G	36	14	28	NM_015065.2:c.55A>G	XM_005271461.1:c.34A>G
BT-20	chr11	111724133	C	T	ALG9, ALG9, ALG9, ALG9, ALG9, ALG9, ALG9	p.V243I, p.V118I, p.V118I, p.V117I, p.V184I, p.V118I, p.V118I	88	181	67.2862	NM_001077690.1:c.866G>A	NM_001077691.1:c.352G>A	NM_001077692.1:c.352G>A	NM_024740.2:c.866G>A
BT-20	chr11	111749349	A	T	FDXACB1	p.I87N	186	386	67.4825	NM_022761.2:c.-936A>T	XM_005271646.1:c.-2826A>T	XM_005271647.1:c.-2826A>T	NM_138378.1:c.260T>A	NM_138378.2:c.260T>A	NR_038364.1:n.497+336T>A
BT-20	chr11	111795085	C	G	C11orf52	p.T23R	31	59	65.5556	NM_080659.2:c.68C>G	NR_037651.1:n.551C>G	NM_001278542.1:c.-3063C>G
BT-20	chr11	112065434	T	C	BCO2, BCO2, BCO2, BCO2, BCO2, BCO2	p.L197P, p.L231P, p.L126P, p.L197P, p.L58P, p.L197P	0	424	100	NM_001037290.1:c.590T>C	NM_001037290.2:c.590T>C	NM_001256397.1:c.590T>C	NM_001256398.1:c.517+1014T>C	NM_001256400.1:c.377T>C	NM_031938.4:c.692T>C	NM_031938.5:c.692T>C	XM_005271692.1:c.692T>C
BT-20	chr11	112088499	A	C	BCO2, BCO2, BCO2, BCO2, BCO2, BCO2	p.I514L, p.I548L, p.I443L, p.I514L, p.I475L, p.I508L	0	354	100	NM_001037290.1:c.1540A>C	NM_001037290.2:c.1540A>C	NM_001256397.1:c.1522A>C	NM_001256398.1:c.1423A>C	NM_001256400.1:c.1327A>C	NM_031938.4:c.1642A>C	NM_031938.5:c.1642A>C	XM_005271692.1:c.1513A>C
BT-20	chr11	112123095	A	G	C11orf34	p.S142P	73	159	68.5345	NM_001145024.1:c.424T>C
BT-20	chr11	113194168	A	C	TTC12, TTC12	p.M73L, p.M73L	0	291	100	NM_017868.3:c.217A>C	XM_005271603.1:c.217A>C	XM_005271604.1:c.217A>C	XM_005271605.1:c.217A>C	XM_005271606.1:c.217A>C	XM_005271607.1:c.217A>C
BT-20	chr11	113266821	G	A	ANKK1	p.A239T	157	84	34.8548	NM_178510.1:c.715G>A
BT-20	chr11	113270015	G	C	ANKK1	p.G442R	0	24	100	NM_178510.1:c.1324G>C
BT-20	chr11	113270160	A	G	ANKK1	p.H490R	13	45	77.5862	NM_178510.1:c.1469A>G
BT-20	chr11	113270828	G	A	ANKK1	p.E713K	125	61	32.7957	NM_178510.1:c.2137G>A
BT-20	chr11	113561054	A	G	TMPRSS5, TMPRSS5, TMPRSS5, TMPRSS5, TMPRSS5, TMPRSS5, TMPRSS5	p.F290L, p.F360L, p.F110L, p.F325L, p.F369L, p.F256L, p.F110L	0	232	100	NM_030770.2:c.1105T>C	XM_005271683.1:c.1078T>C	XM_005271684.1:c.973T>C	XM_005271685.1:c.898T>C	XM_005271686.1:c.766T>C
BT-20	chr11	113803028	A	C	HTR3B, HTR3B	p.Y129S, p.Y118S	24	85	77.9817	NM_006028.3:c.386A>C	NM_006028.4:c.386A>C
BT-20	chr11	114441943	G	A	FAM55D, FAM55D	p.A167V, p.A451V	0	199	100	NM_001077639.1:c.1352C>T	NM_017678.2:c.500C>T
BT-20	chr11	114442103	A	G	FAM55D, FAM55D	p.Y114H, p.Y398H	0	257	100	NM_001077639.1:c.1192T>C	NM_017678.2:c.340T>C
BT-20	chr11	116691675	T	A	APOA4	p.T367S	101	215	68.038	NM_000482.3:c.1099A>T	XM_002343131.1:c.-4222T>A
BT-20	chr11	116692334	C	T	APOA4	p.S147N	0	96	100	NM_000482.3:c.440G>A	XM_002343131.1:c.-3563C>T
BT-20	chr11	117042377	G	A	PAFAH1B2	p.V151M	0	356	100	NM_001184746.1:c.451G>A	NM_001184747.1:c.412-4245G>A	NM_001184748.1:c.394-3232G>A	NM_002572.2:c.*3962G>A	NM_002572.3:c.*3962G>A	XR_246451.1:n.589G>A	XR_246452.1:n.550-4245G>A
BT-20	chr11	117160347	A	G	BACE1, BACE1, BACE1, BACE1, BACE1, BACE1	p.C356R, p.C481R, p.C412R, p.C437R, p.C456R, p.C381R	0	52	100	NM_001077239.1:c.*4480A>G	NM_001278249.1:c.*4480A>G	NM_207343.2:c.*4480A>G	NM_207343.3:c.*4480A>G	XM_005271497.1:c.*4480A>G	XM_005271498.1:c.*4480A>G	NR_037803.1:n.-1715A>G	NM_001207048.1:c.1141T>C	NM_001207049.1:c.1066T>C	NM_012104.3:c.1441T>C	NM_012104.4:c.1441T>C	NM_138971.2:c.1309T>C	NM_138971.3:c.1309T>C	NM_138972.2:c.1366T>C	NM_138972.3:c.1366T>C	NM_138973.2:c.1234T>C	NM_138973.3:c.1234T>C
BT-20	chr11	117266312	C	G	CEP164, CEP164, CEP164, CEP164	p.T991S, p.T988S, p.T421S, p.T962S	100	190	65.5172	NM_001271933.1:c.2972C>G	NM_014956.4:c.2963C>G	XM_005271451.1:c.4658C>G	XM_005271452.1:c.4658C>G	XM_005271453.1:c.4649C>G	XM_005271454.1:c.2972C>G	XM_005271455.1:c.2972C>G	XM_005271456.1:c.2963C>G	XM_005271457.1:c.2972C>G	XM_005271458.1:c.2894C>G	XM_005271459.1:c.2894C>G	XM_005271460.1:c.2633C>G
BT-20	chr11	117267884	A	G	CEP164, CEP164, CEP164	p.Q1122R, p.Q1119R, p.Q552R	23	58	71.6049	NM_001271933.1:c.3365A>G	NM_014956.4:c.3356A>G	XM_005271451.1:c.5051A>G	XM_005271452.1:c.5048A>G	XM_005271453.1:c.5042A>G	XM_005271454.1:c.3365A>G	XM_005271455.1:c.3365A>G	XM_005271456.1:c.3356A>G	XM_005271457.1:c.3365A>G	XM_005271458.1:c.3287A>G	XM_005271459.1:c.3287A>G	XM_005271460.1:c.3026A>G
BT-20	chr11	117403235	G	T	DSCAML1, DSCAML1	p.H232N, p.H36N	199	83	29.4326	NM_020693.2:c.694C>A
BT-20	chr11	117693255	T	C	FXYD2	p.E68G	278	144	34.1232	NM_001204268.1:c.299-60A>G	NM_001243598.1:c.311+139A>G	NM_001243598.2:c.311+139A>G	NR_037907.1:n.756+139A>G	XR_110525.1:n.-3121A>G	NM_001127489.1:c.203A>G	NM_001680.4:c.65-60A>G	NM_021603.3:c.59-60A>G	XM_005271570.1:c.203A>G	XM_005271571.1:c.59-60A>G	XM_002343122.1:c.386T>C
BT-20	chr11	117693258	G	A	FXYD2	p.A67V	286	135	32.0665	NM_001204268.1:c.299-63C>T	NM_001243598.1:c.311+136C>T	NM_001243598.2:c.311+136C>T	NR_037907.1:n.756+136C>T	XR_110525.1:n.-3124C>T	NM_001127489.1:c.200C>T	NM_001680.4:c.65-63C>T	NM_021603.3:c.59-63C>T	XM_005271570.1:c.200C>T	XM_005271571.1:c.59-63C>T	XM_002343122.1:c.389G>A
BT-20	chr11	117864063	A	G	IL10RA, IL10RA, IL10RA, IL10RA, IL10RA	p.S10G, p.S159G, p.S10G, p.S139G, p.S139G	280	177	38.7309	NM_001558.3:c.475A>G	NR_026691.1:n.682A>G
BT-20	chr11	117869670	A	G	IL10RA, IL10RA, IL10RA, IL10RA, IL10RA	p.R202G, p.R351G, p.R202G, p.R331G, p.R331G	154	295	65.7016	NM_001558.3:c.1051A>G	NR_026691.1:n.1258A>G
BT-20	chr11	118074337	A	G	AMICA1, AMICA1, AMICA1, AMICA1, AMICA1, AMICA1, AMICA1	p.V3A, p.V183A, p.V149A, p.V193A, p.V154A, p.V193A, p.V154A	149	290	66.0592	NM_001098526.1:c.578T>C	NM_153206.2:c.548T>C	XM_005271406.1:c.578T>C	XM_005271407.1:c.548T>C	XM_005271408.1:c.461T>C	XM_005271409.1:c.461T>C
BT-20	chr11	118081345	A	T	AMICA1, AMICA1, AMICA1, AMICA1, AMICA1, AMICA1	p.I84N, p.I50N, p.I94N, p.I55N, p.I94N, p.I55N	73	141	65.8879	NM_001098526.1:c.281T>A	NM_153206.2:c.251T>A	XM_005271406.1:c.281T>A	XM_005271407.1:c.251T>A	XM_005271408.1:c.164T>A	XM_005271409.1:c.164T>A
BT-20	chr11	118529017	T	G	TREH, TREH	p.X547S, p.X455S	3	190	98.4456	NM_001144758.1:c.*1484T>G	NM_001144758.2:c.*1484T>G	NM_001144759.1:c.*1484T>G	NM_001144759.2:c.*1484T>G	NM_015157.2:c.*1484T>G	NM_015157.3:c.*1484T>G	XM_005271465.1:c.*1484T>G	XM_005271466.1:c.*1484T>G	XM_005271467.1:c.*1484T>G	XM_005271468.1:c.*1484T>G	XM_005271469.1:c.*1484T>G	XM_005271470.1:c.*1484T>G	XM_005271471.1:c.*1484T>G	XM_005271472.1:c.*1484T>G	XM_005271473.1:c.*1484T>G	XM_005271474.1:c.*1484T>G	XM_005271476.1:c.*1484T>G	NM_007180.2:c.1733A>C
BT-20	chr11	118530611	T	C	TREH, TREH, TREH	p.T358A, p.T389A, p.T266A	92	164	64.0625	NM_001144758.1:c.*3078T>C	NM_001144758.2:c.*3078T>C	NM_001144759.1:c.*3078T>C	NM_001144759.2:c.*3078T>C	NM_015157.2:c.*3078T>C	NM_015157.3:c.*3078T>C	XM_005271465.1:c.*3078T>C	XM_005271466.1:c.*3078T>C	XM_005271467.1:c.*3078T>C	XM_005271468.1:c.*3078T>C	XM_005271469.1:c.*3078T>C	XM_005271470.1:c.*3078T>C	XM_005271471.1:c.*3078T>C	XM_005271472.1:c.*3078T>C	XM_005271473.1:c.*3078T>C	XM_005271474.1:c.*3078T>C	XM_005271476.1:c.*3078T>C	NM_007180.2:c.1165A>G
BT-20	chr11	118967758	T	C	DPAGT1, DPAGT1, DPAGT1, DPAGT1	p.I221V, p.I312V, p.I393V, p.I286V	162	278	63.1818	NM_000190.3:c.*3765T>C	NM_001024382.1:c.*3765T>C	NM_001258208.1:c.*3765T>C	NM_001258209.1:c.*3765T>C	XM_005271531.1:c.*3765T>C	XM_005271532.1:c.*3765T>C	XM_005271533.1:c.*3765T>C	NM_001382.3:c.1177A>G	XM_005271422.1:c.1255A>G	XM_005271423.1:c.934A>G	XM_005271424.1:c.856A>G	NM_002105.2:c.-1654A>G	XR_246424.1:n.-1585A>G
BT-20	chr11	119005132	C	T	HINFP, HINFP, HINFP	p.A246V, p.A493V, p.A493V	112	195	63.5179	NM_001243259.1:c.*280C>T	NM_015517.3:c.1478C>T	NM_015517.4:c.1478C>T	NM_198971.1:c.1478C>T	NM_198971.2:c.1478C>T	XM_005271499.1:c.1478C>T
BT-20	chr11	119043656	C	T	NLRX1, NLRX1, NLRX1, NLRX1	p.P63S, p.P63S, p.P63S, p.P63S	21	38	64.4068	NM_024618.2:c.187C>T	NM_170722.1:c.187C>T	XM_005271667.1:c.187C>T	XM_005271668.1:c.187C>T	XM_005271669.1:c.187C>T	XM_005271670.1:c.-348C>T	XM_005271671.1:c.-348C>T	XM_005271672.1:c.-348C>T
BT-20	chr11	119052826	C	A	NLRX1, NLRX1, NLRX1, NLRX1	p.A793E, p.A793E, p.A793E, p.A793E	77	165	68.1818	NM_024618.2:c.2378C>A	NM_170722.1:c.2378C>A	XM_005271667.1:c.2378C>A	XM_005271668.1:c.2378C>A	XM_005271669.1:c.2378C>A	XM_005271670.1:c.1844C>A	XM_005271671.1:c.1844C>A	XM_005271672.1:c.1844C>A	NM_001168468.1:c.-3378C>A	NM_024791.2:c.-3378C>A	NM_024791.3:c.-3378C>A	NR_033122.1:n.-3340C>A	XM_005271677.1:c.-3493C>A	XM_005271678.1:c.-3309C>A
BT-20	chr11	119063908	C	T	CCDC153	p.R101H	137	250	64.5995	NM_001145018.1:c.302G>A	XM_005271515.1:c.473G>A	XM_005271516.1:c.302G>A	XM_005271517.1:c.182G>A	NM_001168468.1:c.*3707C>T	NM_024791.2:c.*3707C>T	NM_024791.3:c.*3707C>T	NR_033122.1:n.*2976C>T	XM_005271677.1:c.*3707C>T	XM_005271678.1:c.*4954C>T
BT-20	chr11	119216504	C	T	C1QTNF5	p.V136M	0	186	100	NM_031433.2:c.406G>A	NM_031433.3:c.406G>A	XM_005271689.1:c.406G>A	XM_005271690.1:c.406G>A	XM_002343125.1:c.*4880C>T	NM_001278431.1:c.-5143G>A	NM_015645.3:c.-2231G>A	NM_015645.4:c.-2231G>A
BT-20	chr11	119252199	T	G	USP2	p.Y10S	0	370	100	NM_001243759.1:c.29A>C	NM_004205.4:c.-58A>C	XM_005271721.1:c.-2524A>C	NR_034160.1:n.-289T>G	XR_246411.1:n.-290T>G	XR_246412.1:n.-290T>G
BT-20	chr11	119510644	A	C	PVRL1	p.V361G	203	74	26.7148	NM_203285.1:c.1082T>G
BT-20	chr11	120099658	A	G	OAF	p.H210R	0	485	100	NM_178507.2:c.629A>G
BT-20	chr11	120099679	G	A	OAF	p.R217H	0	474	100	NM_178507.2:c.650G>A
BT-20	chr11	120175749	A	G	POU2F3, POU2F3, POU2F3, POU2F3	p.H82R, p.H152R, p.H154R, p.H106R	0	179	100	NM_001244682.1:c.461A>G	NM_014352.2:c.455A>G	NM_014352.3:c.455A>G
BT-20	chr11	120989335	A	G	TECTA	p.R371G	216	110	33.7423	NM_005422.2:c.1111A>G	XM_005271653.1:c.1111A>G
BT-20	chr11	121000774	T	C	TECTA	p.V932A	382	165	30.1645	NM_005422.2:c.2795T>C	XM_005271653.1:c.2795T>C
BT-20	chr11	121032978	G	A	TECTA	p.S1724N	0	206	100	NM_005422.2:c.5171G>A	XM_005271653.1:c.5156G>A
BT-20	chr11	121437819	C	G	SORL1	p.Q1074E	0	327	100	NM_003105.4:c.3220C>G	NM_003105.5:c.3220C>G
BT-20	chr11	121483446	T	G	SORL1, SORL1, SORL1	p.V621G, p.V390G, p.V1775G	95	33	25.7812	NM_003105.4:c.5324T>G	NM_003105.5:c.5324T>G	XM_005271652.1:c.2054T>G
BT-20	chr11	121491782	G	A	SORL1, SORL1, SORL1	p.V813I, p.V582I, p.V1967I	0	164	100	NM_003105.4:c.5899G>A	NM_003105.5:c.5899G>A	XM_005271652.1:c.2629G>A
BT-20	chr11	122646967	G	A	UBASH3B	p.A68T	125	152	54.8736	NM_032873.4:c.202G>A	XM_005271712.1:c.286G>A	XM_002343132.1:c.7C>T
BT-20	chr11	122738261	A	G	CRTAM, CRTAM	p.K321R, p.K122R	0	157	100	NM_019604.2:c.962A>G
BT-20	chr11	123600475	A	G	ZNF202, ZNF202, ZNF202	p.V154A, p.V154A, p.V154A	1	411	99.7573	NM_003455.2:c.461T>C	XM_005271659.1:c.461T>C	XM_005271660.1:c.461T>C	XM_005271661.1:c.461T>C	XM_005271662.1:c.461T>C	XM_005271663.1:c.461T>C	XM_005271664.1:c.-212T>C
BT-20	chr11	123676388	G	A	OR6M1	p.R224C	193	357	64.9091	NM_001005325.1:c.670C>T
BT-20	chr11	123753937	A	G	TMEM225	p.C196R	0	228	100	NM_001013743.1:c.586T>C
BT-20	chr11	123754844	T	C	TMEM225	p.N134S	0	231	100	NM_001013743.1:c.401A>G
BT-20	chr11	123777497	G	A	OR8D4	p.C120Y	0	46	100	NM_001005197.1:c.359G>A
BT-20	chr11	123777536	G	A	OR8D4	p.R133K	1	184	99.4595	NM_001005197.1:c.398G>A
BT-20	chr11	123777986	T	C	OR8D4	p.L283P	0	185	100	NM_001005197.1:c.848T>C
BT-20	chr11	123778031	G	A	OR8D4	p.R298K	0	185	100	NM_001005197.1:c.893G>A
BT-20	chr11	123847473	A	G	OR10S1	p.V309A	0	467	100	NM_001004474.1:c.926T>C
BT-20	chr11	123848121	T	C	OR10S1	p.K93R	0	387	100	NM_001004474.1:c.278A>G
BT-20	chr11	123848212	C	T	OR10S1	p.G63S	0	55	100	NM_001004474.1:c.187G>A
BT-20	chr11	123887164	A	C	OR10G4	p.K295Q	0	117	100	NM_001004462.1:c.883A>C
BT-20	chr11	123894602	A	C	OR10G9	p.K295Q	217	151	41.0326	NM_001001953.1:c.883A>C
BT-20	chr11	124095414	C	G	OR8G2	p.S6C	129	256	66.4935	NM_001007249.1:c.17C>G
BT-20	chr11	124180082	A	G	OR8D1	p.L194P	0	202	100	NM_001002917.1:c.581T>C
BT-20	chr11	124180282	A	C	OR8D1	p.C127W	0	265	100	NM_001002917.1:c.381T>G
BT-20	chr11	124440362	C	G	OR8A1	p.T133R	0	229	100	NM_001005194.1:c.398C>G
BT-20	chr11	124440617	C	T	OR8A1	p.S218L	0	226	100	NM_001005194.1:c.653C>T
BT-20	chr11	124767067	T	C	ROBO4	p.Q54R	34	27	44.2623	NM_019055.5:c.161A>G	XM_005271595.1:c.71-501A>G	XM_005271596.1:c.-159-116A>G	XM_005271597.1:c.-358A>G
BT-20	chr11	124789755	T	C	HEPN1	p.W37R	114	59	34.104	NM_001037558.2:c.109T>C	NM_152722.4:c.*1279A>G	XM_005271449.1:c.*1279A>G	XM_005271450.1:c.*506A>G
BT-20	chr11	124793682	T	C	HEPACAM, HEPACAM	p.M218V, p.M218V	0	278	100	NM_001037558.2:c.*3769T>C	NM_152722.4:c.652A>G	XM_005271449.1:c.652A>G	XM_005271450.1:c.652A>G
BT-20	chr11	124947396	A	G	SLC37A2, SLC37A2	p.I96V, p.I96V	124	230	64.9718	NM_001145290.1:c.286A>G	NM_198277.2:c.286A>G	XR_246418.1:n.587A>G
BT-20	chr11	125351472	A	T	FEZ1, FEZ1	p.D123E, p.D123E	246	93	27.4336	NM_005103.3:c.369T>A	NM_005103.4:c.369T>A	XM_005271734.1:c.369T>A	XM_005271735.1:c.369T>A
BT-20	chr11	125452313	A	G	EI24, EI24, EI24	p.H248R, p.H272R, p.H286R	72	125	63.4518	NM_001007277.1:c.745A>G	NM_004879.3:c.857A>G
BT-20	chr11	125479496	C	T	STT3A	p.R377C	104	222	68.0982	NM_001278503.1:c.1117+12C>T	NM_001278504.1:c.841+12C>T	NM_152713.3:c.1117+12C>T	NM_152713.4:c.1117+12C>T
BT-20	chr11	125525195	A	G	CHEK1, CHEK1, CHEK1, CHEK1, CHEK1, CHEK1	p.I487V, p.I471V, p.I437V, p.I471V, p.I471V, p.I471V	0	68	100	NM_001114121.1:c.1411A>G	NM_001114121.2:c.1411A>G	NM_001114122.1:c.1411A>G	NM_001114122.2:c.1411A>G	NM_001244846.1:c.1309A>G	NM_001274.4:c.1411A>G	NM_001274.5:c.1411A>G	NR_045204.1:n.2084A>G	NR_045205.1:n.1845A>G
BT-20	chr11	125766044	C	A	PUS3	p.A46S	174	395	69.42	NM_001271985.1:c.-246-360G>T	NM_031307.3:c.136G>T	XM_005271687.1:c.82-360G>T	XM_005271688.1:c.136G>T	NM_001134793.1:c.-25-3195C>A	NM_145014.2:c.-80-2955C>A	XM_005271429.1:c.-80-2955C>A	XM_005271430.1:c.-25-3195C>A
BT-20	chr11	125769354	T	C	HYLS1, HYLS1, HYLS1	p.C31R, p.C31R, p.C31R	85	173	67.0543	NM_001271985.1:c.-246-3670A>G	NM_031307.3:c.-46-3129A>G	XM_005271687.1:c.82-3670A>G	XM_005271688.1:c.-46-3129A>G	NM_013264.3:c.-5059T>C	NM_013264.4:c.-5059T>C	NM_001134793.1:c.91T>C	NM_145014.2:c.91T>C	XM_005271429.1:c.91T>C	XM_005271430.1:c.91T>C
BT-20	chr11	125830970	A	T	CDON, CDON, CDON	p.I1221N, p.I1244N, p.I598N	74	138	65.0943	NM_001243597.1:c.3731T>A	NM_016952.4:c.3662T>A	XM_005271584.1:c.3731T>A	XM_005271585.1:c.3731T>A	XM_005271586.1:c.3731T>A	XM_294675.7:c.*4235A>T	XM_294675.8:c.*4235A>T	XM_294675.9:c.*4235A>T
BT-20	chr11	125891269	C	T	CDON, CDON, CDON	p.V75I, p.V75I, p.V75I	86	144	62.6087	NM_001243597.1:c.223G>A	NM_016952.4:c.223G>A	XM_005271584.1:c.223G>A	XM_005271585.1:c.223G>A	XM_005271586.1:c.223G>A
BT-20	chr11	126081403	T	C	RPUSD4, RPUSD4	p.Q44R, p.Q44R	0	288	100	NM_001144827.1:c.131A>G	NM_032795.2:c.131A>G	XM_005271708.1:c.-3998A>G	NM_024556.2:c.-399T>C	NM_024556.3:c.-399T>C	XM_005271665.1:c.-399T>C	XM_005271666.1:c.-399T>C
BT-20	chr11	126162843	C	T	TIRAP, TIRAP, TIRAP, TIRAP, TIRAP	p.S180L, p.S180L, p.S180L, p.S180L, p.S180L	0	228	100	XM_002343135.1:c.-3391G>A	NM_001039661.1:c.539C>T	NM_148910.2:c.539C>T	XM_005271399.1:c.866C>T
BT-20	chr11	128805548	G	A	TP53AIP1, TP53AIP1	p.P101S, p.P105S	320	151	32.0594	NM_001195194.1:c.301C>T	NM_001195195.1:c.254-609C>T	NM_001251964.1:c.*1839C>T	NM_022112.1:c.*1839C>T	NM_022112.2:c.313C>T
BT-20	chr11	128805557	T	C	TP53AIP1, TP53AIP1	p.R98G, p.R102G	322	154	32.3529	NM_001195194.1:c.292A>G	NM_001195195.1:c.254-618A>G	NM_001251964.1:c.*1830A>G	NM_022112.1:c.*1830A>G	NM_022112.2:c.304A>G
BT-20	chr11	129794950	T	C	PRDM10, PRDM10, PRDM10, PRDM10, PRDM10, PRDM10	p.T573A, p.T483A, p.T487A, p.T487A, p.T569A, p.T483A	127	70	35.533	NM_020228.2:c.1717A>G	NM_199437.1:c.1705A>G	NM_199438.1:c.1459A>G	NM_199439.1:c.1447A>G
BT-20	chr11	130068430	C	T	ST14	p.S533F	208	106	33.758	NM_021978.3:c.1598C>T
BT-20	chr11	130780225	C	A	SNX19, SNX19, SNX19	p.L61F, p.L618F, p.L618F	0	140	100	NM_014758.2:c.1854G>T	XM_005271545.1:c.1854G>T	XM_005271546.1:c.1854G>T	XM_005271547.1:c.1854G>T	XM_005271548.1:c.129G>T	XM_005271549.1:c.-7G>T	XR_246449.1:n.2188G>T
BT-20	chr11	133714522	G	A	SPATA19	p.A50V	650	164	20.1474	NM_174927.1:c.149C>T	XM_005271448.1:c.149C>T
BT-20	chr12	235022	C	T	IQSEC3	p.P283S	0	110	100	NM_001170738.1:c.847C>T	NM_015232.1:c.-6-12411C>T
BT-20	chr12	248202	C	G	IQSEC3, IQSEC3	p.A255G, p.A558G	71	39	35.4545	NM_001170738.1:c.1673C>G	NM_015232.1:c.764C>G	NR_033859.1:n.2444-392G>C	XR_242985.1:n.*498G>C
BT-20	chr12	427575	A	G	KDM5A, KDM5A	p.M824T, p.M865T	198	356	64.2599	NM_001042603.1:c.2594T>C	NM_005056.2:c.2594T>C
BT-20	chr12	547683	T	C	CCDC77, CCDC77, CCDC77, CCDC77	p.M303T, p.M303T, p.M335T, p.M303T	155	91	36.9919	NM_001130146.1:c.908T>C	NM_001130147.1:c.908T>C	NM_001130148.1:c.908T>C	NM_032358.3:c.1004T>C	XM_005253799.1:c.908T>C	XM_005253800.1:c.1004T>C	XR_242989.1:n.*87T>C	XR_242990.1:n.*1697T>C
BT-20	chr12	988748	T	C	WNK1	p.S795P	20	27	57.4468	NM_001184985.1:c.3613-1139T>C	NM_014823.2:c.2370+1221T>C	NM_018979.2:c.2383T>C	NM_018979.3:c.2383T>C	NM_213655.4:c.3867+1221T>C	XM_005253733.1:c.3622T>C	XM_005253734.1:c.2383T>C	XM_005253735.1:c.2383T>C	XM_005253736.1:c.2299T>C	XM_005253737.1:c.2296T>C	XM_005253738.1:c.2383T>C	XM_005253739.1:c.2370+1221T>C	XM_005253740.1:c.2289+1221T>C	XM_005253741.1:c.2286+1221T>C	XM_005253742.1:c.2289+1221T>C	XM_005253743.1:c.1162T>C
BT-20	chr12	990912	A	C	WNK1, WNK1, WNK1, WNK1, WNK1	p.T1056P, p.T809P, p.T1308P, p.T229P, p.T1316P	86	129	60	NM_001184985.1:c.3946A>C	NM_014823.2:c.2425A>C	NM_018979.2:c.3166A>C	NM_018979.3:c.3166A>C	NM_213655.4:c.3922A>C	XM_005253733.1:c.4405A>C	XM_005253734.1:c.3166A>C	XM_005253735.1:c.3166A>C	XM_005253736.1:c.3082A>C	XM_005253737.1:c.3079A>C	XM_005253738.1:c.3166A>C	XM_005253739.1:c.2425A>C	XM_005253740.1:c.2344A>C	XM_005253741.1:c.2341A>C	XM_005253742.1:c.2344A>C	XM_005253743.1:c.1945A>C
BT-20	chr12	994487	G	C	WNK1, WNK1, WNK1, WNK1, WNK1	p.C1506S, p.C1259S, p.C1758S, p.C679S, p.C1766S	0	230	100	NM_001184985.1:c.5297G>C	NM_014823.2:c.3776G>C	NM_018979.2:c.4517G>C	NM_018979.3:c.4517G>C	NM_213655.4:c.5273G>C	XM_005253733.1:c.5756G>C	XM_005253734.1:c.4517G>C	XM_005253735.1:c.4517G>C	XM_005253736.1:c.4433G>C	XM_005253737.1:c.4430G>C	XM_005253738.1:c.4517G>C	XM_005253739.1:c.3776G>C	XM_005253740.1:c.3695G>C	XM_005253741.1:c.3692G>C	XM_005253742.1:c.3695G>C	XM_005253743.1:c.3296G>C
BT-20	chr12	999638	C	T	WNK1, WNK1, WNK1, WNK1, WNK1	p.P1823L, p.P1576L, p.P2075L, p.P996L, p.P2083L	74	131	63.9024	NM_001184985.1:c.6248C>T	NM_014823.2:c.4727C>T	NM_018979.2:c.5468C>T	NM_018979.3:c.5468C>T	NM_213655.4:c.6224C>T	XM_005253733.1:c.6707C>T	XM_005253734.1:c.5468C>T	XM_005253735.1:c.5468C>T	XM_005253736.1:c.5384C>T	XM_005253737.1:c.5381C>T	XM_005253738.1:c.5468C>T	XM_005253739.1:c.4727C>T	XM_005253740.1:c.4646C>T	XM_005253741.1:c.4643C>T	XM_005253742.1:c.4646C>T	XM_005253743.1:c.4247C>T
BT-20	chr12	1023218	G	T	RAD52, RAD52, RAD52	p.S346X, p.S269X, p.S346X	17	30	63.8298	NM_001184985.1:c.*5260G>T	NM_014823.2:c.*5260G>T	NM_018979.2:c.*5260G>T	NM_018979.3:c.*5260G>T	NM_213655.4:c.*5260G>T	XM_005253733.1:c.*5260G>T	XM_005253734.1:c.*5260G>T	XM_005253735.1:c.*5260G>T	XM_005253736.1:c.*5260G>T	XM_005253737.1:c.*5260G>T	XM_005253739.1:c.*5260G>T	XM_005253740.1:c.*5260G>T	XM_005253741.1:c.*5260G>T	XM_005253742.1:c.*5260G>T	XM_005253743.1:c.*5260G>T	NM_134424.2:c.1037C>A	XM_005253720.1:c.1037C>A	XM_005253721.1:c.1037C>A	XM_005253722.1:c.1037C>A	XM_005253723.1:c.935C>A	XM_005253724.1:c.*34C>A	XM_005253725.1:c.*492C>A	XM_005253726.1:c.*2303C>A	XR_242986.1:n.1302C>A
BT-20	chr12	1995403	T	C	CACNA2D4	p.I327V	0	253	100	NM_172364.4:c.979A>G	XR_242992.1:n.1158A>G
BT-20	chr12	2791130	C	T	CACNA1C, CACNA1C, CACNA1C	p.P1820L, p.P1820L, p.P1868L	0	616	100	NM_000719.6:c.5445-586C>T	NM_001129827.1:c.5589-586C>T	NM_001129829.1:c.5568-586C>T	NM_001129830.1:c.5459C>T	NM_001129831.1:c.5529-586C>T	NM_001129832.1:c.5505-586C>T	NM_001129833.1:c.5502-586C>T	NM_001129834.1:c.5502-586C>T	NM_001129835.1:c.5502-586C>T	NM_001129836.1:c.5496-586C>T	NM_001129837.1:c.5469-586C>T	NM_001129838.1:c.5469-586C>T	NM_001129839.1:c.5463-586C>T	NM_001129840.1:c.5445-586C>T	NM_001129841.1:c.5445-586C>T	NM_001129842.1:c.5445-586C>T	NM_001129843.1:c.5445-586C>T	NM_001129844.1:c.5436-586C>T	NM_001129846.1:c.5412-586C>T	NM_001167623.1:c.5445-586C>T	NM_001167624.1:c.5459C>T	NM_001167625.1:c.5625-586C>T	NM_199460.2:c.5603C>T	XM_005253765.1:c.5739-586C>T	XM_005253766.1:c.5612C>T	XM_005253767.1:c.5634-586C>T	XM_005253768.1:c.5598-586C>T	XM_005253769.1:c.5577-586C>T	XM_005253770.1:c.5468C>T	XM_005253771.1:c.5468C>T	XM_005253772.1:c.5538-586C>T	XM_005253773.1:c.5514-586C>T	XM_005253774.1:c.5511-586C>T	XM_005253775.1:c.5511-586C>T	XM_005253776.1:c.5511-586C>T	XM_005253777.1:c.5505-586C>T	XM_005253778.1:c.5478-586C>T	XM_005253779.1:c.5478-586C>T	XM_005253780.1:c.5472-586C>T	XM_005253781.1:c.5454-586C>T
BT-20	chr12	2791132	A	G	CACNA1C, CACNA1C, CACNA1C	p.M1821V, p.M1821V, p.M1869V	0	570	100	NM_000719.6:c.5445-584A>G	NM_001129827.1:c.5589-584A>G	NM_001129829.1:c.5568-584A>G	NM_001129830.1:c.5461A>G	NM_001129831.1:c.5529-584A>G	NM_001129832.1:c.5505-584A>G	NM_001129833.1:c.5502-584A>G	NM_001129834.1:c.5502-584A>G	NM_001129835.1:c.5502-584A>G	NM_001129836.1:c.5496-584A>G	NM_001129837.1:c.5469-584A>G	NM_001129838.1:c.5469-584A>G	NM_001129839.1:c.5463-584A>G	NM_001129840.1:c.5445-584A>G	NM_001129841.1:c.5445-584A>G	NM_001129842.1:c.5445-584A>G	NM_001129843.1:c.5445-584A>G	NM_001129844.1:c.5436-584A>G	NM_001129846.1:c.5412-584A>G	NM_001167623.1:c.5445-584A>G	NM_001167624.1:c.5461A>G	NM_001167625.1:c.5625-584A>G	NM_199460.2:c.5605A>G	XM_005253765.1:c.5739-584A>G	XM_005253766.1:c.5614A>G	XM_005253767.1:c.5634-584A>G	XM_005253768.1:c.5598-584A>G	XM_005253769.1:c.5577-584A>G	XM_005253770.1:c.5470A>G	XM_005253771.1:c.5470A>G	XM_005253772.1:c.5538-584A>G	XM_005253773.1:c.5514-584A>G	XM_005253774.1:c.5511-584A>G	XM_005253775.1:c.5511-584A>G	XM_005253776.1:c.5511-584A>G	XM_005253777.1:c.5505-584A>G	XM_005253778.1:c.5478-584A>G	XM_005253779.1:c.5478-584A>G	XM_005253780.1:c.5472-584A>G	XM_005253781.1:c.5454-584A>G
BT-20	chr12	2930951	A	G	ITFG2, ITFG2	p.D137G, p.D314G	106	45	29.8013	NM_018463.2:c.941A>G	NM_018463.3:c.941A>G	XM_005253707.1:c.941A>G	XM_005253708.1:c.605A>G	XM_005253709.1:c.410A>G	NM_031474.2:c.*5422T>C	XM_005253796.1:c.*5956T>C	XM_005253797.1:c.*5283T>C	XM_005253798.1:c.*5185T>C
BT-20	chr12	3129932	C	T	TEAD4, TEAD4, TEAD4	p.P239L, p.P196L, p.P110L	54	94	63.5135	NM_003213.2:c.716C>T	NM_003213.3:c.716C>T	NM_201441.1:c.587C>T	NM_201441.2:c.587C>T	NM_201443.1:c.329C>T	NM_201443.2:c.329C>T	XM_005253755.1:c.797C>T	XM_005253756.1:c.668C>T	XM_005253757.1:c.497C>T
BT-20	chr12	3724583	T	C	EFCAB4B	p.T712A	76	163	68.2008	NM_001144958.1:c.2134A>G	XM_005253804.1:c.2137A>G	XM_005253805.1:c.1420A>G	XM_001719755.1:c.-3427A>G	XR_109120.1:n.-3414A>G
BT-20	chr12	3788145	C	T	EFCAB4B, EFCAB4B	p.E154K, p.E154K	316	174	35.5102	NM_001144958.1:c.460G>A	NM_001144959.1:c.460G>A	NM_032680.3:c.460G>A	XM_005253804.1:c.460G>A	XM_005253806.1:c.460G>A
BT-20	chr12	4736495	C	T	AKAP3	p.E525K	0	136	100	NM_001278309.1:c.1573G>A	NM_006422.2:c.1573G>A	NM_006422.3:c.1573G>A	XM_005253664.1:c.1573G>A	XM_005253665.1:c.1573G>A
BT-20	chr12	4736677	G	C	AKAP3	p.T464S	0	50	100	NM_001278309.1:c.1391C>G	NM_006422.2:c.1391C>G	NM_006422.3:c.1391C>G	XM_005253664.1:c.1391C>G	XM_005253665.1:c.1391C>G
BT-20	chr12	4737715	C	T	AKAP3	p.G118E	0	425	100	NM_001278309.1:c.353G>A	NM_006422.2:c.353G>A	NM_006422.3:c.353G>A	XM_005253664.1:c.353G>A	XM_005253665.1:c.353G>A
BT-20	chr12	4830000	T	G	GALNT8	p.Y53D	255	109	29.9451	XR_242996.1:n.-732A>C	NM_017417.1:c.157T>G
BT-20	chr12	4873163	G	T	GALNT8	p.V515F	43	27	38.5714	NM_017417.1:c.1543G>T
BT-20	chr12	6078424	A	T	VWF	p.F2561Y	84	36	30	NM_000552.3:c.7682T>A
BT-20	chr12	6143984	T	C	VWF	p.Q852R	0	522	100	NM_000552.3:c.2555A>G
BT-20	chr12	6172202	T	C	VWF, VWF	p.H484R, p.H484R	0	199	100	NM_000552.3:c.1451A>G
BT-20	chr12	6428116	T	G	PLEKHG6	p.I494S	0	305	100	NM_001144856.1:c.1409-43T>G	NM_001144857.1:c.1313-43T>G	NM_018173.3:c.1409-43T>G	XM_005253704.1:c.1409-43T>G	XM_005253705.1:c.1409-43T>G	XM_005253706.1:c.1409-43T>G
BT-20	chr12	6554628	G	A	CD27	p.A59T	207	410	66.4506	NR_015382.1:n.1516+1499C>T	XR_242987.1:n.1992+1499C>T	NM_001242.4:c.175G>A
BT-20	chr12	6560473	A	G	CD27	p.H233R	0	448	100	NR_015382.1:n.211T>C	XR_242987.1:n.44+162T>C	XM_002343139.1:c.*2222T>C	NM_001242.4:c.698A>G	NM_018009.4:c.-942A>G	XM_005253699.1:c.-942A>G	XM_005253700.1:c.-942A>G	XM_005253701.1:c.-942A>G	XM_005253702.1:c.-942A>G	XM_005253703.1:c.-1639A>G
BT-20	chr12	6567907	C	T	TAPBPL	p.T334M	1	221	99.5495	NM_014231.3:c.*5729G>A	NM_016830.2:c.*4091G>A	NM_199245.1:c.*6135G>A	XM_002343139.1:c.-1233G>A	NM_018009.4:c.1001C>T	XM_005253699.1:c.1001C>T	XM_005253700.1:c.1001C>T	XM_005253701.1:c.1001C>T	XM_005253702.1:c.1001C>T	XM_005253703.1:c.611C>T
BT-20	chr12	6604331	G	T	NCAPD2, NCAPD2	p.V23L, p.V23L	126	58	31.5217	NM_016497.3:c.-2029C>A	NM_014865.3:c.67G>T	XM_005253815.1:c.-10G>T	XM_005253816.1:c.67G>T
BT-20	chr12	6619284	C	G	NCAPD2	p.Q83E	0	387	100	NR_004387.1:n.-104C>G	NM_014865.3:c.247C>G	XM_005253815.1:c.127+326C>G	XM_005253816.1:c.203+326C>G
BT-20	chr12	6635274	G	A	NCAPD2, NCAPD2, NCAPD2	p.V797M, p.V669M, p.V752M	0	79	100	NM_014865.3:c.2389G>A	XM_005253815.1:c.2254G>A	XM_005253816.1:c.2005G>A
BT-20	chr12	6691818	C	A	AK096395	p.Y7X	81	35	30.1724	NR_003012.1:n.-1043G>T	NM_001273.2:c.4333G>T	XM_005253668.1:c.4312G>T	XR_109126.1:n.109C>A
BT-20	chr12	6711147	C	A	CHD4, CHD4, CHD4	p.E139D, p.E136D, p.E132D	1	192	99.4819	NM_001273.2:c.417G>T	XM_005253668.1:c.396G>T
BT-20	chr12	6935977	A	G	GPR162, GPR162, GPR162	p.R175G, p.R459G, p.R155G	14	32	69.5652	NM_014449.1:c.523A>G	NM_019858.1:c.1375A>G	NM_014262.3:c.-1629A>G
BT-20	chr12	6939850	A	G	LEPREL2, LEPREL2	p.T300A, p.T108A	0	666	100	NM_014449.1:c.*3481A>G	NM_019858.1:c.*3481A>G	NM_014262.3:c.900A>G
BT-20	chr12	6948468	T	C	LEPREL2, LEPREL2	p.I684T, p.I492T	0	595	100	NM_014262.3:c.2053T>C	NM_002075.2:c.-1312T>C	XM_005253679.1:c.-1760T>C	XM_005253680.1:c.-1760T>C	XM_005253681.1:c.-1760T>C
BT-20	chr12	7022085	T	A	LRRC23, LRRC23	p.V317E, p.V317E	123	323	72.4215	NM_001975.2:c.-1751T>A	XM_005253673.1:c.-1754T>A	XM_005253674.1:c.-2136T>A	NM_001135217.1:c.950T>A	NM_006992.3:c.759-970T>A	NM_201650.2:c.950T>A	XM_005253661.1:c.622-970T>A	XM_005253662.1:c.622-970T>A	XM_005253657.1:c.797T>A	XM_005253658.1:c.797T>A	XM_005253659.1:c.797T>A	XM_005253660.1:c.606-970T>A	XM_005253656.1:c.950T>A	XM_005253663.1:c.491-970T>A
BT-20	chr12	7023123	A	G	LRRC23, LRRC23, LRRC23	p.E225G, p.E276G, p.N187D	53	170	76.2332	NM_001975.2:c.-713A>G	XM_005253673.1:c.-716A>G	XM_005253674.1:c.-1098A>G	NM_001135217.1:c.*93A>G	NM_006992.3:c.827A>G	NM_201650.2:c.*93A>G	XM_005253661.1:c.*39A>G	XM_005253662.1:c.*39A>G	XM_005253657.1:c.*93A>G	XM_005253658.1:c.*93A>G	XM_005253659.1:c.*93A>G	XM_005253660.1:c.674A>G	XM_005253656.1:c.*93A>G	XM_005253663.1:c.559A>G
BT-20	chr12	7249598	T	C	C1RL	p.I285V	161	335	67.5403	NM_001733.4:c.-4614A>G	NM_016546.1:c.853A>G	NM_016546.2:c.853A>G	XM_005253385.1:c.900A>G	XM_005253386.1:c.691+2684A>G	XM_005253387.1:c.*2445A>G
BT-20	chr12	7252506	C	T	C1RL, C1RL	p.A203T, p.A203T	360	142	28.2869	NM_016546.1:c.607G>A	NM_016546.2:c.607G>A	XM_005253385.1:c.607G>A	XM_005253386.1:c.607G>A	XM_005253387.1:c.607G>A
BT-20	chr12	7551022	A	T	CD163L1, CD163L1	p.L523M, p.L533M	0	498	100	NM_174941.4:c.1567T>A	XM_005253348.1:c.1597T>A
BT-20	chr12	7649484	T	C	CD163, CD163, CD163	p.I342V, p.I342V, p.I342V	0	186	100	NM_004244.4:c.1024A>G	NM_004244.5:c.1024A>G	NM_203416.2:c.1024A>G	NM_203416.3:c.1024A>G	XM_005253527.1:c.1024A>G	XM_005253528.1:c.1024A>G	XM_005253529.1:c.1024A>G
BT-20	chr12	7894056	G	A	CLEC4C, CLEC4C, CLEC4C	p.P35S, p.P66S, p.P66S	86	172	66.6667	NM_130441.2:c.196C>T	NM_203503.1:c.103C>T	XR_242887.1:n.370C>T
BT-20	chr12	8278181	A	T	CLEC4A, CLEC4A, CLEC4A	p.H36L, p.H36L, p.H36L	129	50	27.933	NM_016184.3:c.107A>T	NM_194447.2:c.82+1625A>T	NM_194448.2:c.82+1625A>T	NM_194450.2:c.107A>T
BT-20	chr12	9004892	C	A	A2ML1, A2ML1, A2ML1	p.D430E, p.D850E, p.D350E	0	298	100	NM_144670.3:c.2550C>A	NM_144670.4:c.2550C>A	NR_046256.1:n.1245C>A	XM_005253321.1:c.1077C>A
BT-20	chr12	9013755	C	T	A2ML1, A2ML1, A2ML1	p.R702W, p.R1122W, p.R622W	0	319	100	NM_144670.3:c.3364C>T	NM_144670.4:c.3364C>T	NR_046256.1:n.2059C>T	XM_005253321.1:c.1891C>T
BT-20	chr12	9020489	A	G	A2ML1, A2ML1, A2ML1	p.M837V, p.M1257V, p.M757V	0	331	100	NM_144670.3:c.3769A>G	NM_144670.4:c.3769A>G	NR_046256.1:n.2464A>G	XM_005253321.1:c.2296A>G
BT-20	chr12	9248233	T	C	A2M, A2M	p.N489D, p.N639D	0	275	100	NM_000014.4:c.1915A>G
BT-20	chr12	9303296	A	T	PZP, PZP	p.I1229N, p.I1443N	70	126	64.2857	NM_002864.2:c.4328T>A	XM_005253459.1:c.3686T>A
BT-20	chr12	9307373	T	G	PZP, PZP	p.T991P, p.T1205P	0	306	100	NM_002864.2:c.3613A>C	XM_005253459.1:c.2971A>C
BT-20	chr12	9316773	T	C	PZP	p.N857S	191	117	37.987	NM_002864.2:c.2570A>G	XM_005253459.1:c.2094+962A>G
BT-20	chr12	9750669	A	G	KLRB1	p.I168T	20	27	57.4468	NM_002258.2:c.503T>C
BT-20	chr12	9833524	C	G	CLEC2D, CLEC2D, CLEC2D	p.L23V, p.L23V, p.L23V	104	198	65.5629	NM_001004419.2:c.67C>G	NM_001004419.3:c.67C>G	NM_001004419.4:c.67C>G	NM_001197317.1:c.62-6974C>G	NM_001197317.2:c.62-6974C>G	NM_001197318.1:c.67C>G	NM_001197318.2:c.67C>G	NM_001197319.1:c.62-6974C>G	NM_001197319.2:c.62-6974C>G	NM_013269.3:c.67C>G	NM_013269.4:c.67C>G	NM_013269.5:c.67C>G	NR_036693.1:n.90C>G	NR_036693.2:n.94C>G
BT-20	chr12	10041364	G	A	KLRF2	p.V68I	94	181	65.8182	NM_001190765.1:c.202G>A
BT-20	chr12	10066232	C	T	CLEC2A	p.G153E	67	33	33	NM_001130711.1:c.458G>A	XM_005253366.1:c.410+3067G>A
BT-20	chr12	10069302	C	T	CLEC2A, CLEC2A	p.G136D, p.G136D	1	134	99.2593	NM_001130711.1:c.407G>A	XM_005253366.1:c.407G>A
BT-20	chr12	10149851	C	T	CLEC1B, CLEC1B	p.G31D, p.G64D	0	73	100	XM_005253325.1:c.*2228C>T	NM_001099431.1:c.92G>A	NM_016509.3:c.191G>A	XM_005253382.1:c.191G>A
BT-20	chr12	10151642	T	C	CLEC1B, CLEC1B	p.I20V, p.I20V	1	489	99.7959	XM_005253325.1:c.*4019T>C	NM_001099431.1:c.58A>G	NM_016509.3:c.58A>G	XM_005253382.1:c.58A>G
BT-20	chr12	10163375	C	A	CLEC12B, CLEC12B, CLEC12B	p.T6N, p.T6N, p.T6N	201	124	38.1538	NM_001129998.1:c.17C>A	NM_205852.2:c.17C>A	XR_242889.1:n.145C>A
BT-20	chr12	10167277	G	C	CLEC12B, CLEC12B, CLEC12B	p.V13L, p.V116L, p.V116L	0	473	100	NM_001129998.1:c.346G>C	NM_205852.2:c.346G>C	XR_242889.1:n.474G>C
BT-20	chr12	10251445	C	G	CLEC1A, CLEC1A, CLEC1A	p.G16A, p.G26A, p.G16A	0	443	100	NM_016511.2:c.77G>C	XM_005253383.1:c.77G>C	XM_005253384.1:c.77G>C
BT-20	chr12	10462052	T	G	KLRD1, KLRD1, KLRD1, KLRD1, KLRD1	p.S25A, p.S25A, p.S25A, p.S25A, p.S25A	0	191	100	NM_001114396.1:c.73T>G	NM_002262.3:c.73T>G	NM_007334.2:c.8-173T>G	XM_005253363.1:c.73T>G	XM_005253364.1:c.73T>G
BT-20	chr12	10532326	T	C	KLRC4-KLRK1, KLRC4-KLRK1, KLRK1, KLRC4-KLRK1	p.T72A, p.T72A, p.T72A, p.T72A	1	98	98.9899	NM_007360.2:c.214A>G	NM_007360.3:c.214A>G	NM_001199805.1:c.214A>G	XR_242912.1:n.393T>C
BT-20	chr12	10560957	T	C	KLRC4	p.N104S	0	9	100	NM_002261.2:c.*4214A>G	NM_001199805.1:c.-364A>G	NM_013431.2:c.311A>G	XM_005253491.1:c.311A>G	XM_005253492.1:c.311A>G	XR_242905.1:n.507A>G
BT-20	chr12	10562089	A	C	KLRC4	p.I29S	0	309	100	NM_002261.2:c.*3082T>G	NM_001199805.1:c.-487-480T>G	NM_013431.2:c.86T>G	XM_005253491.1:c.86T>G	XM_005253492.1:c.86T>G	XR_242905.1:n.282T>G
BT-20	chr12	10571091	T	G	KLRC3, KLRC3, KLRC3, KLRC3, KLRC3	p.H113P, p.H113P, p.H113P, p.H113P, p.H113P	0	191	100	NM_002261.2:c.338A>C	NM_007333.2:c.338A>C
BT-20	chr12	10603670	T	C	KLRC1, KLRC1, KLRC1, KLRC1, KLRC1	p.N29S, p.N29S, p.N29S, p.N29S, p.N29S	0	291	100	NM_002259.3:c.86A>G	NM_002259.4:c.86A>G	NM_007328.2:c.86A>G	NM_007328.3:c.86A>G	NM_213657.1:c.86A>G	NM_213657.2:c.86A>G	NM_213658.1:c.86A>G	NM_213658.2:c.86A>G	XM_005253359.1:c.86A>G	XM_005253360.1:c.86A>G	XM_005253361.1:c.86A>G
BT-20	chr12	10962115	A	G	TAS2R9	p.V187A	0	342	100	NM_023918.1:c.-2536T>C	NM_023917.2:c.560T>C
BT-20	chr12	10978402	G	A	TAS2R10	p.T156M	0	290	100	NM_023921.1:c.467C>T
BT-20	chr12	10999708	T	C	PRR4, PRR4	p.Q120R, p.R43G	0	423	100	NM_001098538.1:c.398A>G	NM_001098538.2:c.127A>G	NM_007244.2:c.359A>G	NR_037918.1:n.1416A>G
BT-20	chr12	10999780	C	T	PRR4	p.R96Q	0	530	100	NM_001098538.1:c.326G>A	NM_001098538.2:c.101-46G>A	NM_007244.2:c.287G>A	NR_037918.1:n.1344G>A
BT-20	chr12	11061122	T	C	TAS2R13	p.N259S	0	601	100	NM_023920.2:c.776A>G	NM_001098538.1:c.104-60116A>G	NR_037918.1:n.545-24248A>G	NM_006250.2:c.-58-24248A>G
BT-20	chr12	11150033	G	T	TAS2R20	p.H148N	160	132	45.2055	NM_176889.2:c.442C>A	NM_001098538.1:c.37-23713C>A	NR_037918.1:n.478-23713C>A	NM_006250.2:c.-125-23713C>A
BT-20	chr12	11150046	G	T	TAS2R20	p.H143Q	165	133	44.6309	NM_176889.2:c.429C>A	NM_001098538.1:c.37-23726C>A	NR_037918.1:n.478-23726C>A	NM_006250.2:c.-125-23726C>A
BT-20	chr12	11244194	T	C	TAS2R43	p.H212R	0	57	100	NM_176884.2:c.635A>G	NM_001098538.1:c.-133-44407A>G	NR_037918.1:n.205-44407A>G	NM_006250.2:c.-398-44407A>G
BT-20	chr12	11338781	C	A	TAS2R42	p.G255W	0	363	100	NM_181429.1:c.763G>T
BT-20	chr12	11338957	A	G	TAS2R42	p.F196S	0	407	100	NM_181429.1:c.587T>C
BT-20	chr12	11339020	T	A	TAS2R42	p.Y175F	0	117	100	NM_181429.1:c.524A>T
BT-20	chr12	12496086	C	T	MANSC1, MANSC1	p.V21I, p.V55I	82	163	66.5306	NM_018050.2:c.163G>A	XM_005253401.1:c.61G>A
BT-20	chr12	12630669	C	T	DUSP16, DUSP16	p.V218M, p.V366M	59	88	59.8639	NM_030640.1:c.1096G>A	NM_030640.2:c.1096G>A	XM_005253488.1:c.652G>A	XR_242884.1:n.1043-2444C>T	XR_242885.1:n.1043-5887C>T
BT-20	chr12	12814818	C	T	GPR19, GPR19, GPR19	p.V189I, p.V189I, p.V189I	0	365	100	NM_006143.2:c.565G>A
BT-20	chr12	13103266	G	T	GPRC5D	p.A18D	284	198	41.0788	NM_018654.1:c.53C>A	XM_005253421.1:c.53C>A
BT-20	chr12	13366504	G	A	EMP1, EMP1	p.S57N, p.S57N	219	121	35.5882	NM_001423.2:c.170G>A	XM_005253338.1:c.170G>A
BT-20	chr12	14587301	A	G	ATF7IP, ATF7IP, ATF7IP, ATF7IP, ATF7IP, ATF7IP, ATF7IP, ATF7IP	p.K530R, p.K529R, p.K529R, p.K530R, p.K530R, p.K530R, p.K529R, p.K530R	0	167	100	NM_018179.3:c.1589A>G	XM_005253423.1:c.1613A>G	XM_005253424.1:c.1610A>G	XM_005253425.1:c.1589A>G	XM_005253426.1:c.1586A>G	XM_005253427.1:c.1613A>G	XM_005253428.1:c.1610A>G	XM_005253429.1:c.1586A>G
BT-20	chr12	14688644	C	T	PLBD1	p.V265I	0	288	100	XR_242918.1:n.144C>T	NM_024829.5:c.793G>A
BT-20	chr12	14829893	A	C	GUCY2C, GUCY2C	p.F281L, p.F281L	0	137	100	NM_004963.3:c.843T>G
BT-20	chr12	14993439	C	T	ART4, ART4	p.D265N, p.D265N	151	306	66.9584	NM_021071.2:c.793G>A
BT-20	chr12	15035081	T	C	MGP, MGP	p.T127A, p.T102A	58	74	56.0606	NM_000900.2:c.304A>G	NM_000900.3:c.304A>G	NM_001190839.1:c.379A>G
BT-20	chr12	16369828	A	T	SLC15A5	p.D494E	0	19	100	NM_001170798.1:c.1482T>A
BT-20	chr12	16397677	G	A	SLC15A5	p.P271L	0	217	100	NM_001170798.1:c.812C>T
BT-20	chr12	18234256	T	C	RERGL	p.M163V	71	131	64.8515	NM_024730.2:c.487A>G	XM_005253483.1:c.484A>G
BT-20	chr12	18435452	C	T	PIK3C2G, PIK3C2G	p.P146L, p.P146L	79	145	64.7321	NM_004570.4:c.437C>T	XM_005253393.1:c.437C>T
BT-20	chr12	18649057	C	T	PIK3C2G, PIK3C2G, PIK3C2G	p.P730L, p.P952L, p.P911L	31	24	43.6364	NM_004570.4:c.2732C>T	XM_005253393.1:c.2855C>T
BT-20	chr12	20522252	G	A	PDE3A	p.D12N	59	109	64.881	NM_000921.3:c.34G>A	NM_000921.4:c.34G>A	XM_005253389.1:c.-2161G>A
BT-20	chr12	20905250	C	T	SLCO1C1, SLCO1C1, SLCO1C1	p.S677F, p.S511F, p.S559F	0	209	100	NM_001145944.1:c.1676C>T	NM_001145945.1:c.1780C>T	NM_001145946.1:c.2030C>T	NM_017435.3:c.1927C>T	NM_017435.4:c.1927C>T	XM_005253394.1:c.1927C>T	XM_005253395.1:c.1690C>T	XM_005253396.1:c.1676C>T	XM_005253397.1:c.*1602C>T
BT-20	chr12	21011480	T	G	SLCO1B3, SLCO1B3, SLCO1B7, SLCO1B3	p.S112A, p.S112A, p.S112A, p.S112A	27	28	50.9091	NM_019844.2:c.334T>G	NM_019844.3:c.334T>G	XM_005253347.1:c.334T>G
BT-20	chr12	21015760	G	A	SLCO1B3, SLCO1B3, SLCO1B3	p.M233I, p.M233I, p.M233I	117	188	61.6393	NM_019844.2:c.699G>A	NM_019844.3:c.699G>A	XM_005253347.1:c.699G>A
BT-20	chr12	21176135	T	C	SLCO1B7, SLCO1B7	p.V214A, p.V167A	75	103	57.8652	NM_001009562.4:c.500T>C
BT-20	chr12	21201663	G	A	SLCO1B7, SLCO1B7	p.A385T, p.A338T	18	22	55	NM_001009562.4:c.1012G>A
BT-20	chr12	25261735	G	T	CASC1, CASC1, CASC1, CASC1	p.A633E, p.A593E, p.A639E, p.A574E	0	100	100	NM_001204126.1:c.*741G>T	NM_001204127.1:c.*741G>T	NM_006152.2:c.*741G>T	NM_006152.3:c.*741G>T	XM_005253369.1:c.*741G>T	XM_005253370.1:c.*741G>T	XM_005253371.1:c.*741G>T	XM_005253372.1:c.*741G>T	XM_005253373.1:c.*741G>T	XM_005253374.1:c.*741G>T	XR_242890.1:n.*553G>T	NM_001082972.1:c.2068-40C>A	NM_001082973.1:c.1898C>A	NM_001204101.1:c.1721C>A	NM_001204102.1:c.1778C>A	NM_018272.3:c.1916C>A	XM_005253406.1:c.2090C>A	XM_005253407.1:c.1778C>A	XM_005253408.1:c.1562C>A	XM_005253409.1:c.1562C>A	XM_005253410.1:c.1540-40C>A	XM_005253411.1:c.1778C>A
BT-20	chr12	27234999	T	C	C12orf71	p.I140V	0	106	100	NM_001080406.1:c.418A>G
BT-20	chr12	27800746	G	T	PPFIBP1, PPFIBP1, PPFIBP1, PPFIBP1	p.V148L, p.V148L, p.V148L, p.V148L	0	210	100	NM_001198915.1:c.-18G>T	NM_001198916.1:c.442G>T	NM_003622.2:c.442G>T	NM_003622.3:c.442G>T	NM_177444.1:c.442G>T	NM_177444.2:c.442G>T	XM_005253505.1:c.442G>T	XM_005253506.1:c.442G>T	XM_005253507.1:c.442G>T	XM_005253508.1:c.442G>T	XM_005253509.1:c.442G>T	XM_005253510.1:c.442G>T	XM_005253511.1:c.442G>T	XM_005253512.1:c.442G>T	XM_005253513.1:c.442G>T	XM_005253514.1:c.442G>T	XM_005253515.1:c.442G>T	XM_005253516.1:c.442G>T	XM_005253517.1:c.442G>T
BT-20	chr12	27849796	A	G	REP15	p.N101D	0	313	100	NM_001198915.1:c.*3981A>G	NM_001198916.1:c.*3981A>G	NM_003622.2:c.*3981A>G	NM_003622.3:c.*3981A>G	NM_177444.2:c.*3981A>G	XM_005253505.1:c.*3981A>G	XM_005253506.1:c.*3981A>G	XM_005253507.1:c.*3981A>G	XM_005253508.1:c.*3981A>G	XM_005253509.1:c.*3981A>G	XM_005253510.1:c.*3981A>G	XM_005253511.1:c.*3981A>G	XM_005253512.1:c.*3981A>G	XM_005253513.1:c.*3981A>G	XM_005253514.1:c.*3981A>G	XM_005253515.1:c.*3981A>G	XM_005253516.1:c.*3981A>G	XM_005253517.1:c.*3981A>G	NM_001029874.1:c.301A>G
BT-20	chr12	27915718	A	T	MANSC4	p.S326T	124	165	57.0934	NM_001146221.1:c.976T>A	XM_002343149.1:c.1096T>A
BT-20	chr12	28605426	G	A	CCDC91, CCDC91, CCDC91, CCDC91	p.V314M, p.V314M, p.V284M, p.V116M	1	335	99.7024	NM_018318.3:c.940G>A	XM_005253412.1:c.940G>A	XM_005253413.1:c.940G>A	XM_005253414.1:c.940G>A	XM_005253415.1:c.850G>A	XM_005253416.1:c.850G>A
BT-20	chr12	29630081	G	A	OVCH1	p.T444I	0	162	100	NR_073172.1:n.561-9738G>A	NM_183378.2:c.1331C>T
BT-20	chr12	29639186	T	C	OVCH1	p.K330E	0	111	100	NR_073172.1:n.561-633T>C	NM_183378.2:c.988A>G
BT-20	chr12	29648275	G	A	OVCH1	p.R133C	1	190	99.4764	NM_183378.2:c.397C>T
BT-20	chr12	30881809	T	C	CAPRIN2, CAPRIN2, CAPRIN2, CAPRIN2, CAPRIN2, CAPRIN2, CAPRIN2, CAPRIN2, CAPRIN2	p.M186V, p.M316V, p.M186V, p.M186V, p.M519V, p.M519V, p.M186V, p.M519V, p.M519V	0	265	100	NM_001002259.1:c.1555A>G	NM_001206856.1:c.1555A>G	NM_023925.3:c.1555A>G	NM_032156.2:c.556A>G	NM_032156.3:c.1555A>G	NR_038177.1:n.2223A>G
BT-20	chr12	30888001	T	C	CAPRIN2, CAPRIN2, CAPRIN2, CAPRIN2, CAPRIN2	p.K34R, p.K237R, p.K237R, p.K237R, p.K237R	0	304	100	NM_001002259.1:c.710A>G	NM_001206856.1:c.710A>G	NM_023925.3:c.710A>G	NM_032156.2:c.-207A>G	NM_032156.3:c.710A>G	NR_038177.1:n.1461A>G
BT-20	chr12	31135579	T	C	TSPAN11, TSPAN11, TSPAN11	p.V180A, p.V190A, p.V190A	54	26	32.5	NM_001080509.2:c.569T>C	XM_005253378.1:c.569T>C	XM_005253379.1:c.539T>C
BT-20	chr12	31249861	C	G	DDX11, DDX11, DDX11, DDX11, DDX11, DDX11	p.Q567E, p.Q541E, p.Q567E, p.Q567E, p.Q245E, p.Q567E	70	40	36.3636	NM_001257144.1:c.1699C>G	NM_001257145.1:c.1621C>G	NM_004399.2:c.1699C>G	NM_030653.3:c.1699C>G	NM_152438.1:c.1699C>G	XM_005253331.1:c.1807C>G	XM_005253332.1:c.1699C>G	XM_005253333.1:c.1807C>G
BT-20	chr12	31648826	C	T	DENND5B, DENND5B, DENND5B	p.R52K, p.R87K, p.R74K	61	31	33.6957	NM_144973.3:c.155G>A	XM_005253326.1:c.221G>A	XM_005253327.1:c.155G>A	XM_005253328.1:c.260G>A	XM_005253329.1:c.221G>A	XM_005253330.1:c.221G>A
BT-20	chr12	32135441	T	C	C12orf35	p.S518P	0	179	100	NM_018169.2:c.1552T>C	NM_018169.3:c.1552T>C	XM_005253405.1:c.1552T>C
BT-20	chr12	32908237	C	A	YARS2	p.G191V	63	121	65.7609	NM_001040436.1:c.572G>T	NM_001040436.2:c.572G>T	XM_005253381.1:c.572G>T	XR_242891.1:n.659G>T	XR_242892.1:n.659G>T
BT-20	chr12	33021934	A	G	PKP2, PKP2, PKP2	p.L366P, p.L366P, p.L366P	136	218	61.5819	NM_001005242.2:c.1097T>C	NM_004572.3:c.1097T>C
BT-20	chr12	40619082	G	A	LRRK2	p.R50H	0	119	100	NM_198578.3:c.149G>A	XM_005268629.1:c.149G>A	XM_005268630.1:c.149G>A	XM_005268631.1:c.149G>A	XM_005268632.1:c.149G>A	XM_005268633.1:c.149G>A
BT-20	chr12	40657700	C	G	LRRK2, LRRK2	p.N173K, p.N551K	18	14	43.75	NM_198578.3:c.1653C>G	XM_005268629.1:c.1653C>G	XM_005268630.1:c.1653C>G	XM_005268631.1:c.1533C>G	XM_005268632.1:c.1653C>G	XM_005268633.1:c.1653C>G
BT-20	chr12	40758652	T	C	LRRK2, LRRK2, LRRK2	p.M1235T, p.M1230T, p.M2397T	0	61	100	NM_198578.3:c.7190T>C	XM_005268629.1:c.7190T>C	XM_005268630.1:c.7190T>C	XM_005268631.1:c.7070T>C
BT-20	chr12	46243365	C	T	ARID2, ARID2, ARID2, ARID2	p.T573M, p.T573M, p.T29M, p.T200M	22	36	62.069	NM_152641.2:c.1718C>T	XM_005268708.1:c.272-1462C>T
BT-20	chr12	46321514	A	T	SCAF11, SCAF11, SCAF11	p.F342Y, p.F731Y, p.F657Y	0	95	100	NM_004719.2:c.1970T>A	XM_005269229.1:c.2192T>A	XM_005269230.1:c.2162T>A
BT-20	chr12	48105483	T	C	ENDOU, ENDOU, ENDOU	p.I309V, p.I287V, p.I350V	111	88	44.2211	NM_006025.2:c.925A>G	NM_001172439.1:c.1048A>G	NM_001172440.1:c.859A>G	NM_006025.3:c.925A>G
BT-20	chr12	48398080	T	A	COL2A1, COL2A1	p.T9S, p.T9S	0	100	100	NM_001844.4:c.25A>T	NM_033150.2:c.25A>T
BT-20	chr12	48723324	C	G	H1FNT	p.R84G	63	55	46.6102	NM_181788.1:c.250C>G
BT-20	chr12	48723784	C	T	H1FNT	p.S237F	125	139	52.6515	NM_181788.1:c.710C>T
BT-20	chr12	48736985	T	G	ZNF641, ZNF641, ZNF641	p.Q363P, p.Q349P, p.Q340P	66	64	49.2308	NM_001172682.1:c.1019A>C	NM_001172681.1:c.1046A>C	NM_152320.1:c.1088A>C	NM_152320.2:c.1088A>C	XM_005268637.1:c.1061A>C	XM_005268638.1:c.1046A>C	XM_005268639.1:c.617A>C	XM_005268640.1:c.562+1397A>C
BT-20	chr12	48919556	A	G	OR8S1	p.M48V	0	264	100	NM_001005203.2:c.142A>G
BT-20	chr12	48919659	T	C	OR8S1	p.L82P	1	388	99.7429	NM_001005203.2:c.245T>C
BT-20	chr12	48919796	C	T	OR8S1	p.R128C	0	319	100	NM_001005203.2:c.382C>T
BT-20	chr12	49176860	G	A	ADCY6, ADCY6, ADCY6	p.R120C, p.R120C, p.R120C	74	89	54.6012	NM_015270.3:c.358C>T	NM_020983.2:c.358C>T	XM_005268605.1:c.358C>T	XR_245890.1:n.395C>T
BT-20	chr12	49390677	T	C	DDN	p.E661G	0	45	100	NM_015086.1:c.1982A>G	XR_132772.1:n.-1478T>C	XR_132773.1:n.-1473T>C
BT-20	chr12	49426460	A	G	MLL2	p.S4010P	104	104	50	NM_003482.3:c.12028T>C	XM_005269162.1:c.12028T>C
BT-20	chr12	49448463	C	T	MLL2	p.R83Q	93	83	47.1591	NM_003482.3:c.248G>A	XM_005269162.1:c.248G>A
BT-20	chr12	49690798	G	A	PRPH	p.A277T	102	118	53.6364	XR_245979.1:n.1188C>T	NM_006262.3:c.829G>A	XM_005269025.1:c.829G>A	XR_245945.1:n.1147G>A
BT-20	chr12	49951377	C	T	KCNH3, KCNH3	p.R905C, p.R965C	24	24	50	NM_012284.1:c.2893C>T	XM_005268752.1:c.2713C>T	XM_005268753.1:c.2659C>T	NM_001012300.1:c.*1049G>A	NM_001278341.1:c.*1049G>A	NM_006337.3:c.*1049G>A	NM_006337.4:c.*1049G>A	XM_005268572.1:c.*1049G>A	XM_005268573.1:c.*1049G>A
BT-20	chr12	49993678	C	T	FAM186B, FAM186B	p.R492Q, p.R582Q	67	51	43.2203	NM_032130.2:c.1745G>A	NM_032130.1:c.1745G>A	NR_027450.1:n.2075G>A
BT-20	chr12	49993766	C	G	FAM186B, FAM186B	p.E463Q, p.E553Q	129	106	45.1064	NM_032130.2:c.1657G>C	NM_032130.1:c.1657G>C	NR_027450.1:n.1987G>C
BT-20	chr12	49994785	G	A	FAM186B, FAM186B	p.T123M, p.T213M	115	108	48.4305	NM_032130.2:c.638C>T	NM_032130.1:c.638C>T	NR_027450.1:n.968C>T
BT-20	chr12	50037051	C	T	PRPF40B, PRPF40B, PRPF40B, PRPF40B	p.P672S, p.P751S, p.P717S, p.P730S	69	58	45.6693	NM_175736.4:c.*2547G>A	NM_198900.2:c.*2547G>A	XM_005269218.1:c.*2659G>A	XM_005269219.1:c.*2659G>A	NM_001031698.1:c.2188C>T	NM_001031698.2:c.2251C>T	NM_012272.1:c.2149C>T	NR_052006.1:n.2700C>T
BT-20	chr12	50727706	G	C	FAM186A, FAM186A	p.H2006Q, p.H2228Q	67	71	51.4493	NM_001145475.1:c.6684C>G
BT-20	chr12	50744119	G	A	FAM186A, FAM186A	p.H1944Y, p.H2166Y	65	69	51.4925	NM_001145475.1:c.6496C>T
BT-20	chr12	50749221	G	C	FAM186A, FAM186A	p.A243G, p.A465G	0	185	100	NM_001145475.1:c.1394C>G
BT-20	chr12	50749227	T	G	FAM186A, FAM186A	p.K241T, p.K463T	0	186	100	NM_001145475.1:c.1388A>C
BT-20	chr12	50754563	T	G	FAM186A	p.K187Q	68	70	50.7246	NM_001145475.1:c.559A>C
BT-20	chr12	51236802	T	C	TMPRSS12, TMPRSS12	p.Y19H, p.Y19H	54	73	57.4803	NM_182559.2:c.55T>C
BT-20	chr12	51402905	T	G	SLC11A2	p.Y6S	60	59	49.5798	NM_000617.2:c.35-498A>C	NM_001174125.1:c.122-498A>C	NM_001174126.1:c.35-498A>C	NM_001174127.1:c.35-498A>C	NM_001174128.1:c.35-498A>C	NM_001174129.1:c.35-498A>C	NM_001174130.1:c.17A>C	NR_033421.1:n.180-578A>C	NR_033422.1:n.175-498A>C	XM_005268911.1:c.122-498A>C	XM_005268912.1:c.17A>C	XM_005268913.1:c.4-578A>C	XM_005268914.1:c.4-578A>C	XM_005268915.1:c.4-578A>C	XM_005268916.1:c.-444-498A>C	XM_005268917.1:c.35-498A>C
BT-20	chr12	51442944	G	A	LETMD1, LETMD1, LETMD1, LETMD1, LETMD1	p.V84I, p.V84I, p.V84I, p.V84I, p.V28I	37	38	50.6667	NM_001024668.1:c.82G>A	NM_001243689.1:c.250G>A	NM_015416.3:c.250G>A	NM_015416.4:c.250G>A	NR_045017.1:n.183G>A	NR_045018.1:n.308G>A	NR_045019.1:n.308G>A	NR_045020.1:n.308G>A
BT-20	chr12	51681903	T	C	BIN2, BIN2, BIN2, BIN2	p.N529D, p.N405D, p.N503D, p.N497D	0	49	100	NM_016293.2:c.1585A>G	XM_005268957.1:c.1678A>G	XM_005268958.1:c.1612-3332A>G	XM_005268959.1:c.1507A>G
BT-20	chr12	51737562	T	C	CELA1	p.M59V	72	57	44.186	NM_001971.4:c.175A>G	NM_001971.5:c.175A>G
BT-20	chr12	52215102	T	G	FIGNL2	p.T366P	31	33	51.5625	NM_001013690.2:c.1096A>C	NM_001013690.3:c.*674A>C	NM_001013690.4:c.1096A>C	XM_005268870.1:c.1096A>C
BT-20	chr12	52602013	C	T	LOC283403	p.R38Q	0	174	100	NR_027358.1:n.-2701C>T	XR_110354.1:n.407G>A	NM_001242696.1:c.113G>A
BT-20	chr12	52631313	A	G	KRT7	p.H186R	0	257	100	NM_005556.3:c.557A>G	XR_245927.1:n.637A>G
BT-20	chr12	52818504	T	G	KRT75	p.S485R	94	98	51.0417	NM_004693.2:c.1453A>C	XM_001718426.1:c.529-3437T>G
BT-20	chr12	52965173	T	G	KRT74	p.E271D	110	121	52.381	NM_175053.3:c.813A>C
BT-20	chr12	52994896	A	G	KRT72, KRT72, KRT72	p.M114T, p.M114T, p.M114T	96	77	44.5087	NM_001146225.1:c.341T>C	NM_001146226.1:c.341T>C	NM_080747.1:c.341T>C	NM_080747.2:c.341T>C
BT-20	chr12	52995020	C	T	KRT72, KRT72, KRT72	p.G73S, p.G73S, p.G73S	11	15	57.6923	NM_001146225.1:c.217G>A	NM_001146226.1:c.217G>A	NM_080747.1:c.217G>A	NM_080747.2:c.217G>A
BT-20	chr12	53085089	T	C	KRT77, KRT77	p.R533G, p.R291G	0	2	100	NM_175078.2:c.1597A>G	XM_005268853.1:c.898A>G
BT-20	chr12	53086645	G	A	KRT77, KRT77	p.T367M, p.T125M	116	102	46.789	NM_175078.2:c.1100C>T	XM_005268853.1:c.401C>T
BT-20	chr12	53091566	C	A	KRT77	p.G220C	122	120	49.5868	NM_175078.2:c.658G>T	XM_005268853.1:c.-42G>T
BT-20	chr12	53165940	C	T	KRT76	p.A359T	75	62	45.2555	NM_015848.3:c.1075G>A	NM_015848.4:c.1075G>A
BT-20	chr12	53165949	C	T	KRT76	p.E356K	85	97	53.2967	NM_015848.3:c.1066G>A	NM_015848.4:c.1066G>A
BT-20	chr12	53186088	G	C	KRT3	p.R375G	226	208	47.9263	NM_057088.2:c.1123C>G	XM_005268859.1:c.1057C>G
BT-20	chr12	53189696	C	G	KRT3	p.G44A	117	95	44.8113	NM_057088.2:c.131G>C	XM_005268859.1:c.131G>C
BT-20	chr12	53207628	G	A	KRT4	p.A146V	41	63	60.5769	XM_002343167.1:c.989G>A	NM_002272.2:c.437C>T	NM_002272.3:c.215C>T	XM_005268860.1:c.89+4C>T	XM_005268861.1:c.-184+4C>T
BT-20	chr12	53227803	A	G	KRT79	p.L81S	0	110	100	NM_175834.2:c.242T>C	NM_173352.2:c.*5094T>C	XM_005268695.1:c.*5094T>C	XM_005268696.1:c.*5094T>C
BT-20	chr12	53242440	A	G	KRT78	p.L92P	1	159	99.375	NM_173352.2:c.275T>C	XM_005268695.1:c.-385T>C	XM_005268696.1:c.-413T>C
BT-20	chr12	53442956	G	C	TENC1, TENC1	p.R10T, p.R10T	0	145	100	NM_015319.2:c.29G>C	NM_170754.2:c.-1014G>C	NM_198316.1:c.-298+2109G>C	NR_033854.1:n.298-3111C>G	XR_245918.1:n.-2042C>G	XR_245919.1:n.-2035C>G	XR_245920.1:n.373-3111C>G
BT-20	chr12	53555134	T	C	CSAD, CSAD, CSAD, CSAD, CSAD, CSAD, CSAD	p.T248A, p.T15A, p.T30A, p.T101A, p.T248A, p.T101A, p.T275A	85	75	46.875	NM_001244705.1:c.742A>G	NM_001244706.1:c.43A>G	NM_015989.4:c.823A>G	XM_005268951.1:c.1030A>G	XM_005268952.1:c.823A>G	XM_005268953.1:c.823A>G	XM_005268954.1:c.436A>G	XM_005268955.1:c.1030A>G	XM_005268956.1:c.88A>G	XR_245935.1:n.1257A>G	XR_245936.1:n.1257A>G
BT-20	chr12	53647593	C	T	MFSD5, MFSD5, MFSD5	p.S325F, p.S325F, p.S432F	70	100	58.8235	NM_001170790.1:c.1295C>T	NM_032889.3:c.974C>T	NM_032889.4:c.974C>T	XM_005269197.1:c.1295C>T	XM_005269198.1:c.974C>T
BT-20	chr12	53662624	C	A	ESPL1	p.A25D	48	29	37.6623	NM_012291.4:c.74C>A
BT-20	chr12	53681883	A	T	ESPL1, ESPL1	p.K1110M, p.K1435M	0	178	100	NM_012291.4:c.4304A>T
BT-20	chr12	53700848	C	T	C12orf10, C12orf10, C12orf10	p.T298I, p.T349I, p.T234I	0	28	100	NM_001173466.1:c.*425G>A	NM_015665.5:c.*425G>A	NM_021640.3:c.1046C>T	XM_005269070.1:c.893C>T	XM_005269071.1:c.557C>T
BT-20	chr12	53700860	A	G	C12orf10, C12orf10, C12orf10	p.H302R, p.H353R, p.H238R	0	28	100	NM_001173466.1:c.*413T>C	NM_015665.5:c.*413T>C	NM_021640.3:c.1058A>G	XM_005269070.1:c.905A>G	XM_005269071.1:c.569A>G
BT-20	chr12	54975837	T	C	PPP1R1A	p.E109G	0	372	100	NM_006741.3:c.326A>G	XM_005268994.1:c.184-1003A>G	XM_005268995.1:c.247+679A>G	NM_000924.2:c.*4211T>C	NM_000924.3:c.*4211T>C	NM_001165975.1:c.*4211T>C	NM_001165975.2:c.*4211T>C	XM_005268960.1:c.*4211T>C	XM_005268961.1:c.*4211T>C
BT-20	chr12	55039035	C	T	DCD, DCD	p.D71N, p.D71N	146	158	51.9737	NM_053283.2:c.211G>A	XM_005268627.1:c.211G>A
BT-20	chr12	55794976	A	G	OR6C65	p.T222A	0	321	100	NM_001005518.1:c.664A>G
BT-20	chr12	55945119	A	G	OR6C4	p.I37V	0	187	100	NM_001005494.1:c.109A>G
BT-20	chr12	56031273	G	A	OR10P1	p.V200M	0	131	100	NM_206899.1:c.598G>A
BT-20	chr12	56089357	C	T	ITGA7, ITGA7, ITGA7, ITGA7	p.R532H, p.R655H, p.R558H, p.R651H	0	30	100	NM_001144996.1:c.1964G>A	NM_001144997.1:c.1673G>A	NM_002206.2:c.1952G>A	XM_005268839.1:c.2084G>A	XM_005268840.1:c.2066G>A	XM_005268841.1:c.2084G>A	XM_005268842.1:c.1934G>A	XM_005268843.1:c.1745G>A	XM_005268844.1:c.1745G>A	XM_005268845.1:c.1613G>A	XM_005268846.1:c.1613G>A	XM_005268847.1:c.1610G>A	XM_005268848.1:c.1610G>A	XM_005268849.1:c.1610G>A	XM_005268850.1:c.1478G>A
BT-20	chr12	56722060	T	G	PAN2, PAN2, PAN2	p.I179L, p.I179L, p.I179L	0	298	100	NM_001127460.1:c.535A>C	NM_001127460.2:c.535A>C	NM_001166279.1:c.535A>C	NM_014871.3:c.535A>C	NM_014871.4:c.535A>C	XM_005269250.1:c.535A>C	XM_005269251.1:c.535A>C	XM_005269252.1:c.535A>C	XM_005269253.1:c.535A>C	XM_005269254.1:c.535A>C	XM_005269255.1:c.535A>C	XM_005269256.1:c.535A>C	XM_005269257.1:c.-551A>C	XM_005269258.1:c.535A>C	XR_245967.1:n.826A>C	XR_245968.1:n.912A>C
BT-20	chr12	56815922	C	T	TIMELESS	p.R831Q	48	62	56.3636	NM_003920.3:c.2492G>A
BT-20	chr12	56822378	T	A	TIMELESS, TIMELESS	p.I455L, p.I454L	124	102	45.1327	NM_003920.3:c.1363A>T
BT-20	chr12	57109931	A	T	NACA, NACA	p.S1795T, p.S642T	108	88	44.898	NM_001113201.1:c.71-1460T>A	NM_001113202.1:c.71-1460T>A	NM_001113203.1:c.5383T>A	NM_001113203.2:c.1924T>A	NM_005594.4:c.71-1460T>A	NR_045277.1:n.394-1460T>A
BT-20	chr12	57114100	A	G	NACA, NACA	p.F405S, p.F405S	136	123	47.4903	NM_001113201.1:c.70+4136T>C	NM_001113202.1:c.70+4136T>C	NM_001113203.1:c.1214T>C	NM_001113203.2:c.1214T>C	NM_005594.4:c.70+4136T>C	NR_045277.1:n.393+4136T>C
BT-20	chr12	57114307	A	T	NACA, NACA	p.V336E, p.V336E	149	158	51.4658	NM_001113201.1:c.70+3929T>A	NM_001113202.1:c.70+3929T>A	NM_001113203.1:c.1007T>A	NM_001113203.2:c.1007T>A	NM_005594.4:c.70+3929T>A	NR_045277.1:n.393+3929T>A
BT-20	chr12	57589784	A	C	LRP1	p.Q2900P	0	111	100	NM_002332.2:c.8699A>C	NR_031597.1:n.*1425A>C
BT-20	chr12	57865821	G	C	GLI1, GLI1, GLI1	p.E1100Q, p.E972Q, p.E1059Q	165	180	52.1739	NM_001160045.1:c.2914G>C	NM_001167609.1:c.3175G>C	NM_005269.2:c.3298G>C	XM_005268799.1:c.2914G>C	NM_001080156.1:c.*479C>G	NM_001080157.1:c.*646C>G	NM_032496.2:c.*479C>G	XM_005269078.1:c.*479C>G	XM_005269079.1:c.*479C>G	XM_005269080.1:c.*479C>G	XM_005269081.1:c.*479C>G	XM_005269082.1:c.*479C>G	XM_005269083.1:c.*479C>G	XM_005269084.1:c.*479C>G	XM_005269085.1:c.*479C>G
BT-20	chr12	57869582	T	C	ARHGAP9, ARHGAP9	p.T119A, p.T520A	27	19	41.3043	NM_001160045.1:c.*3738T>C	NM_001167609.1:c.*3738T>C	NM_005269.2:c.*3738T>C	XM_005268799.1:c.*3738T>C	NM_001080156.1:c.759+34A>G	NM_001080157.1:c.1311+34A>G	NM_032496.2:c.1311+34A>G	XM_005269078.1:c.1558A>G	XM_005269079.1:c.1549A>G	XM_005269080.1:c.1548+34A>G	XM_005269081.1:c.1489A>G	XM_005269082.1:c.793A>G	XM_005269083.1:c.793A>G	XM_005269084.1:c.700A>G	XM_005269085.1:c.700A>G
BT-20	chr12	58005682	G	A	ARHGEF25	p.R2Q	1	2	66.6667	NM_001111270.1:c.215-1031G>A	NM_001111270.2:c.215-1031G>A	NM_182947.2:c.5G>A	NM_182947.3:c.5G>A	NR_046223.1:n.465G>A	NM_178502.2:c.*2747G>A	XM_005268697.1:c.*2747G>A	XM_005268698.1:c.*2747G>A	XM_005268699.1:c.*2747G>A	XM_005268700.1:c.*2747G>A	XM_005268701.1:c.*2747G>A	XM_005268702.1:c.*2747G>A	XM_005268703.1:c.*2747G>A
BT-20	chr12	58015494	G	A	SLC26A10	p.A193T	0	59	100	XR_245990.1:n.193C>T	NM_133489.2:c.577G>A	NM_001111270.1:c.*4817G>A	NM_001111270.2:c.*4817G>A	NM_182947.2:c.*4817G>A	NM_182947.3:c.*4817G>A	NR_046223.1:n.*4466G>A	NM_001276468.1:c.*5033C>T	NM_001478.3:c.*5033C>T	NM_001478.4:c.*5033C>T	XM_005268773.1:c.*5033C>T	XM_002343172.1:c.-5158G>A
BT-20	chr12	58019472	T	G	SLC26A10	p.L546V	0	69	100	XR_245990.1:n.-3786A>C	NM_133489.2:c.1636T>G	NM_001276468.1:c.*1055A>C	NM_001276469.1:c.*4188A>C	NM_001478.3:c.*1055A>C	NM_001478.4:c.*1055A>C	XM_005268773.1:c.*1055A>C	XM_002343172.1:c.-1180T>G
BT-20	chr12	58335626	A	T	XRCC6BP1	p.S48C	77	88	53.3333	NM_033276.2:c.142A>T	XM_005269223.1:c.-167A>T
BT-20	chr12	60173356	A	T	SLC16A7, SLC16A7, SLC16A7, SLC16A7, SLC16A7	p.T445S, p.T445S, p.T445S, p.T346S, p.T346S	85	72	45.8599	NM_001270622.1:c.1333A>T	NM_001270623.1:c.1333A>T	NM_004731.3:c.1333A>T	NM_004731.4:c.1333A>T	NR_073055.1:n.1773A>T	NR_073056.1:n.1634A>T	XM_005269231.1:c.1333A>T	XM_005269232.1:c.1036A>T	XM_005269233.1:c.1036A>T
BT-20	chr12	62959137	A	G	MON2, MON2, MON2, MON2, MON2, MON2, MON2	p.I1148V, p.I1313V, p.I260V, p.I1362V, p.I1385V, p.I1385V, p.I1385V	180	171	48.7179	NM_001278469.1:c.4153A>G	NM_001278470.1:c.4153A>G	NM_001278471.1:c.4084A>G	NM_001278472.1:c.3937A>G	NM_015026.2:c.4153A>G	XM_005268731.1:c.4156A>G	XM_005268732.1:c.4156A>G	XM_005268733.1:c.4153A>G	XM_005268734.1:c.3940A>G	XM_005268735.1:c.3940A>G	XM_005268736.1:c.2488A>G
BT-20	chr12	63954300	C	T	DPY19L2, DPY19L2	p.V757I, p.V204I	1	3	75	NM_173812.4:c.2269G>A
BT-20	chr12	64062052	G	A	DPY19L2	p.A41V	35	15	30	NM_173812.4:c.122C>T
BT-20	chr12	64062065	T	C	DPY19L2	p.M37V	33	16	32.6531	NM_173812.4:c.109A>G
BT-20	chr12	64587633	C	A	C12orf66	p.A443S	0	340	100	NM_152440.4:c.1327G>T	XM_005268677.1:c.1327G>T
BT-20	chr12	64609562	C	T	C12orf66	p.M139I	0	261	100	NM_152440.4:c.417G>A	XM_005268677.1:c.417G>A
BT-20	chr12	66546100	A	G	TMBIM4, TMBIM4, TMBIM4, TMBIM4, TMBIM4	p.I135T, p.I88T, p.I88T, p.I57T, p.I88T	90	85	48.5714	NM_016056.2:c.263T>C	XM_005268973.1:c.263T>C	XM_005268969.1:c.404T>C	XM_005268970.1:c.263T>C	XM_005268971.1:c.263T>C	XM_005268972.1:c.263T>C
BT-20	chr12	66597527	A	G	IRAK3	p.H57R	135	142	51.2635	NM_001142523.1:c.134-5709A>G	NM_007199.2:c.170A>G	XM_005268606.1:c.53A>G
BT-20	chr12	66605228	A	G	IRAK3, IRAK3	p.I147V, p.I86V	172	177	50.7163	NM_001142523.1:c.256A>G	NM_007199.2:c.439A>G	XM_005268606.1:c.322A>G
BT-20	chr12	66698895	T	C	HELB	p.L191P	80	61	43.2624	NM_033647.2:c.572T>C	NM_033647.3:c.572T>C	XM_005269234.1:c.572T>C	XR_245965.1:n.609T>C	XR_245966.1:n.609T>C
BT-20	chr12	66725160	C	T	HELB	p.P966L	107	136	55.9671	NM_033647.2:c.2897C>T	NM_033647.3:c.2897C>T	XM_005269234.1:c.2897C>T	XR_245965.1:n.3010C>T
BT-20	chr12	66725202	C	T	HELB	p.T980I	150	126	45.6522	NM_033647.2:c.2939C>T	NM_033647.3:c.2939C>T	XM_005269234.1:c.2939C>T	XR_245965.1:n.3052C>T
BT-20	chr12	68707287	G	A	MDM1, MDM1, MDM1	p.P272L, p.P517L, p.P552L	103	82	44.3243	NM_001205028.1:c.1550C>T	NM_017440.4:c.1655C>T	XM_005269026.1:c.1685C>T	XM_005269027.1:c.1379C>T
BT-20	chr12	68708761	C	T	MDM1, MDM1, MDM1	p.R209H, p.R454H, p.R489H	0	168	100	NM_001205028.1:c.1361G>A	NM_017440.4:c.1466G>A	XM_005269026.1:c.1496G>A	XM_005269027.1:c.1190G>A
BT-20	chr12	68720627	G	A	MDM1, MDM1, MDM1	p.T103I, p.T103I, p.T103I	0	139	100	NM_001205028.1:c.308C>T	NM_001205029.1:c.*587C>T	NM_017440.4:c.308C>T	NM_020128.2:c.308C>T	XM_005269026.1:c.308C>T	XM_005269027.1:c.308C>T
BT-20	chr12	69744014	C	A	LYZ	p.T88N	106	105	49.763	XR_110377.1:n.*3187G>T	NM_000239.2:c.263C>A
BT-20	chr12	70065214	T	G	BEST3, BEST3, BEST3, BEST3	p.Q259P, p.Q365P, p.Q365P, p.Q152P	38	46	54.7619	NM_032735.2:c.1094A>C	NM_152439.2:c.455A>C	XM_005268671.1:c.1094A>C	XM_005268672.1:c.776A>C	XM_005268673.1:c.1094A>C	XM_005268674.1:c.*112A>C
BT-20	chr12	71002893	C	T	PTPRB, PTPRB, PTPRB, PTPRB, PTPRB, PTPRB, PTPRB, PTPRB	p.R311K, p.R312K, p.R94K, p.R191K, p.R312K, p.R312K, p.R94K, p.R94K	140	100	41.6667	NM_001109754.1:c.935G>A	NM_001109754.2:c.935G>A	NM_001206971.1:c.281G>A	NM_001206972.1:c.281G>A	NM_002837.3:c.281G>A	NM_002837.4:c.281G>A	XR_245948.1:n.980G>A	XR_245949.1:n.980G>A
BT-20	chr12	71523134	A	C	TSPAN8, TSPAN8, TSPAN8	p.S213A, p.S213A, p.S213A	0	161	100	NM_004616.2:c.637T>G
BT-20	chr12	71533534	C	G	TSPAN8, TSPAN8, TSPAN8	p.G73A, p.G73A, p.G73A	0	98	100	NM_004616.2:c.218G>C
BT-20	chr12	72083443	G	A	TMEM19, TMEM19	p.G68D, p.G54D	95	75	44.1176	XM_002343198.1:c.-121C>T	NM_018279.3:c.203G>A	XM_005269003.1:c.203G>A
BT-20	chr12	76443541	C	A	NAP1L1, NAP1L1, NAP1L1, NAP1L1, NAP1L1, NAP1L1, NAP1L1	p.D362Y, p.D362Y, p.D362Y, p.D179Y, p.D362Y, p.D293Y, p.D319Y	0	53	100	NM_004537.4:c.1084G>T	NM_139207.2:c.1084G>T	XM_005268895.1:c.1300G>T	XM_005268896.1:c.1300G>T	XM_005268897.1:c.1267G>T	XM_005268898.1:c.1117G>T	XM_005268899.1:c.1117G>T	XM_005268900.1:c.958G>T	XM_005268901.1:c.928G>T	XM_005268902.1:c.895G>T	XM_005268903.1:c.880G>T	XM_005268904.1:c.535G>T	XR_245929.1:n.1300G>T	XR_245930.1:n.1300G>T	XR_245931.1:n.1267G>T	XR_245932.1:n.1223G>T
BT-20	chr12	77449790	A	G	E2F7	p.F72L	0	120	100	NM_203394.2:c.214T>C
BT-20	chr12	78225374	A	G	NAV3, NAV3	p.T45A, p.T45A	0	259	100	NM_014903.4:c.133A>G	XM_005269214.1:c.133A>G	XM_005269215.1:c.133A>G
BT-20	chr12	80747242	A	G	OTOGL	p.I1840V	0	20	100	NM_173591.3:c.5518A>G	XM_005268802.1:c.5569A>G	XM_002343203.1:c.5236A>G
BT-20	chr12	80761430	G	A	OTOGL, OTOGL, OTOGL	p.A2132T, p.A12T, p.A151T	0	31	100	NM_173591.3:c.6394G>A	XM_005268802.1:c.6445G>A	XM_002343203.1:c.6112G>A
BT-20	chr12	80899901	C	A	PTPRQ	p.Q619K	0	59	100	NM_001145026.1:c.1917C>A
BT-20	chr12	82792787	C	A	C12orf26	p.Q249K	0	54	100	NM_032230.1:c.745C>A	NM_032230.2:c.745C>A	XM_005269184.1:c.745C>A	XM_005269185.1:c.745C>A	XM_005269186.1:c.745C>A
BT-20	chr12	92818482	C	T	CLLU1	p.S9F	0	3	100	NM_001025233.1:c.26C>T	NR_027932.1:n.306-672C>T	NR_027933.1:n.305+2871C>T	NM_001025232.1:c.53-2070G>A
BT-20	chr12	93196422	T	G	EEA1	p.K810Q	0	237	100	NM_003566.3:c.2428A>C
BT-20	chr12	94543243	G	A	PLXNC1	p.V166M	0	24	100	NM_005761.1:c.496G>A	NM_005761.2:c.496G>A
BT-20	chr12	94620432	G	T	PLXNC1	p.R614S	1	199	99.5	NM_005761.1:c.1842G>T	NM_005761.2:c.1842G>T
BT-20	chr12	96374614	C	T	HAL, HAL, HAL	p.V231I, p.V439I, p.V439I	0	12	100	NM_001258333.1:c.691G>A	NM_001258334.1:c.1315G>A	NM_002108.2:c.1315G>A	NM_002108.3:c.1315G>A	XM_005268820.1:c.1315G>A	XM_005268821.1:c.1012G>A
BT-20	chr12	98927830	C	G	TMPO	p.Q599E	0	39	100	NM_001032283.1:c.565+2214C>G	NM_001032283.2:c.565+2214C>G	NM_001032284.1:c.565+2214C>G	NM_001032284.2:c.565+2214C>G	NM_003276.1:c.1795C>G	NM_003276.2:c.1795C>G	XM_005269130.1:c.565+2214C>G	XM_005269131.1:c.889C>G	XM_005269132.1:c.565+2214C>G
BT-20	chr12	103696182	T	G	C12orf42, C12orf42, C12orf42	p.S263R, p.S263R, p.S168R	0	222	100	NM_001099336.1:c.787A>C	NM_001099336.2:c.787A>C	NM_001278419.1:c.502A>C	NM_001278420.1:c.502A>C	NM_198521.2:c.787A>C	NM_198521.3:c.787A>C	NR_103526.1:n.390-25194A>C
BT-20	chr12	103872172	T	G	C12orf42, C12orf42	p.E11D, p.E11D	0	84	100	NM_001099336.1:c.33A>C	NM_001099336.2:c.33A>C	NM_001278419.1:c.-348A>C	NM_001278420.1:c.-348A>C	NM_198521.2:c.33A>C	NM_198521.3:c.33A>C	NR_103526.1:n.163A>C
BT-20	chr12	105380152	A	C	C12orf45	p.K8Q	0	35	100	NM_152318.2:c.22A>C
BT-20	chr12	105425660	T	A	ALDH1L2, ALDH1L2	p.D221V, p.D766V	2	26	92.8571	NM_001034173.2:c.2297A>T	NM_001034173.3:c.2297A>T	NR_027752.1:n.2376A>T
BT-20	chr12	105546172	G	A	KIAA1033, KIAA1033, KIAA1033	p.V902I, p.V901I, p.V713I	0	149	100	NM_015275.1:c.2701G>A	XM_005268742.1:c.2704G>A	XM_005268743.1:c.2140G>A	XM_005268744.1:c.2137G>A	XM_005268745.1:c.*4743G>A	XM_005268746.1:c.*4743G>A	XR_245916.1:n.2791G>A
BT-20	chr12	106460938	G	C	NUAK1	p.P543R	0	343	100	NM_014840.2:c.1628C>G
BT-20	chr12	106633569	C	T	CKAP4	p.A348T	0	105	100	NM_006825.3:c.1042G>A	XM_001715433.1:c.627C>T
BT-20	chr12	107713511	G	C	BTBD11, BTBD11, BTBD11	p.G265A, p.G265A, p.G265A	0	31	100	NM_001018072.1:c.794G>C
BT-20	chr12	108954862	G	C	SART3, SART3, SART3, SART3	p.D23E, p.D23E, p.D23E, p.D23E	0	143	100	NM_014301.3:c.-1708G>C	NM_213595.2:c.-1537G>C	XM_005268760.1:c.-1537G>C	XM_005268761.1:c.-1537G>C	NM_014706.3:c.69C>G	XM_005269241.1:c.69C>G	XM_005269242.1:c.69C>G
BT-20	chr12	108985945	A	G	TMEM119, TMEM119	p.I72T, p.I72T	0	29	100	NM_181724.2:c.215T>C
BT-20	chr12	109696838	G	A	ACACB, ACACB, ACACB	p.V2141I, p.V2141I, p.V807I	0	218	100	NM_001093.3:c.6421G>A	XM_005253876.1:c.6421G>A	XM_005253877.1:c.4066G>A	XR_243000.1:n.6713G>A
BT-20	chr12	111786082	G	C	CUX2	p.V1472L	0	223	100	NM_015267.2:c.4414G>C	NM_015267.3:c.4414G>C
BT-20	chr12	113553481	C	T	RASAL1, RASAL1, RASAL1, RASAL1, RASAL1, RASAL1, RASAL1	p.R321H, p.R321H, p.R321H, p.R321H, p.R321H, p.R321H, p.R321H	0	101	100	NM_001193520.1:c.962G>A	NM_001193521.1:c.962G>A	NM_004658.1:c.962G>A	NM_004658.2:c.962G>A	XM_005253950.1:c.962G>A	XM_005253951.1:c.962G>A	XM_005253952.1:c.962G>A	XM_005253953.1:c.536G>A
BT-20	chr12	115110081	G	C	TBX3, TBX3	p.S579R, p.S599R	1	73	98.6486	NM_005996.3:c.1737C>G	NM_016569.3:c.1797C>G	XM_002343218.1:c.637G>C
BT-20	chr12	119866533	A	G	CCDC60	p.I46V	0	90	100	NM_178499.3:c.136A>G	XM_005253854.1:c.136A>G
BT-20	chr12	120575549	A	C	GCN1L1	p.Y2155D	0	241	100	NM_006836.1:c.6463T>G	XM_005253825.1:c.6283T>G
BT-20	chr12	120661977	T	C	PXN, PXN, PXN	p.S73G, p.S73G, p.S73G	0	148	100	XM_003846264.1:c.-4173A>G	NM_001080855.1:c.217A>G	NM_001080855.2:c.217A>G	NM_001243756.1:c.217A>G	NM_002859.2:c.217A>G	NM_002859.3:c.217A>G	NM_025157.3:c.-183A>G	NM_025157.4:c.-183A>G	XM_005253910.1:c.235A>G	XM_005253911.1:c.235A>G	XM_005253912.1:c.235A>G	XM_005253913.1:c.235A>G	XM_005253914.1:c.235A>G	XM_005253915.1:c.211A>G	XM_005253916.1:c.235A>G	XR_243019.1:n.1283A>G	XR_243020.1:n.328A>G
BT-20	chr12	120907309	T	A	SRSF9, SRSF9	p.Y35F, p.Y35F	0	23	100	NM_003769.2:c.104A>T	NM_001037494.1:c.-605T>A
BT-20	chr12	121437221	T	C	HNF1A	p.L551S	0	24	100	NM_022895.1:c.*4735A>G	XM_005253927.1:c.*4735A>G	XM_005253928.1:c.*4735A>G	XM_005253929.1:c.*4735A>G	XM_005253930.1:c.*4735A>G	NM_000545.4:c.1623+29T>C	NM_000545.5:c.1623+29T>C	XM_005253931.1:c.1652T>C	XM_005253932.1:c.*2422T>C
BT-20	chr12	121600253	T	C	P2RX7, P2RX7	p.Y65H, p.Y155H	0	203	100	NM_002562.4:c.463T>C	NM_002562.5:c.463T>C	NR_033948.1:n.745T>C	NR_033949.1:n.745T>C	NR_033950.1:n.759T>C	NR_033951.1:n.606T>C	NR_033952.1:n.533T>C	NR_033953.1:n.446T>C	NR_033954.1:n.579+1476T>C	NR_033955.1:n.606T>C	NR_033956.1:n.533T>C	XM_005253890.1:c.193T>C	XM_005253891.1:c.23+1476T>C	XM_005253892.1:c.-268T>C	XM_005253893.1:c.-268T>C	XR_243010.1:n.606T>C
BT-20	chr12	121615103	G	A	P2RX7, P2RX7, P2RX7, P2RX7	p.A59T, p.A178T, p.A258T, p.A348T	0	285	100	NM_002562.4:c.1042G>A	NM_002562.5:c.1042G>A	NR_033948.1:n.1408G>A	NR_033949.1:n.1324G>A	NR_033950.1:n.1285G>A	NR_033951.1:n.1269G>A	NR_033952.1:n.1196G>A	NR_033953.1:n.1109G>A	NR_033954.1:n.1088G>A	NR_033955.1:n.1048G>A	NR_033956.1:n.975G>A	XM_005253890.1:c.772G>A	XM_005253891.1:c.532G>A	XM_005253892.1:c.175G>A	XM_005253893.1:c.175G>A	XR_243010.1:n.1002G>A
BT-20	chr12	121622520	A	T	P2RX7, P2RX7, P2RX7, P2RX7	p.N279I, p.N398I, p.N478I, p.N568I	0	119	100	NM_002562.4:c.1703A>T	NM_002562.5:c.1703A>T	NR_033948.1:n.2069A>T	NR_033949.1:n.1985A>T	NR_033950.1:n.1946A>T	NR_033951.1:n.1930A>T	NR_033952.1:n.1857A>T	NR_033953.1:n.1770A>T	NR_033954.1:n.1749A>T	NR_033955.1:n.1709A>T	NR_033956.1:n.1636A>T	XM_005253890.1:c.1433A>T	XM_005253891.1:c.1193A>T	XM_005253892.1:c.836A>T	XM_005253893.1:c.836A>T	XR_243010.1:n.*4289A>T
BT-20	chr12	122617989	A	G	MLXIP, MLXIP, MLXIP, MLXIP	p.E3G, p.E396G, p.E3G, p.E147G	0	70	100	NM_014938.3:c.1190A>G	NM_014938.4:c.1190A>G
BT-20	chr12	122689181	C	G	B3GNT4	p.P6A	0	118	100	NM_030765.2:c.16C>G	XM_005253620.1:c.-10+833C>G	NM_001098519.1:c.*1192C>G	NM_152759.4:c.*1192C>G	XR_242953.1:n.*2646C>G	NM_001278302.1:c.*3747G>C	NM_001278303.1:c.*3747G>C	NM_001278304.1:c.*3747G>C	NM_001278342.1:c.*3747G>C	NM_019887.4:c.*3747G>C	NM_019887.5:c.*3747G>C	NM_138929.3:c.*3747G>C	NM_138930.3:c.*3747G>C	NR_024600.1:n.*3028G>C	NR_024601.1:n.*3028G>C	XM_002343219.1:c.-4238G>C
BT-20	chr12	122812503	G	C	CLIP1, CLIP1, CLIP1, CLIP1	p.D1080E, p.D1034E, p.D655E, p.D1069E	0	369	100	NM_001247997.1:c.3240C>G	NM_002956.2:c.3207C>G	NM_198240.1:c.3102C>G	XM_005253593.1:c.3240C>G	XM_005253594.1:c.3240C>G	XM_005253595.1:c.3240C>G	XM_005253596.1:c.3207C>G	XM_005253597.1:c.3135C>G	XM_005253598.1:c.3123C>G	XM_005253599.1:c.3102C>G
BT-20	chr12	123067349	A	G	KNTC1	p.Q1027R	0	242	100	NM_014708.4:c.3080A>G	XM_005253654.1:c.2271+8422A>G
BT-20	chr12	124265687	T	C	DNAH10	p.S167P	0	190	100	NM_207437.3:c.499T>C	XM_005253555.1:c.682T>C
BT-20	chr12	124325977	T	G	DNAH10	p.L1631V	0	381	100	NM_207437.3:c.4891T>G	XM_005253555.1:c.5245T>G
BT-20	chr12	125438516	T	C	DHX37	p.S869G	0	38	100	NM_032656.2:c.2605A>G	NM_032656.3:c.2605A>G	XM_005253590.1:c.2605A>G
BT-20	chr12	128900005	G	A	TMEM132C	p.V272I	0	220	100	NM_001136103.1:c.478G>A	NM_001136103.2:c.814G>A
BT-20	chr12	129189941	G	A	TMEM132C	p.G810R	0	147	100	NM_001136103.1:c.2092G>A	NM_001136103.2:c.2428G>A
BT-20	chr12	130185048	A	G	TMEM132D	p.V92A	0	164	100	NM_133448.2:c.275T>C
BT-20	chr12	131276448	G	T	STX2	p.P267H	0	77	100	NM_001980.2:c.861C>A	NM_001980.3:c.861C>A	NM_194356.1:c.*120C>A	NM_194356.2:c.*120C>A	XM_005253556.1:c.*59C>A	XM_005253557.1:c.800C>A
BT-20	chr12	131306314	C	G	STX2, STX2, STX2	p.S42T, p.S42T, p.S42T	0	171	100	NM_001980.2:c.125G>C	NM_001980.3:c.125G>C	NM_194356.1:c.125G>C	NM_194356.2:c.125G>C	XM_005253556.1:c.125G>C	XM_005253557.1:c.125G>C
BT-20	chr12	132326298	G	A	MMP17, MMP17	p.R195H, p.R279H	0	129	100	NM_016155.4:c.836G>A
BT-20	chr12	132401566	C	T	ULK1	p.P714L	0	333	100	NM_003565.1:c.2141C>T	NM_003565.2:c.2141C>T
BT-20	chr12	132403161	A	G	ULK1	p.T816A	0	196	100	NM_003565.1:c.2446A>G	NM_003565.2:c.2446A>G
BT-20	chr12	132426187	G	T	PUS1, PUS1, PUS1, PUS1	p.G271C, p.G271C, p.G299C, p.G246C	0	162	100	NM_001002019.1:c.811G>T	NM_001002019.2:c.811G>T	NM_001002020.1:c.811G>T	NM_001002020.2:c.811G>T	NM_025215.4:c.895G>T	NM_025215.5:c.895G>T	XM_002343226.1:c.165C>A
BT-20	chr12	132626668	T	C	DDX51	p.Q295R	0	193	100	NM_024078.1:c.-2366T>C	NM_175066.3:c.884A>G
BT-20	chr12	132688115	C	T	GALNT9, GALNT9, GALNT9, GALNT9	p.A257T, p.A400T, p.A34T, p.A174T	1	157	99.3671	NM_001122636.1:c.1201G>A	NM_021808.3:c.100G>A
BT-20	chr12	133146805	G	A	FBRSL1	p.A329T	0	21	100	NM_001142641.1:c.985G>A	XM_005266171.1:c.985G>A	XM_005266172.1:c.985G>A	XM_005266173.1:c.985G>A	XM_005266174.1:c.985G>A	XM_005266175.1:c.985G>A	XM_005266176.1:c.985G>A	XM_005266177.1:c.985G>A	XM_005266178.1:c.985G>A	XM_005266179.1:c.688G>A	XM_005266180.1:c.985G>A
BT-20	chr12	133181399	T	C	LOC100507055	p.R42G	0	387	100	XM_928321.4:c.124A>G	XM_003118887.1:c.75+47A>G	XM_003118888.1:c.124A>G	NM_001195520.1:c.124A>G	XM_005266148.1:c.124A>G	XM_005266149.1:c.75+47A>G
BT-20	chr12	133182818	G	A	LOC100507055	p.T7M	0	100	100	XM_928321.4:c.20C>T	XM_003118887.1:c.-1298C>T	XM_003118888.1:c.20C>T	NM_001195520.1:c.20C>T	XM_005266148.1:c.20C>T	XM_005266149.1:c.-1298C>T
BT-20	chr12	133357412	T	C	GOLGA3, GOLGA3	p.K1185R, p.K1185R	0	189	100	NM_001172557.1:c.*3200A>G	NM_005895.3:c.3554A>G	XM_005266162.1:c.3554A>G	XM_005266163.1:c.3434A>G	XM_005266164.1:c.3434A>G	XM_005266165.1:c.3434A>G	XM_005266166.1:c.3281A>G	XM_005266167.1:c.2981A>G
BT-20	chr12	133428242	G	A	CHFR, CHFR, CHFR, CHFR, CHFR	p.A485V, p.A497V, p.A405V, p.A496V, p.A456V	0	15	100	NM_001161344.1:c.1490C>T	NM_001161345.1:c.1487C>T	NM_001161346.1:c.1454C>T	NM_001161347.1:c.1214C>T	NM_018223.1:c.1367C>T	NM_018223.2:c.1367C>T	XM_005266170.1:c.1613C>T	XR_245348.1:n.1555C>T	XR_245349.1:n.1525C>T	XR_245350.1:n.1339C>T	XR_245351.1:n.1433C>T	XR_245352.1:n.1339C>T
BT-20	chr12	133780309	G	T	ZNF268, ZNF268, ZNF268, ZNF268, ZNF268, ZNF268, ZNF268	p.L679F, p.L518F, p.L518F, p.L596F, p.L679F, p.L518F, p.L518F	0	245	100	NM_001165881.2:c.2037G>T	NM_001165882.2:c.1788G>T	NM_001165883.1:c.*1406G>T	NM_001165884.2:c.*1406G>T	NM_001165885.1:c.*1406G>T	NM_001165886.1:c.*1406G>T	NM_001165887.1:c.*1561G>T	NM_003415.1:c.2037G>T	NM_003415.2:c.2037G>T	NM_152943.2:c.*1561G>T	XM_005266152.1:c.1788G>T	XM_005266153.1:c.1554G>T
BT-20	chr13	20398742	C	T	ZMYM5, ZMYM5	p.V629I, p.V453I	0	329	100	NM_001142684.1:c.1885G>A	XM_005266593.1:c.1885G>A	XM_005266594.1:c.1885G>A	XM_005266595.1:c.1339G>A
BT-20	chr13	21205192	G	A	IFT88, IFT88, IFT88, IFT88, IFT88, IFT88	p.S426N, p.S446N, p.S73N, p.S445N, p.S201N, p.S455N	0	282	100	NM_006531.3:c.1337G>A	NM_175605.3:c.1364G>A	XM_005266546.1:c.1508G>A	XM_005266547.1:c.1451G>A	XM_005266548.1:c.1421G>A	XM_005266549.1:c.1406G>A	XM_005266550.1:c.1397G>A	XM_005266551.1:c.1508G>A	XM_005266552.1:c.1508G>A	XM_005266553.1:c.1364G>A	XM_005266554.1:c.1337G>A	XM_005266555.1:c.1280G>A	XR_245399.1:n.2341G>A
BT-20	chr13	24411772	T	C	MIPEP	p.S488G	0	159	100	NM_005932.2:c.1462A>G	NM_005932.3:c.1462A>G	XM_005266405.1:c.1276A>G
BT-20	chr13	24465488	C	A	C1QTNF9B, C1QTNF9B	p.L314F, p.L314F	4	3	42.8571	NM_001014442.2:c.-142-36C>A	NM_001135816.1:c.-34-36C>A	NM_005932.2:c.-2029G>T	NM_005932.3:c.-2029G>T	XM_005266405.1:c.-2669G>T	NM_001007537.1:c.942G>T	XM_005266372.1:c.*128G>T
BT-20	chr13	25008588	A	G	PARP4	p.I1564T	0	325	100	NM_006437.3:c.4691T>C
BT-20	chr13	25008630	A	G	PARP4	p.L1550P	1	420	99.7625	NM_006437.3:c.4649T>C
BT-20	chr13	25008903	G	T	PARP4	p.S1459Y	5	136	96.4539	NM_006437.3:c.4376C>A
BT-20	chr13	25009099	A	C	PARP4	p.S1394A	1	561	99.8221	NM_006437.3:c.4180T>G
BT-20	chr13	25009297	G	T	PARP4	p.P1328T	0	108	100	NM_006437.3:c.3982C>A
BT-20	chr13	25020863	G	A	PARP4	p.R1108C	0	486	100	NM_006437.3:c.3322C>T
BT-20	chr13	25027744	A	G	PARP4, PARP4	p.M936T, p.M936T	0	581	100	NM_006437.3:c.2807T>C
BT-20	chr13	25029218	C	T	PARP4, PARP4	p.A899T, p.A899T	0	232	100	NM_006437.3:c.2695G>A
BT-20	chr13	25378476	A	G	RNF17, RNF17, RNF17, RNF17	p.H526R, p.H667R, p.H606R, p.H667R	0	122	100	NM_001184993.1:c.2000A>G	NM_031277.2:c.2000A>G	XM_005266472.1:c.2060A>G	XM_005266473.1:c.2060A>G	XM_005266474.1:c.1817A>G
BT-20	chr13	25440318	G	A	RNF17, RNF17, RNF17, RNF17, RNF17	p.E390K, p.E1376K, p.E1319K, p.E1380K, p.E572K	1	94	98.9474	NM_001184993.1:c.4126G>A	NM_031277.2:c.4138G>A	XM_005266472.1:c.4327G>A	XM_005266473.1:c.4198G>A	XM_005266474.1:c.3955G>A
BT-20	chr13	25479541	A	C	CENPJ	p.S879A	0	177	100	NM_018451.3:c.2635T>G	NM_018451.4:c.2635T>G	NR_047594.1:n.2830T>G	NR_047595.1:n.2830T>G
BT-20	chr13	25486911	G	T	CENPJ	p.P85T	1	299	99.6667	NM_018451.3:c.253C>A	NM_018451.4:c.253C>A	NR_047594.1:n.448C>A	NR_047595.1:n.448C>A
BT-20	chr13	25744304	G	T	FAM123A, FAM123A, FAM123A	p.A366E, p.A366E, p.A485E	0	264	100	NM_152704.2:c.1454C>A	NM_199138.1:c.1097C>A	XM_005266279.1:c.1454C>A	XM_005266280.1:c.1454C>A	XM_005266281.1:c.1097C>A	XR_245411.1:n.*4709C>A
BT-20	chr13	25831888	T	C	MTMR6, MTMR6, MTMR6	p.I113V, p.I319V, p.I319V	0	364	100	NM_004685.3:c.955A>G	XM_005266591.1:c.1069A>G
BT-20	chr13	28009920	G	C	MTIF3, MTIF3, MTIF3, MTIF3, MTIF3, MTIF3	p.F243L, p.F243L, p.F243L, p.F243L, p.F243L, p.F243L	0	152	100	NM_002097.2:c.*186G>C	NM_001166261.1:c.729C>G	NM_001166262.1:c.729C>G	NM_001166263.1:c.729C>G	NM_152912.3:c.729C>G	NM_152912.4:c.729C>G	XM_005266283.1:c.729C>G
BT-20	chr13	28143229	A	G	LNX2, LNX2	p.S198P, p.S198P	0	581	100	NM_153371.3:c.592T>C	XM_005266293.1:c.592T>C
BT-20	chr13	28537317	G	A	CDX2	p.P293S	0	409	100	XM_002343234.1:c.*568G>A	NM_001265.3:c.877C>T	NM_001265.4:c.877C>T
BT-20	chr13	28562605	T	G	PRHOXNB	p.Q57P	0	158	100	NM_001105577.1:c.170A>C
BT-20	chr13	29898768	A	C	MTUS2	p.Q952P	0	280	100	NM_001033602.2:c.2855A>C	XM_005266320.1:c.2855A>C
BT-20	chr13	31036642	C	G	HMGB1	p.M168I	0	678	100	NM_002128.4:c.471+33G>C	XM_005266363.1:c.471+33G>C	XM_005266364.1:c.471+33G>C	XM_005266365.1:c.471+33G>C	XM_005266366.1:c.471+33G>C	XM_005266367.1:c.471+33G>C	XM_005266368.1:c.471+33G>C
BT-20	chr13	31480827	A	G	C13orf33	p.R59G	0	55	100	NR_038287.1:n.1438-22630T>C	XR_110112.1:n.1547-22630T>C	NM_032849.3:c.175A>G
BT-20	chr13	31891746	G	A	B3GALTL	p.E370K	0	466	100	NM_194318.3:c.1108G>A
BT-20	chr13	32811607	G	A	FRY	p.G1968S	0	263	100	NM_023037.2:c.5902G>A	XM_005266207.1:c.5902G>A	XM_005266208.1:c.5902G>A	XM_005266209.1:c.5902G>A
BT-20	chr13	32885654	T	C	ZAR1L	p.T137A	0	99	100	NM_000059.3:c.-4190T>C	NM_001136571.1:c.409A>G
BT-20	chr13	32929387	T	C	BRCA2	p.V2466A	0	248	100	NM_000059.3:c.7397T>C
BT-20	chr13	32972720	C	G	BRCA2	p.T3357R	0	144	100	NM_001079691.1:c.*4561G>C	NM_052818.2:c.*4359G>C	XM_005266587.1:c.*3297G>C	XM_005266588.1:c.*3289G>C	XM_005266589.1:c.*4359G>C	NM_000059.3:c.10070C>G
BT-20	chr13	34013847	G	C	STARD13	p.N15K	0	262	100	NM_001243476.1:c.45C>G
BT-20	chr13	36202269	A	G	NBEA, NBEA, NBEA, NBEA, NBEA, NBEA, NBEA	p.I294V, p.I58V, p.I294V, p.I294V, p.I2498V, p.I1157V, p.I2501V	0	239	100	NM_001204197.1:c.880A>G	NM_015678.3:c.7501A>G	NM_015678.4:c.7501A>G	XM_005266346.1:c.7501A>G	XM_005266347.1:c.7378A>G	XM_005266348.1:c.7369A>G	XM_005266349.1:c.7405A>G	XM_005266350.1:c.6523A>G	XM_005266352.1:c.2890A>G
BT-20	chr13	36744910	C	T	CCDC169-SOHLH2, SOHLH2	p.A416T, p.A339T	1	303	99.6711	NM_001198910.1:c.1246G>A	NM_017826.1:c.1015G>A	NM_017826.2:c.1015G>A
BT-20	chr13	36801415	C	T	CCDC169, CCDC169, CCDC169, CCDC169	p.G115R, p.G217R, p.G115R, p.G117R	0	342	100	NM_001198910.1:c.279+70G>A	NM_001144982.2:c.343G>A	NM_001144981.2:c.*3915G>A	NM_001144983.2:c.343G>A	NM_001144984.2:c.349G>A	NM_001144985.2:c.*3915G>A	NM_001144986.2:c.*3915G>A	NM_001198908.1:c.649G>A	XR_245393.1:n.882G>A	NM_001144982.1:c.343G>A	NM_001144983.1:c.343G>A	NM_001144981.1:c.*3915G>A	NM_001144984.1:c.349G>A	NM_001144985.1:c.*3915G>A	NM_001144986.1:c.*3915G>A
BT-20	chr13	36828237	T	C	CCDC169, CCDC169, CCDC169, CCDC169, CCDC169-SOHLH2, CCDC169, CCDC169, CCDC169	p.K18R, p.K120R, p.K18R, p.K120R, p.K20R, p.K18R, p.K18R, p.K20R	0	108	100	NM_001198910.1:c.59A>G	NM_001144982.2:c.53A>G	NM_001144981.2:c.359A>G	NM_001144983.2:c.53A>G	NM_001144984.2:c.59A>G	NM_001144985.2:c.53A>G	NM_001144986.2:c.53A>G	NM_001198908.1:c.359A>G	XR_245393.1:n.495A>G	NM_001144982.1:c.53A>G	NM_001144983.1:c.53A>G	NM_001144981.1:c.359A>G	NM_001144984.1:c.59A>G	NM_001144985.1:c.53A>G	NM_001144986.1:c.53A>G
BT-20	chr13	37583831	G	A	FAM48A, FAM48A, FAM48A	p.T339M, p.T257M, p.T773M	0	363	100	NM_181503.2:c.*395G>A	NM_001014286.2:c.2318C>T	NM_001278480.1:c.*15C>T	NM_001278481.1:c.*15C>T	NM_001278482.1:c.*15C>T	NM_017569.3:c.*15C>T	XM_005266447.1:c.2558C>T	XM_005266448.1:c.2558C>T	XM_005266449.1:c.2558C>T	XM_005266450.1:c.2558C>T	XM_005266451.1:c.2555C>T	XM_005266452.1:c.2555C>T	XM_005266453.1:c.2555C>T	XM_005266454.1:c.2522C>T	XM_005266455.1:c.2522C>T	XM_005266456.1:c.2522C>T	XM_005266457.1:c.2519C>T	XM_005266458.1:c.2519C>T	XM_005266459.1:c.2438C>T	XM_005266460.1:c.*15C>T	XM_005266461.1:c.*15C>T	XM_005266462.1:c.2321C>T	XM_005266463.1:c.*15C>T	XM_005266464.1:c.2285C>T	XM_005266465.1:c.*15C>T	XM_005266466.1:c.*15C>T	XM_005266467.1:c.*15C>T
BT-20	chr13	37679268	G	T	CSNK1A1L	p.D42E	0	204	100	NM_145203.4:c.126C>A	NM_145203.5:c.126C>A
BT-20	chr13	39430314	C	T	FREM2, FREM2	p.T412I, p.T2326I	0	567	100	NM_207361.4:c.6977C>T
BT-20	chr13	40229891	G	A	COG6, COG6	p.A10T, p.A10T	0	113	100	NM_001145079.1:c.28G>A	NM_020751.2:c.28G>A	NR_026745.1:n.128G>A
BT-20	chr13	40229957	T	A	COG6, COG6	p.C32S, p.C32S	0	84	100	NM_001145079.1:c.94T>A	NM_020751.2:c.94T>A	NR_026745.1:n.194T>A
BT-20	chr13	41515286	T	A	ELF1, ELF1, ELF1	p.T319S, p.T343S, p.T236S	0	19	100	NM_001145353.1:c.955A>T	NM_172373.3:c.1027A>T	XM_005266276.1:c.1027A>T	XM_005266277.1:c.1027A>T
BT-20	chr13	41533052	T	C	ELF1, ELF1	p.N58S, p.N58S	1	204	99.5122	NM_001145353.1:c.173A>G	NM_172373.3:c.173A>G	XM_005266276.1:c.173A>G	XM_005266277.1:c.173A>G
BT-20	chr13	42385446	T	C	KIAA0564, KIAA0564	p.R660G, p.R660G	0	265	100	NM_001009814.1:c.1978A>G	NM_015058.1:c.1978A>G
BT-20	chr13	45148257	G	A	TSC22D1	p.P652S	0	163	100	NM_001243799.1:c.1663+291C>T	NM_183422.2:c.1954C>T	NM_183422.3:c.1954C>T	XM_005266582.1:c.1954C>T	XM_005266583.1:c.1954C>T	XM_002343239.1:c.*3595C>T	NR_038381.1:n.-1775G>A	XR_078478.1:n.-1778G>A	XR_110119.1:n.-1772G>A
BT-20	chr13	45563464	G	C	NUFIP1	p.S36R	0	70	100	NM_018559.2:c.-326G>C	XM_005266443.1:c.-326G>C	XM_005266444.1:c.-326G>C	NM_012345.2:c.108C>G
BT-20	chr13	46103935	A	G	COG3, COG3, COG3	p.N523S, p.N747S, p.N584S	0	96	100	NM_001204476.1:c.1900-6061A>G	NM_031431.2:c.2240A>G	NM_031431.3:c.2240A>G	XM_005266562.1:c.2240A>G	XM_005266563.1:c.1751A>G	XM_005266564.1:c.1751A>G	XM_005266565.1:c.1900-6061A>G	XM_005266566.1:c.1568A>G	XM_005266567.1:c.1568A>G	XR_245400.1:n.2138A>G
BT-20	chr13	46108853	T	C	COG3, COG3, COG3	p.L601S, p.L825S, p.L662S	0	169	100	NM_001204476.1:c.1900-1143T>C	NM_031431.2:c.2474T>C	NM_031431.3:c.2474T>C	XM_005266562.1:c.*3872T>C	XM_005266563.1:c.*3872T>C	XM_005266564.1:c.1985T>C	XM_005266565.1:c.1900-1143T>C	XM_005266566.1:c.*3872T>C	XM_005266567.1:c.1802T>C	XR_245400.1:n.*3938T>C
BT-20	chr13	46115731	C	A	FAM194B	p.V653F	0	487	100	NM_001204476.1:c.*5703C>A	NM_031431.2:c.*6865C>A	NM_031431.3:c.*6865C>A	XM_005266564.1:c.*6865C>A	XM_005266565.1:c.*5703C>A	XM_005266567.1:c.*6865C>A	NM_182542.2:c.1957G>T
BT-20	chr13	46137837	T	C	FAM194B	p.H425R	0	341	100	NM_182542.2:c.1249+25A>G
BT-20	chr13	46288145	A	G	SPERT, SPERT	p.K329E, p.K293E	0	161	100	NM_152719.1:c.985A>G	XM_005266284.1:c.904A>G	XM_005266285.1:c.877A>G
BT-20	chr13	46541673	T	A	ZC3H13, ZC3H13, ZC3H13	p.E1429D, p.E1429D, p.E13D	0	97	100	NM_015070.3:c.4287A>T	XM_005266301.1:c.4371A>T	XM_005266302.1:c.4371A>T	XM_005266303.1:c.4371A>T	XM_005266304.1:c.4371A>T	XM_005266305.1:c.4371A>T	XM_005266306.1:c.4371A>T	XM_005266307.1:c.4371A>T	XM_005266308.1:c.4287A>T	XM_005266309.1:c.4287A>T	XM_005266310.1:c.4287A>T	XM_005266311.1:c.4287A>T	XM_005266312.1:c.4287A>T
BT-20	chr13	46629944	A	G	CPB2, CPB2	p.I347T, p.I310T	0	262	100	XR_132738.1:n.118+2844A>G	NM_015070.3:c.-3121T>C	XM_005266301.1:c.-3415T>C	XM_005266302.1:c.-3121T>C	XM_005266303.1:c.-3473T>C	XM_005266304.1:c.-3412T>C	XM_005266305.1:c.-3470T>C	XM_005266306.1:c.-3118T>C	XM_005266307.1:c.-3415T>C	XM_005266308.1:c.-3415T>C	XM_005266309.1:c.-3121T>C	XM_005266310.1:c.-3412T>C	XM_005266311.1:c.-3415T>C	XM_005266312.1:c.-3415T>C	NM_001278541.1:c.929T>C	NM_001872.3:c.1040T>C	NM_001872.4:c.1040T>C	NM_016413.3:c.929T>C	XM_005266257.1:c.1097T>C	XM_005266258.1:c.986T>C	NR_046226.1:n.118+2844A>G	NR_046227.1:n.118+2844A>G
BT-20	chr13	46648094	C	T	CPB2, CPB2	p.A169T, p.A169T	1	135	99.2647	XR_132738.1:n.119-20894C>T	NM_001278541.1:c.505G>A	NM_001872.3:c.505G>A	NM_001872.4:c.505G>A	NM_016413.3:c.505G>A	XM_005266257.1:c.562G>A	XM_005266258.1:c.562G>A	XM_005266259.1:c.562G>A	NR_046226.1:n.119-20894C>T	NR_046227.1:n.119-20894C>T
BT-20	chr13	46708291	T	C	LCP1, LCP1, LCP1, LCP1	p.K533E, p.K130E, p.K533E, p.K102E	1	414	99.759	NM_002298.4:c.1597A>G	XM_005266373.1:c.1624A>G	XM_005266374.1:c.1597A>G
BT-20	chr13	47260054	T	C	LRCH1, LRCH1, LRCH1, LRCH1	p.S234P, p.S234P, p.S234P, p.S234P	0	171	100	NM_001164211.1:c.700T>C	NM_001164213.1:c.700T>C	NM_015116.1:c.700T>C	NM_015116.2:c.700T>C
BT-20	chr13	47470824	C	T	HTR2A	p.D49N	0	294	100	NM_000621.2:c.-783G>A	NM_000621.3:c.-344G>A	NM_000621.4:c.-344G>A	NM_001165947.1:c.145G>A	NM_001165947.2:c.145G>A
BT-20	chr13	48547467	A	T	SUCLA2, SUCLA2, SUCLA2, SUCLA2	p.S65T, p.S199T, p.S139T, p.S139T	2	181	98.9071	NM_003850.2:c.595T>A	XM_005266579.1:c.421T>A	XM_005266580.1:c.421T>A	XM_005266581.1:c.193T>A
BT-20	chr13	50057097	G	A	SETDB2, SETDB2, SETDB2, SETDB2	p.V461M, p.V390M, p.V473M, p.V461M	0	326	100	NM_001160308.1:c.1381G>A	NM_031915.1:c.1417G>A	NM_031915.2:c.1417G>A	XM_005266568.1:c.1381G>A	XM_005266569.1:c.1345G>A	XM_005266570.1:c.1381G>A	XM_005266571.1:c.1381G>A	XM_005266572.1:c.814G>A	XM_005266573.1:c.*905G>A	XR_245401.1:n.2287G>A
BT-20	chr13	50141345	G	A	RCBTB1	p.A24V	0	218	100	NM_018191.3:c.71C>T	XM_005266440.1:c.71C>T	XM_005266441.1:c.71C>T	XM_005266442.1:c.71C>T	XR_245391.1:n.336C>T	XR_245392.1:n.336C>T
BT-20	chr13	51918558	G	A	SERPINE3, SERPINE3	p.D143N, p.D143N	0	340	100	NR_049878.1:n.*4145C>T	NM_001101320.1:c.427G>A	XM_005266506.1:c.427G>A
BT-20	chr13	52515354	A	G	ATP7B, ATP7B, ATP7B, ATP7B, ATP7B, ATP7B, ATP7B, ATP7B, ATP7B	p.V351A, p.V1092A, p.V1062A, p.V1140A, p.V412A, p.V933A, p.V1029A, p.V1075A, p.V710A	0	349	100	NM_000053.2:c.3419T>C	NM_000053.3:c.3419T>C	NM_001005918.1:c.2798T>C	NM_001005918.2:c.2798T>C	NM_001243182.1:c.3086T>C	XM_005266423.1:c.3323T>C	XM_005266424.1:c.3323T>C	XM_005266425.1:c.3275T>C	XM_005266426.1:c.3224T>C	XM_005266427.1:c.3185T>C	XM_005266428.1:c.3167T>C	XM_005266429.1:c.3089T>C	XM_005266430.1:c.3419T>C	XM_005266431.1:c.3383T>C	XM_005266432.1:c.2933T>C	XM_005266433.1:c.2129T>C	XM_005266434.1:c.1703T>C	XR_245388.1:n.3638T>C
BT-20	chr13	52523808	C	T	ATP7B, ATP7B, ATP7B, ATP7B, ATP7B, ATP7B, ATP7B, ATP7B	p.R224K, p.R904K, p.R874K, p.R952K, p.R224K, p.R841K, p.R952K, p.R522K	0	166	100	NM_000053.2:c.2855G>A	NM_000053.3:c.2855G>A	NM_001005918.1:c.2244+335G>A	NM_001005918.2:c.2244+335G>A	NM_001243182.1:c.2522G>A	XM_005266423.1:c.2759G>A	XM_005266424.1:c.2759G>A	XM_005266425.1:c.2711G>A	XM_005266426.1:c.2855G>A	XM_005266427.1:c.2621G>A	XM_005266428.1:c.2603G>A	XM_005266429.1:c.2730+335G>A	XM_005266430.1:c.2855G>A	XM_005266431.1:c.2819G>A	XM_005266432.1:c.2369G>A	XM_005266433.1:c.1565G>A	XM_005266434.1:c.1139G>A	XR_245388.1:n.3074G>A
BT-20	chr13	52544805	C	G	ATP7B, ATP7B, ATP7B, ATP7B, ATP7B, ATP7B, ATP7B	p.V456L, p.V456L, p.V424L, p.V456L, p.V456L, p.V345L, p.V456L	2	256	99.2248	NM_000053.2:c.1366G>C	NM_000053.3:c.1366G>C	NM_001005918.1:c.1366G>C	NM_001005918.2:c.1366G>C	NM_001243182.1:c.1033G>C	XM_005266423.1:c.1270G>C	XM_005266424.1:c.1270G>C	XM_005266425.1:c.1366G>C	XM_005266426.1:c.1366G>C	XM_005266427.1:c.1366G>C	XM_005266428.1:c.1366G>C	XM_005266429.1:c.1366G>C	XM_005266430.1:c.1366G>C	XM_005266431.1:c.1330G>C	XM_005266432.1:c.1366G>C	XM_005266433.1:c.1285+3266G>C	XM_005266434.1:c.-187G>C	XR_245388.1:n.1585G>C
BT-20	chr13	52548140	A	C	ATP7B, ATP7B, ATP7B, ATP7B, ATP7B, ATP7B, ATP7B, ATP7B	p.S406A, p.S406A, p.S374A, p.S406A, p.S406A, p.S295A, p.S406A, p.S406A	0	575	100	NM_000053.2:c.1216T>G	NM_000053.3:c.1216T>G	NM_001005918.1:c.1216T>G	NM_001005918.2:c.1216T>G	NM_001243182.1:c.883T>G	XM_005266423.1:c.1120T>G	XM_005266424.1:c.1120T>G	XM_005266425.1:c.1216T>G	XM_005266426.1:c.1216T>G	XM_005266427.1:c.1216T>G	XM_005266428.1:c.1216T>G	XM_005266429.1:c.1216T>G	XM_005266430.1:c.1216T>G	XM_005266431.1:c.1180T>G	XM_005266432.1:c.1216T>G	XM_005266433.1:c.1216T>G	XM_005266434.1:c.-3522T>G	XR_245388.1:n.1435T>G
BT-20	chr13	52603194	G	T	UTP14C, UTP14C	p.G85V, p.G85V	0	448	100	NM_001004127.1:c.*468G>T	NM_001004127.2:c.*468G>T	NR_036571.2:n.816G>T	NM_021645.5:c.254G>T
BT-20	chr13	53035925	A	G	CKAP2, CKAP2, CKAP2, CKAP2	p.I322V, p.I323V, p.I274V, p.I322V	0	311	100	NM_001098525.1:c.967A>G	NM_018204.3:c.964A>G	XM_005266344.1:c.823A>G	XM_005266343.1:c.949A>G	XM_005266345.1:c.820A>G
BT-20	chr13	67802379	C	T	PCDH9, PCDH9, PCDH9, PCDH9	p.R65K, p.R65K, p.R65K, p.R65K	122	100	45.045	XM_001133153.1:c.-2336C>T	XM_001133153.2:c.-2336C>T	NM_020403.4:c.194G>A	NM_203487.2:c.194G>A	XM_005266406.1:c.194G>A	XM_005266407.1:c.194G>A	XM_005266408.1:c.194G>A
BT-20	chr13	73349359	G	C	DIS3, DIS3	p.T296R, p.T326R	0	14	100	NM_001128226.1:c.887C>G	NM_014953.3:c.977C>G	XM_005266294.1:c.491C>G
BT-20	chr13	75884216	C	T	TBC1D4, TBC1D4, TBC1D4, TBC1D4, TBC1D4	p.V29I, p.V819I, p.V811I, p.V756I, p.V29I	1	289	99.6552	NM_014832.2:c.2455G>A	XM_005266602.1:c.2431G>A	XM_005266603.1:c.2380G>A	XM_005266604.1:c.2266G>A	XM_005266605.1:c.1912G>A
BT-20	chr13	76423248	T	C	LMO7, LMO7, LMO7, LMO7	p.M1039T, p.M1113T, p.M1162T, p.M1395T	0	168	100	NM_005358.5:c.3338T>C	NM_015842.2:c.3485T>C	XM_005266375.1:c.4952T>C	XM_005266376.1:c.4952T>C	XM_005266377.1:c.4910T>C	XM_005266378.1:c.4871T>C	XM_005266379.1:c.4853T>C	XM_005266380.1:c.4829T>C	XM_005266381.1:c.4796T>C	XM_005266382.1:c.4748T>C	XM_005266383.1:c.4709T>C	XM_005266384.1:c.4670T>C	XM_005266385.1:c.4667T>C	XM_005266386.1:c.4463T>C	XM_005266387.1:c.4307T>C	XM_005266388.1:c.4340T>C	XM_005266389.1:c.4184T>C	XM_005266390.1:c.4181T>C	XM_005266391.1:c.4097T>C	XM_005266392.1:c.4097T>C	XM_005266393.1:c.4058T>C	XM_005266394.1:c.3461T>C	XM_005266395.1:c.3431T>C	XM_005266396.1:c.3182T>C	XM_005266397.1:c.3146T>C	XM_005266398.1:c.3419T>C
BT-20	chr13	98043597	G	T	MBNL2, MBNL2, MBNL2	p.R327I, p.R339I, p.R172I	129	117	47.561	NM_144778.2:c.*7G>T	NM_144778.3:c.*7G>T	NM_207304.1:c.980G>T	NM_207304.2:c.980G>T	XM_005254018.1:c.*7G>T	XM_005254019.1:c.1034G>T	XM_005254020.1:c.1016G>T	XM_005254021.1:c.*7G>T	XM_005254022.1:c.*7G>T	XR_243036.1:n.1969G>T
BT-20	chr13	98829217	C	T	RNF113B	p.V92M	0	10	100	NM_178861.4:c.274G>A	NM_001001715.2:c.-24+33471C>T	NM_005766.2:c.-24+33471C>T	XM_005254023.1:c.-24+33471C>T	XM_005254024.1:c.-24+34186C>T
BT-20	chr13	99356607	G	T	SLC15A1	p.T451N	0	88	100	NM_005073.3:c.1352C>A
BT-20	chr13	100518580	A	G	CLYBL, CLYBL	p.I241V, p.I207V	0	82	100	XR_243060.1:n.139+190T>C	NM_206808.1:c.659A>G	NM_206808.2:c.721A>G	XM_005254030.1:c.721A>G	XM_005254031.1:c.619A>G
BT-20	chr13	103384824	G	A	CCDC168	p.R6075C	0	150	100	NM_001146197.1:c.18223C>T	XM_002344085.1:c.17767C>T
BT-20	chr13	103385015	A	G	CCDC168	p.L6011P	0	200	100	NM_001146197.1:c.18032T>C	XM_002344085.1:c.17576T>C
BT-20	chr13	103385299	A	C	CCDC168	p.F5916L	0	42	100	NM_001146197.1:c.17748T>G	XM_002344085.1:c.17292T>G
BT-20	chr13	103386116	C	G	CCDC168	p.R5644T	0	126	100	NM_001146197.1:c.16931G>C	XM_002344085.1:c.16475G>C
BT-20	chr13	103388220	A	G	CCDC168	p.S4943P	0	51	100	NM_001146197.1:c.14827T>C	XM_002344085.1:c.14371T>C
BT-20	chr13	103394003	G	A	CCDC168	p.T3015I	0	210	100	NM_001146197.1:c.9044C>T	XM_002344085.1:c.8831C>T
BT-20	chr13	103394613	T	G	CCDC168	p.T2812P	0	336	100	NM_001146197.1:c.8434A>C	XM_002344085.1:c.8221A>C
BT-20	chr13	103395819	C	T	CCDC168	p.G2410R	1	203	99.5098	NM_001146197.1:c.7228G>A	XM_002344085.1:c.7015G>A
BT-20	chr13	103396716	C	G	CCDC168	p.E2111Q	0	141	100	NM_001146197.1:c.6331G>C	XM_002344085.1:c.6118G>C
BT-20	chr13	103397583	C	G	CCDC168	p.A1822P	0	152	100	NM_001146197.1:c.5464G>C	XM_002344085.1:c.5251G>C
BT-20	chr13	103400729	G	A	CCDC168	p.P773L	0	61	100	NM_001146197.1:c.2318C>T	XM_002344085.1:c.2105C>T
BT-20	chr13	103410914	A	T	CCDC168	p.C82S	0	137	100	NM_001146197.1:c.244T>A	XM_002344085.1:c.70-112T>A
BT-20	chr13	103527849	G	C	ERCC5, BIVM-ERCC5	p.G1053R, p.G1507R	0	255	100	NM_001204425.1:c.4519G>C	NM_000123.2:c.3157G>C	NM_000123.3:c.3157G>C	XR_243039.1:n.*3275G>C	NR_026965.1:n.-4600G>C
BT-20	chr13	103527930	G	C	ERCC5, BIVM-ERCC5	p.G1080R, p.G1534R	1	220	99.5475	NM_001204425.1:c.4600G>C	NM_000123.2:c.3238G>C	NM_000123.3:c.3238G>C	XR_243039.1:n.*3356G>C	NR_026965.1:n.-4519G>C
BT-20	chr13	103705044	A	C	SLC10A2	p.S171A	0	145	100	NM_000452.2:c.511T>G
BT-20	chr13	103718308	C	T	SLC10A2	p.V98I	0	163	100	NM_000452.2:c.292G>A
BT-20	chr13	109777503	A	G	MYO16, MYO16, MYO16	p.I683M, p.I1193M, p.I1171M	0	186	100	NM_001198950.1:c.3579A>G	NM_015011.1:c.3513A>G
BT-20	chr13	110818598	T	G	COL4A1	p.Q1334H	0	366	100	NM_001845.4:c.4002A>C
BT-20	chr13	110839550	T	G	COL4A1	p.T555P	0	130	100	NM_001845.4:c.1663A>C
BT-20	chr13	110959356	C	G	COL4A1	p.V7L	0	10	100	NM_001846.2:c.-564C>G	NM_001845.4:c.19G>C
BT-20	chr13	111082772	G	T	COL4A2	p.V192F	0	98	100	NM_001846.2:c.574G>T
BT-20	chr13	111368164	T	G	ING1	p.L125R	0	44	100	XM_001720939.1:c.-2777A>C	NM_001267728.1:c.85+289T>G	NM_005537.3:c.374T>G	NM_005537.4:c.374T>G	NM_198218.2:c.-72+2231T>G	NM_198219.1:c.136+1532T>G	NM_198219.2:c.136+1532T>G	NM_198218.1:c.-72+2231T>G	NM_198217.1:c.4+2840T>G	NM_198217.2:c.4+2840T>G	XM_005254047.1:c.-72+641T>G
BT-20	chr13	113053470	T	A	SPACA7	p.V111D	0	218	100	NM_145248.3:c.332T>A	NM_145248.4:c.332T>A	XM_005268294.1:c.290T>A	XM_005268295.1:c.292+1018T>A	XM_005268296.1:c.203-1913T>A	XM_005268297.1:c.146-1913T>A
BT-20	chr13	113212723	G	C	TUBGCP3, TUBGCP3, TUBGCP3	p.S112C, p.S112C, p.S112C	127	42	24.8521	NM_006322.4:c.335C>G	XM_005268291.1:c.331-26C>G	XM_005268292.1:c.335C>G	XM_005268293.1:c.335C>G	XR_245841.1:n.535C>G
BT-20	chr13	113479820	A	G	ATP11A, ATP11A, ATP11A	p.M317V, p.M317V, p.M193V	0	238	100	NM_015205.2:c.949A>G	NM_032189.3:c.949A>G	XM_005268299.1:c.949A>G	XM_005268300.1:c.949A>G	XM_005268301.1:c.949A>G	XM_005268302.1:c.949A>G	XM_005268303.1:c.949A>G	XM_005268304.1:c.949A>G	XM_005268305.1:c.949A>G	XM_005268306.1:c.949A>G
BT-20	chr13	114193787	G	A	TMCO3	p.R552H	61	67	52.3438	NM_017905.4:c.1655G>A	XM_005268318.1:c.1655G>A	XM_005268319.1:c.*2859G>A
BT-20	chr14	20404091	G	A	OR4K1	p.R89H	54	92	63.0137	NM_001004063.1:c.266G>A	NM_001004063.2:c.266G>A
BT-20	chr14	20404614	C	A	OR4K1	p.S263R	219	372	62.9442	NM_001004063.1:c.789C>A	NM_001004063.2:c.789C>A
BT-20	chr14	20404735	C	T	OR4K1	p.R304C	121	177	59.396	NM_001004063.1:c.910C>T	NM_001004063.2:c.910C>T
BT-20	chr14	20444588	T	C	OR4K15	p.L304P	170	86	33.5938	NM_001005486.1:c.911T>C
BT-20	chr14	20482919	A	C	OR4K14	p.L145R	103	170	62.2711	NM_001004712.1:c.434T>G
BT-20	chr14	20528207	G	A	OR4L1	p.D2N	97	35	26.5152	NM_001004717.1:c.4G>A
BT-20	chr14	20528359	G	T	OR4L1	p.R52S	0	96	100	NM_001004717.1:c.156G>T
BT-20	chr14	20528528	G	A	OR4L1	p.G109S	149	64	30.0469	NM_001004717.1:c.325G>A
BT-20	chr14	20586042	G	C	OR4K17	p.K159N	71	136	65.7005	NM_001004715.1:c.477G>C
BT-20	chr14	20665790	T	A	OR11G2	p.I99N	69	124	64.2487	NM_001005503.1:c.296T>A
BT-20	chr14	20665840	G	A	OR11G2	p.V116I	66	122	64.8936	NM_001005503.1:c.346G>A
BT-20	chr14	20691888	C	A	OR11H6	p.S7Y	30	63	67.7419	NM_001004480.1:c.20C>A
BT-20	chr14	20691962	C	G	OR11H6	p.L32V	44	72	62.069	NM_001004480.1:c.94C>G
BT-20	chr14	20692188	T	C	OR11H6	p.I107T	165	101	37.9699	NM_001004480.1:c.320T>C
BT-20	chr14	20692453	G	T	OR11H6	p.L195F	136	80	37.037	NM_001004480.1:c.585G>T
BT-20	chr14	20692574	T	C	OR11H6	p.Y236H	225	138	38.0165	NM_001004480.1:c.706T>C
BT-20	chr14	20692643	T	C	OR11H6	p.C259R	117	71	37.766	NM_001004480.1:c.775T>C
BT-20	chr14	20711852	C	G	OR11H4	p.T301S	95	170	64.1509	NM_001004479.1:c.902C>G
BT-20	chr14	20770036	T	C	TTC5	p.Q47R	0	124	100	NM_138376.1:c.140A>G	NM_138376.2:c.140A>G	XM_005268211.1:c.-222A>G
BT-20	chr14	20852029	A	G	TEP1, TEP1, TEP1	p.S1195P, p.S1087P, p.S545P	168	79	31.9838	NM_007110.3:c.3583T>C	NM_007110.4:c.3583T>C	XM_005268027.1:c.3583T>C	XR_245719.1:n.2798T>C	XR_245720.1:n.4375T>C
BT-20	chr14	20852817	G	A	TEP1, TEP1, TEP1	p.R1055C, p.R947C, p.R405C	216	110	33.7423	NM_007110.3:c.3163C>T	NM_007110.4:c.3163C>T	XM_005268027.1:c.3163C>T	XR_245719.1:n.2378C>T	XR_245720.1:n.3955C>T
BT-20	chr14	20897064	C	T	KLHL33	p.A516T	77	128	62.439	NM_001109997.1:c.1306G>A	NM_001109997.2:c.1546G>A	XM_005267347.1:c.2338G>A
BT-20	chr14	20898308	C	T	KLHL33	p.R176Q	64	114	64.0449	NM_001109997.1:c.287G>A	NM_001109997.2:c.527G>A	XM_005267347.1:c.1319G>A
BT-20	chr14	20925154	T	G	APEX1, APEX1, APEX1, APEX1	p.D148E, p.D148E, p.D148E, p.D148E	154	87	36.0996	NM_001244249.1:c.444T>G	NM_001641.2:c.444T>G	NM_001641.3:c.444T>G	NM_080649.2:c.444T>G	NM_080649.1:c.444T>G	NM_080648.1:c.444T>G	NM_080648.2:c.444T>G	XM_005267581.1:c.444T>G	XM_005267582.1:c.393T>G	XM_005267583.1:c.393T>G	NM_001100814.1:c.*1564A>C	NM_144568.2:c.*1564A>C	NM_017807.2:c.-2312A>C	NM_017807.3:c.-2312A>C	XM_002343264.1:c.93+109A>C
BT-20	chr14	21024786	A	G	RNASE9, RNASE9, RNASE9, RNASE9, RNASE9, RNASE9, RNASE9, RNASE9, RNASE9	p.F148S, p.F148S, p.F153S, p.F153S, p.F148S, p.F153S, p.F153S, p.F148S, p.F148S	0	150	100	NM_001001673.3:c.443T>C	NM_001110357.1:c.443T>C	NM_001110358.1:c.458T>C	NM_001110356.1:c.443T>C	NM_001110359.1:c.458T>C	NM_001110360.1:c.458T>C	NM_001110361.1:c.458T>C	XM_005267634.1:c.443T>C
BT-20	chr14	21109141	C	T	OR6S1	p.R237H	31	81	72.3214	NM_001001968.1:c.710G>A
BT-20	chr14	21109385	C	T	OR6S1	p.V156I	102	38	27.1429	NM_001001968.1:c.466G>A
BT-20	chr14	21109745	C	G	OR6S1	p.V36L	15	72	82.7586	NM_001001968.1:c.106G>C
BT-20	chr14	21360216	C	G	RNASE3, RNASE3	p.T124R, p.T124R	0	36	100	NM_002935.2:c.371C>G
BT-20	chr14	21511458	G	C	RNASE7, RNASE7	p.A103P, p.A103P	124	216	63.5294	XM_005267906.1:c.25-19978C>G	NM_032572.3:c.307G>C	XR_245728.1:n.564G>C
BT-20	chr14	21511497	C	T	RNASE7, RNASE7	p.H116Y, p.H116Y	177	275	60.8407	XM_005267906.1:c.25-20017G>A	NM_032572.3:c.346C>T	XR_245728.1:n.603C>T
BT-20	chr14	21526079	C	T	RNASE8	p.P10S	0	286	100	NM_138331.1:c.28C>T	XM_005267906.1:c.24+12908G>A
BT-20	chr14	21549893	G	C	ARHGEF40, ARHGEF40, ARHGEF40	p.V242L, p.V956L, p.V35L	0	157	100	NM_001278529.1:c.724G>C	NM_001278530.1:c.724G>C	NM_018071.3:c.2866G>C	NM_018071.4:c.2866G>C	XM_005267844.1:c.2866G>C	XM_005267845.1:c.1276G>C
BT-20	chr14	21623290	T	C	OR5AU1	p.I299V	47	24	33.8028	NM_001004731.1:c.895A>G
BT-20	chr14	21623836	G	A	OR5AU1	p.L117F	29	20	40.8163	NM_001004731.1:c.349C>T
BT-20	chr14	21796784	G	C	RPGRIP1, RPGRIP1, RPGRIP1, RPGRIP1, RPGRIP1, RPGRIP1, RPGRIP1	p.E392Q, p.E675Q, p.E1033Q, p.E359Q, p.E350Q, p.E416Q, p.E508Q	15	48	76.1905	NM_020366.3:c.3097G>C	XM_005267878.1:c.2032G>C	XM_005267879.1:c.2023G>C	XM_005267880.1:c.1990G>C	XM_005267881.1:c.1471G>C	XM_005267882.1:c.1246G>C	XM_005267883.1:c.1204G>C	XM_005267884.1:c.1174G>C
BT-20	chr14	21993498	G	A	SALL2, SALL2, SALL2, SALL2, SALL2, SALL2	p.P120S, p.P120S, p.P122S, p.P122S, p.P122S, p.P120S	0	66	100	NM_005407.1:c.364C>T	XM_005267983.1:c.358C>T	XM_005267984.1:c.364C>T	XM_005267985.1:c.358C>T
BT-20	chr14	21993638	G	C	SALL2, SALL2, SALL2, SALL2, SALL2, SALL2	p.S73C, p.S73C, p.S75C, p.S75C, p.S75C, p.S73C	29	61	67.7778	NM_005407.1:c.224C>G	XM_005267983.1:c.218C>G	XM_005267984.1:c.224C>G	XM_005267985.1:c.218C>G
BT-20	chr14	22038562	T	C	OR10G3	p.Y105C	45	72	61.5385	NM_001005465.1:c.314A>G
BT-20	chr14	22133648	G	A	OR4E2	p.V118M	0	219	100	NM_001001912.1:c.352G>A
BT-20	chr14	22133997	A	G	OR4E2	p.Q234R	0	322	100	NM_001001912.1:c.701A>G
BT-20	chr14	23236524	C	T	OXA1L, OXA1L, OXA1L	p.A28V, p.A104V, p.A104V	0	152	100	NM_005015.3:c.311C>T	XM_005267714.1:c.83C>T
BT-20	chr14	23299135	G	T	MRPL52, MRPL52, MRPL52	p.G5V, p.G5V, p.G5V	1	220	99.5475	NM_178336.2:c.14G>T	NM_180982.2:c.14G>T	NM_181304.2:c.-347G>T	NM_181305.2:c.-273G>T	NM_181306.2:c.-172G>T	NM_181307.2:c.14G>T	XM_005267325.1:c.14G>T	XM_005267326.1:c.14G>T	XM_005267327.1:c.-169G>T	XM_005267328.1:c.-243G>T	XR_245744.1:n.-44C>A
BT-20	chr14	23299286	T	C	MRPL52, MRPL52, MRPL52	p.V19A, p.V18A, p.V19A	0	119	100	NM_178336.2:c.56T>C	NM_180982.2:c.53T>C	NM_181304.2:c.-196T>C	NM_181305.2:c.-122T>C	NM_181306.2:c.-122T>C	NM_181307.2:c.56T>C	XM_005267325.1:c.56T>C	XM_005267326.1:c.53T>C	XM_005267327.1:c.-122T>C	XM_005267328.1:c.-196T>C	XR_245744.1:n.-195A>G
BT-20	chr14	23306048	C	T	MMP14	p.P8S	0	32	100	NM_004995.2:c.22C>T	NM_004995.3:c.22C>T	NM_178336.2:c.*2518C>T	NM_180982.2:c.*2518C>T	NM_181304.2:c.*2518C>T	NM_181305.2:c.*2518C>T	NM_181306.2:c.*2518C>T	NM_181307.2:c.*2561C>T	XM_005267325.1:c.*2561C>T	XM_005267326.1:c.*2561C>T	XM_005267327.1:c.*2518C>T	XM_005267328.1:c.*2518C>T
BT-20	chr14	23549785	T	C	ACIN1, ACIN1, ACIN1	p.I311M, p.I271M, p.I311M	128	251	66.2269	NM_001164814.1:c.933A>G	NM_001164815.1:c.813A>G	NM_014977.3:c.933A>G	XM_005267415.1:c.933A>G	XM_005267416.1:c.933A>G	XM_005267417.1:c.645A>G	XR_245669.1:n.1065A>G	XR_245670.1:n.1065A>G	XR_245671.1:n.1065A>G
BT-20	chr14	23777374	A	G	BCL2L2-PABPN1, BCL2L2, BCL2L2, BCL2L2	p.Q133R, p.Q133R, p.Q133R, p.Q133R	0	105	100	NM_001199839.1:c.398A>G	NM_004050.3:c.398A>G	NM_004050.4:c.398A>G	XM_005267966.1:c.398A>G	XM_005267967.1:c.398A>G	NM_001199864.1:c.398A>G
BT-20	chr14	23861811	A	G	MYH6	p.V1101A	73	135	64.9038	NR_029595.1:n.-3936T>C	NM_002471.2:c.3302T>C	NM_002471.3:c.3302T>C	XM_005267694.1:c.3422T>C	XM_005267695.1:c.2805+1466T>C
BT-20	chr14	23992742	T	G	ZFHX2, ZFHX2	p.S1089R, p.S2137R	0	8	100	NR_046051.1:n.465+9117T>G	NR_046052.1:n.245+9117T>G	XM_003118919.1:c.6811A>C	NM_033400.2:c.6409A>C	XM_001720095.2:c.6811A>C	XM_005268134.1:c.6409A>C	XM_005268135.1:c.3499A>C
BT-20	chr14	23994517	A	G	ZFHX2, ZFHX2	p.V497A, p.V1545A	0	277	100	NR_046051.1:n.465+10892A>G	NR_046052.1:n.245+10892A>G	XM_003118919.1:c.5036T>C	NM_033400.2:c.4634T>C	XM_001720095.2:c.5036T>C	XM_005268134.1:c.4634T>C	XM_005268135.1:c.1724T>C
BT-20	chr14	24002887	G	T	ZFHX2	p.P550T	128	289	69.3046	NR_046051.1:n.465+19262G>T	NR_046052.1:n.245+19262G>T	XM_003118919.1:c.1648C>A	NM_033400.2:c.1648C>A	XM_001720095.2:c.1648C>A	XM_005268134.1:c.1648C>A	XM_005268135.1:c.-5026C>A
BT-20	chr14	24026493	A	G	THTPA, THTPA	p.H176R, p.H176R	98	191	66.09	NM_003917.2:c.*2465T>C	XM_005268166.1:c.*2465T>C	XM_005268167.1:c.*2465T>C	XM_005268168.1:c.*2465T>C	XM_005268169.1:c.*2465T>C	XM_005268170.1:c.*2465T>C	XM_005268171.1:c.*2465T>C	XM_005268172.1:c.*2465T>C	XM_005268173.1:c.*2465T>C	XM_005268174.1:c.*2465T>C	XM_005268175.1:c.*2465T>C	XM_005268176.1:c.*4520T>C	XM_005268177.1:c.*2465T>C	XM_005268178.1:c.*2465T>C	XM_005268179.1:c.*2465T>C	XM_005268180.1:c.*2465T>C	XM_005268182.1:c.*2465T>C	XM_005268183.1:c.*2465T>C	NM_001126339.1:c.527A>G	NM_001126339.2:c.527A>G	NM_001256062.1:c.282+245A>G	NM_001256321.1:c.282+245A>G	NM_001256322.1:c.277+250A>G	NM_001256323.1:c.277+250A>G	NM_024328.3:c.527A>G	NM_024328.4:c.527A>G	NR_023314.1:n.355+941A>G	NR_023314.3:n.355+941A>G	NR_046051.1:n.466-1411A>G	NR_046052.1:n.246-1411A>G	XM_005268134.1:c.-2267T>C
BT-20	chr14	24033027	G	A	AP1G2, AP1G2, AP1G2	p.S377F, p.S377F, p.S305F	160	91	36.255	NM_003917.2:c.1130C>T	XM_005268166.1:c.1403C>T	XM_005268167.1:c.1301C>T	XM_005268168.1:c.1301C>T	XM_005268169.1:c.1301C>T	XM_005268170.1:c.1301C>T	XM_005268171.1:c.1232C>T	XM_005268172.1:c.1130C>T	XM_005268173.1:c.1130C>T	XM_005268174.1:c.914C>T	XM_005268175.1:c.914C>T	XM_005268176.1:c.1403C>T	XM_005268177.1:c.743C>T	XM_005268178.1:c.743C>T	XM_005268179.1:c.743C>T	XM_005268180.1:c.695C>T	XM_005268181.1:c.1403C>T	XM_005268182.1:c.500C>T	XM_005268183.1:c.-14C>T	XR_245729.1:n.3648C>T	XR_245730.1:n.3459C>T	NM_001126339.1:c.*4978G>A	NM_001126339.2:c.*4978G>A	NM_001256062.1:c.*5088G>A	NM_001256321.1:c.*5088G>A	NM_001256322.1:c.*4978G>A	NM_001256323.1:c.*4978G>A	NM_024328.3:c.*4978G>A	NM_024328.4:c.*4978G>A	NR_023314.1:n.*4240G>A	NR_023314.3:n.*4237G>A	NR_046051.1:n.*4237G>A	NR_046052.1:n.*4237G>A	NM_001146028.1:c.*5816C>T	NM_032452.1:c.*5816C>T	NM_032452.2:c.*5816C>T
BT-20	chr14	24534916	G	T	LRRC16B	p.G1161V	91	185	67.029	NM_138360.3:c.3482G>T
BT-20	chr14	24567498	A	C	PCK2, PCK2	p.Q121P, p.Q121P	0	238	100	NM_001018073.1:c.362A>C	NM_004563.2:c.362A>C	XM_005267726.1:c.362A>C	XM_005267727.1:c.362A>C	XM_005267728.1:c.-41A>C	XM_005267729.1:c.-41A>C	XM_005267708.1:c.-253-13544T>G	XM_005267709.1:c.-4075T>G	XM_005267710.1:c.-27-15414T>G
BT-20	chr14	24587639	G	A	DCAF11, DCAF11, DCAF11, DCAF11, DCAF11, DCAF11, DCAF11, DCAF11	p.R163H, p.R107H, p.R74H, p.R207H, p.R181H, p.R207H, p.R207H, p.R107H	0	267	100	NM_001163484.1:c.620G>A	NM_025230.4:c.620G>A	NM_181357.2:c.542G>A	NR_028099.1:n.1262G>A	NR_028100.1:n.877G>A	NM_025230.3:c.620G>A	NM_181357.1:c.542G>A	XM_005267708.1:c.-3962C>T	XM_005267710.1:c.-3736C>T
BT-20	chr14	24653954	G	A	IPO4, IPO4, IPO4, IPO4, IPO4	p.A377V, p.A175V, p.A377V, p.A513V, p.A513V	1	191	99.4792	NM_001048205.1:c.*4653G>A	NM_005132.2:c.*4653G>A	XM_005268250.1:c.*4480G>A	NM_006405.5:c.*4667C>T	XM_005267268.1:c.*4667C>T	XM_005267269.1:c.*4667C>T	NM_024658.3:c.1538C>T	NR_051979.1:n.1669C>T
BT-20	chr14	24662177	C	T	TM9SF1, TM9SF1, TM9SF1, TM9SF1	p.R215H, p.R128H, p.R215H, p.R450H	0	226	100	NM_024658.3:c.-4184G>A	NR_051979.1:n.-4053G>A	NM_001014842.1:c.644G>A	NM_006405.5:c.644G>A	XM_005267268.1:c.644G>A	XM_005267269.1:c.644G>A
BT-20	chr14	24679877	C	T	CHMP4A, TM9SF1, CHMP4A	p.G196R, p.G179R, p.G196R	121	97	44.4954	NM_014169.2:c.586G>A	NM_014169.3:c.586G>A	NM_001184739.1:c.*2525C>T	NM_174944.2:c.*2525C>T	NM_174944.3:c.*2525C>T	XM_005267545.1:c.*2708C>T	XM_005267546.1:c.*2525C>T	NM_001199823.1:c.*3353G>A	NM_001199822.1:c.*3518G>A	NM_001199821.1:c.*3375G>A	NM_138476.2:c.*3353G>A	NM_138476.3:c.*3353G>A	XM_005267365.1:c.*3375G>A
BT-20	chr14	24736961	T	C	RABGGTA, RABGGTA	p.T420A, p.T420A	232	146	38.6243	NM_000359.2:c.-4669A>G	XM_005268029.1:c.-4669A>G	NM_004581.3:c.1258A>G	NM_004581.5:c.1258A>G	NM_182836.1:c.1258A>G	NM_182836.2:c.1258A>G	XM_005267958.1:c.1258A>G	XM_005267959.1:c.448A>G	XM_005267960.1:c.448A>G
BT-20	chr14	24771285	G	A	C14orf21	p.S308N	135	57	29.6875	NM_174913.1:c.923G>A	XM_005267385.1:c.965G>A	XM_005267386.1:c.923G>A	NM_014430.2:c.*3554C>T	XM_005267540.1:c.*3554C>T	NM_001136050.2:c.-2523C>T	NM_138452.2:c.-2888C>T	XR_245662.1:n.-2299C>T
BT-20	chr14	24772373	C	T	C14orf21	p.R413C	79	155	66.2393	NM_174913.1:c.1237C>T	XM_005267385.1:c.1279C>T	XM_005267386.1:c.1237C>T	NM_014430.2:c.*2466G>A	XM_005267540.1:c.*2466G>A	NM_001136050.2:c.-3611G>A	NM_138452.2:c.-3976G>A	XR_245662.1:n.-3387G>A
BT-20	chr14	24808168	G	A	RIPK3	p.P175L	56	129	69.7297	NM_001198568.1:c.-4310C>T	NM_001198592.1:c.-4009C>T	NM_139247.2:c.-4310C>T	NM_139247.3:c.-4005C>T	XM_005267391.1:c.-4310C>T	XM_005267392.1:c.-4310C>T	XM_005267393.1:c.-5284C>T	XM_005267394.1:c.-4310C>T	XR_245668.1:n.-4284C>T	NM_006871.3:c.471+53C>T	XR_245656.1:n.635+53C>T	XR_245657.1:n.635+53C>T
BT-20	chr14	24839083	G	C	NFATC4, NFATC4, NFATC4, NFATC4, NFATC4, NFATC4, NFATC4, NFATC4, NFATC4, NFATC4, NFATC4, NFATC4, NFATC4, NFATC4, NFATC4, NFATC4, NFATC4, NFATC4, NFATC4	p.G223A, p.G173A, p.G90A, p.G223A, p.G160A, p.G148A, p.G160A, p.G192A, p.G223A, p.G173A, p.G192A, p.G148A, p.G90A, p.G173A, p.G148A, p.G192A, p.G90A, p.G173A, p.G90A	11	19	63.3333	NM_001136022.1:c.668G>C	NM_001198965.1:c.479G>C	NM_001198966.1:c.269G>C	NM_001198967.1:c.668G>C	NM_004554.4:c.479G>C	XM_005267698.1:c.671G>C	XM_005267699.1:c.575G>C	XM_005267700.1:c.518G>C	XM_005267701.1:c.443G>C	XM_005267702.1:c.410G>C	XM_005267703.1:c.575G>C	XM_005267704.1:c.518G>C	XM_005267705.1:c.443G>C
BT-20	chr14	24845841	T	C	NFATC4, NFATC4, NFATC4, NFATC4, NFATC4, NFATC4, NFATC4, NFATC4, NFATC4, NFATC4, NFATC4, NFATC4, NFATC4, NFATC4, NFATC4, NFATC4	p.S88P, p.S863P, p.S88P, p.S335P, p.S813P, p.S788P, p.S800P, p.S832P, p.S863P, p.S813P, p.S832P, p.S788P, p.S730P, p.S730P, p.S335P, p.S730P	0	237	100	NM_001136022.1:c.2587T>C	NM_001198965.1:c.2317+81T>C	NM_001198966.1:c.2188T>C	NM_001198967.1:c.2506+81T>C	NM_004554.4:c.2398T>C	XM_005267698.1:c.2590T>C	XM_005267699.1:c.2494T>C	XM_005267700.1:c.2437T>C	XM_005267701.1:c.2362T>C	XM_005267702.1:c.2329T>C	XM_005267703.1:c.2413+81T>C	XM_005267704.1:c.2356+81T>C	XM_005267705.1:c.2281+81T>C
BT-20	chr14	24885606	A	G	NYNRIN	p.I1551V	143	82	36.4444	NM_025081.2:c.4651A>G
BT-20	chr14	24901276	G	T	KHNYN, KHNYN, KHNYN	p.W270L, p.W270L, p.W311L	0	168	100	NM_015299.2:c.809G>T	XM_005267473.1:c.1064G>T	XM_005267474.1:c.809G>T	XM_005267475.1:c.1064G>T	XM_005267476.1:c.1064G>T	NM_001039771.2:c.-3016C>A
BT-20	chr14	24909362	T	C	SDR39U1, SDR39U1	p.Q270R, p.Q162R	1	189	99.4737	NM_020195.2:c.809A>G	XM_005267872.1:c.485A>G	XM_005267873.1:c.485A>G	NM_015299.2:c.*2871T>C	XM_005267473.1:c.*2871T>C	XM_005267474.1:c.*2871T>C	XM_005267476.1:c.*4121T>C	XR_245747.1:n.-2797T>C
BT-20	chr14	24909475	C	G	SDR39U1, SDR39U1	p.L232F, p.L124F	0	292	100	NM_020195.2:c.696G>C	XM_005267872.1:c.372G>C	XM_005267873.1:c.372G>C	NM_015299.2:c.*2984C>G	XM_005267473.1:c.*2984C>G	XM_005267474.1:c.*2984C>G	XM_005267476.1:c.*4234C>G	XR_245747.1:n.-2684C>G
BT-20	chr14	24910973	T	G	SDR39U1	p.I79L	3	461	99.3534	NM_020195.2:c.235A>C	XM_005267872.1:c.4+331A>C	XM_005267873.1:c.4+331A>C	NM_015299.2:c.*4482T>G	XM_005267473.1:c.*4482T>G	XM_005267474.1:c.*4482T>G	XR_245747.1:n.-1186T>G
BT-20	chr14	25100282	A	G	GZMB, GZMB	p.Y235H, p.Y247H	1	203	99.5098	NM_004131.4:c.739T>C	XM_005267571.1:c.943T>C	XM_005267572.1:c.646T>C
BT-20	chr14	31381351	T	C	STRN3, STRN3	p.N387S, p.N471S	13	20	60.6061	NM_001083893.1:c.1412A>G	NM_014574.3:c.1160A>G	XM_005267569.1:c.1301A>G	XM_005267570.1:c.1271A>G
BT-20	chr14	31582380	A	G	HECTD1, HECTD1, HECTD1, HECTD1	p.L153P, p.L1495P, p.L2027P, p.L153P	0	25	100	NM_015382.2:c.6080T>C	XM_005267502.1:c.6080T>C	XM_005267503.1:c.5939T>C
BT-20	chr14	31819047	C	T	HEATR5A, HEATR5A, HEATR5A, HEATR5A	p.V886M, p.V475M, p.V886M, p.V491M	0	85	100	NM_015473.2:c.1777G>A	NM_015473.3:c.2656G>A	XM_005267504.1:c.2656G>A	XM_005267505.1:c.2653G>A	XM_005267506.1:c.2653G>A	XM_005267507.1:c.2608G>A	XM_005267508.1:c.2656G>A	XM_005267509.1:c.2412-1934G>A
BT-20	chr14	31864485	G	C	HEATR5A, HEATR5A	p.P173A, p.P173A	0	115	100	NM_015473.3:c.517C>G	XM_005267504.1:c.517C>G	XM_005267505.1:c.517C>G	XM_005267506.1:c.517C>G	XM_005267507.1:c.517C>G	XM_005267508.1:c.517C>G	XM_005267509.1:c.517C>G
BT-20	chr14	33291494	C	T	AKAP6	p.A1492V	67	50	42.735	NM_004274.4:c.4475C>T	XM_005268219.1:c.4478C>T	XM_005268220.1:c.1460C>T
BT-20	chr14	33293122	A	G	AKAP6	p.N2035D	147	64	30.3318	NM_004274.4:c.6103A>G	XM_005268219.1:c.6106A>G	XM_005268220.1:c.3088A>G
BT-20	chr14	36004075	A	G	INSM2	p.D206G	0	39	100	NM_032594.3:c.617A>G	NM_014990.1:c.*4845T>C	NM_194301.2:c.*4673T>C	XM_005267491.1:c.*4673T>C	XM_005267492.1:c.*4673T>C	XM_005267493.1:c.*4673T>C	XM_005267494.1:c.*4848T>C	XM_005267495.1:c.*4845T>C	XM_005267496.1:c.*4845T>C	XM_005267497.1:c.*4673T>C	XM_005267498.1:c.*4673T>C
BT-20	chr14	36789729	T	G	MBIP, MBIP, MBIP	p.R22S, p.R22S, p.R22S	0	120	100	NM_001144891.1:c.66A>C	NM_016586.2:c.66A>C	XM_005267754.1:c.66A>C	XM_005267755.1:c.66A>C	XM_005267756.1:c.66A>C
BT-20	chr14	38061742	C	T	FOXA1, FOXA1	p.A50T, p.A83T	19	53	73.6111	NM_004496.2:c.247G>A	NM_004496.3:c.247G>A	XM_005267575.1:c.148G>A	XR_110282.1:n.-3310C>T	XM_003846351.2:c.-3519C>T
BT-20	chr14	39556185	G	C	SEC23A, SEC23A, SEC23A, SEC23A	p.L182V, p.L73V, p.L73V, p.L211V	0	262	100	XM_002343273.1:c.165-3749G>C	NM_006364.2:c.631C>G	XM_005267262.1:c.631C>G	XM_005267263.1:c.544C>G
BT-20	chr14	39650234	A	T	PNN	p.T441S	0	133	100	NM_002687.3:c.1321A>T	XM_005267768.1:c.922A>T
BT-20	chr14	39818145	G	A	CTAGE5, CTAGE5, CTAGE5, CTAGE5, CTAGE5, CTAGE5, CTAGE5, CTAGE5, CTAGE5, CTAGE5, CTAGE5	p.G658R, p.G738R, p.G663R, p.G666R, p.G709R, p.G743R, p.G640R, p.G695R, p.G726R, p.G709R, p.G354R	70	121	63.3508	NM_001247988.1:c.1996G>A	NM_001247989.1:c.2227G>A	NM_001247990.1:c.1987G>A	NM_005930.3:c.2212G>A	NM_203354.2:c.2176G>A	NM_203355.2:c.2083G>A	NM_203356.2:c.2125G>A	XM_005267646.1:c.2209G>A	XM_005267647.1:c.2197G>A	XM_005267648.1:c.2194G>A	XM_005267649.1:c.2191G>A	XM_005267650.1:c.2140G>A	XM_005267651.1:c.1918G>A
BT-20	chr14	44974189	C	A	FSCB	p.A668S	2	93	97.8947	NM_032135.3:c.2002G>T
BT-20	chr14	44974922	A	T	FSCB	p.D423E	0	183	100	NM_032135.3:c.1269T>A
BT-20	chr14	45665468	C	G	FANCM, FANCM, FANCM, FANCM	p.P1786A, p.P1812A, p.P1348A, p.P1061A	143	100	41.1523	NM_020937.2:c.5434C>G	XM_005267929.1:c.5356C>G
BT-20	chr14	50074122	T	A	LRR1, LRR1	p.I96N, p.I37N	21	33	61.1111	NM_152329.3:c.287T>A	NM_203467.1:c.282+4936T>A	NR_037792.1:n.678T>A	NR_037793.1:n.719T>A	XR_245664.1:n.643T>A
BT-20	chr14	50074520	C	T	LRR1, LRR1	p.R229W, p.R170W	102	249	70.9402	NM_152329.3:c.685C>T	NM_203467.1:c.282+5334C>T	NR_037792.1:n.1076C>T	NR_037793.1:n.1117C>T	XR_245664.1:n.1041C>T
BT-20	chr14	50092471	T	C	DNAAF2, DNAAF2	p.D720G, p.D768G	96	58	37.6623	NM_001083908.1:c.2159A>G	NM_018139.2:c.2303A>G	NM_002408.3:c.*3141T>C	XM_005267644.1:c.*3141T>C	XM_005267645.1:c.*3141T>C	XM_002343302.1:c.-641T>C
BT-20	chr14	50101682	C	G	DNAAF2, DNAAF2	p.E62D, p.E62D	0	103	100	NM_001083908.1:c.186G>C	NM_018139.2:c.186G>C	XM_002343302.1:c.*759C>G
BT-20	chr14	50298962	T	A	NEMF, NEMF, NEMF, NEMF, NEMF	p.S215C, p.S257C, p.S257C, p.S28C, p.S257C	0	125	100	NM_004713.3:c.769A>T	XM_005268199.1:c.769A>T	XM_005268200.1:c.127A>T	XM_005268201.1:c.82A>T
BT-20	chr14	50788213	C	T	ATP5S, ATP5S, ATP5S, ATP5S	p.P18L, p.P18L, p.P18L, p.P2L	1	564	99.823	NM_001003803.1:c.53C>T	NM_001003803.2:c.53C>T	NM_001003805.1:c.53C>T	NM_001003805.2:c.53C>T	NM_015684.2:c.53C>T	NM_015684.3:c.53C>T	NR_033761.1:n.781C>T	XM_005267535.1:c.69-1016C>T	XM_005267536.1:c.8C>T	XM_005267537.1:c.8C>T	XM_005267538.1:c.8C>T	XM_005267539.1:c.53C>T	XR_245682.1:n.740C>T
BT-20	chr14	50799126	G	C	CDKL1	p.Q275E	0	90	100	XM_005267535.1:c.701+172G>C	NM_004196.3:c.823C>G	XM_005268156.1:c.*3585C>G	XM_005268157.1:c.823C>G	XM_005268158.1:c.766C>G	XM_005268159.1:c.798+2157C>G	XM_005268160.1:c.481C>G
BT-20	chr14	51223789	C	T	NIN, NIN, NIN	p.G1320E, p.G1320E, p.G1320E	52	87	62.5899	NM_016350.3:c.3977G>A	NM_016350.4:c.2400-2204G>A	NM_020921.3:c.3959G>A	NM_182944.2:c.3959G>A	NM_182946.1:c.3959G>A	XM_005267734.1:c.3293G>A	XM_005267735.1:c.2400-2204G>A	XM_005267736.1:c.2310-2204G>A	XM_005267737.1:c.2400-2204G>A	XM_005267738.1:c.2400-2204G>A	XR_245692.1:n.4144G>A	XR_245693.1:n.2510-2204G>A
BT-20	chr14	51224374	T	G	NIN, NIN, NIN	p.Q1125P, p.Q1125P, p.Q1125P	18	26	59.0909	NM_016350.3:c.3392A>C	NM_016350.4:c.2399+2201A>C	NM_020921.3:c.3374A>C	NM_182944.2:c.3374A>C	NM_182946.1:c.3374A>C	XM_005267734.1:c.2708A>C	XM_005267735.1:c.2399+2201A>C	XM_005267736.1:c.2309+2201A>C	XM_005267737.1:c.2399+2201A>C	XM_005267738.1:c.2399+2201A>C	XR_245692.1:n.3559A>C	XR_245693.1:n.2509+2201A>C
BT-20	chr14	51446216	T	G	TRIM9, TRIM9	p.L734F, p.L653F	0	69	100	NM_015163.5:c.1959A>C	XM_005267300.1:c.2202A>C	XM_005267301.1:c.2160A>C	XM_005267302.1:c.1971A>C
BT-20	chr14	52507429	A	G	NID2, NID2, NID2, NID2	p.S656P, p.S656P, p.S656P, p.S656P	1	209	99.5238	NM_007361.3:c.1966T>C	XM_005267405.1:c.2047T>C	XM_005267406.1:c.2047T>C	XM_005267407.1:c.1966T>C	XM_005267408.1:c.748T>C
BT-20	chr14	52509063	G	A	NID2, NID2, NID2, NID2	p.P529S, p.P529S, p.P529S, p.P529S	105	57	35.1852	NM_007361.3:c.1585C>T	XM_005267405.1:c.1666C>T	XM_005267406.1:c.1666C>T	XM_005267407.1:c.1585C>T	XM_005267408.1:c.371-4C>T
BT-20	chr14	52520368	C	T	NID2, NID2, NID2, NID2	p.G453D, p.G453D, p.G453D, p.G453D	127	65	33.8542	NM_007361.3:c.1358G>A	XM_005267405.1:c.1439G>A	XM_005267406.1:c.1439G>A	XM_005267407.1:c.1358G>A	XM_005267408.1:c.371-11309G>A
BT-20	chr14	52535648	G	T	NID2, NID2, NID2, NID2	p.P22Q, p.P22Q, p.P22Q, p.P22Q	82	57	41.0072	NM_007361.3:c.65C>A	XM_005267405.1:c.65C>A	XM_005267406.1:c.65C>A	XM_005267407.1:c.65C>A	XM_005267408.1:c.65C>A
BT-20	chr14	53098902	G	A	GPR137C, GPR137C	p.V264I, p.V248I	93	138	59.7403	NM_001099652.1:c.742G>A	XM_005267542.1:c.145G>A
BT-20	chr14	53173934	C	T	PSMC6	p.S6L	177	100	36.1011	NM_002806.3:c.39C>T	XR_245706.1:n.41C>T
BT-20	chr14	54417522	A	G	BMP4, BMP4, BMP4, BMP4	p.V152A, p.V152A, p.V152A, p.V152A	109	206	65.3968	NM_001202.3:c.455T>C	NM_130850.2:c.455T>C	NM_130851.2:c.455T>C	XM_005268015.1:c.455T>C	XM_005268016.1:c.455T>C	NR_049843.1:n.-2320T>C	XM_002343275.1:c.239A>G
BT-20	chr14	55251159	C	T	SAMD4A	p.Q307X	106	179	62.807	NM_001161576.1:c.1778-96C>T	NM_001161576.2:c.1781-96C>T	NM_001161577.1:c.919C>T	NM_015589.3:c.2042-96C>T	NM_015589.4:c.2042-96C>T	NM_015589.5:c.2045-96C>T	XM_005267432.1:c.2146C>T	XM_005267433.1:c.2086+60C>T	XM_005267434.1:c.1984C>T	XM_005267435.1:c.1882C>T	XM_005267436.1:c.1843C>T	XM_005267437.1:c.1843C>T
BT-20	chr14	55448409	G	C	WDHD1, WDHD1, WDHD1	p.P515A, p.P638A, p.P155A	77	58	42.963	NM_001008396.1:c.1543C>G	NM_001008396.2:c.1543C>G	NM_007086.2:c.1912C>G	NM_007086.3:c.1912C>G	XM_005267294.1:c.1000C>G	XM_005267295.1:c.466C>G
BT-20	chr14	57099859	G	A	C14orf101, C14orf101, C14orf101	p.S98N, p.S565N, p.S98N	50	83	62.406	NM_017799.3:c.1694G>A	XM_005267771.1:c.653G>A	XR_245695.1:n.1646G>A
BT-20	chr14	57938260	T	C	C14orf105, C14orf105, C14orf105, C14orf105, C14orf105	p.Y235C, p.Y146C, p.Y146C, p.Y275C, p.Y234C	0	42	100	NM_018168.2:c.704A>G	XM_005267804.1:c.824A>G	XM_005267805.1:c.701A>G	XM_005267806.1:c.*3945A>G	XM_005267810.1:c.467A>G	XM_005267811.1:c.440A>G	XM_005267812.1:c.437A>G	XM_005267813.1:c.326A>G	XM_005267814.1:c.323A>G
BT-20	chr14	57947421	G	A	C14orf105, C14orf105, C14orf105, C14orf105, C14orf105, C14orf105	p.Q183X, p.Q94X, p.Q94X, p.Q182X, p.Q182X, p.Q104X	103	171	62.4088	NM_018168.2:c.547C>T	XM_005267804.1:c.544C>T	XM_005267805.1:c.544C>T	XM_005267806.1:c.547C>T	XM_005267807.1:c.547C>T	XM_005267808.1:c.547C>T	XM_005267809.1:c.544C>T	XM_005267810.1:c.310C>T	XM_005267811.1:c.283C>T	XM_005267812.1:c.280C>T	XM_005267813.1:c.169C>T	XM_005267814.1:c.166C>T
BT-20	chr14	58605790	G	A	C14orf37, C14orf37, C14orf37, C14orf37	p.T134I, p.T96I, p.T96I, p.T96I	120	67	35.8289	NM_001001872.2:c.287C>T
BT-20	chr14	58830978	A	G	ARID4A, ARID4A, ARID4A, ARID4A	p.N402S, p.N724S, p.N724S, p.N724S	52	126	70.7865	NM_002892.3:c.2171A>G	NM_023000.2:c.2171A>G	NM_023001.2:c.2171A>G	XM_005267964.1:c.2231A>G	XM_005267965.1:c.2231A>G
BT-20	chr14	58831142	A	G	ARID4A, ARID4A, ARID4A, ARID4A	p.T457A, p.T779A, p.T779A, p.T779A	18	40	68.9655	NM_002892.3:c.2335A>G	NM_023000.2:c.2335A>G	NM_023001.2:c.2335A>G	XM_005267964.1:c.2395A>G	XM_005267965.1:c.2395A>G
BT-20	chr14	58937416	T	C	KIAA0586, KIAA0586, KIAA0586, KIAA0586, KIAA0586, KIAA0586, KIAA0586	p.L703P, p.L896P, p.L758P, p.L799P, p.L767P, p.L828P, p.L703P	0	59	100	NM_001244189.1:c.2687T>C	NM_001244190.1:c.2483T>C	NM_001244191.1:c.2273T>C	NM_001244192.1:c.2396T>C	NM_001244193.1:c.2108T>C	NM_014749.3:c.2300T>C	XM_005268242.1:c.2273T>C
BT-20	chr14	59931931	T	G	GPR135	p.Q5P	5	4	44.4444	NM_022571.5:c.14A>C	XR_245659.1:n.1187-4040A>C	XR_245660.1:n.1187-4040A>C
BT-20	chr14	59939727	T	C	C14orf149	p.I341V	97	130	57.2687	NM_144581.1:c.1021A>G	XM_005267298.1:c.508A>G	XR_245659.1:n.1186+2860A>G	XR_245660.1:n.1186+2860A>G	XR_245661.1:n.*2868A>G
BT-20	chr14	60004844	C	T	C14orf38	p.G507E	20	23	53.4884	XM_001726950.1:c.1520G>A	NM_001164399.1:c.1520G>A
BT-20	chr14	60582053	G	A	C14orf135, C14orf135	p.V177I, p.V177I	35	27	43.5484	NM_022495.5:c.529G>A	XM_005268009.1:c.1231G>A
BT-20	chr14	60585131	A	G	C14orf135, C14orf135	p.K321E, p.K321E	48	96	66.6667	NM_022495.5:c.961A>G	XM_005268009.1:c.1663A>G
BT-20	chr14	60591887	G	A	C14orf135, C14orf135	p.G766S, p.G766S	45	80	64	NM_022495.5:c.2296G>A	XM_005268009.1:c.2998G>A
BT-20	chr14	60923783	C	T	C14orf39, C14orf39	p.V115I, p.V404I	0	240	100	NM_174978.2:c.1210G>A
BT-20	chr14	60976537	C	A	SIX6	p.H141N	0	278	100	XM_002343304.1:c.-245G>T	NM_007374.2:c.421C>A
BT-20	chr14	61445967	A	G	TRMT5	p.S217P	0	331	100	NM_020810.2:c.649T>C	XM_005267916.1:c.733T>C	NM_001172702.1:c.-2029A>G	NM_153811.1:c.-2029A>G	NM_153811.2:c.-2029A>G	NR_033344.1:n.-1998A>G
BT-20	chr14	61449328	T	A	SLC38A6, SLC38A6, SLC38A6	p.L47M, p.L70M, p.L70M	0	286	100	NM_020810.2:c.-1637A>T	XM_005267916.1:c.-1492A>T	NM_001172702.1:c.208T>A	NM_153811.1:c.208T>A	NM_153811.2:c.208T>A	NR_033344.1:n.548T>A
BT-20	chr14	61747594	G	A	TMEM30B	p.P91L	34	61	64.2105	NM_001017970.2:c.272C>T
BT-20	chr14	63174960	C	T	KCNH5	p.A745T	115	66	36.4641	NM_139318.3:c.2233G>A	NM_139318.4:c.2233G>A	NM_172375.1:c.*200G>A	NM_172375.2:c.*200G>A	NM_172376.1:c.*4445G>A
BT-20	chr14	64447776	T	C	SYNE2, SYNE2, SYNE2	p.I574T, p.I574T, p.I574T	28	48	63.1579	NM_015180.4:c.1721T>C	NM_182914.2:c.1721T>C	XM_005267454.1:c.1721T>C	XM_005267455.1:c.1721T>C	XM_005267456.1:c.1721T>C	XM_005267457.1:c.1721T>C	XM_005267458.1:c.1721T>C	XM_005267459.1:c.1721T>C	XM_005267460.1:c.1721T>C
BT-20	chr14	64520020	A	G	SYNE2, SYNE2, SYNE2	p.N3130S, p.N3163S, p.N3130S	0	136	100	NM_015180.4:c.9389A>G	NM_182914.2:c.9389A>G	XM_005267454.1:c.9389A>G	XM_005267455.1:c.9389A>G	XM_005267456.1:c.9389A>G	XM_005267457.1:c.9389A>G	XM_005267458.1:c.9389A>G	XM_005267459.1:c.9389A>G	XM_005267460.1:c.9389A>G
BT-20	chr14	64557734	A	C	SYNE2, SYNE2, SYNE2, SYNE2, SYNE2	p.N3982H, p.N367H, p.N4015H, p.N374H, p.N3982H	79	40	33.6134	NR_031677.1:n.*4008T>G	NM_015180.4:c.11944A>C	NM_182914.2:c.11944A>C	XM_005267454.1:c.11944A>C	XM_005267455.1:c.11944A>C	XM_005267456.1:c.11944A>C	XM_005267457.1:c.11944A>C	XM_005267458.1:c.11944A>C	XM_005267459.1:c.11944A>C	XM_005267460.1:c.11944A>C
BT-20	chr14	64560091	T	C	SYNE2, SYNE2, SYNE2, SYNE2, SYNE2	p.W4001R, p.W386R, p.W4034R, p.W393R, p.W4001R	71	125	63.7755	NR_031677.1:n.*1651A>G	NM_015180.4:c.12001T>C	NM_182914.2:c.12001T>C	XM_005267454.1:c.12001T>C	XM_005267455.1:c.12001T>C	XM_005267456.1:c.12001T>C	XM_005267457.1:c.12001T>C	XM_005267458.1:c.12001T>C	XM_005267459.1:c.12001T>C	XM_005267460.1:c.12001T>C
BT-20	chr14	64560092	G	A	SYNE2, SYNE2, SYNE2, SYNE2, SYNE2	p.W4001X, p.W386X, p.W4034X, p.W393X, p.W4001X	71	125	63.7755	NR_031677.1:n.*1650C>T	NM_015180.4:c.12002G>A	NM_182914.2:c.12002G>A	XM_005267454.1:c.12002G>A	XM_005267455.1:c.12002G>A	XM_005267456.1:c.12002G>A	XM_005267457.1:c.12002G>A	XM_005267458.1:c.12002G>A	XM_005267459.1:c.12002G>A	XM_005267460.1:c.12002G>A
BT-20	chr14	64604592	C	G	SYNE2, SYNE2, SYNE2, SYNE2	p.P4912A, p.P1297A, p.P4829A, p.P4912A	241	126	34.3324	NM_015180.4:c.14734C>G	NM_182914.2:c.14734C>G	XM_005267454.1:c.14734C>G	XM_005267455.1:c.14734C>G	XM_005267456.1:c.14734C>G	XM_005267457.1:c.14734C>G	XM_005267458.1:c.14734C>G	XM_005267459.1:c.14734C>G	XM_005267460.1:c.14617C>G	XM_005267461.1:c.2137C>G
BT-20	chr14	64612858	C	A	SYNE2, SYNE2, SYNE2, SYNE2, SYNE2	p.L5186M, p.L148M, p.L1571M, p.L148M, p.L5186M	0	122	100	NM_015180.4:c.15556C>A	NM_182914.2:c.15556C>A	XM_005267454.1:c.15556C>A	XM_005267455.1:c.15556C>A	XM_005267456.1:c.15556C>A	XM_005267457.1:c.15556C>A	XM_005267458.1:c.15556C>A	XM_005267459.1:c.15556C>A	XM_005267460.1:c.15439C>A	XM_005267461.1:c.2959C>A
BT-20	chr14	64701777	C	A	ESR2, ESR2, ESR2, ESR2, ESR2, ESR2, ESR2	p.W348C, p.W439C, p.W439C, p.W439C, p.W439C, p.W439C, p.W439C	57	30	34.4828	NM_001040275.1:c.1317G>T	NM_001040276.1:c.1317G>T	NM_001214902.1:c.1317G>T	NM_001214903.1:c.1317G>T	NM_001271876.1:c.1317G>T	NM_001271877.1:c.1044G>T	NM_001437.2:c.1317G>T	NR_073496.1:n.1921G>T	NR_073497.1:n.1285G>T	NR_073505.1:n.2060G>T
BT-20	chr14	64882380	A	G	MTHFD1, MTHFD1, MTHFD1	p.K190R, p.K134R, p.K170R	0	98	100	NM_005956.3:c.401A>G	XM_005267693.1:c.569A>G
BT-20	chr14	64935411	C	T	AKAP5, AKAP5	p.P100L, p.P100L	140	69	33.0144	NM_004857.3:c.299C>T	XM_005268054.1:c.631+18421G>A
BT-20	chr14	64935720	C	T	AKAP5, AKAP5	p.T203I, p.T203I	0	53	100	NM_004857.3:c.608C>T	XM_005268054.1:c.631+18112G>A
BT-20	chr14	65053999	T	C	PPP1R36	p.F267L	16	31	65.9574	NM_172365.1:c.799T>C	XM_005267354.1:c.763T>C	XM_005267355.1:c.667T>C
BT-20	chr14	65253232	T	C	SPTB, SPTB, SPTB, SPTB	p.N1151D, p.N1151D, p.N1151D, p.N1151D	46	22	32.3529	NM_000347.4:c.3451A>G	NM_000347.5:c.3451A>G	NM_001024858.1:c.3451A>G	NM_001024858.2:c.3451A>G	XM_005268022.1:c.3451A>G	XM_005268023.1:c.3451A>G
BT-20	chr14	65263300	C	T	SPTB, SPTB, SPTB, SPTB	p.S439N, p.S439N, p.S439N, p.S439N	101	65	39.1566	NM_000347.4:c.1316G>A	NM_000347.5:c.1316G>A	NM_001024858.1:c.1316G>A	NM_001024858.2:c.1316G>A	XM_005268022.1:c.1316G>A	XM_005268023.1:c.1316G>A
BT-20	chr14	68029313	G	A	PLEKHH1	p.R322Q	131	74	36.0976	NM_020715.2:c.965G>A	XM_005267912.1:c.965G>A	XM_005267913.1:c.965G>A	XM_005267914.1:c.965G>A	XM_005267915.1:c.965G>A
BT-20	chr14	68035903	A	G	PLEKHH1, PLEKHH1	p.M438V, p.M6V	83	155	65.1261	NM_020715.2:c.1312A>G	XM_005267912.1:c.1312A>G	XM_005267913.1:c.1312A>G	XM_005267914.1:c.1312A>G	XM_005267915.1:c.1312A>G
BT-20	chr14	68053977	A	C	PLEKHH1	p.N315T	0	327	100	NM_004569.3:c.*2820T>G	XM_005267764.1:c.475-4986T>G	XM_005267765.1:c.*2820T>G	NM_020715.2:c.*25A>C	XM_005267912.1:c.4388A>C	XM_005267913.1:c.*25A>C	XM_005267914.1:c.*226A>C	XM_005267915.1:c.*445A>C
BT-20	chr14	71109153	C	G	TTC9	p.P103A	17	27	61.3636	XR_245778.1:n.-1138G>C	NM_015351.1:c.307C>G
BT-20	chr14	73726151	A	G	PAPLN, PAPLN, PAPLN	p.H601R, p.H628R, p.H628R	144	72	33.3333	XM_002343284.1:c.864T>C	NM_173462.3:c.1802A>G	XM_005268184.1:c.1949A>G	XM_005268185.1:c.1904A>G	XM_005268186.1:c.1904A>G	XM_005268187.1:c.1823A>G	XR_245731.1:n.1985A>G
BT-20	chr14	73727509	T	G	PAPLN, PAPLN, PAPLN	p.M666R, p.M693R, p.M693R	0	182	100	XM_002343284.1:c.733A>C	NM_173462.3:c.1997T>G	XM_005268184.1:c.2144T>G	XM_005268185.1:c.2099T>G	XM_005268186.1:c.2099T>G	XM_005268187.1:c.2018T>G	XR_245731.1:n.2180T>G
BT-20	chr14	73735366	C	T	PAPLN, PAPLN, PAPLN, PAPLN	p.T1174M, p.T1201M, p.T400M, p.T1185M	123	54	30.5085	XM_002343284.1:c.-4462G>A	NM_173462.3:c.3521C>T	XM_005268184.1:c.3668C>T	XM_005268185.1:c.3623C>T	XM_005268186.1:c.3575C>T	XM_005268187.1:c.3542C>T	XR_245731.1:n.3329C>T	XR_132749.1:n.*3524G>A
BT-20	chr14	73957772	A	G	C14orf169	p.K17R	0	25	100	NM_001220484.1:c.2844+1998T>C	NM_203309.1:c.2703+1998T>C	NM_203309.2:c.2844+1998T>C	NM_024644.2:c.50A>G	NM_024644.3:c.50A>G
BT-20	chr14	73958101	C	T	C14orf169	p.A126V	17	5	22.7273	NM_001220484.1:c.2844+1669G>A	NM_203309.1:c.2703+1669G>A	NM_203309.2:c.2844+1669G>A	NM_024644.2:c.379C>T	NM_024644.3:c.379C>T
BT-20	chr14	73958812	T	C	C14orf169	p.V363A	0	236	100	NM_001220484.1:c.2844+958A>G	NM_203309.1:c.2703+958A>G	NM_203309.2:c.2844+958A>G	NM_024644.2:c.1090T>C	NM_024644.3:c.1090T>C
BT-20	chr14	74203789	G	A	C14orf43, C14orf43, C14orf43	p.P554L, p.P554L, p.P554L	140	94	40.1709	NM_001043318.1:c.1661C>T	NM_194278.3:c.1661C>T	XM_005268204.1:c.1661C>T	XM_005268205.1:c.1661C>T	XM_005268206.1:c.1661C>T
BT-20	chr14	74824399	G	A	VRTN, VRTN	p.E305K, p.E305K	167	47	21.9626	NM_018228.2:c.913G>A
BT-20	chr14	74876355	G	C	SYNDIG1L	p.S31R	105	196	65.1163	NM_001105579.1:c.93C>G
BT-20	chr14	75538217	G	T	FAM164C	p.G314V	0	223	100	NM_001042430.1:c.823+118G>T	NM_024643.2:c.941G>T	XM_005268062.1:c.941G>T	XM_005268063.1:c.823+118G>T	XM_005268239.1:c.-2223C>A	XM_005268240.1:c.-2223C>A
BT-20	chr14	75574087	C	T	NEK9	p.R429H	0	89	100	NM_033116.4:c.1286G>A	XM_005268208.1:c.1286G>A	XM_005268209.1:c.932G>A
BT-20	chr14	75904660	A	G	JDP2, JDP2, JDP2, JDP2	p.T13A, p.T24A, p.T13A, p.T13A	0	224	100	NM_001135047.1:c.37A>G	NM_001135048.1:c.37A>G	NM_001135049.1:c.70A>G	NM_130469.3:c.37A>G	XM_005267332.1:c.37A>G	XM_005267333.1:c.70A>G
BT-20	chr14	76156609	C	T	TTLL5, TTLL5, TTLL5	p.A149V, p.A149V, p.A149V	97	175	64.3382	NM_015072.3:c.446C>T	NM_015072.4:c.446C>T	XM_005267438.1:c.446C>T	XM_005267439.1:c.446C>T	XM_005267440.1:c.446C>T	XM_005267441.1:c.446C>T	XM_005267442.1:c.446C>T	XM_005267443.1:c.446C>T	XM_005267444.1:c.446C>T	XM_005267445.1:c.446C>T	XM_005267446.1:c.446C>T	XM_005267447.1:c.446C>T	XM_005267448.1:c.446C>T	XM_005267449.1:c.446C>T	XM_005267450.1:c.446C>T
BT-20	chr14	77332408	T	C	C14orf166B, C14orf166B	p.V450A, p.V210A	161	96	37.3541	NM_194287.2:c.1349T>C	XM_005267360.1:c.1298T>C	XM_005267361.1:c.941T>C
BT-20	chr14	77794283	T	C	GSTZ1, GSTZ1, GSTZ1	p.M27T, p.M27T, p.M82T	116	141	54.8638	NM_001513.3:c.80T>C	NM_145870.2:c.245T>C	NM_145871.2:c.216+388T>C	XM_005267557.1:c.248T>C	XM_005267558.1:c.219+388T>C	XM_005267559.1:c.80T>C
BT-20	chr14	77843353	G	T	TMED8	p.P15H	1	3	75	NM_001010860.1:c.-409G>T	NM_213601.1:c.44C>A
BT-20	chr14	77843384	G	T	TMED8	p.Q5K	60	98	62.0253	NM_001010860.1:c.-378G>T	NM_213601.1:c.13C>A
BT-20	chr14	77843814	T	C	SAMD15, SAMD15	p.L18P, p.L18P	0	139	100	NM_001010860.1:c.53T>C	NM_213601.1:c.-418A>G
BT-20	chr14	77844265	G	A	SAMD15, SAMD15	p.M168I, p.M168I	44	28	38.8889	NM_001010860.1:c.504G>A	NM_213601.1:c.-869C>T
BT-20	chr14	77844869	A	G	SAMD15, SAMD15	p.K370E, p.K370E	0	81	100	NM_001010860.1:c.1108A>G	NM_213601.1:c.-1473T>C
BT-20	chr14	77845121	A	G	SAMD15, SAMD15	p.K454E, p.K454E	1	133	99.2537	NM_001010860.1:c.1360A>G	NM_213601.1:c.-1725T>C
BT-20	chr14	77951124	C	T	ISM2, ISM2, ISM2	p.A6T, p.A94T, p.A94T	154	85	35.5649	NM_182509.3:c.280G>A	NM_199296.2:c.280G>A	XM_005267362.1:c.280G>A	XM_005267363.1:c.16G>A
BT-20	chr14	78184566	C	A	SNW1	p.C519F	18	42	70	NM_012245.2:c.1476G>T	XM_005267413.1:c.*86G>T	XM_005267414.1:c.1556G>T	NM_001267863.1:c.*662C>A	NM_001267864.1:c.*729C>A	NM_031210.4:c.*662C>A	NM_031210.5:c.*662C>A	NR_052025.1:n.*625C>A
BT-20	chr14	81251255	T	C	CEP128	p.H732R	0	184	100	NM_152446.3:c.2195A>G	XM_005267364.1:c.2276A>G
BT-20	chr14	81575005	C	A	TSHR, TSHR	p.R269S, p.R248S	32	61	65.5914	NM_000369.2:c.692+209C>A	NM_001018036.1:c.742C>A	NM_001018036.2:c.742C>A	NM_001142626.1:c.805C>A	NM_001142626.2:c.805C>A	XM_005268037.1:c.692+209C>A	XM_005268038.1:c.101+209C>A	XM_005268039.1:c.742C>A	XR_245789.1:n.294-1481G>T
BT-20	chr14	81737076	A	C	STON2, STON2, STON2	p.S851A, p.S648A, p.S851A	103	180	63.6042	NM_001256430.1:c.2551T>G	NM_033104.2:c.2551T>G	NM_033104.3:c.2551T>G	XM_005268133.1:c.2551T>G
BT-20	chr14	81744736	A	G	STON2, STON2, STON2	p.S307P, p.S104P, p.S307P	55	162	74.6544	NM_001256430.1:c.919T>C	NM_033104.2:c.919T>C	NM_033104.3:c.919T>C	XM_005268133.1:c.919T>C
BT-20	chr14	86089315	G	A	FLRT2, FLRT2, FLRT2	p.R486Q, p.R486Q, p.R486Q	162	87	34.9398	NM_013231.4:c.1457G>A	XM_005267489.1:c.1457G>A	XM_005267490.1:c.1457G>A
BT-20	chr14	88401213	T	C	GALC, GALC, GALC	p.T641A, p.T618A, p.T615A	0	131	100	NM_000153.2:c.1921A>G	NM_000153.3:c.1921A>G	NM_001201401.1:c.1852A>G	NM_001201402.1:c.1843A>G	XM_005267501.1:c.1744-870A>G	XR_245677.1:n.1435-870A>G
BT-20	chr14	88407888	A	G	GALC, GALC, GALC, GALC	p.I562T, p.I539T, p.I536T, p.I506T	158	74	31.8966	NM_000153.2:c.1685T>C	NM_000153.3:c.1685T>C	NM_001201401.1:c.1616T>C	NM_001201402.1:c.1607T>C	XM_005267501.1:c.1517T>C	XR_245677.1:n.1208T>C
BT-20	chr14	88442712	C	T	GALC, GALC, GALC, GALC, GALC	p.D248N, p.D225N, p.D222N, p.D192N, p.D248N	41	58	58.5859	NM_000153.2:c.742G>A	NM_000153.3:c.742G>A	NM_001037525.1:c.742G>A	NM_001037525.2:c.742G>A	NM_001201401.1:c.673G>A	NM_001201402.1:c.664G>A	XM_005267501.1:c.574G>A	XR_245677.1:n.265G>A
BT-20	chr14	88852166	G	A	SPATA7, SPATA7	p.D2N, p.D2N	156	73	31.8777	NM_001040428.2:c.4G>A	NM_001040428.3:c.4G>A	NM_018418.3:c.4G>A	NM_018418.4:c.4G>A	XM_005267851.1:c.4G>A	XM_005267852.1:c.4G>A	XM_005267853.1:c.-344G>A	XM_005267854.1:c.-251G>A	XM_005267855.1:c.-155G>A	XM_005267856.1:c.-413G>A	XM_005267857.1:c.4G>A
BT-20	chr14	88862529	G	A	SPATA7, SPATA7	p.V74M, p.V42M	23	40	63.4921	NM_001040428.2:c.124G>A	NM_001040428.3:c.124G>A	NM_018418.3:c.220G>A	NM_018418.4:c.220G>A	XM_005267851.1:c.220G>A	XM_005267852.1:c.124G>A	XM_005267853.1:c.67G>A	XM_005267854.1:c.-35G>A	XM_005267855.1:c.-35G>A	XM_005267856.1:c.-99G>A	XM_005267857.1:c.220G>A
BT-20	chr14	88938652	A	G	PTPN21, PTPN21	p.V936A, p.V732A	61	99	61.875	NM_007039.3:c.2807T>C	XM_005267287.1:c.2807T>C
BT-20	chr14	88946622	G	A	PTPN21, PTPN21	p.L385F, p.L181F	66	134	67	NM_007039.3:c.1153C>T	XM_005267287.1:c.1153C>T
[truncated: 24,126 more rows]
[truncated: 23 more columns]
