# Supplementary material for: Evaluation of Hybridization Capture Versus Amplicon‐Based Methods for Whole‐Exome Sequencing
Source: Hum Mutat. 2015 Jul 15;36(9):903–14. doi: 10.1002/humu.22825 (PMC4832303; doi:10.1002/humu.22825)
Supplement: Supplementary file 1 — Figure S1 Supporting Table S1 | General sample features Supporting Table S7 | VarScan2 single‐sample SNVs from SureSelect in commonly targeted bases Supporting Table S8 | VarScan2 single‐sample SNVs from SeqCap in commonly targeted bases Supporting Table S9 | VarScan2 single‐sample SNVs from HaloPlex in commonly targeted bases Supporting Table S10 | GATK single‐sample SNVs from SureSelect in commonly targeted bases Supporting Table S10 | GATK single‐sample SNVs from SeqCap in commonly targeted bases Supporting Table S12 | GATK single‐sample SNVs from HaloPlex in commonly targeted bases Supporting Table S13 | MuTect single‐sample SNVs from SureSelect in commonly targeted bases Supporting Table S14 | MuTect single‐sample SNVs from SeqCap in commonly targeted bases Supporting Table S15 | MuTect single‐sample SNVs from HaloPlex in commonly targeted bases Supporting Table S16 | Ion Torrent Suite single‐sample SNVs from AmpliSeq in commonly targeted bases Supporting Table S20 | SureCall single‐sample SNVs from HaloPlex in commonly targeted bases Table S21 | Number/Percent of SNVs in the CCLE in commonly targeted regions called by each technology Supporting Table S22 | Reasons Different Technologies Missed CCLE Mutations in Commonly Targeted Regions Supporting Table S23 | Indels in Commonly Targeted Regions Supporting Table S24 | Comparison of CNV calling HCC‐2218 to HCC‐2218BL on VarScan2 and SNP array [file HUMU-36-903-s001.zip › humu22825-sup-00013-Table S16.xlsx]

## Sheet: Sheet1
Supporting Table S16 | Ion Torrent Suite single-sample SNVs from AmpliSeq in commonly targeted bases
Sample	Chromosome	Position	Ref	Var	Genes	Amino Acid Changes	# Ref Supporting Reads on Pos Strand	# Ref Supporting Reads on Neg Strand	# Alt Supporint Reads on Pos Strand	# Alt Supporting Reads on Neg Strand	Var. Freq.	Coding Variant(s)
BT-20	chr1	897564	T	C	KLHL17, KLHL17	p.F159S, p.F159S	0	0	75	31	100	NM_015658.3:c.-2944A>G	XM_005244739.1:c.-2944A>G	NM_001160184.1:c.-4348T>C	NM_032129.1:c.-4348T>C	NM_032129.2:c.-4348T>C	XM_005244809.1:c.-4348T>C	NM_198317.1:c.711+137T>C	NM_198317.2:c.711+137T>C	XM_005244744.1:c.556-102T>C	XM_005244745.1:c.-277T>C
BT-20	chr1	909238	G	C	PLEKHN1, PLEKHN1, PLEKHN1	p.R487P, p.R539P, p.R452P	0	0	10	26	100	NM_001160184.1:c.1355G>C	NM_032129.1:c.1460G>C	NM_032129.2:c.1460G>C	XM_005244809.1:c.1616G>C	NR_027693.1:n.*1341C>G	XR_039827.1:n.*1341C>G
BT-20	chr1	1179762	G	A	FAM132A	p.P98L	7	16	8	25	58.9286	NM_001014980.1:c.293C>T	NM_001014980.2:c.293C>T
BT-20	chr1	1223058	G	A	SCNN1D, SCNN1D, SCNN1D, SCNN1D, SCNN1D	p.G305S, p.G371S, p.G94S, p.G305S, p.G469S	15	48	25	31	47.0588	NM_001130413.1:c.1111G>A	NM_001130413.2:c.1405G>A	NM_001130413.3:c.1405G>A	NM_002978.2:c.913G>A	NR_037668.1:n.1900G>A	NR_037668.2:n.1537G>A	NM_030649.2:c.*5886C>T	XM_005244714.1:c.*5886C>T	XM_005244715.1:c.*5886C>T	XM_005244716.1:c.*5886C>T	XM_005244717.1:c.*5886C>T
BT-20	chr1	1246004	A	G	PUSL1	p.Y13C	0	0	14	11	100	NM_001256456.1:c.*1235T>C	NM_001256460.1:c.*1235T>C	NM_001256462.1:c.*1235T>C	NM_001256463.1:c.*1235T>C	NM_017871.4:c.*1235T>C	NM_017871.5:c.*1235T>C	XM_005244761.1:c.*1235T>C	XM_005244762.1:c.*1235T>C	XM_005244763.1:c.*1235T>C	XR_241032.1:n.*976T>C	NM_153339.1:c.645-10A>G	XM_005244720.1:c.620-10A>G	XR_241027.1:n.682-10A>G	NM_030649.2:c.-2809T>C	XM_005244714.1:c.-2809T>C	XM_005244715.1:c.-2809T>C	XM_005244716.1:c.-3452T>C
BT-20	chr1	1269554	T	C	TAS1R3	p.C757R	0	0	46	43	100	NM_152228.1:c.2269T>C	NM_004421.2:c.*1968A>G	XM_005244731.1:c.*1968A>G	XM_005244732.1:c.*2369A>G	XM_005244733.1:c.*2369A>G	XM_005244734.1:c.*1968A>G
BT-20	chr1	1289446	C	T	MXRA8, MXRA8, MXRA8, MXRA8, MXRA8	p.D396N, p.D387N, p.D396N, p.D295N, p.D396N	27	43	39	44	54.2484	NM_032348.2:c.1186G>A	XM_005244757.1:c.1186G>A	XM_005244758.1:c.1186G>A	XM_005244759.1:c.1159G>A	XM_005244760.1:c.883G>A	NM_004421.2:c.-5001G>A	XM_005244731.1:c.-5001G>A	XM_005244732.1:c.-5001G>A	XM_005244733.1:c.-5001G>A	XM_005244734.1:c.-5001G>A	XM_005244819.1:c.-2545G>A	XM_002342019.1:c.201+280C>T
BT-20	chr1	1551927	T	C	MIB2, MIB2, MIB2, MIB2, MIB2	p.F72L, p.F72L, p.F72L, p.F72L, p.F72L	20	1	25	1	55.3191	NM_001170686.1:c.214T>C	NM_001170687.1:c.214T>C	NM_001170688.1:c.214T>C	NM_001170689.1:c.-90T>C	NM_080875.1:c.43T>C	NM_080875.2:c.214T>C	NR_033183.1:n.259T>C
BT-20	chr1	1650845	G	A	CDK11B, CDK11B, CDK11B, CDK11A, CDK11A, CDK11A, CDK11B, CDK11A, CDK11B, CDK11A, CDK11B, CDK11A, CDK11B, CDK11B, CDK11B, CDK11A	p.R59W, p.R93W, p.R93W, p.R93W, p.R93W, p.R93W, p.R93W, p.R93W, p.R93W, p.R93W, p.R93W, p.R93W, p.R93W, p.R93W, p.R59W, p.R93W	2	0	26	60	97.7273	NM_024011.2:c.277C>T	NM_033529.2:c.277C>T	XM_005244780.1:c.277C>T	XM_005244781.1:c.277C>T	XM_005244782.1:c.277C>T	XM_005244783.1:c.277C>T	XM_005244784.1:c.277C>T	XM_005244785.1:c.277C>T	XM_005244786.1:c.277C>T	XM_005244787.1:c.277C>T	XM_005244788.1:c.-202C>T	XM_005244789.1:c.-757C>T	XM_005244790.1:c.-796C>T	XR_241041.1:n.593C>T
BT-20	chr1	1686040	G	T	NADK, NADK, NADK, NADK, NADK	p.N407K, p.N140K, p.N262K, p.N230K, p.N262K	71	1	51	6	44.186	NM_001198993.1:c.786C>A	NM_001198994.1:c.1221C>A	NM_001198995.1:c.690C>A	NM_023018.3:c.786C>A	NM_023018.4:c.786C>A	XM_005244777.1:c.1221C>A	XM_005244778.1:c.786C>A	XR_241040.1:n.956C>A
BT-20	chr1	1849529	A	G	TMEM52, TMEM52	p.M141T, p.M126T	32	10	40	8	53.3333	XM_005244811.1:c.*4197T>C	XM_005244812.1:c.*4197T>C	NM_001003808.1:c.*4197T>C	XM_003403417.1:c.*4197T>C	NM_178545.3:c.422T>C	XM_005244746.1:c.515T>C	XM_005244747.1:c.473T>C	NM_138705.2:c.*897A>G	XM_005244728.1:c.*897A>G	XM_005244729.1:c.*897A>G
BT-20	chr1	1887019	A	G	KIAA1751	p.X763Q	0	0	21	8	100	NM_001080484.1:c.2287T>C	XM_005244811.1:c.2176+111T>C	XM_005244812.1:c.2176+111T>C
BT-20	chr1	2125172	G	A	C1orf86	p.P126S	13	0	13	0	50	NR_024445.1:n.-148C>T	NM_001146310.1:c.363C>T	NM_001256945.1:c.240C>T	NM_001256946.1:c.376C>T	NM_001256947.1:c.240C>T	NM_182533.2:c.376C>T	NR_046424.1:n.3248C>T	NR_046425.1:n.402C>T	NR_046426.1:n.402C>T	NR_046427.1:n.266C>T
BT-20	chr1	2444414	G	A	PANK4, PANK4	p.A508V, p.A547V	1	0	130	114	99.5918	NM_018216.1:c.1640C>T	XM_005244769.1:c.1523C>T	XR_241034.1:n.1675C>T
BT-20	chr1	3328358	T	C	PRDM16, PRDM16, PRDM16, PRDM16	p.S234P, p.S533P, p.S533P, p.S533P	23	11	27	5	48.4848	NM_022114.2:c.1597T>C	NM_022114.3:c.1597T>C	NM_199454.1:c.1597T>C	NM_199454.2:c.1597T>C	XM_005244772.1:c.1600T>C	XM_005244773.1:c.1600T>C	XM_005244774.1:c.1600T>C
BT-20	chr1	3389727	C	T	ARHGEF16, ARHGEF16, ARHGEF16, ARHGEF16, ARHGEF16	p.H82Y, p.H74Y, p.H370Y, p.H74Y, p.H82Y	3	3	7	4	64.7059	NM_014448.3:c.1108C>T	XM_005244740.1:c.220C>T
BT-20	chr1	3410581	G	A	MEGF6	p.H1413Y	34	18	30	11	44.086	NM_001409.3:c.4237C>T	XM_005244735.1:c.3425-220C>T
BT-20	chr1	3428608	G	A	MEGF6, MEGF6	p.A313V, p.A208V	19	4	23	0	50	NM_001409.3:c.938C>T	XM_005244735.1:c.623C>T
BT-20	chr1	3496479	T	C	MEGF6	p.S131G	0	0	8	22	100	NM_001409.3:c.391A>G
BT-20	chr1	3548832	G	C	WRAP73, WRAP73	p.I331M, p.I331M	8	15	9	13	48.8889	NM_182752.3:c.*3665G>C	XM_005244721.1:c.*3665G>C	XM_005244722.1:c.*3665G>C	NM_017818.3:c.993C>G	XM_005244754.1:c.858C>G	XM_005244755.1:c.923-112C>G
BT-20	chr1	3669205	C	G	CCDC27	p.Q54E	37	33	50	57	60.452	NM_152492.2:c.160C>G
BT-20	chr1	3677933	T	C	CCDC27	p.M267T	41	14	39	7	45.5446	NM_152492.2:c.800T>C
BT-20	chr1	3679775	C	T	CCDC27	p.T353M	0	121	0	114	48.5106	NM_152492.2:c.1058C>T
BT-20	chr1	3753136	A	T	CEP104, CEP104	p.L414I, p.L414I	50	36	42	45	50.289	NM_014704.2:c.1240T>A	NM_014704.3:c.1240T>A	XM_005244815.1:c.1348T>A
BT-20	chr1	3807593	G	C	C1orf174	p.T53R	1	0	140	201	99.7076	NM_207356.2:c.158C>G	XM_005244743.1:c.191C>G
BT-20	chr1	6155501	T	C	KCNAB2, KCNAB2, KCNAB2, KCNAB2, KCNAB2, KCNAB2, KCNAB2	p.I236T, p.I222T, p.I236T, p.I169T, p.I236T, p.I284T, p.I236T	0	4	0	4	50	NM_001199860.1:c.707T>C	NM_001199861.1:c.707T>C	NM_001199862.1:c.851T>C	NM_001199863.1:c.506T>C	NM_003636.2:c.707T>C	NM_003636.3:c.707T>C	NM_172130.1:c.665T>C	NM_172130.2:c.665T>C	XM_005263511.1:c.707T>C	XM_005263512.1:c.707T>C	XM_005263513.1:c.707T>C	XM_005263514.1:c.665T>C
BT-20	chr1	6184092	A	G	CHD5, CHD5	p.S1539P, p.S396P	0	0	4	67	100	NM_015557.1:c.4615T>C	NM_015557.2:c.4615T>C
BT-20	chr1	6313938	C	T	GPR153	p.R209H	0	0	32	6	100	NM_207370.1:c.626G>A	NM_207370.2:c.626G>A	XM_005263456.1:c.626G>A
BT-20	chr1	6614391	A	C	NOL9	p.S58A	0	0	2	3	100	NM_138697.2:c.-1043A>C	NM_138697.3:c.-1043A>C	NM_177539.1:c.-1043A>C	NM_177540.1:c.-1043A>C	NM_177540.2:c.-1043A>C	NM_177541.1:c.-1043A>C	XM_005263500.1:c.-1017A>C	NM_024654.3:c.172T>G	NM_024654.4:c.172T>G	XM_005263493.1:c.-4822T>G	XM_005263495.1:c.-4796T>G
BT-20	chr1	6635231	A	G	TAS1R1, TAS1R1	p.K269E, p.K347E	2	2	63	38	96.1905	NM_001278647.1:c.-4948A>G	NM_001278648.1:c.-4969A>G	NM_005341.2:c.-5035A>G	NM_005341.3:c.-5035A>G	XM_005263452.1:c.-4969A>G	XR_244789.1:n.-4830A>G	NM_138697.2:c.1039A>G	NM_138697.3:c.1039A>G	NM_177539.1:c.1039A>G	NM_177540.1:c.499-1244A>G	NM_177540.2:c.499-1244A>G	NM_177541.1:c.499-1244A>G	XM_005263500.1:c.490-1244A>G
BT-20	chr1	6649228	T	G	ZBTB48, ZBTB48, ZBTB48, ZBTB48	p.S313A, p.S675A, p.S675A, p.S675A	4	35	0	18	31.5789	NM_001278647.1:c.2023T>G	NM_001278648.1:c.2023T>G	NM_005341.2:c.2023T>G	NM_005341.3:c.2023T>G	XM_005263452.1:c.*2505T>G	XR_244789.1:n.2158T>G	NM_014851.2:c.*4197A>C	XM_005263542.1:c.*4940A>C
BT-20	chr1	6649229	C	G	ZBTB48, ZBTB48, ZBTB48, ZBTB48	p.S313C, p.S675C, p.S675C, p.S675C	7	65	23	6	28.7129	NM_001278647.1:c.2024C>G	NM_001278648.1:c.2024C>G	NM_005341.2:c.2024C>G	NM_005341.3:c.2024C>G	XM_005263452.1:c.*2506C>G	XR_244789.1:n.2159C>G	NM_014851.2:c.*4196G>C	XM_005263542.1:c.*4939G>C
BT-20	chr1	6693030	C	T	THAP3, THAP3	p.R204C, p.R205C	5	14	1	25	57.7778	NM_001195752.1:c.610C>T	NM_001195753.1:c.613C>T	NM_138350.2:c.459+475C>T	NM_138350.3:c.459+475C>T	XM_005263532.1:c.610C>T	NM_018198.3:c.*2705G>A	XM_005263483.1:c.*2705G>A	XM_005263484.1:c.*2705G>A
BT-20	chr1	7887493	T	C	PER3, PER3, PER3, PER3, PER3	p.L828P, p.L835P, p.L835P, p.L827P, p.L516P	0	0	3	67	100	NM_016831.1:c.2480T>C	XM_005263520.1:c.2504T>C	XM_005263521.1:c.2504T>C	XM_005263522.1:c.2501T>C	XM_005263523.1:c.2483T>C	XM_005263524.1:c.2504T>C	XM_005263525.1:c.2504T>C	XM_005263526.1:c.2483T>C	XM_005263527.1:c.2156T>C	XM_005263528.1:c.2153T>C	XM_005263529.1:c.1979T>C	XM_005263530.1:c.1532T>C
BT-20	chr1	7897133	A	G	PER3, PER3, PER3	p.H1158R, p.H1149R, p.H838R	71	114	83	99	49.5913	NM_016831.1:c.3446A>G	XM_005263520.1:c.3473A>G	XM_005263521.1:c.3470A>G	XM_005263522.1:c.3470A>G	XM_005263523.1:c.3452A>G	XM_005263524.1:c.3473A>G	XM_005263525.1:c.3416A>G	XM_005263526.1:c.3395A>G	XM_005263527.1:c.3125A>G	XM_005263528.1:c.3122A>G	XM_005263529.1:c.2948A>G	XM_005263530.1:c.2501A>G
BT-20	chr1	7913430	G	A	UTS2	p.T21M	23	27	17	15	39.0244	NM_006786.3:c.-367C>T	NM_021995.2:c.62C>T
BT-20	chr1	9165685	G	A	GPR157	p.R218C	27	51	16	33	38.5827	NM_024980.4:c.652C>T	XM_005263496.1:c.613C>T	XM_005263497.1:c.598-992C>T
BT-20	chr1	9171238	G	T	GPR157	p.R232S	38	23	22	22	41.9048	NM_024980.4:c.597+97C>A	XM_005263496.1:c.597+97C>A	XM_005263497.1:c.597+97C>A
BT-20	chr1	9324725	C	A	H6PD	p.P725T	17	15	3	11	30.4348	NM_004285.3:c.2173C>A	XM_005263539.1:c.2206C>A	XM_005263540.1:c.2200C>A	XM_005263541.1:c.2194C>A
BT-20	chr1	11106666	T	C	MASP2, MASP2, MASP2, MASP2	p.D120G, p.D120G, p.D120G, p.D120G	32	5	23	16	51.3158	NM_006610.2:c.359A>G	NM_006610.3:c.359A>G	NM_139208.1:c.359A>G	NM_139208.2:c.359A>G
BT-20	chr1	11579470	G	A	PTCHD2, PTCHD2	p.A650T, p.A650T	101	61	119	52	51.3514	NM_020780.1:c.1948G>A	XM_005263486.1:c.1948G>A
BT-20	chr1	11718413	A	C	FBXO44, FBXO44, FBXO44, FBXO44, FBXO44, FBXO44	p.N119H, p.N119H, p.N119H, p.N119H, p.N119H, p.N119H	0	5	0	3	37.5	NM_001014765.1:c.355A>C	NM_033182.5:c.355A>C	NM_183412.2:c.355A>C	NM_183413.2:c.355A>C	XM_005263535.1:c.355A>C	XM_005263536.1:c.355A>C	XM_005263537.1:c.355A>C	XM_005263538.1:c.355A>C	NM_012168.4:c.-4016T>G	NM_012168.5:c.-4016T>G	XR_244788.1:n.-3575T>G
BT-20	chr1	11766424	C	T	C1orf187	p.L37F	7	49	7	30	39.7849	NM_198545.3:c.109C>T
BT-20	chr1	11856378	G	A	MTHFR, MTHFR	p.A245V, p.A222V	67	52	48	34	40.796	NM_005957.3:c.665C>T	NM_005957.4:c.665C>T	XM_005263458.1:c.788C>T	XM_005263459.1:c.734C>T	XM_005263460.1:c.665C>T	XM_005263461.1:c.665C>T	XM_005263462.1:c.665C>T	XM_005263463.1:c.419C>T
BT-20	chr1	11875979	C	A	CLCN6	p.T75K	43	63	31	42	40.7821	NM_001256959.1:c.148-693C>A	NM_001286.2:c.213+11C>A	NM_001286.3:c.213+11C>A	NM_021735.2:c.213+11C>A	NM_021736.2:c.213+11C>A	NM_021737.2:c.213+11C>A	NR_046428.1:n.380+11C>A
BT-20	chr1	12082334	A	T	MIIP	p.K99N	66	55	48	40	42.1053	NM_021933.2:c.297A>T	NM_021933.3:c.297A>T	XM_005263487.1:c.297A>T
BT-20	chr1	12082461	C	T	MIIP	p.P142S	9	87	5	61	40.7407	NM_021933.2:c.424C>T	NM_021933.3:c.424C>T	XM_005263487.1:c.424C>T
BT-20	chr1	12082926	A	G	MIIP	p.K167E	3	0	34	37	95.9459	NM_021933.2:c.499A>G	NM_021933.3:c.499A>G	XM_005263487.1:c.499A>G
BT-20	chr1	12252955	T	G	TNFRSF1B, TNFRSF1B	p.M196R, p.M1R	0	22	2	41	66.1538	NR_039775.1:n.*1116T>G	NM_001066.2:c.587T>G	XR_244793.1:n.692T>G
BT-20	chr1	12253062	G	A	TNFRSF1B, TNFRSF1B	p.E232K, p.E37K	5	0	10	0	66.6667	NR_039775.1:n.*1223G>A	NM_001066.2:c.694G>A	XR_244793.1:n.799G>A
BT-20	chr1	12639289	C	T	DHRS3	p.R164Q	61	5	57	2	47.2	NM_004753.4:c.459+32G>A	XM_005263533.1:c.279+32G>A	XM_005263534.1:c.204+32G>A
BT-20	chr1	12776344	A	T	AADACL3	p.M1L	0	0	46	144	100	NM_001103169.1:c.1A>T	NM_001103170.1:c.-7A>T
BT-20	chr1	12779618	T	C	AADACL3	p.S47P	0	0	39	26	100	NM_001103169.1:c.5-1267T>C	NM_001103170.1:c.139T>C
BT-20	chr1	12820870	T	C	C1orf158	p.F191L	1	0	4	36	97.561	NM_152290.1:c.571T>C	NM_152290.2:c.571T>C
BT-20	chr1	12835868	T	C	PRAMEF12	p.M157T	0	0	117	87	100	NM_001080830.1:c.470T>C
BT-20	chr1	13183032	C	T	LOC440563	p.E281K	112	102	88	94	45.9596	NM_001136561.2:c.841G>A	NM_001136561.1:c.841G>A
BT-20	chr1	13802325	T	C	LRRC38	p.K292E	0	0	40	37	100	NM_001010847.1:c.874A>G	XM_059074.6:c.1217A>G
BT-20	chr1	13940864	C	G	PDPN, PDPN, PDPN, PDPN, PDPN, PDPN	p.A223G, p.A223G, p.A105G, p.A105G, p.A105G, p.A105G	0	0	81	67	100	NM_001006624.1:c.314C>G	NM_001006625.1:c.314C>G	NM_006474.4:c.668C>G	NM_198389.2:c.668C>G	XM_005245723.1:c.314C>G
BT-20	chr1	14143003	A	G	PRDM2	p.Q198R	0	0	5	67	100	NM_001135610.1:c.593A>G	NM_012231.4:c.5118A>G	XM_005245992.1:c.5148A>G	XM_005245993.1:c.5118A>G	XM_005245994.1:c.5115A>G	XM_005245996.1:c.4896A>G	XM_005245997.1:c.4515A>G
BT-20	chr1	15616139	G	A	FHAD1	p.R182H	36	52	47	48	51.9126	NM_052929.1:c.545G>A	XM_005245730.1:c.545G>A	XM_005245731.1:c.545G>A
BT-20	chr1	15639581	A	G	FHAD1, FHAD1	p.I83M, p.I356M	46	25	49	34	53.8961	NM_052929.1:c.1068A>G	XM_005245730.1:c.1068A>G	XM_005245731.1:c.1068A>G
BT-20	chr1	15832543	T	C	CASP9, CASP9, CASP9, CASP9, CASP9	p.Q221R, p.Q65R, p.Q138R, p.Q65R, p.Q221R	0	0	6	5	100	NM_001229.2:c.662A>G	NM_001229.3:c.662A>G	NM_001229.4:c.662A>G	NM_001278054.1:c.419-10596A>G	NM_032996.1:c.419-10596A>G	NM_032996.2:c.413A>G	NM_032996.3:c.413A>G	NR_102732.1:n.965A>G	NR_102733.1:n.767A>G	XM_005246013.1:c.662A>G	XM_005246014.1:c.413A>G	XM_005246015.1:c.194A>G
BT-20	chr1	15850613	G	A	CASP9, CASP9, CASP9	p.A28V, p.A28V, p.A28V	0	0	3	3	100	NM_015291.2:c.-2859G>A	XM_005245797.1:c.-3610G>A	XM_005246050.1:c.-92G>A	NM_001229.2:c.83C>T	NM_001229.3:c.83C>T	NM_001229.4:c.83C>T	NM_001278054.1:c.83C>T	NM_032996.1:c.83C>T	NM_032996.2:c.-118+465C>T	NM_032996.3:c.-118+465C>T	NR_102732.1:n.328C>T	NR_102733.1:n.328C>T	XM_005246013.1:c.83C>T	XM_005246014.1:c.-118+734C>T	XM_005246015.1:c.-444C>T
BT-20	chr1	15909744	C	T	AGMAT	p.R140Q	0	0	39	15	100	NM_024758.3:c.419G>A	NM_024758.4:c.419G>A
BT-20	chr1	15986547	T	C	RSC1A1, RSC1A1	p.F62L, p.F62L	9	12	32	162	90.2326	NM_006511.1:c.184T>C	NM_032341.3:c.*262T>C	NM_032341.4:c.*262T>C	XM_005246017.1:c.1399T>C	XM_005246018.1:c.184T>C	XM_005246019.1:c.*3501T>C
BT-20	chr1	16042766	T	C	PLEKHM2	p.I32T	0	0	31	17	100	NM_015164.2:c.95T>C	XM_005245790.1:c.95T>C	XM_005245791.1:c.-4174T>C
BT-20	chr1	16255644	C	T	SPEN, SPEN	p.A929V, p.A970V	49	41	30	38	43.038	NM_015001.2:c.2909C>T	XM_005245784.1:c.2906C>T	XM_005245785.1:c.2786C>T
BT-20	chr1	16256007	T	C	SPEN, SPEN	p.L1050P, p.L1091P	13	4	22	4	60.4651	NM_015001.2:c.3272T>C	XM_005245784.1:c.3269T>C	XM_005245785.1:c.3149T>C
BT-20	chr1	16259813	A	G	SPEN, SPEN	p.N2319D, p.N2360D	5	26	2	37	55.7143	NM_015001.2:c.7078A>G	XM_005245784.1:c.7075A>G	XM_005245785.1:c.6955A>G
BT-20	chr1	16271180	T	C	ZBTB17	p.K285R	6	15	17	4	50	NM_015001.2:c.*5258T>C	XM_005245784.1:c.*5258T>C	XM_005245785.1:c.*5258T>C	NM_001242884.1:c.824+12A>G	NM_003443.2:c.1070+12A>G	XM_005245985.1:c.1070+12A>G	XM_005245986.1:c.881+12A>G	XM_005245987.1:c.842+12A>G	XM_005245988.1:c.842+12A>G	XM_005245989.1:c.827+12A>G
BT-20	chr1	16344466	C	T	HSPB7, HSPB7, HSPB7	p.R86H, p.R86H, p.R86H	7	17	5	11	40	NM_001042704.1:c.-4100C>T	NM_001257139.1:c.-4100C>T	NM_004070.3:c.-4100C>T	XM_005245732.1:c.-4100C>T	NM_014424.4:c.-8G>A	XM_005245842.1:c.257G>A	XM_005245843.1:c.257G>A	XM_005245844.1:c.257G>A	XM_005245845.1:c.257G>A	XM_005245846.1:c.257G>A	XM_005245847.1:c.337-119G>A
BT-20	chr1	16344494	G	A	HSPB7, HSPB7, HSPB7	p.L77F, p.L77F, p.L77F	3	13	4	19	58.9744	NM_001042704.1:c.-4072G>A	NM_001257139.1:c.-4072G>A	NM_004070.3:c.-4072G>A	XM_005245732.1:c.-4072G>A	NM_014424.4:c.-36C>T	XM_005245842.1:c.229C>T	XM_005245843.1:c.229C>T	XM_005245844.1:c.229C>T	XM_005245845.1:c.229C>T	XM_005245846.1:c.229C>T	XM_005245847.1:c.337-147C>T
BT-20	chr1	16354590	A	T	CLCNKA, CLCNKA, CLCNKA	p.Y315F, p.Y272F, p.Y315F	19	10	14	19	53.2258	NM_001042704.1:c.944A>T	NM_001257139.1:c.815A>T	NM_004070.3:c.944A>T	XM_005245732.1:c.848A>T
BT-20	chr1	16356501	G	A	CLCNKA, CLCNKA, CLCNKA, CLCNKA, CLCNKA	p.A447T, p.A94T, p.A183T, p.A404T, p.A447T	23	2	33	10	63.2353	NM_001042704.1:c.1339G>A	NM_001257139.1:c.1210G>A	NM_004070.3:c.1339G>A	XM_005245732.1:c.1243G>A
BT-20	chr1	16371067	G	T	CLCNKB	p.R27L	2	39	1	27	40.5797	NM_000085.2:c.80G>T	NM_000085.3:c.80G>T	NM_000085.4:c.80G>T	NM_001165945.1:c.-4400G>T	NM_001165945.2:c.-4400G>T	XM_005245733.1:c.80G>T	XM_005245734.1:c.-4456G>T
BT-20	chr1	16380196	T	C	CLCNKB, CLCNKB, CLCNKB, CLCNKB	p.M562T, p.M393T, p.M209T, p.M393T	0	0	162	175	100	NM_182623.2:c.*4736A>G	NM_000085.2:c.1685T>C	NM_000085.3:c.1685T>C	NM_000085.4:c.1685T>C	NM_001165945.1:c.1178T>C	NM_001165945.2:c.1178T>C	XM_005245733.1:c.1685T>C	XM_005245734.1:c.1034T>C
BT-20	chr1	16386447	G	C	FAM131C	p.P123R	0	2	50	33	97.6471	NM_182623.2:c.368C>G	NM_000085.2:c.*3036G>C	NM_000085.3:c.*3036G>C	NM_000085.4:c.*3036G>C	NM_001165945.1:c.*3036G>C	NM_001165945.2:c.*3036G>C	XM_005245733.1:c.*3036G>C	XM_005245734.1:c.*3036G>C
BT-20	chr1	16577908	G	C	FBXO42, FBXO42	p.P378A, p.P471A	33	57	43	64	54.3147	NM_018994.1:c.1411C>G	XM_005245899.1:c.1411C>G
BT-20	chr1	16736132	T	C	SPATA21, SPATA21	p.Q184R, p.Q161R	1	22	4	25	55.7692	NM_198546.1:c.551A>G	XM_005245866.1:c.482A>G	XR_241189.1:n.1635A>G
BT-20	chr1	17248532	A	G	CROCC	p.R7G	0	0	13	10	100	NM_014675.3:c.19A>G
BT-20	chr1	17297200	C	T	CROCC, CROCC, CROCC	p.R244C, p.R1211C, p.R1908C	36	53	39	35	45.3988	NM_001135247.1:c.*4215G>A	NM_001135248.1:c.*4215G>A	NM_002403.3:c.*4215G>A	NM_017459.2:c.*4215G>A	NM_014675.3:c.5722C>T
BT-20	chr1	17312743	C	T	ATP13A2	p.A1072T	0	0	2	18	100	NM_001141973.1:c.3501G>A	NM_001141974.1:c.3214G>A	NM_022089.2:c.3516G>A	XM_005245812.1:c.3319G>A	XM_005245813.1:c.3286G>A	XM_005245814.1:c.3235G>A	XM_005245815.1:c.3229G>A	XM_005245809.1:c.3346G>A	XM_005245810.1:c.3343G>A	XM_005245811.1:c.3331G>A	NM_001135247.1:c.-4776G>A	NM_017459.2:c.-4776G>A
BT-20	chr1	17597403	C	A	PADI3	p.D287E	41	60	23	37	37.2671	NM_016233.2:c.861C>A
BT-20	chr1	17657534	G	A	PADI4, PADI4	p.G55S, p.G55S	2	33	5	20	41.6667	NM_012387.2:c.163G>A
BT-20	chr1	17657616	T	C	PADI4, PADI4	p.V82A, p.V82A	37	53	54	36	50	NM_012387.2:c.245T>C
BT-20	chr1	17660499	G	C	PADI4, PADI4	p.G112A, p.G112A	36	43	24	39	44.3662	NM_012387.2:c.335G>C
BT-20	chr1	17727860	G	A	PADI6	p.V671I	11	16	17	13	52.6316	NM_207421.3:c.2012G>A
BT-20	chr1	17991052	T	C	ARHGEF10L, ARHGEF10L, ARHGEF10L, ARHGEF10L, ARHGEF10L, ARHGEF10L, ARHGEF10L	p.W947R, p.W952R, p.W764R, p.W952R, p.W694R, p.W991R, p.W752R	0	0	7	6	100	NM_001011722.2:c.2854T>C	NM_018125.3:c.2971T>C	XM_005245921.1:c.2971T>C	XM_005245922.1:c.2956T>C	XM_005245923.1:c.2866T>C	XM_005245924.1:c.2857T>C	XM_005245925.1:c.2854T>C	XM_005245926.1:c.2839T>C	XM_005245927.1:c.2305T>C	XM_005245928.1:c.2296T>C	XM_005245929.1:c.2290T>C	XM_005245930.1:c.2080T>C
BT-20	chr1	18023690	A	G	ARHGEF10L, ARHGEF10L, ARHGEF10L, ARHGEF10L, ARHGEF10L, ARHGEF10L, ARHGEF10L	p.I1175V, p.I243V, p.I992V, p.I1180V, p.I922V, p.I1219V, p.I980V	0	0	30	27	100	NM_001011722.2:c.3538A>G	NM_018125.3:c.3655A>G	XM_005245921.1:c.3655A>G	XM_005245922.1:c.3640A>G	XM_005245923.1:c.3550A>G	XM_005245924.1:c.3541A>G	XM_005245925.1:c.3538A>G	XM_005245926.1:c.3523A>G	XM_005245927.1:c.2989A>G	XM_005245928.1:c.2980A>G	XM_005245929.1:c.2974A>G	XM_005245930.1:c.2764A>G
BT-20	chr1	18149510	G	T	ACTL8	p.A3S	11	27	7	24	44.9275	NM_030812.1:c.7G>T	NM_030812.2:c.7G>T	XM_005246004.1:c.7G>T
BT-20	chr1	18807897	C	G	KLHDC7A	p.P141R	29	36	21	45	50.3817	NM_152375.2:c.422C>G	XM_005245739.1:c.422C>G	XM_005245740.1:c.367+55C>G
BT-20	chr1	18807953	C	A	KLHDC7A	p.R160S	15	23	39	12	57.3034	NM_152375.2:c.478C>A	XM_005245739.1:c.478C>A	XM_005245740.1:c.367+111C>A
BT-20	chr1	18808292	C	A	KLHDC7A, KLHDC7A	p.H273N, p.H55N	40	68	38	93	54.8117	NM_152375.2:c.817C>A	XM_005245739.1:c.817C>A	XM_005245740.1:c.388C>A
BT-20	chr1	18808526	A	C	KLHDC7A, KLHDC7A	p.T351P, p.T133P	18	33	18	37	51.8868	NM_152375.2:c.1051A>C	XM_005245739.1:c.1051A>C	XM_005245740.1:c.622A>C
BT-20	chr1	19181015	G	C	TAS1R2	p.R317G	25	11	16	13	44.6154	NM_152232.2:c.949C>G
BT-20	chr1	19181393	T	C	TAS1R2	p.I191V	39	7	20	12	41.0256	NM_152232.2:c.571A>G
BT-20	chr1	19186129	G	C	TAS1R2	p.S9C	22	43	18	26	40.367	NM_152232.2:c.26C>G
BT-20	chr1	19413261	T	A	UBR4, UBR4, UBR4, UBR4, UBR4, UBR4	p.M390L, p.M576L, p.M578L, p.M501L, p.M4867L, p.M531L	34	57	42	67	54.5	NM_020765.2:c.14599A>T	XM_005245798.1:c.14719A>T	XM_005245799.1:c.14716A>T	XM_005245800.1:c.14713A>T	XM_005245801.1:c.14686A>T	XM_005245802.1:c.14719A>T	XM_005245803.1:c.14713A>T	XM_005245804.1:c.14635A>T	XM_005245805.1:c.14614A>T	XM_005245806.1:c.14581A>T	XM_005245807.1:c.14638A>T	XM_005245808.1:c.14599A>T
BT-20	chr1	19565338	C	T	KIAA0090, KIAA0090, KIAA0090, KIAA0090	p.S346N, p.S347N, p.S325N, p.S347N	16	11	14	20	55.7377	XR_132481.1:n.148-1413C>T	NM_001271427.1:c.1037G>A	NM_001271428.1:c.1040G>A	NM_001271429.1:c.974G>A	NM_015047.2:c.1040G>A	XM_005245787.1:c.1040G>A	XM_005245788.1:c.1037G>A	XM_005245789.1:c.974G>A	XR_241186.1:n.1085G>A	XR_241220.1:n.188-1413C>T	NM_015047.1:c.1040G>A
BT-20	chr1	19565344	C	G	KIAA0090, KIAA0090, KIAA0090, KIAA0090	p.S344T, p.S345T, p.S323T, p.S345T	17	11	13	17	51.7241	XR_132481.1:n.148-1407C>G	NM_001271427.1:c.1031G>C	NM_001271428.1:c.1034G>C	NM_001271429.1:c.968G>C	NM_015047.2:c.1034G>C	XM_005245787.1:c.1034G>C	XM_005245788.1:c.1031G>C	XM_005245789.1:c.968G>C	XR_241186.1:n.1079G>C	XR_241220.1:n.188-1407C>G	NM_015047.1:c.1034G>C
BT-20	chr1	19611241	T	C	AKR7A3	p.N215D	37	19	23	24	45.6311	NM_012067.2:c.643A>G
BT-20	chr1	20020994	C	T	TMCO4, TMCO4, TMCO4	p.R478H, p.R438H, p.R478H	5	11	12	10	57.8947	NM_181719.4:c.1433G>A	XM_005245822.1:c.1433G>A	XM_005245823.1:c.1433G>A	XM_005245824.1:c.1433G>A	XM_005245825.1:c.1433G>A	XM_005245826.1:c.1433G>A	XM_005245827.1:c.1313G>A
BT-20	chr1	20442054	T	C	PLA2G2D	p.S80G	0	0	6	33	100	NM_001271814.1:c.185+772A>G	NM_012400.2:c.238A>G	NM_012400.3:c.238A>G
BT-20	chr1	20490518	T	C	PLA2G2C	p.Q140R	0	1	90	131	99.5495	NM_001105572.1:c.419A>G
BT-20	chr1	20501582	G	A	PLA2G2C	p.R36X	0	0	57	16	100	NM_001105572.1:c.106C>T
BT-20	chr1	20671961	G	A	VWA5B1, VWA5B1, VWA5B1	p.R356H, p.R880H, p.R775H	12	0	9	0	42.8571	NM_001039500.2:c.2639G>A	XM_005245741.1:c.2324G>A
BT-20	chr1	20915701	A	C	CDA	p.K27Q	0	0	3	10	100	NM_001785.2:c.79A>C
BT-20	chr1	20972048	G	A	PINK1	p.A12T	0	0	49	2	100	NM_032409.2:c.960-5G>A
BT-20	chr1	20987873	G	C	DDOST, DDOST	p.R8G, p.R8G	0	0	6	11	100	NM_001122819.1:c.*3204C>G	NM_020816.2:c.*3204C>G	XM_005245950.1:c.*2883C>G	XM_005245951.1:c.*2883C>G	XR_241202.1:n.*4923C>G	NM_005216.4:c.22C>G	XM_005245747.1:c.22C>G
BT-20	chr1	21031042	T	C	KIF17, KIF17	p.I341V, p.I341V	28	1	43	1	60.274	NM_001122819.1:c.1021A>G	NM_020816.2:c.1021A>G	XM_005245950.1:c.1021A>G	XM_005245951.1:c.1021A>G	XR_241202.1:n.1084A>G
BT-20	chr1	21221913	C	G	EIF4G3, EIF4G3, EIF4G3, EIF4G3, EIF4G3, EIF4G3	p.C644S, p.C358S, p.C637S, p.C637S, p.C242S, p.C638S	79	126	91	133	52.2145	NM_001198801.1:c.1910G>C	NM_001198802.1:c.1931G>C	NM_003760.3:c.1913G>C	NM_003760.4:c.1913G>C
BT-20	chr1	21795388	A	G	NBPF3, NBPF3, NBPF3	p.Y114C, p.Y58C, p.Y114C	100	111	67	128	48.0296	NM_001256417.1:c.134-1737A>G	NM_001256416.1:c.341A>G	NM_001256416.2:c.341A>G	NM_001256417.2:c.134-1737A>G	NM_032264.2:c.341A>G	NM_032264.3:c.341A>G	NM_032264.4:c.341A>G	NR_046176.1:n.1230A>G	NR_046176.2:n.1268A>G
BT-20	chr1	22141206	A	C	LDLRAD2	p.N134T	0	6	0	3	33.3333	NM_001013693.2:c.401A>C	XM_005245873.1:c.401A>C	XR_241191.1:n.588A>C
BT-20	chr1	22191454	G	A	HSPG2, HSPG2	p.A1503V, p.A1504V	0	0	4	36	100	NM_005529.5:c.4508C>T	XM_005245859.1:c.4985C>T	XM_005245860.1:c.4982C>T	XM_005245861.1:c.4934C>T	XM_005245862.1:c.4562C>T	XM_005245863.1:c.4511C>T	XM_005245864.1:c.4445C>T	XM_005245865.1:c.4985C>T
BT-20	chr1	22206649	T	C	HSPG2, HSPG2	p.N765S, p.N766S	5	1	68	57	95.4198	NM_005529.5:c.2294A>G	XM_005245859.1:c.2348A>G	XM_005245860.1:c.2345A>G	XM_005245861.1:c.2297A>G	XM_005245862.1:c.2348A>G	XM_005245863.1:c.2297A>G	XM_005245864.1:c.1808A>G	XM_005245865.1:c.2348A>G
BT-20	chr1	22207235	T	C	HSPG2, HSPG2	p.M638V, p.M639V	0	0	20	55	100	NM_005529.5:c.1912A>G	XM_005245859.1:c.1966A>G	XM_005245860.1:c.1963A>G	XM_005245861.1:c.1915A>G	XM_005245862.1:c.1966A>G	XM_005245863.1:c.1915A>G	XM_005245864.1:c.1426A>G	XM_005245865.1:c.1966A>G
BT-20	chr1	22216574	C	A	HSPG2	p.G57V	3	0	22	66	96.7033	NM_005529.5:c.474G>T	XM_005245859.1:c.474G>T	XM_005245860.1:c.474G>T	XM_005245861.1:c.474G>T	XM_005245862.1:c.474G>T	XM_005245863.1:c.474G>T	XM_005245864.1:c.-16G>T	XM_005245865.1:c.474G>T
BT-20	chr1	22307538	C	T	CELA3B	p.R79W	10	2	44	32	86.3636	NM_007352.2:c.235C>T
BT-20	chr1	22336277	C	G	CELA3A	p.A241G	0	1	32	37	98.5714	NM_005747.3:c.722C>G	NM_005747.4:c.722C>G
BT-20	chr1	22835677	A	G	ZBTB40, ZBTB40, ZBTB40, ZBTB40	p.Y224C, p.Y595C, p.Y483C, p.Y595C	41	56	48	68	54.4601	NM_001083621.1:c.1784A>G	NM_014870.3:c.1784A>G
BT-20	chr1	22915858	C	T	EPHA8	p.L492F	31	97	27	79	45.2991	NM_001006943.1:c.1474C>T	NM_020526.3:c.1315+159C>T
BT-20	chr1	23418153	C	T	LUZP1, LUZP1, LUZP1, LUZP1	p.D868N, p.D868N, p.D868N, p.D868N	48	36	35	37	46.1538	NM_001142546.1:c.2602G>A	NM_033631.3:c.2602G>A	XM_005245991.1:c.2602G>A
BT-20	chr1	23419374	G	T	LUZP1, LUZP1, LUZP1, LUZP1	p.Q461K, p.Q461K, p.Q461K, p.Q461K	5	31	5	21	41.9355	NM_001142546.1:c.1381C>A	NM_033631.3:c.1381C>A	XM_005245991.1:c.1381C>A
BT-20	chr1	23419383	C	T	LUZP1, LUZP1, LUZP1, LUZP1	p.G458S, p.G458S, p.G458S, p.G458S	4	32	3	22	40.9836	NM_001142546.1:c.1372G>A	NM_033631.3:c.1372G>A	XM_005245991.1:c.1372G>A
BT-20	chr1	23710805	A	G	TCEA3	p.Y127H	1	1	72	69	98.6014	NM_003196.1:c.1038+34T>C	XM_005245980.1:c.1009T>C	XM_005245981.1:c.975+34T>C
BT-20	chr1	23847464	C	A	E2F2	p.Q226H	21	13	28	16	56.4103	NM_004091.2:c.678G>T	NM_004091.3:c.678G>T	XM_005245748.1:c.114G>T	XM_005245749.1:c.90G>T	XR_241225.1:n.-958C>A
BT-20	chr1	23885498	T	C	ID3	p.T105A	29	55	41	38	48.4663	NM_002167.3:c.313A>G	NM_002167.4:c.313A>G
BT-20	chr1	24180962	T	C	FUCA1	p.Q286R	33	28	50	45	60.8974	NM_000147.3:c.857A>G	NM_000147.4:c.857A>G	XM_005245821.1:c.482A>G
BT-20	chr1	24201162	G	A	CNR2, CNR2	p.H316Y, p.H316Y	13	65	10	93	56.9061	NM_001841.2:c.946C>T	XM_005245736.1:c.946C>T	XM_005245737.1:c.946C>T	XM_005245738.1:c.946C>T
BT-20	chr1	24409191	C	T	MYOM3, MYOM3, MYOM3	p.G662R, p.G319R, p.G662R	1	0	8	25	97.0588	NM_152372.3:c.1984G>A
BT-20	chr1	24416059	T	C	MYOM3, MYOM3, MYOM3, MYOM3	p.D185G, p.D528G, p.D185G, p.D528G	0	0	3	26	100	NM_152372.3:c.1583A>G
BT-20	chr1	24419496	A	G	MYOM3, MYOM3, MYOM3, MYOM3	p.M1T, p.M344T, p.M1T, p.M344T	6	25	10	12	41.5094	NM_152372.3:c.1031T>C
BT-20	chr1	24421474	G	A	MYOM3, MYOM3	p.T266M, p.T266M	9	26	16	33	58.3333	NM_152372.3:c.797C>T
BT-20	chr1	24421950	C	G	MYOM3, MYOM3	p.D258H, p.D258H	10	73	18	50	45.0331	NM_152372.3:c.772G>C
BT-20	chr1	24690764	T	A	GRHL3	p.M595K	5	13	1	30	63.2653	NM_001199012.1:c.738-3233A>T	NM_001199013.1:c.738-3233A>T	NM_001199014.1:c.462-3233A>T	NM_178122.4:c.597-3233A>T	XM_005246027.1:c.597-3233A>T	XM_005246028.1:c.462-3233A>T	NM_178122.3:c.597-3233A>T	NM_198174.2:c.1784T>A
BT-20	chr1	24718079	C	A	C1orf201, C1orf201	p.S54I, p.S54I	0	0	5	70	100	NM_001199012.1:c.161G>T	NM_001199013.1:c.161G>T	NM_001199014.1:c.-116G>T	NM_178122.4:c.49-7586G>T	XM_005246027.1:c.49-7586G>T	XM_005246028.1:c.-116G>T	NM_178122.3:c.49-7586G>T
BT-20	chr1	24861704	G	A	RCAN3, RCAN3	p.R106Q, p.R164Q	2	11	3	9	48	NM_001251977.1:c.663G>A	NM_001251978.1:c.663G>A	NM_001251979.1:c.663G>A	NM_001251980.1:c.633G>A	NM_001251981.1:c.489G>A	NM_001251982.1:c.491G>A	NM_001251983.1:c.288G>A	NM_001251984.1:c.288G>A	NM_001251985.1:c.317G>A	NM_013441.2:c.663G>A	NM_013441.3:c.663G>A	XR_108374.1:n.*1434C>T	XR_108375.1:n.*1434C>T
BT-20	chr1	26357656	C	A	EXTL1	p.H379N	15	20	2	15	32.6923	NM_004455.2:c.1135C>A	XM_005245779.1:c.1027C>A	XR_241227.1:n.-2981G>T	XR_241228.1:n.-2981G>T	XR_241229.1:n.-406G>T
BT-20	chr1	26385003	T	C	TRIM63	p.K237E	12	21	13	24	52.8571	NM_032588.2:c.709A>G	NM_032588.3:c.709A>G	XM_005246020.1:c.625A>G
BT-20	chr1	26517267	A	G	CATSPER4	p.H50R	1	13	5	14	57.5758	NM_198137.1:c.149A>G	NM_006314.2:c.*1228A>G	NR_023345.1:n.*892A>G
BT-20	chr1	26517794	A	G	CATSPER4	p.Q77R	25	6	27	15	57.5342	NM_198137.1:c.230A>G	NM_006314.2:c.*1755A>G	NR_023345.1:n.*1419A>G
BT-20	chr1	26520292	G	T	CATSPER4	p.L124F	9	21	3	13	34.7826	NM_198137.1:c.372G>T	NM_006314.2:c.*4253G>T	NR_023345.1:n.*3917G>T
BT-20	chr1	26526439	A	G	CATSPER4, CATSPER4	p.I293V, p.I115V	50	36	41	25	43.4211	NM_198137.1:c.877A>G
BT-20	chr1	26527951	G	A	CATSPER4, CATSPER4	p.D436N, p.D258N	17	38	8	40	46.6019	NM_198137.1:c.1306G>A
BT-20	chr1	26610891	A	C	UBXN11, UBXN11, UBXN11, UBXN11, UBXN11	p.L279R, p.L192R, p.L279R, p.L70R, p.L312R	0	0	0	58	100	NM_031286.3:c.*3277A>C	NM_001077262.1:c.575T>G	NM_145345.2:c.836T>G	NM_183008.2:c.935T>G	XM_005246030.1:c.836T>G	XM_005246031.1:c.821T>G	XM_005246032.1:c.821T>G	XM_005246033.1:c.821T>G	XM_005246034.1:c.710T>G	XM_005246035.1:c.710T>G	XM_005246036.1:c.461T>G	XM_005246037.1:c.461T>G	XM_005246038.1:c.209T>G	XM_005246039.1:c.161T>G
BT-20	chr1	26646726	A	G	CD52	p.N40S	0	0	42	51	100	NM_001803.2:c.119A>G	NM_001039775.2:c.*1733T>C	NM_001039775.3:c.*1733T>C	XM_005245918.1:c.*1733T>C	NM_145345.2:c.-2337T>C
BT-20	chr1	26646730	A	G	CD52	p.I41M	0	3	42	46	96.7033	NM_001803.2:c.123A>G	NM_001039775.2:c.*1729T>C	NM_001039775.3:c.*1729T>C	XM_005245918.1:c.*1729T>C	NM_145345.2:c.-2341T>C
BT-20	chr1	26671084	G	T	AIM1L	p.P689T	1	2	2	5	70	NM_001039775.2:c.-1071C>A	NM_001039775.3:c.2065C>A	XM_005245918.1:c.2065C>A
BT-20	chr1	26671248	A	G	AIM1L	p.V634A	41	4	31	0	40.7895	NM_001039775.2:c.-1235T>C	NM_001039775.3:c.1901T>C	XM_005245918.1:c.1901T>C
BT-20	chr1	26672940	G	A	AIM1L	p.T70I	57	76	64	54	47.012	NM_001039775.2:c.-2927C>T	NM_001039775.3:c.209C>T	XM_005245918.1:c.209C>T
BT-20	chr1	26673076	G	A	AIM1L	p.R25W	39	61	29	62	47.644	NM_001039775.2:c.-3063C>T	NM_001039775.3:c.73C>T	XM_005245918.1:c.73C>T
BT-20	chr1	26673108	C	T	AIM1L	p.R14Q	17	63	13	64	49.0446	NM_001039775.2:c.-3095G>A	NM_001039775.3:c.41G>A	XM_005245918.1:c.41G>A
BT-20	chr1	26786627	G	A	DHDDS, DHDDS, DHDDS, DHDDS, DHDDS	p.V253M, p.V214M, p.V253M, p.V160M, p.V219M	38	41	45	46	53.5294	NM_001243565.1:c.640G>A	NM_001243564.1:c.655G>A	NM_024887.2:c.757G>A	NM_024887.3:c.757G>A	NM_205861.1:c.757G>A	NM_205861.2:c.757G>A	XM_005246003.1:c.*9G>A	XR_241231.1:n.*2628C>T
BT-20	chr1	27210721	T	C	GPN2	p.R264G	3	75	4	54	42.6471	NM_018066.3:c.790A>G	XR_241192.1:n.1002A>G
BT-20	chr1	27677409	G	A	SYTL1, SYTL1, SYTL1	p.G377D, p.G365D, p.G377D	19	5	15	4	44.186	NM_004672.3:c.*4473C>T	XM_005246029.1:c.*4473C>T	NM_001193308.1:c.1130G>A	NM_032872.1:c.1094G>A	NM_032872.2:c.1094G>A	XM_005246021.1:c.1283G>A	XM_005246022.1:c.1226G>A
BT-20	chr1	27679797	A	G	SYTL1, SYTL1, SYTL1	p.Q456R, p.Q444R, p.Q456R	15	2	13	1	45.1613	NM_004672.3:c.*2085T>C	XM_005246029.1:c.*2085T>C	NM_001193308.1:c.1367A>G	NM_032872.1:c.1331A>G	NM_032872.2:c.1331A>G	XM_005246021.1:c.1520A>G	XM_005246022.1:c.1463A>G
BT-20	chr1	27688633	G	A	MAP3K6, MAP3K6	p.T447I, p.T455I	8	24	2	22	42.8571	NM_004672.3:c.1364C>T	XM_005246029.1:c.1340C>T	XR_241205.1:n.1834C>T
BT-20	chr1	27875640	T	C	AHDC1, AHDC1, AHDC1	p.K996R, p.K996R, p.K996R	8	0	7	0	46.6667	NM_001029882.2:c.2987A>G	XM_005245850.1:c.2987A>G	XM_005245848.1:c.2987A>G	XM_005245849.1:c.2987A>G	XM_005245851.1:c.2987A>G	XM_005245852.1:c.2987A>G	XM_005245853.1:c.2987A>G
BT-20	chr1	27875824	C	T	AHDC1, AHDC1, AHDC1	p.A935T, p.A935T, p.A935T	0	0	9	57	100	NM_001029882.2:c.2803G>A	XM_005245850.1:c.2803G>A	XM_005245848.1:c.2803G>A	XM_005245849.1:c.2803G>A	XM_005245851.1:c.2803G>A	XM_005245852.1:c.2803G>A	XM_005245853.1:c.2803G>A
BT-20	chr1	28209366	A	G	C1orf38, C1orf38, C1orf38	p.K315E, p.K511E, p.K382E	53	95	33	74	41.9608	NM_001039477.1:c.236-2440A>G	NM_001105556.1:c.1531A>G	NM_004848.2:c.647-2440A>G	XM_005246040.1:c.1144A>G	XM_005246041.1:c.1120A>G	XM_005246042.1:c.943A>G
BT-20	chr1	28564279	A	G	ATPIF1	p.R63G	30	24	39	37	58.4615	NM_016311.3:c.180-69A>G	NM_016311.4:c.180-69A>G	NM_178190.1:c.187A>G	NM_178190.2:c.187A>G	NM_178191.1:c.*1312A>G	NM_178191.2:c.*1312A>G	NM_014280.2:c.-4770T>C
BT-20	chr1	28800380	C	A	PHACTR4, PHACTR4, PHACTR4	p.L364I, p.L390I, p.L380I	0	15	1	9	40	NM_001048183.1:c.1138C>A	NM_023923.3:c.1168C>A	XM_005245970.1:c.1192C>A	XM_005245971.1:c.1168C>A	XM_005245972.1:c.1162C>A	XM_005245973.1:c.1162C>A	XM_005245974.1:c.1159C>A	XM_005245975.1:c.1090C>A	XM_005245976.1:c.1090C>A
BT-20	chr1	29138975	G	T	OPRD1	p.C27F	0	0	10	4	100	NM_000911.3:c.80G>T
BT-20	chr1	29475341	C	T	SRSF4	p.G356S	0	0	29	0	100	NM_005626.4:c.1066G>A
BT-20	chr1	29475394	C	G	SRSF4	p.G338A	0	0	28	2	100	NM_005626.4:c.1013G>C
BT-20	chr1	29475648	T	G	SRSF4, SRSF4	p.K152Q, p.E253D	0	0	20	16	100	NM_005626.4:c.759A>C
BT-20	chr1	29542637	A	G	MECR, MECR, MECR, MECR	p.F20L, p.F20L, p.F96L, p.F96L	0	0	2	60	100	NM_001024732.1:c.58T>C	NM_016011.2:c.286T>C	XM_005245885.1:c.370T>C	XM_005245886.1:c.58T>C	XM_005245887.1:c.58T>C	XM_005245888.1:c.58T>C	XM_005245889.1:c.58T>C	XM_005245890.1:c.286T>C
BT-20	chr1	29631909	A	G	PTPRU, PTPRU, PTPRU, PTPRU	p.N930S, p.N940S, p.N930S, p.N930S	0	2	5	5	83.3333	NM_001195001.1:c.2789A>G	NM_005704.3:c.2819A>G	NM_005704.4:c.2819A>G	NM_133177.2:c.2789A>G	NM_133177.3:c.2789A>G	NM_133178.2:c.2789A>G	NM_133178.3:c.2789A>G	XM_005245710.1:c.2819A>G
BT-20	chr1	32084904	C	T	HCRTR1	p.A11V	9	23	7	18	43.8596	NM_001525.2:c.111C>T	XM_005270789.1:c.111C>T	XM_005270790.1:c.32C>T
BT-20	chr1	32092525	A	G	HCRTR1, HCRTR1	p.I408V, p.I408V	31	15	26	11	44.5783	NM_001525.2:c.1222A>G	XM_005270789.1:c.1222A>G	XM_005270790.1:c.830-399A>G	NM_012392.2:c.*3689T>C	NM_012392.3:c.*3689T>C	NR_033686.1:n.*2938T>C	NR_033688.1:n.*2938T>C
BT-20	chr1	32124097	C	G	COL16A1, COL16A1	p.G1338R, p.G1136R	56	5	30	1	33.6957	NM_001856.3:c.4012G>C	XM_005270481.1:c.3964G>C	XM_005270482.1:c.3835G>C
BT-20	chr1	32165495	G	T	COL16A1, COL16A1	p.T62K, p.T62K	25	26	14	34	48.4848	NM_001856.3:c.185C>A	XM_005270481.1:c.185C>A	XM_005270482.1:c.8C>A	XM_005270483.1:c.185C>A
BT-20	chr1	32279629	G	A	SPOCD1, SPOCD1	p.R436W, p.R436W	0	0	2	0	100	NM_144569.4:c.1306C>T	XM_005271313.1:c.1306C>T
BT-20	chr1	32280610	T	C	SPOCD1, SPOCD1	p.T109A, p.T109A	0	0	41	43	100	NM_144569.4:c.325A>G	XM_005271313.1:c.325A>G
BT-20	chr1	33065947	G	C	ZBTB8A	p.G418A	0	1	99	88	99.4681	NM_001040441.1:c.1253G>C	XM_005271140.1:c.1253G>C	XM_005271141.1:c.1253G>C	XM_005271142.1:c.*49G>C
BT-20	chr1	33160878	C	T	SYNC, SYNC	p.R274Q, p.R274Q	2	1	208	42	98.8142	NM_001161708.1:c.821G>A	NM_030786.2:c.821G>A
BT-20	chr1	33161212	T	C	SYNC, SYNC	p.M163V, p.M163V	1	0	32	25	98.2759	NM_001161708.1:c.487A>G	NM_030786.2:c.487A>G
BT-20	chr1	33820134	C	T	PHC2, PHC2, PHC2	p.V447M, p.V475M, p.V476M	23	7	6	11	36.1702	XR_246312.1:n.389+4086C>T	NM_004427.3:c.-4987G>A	NM_198040.2:c.1423G>A	XM_005270567.1:c.241G>A	XM_005270572.1:c.-5042G>A	XM_005270573.1:c.-238G>A	XM_005270574.1:c.-5042G>A
BT-20	chr1	33957152	T	G	ZSCAN20, ZSCAN20, ZSCAN20	p.Y378D, p.Y432D, p.Y432D	0	0	64	20	100	NM_145238.3:c.1294T>G	XM_005271171.1:c.1294T>G
BT-20	chr1	34038214	T	C	CSMD2, CSMD2	p.M2552V, p.M2554V	62	47	49	35	43.5233	NM_052896.3:c.7660A>G	XM_005270417.1:c.7654A>G
BT-20	chr1	34238283	T	C	CSMD2, CSMD2	p.H578R, p.H538R	28	41	44	50	57.6687	NM_052896.3:c.1613A>G	XM_005270417.1:c.1733A>G
BT-20	chr1	34330067	A	C	HMGB4, HMGB4, HMGB4	p.E92A, p.E92A, p.E18A	1	0	29	47	98.7013	NM_052896.3:c.801-17470T>G	XM_005270417.1:c.921-17470T>G	NR_038372.1:n.-4490A>C	NM_001008728.1:c.53A>C	NM_145205.3:c.275A>C	NM_145205.4:c.275A>C	NR_033264.1:n.303A>C
BT-20	chr1	34663208	C	G	C1orf94, C1orf94	p.Q235E, p.Q45E	3	1	3	4	63.6364	NM_001134734.1:c.703C>G	NM_032884.3:c.133C>G
BT-20	chr1	34663411	C	G	C1orf94, C1orf94	p.D302E, p.D112E	41	25	34	16	43.1034	NM_001134734.1:c.906C>G	NM_032884.3:c.336C>G
BT-20	chr1	35260202	G	A	GJA4, GJA4, GJA4, GJA4	p.V130I, p.V130I, p.V206I, p.V130I	3	2	6	4	66.6667	XM_002342072.1:c.-1571C>T	NM_002060.2:c.388G>A	XM_005270750.1:c.388G>A
BT-20	chr1	35562965	G	A	ZMYM1, ZMYM1, ZMYM1, ZMYM1	p.V73M, p.V73M, p.V73M, p.V73M	0	0	32	29	100	NM_024772.3:c.217G>A	XM_005271214.1:c.217G>A	XM_005271215.1:c.217G>A	XM_005271216.1:c.217G>A	XM_005271217.1:c.217G>A	XM_005271218.1:c.-9G>A	XM_005271219.1:c.-9G>A	XM_005271220.1:c.-4941G>A	XM_005271221.1:c.-355G>A
BT-20	chr1	35563206	C	G	ZMYM1	p.T153S	0	0	13	43	100	NM_024772.3:c.419+39C>G	XM_005271214.1:c.419+39C>G	XM_005271215.1:c.419+39C>G	XM_005271216.1:c.419+39C>G	XM_005271217.1:c.419+39C>G	XM_005271218.1:c.194+39C>G	XM_005271219.1:c.194+39C>G	XM_005271220.1:c.-4700C>G	XM_005271221.1:c.-153+39C>G
BT-20	chr1	36752433	C	T	THRAP3, THRAP3, THRAP3	p.A201V, p.A201V, p.A201V	0	4	91	108	98.0296	NM_005119.3:c.602C>T	XM_005271372.1:c.-2225C>T	XM_005271370.1:c.602C>T	XM_005271371.1:c.-1161C>T	XR_246308.1:n.606C>T
BT-20	chr1	38027796	A	C	DNALI1	p.K253Q	16	25	29	21	54.9451	NM_003462.3:c.757A>C	XM_005271172.1:c.313A>C	NM_013285.2:c.*4660T>G
BT-20	chr1	38227086	A	T	EPHA10, EPHA10	p.F281I, p.F281I	24	1	21	3	48.9796	NM_001099439.1:c.841T>A	NM_173641.2:c.841T>A
BT-20	chr1	38338795	A	G	INPP5B, INPP5B, INPP5B	p.M501T, p.M665T, p.M606T	0	0	33	45	100	NM_005540.2:c.1994T>C	XM_005270833.1:c.1988T>C	XM_005270834.1:c.1994T>C	XM_005270835.1:c.1994T>C	XM_005270836.1:c.1502T>C
BT-20	chr1	39835817	A	G	MACF1, MACF1, MACF1, MACF1, MACF1, MACF1	p.M2290V, p.M1377V, p.M2290V, p.M2198V, p.M2290V, p.M2792V	9	17	13	18	54.386	NM_012090.3:c.6868A>G	NM_012090.4:c.6868A>G	NM_012090.5:c.6868A>G	NM_033044.2:c.8374A>G	NM_033044.3:c.8374A>G	XM_005270694.1:c.13549A>G	XM_005270695.1:c.13549A>G	XM_005270696.1:c.13549A>G	XM_005270697.1:c.13549A>G	XM_005270698.1:c.13549A>G	XM_005270699.1:c.13039A>G	XM_005270700.1:c.7348A>G
BT-20	chr1	39908506	G	A	MACF1, MACF1, MACF1	p.A4347T, p.A4350T, p.A4852T	50	67	45	45	43.4783	NM_012090.3:c.13048G>A	NM_012090.4:c.13048G>A	NM_012090.5:c.13048G>A	NM_033044.2:c.14554G>A	NM_033044.3:c.14554G>A	XM_005270694.1:c.19729G>A	XM_005270695.1:c.19729G>A	XM_005270696.1:c.19729G>A	XM_005270697.1:c.19729G>A	XM_005270698.1:c.19729G>A	XM_005270699.1:c.19219G>A	XM_005270700.1:c.13138G>A
BT-20	chr1	39914363	G	C	MACF1, MACF1, MACF1	p.S4667T, p.S4670T, p.S5172T	20	34	24	27	48.5714	NM_012090.3:c.14009G>C	NM_012090.4:c.14009G>C	NM_012090.5:c.14009G>C	NM_033044.2:c.15515G>C	NM_033044.3:c.15515G>C	XM_005270694.1:c.20690G>C	XM_005270695.1:c.20690G>C	XM_005270696.1:c.20690G>C	XM_005270697.1:c.20690G>C	XM_005270698.1:c.20690G>C	XM_005270699.1:c.20180G>C	XM_005270700.1:c.14099G>C
BT-20	chr1	40098328	T	C	HEYL, HEYL	p.H47R, p.H19R	0	0	1	16	100	NM_014571.3:c.140A>G	XM_005270745.1:c.56A>G
BT-20	chr1	40363054	G	C	MYCL1, MYCL1	p.T392S, p.T362S	0	0	51	144	100	NM_001033081.1:c.1085C>G	NM_001033082.1:c.1085C>G	NM_005376.3:c.*3432C>G	NM_001033081.2:c.1085C>G	NM_001033082.2:c.1175C>G	NM_005376.4:c.*3432C>G	XM_005270887.1:c.644C>G	XM_002342093.1:c.-461G>C
BT-20	chr1	40533315	T	G	CAP1, CAP1, CAP1, CAP1, CAP1	p.I245S, p.I245S, p.I245S, p.I245S, p.I162S	0	1	0	44	97.7778	NM_001105530.1:c.734T>G	NM_006367.3:c.734T>G	XM_005270370.1:c.734T>G	XM_005270367.1:c.734T>G	XM_005270368.1:c.734T>G	XM_005270369.1:c.734T>G	XM_005270371.1:c.731T>G	XM_005270372.1:c.731T>G	XM_005270373.1:c.731T>G	XM_005270374.1:c.731T>G	XM_005270375.1:c.731T>G
BT-20	chr1	40533320	T	G	CAP1, CAP1, CAP1, CAP1, CAP1	p.C247G, p.C247G, p.C247G, p.C247G, p.C164G	0	0	0	50	100	NM_001105530.1:c.739T>G	NM_006367.3:c.739T>G	XM_005270370.1:c.739T>G	XM_005270367.1:c.739T>G	XM_005270368.1:c.739T>G	XM_005270369.1:c.739T>G	XM_005270371.1:c.736T>G	XM_005270372.1:c.736T>G	XM_005270373.1:c.736T>G	XM_005270374.1:c.736T>G	XM_005270375.1:c.736T>G
BT-20	chr1	40533326	T	G	CAP1, CAP1, CAP1, CAP1, CAP1	p.Y249D, p.Y249D, p.Y249D, p.Y249D, p.Y166D	0	0	0	49	100	NM_001105530.1:c.745T>G	NM_006367.3:c.745T>G	XM_005270370.1:c.745T>G	XM_005270367.1:c.745T>G	XM_005270368.1:c.745T>G	XM_005270369.1:c.745T>G	XM_005270371.1:c.742T>G	XM_005270372.1:c.742T>G	XM_005270373.1:c.742T>G	XM_005270374.1:c.742T>G	XM_005270375.1:c.742T>G
BT-20	chr1	40533347	T	G	CAP1, CAP1, CAP1, CAP1, CAP1	p.S256A, p.S256A, p.S256A, p.S256A, p.S173A	0	0	0	52	100	NM_001105530.1:c.766T>G	NM_006367.3:c.766T>G	XM_005270370.1:c.766T>G	XM_005270367.1:c.766T>G	XM_005270368.1:c.766T>G	XM_005270369.1:c.766T>G	XM_005270371.1:c.763T>G	XM_005270372.1:c.763T>G	XM_005270373.1:c.763T>G	XM_005270374.1:c.763T>G	XM_005270375.1:c.763T>G
BT-20	chr1	40705427	C	G	RLF, RLF	p.Q1685E, p.Q1376E	27	34	15	33	44.0367	NM_012421.3:c.5053C>G
BT-20	chr1	40960619	G	A	ZNF642, ZNF642, ZNF642	p.E157K, p.E157K, p.E158K	39	135	26	118	45.283	NM_198494.2:c.469G>A	XM_005270808.1:c.472G>A	XM_005270809.1:c.472G>A	XM_005270810.1:c.472G>A
BT-20	chr1	40980731	G	T	DEM1, DEM1, DEM1, DEM1	p.G172V, p.G172V, p.G172V, p.G172V	3	2	111	93	97.6077	NM_022774.1:c.515G>T	XM_005271125.1:c.515G>T	XM_005271126.1:c.515G>T	XM_005271127.1:c.515G>T	XM_005271128.1:c.515G>T	XM_005271129.1:c.515G>T
BT-20	chr1	41013073	T	A	ZNF684	p.C360S	81	52	100	56	53.9792	NM_152373.2:c.1078T>A	NM_152373.3:c.1078T>A	XM_005270455.1:c.1078T>A	XM_005270456.1:c.1078T>A
BT-20	chr1	41978566	T	G	HIVEP3, HIVEP3	p.D2109A, p.D2109A	0	0	5	1	100	NM_001127714.1:c.6326A>C	NM_001127714.2:c.6326A>C	NM_024503.3:c.6326A>C	NM_024503.4:c.6326A>C
BT-20	chr1	41978825	C	G	HIVEP3, HIVEP3	p.A2023P, p.A2023P	0	0	53	75	100	NM_001127714.1:c.6067G>C	NM_001127714.2:c.6067G>C	NM_024503.3:c.6067G>C	NM_024503.4:c.6067G>C
BT-20	chr1	42047300	A	T	HIVEP3, HIVEP3	p.S1057T, p.S1057T	89	112	91	102	48.9848	NM_001127714.1:c.3169T>A	NM_001127714.2:c.3169T>A	NM_024503.3:c.3169T>A	NM_024503.4:c.3169T>A
BT-20	chr1	42048745	T	C	HIVEP3, HIVEP3	p.H575R, p.H575R	0	0	22	82	100	NM_001127714.1:c.1724A>G	NM_001127714.2:c.1724A>G	NM_024503.3:c.1724A>G	NM_024503.4:c.1724A>G
BT-20	chr1	42049238	C	T	HIVEP3, HIVEP3	p.A411T, p.A411T	21	45	34	63	59.5092	NM_001127714.1:c.1231G>A	NM_001127714.2:c.1231G>A	NM_024503.3:c.1231G>A	NM_024503.4:c.1231G>A
BT-20	chr1	42050366	C	T	HIVEP3, HIVEP3	p.V35I, p.V35I	40	47	14	46	40.8163	NM_001127714.1:c.103G>A	NM_001127714.2:c.103G>A	NM_024503.3:c.103G>A	NM_024503.4:c.103G>A
BT-20	chr1	42630364	G	A	GUCA2A	p.S7F	3	2	57	64	96.0317	NM_033553.2:c.20C>T
BT-20	chr1	42693597	A	G	FOXJ3, FOXJ3, FOXJ3, FOXJ3	p.V162A, p.V162A, p.V162A, p.V162A	0	1	172	143	99.6835	NM_001198850.1:c.485T>C	NM_001198851.1:c.485T>C	NM_001198852.1:c.485T>C	NM_014947.3:c.485T>C	NM_014947.4:c.485T>C	XM_005270631.1:c.512T>C	XM_005270632.1:c.509T>C	XM_005270633.1:c.512T>C
BT-20	chr1	42898843	A	G	ZMYND12, ZMYND12	p.F206L, p.F316L	54	0	73	3	58.4615	NM_001146192.1:c.616T>C	NM_032257.3:c.946T>C	NM_032257.4:c.946T>C
BT-20	chr1	43296118	G	A	ERMAP	p.R61Q	34	42	38	27	46.0993	NM_001017922.1:c.-2G>A	NM_018538.3:c.-2G>A	XM_005270415.1:c.182G>A	XM_005270416.1:c.1-2G>A
BT-20	chr1	43296195	C	T	ERMAP, ERMAP, ERMAP	p.H87Y, p.H26Y, p.H26Y	21	35	21	47	54.8387	NM_001017922.1:c.76C>T	NM_018538.3:c.76C>T	XM_005270415.1:c.259C>T	XM_005270416.1:c.76C>T
BT-20	chr1	43688550	T	C	WDR65	p.I863T	26	24	8	11	27.5362	XM_003118966.1:c.251T>C	NM_001195831.1:c.2588T>C	NM_001195831.2:c.2588T>C	XM_005270520.1:c.2588T>C	XM_005270521.1:c.2375T>C
BT-20	chr1	43886494	C	T	SZT2	p.P446S	41	25	42	39	55.102	NM_015284.3:c.1336C>T	XM_005270686.1:c.1399C>T	NM_015284.2:c.-2765C>T
BT-20	chr1	43917946	A	G	HYI, HYI, HYI, HYI, HYI	p.I46T, p.I119T, p.I144T, p.I46T, p.I119T	66	44	43	25	38.2022	NM_001190880.1:c.356T>C	NM_001190880.2:c.356T>C	NM_001243526.1:c.431T>C	NM_031207.2:c.137T>C	NM_031207.4:c.356T>C	NM_031207.5:c.356T>C	XM_005271240.1:c.329T>C	XM_005271239.1:c.431T>C	NM_015284.2:c.*1795A>G	NM_015284.3:c.*1795A>G	XM_005270686.1:c.*1795A>G	XM_005270687.1:c.*1795A>G	XM_005270688.1:c.*1795A>G
BT-20	chr1	43919081	T	C	HYI, HYI, HYI, HYI	p.Y23C, p.Y96C, p.Y23C, p.Y96C	15	15	10	6	34.7826	NM_001190880.1:c.287A>G	NM_001190880.2:c.287A>G	NM_001243526.1:c.284+3A>G	NM_031207.2:c.68A>G	NM_031207.4:c.287A>G	NM_031207.5:c.287A>G	XM_005271240.1:c.284+3A>G	XM_005271239.1:c.284+3A>G	NM_015284.2:c.*2930T>C	NM_015284.3:c.*2930T>C	XM_005270686.1:c.*2930T>C	XM_005270687.1:c.*2930T>C	XM_005270688.1:c.*2930T>C
BT-20	chr1	44137257	C	A	KDM4A	p.A482E	17	17	20	23	55.8442	NM_014663.2:c.1445C>A	XM_005271354.1:c.1445C>A	XM_005271355.1:c.1445C>A	XM_005271356.1:c.1172C>A
BT-20	chr1	44290530	A	G	ST3GAL3, ST3GAL3, ST3GAL3	p.T97A, p.T113A, p.T128A	14	19	1	19	37.7358	NM_001270459.1:c.209+9925A>G	NM_001270460.1:c.209+9925A>G	NM_001270461.1:c.161+9925A>G	NM_001270462.1:c.161+9925A>G	NM_001270463.1:c.206+9925A>G	NM_001270464.1:c.161+9925A>G	NM_001270465.1:c.206+9925A>G	NM_001270466.1:c.161+9925A>G	NM_006279.2:c.209+9925A>G	NM_006279.3:c.209+9925A>G	NM_174963.1:c.382A>G	NM_174963.2:c.382A>G	NM_174963.3:c.382A>G	NM_174964.1:c.254+9925A>G	NM_174964.2:c.254+9925A>G	NM_174965.1:c.254+9925A>G	NM_174965.2:c.254+9925A>G	NM_174966.1:c.209+9925A>G	NM_174966.2:c.209+9925A>G	NM_174967.1:c.209+9925A>G	NM_174967.2:c.209+9925A>G	NM_174968.1:c.337A>G	NM_174968.2:c.337A>G	NM_174968.3:c.337A>G	NM_174969.1:c.161+9925A>G	NM_174969.2:c.161+9925A>G	NM_174970.1:c.161+9925A>G	NM_174970.2:c.161+9925A>G	NM_174971.1:c.289A>G	NM_174971.2:c.289A>G	NM_174971.3:c.289A>G	NR_073016.1:n.400+9925A>G	NR_073017.1:n.310-13361A>G	NR_073018.1:n.400+9925A>G	NR_073019.1:n.310-69525A>G	NR_073020.1:n.352+9925A>G	NR_073021.1:n.400+9925A>G	NR_073023.1:n.400+9925A>G
BT-20	chr1	44401384	A	G	ARTN, ARTN, ARTN, ARTN	p.Q19R, p.Q19R, p.Q19R, p.Q19R	0	0	7	5	100	NM_001270459.1:c.*5491A>G	NM_001270460.1:c.*5491A>G	NM_001270461.1:c.*5491A>G	NM_001270462.1:c.*5491A>G	NM_001270463.1:c.*5529A>G	NM_001270464.1:c.*5529A>G	NM_001270465.1:c.*5603A>G	NM_001270466.1:c.*5529A>G	NM_006279.2:c.*5491A>G	NM_006279.3:c.*5491A>G	NM_174963.1:c.*5491A>G	NM_174963.2:c.*5491A>G	NM_174963.3:c.*5491A>G	NM_174964.1:c.*5491A>G	NM_174964.2:c.*5491A>G	NM_174965.1:c.*5510A>G	NM_174965.2:c.*5510A>G	NM_174966.1:c.*5491A>G	NM_174966.2:c.*5491A>G	NM_174967.1:c.*5510A>G	NM_174967.2:c.*5510A>G	NM_174968.1:c.*5491A>G	NM_174968.2:c.*5491A>G	NM_174968.3:c.*5491A>G	NM_174969.1:c.*5491A>G	NM_174969.2:c.*5491A>G	NM_174970.1:c.*5510A>G	NM_174970.2:c.*5510A>G	NM_174971.1:c.*5491A>G	NM_174971.2:c.*5491A>G	NM_174971.3:c.*5491A>G	NR_073016.1:n.*4547A>G	NR_073017.1:n.*4547A>G	NR_073018.1:n.*4547A>G	NR_073019.1:n.*4547A>G	NR_073020.1:n.*4547A>G	NR_073021.1:n.*4547A>G	NR_073023.1:n.*4547A>G
BT-20	chr1	44595113	G	C	KLF17, KLF17	p.S57T, p.S20T	0	0	73	55	100	NM_173484.3:c.170G>C	XM_005270464.1:c.59G>C	XM_005270465.1:c.170G>C
BT-20	chr1	45797505	C	G	MUTYH, MUTYH, MUTYH, MUTYH, MUTYH, MUTYH, MUTYH, MUTYH, MUTYH, MUTYH, MUTYH	p.Q310H, p.Q325H, p.Q335H, p.Q321H, p.Q310H, p.Q311H, p.Q338H, p.Q310H, p.Q218H, p.Q324H, p.Q218H	2	0	2	3	71.4286	NM_001048171.1:c.972G>C	NM_001048172.1:c.933G>C	NM_001048173.1:c.930G>C	NM_001048174.1:c.930G>C	NM_001128425.1:c.1014G>C	NM_012222.2:c.1005G>C	XM_005270880.1:c.975G>C	XM_005270881.1:c.963G>C	XM_005270882.1:c.963G>C	XM_005270883.1:c.846G>C	XM_005270884.1:c.654G>C	XM_005270885.1:c.654G>C	XM_005270886.1:c.552G>C	NM_032756.2:c.*3569C>G
BT-20	chr1	46032311	A	G	AKR1A1, AKR1A1, AKR1A1, AKR1A1, AKR1A1	p.N52S, p.N52S, p.N52S, p.N52S, p.N52S	8	16	11	12	48.9362	NM_001202413.1:c.155A>G	NM_001202414.1:c.155A>G	NM_006066.2:c.155A>G	NM_006066.3:c.155A>G	NM_153326.1:c.155A>G	NM_153326.2:c.155A>G	XR_246223.1:n.456A>G
BT-20	chr1	46087577	G	A	CCDC17, CCDC17, CCDC17	p.P353L, p.P344L, p.P174L	0	1	1	33	97.1429	NM_001195193.1:c.*3764G>A	NM_002482.2:c.*3764G>A	NM_002482.3:c.*3764G>A	NM_152298.2:c.*3764G>A	NM_152298.3:c.*3764G>A	NM_172164.1:c.*3764G>A	XM_005270888.1:c.*3764G>A	XM_005270889.1:c.*3764G>A	NM_001114938.1:c.962C>T	NM_001114938.2:c.1058C>T	NM_001190182.1:c.1031C>T	XM_005270525.1:c.1157C>T	XM_005270526.1:c.1130C>T	XM_005270527.1:c.1157C>T	XM_005270528.1:c.1058C>T	XM_005270529.1:c.1016C>T	XM_005270530.1:c.1157C>T	XM_005270531.1:c.1157C>T	XM_005270532.1:c.857C>T	XM_005270533.1:c.521C>T	XM_005270534.1:c.521C>T	XR_246239.1:n.1106C>T
BT-20	chr1	46476587	T	G	MAST2, MAST2, MAST2, MAST2, MAST2	p.D388E, p.D96E, p.D310E, p.D388E, p.D273E	0	69	0	51	42.5	NM_015112.2:c.1164T>G	XM_005270652.1:c.1185T>G	XM_005270653.1:c.1185T>G	XM_005270654.1:c.1164T>G	XM_005270655.1:c.930T>G	XM_005270656.1:c.903T>G	XM_005270657.1:c.840T>G	XM_005270658.1:c.819T>G	XM_005270659.1:c.1185T>G
BT-20	chr1	46493460	T	G	MAST2, MAST2, MAST2, MAST2	p.I659M, p.I333M, p.I659M, p.I544M	36	32	25	13	35.8491	NM_015112.2:c.1977T>G	XM_005270652.1:c.1998T>G	XM_005270653.1:c.1998T>G	XM_005270654.1:c.1977T>G	XM_005270655.1:c.1743T>G	XM_005270656.1:c.1716T>G	XM_005270657.1:c.1653T>G	XM_005270658.1:c.1632T>G	XM_005270659.1:c.1998T>G
BT-20	chr1	46499526	A	G	MAST2, MAST2	p.K1197R, p.K1197R	45	24	44	31	52.0833	NM_015112.2:c.3590A>G	XM_005270652.1:c.3611A>G	XM_005270653.1:c.3611A>G	XM_005270654.1:c.3590A>G	XM_005270655.1:c.3356A>G	XM_005270656.1:c.3329A>G	XM_005270657.1:c.3266A>G	XM_005270658.1:c.3245A>G	XM_005270659.1:c.3611A>G
BT-20	chr1	46521559	A	T	PIK3R3, PIK3R3, PIK3R3, PIK3R3, PIK3R3	p.N283K, p.N329K, p.N283K, p.N300K, p.N73K	0	0	80	92	100	NM_001114172.1:c.849T>A	NM_003629.3:c.849T>A	XM_005271289.1:c.987T>A	XM_005271290.1:c.900T>A
BT-20	chr1	46655158	T	C	POMGNT1, POMGNT1, POMGNT1, POMGNT1, POMGNT1	p.M623V, p.M623V, p.M290V, p.M601V, p.M480V	0	0	104	105	100	NM_001243766.1:c.1867A>G	NM_017739.3:c.1867A>G	NR_024332.1:n.2518A>G	XM_005271010.1:c.1867A>G	XM_005271011.1:c.1801A>G	XM_005271012.1:c.1801A>G	XR_246283.1:n.1984A>G	NM_005727.2:c.*3953T>C	NM_005727.3:c.*3953T>C
BT-20	chr1	46740279	C	T	RAD54L, RAD54L	p.R587W, p.R587W	76	97	89	93	51.2676	NM_001142548.1:c.1759C>T	NM_003579.3:c.1759C>T	XM_005271272.1:c.1759C>T	XM_005271273.1:c.985C>T	NM_006369.4:c.*4258G>A	XM_005270376.1:c.*4258G>A	XM_005270377.1:c.*4258G>A
BT-20	chr1	46810530	A	G	NSUN4, NSUN4, NSUN4	p.T2A, p.T2A, p.T51A	6	14	2	10	37.5	NM_001256127.1:c.4A>G	NM_001256128.1:c.4A>G	NM_199044.2:c.151A>G	NM_199044.3:c.151A>G	NR_045789.1:n.976A>G	NR_045790.1:n.801A>G	NR_045791.1:n.801A>G
BT-20	chr1	47607851	A	T	CYP4A22, CYP4A22, CYP4A22	p.N152Y, p.N152Y, p.N152Y	22	44	11	47	46.7742	NM_001010969.2:c.454A>T	XM_005270767.1:c.454A>T	XM_005270768.1:c.454A>T	XM_005270769.1:c.454A>T	XM_005270770.1:c.454A>T
BT-20	chr1	47609489	T	C	CYP4A22, CYP4A22	p.C231R, p.C231R	42	50	62	82	61.0169	NM_001010969.2:c.691T>C	XM_005270767.1:c.635+424T>C	XM_005270768.1:c.635+424T>C	XM_005270769.1:c.691T>C	XM_005270770.1:c.635+424T>C
BT-20	chr1	47685455	T	C	TAL1	p.N68S	0	2	0	30	93.75	NM_003189.2:c.933A>G	XM_005271158.1:c.933A>G	XM_005271159.1:c.933A>G	XM_005271160.1:c.933A>G
BT-20	chr1	47726087	T	C	STIL, STIL, STIL, STIL, STIL, STIL, STIL	p.H967R, p.H984R, p.H984R, p.H938R, p.H920R, p.H985R, p.H597R	35	20	33	23	50.4505	NM_001048166.1:c.2954A>G	NM_003035.2:c.2951A>G	XM_005271131.1:c.2951A>G	XM_005271132.1:c.2900A>G
BT-20	chr1	47767914	G	A	STIL, STIL, STIL, STIL, STIL, STIL	p.A86V, p.A86V, p.A86V, p.A86V, p.A86V, p.A86V	42	36	57	45	56.6667	NM_001048166.1:c.257C>T	NM_003035.2:c.257C>T	XM_005271131.1:c.257C>T	XM_005271132.1:c.257C>T
BT-20	chr1	48697733	T	G	SLC5A9, SLC5A9, SLC5A9	p.I294M, p.I283M, p.I269M	0	0	0	28	100	NM_001011547.2:c.807T>G	NM_001135181.1:c.882T>G	XM_005270587.1:c.870T>G	XM_005270588.1:c.-178T>G	XM_005270589.1:c.-87-306T>G
BT-20	chr1	50666515	C	T	ELAVL4	p.P270S	8	9	91	65	90.1734	NM_001144774.1:c.774-8C>T	NM_001144775.1:c.825-8C>T	NM_001144776.1:c.774-8C>T	NM_001144777.1:c.783-8C>T	NM_021952.3:c.808C>T	XM_005270581.1:c.789-8C>T
BT-20	chr1	51439649	G	C	CDKN2C, CDKN2C	p.A72P, p.A72P	26	48	27	50	50.9934	NM_001262.2:c.214G>C	NM_078626.2:c.214G>C	XM_005270771.1:c.-2480G>C
BT-20	chr1	51868160	C	G	EPS15, EPS15, EPS15	p.G610A, p.G296A, p.G476A	26	34	25	26	45.9459	NM_001159969.1:c.887G>C	NM_001981.2:c.1829G>C	XM_005270617.1:c.1940G>C	XM_005270618.1:c.1739G>C	XM_005270619.1:c.1427G>C	XM_005270620.1:c.860G>C
BT-20	chr1	52940845	C	A	ZCCHC11, ZCCHC11, ZCCHC11, ZCCHC11, ZCCHC11	p.D796Y, p.D796Y, p.D555Y, p.D796Y, p.D796Y	37	29	25	32	46.3415	NM_001009881.1:c.2386G>T	NM_001009881.2:c.2386G>T	NM_001009882.1:c.2386G>T	NM_015269.1:c.2386G>T	NM_015269.2:c.2386G>T	XM_005270676.1:c.2386G>T	XM_005270677.1:c.2386G>T	XM_005270678.1:c.2386G>T	XM_005270679.1:c.2386G>T	XM_005270680.1:c.2386G>T	XM_005270681.1:c.2386G>T	XM_005270682.1:c.2053G>T	XM_005270683.1:c.2386G>T	XM_005270684.1:c.2386G>T	XM_005270685.1:c.2386G>T
BT-20	chr1	53153432	T	C	SELRC1	p.K219R	0	3	186	163	99.1477	NM_023077.2:c.656A>G	NM_023077.1:c.656A>G
BT-20	chr1	53544597	T	C	PODN, PODN, PODN, PODN	p.V520A, p.V501A, p.V501A, p.V378A	0	0	40	42	100	NM_001199082.1:c.1133T>C	NM_001199080.1:c.1502T>C	NM_001199081.1:c.1502T>C	NM_153703.3:c.1559T>C	NM_153703.4:c.1559T>C	XM_005270457.1:c.1415T>C
BT-20	chr1	53553754	T	C	SLC1A7, SLC1A7, SLC1A7	p.Q190R, p.Q596R, p.Q537R	37	15	34	4	42.2222	NM_001199082.1:c.*3597T>C	NM_001199080.1:c.*3597T>C	NM_001199081.1:c.*3597T>C	NM_153703.3:c.*3597T>C	NM_153703.4:c.*3597T>C	XM_005270457.1:c.*3597T>C	NM_006671.4:c.1610A>G	XM_005271133.1:c.1787A>G	XM_005271134.1:c.1413A>G	XR_246290.1:n.1765A>G
BT-20	chr1	53569237	G	A	SLC1A7, SLC1A7, SLC1A7	p.R88C, p.R160C, p.R160C	68	110	86	69	46.5465	NM_006671.4:c.478C>T	XM_005271133.1:c.478C>T	XM_005271134.1:c.262C>T	XR_246290.1:n.661C>T
BT-20	chr1	53676448	G	A	CPT2	p.V368I	0	1	99	121	99.5475	NM_000098.2:c.1102G>A	XM_005270484.1:c.1102G>A	NM_017887.1:c.*3883C>T
BT-20	chr1	53679229	A	G	CPT2	p.M647V	5	35	5	38	51.8072	NM_000098.2:c.1939A>G	XM_005270484.1:c.1870A>G	NM_017887.1:c.*1102T>C
BT-20	chr1	53712727	C	T	LRP8, LRP8, LRP8, LRP8, LRP8	p.R893Q, p.R446Q, p.R689Q, p.R782Q, p.R952Q	11	6	12	2	45.1613	NM_001018054.1:c.2678G>A	NM_001018054.2:c.2678G>A	NM_004631.3:c.2855G>A	NM_004631.4:c.2855G>A	NM_017522.3:c.2066G>A	NM_017522.4:c.2066G>A	NM_033300.2:c.2345G>A	NM_033300.3:c.2345G>A	XM_005271173.1:c.2894G>A	XM_005271174.1:c.2507G>A	XM_005271175.1:c.2468G>A	XM_005271176.1:c.2165G>A	NR_038953.1:n.*4272C>T	XR_110511.1:n.*3937C>T
BT-20	chr1	53792651	A	C	LRP8, LRP8, LRP8, LRP8	p.D46E, p.D46E, p.D46E, p.D46E	6	10	6	19	60.9756	NM_001018054.1:c.138T>G	NM_001018054.2:c.138T>G	NM_004631.3:c.138T>G	NM_004631.4:c.138T>G	NM_017522.3:c.138T>G	NM_017522.4:c.138T>G	NM_033300.2:c.138T>G	NM_033300.3:c.138T>G	XM_005271173.1:c.138T>G	XM_005271174.1:c.138T>G	XM_005271175.1:c.138T>G	XM_005271176.1:c.138T>G
BT-20	chr1	54605320	G	C	CDCP2	p.P408R	52	0	19	0	26.7606	NM_201546.2:c.1223C>G	NM_201546.3:c.1223C>G
BT-20	chr1	54606804	C	T	CDCP2	p.G244R	0	0	66	8	100	NM_201546.2:c.730G>A	NM_201546.3:c.730G>A
BT-20	chr1	54681920	G	C	MRPL37, MRPL37	p.C366S, p.C235S	0	0	2	126	100	NM_016491.3:c.1097G>C	XM_005270920.1:c.1097G>C	XM_005270921.1:c.704G>C
BT-20	chr1	55075452	G	A	FAM151A	p.A416V	1	0	87	126	99.5327	NM_015547.2:c.1629+1711G>A	NM_015547.3:c.1629+1711G>A	NM_147161.2:c.*667G>A	NM_147161.3:c.*667G>A	XM_005270730.1:c.*667G>A	XM_005270731.1:c.*667G>A	XM_005270732.1:c.*667G>A	XM_005270733.1:c.*667G>A	XM_005270734.1:c.*667G>A	NM_176782.2:c.1247C>T
BT-20	chr1	55119515	T	G	HEATR8, HEATR8, HEATR8	p.Y306D, p.Y306D, p.Y306D	27	27	34	19	49.5327	NM_001039464.2:c.916T>G	NR_026782.1:n.1234T>G	NR_037639.1:n.1345T>G	NR_037640.1:n.1240T>G	NR_037641.1:n.1240T>G
BT-20	chr1	55119546	A	G	HEATR8, HEATR8, HEATR8	p.E316G, p.E316G, p.E316G	0	0	27	47	100	NM_001039464.2:c.947A>G	NR_026782.1:n.1265A>G	NR_037639.1:n.1376A>G	NR_037640.1:n.1271A>G	NR_037641.1:n.1271A>G
BT-20	chr1	55136529	T	C	HEATR8, HEATR8, HEATR8, HEATR8	p.V509A, p.V27A, p.V509A, p.V77A	60	56	57	57	49.5652	NM_001039464.2:c.1526T>C	NR_026782.1:n.1844T>C	NR_037639.1:n.2030T>C	NR_037640.1:n.1850T>C	NR_037641.1:n.1850T>C
BT-20	chr1	55139741	A	G	HEATR8, HEATR8, HEATR8, HEATR8	p.H618R, p.H136R, p.H618R, p.H186R	0	0	2	65	100	NM_001039464.2:c.1853A>G	NR_026782.1:n.2187A>G	NR_037639.1:n.2373A>G	NR_037640.1:n.2177A>G	NR_037641.1:n.2193A>G
BT-20	chr1	55247097	G	A	TTC22	p.A510V	1	2	5	3	72.7273	NM_001114108.1:c.1529C>T	NM_017904.3:c.*4122C>T
BT-20	chr1	55248074	A	G	TTC22	p.L366P	9	34	9	38	52.2222	NM_001114108.1:c.1097T>C	NM_017904.3:c.*3145T>C
BT-20	chr1	55277599	T	C	C1orf177, C1orf177	p.Y205H, p.Y205H	0	3	81	51	97.7778	NM_001110533.1:c.613T>C	NM_152607.2:c.613T>C
BT-20	chr1	55524237	G	A	PCSK9	p.V474I	0	0	1	14	100	NM_174936.2:c.1420G>A	NM_174936.3:c.1420G>A
BT-20	chr1	55529187	G	A	PCSK9	p.G670E	3	1	55	27	95.3488	NM_174936.2:c.2009G>A	NM_174936.3:c.2009G>A	NM_015306.1:c.*5531C>T	NM_015306.2:c.*5531C>T	XM_005270690.1:c.*5531C>T
BT-20	chr1	55541174	A	G	USP24, USP24	p.V2468A, p.V2302A	0	0	91	93	100	NM_015306.1:c.6923T>C	NM_015306.2:c.7403T>C	XM_005270689.1:c.6878T>C	XM_005270690.1:c.5618T>C
BT-20	chr1	55638075	G	A	USP24, USP24	p.T226I, p.T108I	0	0	44	19	100	NM_015306.1:c.341C>T	NM_015306.2:c.677C>T	XM_005270689.1:c.152C>T
BT-20	chr1	57333311	C	A	C8A	p.A36E	58	35	41	38	45.9302	NM_000562.2:c.107C>A
BT-20	chr1	57378149	G	T	C8A	p.R485L	0	1	0	7	87.5	NM_000562.2:c.1454G>T
BT-20	chr1	57383315	G	C	C8A	p.E561Q	76	55	37	38	36.4078	NM_000562.2:c.1681G>C
BT-20	chr1	57422484	C	T	C8B, C8B, C8B	p.G65R, p.G117R, p.G55R	6	1	228	135	98.1081	NM_000066.2:c.349G>A	NM_000066.3:c.349G>A	NM_001278543.1:c.193G>A	NM_001278544.1:c.163G>A	XM_005271166.1:c.460G>A
BT-20	chr1	59787350	T	G	FGGY, FGGY, FGGY	p.N43K, p.N43K, p.N43K	74	61	78	36	45.7831	NM_001113411.1:c.129T>G	NM_001244714.1:c.129T>G	NM_018291.3:c.129T>G	NR_103473.1:n.299T>G
BT-20	chr1	60299125	A	G	HOOK1, HOOK1, HOOK1	p.I108V, p.I66V, p.I108V	13	15	9	18	49.0909	NM_015888.4:c.322A>G	XM_005270922.1:c.322A>G	XR_246271.1:n.518A>G	XR_246272.1:n.518A>G
BT-20	chr1	62261168	A	G	INADL, INADL, INADL, INADL	p.I97V, p.I400V, p.I400V, p.I400V	0	1	154	133	99.6528	NM_176877.2:c.1198A>G	XM_005270341.1:c.1198A>G	XM_005270342.1:c.1198A>G	XM_005270343.1:c.1198A>G	XM_005270344.1:c.1198A>G	XM_005270345.1:c.1198A>G	XM_005270346.1:c.1198A>G	XM_005270347.1:c.1198A>G	XR_246222.1:n.1310A>G
BT-20	chr1	62330080	T	G	INADL, INADL, INADL, INADL	p.I567M, p.I870M, p.I870M, p.I870M	0	0	39	29	100	NM_176877.2:c.2610T>G	XM_005270341.1:c.2610T>G	XM_005270342.1:c.2610T>G	XM_005270343.1:c.2610T>G	XM_005270344.1:c.2610T>G	XM_005270345.1:c.2610T>G	XM_005270346.1:c.2610T>G	XM_005270347.1:c.2610T>G	XR_246222.1:n.2722T>G
BT-20	chr1	62713224	C	G	KANK4, KANK4, KANK4, KANK4	p.V935L, p.V307L, p.V73L, p.V291L	1	8	78	40	92.9134	NM_181712.4:c.2803G>C
BT-20	chr1	62728784	A	G	KANK4, KANK4, KANK4	p.V840A, p.V212A, p.V196A	1	0	53	86	99.2857	NM_181712.4:c.2519T>C
BT-20	chr1	62728838	T	C	KANK4, KANK4, KANK4	p.H822R, p.H194R, p.H178R	0	1	35	110	99.3151	NM_181712.4:c.2465A>G
BT-20	chr1	62911038	T	A	USP1, USP1, USP1	p.L396H, p.L396H, p.L396H	92	131	87	109	46.778	NM_001017415.1:c.1187T>A	NM_001017416.1:c.1187T>A	NM_003368.4:c.1187T>A
BT-20	chr1	63881552	C	T	ALG6	p.S304F	18	18	26	9	49.2958	NM_013339.3:c.911C>T	XM_005270788.1:c.917C>T
BT-20	chr1	64114301	T	C	PGM1, PGM1, PGM1	p.Y438H, p.Y420H, p.Y223H	48	82	25	64	40.6393	NM_001172818.1:c.1312T>C	NM_001172819.1:c.667T>C	NM_002633.2:c.1258T>C
BT-20	chr1	65113568	T	C	CACHD1, CACHD1, CACHD1	p.M363T, p.M118T, p.M118T	0	0	115	66	100	NM_020925.2:c.1088T>C
BT-20	chr1	66036441	A	G	LEPR, LEPR, LEPR, LEPR, LEPR, LEPR, LEPR	p.K109R, p.K109R, p.K109R, p.K109R, p.K109R, p.K109R, p.K109R	117	98	159	113	55.8522	XM_005270950.1:c.326A>G	XM_005270951.1:c.326A>G	XM_005270952.1:c.326A>G	NM_001003679.1:c.326A>G	NM_001003679.2:c.326A>G	NM_001003679.3:c.326A>G	NM_001003680.1:c.326A>G	NM_001003680.2:c.326A>G	NM_001003680.3:c.326A>G	NM_001198687.1:c.326A>G	NM_001198688.1:c.326A>G	NM_001198689.1:c.326A>G	NM_002303.3:c.326A>G	NM_002303.4:c.326A>G	NM_002303.5:c.326A>G
BT-20	chr1	67185039	G	T	SGIP1, SGIP1, SGIP1, SGIP1, SGIP1, SGIP1	p.A167S, p.A165S, p.A70S, p.A565S, p.A165S, p.A359S	0	18	4	11	45.4545	NM_032291.2:c.1693G>T	XM_005271262.1:c.1786G>T	XM_005271263.1:c.1786G>T	XM_005271264.1:c.1705G>T	XM_005271265.1:c.1675G>T	XM_005271266.1:c.1603G>T	XM_005271267.1:c.1174G>T	XM_005271268.1:c.1120G>T	XM_005271269.1:c.1102G>T	XM_005271270.1:c.1096G>T	XM_005271271.1:c.1063G>T
BT-20	chr1	67243024	C	A	TCTEX1D1	p.L143I	0	0	99	96	100	NM_152665.1:c.427C>A	NM_152665.2:c.427C>A	XM_005270595.1:c.397C>A
BT-20	chr1	67288045	C	T	WDR78, WDR78	p.R832Q, p.R545Q	0	0	93	195	100	NM_024763.3:c.2495G>A	NM_024763.4:c.2495G>A	XM_005271212.1:c.2300G>A	XM_005271213.1:c.1628G>A
BT-20	chr1	67293519	G	C	WDR78	p.Y696X	5	15	11	11	52.381	NM_024763.3:c.2088C>G	NM_024763.4:c.2088C>G	XM_005271212.1:c.1893C>G	XM_005271213.1:c.1221C>G
BT-20	chr1	67390416	G	C	WDR78, WDR78	p.C33W, p.C33W	16	2	24	15	68.4211	NM_001077700.1:c.-458G>C	NM_001077700.2:c.-296G>C	NM_001077702.1:c.-458G>C	NM_001077702.2:c.-478G>C	NM_001077703.1:c.-458G>C	NM_001077703.2:c.-296G>C	NM_001146110.1:c.-481G>C	NM_001146111.1:c.-478G>C	NM_001146112.1:c.-571G>C	NM_001146113.1:c.-498G>C	NM_001278215.1:c.-478G>C	NM_020948.2:c.-458G>C	NM_020948.3:c.-478G>C	XM_005271075.1:c.-296G>C	XM_005271076.1:c.-917G>C	XM_005271077.1:c.-767G>C	NM_024763.3:c.99C>G	NM_024763.4:c.99C>G	NM_207014.1:c.99C>G	NM_207014.2:c.99C>G	XM_005271212.1:c.99C>G
BT-20	chr1	67390468	C	G	WDR78, WDR78	p.G16A, p.G16A	9	10	6	7	40.625	NM_001077700.1:c.-406C>G	NM_001077700.2:c.-244C>G	NM_001077702.1:c.-406C>G	NM_001077702.2:c.-426C>G	NM_001077703.1:c.-406C>G	NM_001077703.2:c.-244C>G	NM_001146110.1:c.-429C>G	NM_001146111.1:c.-426C>G	NM_001146112.1:c.-519C>G	NM_001146113.1:c.-446C>G	NM_001278215.1:c.-426C>G	NM_020948.2:c.-406C>G	NM_020948.3:c.-426C>G	XM_005271075.1:c.-244C>G	XM_005271076.1:c.-865C>G	XM_005271077.1:c.-715C>G	NM_024763.3:c.47G>C	NM_024763.4:c.47G>C	NM_207014.1:c.47G>C	NM_207014.2:c.47G>C	XM_005271212.1:c.47G>C
BT-20	chr1	67560956	C	T	C1orf141, C1orf141	p.V189I, p.V189I	1	0	195	190	99.7409	NM_001013674.1:c.565G>A	NM_001276351.1:c.565G>A	NM_001276352.1:c.629+979G>A	NR_075077.1:n.917+979G>A
BT-20	chr1	67633812	G	T	IL23R	p.Q3H	49	61	52	77	53.9749	NM_144701.2:c.9G>T	XM_005270512.1:c.-596G>T	XM_005270516.1:c.-1744G>T
BT-20	chr1	67685387	T	C	IL23R, IL23R, IL23R, IL23R, IL23R, IL23R, IL23R, IL23R, IL23R, IL23R, IL23R, IL23R	p.L169P, p.L56P, p.L310P, p.L155P, p.L107P, p.L55P, p.L56P, p.L267P, p.L107P, p.L169P, p.L169P, p.L107P	32	38	21	59	53.3333	NM_144701.2:c.929T>C	XM_005270512.1:c.320T>C	XM_005270513.1:c.320T>C	XM_005270514.1:c.320T>C	XM_005270515.1:c.230-17009T>C	XM_005270516.1:c.167T>C	XM_005270517.1:c.164T>C	XM_005270518.1:c.167T>C	XM_005270519.1:c.44-17009T>C
BT-20	chr1	68512899	C	A	DIRAS3, DIRAS3	p.A28S, p.A28S	67	32	67	43	52.6316	XR_078220.1:n.*2979C>A	NR_040077.1:n.266+12453C>A	XR_246218.1:n.311-24584C>A	XM_002342111.2:c.-1487+12453C>A	NM_004675.2:c.82G>T	XM_005271312.1:c.82G>T
BT-20	chr1	74575182	C	T	LRRIQ3	p.A255T	0	1	189	173	99.7245	NM_001105659.1:c.763G>A	XM_005270451.1:c.763G>A	XM_005270452.1:c.763G>A	XM_005270453.1:c.763G>A	XM_005270454.1:c.-198G>A
BT-20	chr1	75038228	A	C	C1orf173	p.L1056V	36	59	26	27	35.8108	NM_001002912.3:c.3166T>G	NM_001002912.4:c.3166T>G	XM_005270449.1:c.940T>G	XM_005270450.1:c.940T>G	XR_246345.1:n.-4689A>C
BT-20	chr1	75065441	C	T	C1orf173, C1orf173	p.R349H, p.R555H	12	0	34	3	75.5102	NM_001002912.3:c.1664G>A	NM_001002912.4:c.1664G>A	XR_246345.1:n.278-15449C>T
BT-20	chr1	75199023	A	C	TYW3, TYW3, TYW3	p.E32A, p.E32A, p.E32A	20	57	32	44	49.6732	NM_001130042.1:c.-436T>G	NM_001130043.1:c.-397T>G	NM_001134759.1:c.-520T>G	NM_001889.3:c.-397T>G	XM_005270491.1:c.-683T>G	NM_001162916.1:c.95A>C	NM_138467.1:c.95A>C	NM_138467.2:c.95A>C	NR_027962.1:n.162A>C
BT-20	chr1	76269460	G	A	MSH4	p.A97T	36	38	21	31	41.2698	NM_002440.2:c.289G>A	NM_002440.3:c.289G>A	XM_005270878.1:c.289G>A
BT-20	chr1	76397972	C	T	ASB17	p.S2N	19	34	11	19	36.1446	NM_080868.2:c.5G>A	NR_026546.1:n.145G>A
BT-20	chr1	77093180	C	A	ST6GALNAC3	p.L223I	11	9	4	5	31.0345	NM_152996.1:c.667C>A	NM_152996.2:c.667C>A	XM_005270721.1:c.624-6633C>A
BT-20	chr1	82417696	A	G	LPHN2, LPHN2, LPHN2, LPHN2, LPHN2	p.K551R, p.K551R, p.K551R, p.K122R, p.K551R	25	26	22	26	48.4848	NM_012302.2:c.1652A>G	XM_005270666.1:c.1652A>G	XM_005270667.1:c.1652A>G	XM_005270668.1:c.1652A>G	XM_005270669.1:c.1652A>G	XM_005270670.1:c.1652A>G	XM_005270671.1:c.1652A>G	XM_005270672.1:c.1652A>G	XM_005270673.1:c.1652A>G	XM_005270674.1:c.1652A>G	XM_005270675.1:c.1652A>G
BT-20	chr1	84944989	A	G	RPF1	p.S9G	30	7	15	11	41.2698	NM_025065.6:c.25A>G
BT-20	chr1	85113229	A	G	SSX2IP, SSX2IP, SSX2IP, SSX2IP, SSX2IP, SSX2IP	p.C578R, p.C578R, p.C550R, p.C551R, p.C551R, p.C578R	26	28	17	30	46.5347	NM_001166293.1:c.1732T>C	NM_001166294.1:c.1651T>C	NM_001166295.1:c.1651T>C	NM_001166417.1:c.1732T>C	NM_014021.2:c.1732T>C	NM_014021.3:c.1732T>C	XM_005270427.1:c.1732T>C	XM_005270428.1:c.1732T>C	XM_005270429.1:c.1729T>C	XM_005270432.1:c.*45T>C
BT-20	chr1	85537631	C	G	WDR63, WDR63	p.P3A, p.P3A	13	4	5	5	37.037	NM_145172.3:c.7C>G	XM_005270437.1:c.7C>G	XM_005270438.1:c.7C>G
BT-20	chr1	85624549	C	T	SYDE2	p.V1157I	0	0	74	74	100	NM_032184.1:c.3469G>A	XM_005271252.1:c.*991G>A	XM_005271253.1:c.*2276G>A	XM_005271255.1:c.2731G>A	XM_005271256.1:c.2695G>A
BT-20	chr1	85648620	C	T	SYDE2, SYDE2	p.V569I, p.V569I	0	1	203	197	99.7506	NM_032184.1:c.1705G>A	XM_005271252.1:c.2296G>A	XM_005271253.1:c.2296G>A	XM_005271254.1:c.2296G>A	XM_005271255.1:c.967G>A	XM_005271256.1:c.931G>A
BT-20	chr1	86200509	C	T	COL24A1, COL24A1, COL24A1	p.G1641S, p.G941S, p.G756S	87	32	107	37	54.7529	NM_152890.5:c.4921G>A
BT-20	chr1	86488232	G	A	COL24A1, COL24A1	p.P731S, p.P31S	10	40	4	48	50.9804	NM_152890.5:c.2191C>T
BT-20	chr1	86590675	C	G	COL24A1, COL24A1	p.R448S, p.R448S	42	29	14	10	25.2632	NM_152890.5:c.1344G>C
BT-20	chr1	86591837	G	A	COL24A1, COL24A1	p.A61V, p.A61V	0	0	206	191	100	NM_152890.5:c.182C>T
BT-20	chr1	86894231	C	T	CLCA2	p.T152I	30	25	43	23	54.5455	NM_006536.5:c.455C>T
BT-20	chr1	86900372	C	G	CLCA2	p.Q306E	7	18	9	8	40.4762	NM_006536.5:c.916C>G
BT-20	chr1	86909582	G	A	CLCA2	p.G534D	34	45	31	55	52.1212	NM_006536.5:c.1601G>A
BT-20	chr1	86939130	C	T	CLCA1, CLCA1	p.L65F, p.L65F	10	22	21	8	47.541	NM_001285.3:c.193C>T
BT-20	chr1	86952324	A	G	CLCA1, CLCA1	p.N357S, p.N296S	0	0	31	28	100	NM_001285.3:c.1070A>G
BT-20	chr1	86959173	T	C	CLCA1, CLCA1	p.M524T, p.M463T	0	0	82	62	100	NM_001285.3:c.1571T>C
BT-20	chr1	89474818	A	G	GBP3, GBP3, GBP3, GBP3	p.C357R, p.C412R, p.C464R, p.C491R	13	30	13	41	55.6701	NM_018284.2:c.1471T>C	XM_005270741.1:c.1390T>C	XM_005270742.1:c.1234T>C	XM_005270743.1:c.1234T>C	XM_005270744.1:c.1069T>C
BT-20	chr1	89475135	C	T	GBP3, GBP3, GBP3, GBP3	p.V335M, p.V390M, p.V442M, p.V469M	34	20	23	21	44.898	NM_018284.2:c.1405G>A	XM_005270741.1:c.1324G>A	XM_005270742.1:c.1168G>A	XM_005270743.1:c.1168G>A	XM_005270744.1:c.1003G>A
BT-20	chr1	89582690	G	C	GBP2	p.P285A	34	23	25	21	44.6602	NM_004120.3:c.853C>G	NM_004120.4:c.853C>G	XM_005270740.1:c.853C>G
BT-20	chr1	89637578	G	A	GBP7	p.T14I	72	42	68	62	53.2787	NM_207398.2:c.41C>T
BT-20	chr1	89652078	A	T	GBP4	p.L549M	8	1	9	14	71.875	NM_052941.4:c.1645T>A
BT-20	chr1	89652087	C	T	GBP4	p.E546K	8	1	8	14	70.9677	NM_052941.4:c.1636G>A
BT-20	chr1	89652088	C	G	GBP4	p.M545I	8	1	8	14	70.9677	NM_052941.4:c.1635G>C
BT-20	chr1	89652090	T	G	GBP4	p.M545L	8	1	8	14	70.9677	NM_052941.4:c.1633A>C
BT-20	chr1	89652097	C	T	GBP4	p.M542I	4	1	9	13	81.4815	NM_052941.4:c.1626G>A
BT-20	chr1	89652102	A	T	GBP4	p.Y541N	4	1	7	13	80	NM_052941.4:c.1621T>A
BT-20	chr1	89846152	C	T	GBP6, GBP6	p.T278I, p.T148I	46	43	67	45	55.7214	NM_198460.2:c.833C>T	XM_005270548.1:c.833C>T	XM_005270549.1:c.443C>T
BT-20	chr1	89847372	G	T	GBP6, GBP6	p.A331S, p.A201S	0	2	51	45	97.9592	NM_198460.2:c.991G>T	XM_005270548.1:c.991G>T	XM_005270549.1:c.601G>T
BT-20	chr1	89847444	A	G	GBP6, GBP6	p.M355V, p.M225V	0	0	39	62	100	NM_198460.2:c.1063A>G	XM_005270548.1:c.1063A>G	XM_005270549.1:c.673A>G
BT-20	chr1	89849742	A	T	GBP6, GBP6	p.D520V, p.D390V	0	0	47	84	100	NM_198460.2:c.1559A>T	XM_005270548.1:c.1559A>T	XM_005270549.1:c.1169A>T
BT-20	chr1	90178743	A	G	LRRC8C	p.D205G	0	0	88	184	100	NM_032270.4:c.614A>G
BT-20	chr1	91782031	T	C	HFM1, HFM1, HFM1, HFM1	p.I127V, p.I939V, p.I623V, p.I618V	58	45	78	35	52.3148	NM_001017975.3:c.2815A>G	XM_005270552.1:c.1852A>G
BT-20	chr1	91859795	T	C	HFM1, HFM1	p.I117V, p.I117V	1	0	173	190	99.7253	NM_001017975.3:c.349A>G	XM_005270552.1:c.-109+6774A>G
BT-20	chr1	91859801	A	G	HFM1, HFM1	p.S115P, p.S115P	96	87	78	96	48.7395	NM_001017975.3:c.343T>C	XM_005270552.1:c.-109+6768T>C
BT-20	chr1	92428495	C	A	BRDT, BRDT, BRDT, BRDT, BRDT, BRDT	p.Q62K, p.Q62K, p.Q62K, p.Q62K, p.Q62K, p.Q62K	0	0	82	72	100	NM_001242805.1:c.184C>A	NM_001242806.1:c.184C>A	NM_001242807.1:c.184C>A	NM_001242808.1:c.184C>A	NM_001242810.1:c.-27-1689C>A	NM_001726.3:c.184C>A	NM_207189.2:c.184C>A	XM_005271151.1:c.184C>A	XM_005271152.1:c.184C>A
BT-20	chr1	92445257	C	G	BRDT, BRDT, BRDT, BRDT, BRDT, BRDT, BRDT	p.N410K, p.N364K, p.N337K, p.N414K, p.N364K, p.N410K, p.N410K	0	0	113	102	100	NM_001242805.1:c.1230C>G	NM_001242806.1:c.1242C>G	NM_001242807.1:c.1092C>G	NM_001242808.1:c.1092C>G	NM_001242810.1:c.1011C>G	NM_001726.3:c.1230C>G	NM_207189.2:c.1230C>G	XM_005271151.1:c.1230C>G	XM_005271152.1:c.1230C>G
BT-20	chr1	92457843	C	T	BRDT, BRDT, BRDT, BRDT, BRDT, BRDT, BRDT	p.P696L, p.P650L, p.P623L, p.P700L, p.P650L, p.P696L, p.P696L	1	0	142	55	99.4949	NM_001242805.1:c.2087C>T	NM_001242806.1:c.2099C>T	NM_001242807.1:c.1949C>T	NM_001242808.1:c.1949C>T	NM_001242810.1:c.1868C>T	NM_001726.3:c.2087C>T	NM_207189.2:c.2087C>T	XM_005271151.1:c.2087C>T	XM_005271152.1:c.2087C>T
BT-20	chr1	92647532	C	A	KIAA1107, KIAA1107	p.T993N, p.T918N	0	0	85	111	100	NM_015237.2:c.2978C>A
BT-20	chr1	93160902	T	C	EVI5, EVI5	p.I336V, p.I336V	4	5	95	29	93.2331	NM_005665.4:c.1006A>G	XM_005271179.1:c.997A>G	XM_005271180.1:c.874A>G	XM_005271181.1:c.1006A>G	XM_005271182.1:c.739A>G
BT-20	chr1	93580581	G	C	MTF2, MTF2, MTF2, MTF2, MTF2	p.C140S, p.C38S, p.C140S, p.C38S, p.C38S	0	0	22	26	100	NM_001164391.1:c.113G>C	NM_001164392.1:c.419G>C	NM_001164393.1:c.113G>C	NM_007358.3:c.419G>C	XM_005270627.1:c.419G>C	XM_005270628.1:c.-277G>C
BT-20	chr1	93620393	G	A	TMED5	p.T175I	22	34	22	38	51.7241	NM_001167830.1:c.573C>T	NM_016040.3:c.524C>T	NM_016040.4:c.524C>T	NR_030761.1:n.1042C>T
BT-20	chr1	93672723	A	C	CCDC18, CCDC18	p.N326T, p.N5T	64	21	51	29	48.4848	NM_206886.2:c.1331A>C	NM_206886.3:c.977A>C	XM_005270815.1:c.1331A>C	XM_005270816.1:c.1331A>C	XM_005270817.1:c.-3790A>C
BT-20	chr1	94544234	T	C	ABCA4, ABCA4	p.H423R, p.H423R	0	5	0	3	37.5	NM_000350.2:c.1268A>G
BT-20	chr1	94639447	C	T	ARHGAP29	p.G1255D	1	0	1	3	80	NM_004815.3:c.3764G>A	XM_005271349.1:c.3764G>A
BT-20	chr1	95330372	G	A	SLC44A3, SLC44A3, SLC44A3, SLC44A3, SLC44A3, SLC44A3, SLC44A3, SLC44A3	p.V438I, p.V370I, p.V390I, p.V358I, p.V438I, p.V341I, p.V358I, p.V402I	0	0	5	57	100	NM_001114106.1:c.1312G>A	NM_001114106.2:c.1312G>A	NM_001258340.1:c.1312G>A	NM_001258341.1:c.1216G>A	NM_001258342.1:c.1204G>A	NM_001258343.1:c.1108G>A	NM_152369.3:c.1168G>A	NM_152369.4:c.1168G>A	XM_005270439.1:c.1309G>A	XM_005270440.1:c.1216G>A	XM_005270441.1:c.1168G>A	XM_005270442.1:c.1312G>A	XM_005270443.1:c.1072G>A	XM_005270444.1:c.1312G>A
BT-20	chr1	95709821	T	C	RWDD3, RWDD3, RWDD3, TMEM56-RWDD3, RWDD3, RWDD3	p.V47A, p.V47A, p.V47A, p.V32A, p.V47A, p.V32A	0	0	117	114	100	NM_001199691.1:c.*15T>C	NM_001128142.1:c.140T>C	NM_001199682.1:c.140T>C	NM_001278248.1:c.95T>C	NM_001278247.1:c.95T>C	NM_015485.4:c.140T>C	NR_037643.1:n.349T>C	NR_103483.1:n.216T>C	NR_103484.1:n.196-300T>C
BT-20	chr1	95709939	T	G	RWDD3, RWDD3, RWDD3, TMEM56-RWDD3, RWDD3, RWDD3	p.N86K, p.N86K, p.N86K, p.N71K, p.N86K, p.N71K	44	40	29	38	44.3709	NM_001199691.1:c.*133T>G	NM_001128142.1:c.258T>G	NM_001199682.1:c.258T>G	NM_001278248.1:c.213T>G	NM_001278247.1:c.213T>G	NM_015485.4:c.258T>G	NR_037643.1:n.467T>G	NR_103483.1:n.334T>G	NR_103484.1:n.196-182T>G
BT-20	chr1	98348885	G	A	DPYD, DPYD	p.R29C, p.R29C	0	0	49	61	100	NM_000110.3:c.85C>T	NM_001160301.1:c.85C>T	XM_005270561.1:c.39+37555C>T	XM_005270562.1:c.85C>T	XM_005270563.1:c.85C>T	XM_005270564.1:c.85C>T
BT-20	chr1	100575933	G	A	SASS6, SASS6	p.A259V, p.A92V	22	50	18	51	48.9362	NM_194292.1:c.776C>T	XM_005270551.1:c.275C>T
BT-20	chr1	100575941	C	G	SASS6, SASS6	p.E256D, p.E89D	18	53	21	50	50	NM_194292.1:c.768G>C	XM_005270551.1:c.267G>C
BT-20	chr1	100598866	G	A	CCDC76, CCDC76	p.A48T, p.A48T	0	0	96	88	100	NM_019083.1:c.142G>A	NM_019083.2:c.142G>A	XM_005270945.1:c.142G>A	XM_005270946.1:c.-212G>A	XR_246273.1:n.148G>A	XR_246274.1:n.198G>A	XR_246275.1:n.159G>A	XR_246276.1:n.198G>A	NM_194292.1:c.-496C>T	XM_005270551.1:c.-917C>T
BT-20	chr1	100598867	C	T	CCDC76, CCDC76	p.A48V, p.A48V	0	0	100	90	100	NM_019083.1:c.143C>T	NM_019083.2:c.143C>T	XM_005270945.1:c.143C>T	XM_005270946.1:c.-211C>T	XR_246273.1:n.149C>T	XR_246274.1:n.199C>T	XR_246275.1:n.160C>T	XR_246276.1:n.199C>T	NM_194292.1:c.-497G>A	XM_005270551.1:c.-918G>A
BT-20	chr1	100672060	T	C	DBT, DBT	p.S384G, p.S203G	0	0	32	21	100	NM_001918.2:c.1150A>G	NM_001918.3:c.1150A>G	XM_005270543.1:c.1150A>G	XM_005270544.1:c.*4597A>G	XM_005270545.1:c.607A>G	XM_005270546.1:c.607A>G
BT-20	chr1	103379918	G	A	COL11A1, COL11A1, COL11A1, COL11A1, COL11A1	p.P1284L, p.P519L, p.P1207L, p.P1323L, p.P1335L	25	21	27	16	48.3146	NM_001190709.1:c.3851C>T	NM_001854.3:c.3968C>T	NM_080629.2:c.4004C>T	NM_080630.2:c.3851C>T	NM_080630.3:c.3620C>T
BT-20	chr1	109265029	G	T	FNDC7	p.R224L	5	8	776	920	99.2393	NM_001144937.1:c.671G>T	XM_005270550.1:c.-29G>T
BT-20	chr1	109268573	T	C	FNDC7, FNDC7	p.V120A, p.V353A	2	0	90	324	99.5192	NM_001144937.1:c.1058T>C	XM_005270550.1:c.359T>C
BT-20	chr1	109369915	G	T	AKNAD1, AKNAD1	p.N616K, p.N323K	37	35	130	250	84.0708	NM_152763.3:c.1848C>A	NM_152763.4:c.1848C>A	NR_049760.1:n.2058C>A
BT-20	chr1	109395105	C	T	AKNAD1	p.S61N	0	0	639	444	100	NM_152763.3:c.182G>A	NM_152763.4:c.182G>A	NR_049760.1:n.602G>A	XR_041428.1:n.-4902C>T	NR_034168.1:n.-4734C>T	NR_049777.1:n.-4734C>T
BT-20	chr1	109735416	A	C	KIAA1324, KIAA1324, KIAA1324, KIAA1324, KIAA1324	p.T521P, p.T623P, p.T573P, p.T536P, p.T273P	0	0	82	290	100	NM_001267048.1:c.1606A>C	NM_001267049.1:c.817A>C	NM_020775.2:c.1867A>C	NM_020775.3:c.1867A>C	NM_020775.4:c.1867A>C	NR_049773.1:n.1967A>C	NR_049774.1:n.1948A>C
BT-20	chr1	109745618	T	C	KIAA1324, KIAA1324, KIAA1324	p.L1009P, p.L922P, p.L659P	2	0	113	334	99.5546	NM_001267048.1:c.2765T>C	NM_001267049.1:c.1976T>C	NM_020775.2:c.3026T>C	NM_020775.3:c.3026T>C	NM_020775.4:c.3026T>C	NR_049773.1:n.3157T>C	NR_049774.1:n.3107T>C
BT-20	chr1	109838918	C	T	MYBPHL, MYBPHL	p.D269N, p.D246N	24	1	145	6	85.7955	NM_001010985.2:c.805G>A	NM_001265613.1:c.736G>A
BT-20	chr1	109840169	C	T	MYBPHL, MYBPHL	p.R102Q, p.R102Q	25	30	237	119	86.618	NM_001010985.2:c.305G>A	NM_001265613.1:c.305G>A
BT-20	chr1	110019439	A	G	SYPL2, SYPL2, SYPL2, SYPL2	p.E99G, p.E7G, p.E99G, p.E99G	95	138	390	589	80.7756	NM_001040709.1:c.296A>G	XM_005270773.1:c.296A>G	XM_005270774.1:c.296A>G
BT-20	chr1	110300441	G	A	EPS8L3, EPS8L3, EPS8L3, EPS8L3, EPS8L3, EPS8L3	p.H260Y, p.H240Y, p.H294Y, p.H293Y, p.H293Y, p.H268Y	46	1	198	46	83.8488	NM_024526.2:c.877C>T	NM_024526.3:c.877C>T	NM_133181.2:c.877C>T	NM_133181.3:c.877C>T	NM_139053.1:c.880C>T	NM_139053.2:c.880C>T	XM_005271193.1:c.778C>T	XR_246393.1:n.224-1877G>A
BT-20	chr1	110466466	T	C	CSF1, CSF1	p.L408P, p.L408P	48	22	13	5	20.4545	NM_000757.4:c.1223T>C	NM_000757.5:c.1223T>C	NM_172210.2:c.1090+133T>C	NM_172211.2:c.545-216T>C	NM_172211.3:c.545-216T>C	NM_172212.2:c.1223T>C
BT-20	chr1	110466709	T	C	CSF1, CSF1, CSF1, CSF1, CSF1	p.F489S, p.F489S, p.F191S, p.F150S, p.F373S	1	0	68	12	98.7654	NM_000757.4:c.1466T>C	NM_000757.5:c.1466T>C	NM_172210.2:c.1118T>C	NM_172211.2:c.572T>C	NM_172211.3:c.572T>C	NM_172212.2:c.1466T>C
BT-20	chr1	110950439	C	T	HBXIP	p.S17N	0	0	137	61	100	NM_006402.2:c.50G>A	NR_102697.1:n.9C>T	XR_246219.1:n.9C>T	XR_246220.1:n.-4306C>T
BT-20	chr1	111854889	A	G	CHIA	p.N45D	199	191	56	57	22.4652	NM_001040623.2:c.-61+549A>G	NM_001258001.1:c.-68+549A>G	NM_001258002.1:c.-60-2273A>G	NM_001258003.1:c.-68+549A>G	NM_001258004.1:c.-366+549A>G	NM_001258005.1:c.-200+549A>G	NM_021797.2:c.-67-2273A>G	NM_021797.3:c.-67-2273A>G	NM_201653.2:c.133A>G	NM_201653.3:c.133A>G
BT-20	chr1	111854938	G	T	CHIA	p.R61M	139	208	50	60	24.07	NM_001040623.2:c.-61+598G>T	NM_001258001.1:c.-68+598G>T	NM_001258002.1:c.-60-2224G>T	NM_001258003.1:c.-68+598G>T	NM_001258004.1:c.-366+598G>T	NM_001258005.1:c.-200+598G>T	NM_021797.2:c.-67-2224G>T	NM_021797.3:c.-67-2224G>T	NM_201653.2:c.182G>T	NM_201653.3:c.182G>T
BT-20	chr1	111857208	G	A	CHIA	p.G102R	25	56	58	110	67.4699	NM_001040623.2:c.-14G>A	NM_001258001.1:c.-21G>A	NM_001258002.1:c.-14G>A	NM_001258003.1:c.-21G>A	NM_001258004.1:c.-319G>A	NM_001258005.1:c.-153G>A	NM_021797.2:c.-21G>A	NM_021797.3:c.-21G>A	NM_201653.2:c.304G>A	NM_201653.3:c.304G>A
BT-20	chr1	111861841	A	G	CHIA, CHIA, CHIA, CHIA, CHIA, CHIA, CHIA, CHIA	p.I231V, p.I178V, p.I178V, p.I178V, p.I231V, p.I178V, p.I231V, p.I339V	0	1	59	70	99.2308	NM_001040623.2:c.532A>G	NM_001258001.1:c.691A>G	NM_001258002.1:c.532A>G	NM_001258003.1:c.691A>G	NM_001258004.1:c.532A>G	NM_001258005.1:c.532A>G	NM_021797.2:c.691A>G	NM_021797.3:c.691A>G	NM_201653.2:c.1015A>G	NM_201653.3:c.1015A>G
BT-20	chr1	111861974	T	C	CHIA, CHIA, CHIA, CHIA, CHIA, CHIA, CHIA, CHIA	p.F246S, p.F193S, p.F193S, p.F193S, p.F246S, p.F193S, p.F246S, p.F354S	188	122	62	22	21.3198	NM_001040623.2:c.578T>C	NM_001258001.1:c.737T>C	NM_001258002.1:c.578T>C	NM_001258003.1:c.737T>C	NM_001258004.1:c.578T>C	NM_001258005.1:c.578T>C	NM_021797.2:c.737T>C	NM_021797.3:c.737T>C	NM_201653.2:c.1061T>C	NM_201653.3:c.1061T>C
BT-20	chr1	111862952	T	G	CHIA, CHIA, CHIA, CHIA, CHIA, CHIA, CHIA, CHIA	p.V324G, p.V271G, p.V271G, p.V271G, p.V324G, p.V271G, p.V324G, p.V432G	0	0	0	151	100	NM_001040623.2:c.812T>G	NM_001258001.1:c.971T>G	NM_001258002.1:c.812T>G	NM_001258003.1:c.971T>G	NM_001258004.1:c.812T>G	NM_001258005.1:c.812T>G	NM_021797.2:c.971T>G	NM_021797.3:c.971T>G	NM_201653.2:c.1295T>G	NM_201653.3:c.1295T>G	XM_005270471.1:c.-4385T>G	XM_005270472.1:c.-4385T>G	XM_005270473.1:c.-4385T>G
BT-20	chr1	111891192	C	A	C1orf88, C1orf88	p.H72N, p.H105N	31	44	10	12	22.6804	NM_181643.4:c.313C>A	XM_005270471.1:c.469C>A	XM_005270472.1:c.463C>A	XM_005270473.1:c.370C>A	XM_005270474.1:c.214C>A
BT-20	chr1	111957097	C	G	OVGP1, OVGP1, OVGP1	p.E638Q, p.E676Q, p.E324Q	35	3	89	4	70.9924	NM_002557.3:c.2026G>C	XM_005270905.1:c.1912G>C	XM_005270906.1:c.1450G>C
BT-20	chr1	111957311	G	C	OVGP1, OVGP1, OVGP1	p.H566Q, p.H604Q, p.H252Q	19	34	21	31	49.5238	NM_002557.3:c.1812C>G	XM_005270905.1:c.1698C>G	XM_005270906.1:c.1236C>G
BT-20	chr1	111957693	A	G	OVGP1, OVGP1, OVGP1	p.M439T, p.M477T, p.M125T	4	4	18	15	80.4878	NM_002557.3:c.1430T>C	XM_005270905.1:c.1316T>C	XM_005270906.1:c.854T>C
BT-20	chr1	111992095	C	T	ATP5F1	p.P125S	6	0	34	5	86.6667	NM_024102.2:c.-304G>A	XM_005271190.1:c.-304G>A	XM_005271191.1:c.-304G>A	XR_246292.1:n.-180G>A	NM_001688.4:c.-69C>T	XM_005270929.1:c.373C>T
BT-20	chr1	112308953	T	C	DDX20, DDX20, DDX20	p.I636T, p.I398T, p.I244T	63	37	25	15	28.5714	NM_007204.3:c.1907T>C	NM_007204.4:c.1907T>C
BT-20	chr1	112309123	C	A	DDX20, DDX20, DDX20	p.R693S, p.R455S, p.R301S	57	62	27	25	30.4094	NM_007204.3:c.2077C>A	NM_007204.4:c.2077C>A
BT-20	chr1	112309331	T	C	DDX20, DDX20, DDX20	p.I762T, p.I524T, p.I370T	32	49	13	18	27.6786	NM_007204.3:c.2285T>C	NM_007204.4:c.2285T>C
BT-20	chr1	113255389	C	T	PPM1J, PPM1J	p.V30I, p.V236I	2	0	209	72	99.2933	NM_005167.5:c.706G>A	XM_005270795.1:c.706G>A	XM_005270796.1:c.589G>A	XM_005270797.1:c.205G>A	XM_005270798.1:c.88G>A
BT-20	chr1	113255456	C	A	PPM1J	p.L213F	26	26	158	113	83.9009	NM_005167.5:c.639G>T	XM_005270795.1:c.639G>T	XM_005270796.1:c.553-31G>T	XM_005270797.1:c.138G>T	XM_005270798.1:c.52-31G>T
BT-20	chr1	114377568	A	G	PTPN22, PTPN22, PTPN22, PTPN22, PTPN22, PTPN22, PTPN22, PTPN22	p.W620R, p.W620R, p.W493R, p.W596R, p.W620R, p.W620R, p.W376R, p.W565R	1	1	289	145	99.5413	NM_001193431.1:c.1858T>C	NM_012411.3:c.1858T>C	NM_012411.4:c.1693T>C	NM_015967.4:c.1858T>C	NM_015967.5:c.1858T>C	XM_005270738.1:c.1786T>C
BT-20	chr1	114424601	C	T	BCL2L15	p.D90N	4	0	215	320	99.2579	NM_001010922.2:c.268G>A	XM_005270877.1:c.268G>A	XR_110491.1:n.247-15889C>T	NR_037864.1:n.247-15889C>T
BT-20	chr1	114438951	A	G	AP4B1, AP4B1, AP4B1, AP4B1, AP4B1, AP4B1	p.L381S, p.L480S, p.L7S, p.L274S, p.L312S, p.L480S	11	15	111	73	87.619	NM_001253852.1:c.1439T>C	NM_001253853.1:c.1142T>C	NM_006594.2:c.1439T>C	NM_006594.3:c.1439T>C	XM_005270381.1:c.1199-291T>C	XM_005270382.1:c.*1698T>C	XR_246227.1:n.1485-291T>C	XR_246228.1:n.*2436T>C	XM_002342103.1:c.-3586A>G	XR_110491.1:n.247-1539A>G	NR_037864.1:n.247-1539A>G
BT-20	chr1	114680310	G	A	SYT6, SYT6, SYT6	p.T293I, p.T208I, p.T208I	3	2	104	232	98.5337	NM_001270805.1:c.623C>T	NM_205848.2:c.623C>T	NM_205848.3:c.623C>T	XM_005270496.1:c.623C>T
BT-20	chr1	114948281	A	G	TRIM33, TRIM33, TRIM33, TRIM33, TRIM33	p.I472T, p.I35T, p.I840T, p.I840T, p.I454T	17	78	220	119	78.1106	NM_015906.3:c.2519T>C	NM_033020.2:c.2519T>C	XM_005270936.1:c.2591T>C	XM_005270937.1:c.2591T>C	XR_246401.1:n.17+2233A>G
BT-20	chr1	115168097	T	C	DENND2C, DENND2C	p.D170G, p.D170G	60	57	396	389	87.0288	NM_001256404.1:c.509A>G	NM_198459.3:c.509A>G	XM_005270547.1:c.509A>G
BT-20	chr1	115576023	A	G	TSHB	p.T14A	0	0	276	337	100	NM_000549.3:c.40A>G	NM_000549.4:c.40A>G	NM_001277991.1:c.-544A>G
BT-20	chr1	115829313	G	A	NGF, NGF	p.A35V, p.A35V	24	58	150	80	73.7179	NM_002506.2:c.104C>T
BT-20	chr1	116927468	T	C	ATP1A1	p.C63R	28	58	162	307	84.5045	NM_000701.6:c.183+4T>C	NM_000701.7:c.183+4T>C	NM_001001586.1:c.183+4T>C	NM_001160233.1:c.183+4T>C	NM_001160234.1:c.90+4T>C	XM_005270890.1:c.90+4T>C	XR_246268.1:n.709+4T>C
BT-20	chr1	117122288	G	C	IGSF3, IGSF3	p.D1040E, p.D1020E	31	29	4	132	69.3878	NM_001007237.1:c.3060C>G	NM_001007237.2:c.3060C>G	NM_001542.2:c.3120C>G	NM_001542.3:c.3120C>G	XM_005270793.1:c.3120C>G	XM_005270794.1:c.3075C>G
BT-20	chr1	117122350	T	C	IGSF3, IGSF3	p.K1020E, p.K1000E	0	119	0	38	24.2038	NM_001007237.1:c.2998A>G	NM_001007237.2:c.2998A>G	NM_001542.2:c.3058A>G	NM_001542.3:c.3058A>G	XM_005270793.1:c.3058A>G	XM_005270794.1:c.3013A>G
BT-20	chr1	117554421	A	G	CD101, CD101, CD101, CD101	p.N225S, p.N225S, p.N225S, p.N163S	51	21	193	83	79.3103	NM_001256106.1:c.674A>G	NM_001256106.2:c.674A>G	NM_001256109.1:c.674A>G	NM_001256109.2:c.674A>G	NM_001256111.1:c.488A>G	NM_001256111.2:c.488A>G	NM_004258.3:c.674A>G	NM_004258.4:c.674A>G	NM_004258.5:c.674A>G
BT-20	chr1	117617705	A	G	TTF2, TTF2	p.K167E, p.K167E	25	15	102	106	83.871	NM_003594.3:c.499A>G	XM_005271277.1:c.499A>G
BT-20	chr1	118657952	C	T	SPAG17	p.R143Q	63	52	113	272	77	NM_206996.2:c.428G>A
BT-20	chr1	119427467	A	C	TBX15, TBX15	p.M284R, p.M460R	78	83	173	181	68.7379	NM_152380.2:c.1379T>G	XM_005271161.1:c.1796T>G	XM_005271162.1:c.1697T>G
BT-20	chr1	120379932	G	T	NBPF7	p.Q297K	52	35	146	124	75.6303	NM_001047980.1:c.889C>A	NM_001047980.2:c.889C>A
BT-20	chr1	120381846	A	G	NBPF7	p.S267P	39	23	17	11	31.1111	NM_001047980.1:c.799T>C	NM_001047980.2:c.799T>C
BT-20	chr1	120384066	C	T	NBPF7	p.E166K	323	486	94	127	21.4563	NM_001047980.1:c.496G>A	NM_001047980.2:c.496G>A
BT-20	chr1	144865850	G	T	PDE4DIP, PDE4DIP, PDE4DIP, PDE4DIP, PDE4DIP	p.D917E, p.D97E, p.D1910E, p.D1804E, p.D1910E	84	127	283	282	72.8093	NM_001198832.1:c.5412C>A	NM_001198832.2:c.5412C>A	NM_001198834.1:c.5730C>A	NM_001198834.2:c.5730C>A	NM_001198834.3:c.5730C>A	NM_014644.4:c.5730C>A	NM_014644.5:c.5730C>A	XM_005272981.1:c.6219C>A	XM_005272982.1:c.6138C>A	XM_005272983.1:c.5676C>A	XM_005272984.1:c.5511C>A	XR_246991.1:n.6659C>A	XR_246992.1:n.6656C>A	XR_246993.1:n.6331C>A	XR_246994.1:n.6473C>A	XR_246995.1:n.6659C>A	XR_246996.1:n.6170C>A	XR_246997.1:n.6329C>A	XR_246998.1:n.5758C>A	XR_246999.1:n.5980C>A	XR_247000.1:n.5312C>A	XR_247001.1:n.3130C>A
BT-20	chr1	144866643	G	A	PDE4DIP, PDE4DIP, PDE4DIP, PDE4DIP, PDE4DIP	p.R874C, p.R54C, p.R1867C, p.R1761C, p.R1867C	302	356	928	950	74.0536	NM_001198832.1:c.5281C>T	NM_001198832.2:c.5281C>T	NM_001198834.1:c.5599C>T	NM_001198834.2:c.5599C>T	NM_001198834.3:c.5599C>T	NM_014644.4:c.5599C>T	NM_014644.5:c.5599C>T	XM_005272981.1:c.6088C>T	XM_005272982.1:c.6007C>T	XM_005272983.1:c.5545C>T	XM_005272984.1:c.5380C>T	XR_246991.1:n.6528C>T	XR_246992.1:n.6525C>T	XR_246993.1:n.6200C>T	XR_246994.1:n.6342C>T	XR_246995.1:n.6528C>T	XR_246996.1:n.6039C>T	XR_246997.1:n.6198C>T	XR_246998.1:n.5627C>T	XR_246999.1:n.5849C>T	XR_247000.1:n.5181C>T	XR_247001.1:n.2999C>T
BT-20	chr1	144874815	T	C	PDE4DIP, PDE4DIP, PDE4DIP, PDE4DIP	p.H605R, p.H1598R, p.H1554R, p.H1598R	57	2	141	35	74.8936	NM_001198832.1:c.4661A>G	NM_001198832.2:c.4661A>G	NM_001198834.1:c.4793A>G	NM_001198834.2:c.4793A>G	NM_001198834.3:c.4793A>G	NM_014644.4:c.4793A>G	NM_014644.5:c.4793A>G	XM_005272981.1:c.5282A>G	XM_005272982.1:c.5201A>G	XM_005272983.1:c.4790A>G	XM_005272984.1:c.4625A>G	XR_246991.1:n.5722A>G	XR_246992.1:n.5719A>G	XR_246993.1:n.5394A>G	XR_246994.1:n.5722A>G	XR_246995.1:n.5722A>G	XR_246996.1:n.5233A>G	XR_246997.1:n.5392A>G	XR_246998.1:n.4821A>G	XR_246999.1:n.5043A>G	XR_247000.1:n.4375A>G	XR_247001.1:n.2193A>G
BT-20	chr1	144882823	C	T	PDE4DIP, PDE4DIP, PDE4DIP, PDE4DIP	p.A73T, p.A1066T, p.A1132T, p.A1066T	75	58	114	138	65.4545	NM_001198832.1:c.3394G>A	NM_001198832.2:c.3394G>A	NM_001198834.1:c.3196G>A	NM_001198834.2:c.3196G>A	NM_001198834.3:c.3196G>A	NM_014644.4:c.3196G>A	NM_014644.5:c.3196G>A	XM_005272981.1:c.3685G>A	XM_005272982.1:c.3607G>A	XM_005272983.1:c.3196G>A	XM_005272984.1:c.3031G>A	XR_246991.1:n.4125G>A	XR_246992.1:n.4125G>A	XR_246993.1:n.3797G>A	XR_246994.1:n.4125G>A	XR_246995.1:n.4125G>A	XR_246996.1:n.3636G>A	XR_246997.1:n.4125G>A	XR_246998.1:n.3224G>A	XR_246999.1:n.3446G>A	XR_247000.1:n.2778G>A	XR_247001.1:n.596G>A
BT-20	chr1	144886197	A	T	PDE4DIP, PDE4DIP, PDE4DIP, PDE4DIP	p.F20I, p.F1013I, p.F1079I, p.F1013I	15	64	41	203	75.5418	NM_001002811.1:c.*6017T>A	NM_001002811.2:c.*6017T>A	NM_001002812.1:c.*6017T>A	NM_001002812.2:c.*6017T>A	NM_001198832.1:c.3235T>A	NM_001198832.2:c.3235T>A	NM_001198834.1:c.3037T>A	NM_001198834.2:c.3037T>A	NM_001198834.3:c.3037T>A	NM_014644.4:c.3037T>A	NM_014644.5:c.3037T>A	XM_005272981.1:c.3526T>A	XM_005272982.1:c.3448T>A	XM_005272983.1:c.3037T>A	XM_005272984.1:c.2869T>A	XR_246991.1:n.3966T>A	XR_246992.1:n.3966T>A	XR_246993.1:n.3638T>A	XR_246994.1:n.3966T>A	XR_246995.1:n.3966T>A	XR_246996.1:n.3477T>A	XR_246997.1:n.3966T>A	XR_246998.1:n.3065T>A	XR_246999.1:n.3287T>A	XR_247000.1:n.2619T>A	XR_247001.1:n.437T>A
BT-20	chr1	144912153	A	G	PDE4DIP, PDE4DIP, PDE4DIP, PDE4DIP, PDE4DIP, PDE4DIP, PDE4DIP	p.C708R, p.C871R, p.C708R, p.C774R, p.C237R, p.C708R, p.C708R	44	101	142	266	73.7794	NM_001002811.1:c.2611T>C	NM_001002811.2:c.2611T>C	NM_001002812.1:c.2122T>C	NM_001002812.2:c.2122T>C	NM_001198832.1:c.2320T>C	NM_001198832.2:c.2320T>C	NM_001198834.1:c.2122T>C	NM_001198834.2:c.2122T>C	NM_001198834.3:c.2122T>C	NM_014644.4:c.2122T>C	NM_014644.5:c.2122T>C	XM_005272981.1:c.2611T>C	XM_005272982.1:c.2533T>C	XM_005272983.1:c.2122T>C	XM_005272984.1:c.2122T>C	XR_246991.1:n.3051T>C	XR_246992.1:n.3051T>C	XR_246993.1:n.2723T>C	XR_246994.1:n.3051T>C	XR_246995.1:n.3051T>C	XR_246996.1:n.2562T>C	XR_246997.1:n.3051T>C	XR_246998.1:n.2150T>C	XR_246999.1:n.2372T>C	XR_247000.1:n.1704T>C
BT-20	chr1	144912233	C	T	PDE4DIP, PDE4DIP, PDE4DIP, PDE4DIP, PDE4DIP, PDE4DIP, PDE4DIP	p.R681H, p.R844H, p.R681H, p.R747H, p.R210H, p.R681H, p.R681H	26	41	80	86	71.2446	NM_001002811.1:c.2531G>A	NM_001002811.2:c.2531G>A	NM_001002812.1:c.2042G>A	NM_001002812.2:c.2042G>A	NM_001198832.1:c.2240G>A	NM_001198832.2:c.2240G>A	NM_001198834.1:c.2042G>A	NM_001198834.2:c.2042G>A	NM_001198834.3:c.2042G>A	NM_014644.4:c.2042G>A	NM_014644.5:c.2042G>A	XM_005272981.1:c.2531G>A	XM_005272982.1:c.2453G>A	XM_005272983.1:c.2042G>A	XM_005272984.1:c.2042G>A	XR_246991.1:n.2971G>A	XR_246992.1:n.2971G>A	XR_246993.1:n.2643G>A	XR_246994.1:n.2971G>A	XR_246995.1:n.2971G>A	XR_246996.1:n.2482G>A	XR_246997.1:n.2971G>A	XR_246998.1:n.2070G>A	XR_246999.1:n.2292G>A	XR_247000.1:n.1624G>A
BT-20	chr1	144915561	G	A	PDE4DIP, PDE4DIP, PDE4DIP, PDE4DIP, PDE4DIP, PDE4DIP, PDE4DIP	p.R622X, p.R785X, p.R622X, p.R688X, p.R151X, p.R622X, p.R622X	149	123	507	517	79.0123	NM_001002811.1:c.2353C>T	NM_001002811.2:c.2353C>T	NM_001002812.1:c.1864C>T	NM_001002812.2:c.1864C>T	NM_001198832.1:c.2062C>T	NM_001198832.2:c.2062C>T	NM_001198834.1:c.1864C>T	NM_001198834.2:c.1864C>T	NM_001198834.3:c.1864C>T	NM_014644.4:c.1864C>T	NM_014644.5:c.1864C>T	XM_005272981.1:c.2353C>T	XM_005272982.1:c.2275C>T	XM_005272983.1:c.1864C>T	XM_005272984.1:c.1864C>T	XR_246991.1:n.2793C>T	XR_246992.1:n.2793C>T	XR_246993.1:n.2465C>T	XR_246994.1:n.2793C>T	XR_246995.1:n.2793C>T	XR_246996.1:n.2304C>T	XR_246997.1:n.2793C>T	XR_246998.1:n.1892C>T	XR_246999.1:n.2114C>T	XR_247000.1:n.1446C>T
BT-20	chr1	144922583	G	A	PDE4DIP, PDE4DIP, PDE4DIP, PDE4DIP, PDE4DIP, PDE4DIP	p.S275L, p.S438L, p.S275L, p.S341L, p.S275L, p.S275L	222	223	493	450	67.9395	NM_001002811.1:c.1313C>T	NM_001002811.2:c.1313C>T	NM_001002812.1:c.824C>T	NM_001002812.2:c.824C>T	NM_001198832.1:c.1022C>T	NM_001198832.2:c.1022C>T	NM_001198834.1:c.824C>T	NM_001198834.2:c.824C>T	NM_001198834.3:c.824C>T	NM_014644.4:c.824C>T	NM_014644.5:c.824C>T	XM_005272981.1:c.1313C>T	XM_005272982.1:c.1235C>T	XM_005272983.1:c.824C>T	XM_005272984.1:c.824C>T	XR_246991.1:n.1753C>T	XR_246992.1:n.1753C>T	XR_246993.1:n.1425C>T	XR_246994.1:n.1753C>T	XR_246995.1:n.1753C>T	XR_246996.1:n.1264C>T	XR_246997.1:n.1753C>T	XR_246998.1:n.852C>T	XR_246999.1:n.1074C>T	XR_247000.1:n.406C>T
BT-20	chr1	144930940	T	C	PDE4DIP	p.K257E	231	240	505	574	69.6129	NM_001002811.1:c.769A>G	NM_001002811.2:c.769A>G	NM_001002812.1:c.637-7119A>G	NM_001002812.2:c.637-7119A>G	NM_001198832.1:c.835-7119A>G	NM_001198832.2:c.835-7119A>G	NM_001198834.1:c.637-7119A>G	NM_001198834.2:c.637-7119A>G	NM_001198834.3:c.637-7119A>G	NM_014644.4:c.637-7119A>G	NM_014644.5:c.637-7119A>G	XM_005272981.1:c.769A>G	XM_005272982.1:c.1048-7119A>G	XM_005272983.1:c.637-7119A>G	XM_005272984.1:c.637-7119A>G	XR_246991.1:n.1209A>G	XR_246992.1:n.1209A>G	XR_246993.1:n.1238-7119A>G	XR_246994.1:n.1209A>G	XR_246995.1:n.1209A>G	XR_246996.1:n.1077-7119A>G	XR_246997.1:n.1209A>G	XR_246998.1:n.665-7119A>G	XR_246999.1:n.887-7119A>G	XR_247000.1:n.218+1395A>G
BT-20	chr1	144931087	T	C	PDE4DIP	p.T208A	28	396	61	999	71.4286	NM_001002811.1:c.622A>G	NM_001002811.2:c.622A>G	NM_001002812.1:c.637-7266A>G	NM_001002812.2:c.637-7266A>G	NM_001198832.1:c.835-7266A>G	NM_001198832.2:c.835-7266A>G	NM_001198834.1:c.637-7266A>G	NM_001198834.2:c.637-7266A>G	NM_001198834.3:c.637-7266A>G	NM_014644.4:c.637-7266A>G	NM_014644.5:c.637-7266A>G	XM_005272981.1:c.622A>G	XM_005272982.1:c.1048-7266A>G	XM_005272983.1:c.637-7266A>G	XM_005272984.1:c.637-7266A>G	XR_246991.1:n.1062A>G	XR_246992.1:n.1062A>G	XR_246993.1:n.1238-7266A>G	XR_246994.1:n.1062A>G	XR_246995.1:n.1062A>G	XR_246996.1:n.1077-7266A>G	XR_246997.1:n.1062A>G	XR_246998.1:n.665-7266A>G	XR_246999.1:n.887-7266A>G	XR_247000.1:n.218+1248A>G
BT-20	chr1	144931330	C	T	PDE4DIP	p.A127T	274	304	699	763	71.6667	NM_001002811.1:c.379G>A	NM_001002811.2:c.379G>A	NM_001002812.1:c.637-7509G>A	NM_001002812.2:c.637-7509G>A	NM_001198832.1:c.835-7509G>A	NM_001198832.2:c.835-7509G>A	NM_001198834.1:c.637-7509G>A	NM_001198834.2:c.637-7509G>A	NM_001198834.3:c.637-7509G>A	NM_014644.4:c.637-7509G>A	NM_014644.5:c.637-7509G>A	XM_005272981.1:c.379G>A	XM_005272982.1:c.1048-7509G>A	XM_005272983.1:c.637-7509G>A	XM_005272984.1:c.637-7509G>A	XR_246991.1:n.819G>A	XR_246992.1:n.819G>A	XR_246993.1:n.1238-7509G>A	XR_246994.1:n.819G>A	XR_246995.1:n.819G>A	XR_246996.1:n.1077-7509G>A	XR_246997.1:n.819G>A	XR_246998.1:n.665-7509G>A	XR_246999.1:n.887-7509G>A	XR_247000.1:n.218+1005G>A
BT-20	chr1	144931392	G	A	PDE4DIP	p.A106V	154	87	341	185	68.5789	NM_001002811.1:c.317C>T	NM_001002811.2:c.317C>T	NM_001002812.1:c.637-7571C>T	NM_001002812.2:c.637-7571C>T	NM_001198832.1:c.835-7571C>T	NM_001198832.2:c.835-7571C>T	NM_001198834.1:c.637-7571C>T	NM_001198834.2:c.637-7571C>T	NM_001198834.3:c.637-7571C>T	NM_014644.4:c.637-7571C>T	NM_014644.5:c.637-7571C>T	XM_005272981.1:c.317C>T	XM_005272982.1:c.1048-7571C>T	XM_005272983.1:c.637-7571C>T	XM_005272984.1:c.637-7571C>T	XR_246991.1:n.757C>T	XR_246992.1:n.757C>T	XR_246993.1:n.1238-7571C>T	XR_246994.1:n.757C>T	XR_246995.1:n.757C>T	XR_246996.1:n.1077-7571C>T	XR_246997.1:n.757C>T	XR_246998.1:n.665-7571C>T	XR_246999.1:n.887-7571C>T	XR_247000.1:n.218+943C>T
BT-20	chr1	144931461	A	T	PDE4DIP	p.L83Q	103	118	242	244	68.7412	NM_001002811.1:c.248T>A	NM_001002811.2:c.248T>A	NM_001002812.1:c.637-7640T>A	NM_001002812.2:c.637-7640T>A	NM_001198832.1:c.835-7640T>A	NM_001198832.2:c.835-7640T>A	NM_001198834.1:c.637-7640T>A	NM_001198834.2:c.637-7640T>A	NM_001198834.3:c.637-7640T>A	NM_014644.4:c.637-7640T>A	NM_014644.5:c.637-7640T>A	XM_005272981.1:c.248T>A	XM_005272982.1:c.1048-7640T>A	XM_005272983.1:c.637-7640T>A	XM_005272984.1:c.637-7640T>A	XR_246991.1:n.688T>A	XR_246992.1:n.688T>A	XR_246993.1:n.1238-7640T>A	XR_246994.1:n.688T>A	XR_246995.1:n.688T>A	XR_246996.1:n.1077-7640T>A	XR_246997.1:n.688T>A	XR_246998.1:n.665-7640T>A	XR_246999.1:n.887-7640T>A	XR_247000.1:n.218+874T>A
BT-20	chr1	144994658	C	A	PDE4DIP, PDE4DIP, PDE4DIP, PDE4DIP, PDE4DIP, PDE4DIP, PDE4DIP, PDE4DIP, PDE4DIP, PDE4DIP, PDE4DIP, PDE4DIP	p.R28L, p.R28L, p.R25L, p.R25L, p.R91L, p.R25L, p.R91L, p.R162L, p.R25L, p.R25L, p.R162L, p.R25L	234	145	318	338	63.3816	NM_001002810.2:c.74G>T	NM_001002810.3:c.74G>T	NM_001002812.1:c.74G>T	NM_001002812.2:c.74G>T	NM_001195260.1:c.-23G>T	NM_001195261.1:c.83G>T	NM_001198832.1:c.272G>T	NM_001198832.2:c.272G>T	NM_001198834.1:c.74G>T	NM_001198834.2:c.74G>T	NM_001198834.3:c.74G>T	NM_014644.4:c.74G>T	NM_014644.5:c.74G>T	NM_022359.4:c.485G>T	NM_022359.5:c.485G>T	XM_005272982.1:c.485G>T	XM_005272983.1:c.74G>T	XM_005272984.1:c.74G>T	XR_246993.1:n.675G>T	XR_246996.1:n.514G>T	XR_246998.1:n.102G>T	XR_246999.1:n.324G>T
BT-20	chr1	145075683	C	T	PDE4DIP, PDE4DIP	p.W60X, p.W60X	302	244	185	196	41.1003	NM_022359.4:c.180G>A	NM_022359.5:c.180G>A	XM_005272982.1:c.180G>A	XR_246993.1:n.370G>A
BT-20	chr1	145075775	G	A	PDE4DIP, PDE4DIP	p.P30S, p.P30S	47	421	8	202	30.9735	NM_022359.4:c.88C>T	NM_022359.5:c.88C>T	XM_005272982.1:c.88C>T	XR_246993.1:n.278C>T
BT-20	chr1	145109583	C	A	SEC22B	p.T81K	90	346	258	513	63.8774	NM_004892.4:c.245C>A	XR_159107.1:n.381C>A	XR_159107.2:n.404C>A
BT-20	chr1	145112414	T	C	SEC22B	p.C129R	683	458	592	377	45.9242	NM_004892.4:c.388T>C	XR_159107.1:n.524T>C	XR_159107.2:n.547T>C
BT-20	chr1	145115810	A	G	SEC22B	p.H189R	524	495	937	796	62.9724	NM_004892.4:c.569A>G	XR_159107.1:n.705A>G	XR_159107.2:n.728A>G
BT-20	chr1	145562293	G	C	ANKRD35, ANKRD35	p.E504Q, p.E661Q	1	0	129	107	99.5781	NM_001280799.1:c.1711G>C	NM_144698.3:c.1981G>C	NM_144698.4:c.1981G>C
BT-20	chr1	146767149	G	T	CHD1L, CHD1L, CHD1L, CHD1L, CHD1L, CHD1L	p.A772S, p.A604S, p.A604S, p.A885S, p.A681S, p.A791S	69	57	118	108	64.2045	NM_001256336.1:c.2353G>T	NM_001256337.1:c.1810G>T	NM_001256338.1:c.2041G>T	NM_004284.3:c.2653G>T	NM_004284.4:c.2653G>T	NM_024568.2:c.2314G>T	NR_046070.1:n.2531G>T
BT-20	chr1	147091972	C	T	BCL9, BCL9	p.P597S, p.P671S	118	98	172	255	66.4075	NM_004326.2:c.2011C>T	NM_004326.3:c.2011C>T	XM_005272971.1:c.2011C>T	XM_005272972.1:c.2011C>T	XM_005272973.1:c.1789C>T
BT-20	chr1	147121977	C	T	ACP6	p.V316M	0	0	42	17	100	NM_016361.3:c.946G>A	NM_016361.4:c.946G>A	XM_005272963.1:c.*2438G>A
BT-20	chr1	149906413	T	C	MTMR11, MTMR11, MTMR11, MTMR11	p.M87V, p.M159V, p.M131V, p.M1V	2	65	6	105	62.3596	XM_005244826.1:c.-6504A>G	NM_001145862.1:c.475A>G	NM_181873.2:c.259A>G	NM_181873.3:c.259A>G
BT-20	chr1	150470061	C	T	TARS2, TARS2, TARS2	p.T229M, p.T359M, p.T277M	39	27	24	16	37.7358	NM_001271895.1:c.830C>T	NM_001271896.1:c.686C>T	NM_025150.3:c.1076C>T	NM_025150.4:c.1076C>T	NR_073513.1:n.562C>T	NR_073514.1:n.1038C>T
BT-20	chr1	150526044	G	C	ADAMTSL4, ADAMTSL4, ADAMTSL4, ADAMTSL4	p.A193P, p.A193P, p.A193P, p.A193P	0	0	12	98	100	XM_003846220.1:c.*2508G>C	NR_036211.1:n.*1554G>C	NM_019032.4:c.577G>C	NM_025008.3:c.577G>C	XM_005245269.1:c.577G>C	XR_241087.1:n.865G>C	XM_002342133.1:c.*1261C>G	XR_241118.1:n.485+967C>G
BT-20	chr1	150975108	T	C	FAM63A	p.K44E	0	8	132	211	97.7208	NM_001040217.1:c.-132-309A>G	NM_001040217.2:c.-132-309A>G	NM_001163258.1:c.130A>G	NM_001163259.1:c.-68-232A>G	NM_001163260.1:c.-120-321A>G	NM_018379.3:c.-15A>G	NM_018379.4:c.-15A>G	XM_005245320.1:c.79A>G	XM_005245321.1:c.-15A>G	XM_005245322.1:c.-15A>G	XM_005245323.1:c.-15A>G	XM_005245324.1:c.-68-232A>G	XM_005245325.1:c.-132-309A>G	XM_005245326.1:c.-120-321A>G	XM_005245327.1:c.-45-850A>G	XM_005245328.1:c.-45-850A>G
BT-20	chr1	151108137	T	G	SEMA6C, SEMA6C, SEMA6C	p.T415P, p.T455P, p.T455P	0	0	180	269	100	NM_001178061.1:c.1363A>C	NM_001178062.1:c.1243A>C	NM_030913.3:c.1363A>C	NM_030913.4:c.1363A>C	XM_005244837.1:c.568A>C	XM_005244833.1:c.1363A>C	XM_005244834.1:c.1363A>C	XM_005244835.1:c.1363A>C	XM_005244836.1:c.1363A>C	XM_005244838.1:c.1363A>C	XM_005244839.1:c.1117+776A>C
BT-20	chr1	151342263	C	T	SELENBP1	p.R38H	2	0	200	138	99.4118	NM_001258288.1:c.5-18G>A	NM_001258289.1:c.113G>A	NM_003944.2:c.5-18G>A	NM_003944.3:c.5-18G>A	XM_005245576.1:c.-2885G>A
BT-20	chr1	151502966	C	G	CGN	p.A772G	0	3	27	92	97.541	NM_020770.2:c.2315C>G	XM_005245365.1:c.2315C>G
BT-20	chr1	151512895	A	G	TUFT1, TUFT1	p.Q18R, p.Q18R	1	0	49	85	99.2593	NM_001126337.1:c.53A>G	NM_020127.2:c.53A>G	NM_020770.2:c.*3073A>G	XM_005245365.1:c.*3073A>G
BT-20	chr1	151751274	C	G	TDRKH, TDRKH, TDRKH, TDRKH, TDRKH, TDRKH, TDRKH	p.G257A, p.G257A, p.G212A, p.G257A, p.G253A, p.G33A, p.G33A	0	0	156	110	100	NM_001083963.1:c.770G>C	NM_001083964.1:c.635G>C	NM_001083965.1:c.770G>C	NM_006862.3:c.770G>C	XM_005244853.1:c.770G>C	XM_005244854.1:c.770G>C	XM_005244855.1:c.758G>C	XM_005244856.1:c.98G>C
BT-20	chr1	151820298	G	C	THEM5	p.L206V	0	0	13	4	100	NM_182578.2:c.616C>G	NM_182578.3:c.616C>G	XM_005245095.1:c.616C>G	NR_024237.1:n.*3657G>C	XR_241056.1:n.125-2411G>C
BT-20	chr1	151820324	T	C	THEM5	p.D197G	0	0	12	7	100	NM_182578.2:c.590A>G	NM_182578.3:c.590A>G	XM_005245095.1:c.590A>G	NR_024237.1:n.*3683T>C	XR_241056.1:n.125-2385T>C
BT-20	chr1	152081218	T	C	TCHH, TCHH	p.Q1492R, p.Q1492R	5	0	3	0	37.5	NM_007113.2:c.4475A>G	NM_007113.3:c.4475A>G	XM_005245468.1:c.4475A>G
BT-20	chr1	152081398	A	T	TCHH, TCHH	p.F1432Y, p.F1432Y	5	0	6	0	54.5455	NM_007113.2:c.4295T>A	NM_007113.3:c.4295T>A	XM_005245468.1:c.4295T>A
BT-20	chr1	152085505	A	C	TCHH, TCHH	p.L63R, p.L63R	1	4	97	98	97.5	NM_007113.2:c.188T>G	NM_007113.3:c.188T>G	XM_005245468.1:c.188T>G
BT-20	chr1	152185790	T	C	HRNR	p.H2772R	0	0	0	53	100	XR_132478.1:n.1001T>C	XR_241124.1:n.1033T>C	NM_001009931.2:c.8315A>G	NM_001009931.1:c.8315A>G
BT-20	chr1	152185796	A	G	HRNR	p.L2770P	0	0	0	55	100	XR_132478.1:n.1007A>G	XR_241124.1:n.1039A>G	NM_001009931.2:c.8309T>C	NM_001009931.1:c.8309T>C
BT-20	chr1	152191709	C	G	HRNR	p.S799T	1	0	359	398	99.8681	XR_132478.1:n.*4936C>G	XR_241124.1:n.*4936C>G	NM_001009931.2:c.2396G>C	NM_001009931.1:c.2396G>C
BT-20	chr1	152192687	T	C	HRNR	p.E473G	0	0	85	110	100	NM_001009931.2:c.1418A>G	NM_001009931.1:c.1418A>G
BT-20	chr1	152192825	C	T	HRNR	p.G427D	1	0	105	51	99.3631	NM_001009931.2:c.1280G>A	NM_001009931.1:c.1280G>A
BT-20	chr1	152192978	T	C	HRNR	p.Q376R	1	0	16	44	98.3607	NM_001009931.2:c.1127A>G	NM_001009931.1:c.1127A>G
BT-20	chr1	152193851	C	T	HRNR	p.R85H	0	0	24	139	100	NM_001009931.2:c.254G>A	NM_001009931.1:c.254G>A
BT-20	chr1	152484129	G	A	LCE5A, LCE5A	p.C40Y, p.C40Y	0	0	1	162	100	NM_019060.2:c.-2922G>A	NM_178438.4:c.119G>A
BT-20	chr1	152732106	A	T	KPRP, KPRP	p.Q14H, p.Q14H	0	2	209	232	99.5485	XM_002342135.1:c.237+1247T>A	NM_001025231.1:c.42A>T
BT-20	chr1	152749091	C	T	LCE1F	p.R82W	0	0	31	37	100	NM_178354.1:c.244C>T	NM_178354.2:c.244C>T
BT-20	chr1	152975941	C	G	SPRR3, SPRR3, SPRR3, SPRR3	p.L149V, p.L141V, p.L149V, p.L149V	0	0	196	191	100	NM_001097589.1:c.445C>G	NM_005416.2:c.445C>G
BT-20	chr1	153314153	C	A	PGLYRP4, PGLYRP4	p.G192V, p.G188V	2	1	105	11	97.479	NM_020393.2:c.575G>T	XR_241090.1:n.645G>T
BT-20	chr1	153320372	T	G	PGLYRP4, PGLYRP4	p.I13L, p.I13L	0	0	79	27	100	NM_020393.2:c.37A>C	XR_241090.1:n.119A>C
BT-20	chr1	153509890	T	C	S100A5	p.D54G	1	1	112	226	99.4118	NM_002962.1:c.161A>G	XM_005245429.1:c.284A>G	XM_005245430.1:c.215A>G	NM_014624.3:c.-1487A>G	XR_108353.1:n.*2297T>C	XR_108353.2:n.*2298T>C
BT-20	chr1	153926078	T	C	CRTC2	p.M147V	0	0	10	31	100	NM_181715.1:c.439A>G	NM_181715.2:c.439A>G	XM_005244946.1:c.439A>G	XM_005244947.1:c.309A>G	XM_005244948.1:c.240A>G	XM_005244949.1:c.100A>G
BT-20	chr1	153941514	C	T	CREB3L4, CREB3L4, CREB3L4, CREB3L4, CREB3L4, CREB3L4	p.P75S, p.P95S, p.P75S, p.P95S, p.P95S, p.P95S	4	8	122	81	94.4186	NM_001271960.1:c.-1094G>A	NM_014437.3:c.-1792G>A	NM_014437.4:c.-1792G>A	NM_001255978.1:c.283C>T	NM_001255979.1:c.283C>T	NM_001255980.1:c.223C>T	NM_001255981.1:c.223C>T	NM_130898.2:c.283C>T	NM_130898.3:c.283C>T	NR_045658.1:n.505-296C>T
BT-20	chr1	153994647	C	T	NUP210L, NUP210L, NUP210L	p.V1491I, p.V1491I, p.V400I	1	0	234	210	99.7753	NM_001159484.1:c.4471G>A	NM_207308.2:c.4471G>A
BT-20	chr1	154426970	A	C	IL6R	p.D358A	0	0	58	0	100	NM_000565.2:c.1073A>C	NM_000565.3:c.1073A>C	NM_181359.1:c.1066+4514A>C	NM_181359.2:c.1066+4514A>C	XM_005245138.1:c.1010A>C	XM_005245139.1:c.924+4514A>C	XM_005245140.1:c.931A>C
BT-20	chr1	154574333	G	C	ADAR, ADAR, ADAR	p.P262R, p.P262R, p.P262R	43	0	24	0	35.8209	NM_001025107.1:c.-101C>G	NM_001025107.2:c.-101C>G	NM_001111.3:c.785C>G	NM_001111.4:c.785C>G	NM_001193495.1:c.-101C>G	NM_015840.2:c.785C>G	NM_015840.3:c.785C>G	NM_015841.2:c.785C>G	NM_015841.3:c.785C>G
BT-20	chr1	154574820	T	C	ADAR, ADAR, ADAR	p.R100G, p.R100G, p.R100G	1	1	48	121	98.8304	NM_001025107.1:c.-588A>G	NM_001025107.2:c.-588A>G	NM_001111.3:c.298A>G	NM_001111.4:c.298A>G	NM_001193495.1:c.-588A>G	NM_015840.2:c.298A>G	NM_015840.3:c.298A>G	NM_015841.2:c.298A>G	NM_015841.3:c.298A>G
BT-20	chr1	155026942	A	C	ADAM15, ADAM15, ADAM15, ADAM15, ADAM15, ADAM15, ADAM15, ADAM15, ADAM15, ADAM15	p.K191T, p.K191T, p.K208T, p.K191T, p.K191T, p.K191T, p.K191T, p.K191T, p.K201T, p.K175T	4	1	192	123	98.4375	NM_001261464.1:c.602A>C	NM_001261465.1:c.572A>C	NM_001261466.1:c.524A>C	NM_003815.3:c.572A>C	NM_003815.4:c.572A>C	NM_207191.1:c.572A>C	NM_207191.2:c.572A>C	NM_207194.1:c.572A>C	NM_207194.2:c.572A>C	NM_207195.1:c.572A>C	NM_207195.2:c.572A>C	NM_207196.1:c.572A>C	NM_207196.2:c.572A>C	NM_207197.1:c.572A>C	NM_207197.2:c.572A>C	NR_048577.1:n.687A>C	NR_048578.1:n.687A>C	NR_048579.1:n.687A>C	NM_001143687.1:c.*3598A>C	NM_001143687.2:c.*3598A>C	NM_152494.2:c.*3598A>C	NM_152494.3:c.*3598A>C	XM_005244922.1:c.*3598A>C	NR_040772.1:n.-3301T>G	NR_040773.1:n.236-5105T>G	XR_108354.1:n.188-5105T>G	XR_108355.1:n.-3301T>G	XR_108355.2:n.-3301T>G	XR_108356.1:n.-3296T>G	XR_108356.2:n.-3296T>G
BT-20	chr1	155162067	C	T	MUC1, MUC1, MUC1, MUC1	p.R71Q, p.R71Q, p.R71Q, p.R71Q	0	0	21	0	100	NM_001256599.1:c.*5401C>T	NM_001256600.1:c.*5401C>T	NM_001256601.1:c.*5401C>T	NM_025058.3:c.*5401C>T	NM_025058.4:c.*5401C>T	NR_046327.1:n.*4620C>T	NR_046328.1:n.*4620C>T	NR_046329.1:n.*4620C>T	XM_005245495.1:c.*5401C>T	XM_005245496.1:c.*5401C>T	NM_001018016.1:c.93G>A	NM_001018016.2:c.93G>A	NM_001018017.1:c.66G>A	NM_001018017.2:c.66G>A	NM_001044390.1:c.66G>A	NM_001044390.2:c.66G>A	NM_001044391.1:c.66G>A	NM_001044391.2:c.66G>A	NM_001044392.1:c.93G>A	NM_001044392.2:c.93G>A	NM_001044393.1:c.66G>A	NM_001044393.2:c.66G>A	NM_001204285.1:c.66G>A	NM_001204286.1:c.93G>A	NM_001204287.1:c.93G>A	NM_001204288.1:c.93G>A	NM_001204289.1:c.93G>A	NM_001204290.1:c.59-29G>A	NM_001204291.1:c.93G>A	NM_001204292.1:c.93G>A	NM_001204293.1:c.66G>A	NM_001204294.1:c.66G>A	NM_001204295.1:c.93G>A	NM_001204296.1:c.93G>A	NM_001204297.1:c.93G>A	NM_002456.4:c.66G>A	NM_002456.5:c.66G>A	XM_005245177.1:c.93G>A
BT-20	chr1	155178782	A	T	MTX1, MTX1	p.T63S, p.T63S	0	0	14	1	100	NR_002188.2:n.*4834T>A	XM_001724971.2:c.*3811A>T	XR_108357.1:n.*3207A>T	XR_108357.2:n.*3502A>T	XR_108358.1:n.*3207A>T	XR_108358.2:n.*3502A>T	NM_001252607.1:c.-1115T>A	NM_001252608.1:c.-1115T>A	NM_007112.3:c.-1115T>A	NM_007112.4:c.-1115T>A	NR_045553.1:n.-1010T>A	NM_002455.3:c.187A>T	NM_198883.2:c.187A>T	XR_241132.1:n.*3499A>T
BT-20	chr1	155279730	G	C	FDPS, FDPS	p.W50C, p.W50C	5	1	2	2	40	NM_001135821.1:c.150G>C	NM_001135822.1:c.-1-125G>C	NM_001242825.1:c.-175+974G>C	NM_001242824.1:c.-22-104G>C	NM_002004.3:c.150G>C	XM_005244962.1:c.-1-125G>C	XM_005244963.1:c.-22-104G>C	XM_005245266.1:c.-1248C>G
BT-20	chr1	155408635	T	C	ASH1L, ASH1L	p.T1771A, p.T1771A	0	0	76	69	100	NM_018489.2:c.5311A>G	XM_005245335.1:c.5311A>G	XM_005245336.1:c.5311A>G	XM_005245337.1:c.*176A>G	NR_034180.1:n.*4582T>C
BT-20	chr1	155735012	T	C	GON4L, GON4L, GON4L, GON4L, GON4L, GON4L, GON4L, GON4L	p.M1418V, p.M614V, p.M1418V, p.M1418V, p.M1418V, p.M1004V, p.M1418V, p.M1418V	0	1	30	251	99.6454	NM_001037533.1:c.4252A>G	NM_032292.4:c.4252A>G	XM_005245277.1:c.4252A>G	XM_005245278.1:c.4252A>G	XM_005245279.1:c.4252A>G	XM_005245280.1:c.4252A>G	XM_005245281.1:c.4252A>G	XM_005245282.1:c.4252A>G	XM_005245283.1:c.4165A>G	XM_005245284.1:c.3736A>G	XM_005245285.1:c.4252A>G	XM_005245286.1:c.1840A>G
BT-20	chr1	155837865	G	C	SYT11	p.Q48H	0	1	16	116	99.2481	NM_152280.3:c.144G>C	NM_152280.4:c.144G>C	XM_005245014.1:c.144G>C
BT-20	chr1	155912486	T	C	RXFP4	p.L329S	2	0	25	225	99.2063	NM_001162383.1:c.*5247A>G	NM_001162384.1:c.*5247A>G	NM_004723.2:c.*5247A>G	NM_004723.3:c.*5247A>G	XM_005245587.1:c.*5247A>G	XM_005245588.1:c.*5247A>G	XM_005245589.1:c.*5247A>G	XM_005245590.1:c.*5247A>G	XM_005245591.1:c.*5247A>G	XM_005245592.1:c.*5247A>G	XM_005245593.1:c.*5247A>G	XM_005245594.1:c.*5247A>G	XM_005245595.1:c.*5247A>G	NM_181885.2:c.986T>C	XM_002342140.1:c.-5019T>C
BT-20	chr1	156011444	T	C	UBQLN4, UBQLN4	p.I475M, p.I495M	0	0	35	71	100	NM_020131.3:c.1485A>G	XM_005245346.1:c.1425A>G	XM_005245347.1:c.1485A>G	XM_005245348.1:c.*707A>G
BT-20	chr1	156206181	C	T	PMF1-BGLAP, PMF1	p.P137L, p.P137L	1	1	127	5	98.5075	NM_001199661.1:c.410C>T	NM_001199662.1:c.471C>T	NM_001199663.1:c.368+2662C>T	NM_001199664.1:c.264C>T	NM_001199653.1:c.410C>T	NM_001199654.1:c.477C>T	NM_007221.2:c.471C>T	NM_007221.3:c.471C>T	XM_005244861.1:c.258C>T
BT-20	chr1	156255456	G	A	TMEM79, TMEM79	p.V147M, p.V147M	1	0	17	13	96.7742	NM_015327.2:c.-2985C>T	XM_005245049.1:c.-2985C>T	XM_005245050.1:c.-2985C>T	NM_032323.2:c.439G>A	NR_026678.1:n.635G>A	XM_002342142.1:c.188C>T
BT-20	chr1	156263940	T	C	C1orf85	p.I223V	0	0	62	83	100	NM_001256604.1:c.667A>G	NM_001256605.1:c.409A>G	NM_001256608.1:c.667A>G	NM_001256609.1:c.424A>G	NM_144580.1:c.667A>G	NM_144580.2:c.667A>G	XM_005244864.1:c.136A>G	XM_005244863.1:c.667A>G	NM_001004319.1:c.*4621A>G	NM_001004319.2:c.*4621A>G	NM_032323.2:c.*2551T>C	NR_026678.1:n.*1706T>C
BT-20	chr1	156264000	G	A	C1orf85	p.P203S	2	2	127	98	98.2533	NM_001256604.1:c.607C>T	NM_001256605.1:c.349C>T	NM_001256608.1:c.607C>T	NM_001256609.1:c.364C>T	NM_144580.1:c.607C>T	NM_144580.2:c.607C>T	XM_005244864.1:c.76C>T	XM_005244863.1:c.607C>T	NM_001004319.1:c.*4561C>T	NM_001004319.2:c.*4561C>T	NM_032323.2:c.*2611G>A	NR_026678.1:n.*1766G>A
BT-20	chr1	156347131	G	A	RHBG, RHBG, RHBG, RHBG	p.G7D, p.G76D, p.G46D, p.G7D	2	11	66	62	90.7801	NM_001256395.1:c.20G>A	NM_001256396.1:c.137G>A	NM_020407.3:c.227G>A	NM_020407.4:c.227G>A	NR_026549.1:n.388G>A	NR_046115.1:n.411G>A
BT-20	chr1	156526444	T	C	IQGAP3, IQGAP3	p.R348G, p.R391G	0	0	123	137	100	NM_178229.4:c.1171A>G
BT-20	chr1	156551848	A	G	TTC24	p.E231G	0	0	14	0	100	NM_001105669.1:c.-309A>G	NM_001105669.2:c.692A>G
BT-20	chr1	156561651	G	C	APOA1BP, APOA1BP	p.V19L, p.V19L	0	0	10	5	100	NM_001105669.1:c.*5309G>C	NM_144772.2:c.55G>C	XM_005244897.1:c.55G>C	XM_005244898.1:c.-191G>C	NM_015590.2:c.*3354C>G	NM_015590.3:c.*3354C>G	NM_182679.1:c.*3354C>G	NM_182679.2:c.*3354C>G	XM_005245287.1:c.*3354C>G	XM_005245288.1:c.*3354C>G
BT-20	chr1	156563726	A	C	APOA1BP	p.I221L	0	0	211	4	100	NM_144772.2:c.717A>C	XM_005244897.1:c.661A>C	XM_005244898.1:c.468A>C	NM_015590.2:c.*1279T>G	NM_015590.3:c.*1279T>G	NM_182679.1:c.*1279T>G	NM_182679.2:c.*1279T>G	XM_005245287.1:c.*1279T>G	XM_005245288.1:c.*1279T>G
BT-20	chr1	156563813	G	A	APOA1BP	p.E250K	3	2	74	106	97.2973	NM_144772.2:c.804G>A	XM_005244897.1:c.748G>A	XM_005244898.1:c.555G>A	NM_015590.2:c.*1192C>T	NM_015590.3:c.*1192C>T	NM_182679.1:c.*1192C>T	NM_182679.2:c.*1192C>T	XM_005245287.1:c.*1192C>T	XM_005245288.1:c.*1192C>T
BT-20	chr1	156640156	G	A	NES, NES	p.P193L, p.P1275L	1	0	2	25	96.4286	NM_006617.1:c.3824C>T
BT-20	chr1	156646668	A	G	NES	p.V130A	0	0	15	6	100	NM_006617.1:c.389T>C
BT-20	chr1	156705593	G	C	RRNAD1, RRNAD1	p.V400L, p.R238P	0	0	39	23	100	NM_024540.3:c.*1597C>G	NM_145729.2:c.*1597C>G	NM_001142560.1:c.713G>C	NM_015997.3:c.1198G>C	XM_005245234.1:c.1198G>C	XM_005245235.1:c.988G>C	XM_005245236.1:c.757G>C	XM_005245237.1:c.713G>C
BT-20	chr1	156784982	T	C	SH2D2A, SH2D2A, SH2D2A, SH2D2A, SH2D2A	p.N34S, p.N52S, p.N52S, p.N24S, p.N52S	0	0	2	108	100	NM_001161444.1:c.155A>G	NM_001161441.1:c.155A>G	NM_001161442.1:c.101A>G	NM_001161443.1:c.71A>G	NM_003975.2:c.155A>G	NM_003975.3:c.155A>G	NM_001007792.1:c.-640T>C
BT-20	chr1	156834220	T	G	NTRK1, NTRK1, NTRK1, NTRK1	p.L96R, p.L96R, p.L66R, p.L96R	7	7	4	0	22.2222	NM_001007792.1:c.197T>G	NM_001012331.1:c.287T>G	NM_002529.3:c.287T>G	XM_005245219.1:c.365T>G
BT-20	chr1	156877457	T	C	PEAR1, PEAR1	p.S35P, p.S234P	8	0	99	19	93.6508	NM_001080471.1:c.700T>C	XM_005245141.1:c.700T>C	XM_005245142.1:c.508T>C
BT-20	chr1	157490296	C	T	FCRL5, FCRL5	p.A853T, p.A853T	112	220	37	106	30.1053	NM_001195388.1:c.2557G>A	NM_031281.2:c.2557G>A
BT-20	chr1	157668390	T	C	FCRL3, FCRL3, FCRL3	p.N28D, p.N28D, p.N28D	2	1	39	99	97.8723	NM_052939.3:c.82A>G	XM_005244870.1:c.82A>G	XM_005244871.1:c.82A>G	XM_005244872.1:c.82A>G	XR_241064.1:n.280A>G	XR_241065.1:n.280A>G	XR_241066.1:n.280A>G
BT-20	chr1	158450314	A	G	OR10R2	p.E216G	2	2	27	126	97.4522	NM_001004472.1:c.647A>G
BT-20	chr1	158450382	C	T	OR10R2	p.L239F	1	0	169	290	99.7826	NM_001004472.1:c.715C>T
BT-20	chr1	158517142	C	T	OR6Y1	p.V252I	0	0	87	6	100	NM_001005189.1:c.754G>A
BT-20	chr1	158532460	G	A	OR6P1	p.P312L	1	0	67	159	99.5595	NM_001160325.1:c.935C>T
BT-20	chr1	158549492	C	T	OR10X1	p.W66X	2	5	72	222	97.6744	NM_001004477.1:c.198G>A
BT-20	chr1	158549511	A	G	OR10X1	p.I60T	0	0	66	235	100	NM_001004477.1:c.179T>C
BT-20	chr1	158577109	A	C	OR10Z1	p.N294T	6	5	151	175	96.7359	NM_003126.2:c.*3945T>G	NM_001004478.1:c.881A>C
BT-20	chr1	158584091	A	G	SPTA1	p.I2265T	0	0	27	25	100	NM_003126.2:c.6794T>C
BT-20	chr1	158607935	T	G	SPTA1	p.K1693Q	1	4	107	44	96.7949	NM_003126.2:c.5077A>C
BT-20	chr1	158612236	A	G	SPTA1	p.C1568R	1	11	253	117	96.8586	NM_003126.2:c.4702T>C
BT-20	chr1	158619728	A	C	SPTA1	p.S1163A	0	0	45	20	100	NM_003126.2:c.3487T>G
BT-20	chr1	158687163	G	A	OR6K3	p.P248L	4	0	200	151	98.8732	NM_001005327.1:c.791C>T	NM_001005327.2:c.743C>T
BT-20	chr1	158687224	G	A	OR6K3	p.P228S	16	4	133	90	91.7695	NM_001005327.1:c.730C>T	NM_001005327.2:c.682C>T
BT-20	chr1	158735595	C	T	OR6N1	p.R293H	2	2	273	180	99.1247	NM_001005185.1:c.878G>A
BT-20	chr1	158735691	T	C	OR6N1	p.Q261R	2	2	258	340	99.3355	NM_001005185.1:c.782A>G
BT-20	chr1	158735740	A	G	OR6N1	p.F245L	0	3	242	371	99.513	NM_001005185.1:c.733T>C
BT-20	chr1	158735892	A	G	OR6N1	p.I194T	0	0	123	124	100	NM_001005185.1:c.581T>C
BT-20	chr1	158736445	C	T	OR6N1	p.A10T	0	7	198	169	98.1283	NM_001005185.1:c.28G>A
BT-20	chr1	158986477	G	C	IFI16, IFI16, IFI16	p.S179T, p.S179T, p.S179T	0	0	0	32	100	NM_001206567.1:c.381+700G>C	NM_005531.2:c.536G>C	XM_005245127.1:c.548G>C
BT-20	chr1	159002389	T	A	IFI16, IFI16, IFI16	p.Y357N, p.Y413N, p.Y413N	0	0	5	13	100	NM_001206567.1:c.1069T>A	NM_005531.2:c.1237T>A	XM_005245127.1:c.1249T>A
BT-20	chr1	159409734	G	T	OR10J1	p.M62I	0	1	63	79	99.3007	NM_012351.1:c.186G>T	NM_012351.2:c.186G>T
BT-20	chr1	159410340	T	A	OR10J1	p.C264X	0	0	234	3	100	NM_012351.1:c.792T>A	NM_012351.2:c.792T>A
BT-20	chr1	159824967	G	C	C1orf204	p.Q21E	0	0	38	49	100	NM_001013661.1:c.972-151C>G	NM_001134233.1:c.61C>G	XM_005245102.1:c.265C>G
BT-20	chr1	159828613	C	T	VSIG8	p.V47I	1	0	167	41	99.5215	NM_001013661.1:c.139G>A	NM_001134233.1:c.-3586G>A	XM_005245102.1:c.-3382G>A
BT-20	chr1	159923111	T	G	SLAMF9, SLAMF9	p.I127L, p.I127L	0	1	93	56	99.3333	NM_001146172.1:c.379A>C	NM_001146173.1:c.255+124A>C	NM_033438.2:c.379A>C	NM_033438.3:c.379A>C
BT-20	chr1	160321157	A	T	NCSTN, NCSTN	p.N223I, p.N243I	3	9	1	6	36.8421	NM_015331.2:c.728A>T	XM_005245051.1:c.668A>T	XM_005245052.1:c.582+1117A>T	XM_005245053.1:c.728A>T
BT-20	chr1	160851826	A	T	ITLN1	p.V109D	0	0	95	42	100	NM_017625.2:c.326T>A
BT-20	chr1	161134725	C	G	USP21, USP21	p.D495E, p.D495E	98	108	27	39	24.2647	NM_000309.3:c.-1685C>G	NM_001122764.1:c.-1746C>G	XM_005245290.1:c.-1133C>G	XM_005245291.1:c.-1746C>G	XM_005245292.1:c.-1913C>G	XM_005245293.1:c.-2476C>G	XM_005245294.1:c.-2372C>G	XM_005245295.1:c.-2057C>G	XM_005245296.1:c.-2089C>G	NM_001014443.2:c.1485C>G	NM_012475.4:c.1485C>G	XM_005245089.1:c.1707C>G	XM_005245090.1:c.1707C>G	XM_005245091.1:c.1485C>G
BT-20	chr1	161167953	A	C	ADAMTS4, ADAMTS4	p.Y155X, p.Y155X	27	49	20	1	21.6495	NM_005099.4:c.465T>G	NM_001166159.1:c.-4223A>C	NM_004550.4:c.-1600A>C	XM_005245208.1:c.-240+676A>C	XM_005245209.1:c.-4410A>C
BT-20	chr1	161761276	G	C	ATF6, ATF6	p.A145P, p.A145P	0	0	28	45	100	NM_007348.2:c.433G>C	NM_007348.3:c.433G>C
BT-20	chr1	161761312	C	T	ATF6, ATF6	p.P157S, p.P157S	0	0	20	51	100	NM_007348.2:c.469C>T	NM_007348.3:c.469C>T
BT-20	chr1	161967681	A	G	OLFML2B, OLFML2B	p.W470R, p.W471R	0	0	109	185	100	NM_015441.1:c.1408T>C	XM_005245075.1:c.1414T>C	XM_005245076.1:c.1411T>C
BT-20	chr1	162825457	C	A	C1orf110, C1orf110	p.R93S, p.R92S	2	0	130	98	99.1304	NM_178550.4:c.279G>T	XM_005245124.1:c.315G>T	XM_005245125.1:c.312G>T	XM_005245126.1:c.276G>T
BT-20	chr1	167095163	G	C	DUSP27	p.E265D	16	7	63	444	95.6604	NM_001080426.1:c.795G>C	XM_005245603.1:c.795G>C	XM_005245604.1:c.678G>C
BT-20	chr1	167095765	G	A	DUSP27	p.R466H	0	0	59	182	100	NM_001080426.1:c.1397G>A	XM_005245603.1:c.1397G>A	XM_005245604.1:c.1280G>A
BT-20	chr1	167095881	G	A	DUSP27	p.A505T	0	3	24	84	97.2973	NM_001080426.1:c.1513G>A	XM_005245603.1:c.1513G>A	XM_005245604.1:c.1396G>A
BT-20	chr1	169390957	A	T	C1orf114, C1orf114, C1orf114, C1orf114, C1orf114	p.F238I, p.F238I, p.F238I, p.F238I, p.F238I	1	2	4	15	86.3636	NM_021179.1:c.712T>A	XM_005245381.1:c.712T>A	XM_005245382.1:c.712T>A	XM_005245383.1:c.712T>A	XM_005245384.1:c.712T>A
BT-20	chr1	169391154	A	G	C1orf114, C1orf114, C1orf114, C1orf114, C1orf114	p.F172S, p.F172S, p.F172S, p.F172S, p.F172S	35	4	213	233	91.9588	NM_021179.1:c.515T>C	XM_005245381.1:c.515T>C	XM_005245382.1:c.515T>C	XM_005245383.1:c.515T>C	XM_005245384.1:c.515T>C
BT-20	chr1	169509739	T	G	F5	p.E1530A	0	0	104	106	100	NM_000130.4:c.4589A>C
BT-20	chr1	169565346	C	A	SELP, SELP, SELP	p.V640L, p.V640L, p.V475L	1	0	17	93	99.0991	NM_003005.3:c.1918G>T	XM_005245435.1:c.1918G>T	XM_005245436.1:c.1918G>T	XM_005245437.1:c.1918G>T	XM_005245438.1:c.1918G>T	XM_005245439.1:c.1918G>T	XM_005245440.1:c.1732G>T
BT-20	chr1	169566313	C	T	SELP, SELP, SELP	p.D603N, p.D603N, p.D438N	0	0	85	70	100	NM_003005.3:c.1807G>A	XM_005245435.1:c.1807G>A	XM_005245436.1:c.1807G>A	XM_005245437.1:c.1807G>A	XM_005245438.1:c.1807G>A	XM_005245439.1:c.1807G>A	XM_005245440.1:c.1621G>A
BT-20	chr1	169673838	G	A	SELL, SELL, SELL	p.P226S, p.P166S, p.P226S	0	8	47	135	95.7895	NM_000655.3:c.637C>T	NM_000655.4:c.676C>T	NR_029467.1:n.605C>T
BT-20	chr1	169695870	G	A	SELE	p.L575F	0	0	126	93	100	NM_000450.2:c.1723C>T
BT-20	chr1	169823718	T	C	SCYL3, SCYL3, SCYL3	p.Q213R, p.Q621R, p.Q567R	45	23	185	351	88.7417	NM_018186.2:c.*1590T>C	XM_005245317.1:c.*1590T>C	XM_005245318.1:c.*1590T>C	XM_005245319.1:c.*1590T>C	NM_020423.5:c.1700A>G	NM_020423.6:c.1700A>G	NM_181093.2:c.1862A>G	NM_181093.3:c.1862A>G
BT-20	chr1	169985756	C	T	KIFAP3, KIFAP3, KIFAP3, KIFAP3, KIFAP3	p.D304N, p.D344N, p.D300N, p.D266N, p.D46N	48	27	17	18	31.8182	NM_001204514.1:c.796G>A	NM_001204516.1:c.898G>A	NM_001204517.1:c.910G>A	NM_014970.2:c.1030G>A	NM_014970.3:c.1030G>A	XM_005244970.1:c.1030G>A	XM_005244971.1:c.1030G>A	XM_005244972.1:c.937G>A
BT-20	chr1	171076856	C	T	FMO3, FMO3, FMO3, FMO3	p.T101I, p.T121I, p.T58I, p.T121I	131	109	52	37	27.0517	NM_001002294.1:c.362C>T	NM_001002294.2:c.362C>T	NM_006894.4:c.362C>T	NM_006894.5:c.362C>T	XM_005245043.1:c.302C>T	XM_005245044.1:c.173C>T
BT-20	chr1	171076966	G	A	FMO3, FMO3, FMO3, FMO3	p.E138K, p.E158K, p.E95K, p.E158K	1	0	76	170	99.5951	NM_001002294.1:c.472G>A	NM_001002294.2:c.472G>A	NM_006894.4:c.472G>A	NM_006894.5:c.472G>A	XM_005245043.1:c.412G>A	XM_005245044.1:c.283G>A
BT-20	chr1	171083242	A	G	FMO3, FMO3, FMO3, FMO3	p.E288G, p.E308G, p.E245G, p.E308G	0	0	280	266	100	NM_001002294.1:c.923A>G	NM_001002294.2:c.923A>G	NM_006894.4:c.923A>G	NM_006894.5:c.923A>G	XM_005245043.1:c.863A>G	XM_005245044.1:c.734A>G
BT-20	chr1	171168584	C	T	FMO2	p.S195L	0	0	110	107	100	NM_001460.2:c.584C>T	NM_001460.3:c.584C>T	XM_005245039.1:c.584C>T
BT-20	chr1	171509327	G	A	PRRC2C	p.A906T	0	0	196	205	100	NM_015172.3:c.2716G>A	XM_005245015.1:c.2722G>A	XM_005245016.1:c.2716G>A	XM_005245017.1:c.2722G>A	XM_005245018.1:c.2707G>A	XM_005245019.1:c.2722G>A	XM_005245020.1:c.2722G>A	XM_005245021.1:c.2722G>A	XM_005245022.1:c.2722G>A	XM_005245023.1:c.2722G>A	XM_005245024.1:c.2722G>A	XM_005245025.1:c.2722G>A	XM_005245026.1:c.2722G>A	XM_005245027.1:c.2722G>A	XM_005245028.1:c.2722G>A	XM_005245029.1:c.2722G>A	XM_005245030.1:c.2722G>A
BT-20	chr1	171514731	C	G	PRRC2C, PRRC2C	p.S1624C, p.S601C	0	0	107	11	100	NM_015172.3:c.4871C>G	XM_005245015.1:c.4877C>G	XM_005245016.1:c.4871C>G	XM_005245017.1:c.4877C>G	XM_005245018.1:c.4862C>G	XM_005245019.1:c.4877C>G	XM_005245020.1:c.4877C>G	XM_005245021.1:c.4877C>G	XM_005245022.1:c.4877C>G	XM_005245023.1:c.4877C>G	XM_005245024.1:c.4877C>G	XM_005245025.1:c.4877C>G	XM_005245026.1:c.4877C>G	XM_005245027.1:c.4877C>G	XM_005245028.1:c.4877C>G	XM_005245029.1:c.4877C>G	XM_005245030.1:c.4877C>G
BT-20	chr1	171753039	A	G	METTL13, METTL13, METTL13, METTL13	p.M105V, p.M19V, p.M104V, p.M105V	1	0	33	16	98	NM_001007239.1:c.313A>G	NM_014955.2:c.55A>G	NM_015935.4:c.313A>G	XM_005245255.1:c.310A>G	XM_005245256.1:c.313A>G
BT-20	chr1	172410967	G	A	PIGC, PIGC, PIGC	p.P266S, p.P266S, p.P266S	1	19	66	57	86.014	NM_002642.3:c.796C>T	NM_153747.1:c.796C>T	NM_139240.2:c.22-3246G>A	NM_139240.3:c.22-3246G>A	XM_005245608.1:c.-2438G>A	XM_005245610.1:c.-2505G>A	XM_005245611.1:c.-46-6614G>A
BT-20	chr1	172411521	G	C	PIGC, PIGC, PIGC	p.A81G, p.A81G, p.A81G	0	13	0	7	35	NM_002642.3:c.242C>G	NM_153747.1:c.242C>G	NM_139240.2:c.22-2692G>C	NM_139240.3:c.22-2692G>C	XM_005245608.1:c.-1884G>C	XM_005245610.1:c.-1951G>C	XM_005245611.1:c.-46-6060G>C
BT-20	chr1	172437592	G	A	C1orf105	p.S137N	1	0	148	146	99.661	NM_139240.2:c.410G>A	NM_139240.3:c.410G>A	XM_005245608.1:c.410G>A	XM_005245609.1:c.380G>A	XM_005245610.1:c.257G>A	XM_005245611.1:c.257G>A
BT-20	chr1	172628520	C	A	FASLG, FASLG	p.P60Q, p.P60Q	2	3	3	1	44.4444	NM_000639.1:c.179C>A
BT-20	chr1	175046789	A	G	TNN, TNN	p.R79G, p.R79G	0	0	194	136	100	NM_022093.1:c.235A>G
BT-20	chr1	175087729	T	C	TNN	p.W807R	0	0	37	6	100	NM_022093.1:c.2419T>C
BT-20	chr1	175375469	C	A	TNR, TNR, TNR	p.A128S, p.A128S, p.A128S	0	1	8	70	98.7342	NM_003285.2:c.382G>T
BT-20	chr1	175375802	T	C	TNR, TNR, TNR	p.I17V, p.I17V, p.I17V	1	0	179	172	99.7159	NM_003285.2:c.49A>G
BT-20	chr1	176863836	G	C	ASTN1, ASTN1, ASTN1	p.H934Q, p.H934Q, p.H934Q	2	0	105	30	98.5401	NM_004319.1:c.2802C>G	NM_207108.1:c.2802C>G	XM_005245195.1:c.2802C>G
BT-20	chr1	176863867	T	C	ASTN1, ASTN1, ASTN1	p.H924R, p.H924R, p.H924R	0	0	103	67	100	NM_004319.1:c.2771A>G	NM_207108.1:c.2771A>G	XM_005245195.1:c.2771A>G
BT-20	chr1	177929987	T	C	SEC16B, SEC16B, SEC16B	p.H293R, p.H292R, p.H293R	0	0	25	77	100	NM_033127.2:c.875A>G	XM_005245573.1:c.878A>G	XM_005245574.1:c.878A>G
BT-20	chr1	179504043	C	G	AXDND1, AXDND1	p.Q877E, p.Q993E	0	0	0	5	100	NM_144696.4:c.2977C>G	NM_144696.5:c.2977C>G	NR_073544.1:n.3097C>G	NM_144696.3:c.2977C>G	NM_182766.2:c.2755C>G
BT-20	chr1	179562740	G	C	TDRD5, TDRD5, TDRD5, TDRD5	p.R126S, p.R126S, p.R126S, p.R126S	1	0	74	126	99.5025	XM_002342121.1:c.*2747G>C	NM_001199085.1:c.378G>C	NM_001199089.1:c.378G>C	NM_001199091.1:c.378G>C	NM_173533.2:c.378G>C	NM_173533.3:c.378G>C	XM_005244934.1:c.378G>C	XM_005244935.1:c.378G>C	XM_005244936.1:c.378G>C
BT-20	chr1	179852074	T	C	TOR1AIP1, TOR1AIP1	p.M146T, p.M146T	0	0	23	113	100	XM_005244937.1:c.-5812A>G	XM_002342122.1:c.-469A>G	NM_001267578.1:c.437T>C	NM_015602.2:c.437T>C	NM_015602.3:c.437T>C
BT-20	chr1	179959750	A	G	CEP350, CEP350	p.R76G, p.R77G	0	0	49	111	100	NM_014810.4:c.229A>G	XM_005245635.1:c.229A>G	XM_005245636.1:c.229A>G	XM_005245637.1:c.229A>G	XM_005245638.1:c.229A>G	XM_005245639.1:c.173-1447A>G	XM_005245640.1:c.229A>G
BT-20	chr1	179989742	G	C	CEP350, CEP350, CEP350	p.E944Q, p.E779Q, p.E945Q	0	6	98	275	98.4169	NM_014810.4:c.2833G>C	XM_005245635.1:c.2833G>C	XM_005245636.1:c.2833G>C	XM_005245637.1:c.2833G>C	XM_005245638.1:c.2833G>C	XM_005245639.1:c.2770G>C	XM_005245640.1:c.2833G>C
BT-20	chr1	180885430	T	C	KIAA1614	p.L64P	0	0	75	4	100	NM_020950.1:c.191T>C	XM_005245376.1:c.191T>C
BT-20	chr1	180913597	A	G	KIAA1614, KIAA1614, KIAA1614	p.N169D, p.N1078D, p.N699D	4	1	30	13	89.5833	NM_020950.1:c.3232A>G	XM_005245376.1:c.3232A>G
BT-20	chr1	181701799	T	A	CACNA1E, CACNA1E, CACNA1E, CACNA1E	p.D85E, p.D859E, p.D840E, p.D859E	0	0	70	79	100	NM_000721.2:c.2577T>A	NM_000721.3:c.2577T>A	NM_001205293.1:c.2577T>A	NM_001205294.1:c.2520T>A	XM_005245477.1:c.2577T>A
BT-20	chr1	181702616	G	A	CACNA1E, CACNA1E, CACNA1E, CACNA1E	p.G224S, p.G998S, p.G979S, p.G998S	3	2	196	116	98.4227	NM_000721.2:c.2992G>A	NM_000721.3:c.2992G>A	NM_001205293.1:c.2992G>A	NM_001205294.1:c.2935G>A	XM_005245477.1:c.2992G>A
BT-20	chr1	181745300	A	T	CACNA1E, CACNA1E, CACNA1E, CACNA1E	p.I961F, p.I1735F, p.I1716F, p.I1735F	28	41	15	17	31.6832	NM_000721.2:c.5203A>T	NM_000721.3:c.5203A>T	NM_001205293.1:c.5203A>T	NM_001205294.1:c.5146A>T	XM_005245477.1:c.5191A>T
BT-20	chr1	182369233	A	G	TEDDM1	p.Y130H	6	1	114	18	94.964	NM_172000.3:c.388T>C
BT-20	chr1	182509459	G	A	RGSL1	p.G858R	18	44	11	29	39.2157	NM_001137669.1:c.2572G>A	XM_005245137.1:c.2677G>A
BT-20	chr1	182551337	A	C	RNASEL, RNASEL	p.D541E, p.D541E	0	0	70	57	100	NM_021133.2:c.1623T>G	NM_021133.3:c.1623T>G	XM_005245411.1:c.1623T>G
BT-20	chr1	182554557	C	T	RNASEL, RNASEL, RNASEL	p.R462Q, p.R462Q, p.R462Q	0	0	228	246	100	NM_021133.2:c.1385G>A	NM_021133.3:c.1385G>A	XM_005245411.1:c.1385G>A
BT-20	chr1	183085755	A	G	LAMC1	p.I458V	1	9	185	316	98.0431	NM_002293.3:c.1372A>G	XM_005245149.1:c.1372A>G
BT-20	chr1	183094547	T	C	LAMC1	p.L888P	0	0	58	18	100	NM_002293.3:c.2663T>C	XM_005245149.1:c.2663T>C
BT-20	chr1	183532364	T	A	NCF2, NCF2, NCF2, NCF2	p.N419I, p.N338I, p.N419I, p.N374I	4	1	189	28	97.7477	NM_000433.3:c.1256A>T	NM_001127651.1:c.1256A>T	NM_001127651.2:c.1256A>T	NM_001190789.1:c.1013A>T	NM_001190794.1:c.1121A>T	XM_005245207.1:c.1148A>T
BT-20	chr1	183542387	T	C	NCF2, NCF2, NCF2	p.K181R, p.K181R, p.K136R	3	5	199	240	98.2103	NM_000433.3:c.542A>G	NM_001127651.1:c.542A>G	NM_001127651.2:c.542A>G	NM_001190789.1:c.367-2413A>G	NM_001190794.1:c.407A>G	XM_005245207.1:c.501+1235A>G
BT-20	chr1	186026474	T	C	HMCN1	p.I2418T	0	0	45	106	100	NM_031935.2:c.7253T>C
BT-20	chr1	186043904	C	T	HMCN1	p.A2724V	0	0	183	209	100	NM_031935.2:c.8171C>T
BT-20	chr1	186052024	G	A	HMCN1	p.G2939S	2	1	82	58	97.9021	NM_031935.2:c.8815G>A
BT-20	chr1	186946912	G	A	PLA2G4A, PLA2G4A	p.R651K, p.R591K	0	3	110	167	98.9286	NM_024420.2:c.1952G>A	XM_005245267.1:c.1841G>A	XM_005245268.1:c.1772G>A
BT-20	chr1	197031021	C	T	F13B	p.R115H	0	0	149	78	100	NM_001994.2:c.344G>A	XM_005244953.1:c.344G>A	XM_005244954.1:c.266-18G>A	XM_005244955.1:c.122-18G>A
BT-20	chr1	197070442	G	T	ASPM, ASPM	p.L2647I, p.L495I	0	0	194	247	100	NM_001206846.1:c.4066-5148C>A	NM_018136.4:c.7939C>A
BT-20	chr1	197070697	T	C	ASPM, ASPM	p.S2562G, p.S410G	0	0	77	29	100	NM_001206846.1:c.4066-5403A>G	NM_018136.4:c.7684A>G
BT-20	chr1	197070901	A	G	ASPM, ASPM	p.Y2494H, p.Y342H	0	0	257	54	100	NM_001206846.1:c.4066-5607T>C	NM_018136.4:c.7480T>C
BT-20	chr1	197480986	C	T	DENND1B	p.G563S	0	0	22	65	100	NM_001142795.1:c.1627G>A	NM_001195215.1:c.1687G>A	XM_005244931.1:c.1627G>A	XM_005244932.1:c.835G>A
BT-20	chr1	198687300	G	A	PTPRC, PTPRC, PTPRC, PTPRC, PTPRC	p.D396N, p.D444N, p.D462N, p.D347N, p.D508N	85	63	33	31	30.1887	NM_002838.3:c.1522G>A	NM_002838.4:c.1528G>A	NM_080921.2:c.1039G>A	NM_080921.3:c.1045G>A	NM_080922.2:c.1378G>A
BT-20	chr1	200880869	A	C	C1orf106, C1orf106	p.R416S, p.R501S	0	0	4	5	100	NM_001142569.1:c.1248A>C	NM_001142569.2:c.1248A>C	NM_018265.2:c.1503A>C	NM_018265.3:c.1545A>C
BT-20	chr1	201009182	A	G	CACNA1S	p.L1800S	0	2	79	28	98.1651	NM_000069.2:c.5399T>C	XM_005245478.1:c.5342T>C
BT-20	chr1	201052310	A	T	CACNA1S	p.L458H	0	0	11	76	100	NM_000069.2:c.1373T>A	XM_005245478.1:c.1373T>A
BT-20	chr1	201166383	G	A	IGFN1	p.R102H	0	0	57	147	100	NM_001164586.1:c.305G>A	XM_005245580.1:c.305G>A	XM_005245581.1:c.305G>A
BT-20	chr1	201175227	C	A	IGFN1	p.D402E	0	0	93	69	100	NM_001164586.1:c.1206C>A	XM_005245580.1:c.1206C>A	XM_005245581.1:c.1206C>A
BT-20	chr1	201175715	G	T	IGFN1	p.R565L	8	4	25	44	85.1852	NM_001164586.1:c.1694G>T	XM_005245580.1:c.1694G>T	XM_005245581.1:c.1694G>T
BT-20	chr1	201176018	A	G	IGFN1	p.D666G	0	0	32	13	100	NM_001164586.1:c.1997A>G	XM_005245580.1:c.1997A>G	XM_005245581.1:c.1997A>G
BT-20	chr1	201181223	A	G	IGFN1	p.N2401S	0	0	150	4	100	NM_001164586.1:c.7202A>G	NM_178275.4:c.-1319A>G	XM_005245580.1:c.7202A>G	XM_005245581.1:c.7202A>G
BT-20	chr1	201183424	G	A	IGFN1	p.V2950I	0	0	101	136	100	NM_001164586.1:c.8848G>A	NM_178275.4:c.328G>A	XM_005245580.1:c.8848G>A	XM_005245581.1:c.8848G>A
BT-20	chr1	201184878	C	A	IGFN1	p.S3069R	9	0	205	312	98.289	NM_001164586.1:c.9207C>A	NM_178275.4:c.687C>A	XM_005245580.1:c.9207C>A	XM_005245581.1:c.9207C>A
BT-20	chr1	201869257	G	A	LMOD1, LMOD1, LMOD1	p.T244M, p.T295M, p.T295M	0	0	11	0	100	XM_002342126.1:c.-628G>A	NM_012134.2:c.884C>T	XM_001719327.2:c.457G>A
BT-20	chr1	201973565	G	A	RNPEP, RNPEP	p.V579I, p.V280I	2	2	207	127	98.8166	NM_020216.3:c.1735G>A	XM_005245418.1:c.1342G>A	XM_005245419.1:c.1123G>A	XM_005245420.1:c.865G>A	XM_005245421.1:c.865G>A	XM_002342157.1:c.*3740C>T	XR_108327.1:n.312-4110C>T
BT-20	chr1	202092360	G	A	GPR37L1	p.G90D	2	0	1	77	97.5	NM_004767.3:c.269G>A
BT-20	chr1	202129826	T	C	PTPN7	p.Q37R	0	0	7	110	100	NM_001199797.1:c.174+689A>G	NM_002832.2:c.-206A>G	NM_002832.3:c.110A>G	NM_080588.1:c.-1179A>G	NM_080588.2:c.-1179A>G	NR_037663.1:n.891A>G	NR_037664.1:n.891A>G	XM_005245377.1:c.-309A>G	XM_005245378.1:c.-535A>G
BT-20	chr1	202183308	C	T	LGR6	p.S9L	0	0	26	0	100	NM_001017403.1:c.213-11243C>T	NM_001017404.1:c.26C>T	NM_021636.2:c.56+10305C>T	XM_005245404.1:c.26C>T
BT-20	chr1	202287206	T	C	LGR6, LGR6, LGR6	p.V453A, p.V540A, p.V592A	0	0	29	27	100	NM_001017403.1:c.1775T>C	NM_001017404.1:c.1358T>C	NM_021636.2:c.1619T>C	XM_005245404.1:c.1646T>C
BT-20	chr1	202287754	G	A	LGR6, LGR6, LGR6	p.V636M, p.V723M, p.V775M	0	1	31	26	98.2759	NM_001017403.1:c.2323G>A	NM_001017404.1:c.1906G>A	NM_021636.2:c.2167G>A	XM_005245404.1:c.2194G>A
BT-20	chr1	202710733	C	G	KDM5B, KDM5B, KDM5B	p.E903Q, p.E939Q, p.E745Q	0	0	100	85	100	NM_006618.3:c.2707G>C
BT-20	chr1	203152801	T	C	CHI3L1, CHI3L1	p.R145G, p.R145G	1	0	88	119	99.5192	NM_001276.2:c.433A>G	XM_005244857.1:c.433A>G
BT-20	chr1	203194186	C	T	CHIT1	p.G102S	0	2	73	59	98.5075	NM_001256125.1:c.257+611G>A	NM_001270509.1:c.304G>A	NM_003465.2:c.304G>A	NR_045784.1:n.400G>A	NR_045785.1:n.400G>A
BT-20	chr1	203768328	T	C	ZBED6	p.F560L	4	0	304	403	99.4374	NM_014827.4:c.-259-2375T>C	XM_005245642.1:c.-647-2375T>C	XM_005245643.1:c.-259-2375T>C	XM_005245644.1:c.-259-2375T>C	XM_005245645.1:c.-3962T>C	NM_001174108.1:c.1678T>C
BT-20	chr1	203769532	G	A	ZBED6	p.S961N	1	0	181	155	99.7033	NM_014827.4:c.-259-1171G>A	XM_005245642.1:c.-647-1171G>A	XM_005245643.1:c.-259-1171G>A	XM_005245644.1:c.-259-1171G>A	XM_005245645.1:c.-2758G>A	NM_001174108.1:c.2882G>A
BT-20	chr1	204159787	G	C	KISS1	p.P81R	0	0	1	4	100	NM_002256.3:c.242C>G
BT-20	chr1	204199614	C	T	PLEKHA6	p.R837K	11	2	192	90	95.5932	NM_014935.2:c.2510G>A	NM_014935.4:c.2510G>A	XM_005244966.1:c.3209G>A	XM_005244967.1:c.2897G>A	XM_005244968.1:c.2834G>A
BT-20	chr1	204237416	C	T	PLEKHA6	p.V43I	0	0	20	27	100	NM_014935.2:c.127G>A	NM_014935.4:c.127G>A	XM_005244966.1:c.451G>A	XM_005244967.1:c.451G>A	XM_005244968.1:c.451G>A	XR_108334.1:n.-1959C>T
BT-20	chr1	204379617	T	C	PPP1R15B	p.N308S	3	1	294	399	99.4261	XM_002342130.1:c.-1327T>C	NM_032833.3:c.923A>G	XM_005245551.1:c.923A>G
BT-20	chr1	204587047	G	A	LRRN2, LRRN2, LRRN2, LRRN2	p.P692S, p.P692S, p.P692S, p.P692S	14	6	232	174	95.3052	XR_241080.1:n.4133+1701G>A	NM_006338.2:c.2074C>T	NM_201630.1:c.2074C>T	XM_005244827.1:c.2074C>T
BT-20	chr1	204587569	G	C	LRRN2, LRRN2, LRRN2, LRRN2	p.L518V, p.L518V, p.L518V, p.L518V	0	0	29	81	100	XR_241080.1:n.4133+2223G>C	NM_006338.2:c.1552C>G	NM_201630.1:c.1552C>G	XM_005244827.1:c.1552C>G
BT-20	chr1	204589101	G	A	LRRN2, LRRN2, LRRN2, LRRN2	p.P7L, p.P7L, p.P7L, p.P7L	0	0	51	18	100	XR_241080.1:n.4134-1172G>A	NM_006338.2:c.20C>T	NM_201630.1:c.20C>T	XM_005244827.1:c.20C>T
BT-20	chr1	205027737	G	A	CNTN2, CNTN2, CNTN2	p.A145T, p.A36T, p.A36T	1	2	64	143	98.5714	NM_005076.2:c.433G>A	NM_005076.3:c.433G>A	XM_005245467.1:c.433G>A
BT-20	chr1	205031116	C	T	CNTN2, CNTN2, CNTN2, CNTN2	p.P366L, p.P257L, p.P257L, p.P154L	4	1	47	85	96.3504	NM_005076.2:c.1097C>T	NM_005076.3:c.1097C>T	XM_005245467.1:c.1097C>T
BT-20	chr1	205042840	G	A	CNTN2, CNTN2	p.V1024I, p.V812I	0	0	9	12	100	NM_005076.2:c.3070G>A	NM_005076.3:c.3070G>A	XM_005245467.1:c.3070G>A
BT-20	chr1	205053150	A	G	TMEM81	p.F100S	9	2	147	83	95.4357	NM_203376.1:c.299T>C	NM_001193272.1:c.*4765T>C	NM_001193273.1:c.*4765T>C	NM_005057.2:c.*4765T>C	NM_005057.3:c.*4765T>C	XM_005245398.1:c.*4765T>C	XM_005245399.1:c.*4765T>C	XM_005245400.1:c.*4765T>C	XM_005245401.1:c.*4765T>C	XM_005245402.1:c.*4765T>C
BT-20	chr1	205053219	C	T	TMEM81	p.R77Q	9	3	117	164	95.9044	NM_203376.1:c.230G>A	NM_001193272.1:c.*4696G>A	NM_001193273.1:c.*4696G>A	NM_005057.2:c.*4696G>A	NM_005057.3:c.*4696G>A	XM_005245398.1:c.*4696G>A	XM_005245399.1:c.*4696G>A	XM_005245400.1:c.*4696G>A	XM_005245401.1:c.*4696G>A	XM_005245402.1:c.*4696G>A
BT-20	chr1	205130413	A	G	DSTYK, DSTYK, DSTYK	p.C102R, p.C641R, p.C641R	5	0	51	110	96.988	NM_015375.2:c.1921T>C	NM_199462.2:c.1921T>C
BT-20	chr1	205272918	G	A	NUAK2	p.A516V	0	0	46	101	100	NM_030952.1:c.1547C>T	XM_005245515.1:c.806C>T
BT-20	chr1	205740668	G	C	RAB7L1, RAB7L1, RAB7L1, RAB7L1	p.Q32E, p.Q80E, p.Q104E, p.Q104E	0	0	223	67	100	NM_001135662.1:c.310C>G	NM_001135663.1:c.238C>G	NM_001135664.1:c.94C>G	NM_003929.2:c.310C>G	XM_005245569.1:c.310C>G	XM_005245570.1:c.310C>G	XM_005245571.1:c.310C>G
BT-20	chr1	205814497	T	C	PM20D1	p.I149V	0	0	102	10	100	NM_152491.3:c.445A>G	NM_152491.4:c.445A>G	XR_241071.1:n.521A>G
BT-20	chr1	207015957	T	C	IL19, IL19	p.F175S, p.F213S	1	1	33	67	98.0392	NM_013371.2:c.524T>C	NM_013371.3:c.524T>C	NM_153758.1:c.638T>C	NM_153758.2:c.638T>C
BT-20	chr1	207074905	T	C	IL24, IL24	p.Y125H, p.Y124H	0	0	24	77	100	NM_001142472.1:c.*3459A>G	NM_001142473.1:c.*3459A>G	NM_001193338.1:c.*3580A>G	NM_005449.4:c.*3459A>G	XM_005273351.1:c.*3580A>G	XM_005273352.1:c.*3459A>G	NM_001185156.1:c.373T>C	NM_001185157.1:c.307-438T>C	NM_001185158.1:c.108-438T>C	NM_006850.2:c.370T>C	NM_006850.3:c.370T>C	NM_181339.1:c.-105T>C	XM_005273024.1:c.373T>C
BT-20	chr1	207083133	G	T	FAIM3, FAIM3, FAIM3, FAIM3	p.T264N, p.P196T, p.P308T, p.P217T	0	2	10	16	92.8571	NM_001142472.1:c.922C>A	NM_001142473.1:c.586C>A	NM_001193338.1:c.791C>A	NM_005449.4:c.922C>A	XM_005273351.1:c.922C>A	XM_005273352.1:c.649C>A
BT-20	chr1	207195779	A	G	C1orf116, C1orf116, C1orf116	p.S444P, p.S198P, p.S198P	0	2	1	63	96.9697	NM_001083924.1:c.592T>C	NM_023938.5:c.1330T>C	XM_005273258.1:c.1261T>C	XM_005273259.1:c.592T>C
BT-20	chr1	207653395	C	A	CR2, CR2, CR2	p.A1062E, p.A1003E, p.A941E	0	0	47	72	100	NM_001006658.1:c.3185C>A	NM_001006658.2:c.3185C>A	NM_001877.3:c.3008C>A	NM_001877.4:c.3008C>A
BT-20	chr1	207760773	C	T	CR1, CR1, CR1, CR1	p.T1408M, p.T1408M, p.T958M, p.T1858M	0	0	116	99	100	NM_000573.3:c.4223C>T	NM_000651.4:c.5573C>T	XM_005273064.1:c.5189C>T
BT-20	chr1	207782707	A	G	CR1, CR1, CR1, CR1	p.N1540S, p.N1540S, p.N1090S, p.N1990S	0	3	370	213	99.4881	NM_000573.3:c.4619A>G	NM_000651.4:c.5969A>G	XM_005273064.1:c.5585A>G
BT-20	chr1	207782916	A	T	CR1, CR1, CR1, CR1	p.T1610S, p.T1610S, p.T1160S, p.T2060S	0	0	96	59	100	NM_000573.3:c.4828A>T	NM_000651.4:c.6178A>T	XM_005273064.1:c.5794A>T
BT-20	chr1	207795320	A	G	CR1, CR1, CR1	p.T1969A, p.T1969A, p.T2419A	0	0	133	159	100	NM_000573.3:c.5905A>G	NM_000651.4:c.7255A>G	XM_005273064.1:c.6871A>G
BT-20	chr1	209950760	C	G	TRAF3IP3, TRAF3IP3, TRAF3IP3	p.Q373E, p.Q353E, p.Q373E	0	0	214	222	100	NM_025228.1:c.1057C>G	NM_025228.2:c.1117C>G	XM_005273274.1:c.1117C>G	XM_005273275.1:c.1117C>G	XM_005273276.1:c.1057C>G	XM_005273277.1:c.1117C>G	XM_005273278.1:c.*1827C>G	XM_005273279.1:c.325C>G	XM_005273280.1:c.325C>G	XR_247044.1:n.1538C>G	NM_152485.2:c.*5410G>C
BT-20	chr1	209956542	C	A	C1orf74, C1orf74	p.L146F, p.L146F	0	0	71	101	100	NM_025228.1:c.*1049C>A	NM_025228.2:c.*1049C>A	XM_005273274.1:c.*1049C>A	XM_005273275.1:c.*1049C>A	XM_005273276.1:c.*1049C>A	XM_005273277.1:c.*1068C>A	XM_005273279.1:c.*1049C>A	XM_005273280.1:c.*1049C>A	XR_247044.1:n.*887C>A	NM_152485.2:c.438G>T	NM_001206696.1:c.*5223G>T	NM_006147.2:c.*5223G>T	NM_006147.3:c.*5223G>T	XM_005273118.1:c.*5223G>T
BT-20	chr1	210004199	C	G	DIEXF	p.Q67E	0	2	15	242	99.2278	NM_014388.6:c.199C>G	NM_014388.5:c.199C>G
BT-20	chr1	210004332	G	A	DIEXF	p.G111D	1	2	9	104	97.4138	NM_014388.6:c.332G>A	NM_014388.5:c.332G>A
BT-20	chr1	210577884	G	A	HHAT, HHAT, HHAT, HHAT, HHAT, HHAT, HHAT, HHAT	p.S117N, p.S182N, p.S182N, p.S137N, p.S117N, p.S182N, p.S119N, p.S183N	0	0	141	169	100	NM_001122834.1:c.545G>A	NM_001122834.2:c.545G>A	NM_001170564.1:c.274-13614G>A	NM_001170580.1:c.545G>A	NM_001170587.1:c.548G>A	NM_001170588.1:c.350G>A	NM_018194.3:c.545G>A	NM_018194.4:c.545G>A	XM_005273178.1:c.410G>A	XM_005273179.1:c.356G>A	XM_005273180.1:c.350G>A
BT-20	chr1	212273639	C	T	DTL, DTL, DTL	p.A165V, p.A436V, p.A394V	0	0	57	31	100	NM_016448.2:c.1307C>T	XM_005273159.1:c.1181C>T
BT-20	chr1	212798977	A	G	FAM71A	p.N253S	1	0	56	8	98.4615	NM_001030287.2:c.*6080A>G	NM_001030287.3:c.*6080A>G	NM_001040619.1:c.*6530A>G	NM_001040619.2:c.*6530A>G	NM_001206484.1:c.*6253A>G	NM_001206484.2:c.*6080A>G	NM_001206485.1:c.*7386A>G	NM_001206486.1:c.*6530A>G	NM_001206486.2:c.*6530A>G	NM_001206488.1:c.*6041A>G	NM_001206488.2:c.*6080A>G	NM_001674.2:c.*6080A>G	NM_001674.3:c.*6080A>G	NM_004024.4:c.*6439A>G	XM_005273146.1:c.*6080A>G	NM_153606.2:c.758A>G	NM_153606.3:c.758A>G
BT-20	chr1	212799870	A	G	FAM71A	p.N551D	0	0	37	18	100	NM_153606.2:c.1651A>G	NM_153606.3:c.1651A>G
BT-20	chr1	212911836	T	C	NSL1, NSL1	p.M254V, p.M213V	0	0	57	106	100	NM_001042549.1:c.*203A>G	NM_015471.3:c.760A>G	XM_005273093.1:c.637A>G	XM_005273094.1:c.500-11315A>G
BT-20	chr1	213009469	A	G	C1orf227	p.I8T	4	0	176	91	98.524	NM_001024601.2:c.23T>C
BT-20	chr1	213068595	C	T	FLVCR1	p.T544M	0	0	140	107	100	NM_014053.2:c.1631C>T	NM_014053.3:c.1631C>T	XR_247024.1:n.1805C>T
BT-20	chr1	214492286	G	A	SMYD2, SMYD2	p.G73E, p.G165E	4	2	105	173	97.8873	NM_020197.2:c.494G>A
BT-20	chr1	214558119	T	G	PTPN14, PTPN14, PTPN14	p.H261P, p.H124P, p.H360P	0	1	65	207	99.6337	NM_005401.3:c.1079A>C	NM_005401.4:c.1079A>C	XR_247032.1:n.1653A>C
BT-20	chr1	214826196	G	A	CENPF	p.R2729Q	0	0	47	99	100	NM_016343.3:c.8186G>A	XM_005273008.1:c.8120G>A
BT-20	chr1	214830617	A	G	CENPF	p.R2943G	0	0	149	29	100	NM_016343.3:c.8827A>G	XM_005273008.1:c.8761A>G
BT-20	chr1	214837110	C	G	CENPF	p.N3106K	0	0	2	51	100	NM_016343.3:c.9318C>G	XM_005273008.1:c.9252C>G
BT-20	chr1	216348764	C	T	USH2A, USH2A	p.R1486K, p.R1486K	2	0	160	180	99.4152	NM_007123.5:c.4457G>A	NM_206933.2:c.4457G>A
BT-20	chr1	216595306	C	T	USH2A, USH2A	p.A125T, p.A125T	0	0	131	199	100	NM_007123.5:c.373G>A	NM_206933.2:c.373G>A
BT-20	chr1	219383867	T	C	LYPLAL1	p.F68L	14	66	22	194	72.973	NM_138794.3:c.362-7T>C	XM_005273046.1:c.314-7T>C	XM_005273047.1:c.248-7T>C	XM_005273048.1:c.248-7T>C	XM_005273049.1:c.248-7T>C	XM_005273050.1:c.202T>C
BT-20	chr1	219383905	A	G	LYPLAL1, LYPLAL1, LYPLAL1, LYPLAL1, LYPLAL1	p.I115M, p.I7M, p.I131M, p.I80M, p.I7M	3	1	70	340	99.0338	NM_138794.3:c.393A>G	XM_005273046.1:c.345A>G	XM_005273047.1:c.279A>G	XM_005273048.1:c.279A>G	XM_005273049.1:c.279A>G	XM_005273050.1:c.240A>G
BT-20	chr1	220197625	G	T	EPRS, EPRS, EPRS, EPRS	p.D308E, p.D109E, p.D308E, p.D59E	0	0	38	45	100	NM_004446.2:c.924C>A	XM_005273086.1:c.924C>A
BT-20	chr1	221053597	C	A	HLX	p.P133Q	8	6	4	1	26.3158	XM_001714926.1:c.259-65G>T	XM_002342169.1:c.*3843G>T	NM_021958.3:c.398C>A
BT-20	chr1	221057646	C	T	HLX	p.P356L	1	1	48	43	97.8495	XM_001714926.1:c.-1877G>A	XM_002342169.1:c.529G>A	NM_021958.3:c.1067C>T
BT-20	chr1	221057739	C	G	HLX	p.A387G	3	3	72	65	95.8042	XM_001714926.1:c.-1970G>C	XM_002342169.1:c.436G>C	NM_021958.3:c.1160C>G
BT-20	chr1	222802006	A	G	MIA3, MIA3	p.K318E, p.K482E	0	1	177	168	99.711	NM_198551.2:c.1444A>G	XM_005273121.1:c.1444A>G
BT-20	chr1	222923351	A	G	FAM177B	p.Q143R	0	1	37	53	98.9011	NM_207468.2:c.428A>G	XM_005273129.1:c.428A>G	XM_005273130.1:c.241+2928A>G
BT-20	chr1	223283910	A	G	TLR5, TLR5, TLR5	p.F822L, p.F822L, p.F822L	0	2	68	88	98.7342	NM_003268.4:c.2464T>C	NM_003268.5:c.2464T>C	XM_005273241.1:c.2464T>C	XM_005273242.1:c.2464T>C	XM_005273243.1:c.2464T>C
BT-20	chr1	223284528	A	G	TLR5, TLR5, TLR5	p.F616L, p.F616L, p.F616L	0	0	60	51	100	NM_003268.4:c.1846T>C	NM_003268.5:c.1846T>C	XM_005273241.1:c.1846T>C	XM_005273242.1:c.1846T>C	XM_005273243.1:c.1846T>C
BT-20	chr1	223567803	G	A	C1orf65	p.G329D	1	13	107	40	91.3043	NM_152610.2:c.986G>A
BT-20	chr1	223718651	G	A	CAPN8	p.T483M	0	2	147	220	99.458	NM_001143962.1:c.1475C>T
BT-20	chr1	223900408	C	G	CAPN2	p.D22E	0	1	36	22	98.3051	NM_001146068.1:c.4-5056C>G	NM_001748.4:c.66C>G
BT-20	chr1	223949314	G	C	CAPN2, CAPN2, CAPN2	p.E443Q, p.E102Q, p.E521Q	0	2	199	73	99.2701	NM_001146068.1:c.1327G>C	NM_001748.4:c.1561G>C
BT-20	chr1	225142710	A	T	DNAH14, DNAH14, DNAH14, DNAH14	p.T43S, p.T43S, p.T43S, p.T43S	0	0	115	103	100	NM_001145154.1:c.127A>T	NM_001373.1:c.127A>T	NM_144989.2:c.127A>T
BT-20	chr1	225152253	C	T	DNAH14, DNAH14, DNAH14, DNAH14	p.P147L, p.P147L, p.P147L, p.P147L	0	0	72	124	100	NM_001145154.1:c.440C>T	NM_001373.1:c.440C>T	NM_144989.2:c.440C>T
BT-20	chr1	225211422	T	C	DNAH14, DNAH14, DNAH14	p.F405L, p.F405L, p.F382L	6	3	145	198	97.4432	NM_001145154.1:c.1213T>C	NM_001373.1:c.1213T>C
BT-20	chr1	225266966	C	G	DNAH14	p.L828V	0	0	181	164	100	NM_001373.1:c.2482C>G
BT-20	chr1	225268343	A	G	DNAH14	p.K1010R	0	0	78	16	100	NM_001373.1:c.3029A>G
BT-20	chr1	225268346	G	A	DNAH14	p.R1011Q	0	0	75	16	100	NM_001373.1:c.3032G>A
BT-20	chr1	225452983	A	G	DNAH14	p.N2435S	0	0	105	84	100	NM_001373.1:c.7304A>G
BT-20	chr1	225495168	G	A	DNAH14	p.R2911H	0	0	99	88	100	NM_001373.1:c.8732G>A
BT-20	chr1	225519212	G	A	DNAH14	p.R3173Q	3	2	136	117	98.062	NM_001373.1:c.9518G>A
BT-20	chr1	225521101	G	C	DNAH14	p.E3232Q	1	2	258	162	99.2908	NM_001373.1:c.9694G>C
BT-20	chr1	225607144	C	T	LBR, LBR	p.S154N, p.S154N	0	0	54	167	100	NM_002296.2:c.461G>A	NM_002296.3:c.461G>A	NM_194442.1:c.461G>A	NM_194442.2:c.461G>A	XM_005273125.1:c.461G>A
BT-20	chr1	226074563	T	G	LEFTY1	p.D322A	0	0	15	30	100	NM_014698.1:c.-4765A>C	NM_014698.2:c.-4765A>C	XM_005273358.1:c.-4574A>C	XM_002342171.1:c.260T>G	NM_020997.2:c.965A>C	NM_020997.3:c.965A>C	XM_005273009.1:c.863A>C
BT-20	chr1	226352498	T	G	ACBD3	p.E187D	14	7	173	299	95.7404	NM_022735.3:c.561A>C
BT-20	chr1	226923505	G	T	ITPKB, ITPKB	p.P552Q, p.P552Q	0	1	95	176	99.6324	NM_002221.3:c.1655C>A	XM_005273120.1:c.1655C>A
BT-20	chr1	227216775	C	T	CDC42BPA, CDC42BPA, CDC42BPA, CDC42BPA, CDC42BPA, CDC42BPA, CDC42BPA, CDC42BPA	p.V511I, p.V1304I, p.V1223I, p.V1284I, p.V1276I, p.V460I, p.V603I, p.V182I	2	0	79	87	98.8095	NM_003607.3:c.3910G>A	NM_014826.4:c.3667G>A	XM_005273317.1:c.4063G>A	XM_005273318.1:c.4054G>A	XM_005273319.1:c.3997G>A	XM_005273320.1:c.3949G>A	XM_005273321.1:c.3910G>A	XM_005273322.1:c.4015G>A	XM_005273323.1:c.3820G>A	XM_005273324.1:c.3949G>A	XM_005273325.1:c.3751G>A	XM_005273326.1:c.3850G>A	XM_005273327.1:c.3826G>A
BT-20	chr1	228033197	A	G	PRSS38	p.M204V	0	0	50	38	100	NM_183062.2:c.610A>G
BT-20	chr1	228362682	G	A	IBA57, IBA57	p.G18S, p.G211S	0	1	1	54	98.2143	NM_001010867.2:c.631G>A
BT-20	chr1	228444565	T	A	OBSCN, OBSCN	p.V1508D, p.V1508D	0	0	65	95	100	NM_001098623.1:c.4523T>A	NM_001098623.2:c.4523T>A	NM_001271223.2:c.4799T>A	NM_052843.2:c.4523T>A	NM_052843.3:c.4523T>A	XM_005273287.1:c.4799T>A	XM_005273288.1:c.4799T>A	XM_005273289.1:c.4799T>A	XM_005273290.1:c.4799T>A	XM_005273291.1:c.4799T>A	XM_005273292.1:c.4799T>A	XM_005273293.1:c.4799T>A	XM_005273294.1:c.4799T>A	XM_005273295.1:c.4523T>A	XM_005273296.1:c.4799T>A	XM_005273297.1:c.4523T>A	XM_005273298.1:c.4799T>A	XM_005273299.1:c.4799T>A	XM_005273300.1:c.4799T>A	XM_005273301.1:c.4799T>A	XM_005273302.1:c.4247T>A	XM_005273303.1:c.4799T>A	XM_005273304.1:c.4799T>A	XM_005273305.1:c.4799T>A	XM_005273306.1:c.3695T>A	XM_005273307.1:c.4799T>A	XM_005273308.1:c.4799T>A	XM_005273309.1:c.4799T>A	XM_005273310.1:c.4799T>A
BT-20	chr1	228456147	T	C	OBSCN	p.L39S	1	0	170	5	99.4318	NM_001098623.1:c.4862-84T>C	NM_001098623.2:c.4862-84T>C	NM_001271223.2:c.5414-84T>C	NM_052843.2:c.4862-84T>C	NM_052843.3:c.4862-84T>C	XM_005273287.1:c.5138-84T>C	XM_005273288.1:c.5138-84T>C	XM_005273289.1:c.5138-84T>C	XM_005273290.1:c.5138-84T>C	XM_005273291.1:c.5138-84T>C	XM_005273292.1:c.5138-84T>C	XM_005273293.1:c.5138-84T>C	XM_005273294.1:c.5138-84T>C	XM_005273295.1:c.4862-84T>C	XM_005273296.1:c.5138-3479T>C	XM_005273297.1:c.4862-84T>C	XM_005273298.1:c.5138-84T>C	XM_005273299.1:c.5138-84T>C	XM_005273300.1:c.5138-84T>C	XM_005273301.1:c.5138-84T>C	XM_005273302.1:c.4586-84T>C	XM_005273303.1:c.5137+4055T>C	XM_005273304.1:c.5138-84T>C	XM_005273305.1:c.5138-84T>C	XM_005273306.1:c.4034-84T>C	XM_005273307.1:c.5138-84T>C	XM_005273308.1:c.5138-84T>C	XM_005273309.1:c.5138-84T>C	XM_005273310.1:c.5138-84T>C
BT-20	chr1	228464248	T	G	OBSCN, OBSCN	p.D2106E, p.D2106E	0	0	53	30	100	NM_001098623.1:c.6318T>G	NM_001098623.2:c.6318T>G	NM_001271223.2:c.7443T>G	NM_052843.2:c.6318T>G	NM_052843.3:c.6318T>G	XM_005273287.1:c.7167T>G	XM_005273288.1:c.7167T>G	XM_005273289.1:c.7167T>G	XM_005273290.1:c.7167T>G	XM_005273291.1:c.7167T>G	XM_005273292.1:c.7167T>G	XM_005273293.1:c.7167T>G	XM_005273294.1:c.7167T>G	XM_005273295.1:c.6891T>G	XM_005273296.1:c.6891T>G	XM_005273297.1:c.6891T>G	XM_005273298.1:c.7167T>G	XM_005273299.1:c.7167T>G	XM_005273300.1:c.7167T>G	XM_005273301.1:c.7167T>G	XM_005273302.1:c.6615T>G	XM_005273303.1:c.6594T>G	XM_005273304.1:c.7167T>G	XM_005273305.1:c.7167T>G	XM_005273306.1:c.6063T>G	XM_005273307.1:c.7167T>G	XM_005273308.1:c.7167T>G	XM_005273309.1:c.7167T>G	XM_005273310.1:c.7167T>G
BT-20	chr1	228464276	T	C	OBSCN, OBSCN	p.F2116L, p.F2116L	5	0	78	31	95.614	NM_001098623.1:c.6346T>C	NM_001098623.2:c.6346T>C	NM_001271223.2:c.7471T>C	NM_052843.2:c.6346T>C	NM_052843.3:c.6346T>C	XM_005273287.1:c.7195T>C	XM_005273288.1:c.7195T>C	XM_005273289.1:c.7195T>C	XM_005273290.1:c.7195T>C	XM_005273291.1:c.7195T>C	XM_005273292.1:c.7195T>C	XM_005273293.1:c.7195T>C	XM_005273294.1:c.7195T>C	XM_005273295.1:c.6919T>C	XM_005273296.1:c.6919T>C	XM_005273297.1:c.6919T>C	XM_005273298.1:c.7195T>C	XM_005273299.1:c.7195T>C	XM_005273300.1:c.7195T>C	XM_005273301.1:c.7195T>C	XM_005273302.1:c.6643T>C	XM_005273303.1:c.6622T>C	XM_005273304.1:c.7195T>C	XM_005273305.1:c.7195T>C	XM_005273306.1:c.6091T>C	XM_005273307.1:c.7195T>C	XM_005273308.1:c.7195T>C	XM_005273309.1:c.7195T>C	XM_005273310.1:c.7195T>C
BT-20	chr1	228469801	G	C	OBSCN, OBSCN, OBSCN, OBSCN	p.G2789R, p.G2789R, p.G45R, p.G488R	0	0	51	48	100	NM_001098623.1:c.8365G>C	NM_001098623.2:c.8365G>C	NM_001271223.2:c.9652G>C	NM_052843.2:c.8365G>C	NM_052843.3:c.8365G>C	XM_005273287.1:c.9376G>C	XM_005273288.1:c.9376G>C	XM_005273289.1:c.9376G>C	XM_005273290.1:c.9376G>C	XM_005273291.1:c.9376G>C	XM_005273292.1:c.9376G>C	XM_005273293.1:c.9376G>C	XM_005273294.1:c.9376G>C	XM_005273295.1:c.9100G>C	XM_005273296.1:c.9100G>C	XM_005273297.1:c.9100G>C	XM_005273298.1:c.9376G>C	XM_005273299.1:c.9376G>C	XM_005273300.1:c.9376G>C	XM_005273301.1:c.9376G>C	XM_005273302.1:c.8824G>C	XM_005273303.1:c.8803G>C	XM_005273304.1:c.9376G>C	XM_005273305.1:c.9376G>C	XM_005273306.1:c.8272G>C	XM_005273307.1:c.9376G>C	XM_005273308.1:c.9376G>C	XM_005273309.1:c.9376G>C	XM_005273310.1:c.9376G>C
BT-20	chr1	228503677	A	G	OBSCN, OBSCN	p.H4381R, p.H4381R	1	0	138	64	99.5074	NM_001098623.1:c.13142A>G	NM_001098623.2:c.13142A>G	NM_001271223.2:c.16013A>G	NM_052843.2:c.13142A>G	NM_052843.3:c.13142A>G	XM_005273287.1:c.16313A>G	XM_005273288.1:c.16313A>G	XM_005273289.1:c.16313A>G	XM_005273290.1:c.16313A>G	XM_005273291.1:c.16277A>G	XM_005273292.1:c.16049A>G	XM_005273293.1:c.16049A>G	XM_005273294.1:c.16049A>G	XM_005273295.1:c.16037A>G	XM_005273296.1:c.16037A>G	XM_005273297.1:c.16037A>G	XM_005273298.1:c.16004A>G	XM_005273299.1:c.15785A>G	XM_005273300.1:c.15785A>G	XM_005273301.1:c.15785A>G	XM_005273302.1:c.15761A>G	XM_005273303.1:c.15740A>G	XM_005273304.1:c.15521A>G	XM_005273305.1:c.15257A>G	XM_005273306.1:c.15209A>G	XM_005273307.1:c.15191A>G	XM_005273308.1:c.13673A>G	XM_005273309.1:c.16313A>G	XM_005273310.1:c.16313A>G
BT-20	chr1	228504472	T	C	OBSCN, OBSCN	p.C4450R, p.C4450R	2	0	173	146	99.3769	NM_001098623.1:c.13348T>C	NM_001098623.2:c.13348T>C	NM_001271223.2:c.16219T>C	NM_052843.2:c.13348T>C	NM_052843.3:c.13348T>C	XM_005273287.1:c.16519T>C	XM_005273288.1:c.16519T>C	XM_005273289.1:c.16519T>C	XM_005273290.1:c.16519T>C	XM_005273291.1:c.16483T>C	XM_005273292.1:c.16255T>C	XM_005273293.1:c.16255T>C	XM_005273294.1:c.16255T>C	XM_005273295.1:c.16243T>C	XM_005273296.1:c.16243T>C	XM_005273297.1:c.16243T>C	XM_005273298.1:c.16210T>C	XM_005273299.1:c.15991T>C	XM_005273300.1:c.15991T>C	XM_005273301.1:c.15991T>C	XM_005273302.1:c.15967T>C	XM_005273303.1:c.15946T>C	XM_005273304.1:c.15727T>C	XM_005273305.1:c.15463T>C	XM_005273306.1:c.15415T>C	XM_005273307.1:c.15397T>C	XM_005273308.1:c.13879T>C	XM_005273309.1:c.16519T>C	XM_005273310.1:c.16519T>C
BT-20	chr1	228504591	C	A	OBSCN, OBSCN	p.H4489Q, p.H4489Q	3	22	182	272	94.7808	NM_001098623.1:c.13467C>A	NM_001098623.2:c.13467C>A	NM_001271223.2:c.16338C>A	NM_052843.2:c.13467C>A	NM_052843.3:c.13467C>A	XM_005273287.1:c.16638C>A	XM_005273288.1:c.16638C>A	XM_005273289.1:c.16638C>A	XM_005273290.1:c.16638C>A	XM_005273291.1:c.16602C>A	XM_005273292.1:c.16374C>A	XM_005273293.1:c.16374C>A	XM_005273294.1:c.16374C>A	XM_005273295.1:c.16362C>A	XM_005273296.1:c.16362C>A	XM_005273297.1:c.16362C>A	XM_005273298.1:c.16329C>A	XM_005273299.1:c.16110C>A	XM_005273300.1:c.16110C>A	XM_005273301.1:c.16110C>A	XM_005273302.1:c.16086C>A	XM_005273303.1:c.16065C>A	XM_005273304.1:c.15846C>A	XM_005273305.1:c.15582C>A	XM_005273306.1:c.15534C>A	XM_005273307.1:c.15516C>A	XM_005273308.1:c.13998C>A	XM_005273309.1:c.16638C>A	XM_005273310.1:c.16638C>A
BT-20	chr1	228505204	G	A	OBSCN, OBSCN	p.R4534H, p.R4534H	0	0	103	53	100	NM_001098623.1:c.13601G>A	NM_001098623.2:c.13601G>A	NM_001271223.2:c.16472G>A	NM_052843.2:c.13601G>A	NM_052843.3:c.13601G>A	XM_005273287.1:c.16772G>A	XM_005273288.1:c.16772G>A	XM_005273289.1:c.16772G>A	XM_005273290.1:c.16772G>A	XM_005273291.1:c.16736G>A	XM_005273292.1:c.16508G>A	XM_005273293.1:c.16508G>A	XM_005273294.1:c.16508G>A	XM_005273295.1:c.16496G>A	XM_005273296.1:c.16496G>A	XM_005273297.1:c.16496G>A	XM_005273298.1:c.16463G>A	XM_005273299.1:c.16244G>A	XM_005273300.1:c.16244G>A	XM_005273301.1:c.16244G>A	XM_005273302.1:c.16220G>A	XM_005273303.1:c.16199G>A	XM_005273304.1:c.15980G>A	XM_005273305.1:c.15716G>A	XM_005273306.1:c.15668G>A	XM_005273307.1:c.15650G>A	XM_005273308.1:c.14132G>A	XM_005273309.1:c.16772G>A	XM_005273310.1:c.16772G>A
BT-20	chr1	228505668	C	G	OBSCN, OBSCN	p.S4642C, p.S4642C	0	2	242	99	99.4169	NM_001098623.1:c.13925C>G	NM_001098623.2:c.13925C>G	NM_001271223.2:c.16796C>G	NM_052843.2:c.13925C>G	NM_052843.3:c.13925C>G	XM_005273287.1:c.17096C>G	XM_005273288.1:c.17096C>G	XM_005273289.1:c.17093C>G	XM_005273290.1:c.17096C>G	XM_005273291.1:c.17060C>G	XM_005273292.1:c.16832C>G	XM_005273293.1:c.16832C>G	XM_005273294.1:c.16832C>G	XM_005273295.1:c.16820C>G	XM_005273296.1:c.16820C>G	XM_005273297.1:c.16820C>G	XM_005273298.1:c.16787C>G	XM_005273299.1:c.16568C>G	XM_005273300.1:c.16568C>G	XM_005273301.1:c.16568C>G	XM_005273302.1:c.16544C>G	XM_005273303.1:c.16523C>G	XM_005273304.1:c.16304C>G	XM_005273305.1:c.16040C>G	XM_005273306.1:c.15992C>G	XM_005273307.1:c.15974C>G	XM_005273308.1:c.14456C>G	XM_005273309.1:c.17096C>G	XM_005273310.1:c.17096C>G
BT-20	chr1	228505739	G	A	OBSCN, OBSCN	p.G4666S, p.G4666S	0	11	1	187	94.4724	NM_001098623.1:c.13996G>A	NM_001098623.2:c.13996G>A	NM_001271223.2:c.16867G>A	NM_052843.2:c.13996G>A	NM_052843.3:c.13996G>A	XM_005273287.1:c.17167G>A	XM_005273288.1:c.17167G>A	XM_005273289.1:c.17164G>A	XM_005273290.1:c.17167G>A	XM_005273291.1:c.17131G>A	XM_005273292.1:c.16903G>A	XM_005273293.1:c.16903G>A	XM_005273294.1:c.16903G>A	XM_005273295.1:c.16891G>A	XM_005273296.1:c.16891G>A	XM_005273297.1:c.16891G>A	XM_005273298.1:c.16858G>A	XM_005273299.1:c.16639G>A	XM_005273300.1:c.16639G>A	XM_005273301.1:c.16639G>A	XM_005273302.1:c.16615G>A	XM_005273303.1:c.16594G>A	XM_005273304.1:c.16375G>A	XM_005273305.1:c.16111G>A	XM_005273306.1:c.16063G>A	XM_005273307.1:c.16045G>A	XM_005273308.1:c.14527G>A	XM_005273309.1:c.17167G>A	XM_005273310.1:c.17167G>A
BT-20	chr1	228509427	A	G	OBSCN, OBSCN	p.D4962G, p.D4962G	0	0	226	99	100	NM_001098623.1:c.14885A>G	NM_001098623.2:c.14885A>G	NM_001271223.2:c.17756A>G	NM_052843.2:c.14885A>G	NM_052843.3:c.14885A>G	XM_005273287.1:c.18056A>G	XM_005273288.1:c.18056A>G	XM_005273289.1:c.18053A>G	XM_005273290.1:c.18056A>G	XM_005273291.1:c.18020A>G	XM_005273292.1:c.17792A>G	XM_005273293.1:c.17792A>G	XM_005273294.1:c.17792A>G	XM_005273295.1:c.17780A>G	XM_005273296.1:c.17780A>G	XM_005273297.1:c.17780A>G	XM_005273298.1:c.17747A>G	XM_005273299.1:c.17528A>G	XM_005273300.1:c.17528A>G	XM_005273301.1:c.17528A>G	XM_005273302.1:c.17504A>G	XM_005273303.1:c.17483A>G	XM_005273304.1:c.17264A>G	XM_005273305.1:c.17000A>G	XM_005273306.1:c.16952A>G	XM_005273307.1:c.16934A>G	XM_005273308.1:c.15416A>G	XM_005273309.1:c.18056A>G	XM_005273310.1:c.18056A>G
BT-20	chr1	228525008	G	A	OBSCN, OBSCN, OBSCN	p.R5575H, p.R5575H, p.R203H	0	0	0	25	100	NM_001098623.1:c.16724G>A	NM_001098623.2:c.16724G>A	NM_001271223.2:c.19595G>A	NM_052843.2:c.16724G>A	NM_052843.3:c.16724G>A	XM_005273287.1:c.19895G>A	XM_005273288.1:c.19895G>A	XM_005273289.1:c.19892G>A	XM_005273290.1:c.19895G>A	XM_005273291.1:c.19859G>A	XM_005273292.1:c.19631G>A	XM_005273293.1:c.19631G>A	XM_005273294.1:c.19631G>A	XM_005273295.1:c.19619G>A	XM_005273296.1:c.19619G>A	XM_005273297.1:c.19619G>A	XM_005273298.1:c.19586G>A	XM_005273299.1:c.19367G>A	XM_005273300.1:c.19367G>A	XM_005273301.1:c.19367G>A	XM_005273302.1:c.19343G>A	XM_005273303.1:c.19322G>A	XM_005273304.1:c.19103G>A	XM_005273305.1:c.18839G>A	XM_005273306.1:c.18791G>A	XM_005273307.1:c.18773G>A	XM_005273308.1:c.17255G>A	XM_005273309.1:c.19895G>A	XM_005273310.1:c.19895G>A
BT-20	chr1	228584685	C	G	TRIM11, TRIM11, TRIM11	p.R273S, p.R274S, p.R274S	0	40	0	18	31.0345	NM_145214.2:c.822G>C	XM_005273281.1:c.819G>C
BT-20	chr1	229772693	T	G	URB2, URB2	p.V778G, p.V778G	0	0	24	180	100	NM_014777.2:c.2333T>G	XM_005273360.1:c.2333T>G
BT-20	chr1	230845794	A	G	AGT, AGT	p.M268T, p.M240T	0	0	139	189	100	NM_000029.3:c.803T>C
BT-20	chr1	231488524	C	T	C1orf124	p.P296L	1	0	35	50	98.8372	NM_001010984.1:c.*1172C>T	NM_032018.4:c.887C>T	NM_001010984.2:c.*1172C>T	NM_001261462.1:c.*1172C>T	NM_032018.5:c.887C>T	XM_005273284.1:c.733+154C>T	XM_005273285.1:c.718+1207C>T
BT-20	chr1	233134086	C	T	PCNXL2, PCNXL2	p.S553N, p.S1901N	0	2	52	48	98.0392	NM_014801.3:c.5702G>A	XM_005273272.1:c.5093G>A
BT-20	chr1	233296041	G	A	PCNXL2	p.R1169W	0	0	203	19	100	NM_014801.3:c.3505C>T	XM_005273272.1:c.2896C>T	XR_247042.1:n.3734C>T
BT-20	chr1	235969733	G	T	LYST, LYST	p.F901L, p.F901L	10	185	8	42	20.4082	NM_000081.2:c.2703C>A	NM_000081.3:c.2703C>A	XM_005273027.1:c.2703C>A	XM_005273028.1:c.2703C>A	XM_005273029.1:c.2703C>A	XM_005273030.1:c.2703C>A	XR_247020.1:n.3288C>A
BT-20	chr1	236381825	G	C	ERO1LB	p.H465Q	0	0	170	143	100	NM_019891.2:c.1395C>G	NM_019891.3:c.1395C>G	XM_005273244.1:c.967-32901G>C
BT-20	chr1	236700857	C	T	LGALS8, LGALS8, LGALS8, LGALS8, LGALS8	p.R36C, p.R36C, p.R36C, p.R36C, p.R36C	0	0	38	26	100	XR_247110.1:n.-519G>A	NM_006499.3:c.106C>T	NM_006499.4:c.106C>T	NM_201543.1:c.106C>T	NM_201543.2:c.106C>T	NM_201544.1:c.106C>T	NM_201544.2:c.106C>T	NM_201545.1:c.106C>T	NM_201545.2:c.106C>T	XM_005273126.1:c.106C>T	XM_005273127.1:c.106C>T	XM_005273128.1:c.106C>T
BT-20	chr1	236706862	G	C	LGALS8, LGALS8, LGALS8, LGALS8, LGALS8	p.R184S, p.R226S, p.R167S, p.R226S, p.R184S	5	16	346	253	96.6129	NM_006499.3:c.678G>C	NM_006499.4:c.678G>C	NM_201543.1:c.552G>C	NM_201543.2:c.552G>C	NM_201544.1:c.552G>C	NM_201544.2:c.552G>C	NM_201545.1:c.678G>C	NM_201545.2:c.678G>C	XM_005273126.1:c.678G>C	XM_005273127.1:c.678G>C	XM_005273128.1:c.*721G>C
BT-20	chr1	236717926	T	C	HEATR1, HEATR1	p.E2017G, p.E1179G	2	2	99	173	98.5507	NM_006499.3:c.*6465T>C	NM_006499.4:c.*6465T>C	NM_201543.1:c.*6465T>C	NM_201543.2:c.*6465T>C	NM_201544.1:c.*6465T>C	NM_201544.2:c.*6465T>C	NM_201545.1:c.*6465T>C	NM_201545.2:c.*6465T>C	XM_005273126.1:c.*6465T>C	XM_005273127.1:c.*6465T>C	NM_018072.4:c.6050A>G	NM_018072.5:c.6050A>G
BT-20	chr1	236718620	T	C	HEATR1, HEATR1	p.N1967D, p.N1129D	0	2	201	129	99.3976	NM_006499.4:c.*7159T>C	NM_201543.2:c.*7159T>C	NM_201544.2:c.*7159T>C	NM_201545.2:c.*7159T>C	XM_005273126.1:c.*7159T>C	XM_005273127.1:c.*7159T>C	NM_018072.4:c.5899A>G	NM_018072.5:c.5899A>G
BT-20	chr1	236719193	A	G	HEATR1, HEATR1	p.V1854A, p.V1016A	1	7	464	486	99.1649	NM_006499.4:c.*7732A>G	NM_201543.2:c.*7732A>G	NM_201544.2:c.*7732A>G	NM_201545.2:c.*7732A>G	XM_005273126.1:c.*7732A>G	XM_005273127.1:c.*7732A>G	NM_018072.4:c.5561T>C	NM_018072.5:c.5561T>C
BT-20	chr1	236721660	T	C	HEATR1, HEATR1	p.N1694S, p.N856S	3	1	392	168	99.2908	NM_018072.4:c.5081A>G	NM_018072.5:c.5081A>G
BT-20	chr1	236749649	T	C	HEATR1	p.M607V	0	0	97	74	100	NM_018072.4:c.1819A>G	NM_018072.5:c.1819A>G
BT-20	chr1	236758887	T	C	HEATR1	p.H348R	0	1	120	165	99.6503	NM_018072.4:c.1043A>G	NM_018072.5:c.1043A>G
BT-20	chr1	237604660	G	A	RYR2	p.M349I	87	127	69	124	47.4201	NM_001035.2:c.1047G>A	XM_005273224.1:c.1047G>A
BT-20	chr1	237841390	A	G	RYR2	p.Q2958R	9	0	169	128	97.0588	NM_001035.2:c.8873A>G	XM_005273224.1:c.8873A>G
BT-20	chr1	240370702	A	G	FMN2, FMN2	p.T864A, p.T868A	0	0	16	10	100	NM_020066.4:c.2590A>G	XM_005273200.1:c.2602A>G
BT-20	chr1	241929542	G	A	WDR64, WDR64, WDR64	p.R367Q, p.R441Q, p.R647Q	0	0	54	41	100	NM_144625.3:c.1100G>A	NM_144625.4:c.1940G>A
BT-20	chr1	242045275	C	T	EXO1, EXO1, EXO1, EXO1	p.R722C, p.R723C, p.R723C, p.R723C	0	0	165	42	100	NM_003686.3:c.2167C>T	NM_003686.4:c.2167C>T	NM_006027.3:c.2167C>T	NM_006027.4:c.2167C>T	NM_130398.2:c.2167C>T	NM_130398.3:c.2167C>T	XM_005273350.1:c.2164C>T
BT-20	chr1	243493907	A	T	SDCCAG8, SDCCAG8, SDCCAG8, SDCCAG8	p.E378D, p.E233D, p.E190D, p.E190D	0	0	26	36	100	NM_006642.2:c.1134A>T	NM_006642.3:c.1134A>T	XM_005273011.1:c.1134A>T	XM_005273012.1:c.1134A>T	XM_005273013.1:c.1005A>T	XM_005273014.1:c.945A>T	XM_005273015.1:c.1134A>T	XM_005273016.1:c.840A>T	XM_005273017.1:c.1005A>T	XM_005273018.1:c.711A>T	XM_005273019.1:c.699A>T	XM_005273020.1:c.570A>T	XM_005273021.1:c.231A>T	XM_005273022.1:c.213A>T
BT-20	chr1	245851609	C	G	KIF26B, KIF26B, KIF26B	p.P1393R, p.P1775R, p.P1017R	0	0	2	4	100	NM_018012.3:c.5324C>G
BT-20	chr1	246670481	C	G	SMYD3	p.K13N	0	0	0	9	100	NM_001167740.1:c.39G>C	XM_005273227.1:c.39G>C	XM_005273228.1:c.39G>C
BT-20	chr1	246755124	T	C	CNST, CNST	p.L87S, p.L87S	0	1	89	88	99.4382	NM_001139459.1:c.260T>C	NM_152609.2:c.260T>C	XM_005273081.1:c.428T>C	XM_005273082.1:c.383T>C	XM_005273083.1:c.-30T>C
BT-20	chr1	247162658	C	T	ZNF695, ZNF695, ZNF695	p.R84K, p.R72K, p.R84K	0	1	141	96	99.5798	NM_001204221.1:c.251G>A	NM_020394.3:c.251G>A	NM_020394.4:c.251G>A	NR_037892.1:n.436G>A	NR_037894.1:n.432G>A
BT-20	chr1	247614617	C	T	OR2B11	p.G223D	76	3	221	318	87.2168	NM_001004492.1:c.668G>A	NM_001079821.2:c.*2811C>T	NM_001127461.2:c.*2811C>T	NM_001127462.2:c.*2811C>T	NM_001243133.1:c.*2811C>T	NM_004895.4:c.*2811C>T	NM_183395.2:c.*2811C>T	XM_005273036.1:c.*2811C>T	XM_005273037.1:c.*2811C>T	XM_005273038.1:c.*2811C>T
BT-20	chr1	247614693	C	T	OR2B11	p.V198M	5	2	221	411	98.9045	NM_001004492.1:c.592G>A	NM_001079821.2:c.*2887C>T	NM_001127461.2:c.*2887C>T	NM_001127462.2:c.*2887C>T	NM_001243133.1:c.*2887C>T	NM_004895.4:c.*2887C>T	NM_183395.2:c.*2887C>T	XM_005273036.1:c.*2887C>T	XM_005273037.1:c.*2887C>T	XM_005273038.1:c.*2887C>T
BT-20	chr1	247695612	G	A	OR2C3, OR2C3	p.P68S, p.P68S	0	3	55	125	98.3607	NR_027309.2:n.-1506C>T	XM_005273072.1:c.-148+5256G>A	XM_005273073.1:c.-148+5256G>A	XM_005273074.1:c.-264+5256G>A	NM_198074.4:c.202C>T	NR_027309.1:n.-1506C>T
BT-20	chr1	247695756	T	C	OR2C3, OR2C3	p.T20A, p.T20A	0	0	214	160	100	NR_027309.2:n.-1650A>G	XM_005273072.1:c.-148+5400T>C	XM_005273073.1:c.-148+5400T>C	XM_005273074.1:c.-264+5400T>C	NM_198074.4:c.58A>G	NR_027309.1:n.-1650A>G
BT-20	chr1	247752161	T	C	OR2G2	p.L167P	1	0	113	207	99.6885	NM_001001915.1:c.500T>C	XR_110860.1:n.1098-22908A>G
BT-20	chr1	247752367	A	G	OR2G2	p.R236G	0	0	88	759	100	NM_001001915.1:c.706A>G	XR_110860.1:n.1098-23114T>C
BT-20	chr1	247769752	A	G	OR2G3	p.I289V	0	2	74	74	98.6667	NM_001001914.1:c.865A>G	XR_110860.1:n.1097+29405T>C
BT-20	chr1	247875415	A	G	OR6F1	p.F215L	5	0	42	88	96.2963	NM_001005286.1:c.643T>C	XM_005273091.1:c.-13+71684A>G	XM_005273092.1:c.-13+71684A>G
BT-20	chr1	247875583	G	C	OR6F1	p.P159A	14	3	89	107	92.0188	NM_001005286.1:c.475C>G	XM_005273091.1:c.-13+71852G>C	XM_005273092.1:c.-13+71852G>C
BT-20	chr1	247875975	A	G	OR6F1	p.F28S	0	0	41	115	100	NM_001005286.1:c.83T>C	XM_005273091.1:c.-13+72244A>G	XM_005273092.1:c.-13+72244A>G
BT-20	chr1	247978319	A	G	OR14A16	p.I238T	0	2	224	172	99.4975	XM_005273091.1:c.-12-45600A>G	XM_005273092.1:c.-12-45600A>G	NM_001001966.1:c.713T>C
BT-20	chr1	248039294	G	A	TRIM58	p.V322I	0	1	104	97	99.505	NM_015431.3:c.964G>A	XM_005273091.1:c.532G>A	XM_005273092.1:c.532G>A
BT-20	chr1	248129240	G	A	OR2AK2	p.V203M	0	1	205	376	99.8282	NM_001004491.1:c.607G>A	NM_175911.2:c.-144+28554G>A
BT-20	chr1	248512749	G	A	OR14C36	p.G225R	2	0	146	110	99.2248	NM_001001918.1:c.673G>A
BT-20	chr1	248512767	G	T	OR14C36	p.D231Y	0	0	123	113	100	NM_001001918.1:c.691G>T
BT-20	chr1	248550976	T	G	OR2T6	p.C23G	0	1	210	110	99.6885	NM_001005471.1:c.67T>G
BT-20	chr1	248569369	A	G	OR2T1	p.H25R	1	5	257	262	98.8571	NM_030904.1:c.74A>G
BT-20	chr1	248789504	T	C	OR2T11	p.Q309R	1	0	159	315	99.7895	NM_001001964.1:c.926A>G
BT-20	chr1	248790075	A	G	OR2T11	p.C119R	0	0	48	99	100	NM_001001964.1:c.355T>C
BT-20	chr1	248845097	C	T	OR14I1	p.S170N	0	0	40	74	100	NM_001004734.1:c.509G>A	XM_005273131.1:c.560G>A	XM_005273132.1:c.509G>A
BT-20	chr1	248845458	C	T	OR14I1	p.D50N	1	1	253	168	99.5272	NM_001004734.1:c.148G>A	XM_005273131.1:c.199G>A	XM_005273132.1:c.148G>A
BT-20	chr1	248845499	A	G	OR14I1	p.V36A	0	1	242	192	99.7701	NM_001004734.1:c.107T>C	XM_005273131.1:c.158T>C	XM_005273132.1:c.107T>C
BT-20	chr10	1142208	T	C	WDR37	p.X250R	0	0	10	48	100	NM_014023.3:c.726+22T>C	XM_005252416.1:c.726+22T>C	XM_005252417.1:c.726+22T>C	XM_005252418.1:c.726+22T>C	XM_005252419.1:c.726+22T>C	XM_005252420.1:c.726+22T>C	XM_005252421.1:c.726+22T>C	XM_005252422.1:c.627+22T>C	XM_005252423.1:c.627+22T>C	XR_242695.1:n.928+22T>C
BT-20	chr10	3180227	T	C	PITRM1, PITRM1, PITRM1	p.Q939R, p.Q1038R, p.Q1037R	19	10	16	14	50.8475	NM_001242339.1:c.*1456T>C	NM_002627.3:c.*1456T>C	NM_002627.4:c.*1456T>C	XM_005252465.1:c.*1456T>C	XM_005252466.1:c.*1456T>C	XM_005252467.1:c.*1456T>C	XM_005252468.1:c.*1456T>C	XR_109001.1:n.-3637T>C	NR_038284.1:n.-3566T>C	NM_001242307.1:c.3113A>G	NM_001242309.1:c.2816A>G	NM_014889.2:c.3110A>G	NM_014889.3:c.3110A>G	XM_005252345.1:c.2912A>G
BT-20	chr10	3200292	G	A	PITRM1, PITRM1, PITRM1, PITRM1, PITRM1, PITRM1	p.A365V, p.A397V, p.A368V, p.A397V, p.A397V, p.A389V	36	47	17	23	32.5203	NM_001242307.1:c.1190C>T	NM_001242309.1:c.1094C>T	NM_014889.2:c.1190C>T	NM_014889.3:c.1190C>T	XM_005252345.1:c.1190C>T
BT-20	chr10	3202065	T	C	PITRM1, PITRM1, PITRM1, PITRM1, PITRM1, PITRM1	p.I296V, p.I328V, p.I299V, p.I328V, p.I328V, p.I320V	0	0	31	27	100	NM_001242307.1:c.982A>G	NM_001242309.1:c.886A>G	NM_014889.2:c.982A>G	NM_014889.3:c.982A>G	XM_005252345.1:c.982A>G
BT-20	chr10	5255025	A	G	AKR1C4	p.Q250R	22	15	71	90	81.3131	NM_001818.2:c.749A>G	NM_001818.3:c.749A>G
BT-20	chr10	5260682	C	G	AKR1C4	p.L311V	4	12	26	19	73.7705	NM_001818.2:c.931C>G	NM_001818.3:c.931C>G
BT-20	chr10	5442951	C	T	TUBAL3	p.V35I	36	29	39	58	59.8765	NM_001171864.1:c.4-21G>A	NM_024803.1:c.103G>A	NM_024803.2:c.103G>A
BT-20	chr10	5541230	T	C	CALML5	p.S58G	3	12	4	9	46.4286	NM_017422.4:c.172A>G
BT-20	chr10	5781628	T	G	FAM208B	p.C499G	2	0	47	26	97.3333	NM_017782.3:c.1495T>G	NM_017782.4:c.1495T>G	XM_005252474.1:c.2215T>G	XM_005252475.1:c.1495T>G	XM_005252476.1:c.1768T>G	XM_005252477.1:c.1768T>G	XM_005252478.1:c.1495T>G	XM_005252479.1:c.1495T>G	XM_005252480.1:c.1495T>G	XM_005252481.1:c.1495T>G	XM_005252482.1:c.1495T>G	XM_005252483.1:c.1495T>G
BT-20	chr10	5788608	G	C	FAM208B	p.R1075P	1	2	128	82	98.5915	NM_017782.3:c.3224G>C	NM_017782.4:c.3224G>C	XM_005252474.1:c.3944G>C	XM_005252475.1:c.3224G>C	XM_005252476.1:c.3497G>C	XM_005252477.1:c.3497G>C	XM_005252478.1:c.3224G>C	XM_005252479.1:c.3224G>C	XM_005252480.1:c.3224G>C	XM_005252481.1:c.3224G>C	XM_005252482.1:c.3224G>C	XM_005252483.1:c.3224G>C
BT-20	chr10	5790420	T	C	FAM208B, FAM208B	p.V523A, p.V1679A	1	0	59	52	99.1071	NM_017782.3:c.5036T>C	NM_017782.4:c.5036T>C	XM_005252474.1:c.5756T>C	XM_005252475.1:c.5036T>C	XM_005252476.1:c.5309T>C	XM_005252477.1:c.5309T>C	XM_005252478.1:c.5036T>C	XM_005252479.1:c.5036T>C	XM_005252480.1:c.5036T>C	XM_005252481.1:c.5036T>C	XM_005252482.1:c.5036T>C	XM_005252483.1:c.5036T>C
BT-20	chr10	5804531	G	A	FAM208B, FAM208B	p.S1248N, p.S2404N	0	0	13	51	100	NM_001115156.1:c.*3438C>T	NM_001494.3:c.*3438C>T	XM_005252444.1:c.*3438C>T	NM_017782.3:c.7211G>A	NM_017782.4:c.7211G>A	XM_005252474.1:c.7931G>A	XM_005252475.1:c.7211G>A	XM_005252476.1:c.7484G>A	XM_005252477.1:c.7484G>A	XM_005252478.1:c.7211G>A	XM_005252479.1:c.7211G>A	XM_005252480.1:c.7211G>A	XM_005252481.1:c.7211G>A	XM_005252482.1:c.7211G>A	XM_005252483.1:c.7211G>A
BT-20	chr10	5920121	T	C	ANKRD16, ANKRD16	p.Q353R, p.Q353R	29	6	23	4	43.5484	NM_001009941.2:c.1058A>G	NM_001009942.2:c.953A>G	NM_001009943.2:c.*64A>G	NM_019046.2:c.1058A>G	XM_005252472.1:c.849+4848A>G	XM_005252473.1:c.*2947A>G
BT-20	chr10	7605067	C	T	ITIH5, ITIH5	p.R936Q, p.R722Q	1	0	10	22	96.9697	NM_030569.4:c.2808G>A	NM_030569.5:c.2808G>A	NM_030569.6:c.2808G>A	NM_032817.3:c.2166G>A	NM_032817.4:c.2166G>A	NM_032817.5:c.2166G>A
BT-20	chr10	7605101	A	G	ITIH5, ITIH5	p.F925S, p.F711S	1	0	8	22	96.7742	NM_030569.4:c.2774T>C	NM_030569.5:c.2774T>C	NM_030569.6:c.2774T>C	NM_032817.3:c.2132T>C	NM_032817.4:c.2132T>C	NM_032817.5:c.2132T>C
BT-20	chr10	7618686	T	G	ITIH5, ITIH5, ITIH5	p.T570P, p.T570P, p.T356P	1	2	135	24	98.1481	NM_001001851.1:c.1708A>C	NM_001001851.2:c.1708A>C	NM_030569.4:c.1708A>C	NM_030569.5:c.1708A>C	NM_030569.6:c.1708A>C	NM_032817.3:c.1066A>C	NM_032817.4:c.1066A>C	NM_032817.5:c.1066A>C
BT-20	chr10	7749183	C	T	ITIH2	p.S60L	26	20	39	34	61.3445	NM_002216.2:c.179C>T
BT-20	chr10	7763661	A	G	ITIH2	p.N263S	1	0	37	9	97.8723	NM_002216.2:c.788A>G
BT-20	chr10	8006798	A	G	TAF3	p.N442S	12	3	71	72	90.5063	NM_031923.2:c.1325A>G	NM_031923.3:c.1325A>G
BT-20	chr10	11789382	G	A	ECHDC3	p.A69T	0	0	84	34	100	NM_024693.4:c.205G>A
BT-20	chr10	11797467	G	A	ECHDC3, ECHDC3	p.A20T, p.A151T	0	0	32	19	100	NM_024693.4:c.451G>A
BT-20	chr10	12131081	T	G	DHTKD1	p.Y272D	67	24	92	50	60.9442	NM_018706.5:c.814T>G	NM_018706.6:c.814T>G	XM_005252487.1:c.814T>G	XM_005252488.1:c.814T>G
BT-20	chr10	12143105	C	G	DHTKD1	p.I607M	0	0	17	23	100	NM_018706.5:c.1821C>G	NM_018706.6:c.1821C>G	XM_005252487.1:c.1821C>G	XM_005252488.1:c.1821C>G
BT-20	chr10	13166076	A	G	OPTN, OPTN, OPTN, OPTN, OPTN, OPTN	p.K265E, p.K322E, p.K316E, p.K322E, p.K322E, p.K322E	0	7	45	51	93.2039	NM_001008211.1:c.964A>G	NM_001008212.1:c.964A>G	NM_001008213.1:c.964A>G	NM_021980.4:c.964A>G	XM_005252335.1:c.964A>G	XM_005252336.1:c.946A>G	XM_005252337.1:c.946A>G	XM_005252338.1:c.793A>G
BT-20	chr10	13340236	G	A	PHYH	p.P29S	27	56	18	40	41.1348	NM_001037537.1:c.-167+1184C>T	NM_006214.3:c.85C>T	XM_005252469.1:c.130C>T
BT-20	chr10	15008493	A	C	MEIG1	p.K9T	356	370	120	136	26.0692	NM_001080836.2:c.26A>C	XM_005252559.1:c.26A>C	XM_005252560.1:c.26A>C	XM_005252561.1:c.26A>C
BT-20	chr10	15145855	C	G	RPP38, RPP38, RPP38, RPP38	p.A181G, p.A181G, p.A181G, p.A181G	58	29	166	68	72.8972	NM_001097590.1:c.542C>G	NM_001097590.2:c.542C>G	NM_001265601.1:c.542C>G	NM_006414.3:c.542C>G	NM_006414.4:c.542C>G	NM_183005.3:c.542C>G	NM_183005.4:c.542C>G	NM_004808.2:c.*5339G>C	XM_005252642.1:c.*2831G>C	XM_005252643.1:c.*5339G>C
BT-20	chr10	15573050	A	G	ITGA8, ITGA8	p.V979A, p.V994A	2	4	82	106	96.9072	NM_003638.1:c.2981T>C	XM_005252633.1:c.2936T>C
BT-20	chr10	16967401	C	T	CUBN	p.C2162Y	0	0	54	38	100	NM_001081.3:c.6485G>A
BT-20	chr10	16967586	C	G	CUBN	p.L2153F	124	88	50	18	24.2857	NM_001081.3:c.6459G>C
BT-20	chr10	17024503	G	A	CUBN	p.P1559S	5	0	162	147	98.4076	NM_001081.3:c.4675C>T
BT-20	chr10	17147521	G	T	CUBN	p.P389T	129	134	49	43	25.9155	NM_001081.3:c.1165C>A
BT-20	chr10	17156151	A	G	CUBN	p.F253S	1	1	27	70	97.9798	NM_001081.3:c.758T>C
BT-20	chr10	17204187	G	A	TRDMT1, TRDMT1, TRDMT1, TRDMT1	p.H42Y, p.H30Y, p.H101Y, p.H30Y	0	6	28	18	88.4615	NM_004412.4:c.301C>T	NM_004412.5:c.301C>T	NM_176081.2:c.252-1814C>T	NM_176083.2:c.252-640C>T	XM_005252372.1:c.301C>T	XM_005252373.1:c.301C>T	XM_005252374.1:c.301C>T	XM_005252375.1:c.252-1814C>T	XM_005252376.1:c.88C>T	XM_005252377.1:c.124C>T	XM_005252378.1:c.88C>T
BT-20	chr10	17216556	C	T	TRDMT1, TRDMT1	p.R23Q, p.R23Q	11	11	74	62	86.0759	NM_004412.4:c.168G>A	NM_004412.5:c.168G>A	NM_176081.2:c.168G>A	NM_176083.2:c.168G>A	XM_005252372.1:c.168G>A	XM_005252373.1:c.168G>A	XM_005252374.1:c.168G>A	XM_005252375.1:c.168G>A	XM_005252376.1:c.-276G>A	XM_005252377.1:c.68G>A	XM_005252378.1:c.-276G>A
BT-20	chr10	17659131	C	A	PTPLA, PTPLA, PTPLA	p.V70F, p.V70F, p.V70F	0	0	10	9	100	NM_014241.3:c.208G>T	XM_005252641.1:c.208G>T
BT-20	chr10	17659149	C	T	PTPLA, PTPLA, PTPLA	p.E64K, p.E64K, p.E64K	0	0	8	10	100	NM_014241.3:c.190G>A	XM_005252641.1:c.190G>A
BT-20	chr10	18266989	G	A	SLC39A12, SLC39A12, SLC39A12, SLC39A12	p.V304I, p.V304I, p.V170I, p.V304I	28	16	182	137	87.8788	NM_001145195.1:c.910G>A	NM_152725.3:c.910G>A	XM_005252393.1:c.508G>A	XM_005252392.1:c.910G>A
BT-20	chr10	21134282	C	G	NEBL	p.D378H	39	45	234	261	85.4922	NM_001173484.1:c.358-32413G>C	NM_006393.2:c.1132G>C	NM_213569.2:c.358-32413G>C	XM_005252341.1:c.1084G>C	XM_005252342.1:c.1030G>C	XM_005252343.1:c.1132G>C	XM_005252344.1:c.1132G>C	XR_242691.1:n.1252G>C
BT-20	chr10	21139389	T	C	NEBL	p.M351V	29	15	132	104	84.2857	NM_001173484.1:c.358-37520A>G	NM_006393.2:c.1051A>G	NM_213569.2:c.358-37520A>G	XM_005252341.1:c.1003A>G	XM_005252342.1:c.949A>G	XM_005252343.1:c.1051A>G	XM_005252344.1:c.1051A>G	XR_242691.1:n.1171A>G
BT-20	chr10	21414892	C	G	C10orf113	p.D110H	14	7	171	64	91.7969	NM_001010896.1:c.298G>C	NM_001010896.2:c.328G>C	NM_001177483.1:c.*123G>C	NM_001173484.1:c.164+46420G>C	NM_213569.2:c.164+46420G>C
BT-20	chr10	21415006	T	C	C10orf113	p.R72G	7	23	45	184	88.417	NM_001010896.1:c.184A>G	NM_001010896.2:c.214A>G	NM_001177483.1:c.*9A>G	NM_001173484.1:c.164+46306A>G	NM_213569.2:c.164+46306A>G
BT-20	chr10	23319677	C	T	ARMC3, ARMC3, ARMC3	p.S470L, p.S726L, p.S733L	215	151	142	95	39.3035	NM_173081.3:c.2198C>T	XM_005252379.1:c.2177C>T	XM_005252380.1:c.2003C>T	XM_005252381.1:c.1934C>T
BT-20	chr10	25701341	C	G	GPR158	p.A425G	2	2	130	149	98.5866	NM_020752.2:c.1274C>G
BT-20	chr10	25888180	A	G	GPR158, GPR158	p.I1209V, p.I584V	11	25	58	131	84	NM_020752.2:c.3625A>G
BT-20	chr10	26357748	G	A	MYO3A, MYO3A, MYO3A	p.V369I, p.V369I, p.V369I	38	98	22	48	33.9806	NM_017433.4:c.1105G>A
BT-20	chr10	26446312	G	A	MYO3A, MYO3A	p.S956N, p.S956N	155	62	52	20	24.9135	NM_017433.4:c.2867G>A
BT-20	chr10	27389197	T	C	ANKRD26, ANKRD26	p.Q20R, p.Q20R	0	0	0	9	100	NM_001256053.1:c.59A>G	NM_014915.2:c.59A>G	XM_005252409.1:c.59A>G	XM_005252410.1:c.59A>G	XM_005252411.1:c.59A>G	XM_005252414.1:c.59A>G
BT-20	chr10	27687225	A	G	PTCHD3	p.X768Q	47	28	13	11	24.2424	NM_001034842.3:c.2302T>C	XM_005252449.1:c.*5056T>C
BT-20	chr10	27687775	T	C	PTCHD3	p.I584M	1	0	118	145	99.6212	NM_001034842.3:c.1752A>G	XM_005252449.1:c.*4506A>G
BT-20	chr10	27687965	A	G	PTCHD3	p.M521T	57	100	8	40	23.4146	NM_001034842.3:c.1562T>C	XM_005252449.1:c.*4316T>C
BT-20	chr10	27702725	A	G	PTCHD3	p.L152P	27	12	133	89	85.0575	NM_001034842.3:c.455T>C	XM_005252449.1:c.455T>C
BT-20	chr10	28273157	C	G	ARMC4, ARMC4	p.G213A, p.G213A	43	99	3	35	21.1111	NM_018076.2:c.638G>C	XM_005252484.1:c.638G>C	XM_005252485.1:c.-1405G>C
BT-20	chr10	29822032	C	T	SVIL, SVIL	p.V422I, p.V422I	0	0	6	96	100	NM_003174.3:c.828-1815G>A	NM_021738.2:c.1264G>A	XM_005252564.1:c.1498G>A	XM_005252565.1:c.1498G>A	XM_005252566.1:c.1498G>A	XM_005252567.1:c.1498G>A	XM_005252568.1:c.1498G>A	XM_005252569.1:c.1498G>A	XM_005252570.1:c.1264G>A	XM_005252571.1:c.1264G>A	XM_005252572.1:c.1264G>A	XM_005252573.1:c.1264G>A
BT-20	chr10	30316072	C	G	KIAA1462, KIAA1462, KIAA1462	p.S1002T, p.S864T, p.S1002T	7	5	35	12	79.661	NM_020848.1:c.3005G>C	NM_020848.2:c.3005G>C	XM_005252548.1:c.3005G>C	XM_005252549.1:c.2591G>C
BT-20	chr10	32745248	A	C	CCDC7, CCDC7, CCDC7	p.K148Q, p.K148Q, p.K148Q	44	46	148	198	79.3578	NM_001026383.1:c.442A>C	NM_145023.4:c.442A>C	XM_005252596.1:c.442A>C	XM_005252592.1:c.442A>C	XM_005252594.1:c.442A>C	XM_005252595.1:c.442A>C
BT-20	chr10	32856746	A	C	CCDC7, CCDC7	p.K449T, p.K449T	8	10	53	35	83.0189	NM_001026383.1:c.1346A>C	NM_145023.4:c.1346A>C	NM_024688.2:c.-378A>C	XM_005252596.1:c.1346A>C	XM_005252592.1:c.1197+2198A>C	XM_005252593.1:c.-378A>C	XM_005252594.1:c.1346A>C	XM_005252595.1:c.1346A>C
BT-20	chr10	32974969	A	G	C10orf68, C10orf68, C10orf68	p.I47V, p.I53V, p.I39V	12	2	469	635	98.7478	NM_024688.2:c.115A>G	XM_005252592.1:c.1453A>G	XM_005252593.1:c.115A>G
BT-20	chr10	33123824	G	C	C10orf68, C10orf68, C10orf68, C10orf68	p.G347A, p.G336A, p.G364A, p.G388A	1	2	128	196	99.0826	NM_024688.2:c.1163G>C	XM_005252592.1:c.2609G>C	XM_005252593.1:c.1271G>C
BT-20	chr10	33143396	G	A	C10orf68, C10orf68, C10orf68, C10orf68	p.V566I, p.V583I, p.V611I, p.V607I	0	0	100	39	100	NM_024688.2:c.1819G>A	XM_005252592.1:c.3349G>A	XM_005252593.1:c.2011G>A
BT-20	chr10	33552696	A	G	NRP1, NRP1, NRP1, NRP1, NRP1, NRP1, NRP1, NRP1	p.V179A, p.V179A, p.V179A, p.V179A, p.V179A, p.V179A, p.V179A, p.V179A	0	0	273	269	100	NM_001024628.2:c.536T>C	NM_001024629.2:c.536T>C	NM_001244972.1:c.536T>C	NM_001244973.1:c.536T>C	NM_003873.5:c.536T>C	NR_045259.1:n.877T>C
BT-20	chr10	37508256	G	C	ANKRD30A, ANKRD30A	p.V1150L, p.V1150L	9	23	56	123	84.8341	NM_052997.2:c.3448G>C	XM_005252639.1:c.1504G>C	XM_005252640.1:c.1489G>C
BT-20	chr10	43089965	G	A	ZNF33B, ZNF33B	p.R145C, p.R33C	0	0	37	25	100	NM_006955.1:c.433C>T	XM_005271825.1:c.97C>T
BT-20	chr10	44112245	G	A	ZNF485, ZNF485	p.A252T, p.A161T	51	90	16	56	33.8028	NM_145312.3:c.754G>A
BT-20	chr10	45467204	T	C	RASSF4	p.C47R	12	48	45	75	66.6667	NM_007021.3:c.*5636A>G	NM_032023.3:c.63-17T>C	XM_005271833.1:c.63-17T>C	XM_005271834.1:c.63-17T>C	XM_005271835.1:c.-155-17T>C	XM_005271836.1:c.-144-17T>C	XR_110549.1:n.-4537T>C	XR_110550.1:n.-4537T>C	XR_110551.1:n.-4537T>C
BT-20	chr10	45496126	G	A	C10orf25	p.P61L	4	27	43	60	76.8657	XR_110552.1:n.*1553C>T	NM_001039380.1:c.182C>T	NM_001039380.2:c.182C>T	XM_005271833.1:c.*7349G>A	XM_005271834.1:c.*7349G>A	XM_005271835.1:c.*7349G>A	XM_005271836.1:c.*7349G>A	NM_006963.4:c.-390G>A
BT-20	chr10	45499009	A	G	ZNF22, ZNF22	p.S65G, p.S65G	86	88	136	174	64.0496	XR_110552.1:n.1133T>C	NM_001039380.1:c.-2702T>C	NM_001039380.2:c.-2702T>C	NM_006963.4:c.193A>G
BT-20	chr10	46965018	C	G	SYT15, SYT15, SYT15	p.E309D, p.E187D, p.E309D	50	35	52	36	50.8671	XR_246211.1:n.313-1461C>G	XR_110467.1:n.313-1461C>G	NM_031912.3:c.927G>C	NM_031912.4:c.927G>C	NM_181519.2:c.927G>C	XM_005270326.1:c.948G>C	XM_005270323.1:c.1107G>C	XM_005270324.1:c.1086G>C	XM_005270325.1:c.1107G>C	XM_005270327.1:c.927G>C	XM_005270328.1:c.561G>C	XR_246207.1:n.1695G>C
BT-20	chr10	46999151	T	C	GPRIN2, GPRIN2	p.W91R, p.W91R	103	155	43	152	43.0464	NM_014696.3:c.271T>C	XM_005270329.1:c.343T>C	XM_005270330.1:c.343T>C	XM_005270331.1:c.271T>C	XM_005270332.1:c.271T>C
BT-20	chr10	46999178	A	C	GPRIN2, GPRIN2	p.T100P, p.T100P	28	58	36	75	56.3452	NM_014696.3:c.298A>C	XM_005270329.1:c.370A>C	XM_005270330.1:c.370A>C	XM_005270331.1:c.298A>C	XM_005270332.1:c.298A>C
BT-20	chr10	46999190	A	G	GPRIN2, GPRIN2	p.S104G, p.S104G	0	0	103	153	100	NM_014696.3:c.310A>G	XM_005270329.1:c.382A>G	XM_005270330.1:c.382A>G	XM_005270331.1:c.310A>G	XM_005270332.1:c.310A>G
BT-20	chr10	46999484	G	T	GPRIN2, GPRIN2	p.G202W, p.G202W	157	141	111	93	40.6375	NM_014696.3:c.604G>T	XM_005270329.1:c.676G>T	XM_005270330.1:c.676G>T	XM_005270331.1:c.604G>T	XM_005270332.1:c.604G>T
BT-20	chr10	46999577	G	T	GPRIN2, GPRIN2	p.A233S, p.A233S	25	36	6	34	39.604	NM_014696.3:c.697G>T	XM_005270329.1:c.769G>T	XM_005270330.1:c.769G>T	XM_005270331.1:c.697G>T	XM_005270332.1:c.697G>T
BT-20	chr10	46999596	G	A	GPRIN2, GPRIN2	p.R239K, p.R239K	9	47	1	36	39.7849	NM_014696.3:c.716G>A	XM_005270329.1:c.788G>A	XM_005270330.1:c.788G>A	XM_005270331.1:c.716G>A	XM_005270332.1:c.716G>A
BT-20	chr10	46999604	A	G	GPRIN2, GPRIN2	p.R242G, p.R242G	4	0	1	76	95.0617	NM_014696.3:c.724A>G	XM_005270329.1:c.796A>G	XM_005270330.1:c.796A>G	XM_005270331.1:c.724A>G	XM_005270332.1:c.724A>G
BT-20	chr10	46999863	C	G	GPRIN2, GPRIN2	p.S328C, p.S328C	75	5	51	2	39.8496	NM_014696.3:c.983C>G	XM_005270329.1:c.1055C>G	XM_005270330.1:c.1055C>G	XM_005270331.1:c.983C>G	XM_005270332.1:c.983C>G
BT-20	chr10	47000004	T	C	GPRIN2, GPRIN2	p.V375A, p.V375A	0	1	1	23	96	NM_014696.3:c.1124T>C	XM_005270329.1:c.1196T>C	XM_005270330.1:c.1196T>C	XM_005270331.1:c.1124T>C	XM_005270332.1:c.1124T>C
BT-20	chr10	47000079	T	C	GPRIN2, GPRIN2	p.L400P, p.L400P	39	0	60	18	66.6667	NM_014696.3:c.1199T>C	XM_005270329.1:c.1271T>C	XM_005270330.1:c.1271T>C	XM_005270331.1:c.1199T>C	XM_005270332.1:c.1199T>C
BT-20	chr10	47087501	C	T	PPYR1, PPYR1, PPYR1	p.R240C, p.R240C, p.R240C	55	69	28	64	42.5926	NM_001278794.1:c.718C>T	NM_005972.5:c.718C>T	NM_005972.4:c.718C>T
BT-20	chr10	48370710	G	A	ZNF488, ZNF488	p.A60T, p.A60T	6	0	5	0	45.4545	NM_153034.2:c.178G>A	XM_005270312.1:c.178G>A	XM_005270313.1:c.178G>A
BT-20	chr10	48371335	C	G	ZNF488, ZNF488	p.S268C, p.S268C	0	7	0	6	46.1538	NM_153034.2:c.803C>G	XM_005270312.1:c.803C>G	XM_005270313.1:c.803C>G
BT-20	chr10	48428625	G	A	GDF10	p.P421S	3	0	98	145	98.7805	NM_004962.2:c.1245+16C>T	NM_004962.3:c.1245+16C>T
BT-20	chr10	50109902	G	A	WDFY4	p.S2527N	14	2	98	109	92.8251	NM_020945.1:c.7580G>A	XM_005270004.1:c.7580G>A	XM_005270005.1:c.7580G>A	XM_005270007.1:c.2873G>A
BT-20	chr10	50186415	C	T	WDFY4, WDFY4	p.P581L, p.P3118L	0	0	4	24	100	NM_020945.1:c.9353C>T	XM_005270004.1:c.9353C>T	XM_005270005.1:c.9353C>T	XM_005270007.1:c.4646C>T
BT-20	chr10	50315893	A	G	VSTM4, VSTM4	p.F68S, p.F68S	0	0	24	39	100	NM_001031746.3:c.203T>C	NM_144984.2:c.203T>C	XR_246075.1:n.230T>C
BT-20	chr10	50340304	C	A	FAM170B	p.R69L	1	1	41	44	97.7011	XR_110399.1:n.439-3397C>A	NR_038973.1:n.439-3397C>A	NM_001164484.1:c.206G>T	XM_096317.11:c.320G>T
BT-20	chr10	50341954	A	G	FAM170B	p.Y4H	0	0	6	18	100	XR_110398.1:n.-3586A>G	XR_110399.1:n.439-1747A>G	NR_038973.1:n.439-1747A>G	NM_001164484.1:c.10T>C	XM_096317.11:c.124T>C
BT-20	chr10	50532683	T	C	C10orf71, C10orf71	p.F697S, p.F698S	27	21	139	155	85.9649	NM_001135196.1:c.2093T>C	NM_199459.3:c.2074+19T>C	XM_005269476.1:c.2093T>C	XM_005269477.1:c.2093T>C	XM_005269478.1:c.2093T>C	XM_005269479.1:c.2074+19T>C
BT-20	chr10	50724016	C	T	PGBD3, PGBD3, PGBD3, PGBD3	p.R382K, p.R850K, p.R382K, p.R850K	0	0	264	197	100	NM_170753.1:c.1145G>A	NM_170753.2:c.1145G>A	NM_170753.3:c.1145G>A	NM_000124.2:c.1397+8063G>A	NM_000124.3:c.1397+8063G>A	XM_005269595.1:c.1397+8063G>A	XM_005269596.1:c.1397+8063G>A	XM_005269597.1:c.1145G>A	NM_001277058.1:c.2549G>A	NM_001277059.1:c.2549G>A
BT-20	chr10	50820345	C	A	SLC18A3	p.A520E	0	0	42	22	100	NM_003055.2:c.1559C>A	NM_001142929.1:c.-2245C>A	NM_001142933.1:c.-2207C>A	NM_001142934.1:c.-2315C>A	NM_020549.4:c.-1891C>A	NM_020984.3:c.-69+3100C>A	NM_020985.3:c.-1144C>A	NM_020986.3:c.-972C>A
BT-20	chr10	50856652	G	A	CHAT, CHAT, CHAT, CHAT, CHAT, CHAT	p.V343M, p.V343M, p.V343M, p.V461M, p.V343M, p.V379M	1	0	147	131	99.6416	NM_001142929.1:c.1027G>A	NM_001142933.1:c.1135G>A	NM_001142934.1:c.1027G>A	NM_020549.4:c.1381G>A	NM_020984.3:c.1027G>A	NM_020985.3:c.1027G>A	NM_020986.3:c.1027G>A
BT-20	chr10	50916542	C	T	C10orf53	p.T118I	0	0	273	33	100	NM_182554.2:c.353C>T
BT-20	chr10	50950976	G	A	OGDHL, OGDHL, OGDHL, OGDHL, OGDHL	p.T428M, p.T428M, p.T580M, p.T637M, p.T664M	0	0	53	45	100	NM_001143996.1:c.1739C>T	NM_001143997.1:c.1283C>T	NM_018245.2:c.1910C>T
BT-20	chr10	55568972	T	G	PCDH15, PCDH15	p.E1616A, p.E1611A	1	0	162	131	99.6599	NM_001142769.1:c.4853A>C	NM_001142770.1:c.*268A>C	NM_001142771.1:c.4497+1344A>C	NM_001142772.1:c.4482+1344A>C	XM_005270056.1:c.4832A>C	XM_005270057.1:c.4476+1344A>C	XM_005270058.1:c.*1447A>C
BT-20	chr10	55755491	C	T	PCDH15, PCDH15, PCDH15, PCDH15, PCDH15, PCDH15, PCDH15, PCDH15, PCDH15, PCDH15, PCDH15, PCDH15, PCDH15, PCDH15, PCDH15, PCDH15, PCDH15	p.R929Q, p.R858Q, p.R929Q, p.R907Q, p.R941Q, p.R929Q, p.R929Q, p.R936Q, p.R929Q, p.R934Q, p.R929Q, p.R929Q, p.R907Q, p.R934Q, p.R929Q, p.R907Q, p.R892Q	1	0	54	95	99.3333	NM_001142763.1:c.2801G>A	NM_001142764.1:c.2786G>A	NM_001142765.1:c.2573G>A	NM_001142766.1:c.2786G>A	NM_001142767.1:c.2675G>A	NM_001142768.1:c.2720G>A	NM_001142769.1:c.2822G>A	NM_001142770.1:c.2786G>A	NM_001142771.1:c.2801G>A	NM_001142772.1:c.2786G>A	NM_001142773.1:c.2720G>A	NM_033056.3:c.2786G>A	XM_005270056.1:c.2807G>A	XM_005270057.1:c.2786G>A	XM_005270058.1:c.2786G>A
BT-20	chr10	56423968	A	C	PCDH15, PCDH15, PCDH15, PCDH15, PCDH15, PCDH15, PCDH15, PCDH15, PCDH15, PCDH15, PCDH15, PCDH15, PCDH15, PCDH15, PCDH15, PCDH15, PCDH15, PCDH15	p.S19A, p.S19A, p.S19A, p.S19A, p.S19A, p.S19A, p.S19A, p.S19A, p.S19A, p.S19A, p.S19A, p.S19A, p.S19A, p.S19A, p.S19A, p.S19A, p.S19A, p.S19A	0	1	176	160	99.7033	NM_001142763.1:c.55T>G	NM_001142764.1:c.55T>G	NM_001142765.1:c.55T>G	NM_001142766.1:c.55T>G	NM_001142767.1:c.55T>G	NM_001142768.1:c.55T>G	NM_001142769.1:c.55T>G	NM_001142770.1:c.55T>G	NM_001142771.1:c.55T>G	NM_001142772.1:c.55T>G	NM_001142773.1:c.55T>G	NM_033056.3:c.55T>G	XM_005270056.1:c.55T>G	XM_005270057.1:c.55T>G	XM_005270058.1:c.55T>G
BT-20	chr10	60573753	G	T	BICC1	p.R488L	0	0	292	324	100	NM_001080512.1:c.2533+7G>T	XM_005270166.1:c.2530+7G>T	XM_005270167.1:c.2533+7G>T	XM_005270168.1:c.2533+7G>T	XM_005270169.1:c.2392+7G>T	XM_005270170.1:c.2338+7G>T
BT-20	chr10	60588553	T	C	BICC1	p.S943P	0	0	135	173	100	NM_001080512.1:c.2827T>C	XM_005270166.1:c.2824T>C	XM_005270167.1:c.*56T>C	XM_005270168.1:c.*5512T>C	XM_005270169.1:c.2686T>C	XM_005270170.1:c.2632T>C
BT-20	chr10	61005244	G	C	PHYHIPL, PHYHIPL, PHYHIPL	p.V296L, p.V316L, p.V342L	0	0	40	20	100	NM_001001971.2:c.*2130C>G	NM_001143773.1:c.*2130C>G	NM_001166698.1:c.*2130C>G	NM_198215.3:c.*2130C>G	XM_005269618.1:c.*2130C>G	XM_005269619.1:c.*2130C>G	NM_001143774.1:c.946G>C	NM_032439.3:c.1024G>C	XM_005270226.1:c.931G>C	XM_005270227.1:c.886G>C	XM_005270228.1:c.886G>C
BT-20	chr10	61414176	G	A	SLC16A9	p.A203V	0	0	91	74	100	NM_194298.2:c.608C>T
BT-20	chr10	61831271	T	C	ANK3	p.K3123R	1	1	79	107	98.9362	NM_001149.2:c.1808-3504A>G	NM_001149.3:c.1808-3504A>G	NM_001204403.1:c.4388-3504A>G	NM_001204404.1:c.4409-3504A>G	NM_020987.2:c.9368A>G	NM_020987.3:c.9368A>G	XM_005269710.1:c.9368A>G	XM_005269711.1:c.9368A>G	XM_005269712.1:c.9359A>G	XM_005269713.1:c.9308A>G	XM_005269714.1:c.9281A>G	XM_005269715.1:c.4460-3504A>G	XM_005269716.1:c.4406-3504A>G
BT-20	chr10	64927823	C	G	JMJD1C, JMJD1C, JMJD1C, JMJD1C, JMJD1C	p.E2353D, p.E2298D, p.E2535D, p.E2353D, p.E2247D	3	2	25	19	89.7959	NM_004241.2:c.6894G>C	NM_032776.1:c.7605G>C	XM_005269621.1:c.7551G>C	XM_005269622.1:c.7491G>C	XM_005269623.1:c.7059G>C	XM_005269624.1:c.6948G>C	XM_005269625.1:c.6948G>C	XM_005269626.1:c.6741G>C
BT-20	chr10	64974537	A	T	JMJD1C, JMJD1C, JMJD1C, JMJD1C, JMJD1C, JMJD1C	p.S282T, p.S245T, p.S464T, p.S282T, p.S176T, p.S176T	2	0	190	223	99.5181	NM_004241.2:c.733T>A	NM_032776.1:c.1390T>A	XM_005269621.1:c.1390T>A	XM_005269622.1:c.1276T>A	XM_005269623.1:c.844T>A	XM_005269624.1:c.733T>A	XM_005269625.1:c.733T>A	XM_005269626.1:c.526T>A	XM_005269627.1:c.1390T>A	XM_005269628.1:c.1390T>A	XR_246079.1:n.1329T>A
BT-20	chr10	70231701	A	G	DNA2, DNA2	p.F60S, p.F60S	2	1	3	43	93.8776	NM_001080449.1:c.179T>C	NM_001080449.2:c.-80T>C	NR_102264.1:n.69-59T>C
BT-20	chr10	70405855	A	G	TET1	p.I1123M	1	1	37	5	95.4545	NM_030625.2:c.3369A>G
BT-20	chr10	70645376	A	C	STOX1, STOX1, STOX1	p.E498D, p.E608D, p.E498D	0	1	41	115	99.3631	NM_001130159.1:c.663+1161A>C	NM_001130159.2:c.663+1161A>C	NM_001130160.1:c.463+3510A>C	NM_001130160.2:c.463+3510A>C	NM_001130161.1:c.1824A>C	NM_001130161.2:c.1824A>C	NM_001130162.1:c.1494A>C	NM_001130162.2:c.1494A>C	NM_152709.3:c.1824A>C	NM_152709.4:c.1824A>C	XM_005269605.1:c.1494A>C
BT-20	chr10	70738604	G	T	DDX21, DDX21	p.V637L, p.V569L	18	22	19	29	54.5455	NM_001256910.1:c.1705G>T	NM_004728.2:c.1909G>T	NM_004728.3:c.1909G>T
BT-20	chr10	70992664	C	T	HKDC1	p.T124I	0	0	168	105	100	NM_025130.3:c.371C>T	XR_246124.1:n.-418G>A
BT-20	chr10	71018660	T	C	HKDC1, HKDC1	p.W721R, p.W584R	0	0	12	58	100	NM_025130.3:c.2161T>C
BT-20	chr10	71060610	A	G	HK1	p.H7R	0	0	7	30	100	NM_033497.2:c.75+5174A>G	NM_033498.2:c.75+5174A>G	NM_033500.2:c.20A>G	XM_005269736.1:c.75+5174A>G
BT-20	chr10	72195439	T	C	NODAL	p.H165R	0	0	11	0	100	NM_018055.4:c.494A>G
BT-20	chr10	72520254	C	T	ADAMTS14, ADAMTS14	p.P1106L, p.P1109L	1	0	1	46	97.9167	NM_080722.3:c.3317C>T	NM_139155.2:c.3326C>T
BT-20	chr10	72535007	C	T	C10orf27, C10orf27, C10orf27	p.R238Q, p.R237Q, p.R236Q	3	0	136	88	98.6784	NM_152710.2:c.710G>A	XM_005269613.1:c.677G>A	XM_005269611.1:c.710G>A	XM_005269612.1:c.680G>A	XM_005269614.1:c.713G>A	XM_005269615.1:c.710G>A	XM_005269616.1:c.707G>A	XM_005269617.1:c.*1942G>A	XR_246078.1:n.1081-894G>A
BT-20	chr10	73111408	C	T	SLC29A3, SLC29A3, SLC29A3	p.S158F, p.S12F, p.S158F	1	0	18	59	98.7179	NM_001174098.1:c.473C>T	NM_018344.4:c.473C>T	NM_018344.5:c.473C>T	NR_033413.1:n.447C>T	NR_033414.1:n.358-4430C>T
BT-20	chr10	73115942	G	A	SLC29A3, SLC29A3, SLC29A3, SLC29A3	p.V239I, p.V93I, p.V33I, p.V239I	0	0	103	105	100	NM_001174098.1:c.715G>A	NM_018344.4:c.715G>A	NM_018344.5:c.715G>A	NR_033413.1:n.689G>A	NR_033414.1:n.462G>A
BT-20	chr10	73121913	A	G	SLC29A3, SLC29A3, SLC29A3	p.I326V, p.I180V, p.I120V	1	0	13	6	95	NM_001174098.1:c.*205A>G	NM_018344.4:c.976A>G	NM_018344.5:c.976A>G	NR_033413.1:n.950A>G	NR_033414.1:n.723A>G
BT-20	chr10	73492079	A	G	CDH23, CDH23, CDH23	p.N1349D, p.N159D, p.N1349D	0	0	91	47	100	NM_001171930.1:c.4051A>G	NM_022124.4:c.4051A>G	NM_022124.5:c.4051A>G	NM_001168390.1:c.-6+5406T>C
BT-20	chr10	73501556	G	A	CDH23, CDH23	p.A1572T, p.A382T	0	0	78	14	100	NM_022124.4:c.4723G>A	NM_022124.5:c.4723G>A	NM_001168390.1:c.-4077C>T
BT-20	chr10	73520632	A	C	C10orf54, C10orf54	p.D187E, p.D55E	0	0	85	22	100	NM_022153.1:c.561T>G	NM_022124.4:c.4846-16805A>C	NM_022124.5:c.4846-16805A>C
BT-20	chr10	73767859	G	A	CHST3	p.R357Q	0	0	3	3	100	NM_004273.4:c.1070G>A
BT-20	chr10	74894526	A	C	ECD, ECD, ECD, ECD	p.S541A, p.S283A, p.S584A, p.S617A	1	3	82	96	97.8022	NM_015901.4:c.*3865A>C	XM_005269681.1:c.*3865A>C	XM_005269682.1:c.*4104A>C	XM_005269683.1:c.*3865A>C	XR_246082.1:n.*2943A>C	NM_001135752.1:c.1849T>G	NM_001135753.1:c.1621T>G	NM_007265.2:c.1750T>G	NR_024203.1:n.1582T>G
BT-20	chr10	75673101	T	C	PLAU, PLAU, PLAU, PLAU, PLAU	p.L141P, p.L55P, p.L141P, p.L124P, p.L105P	0	0	65	0	100	NM_001001791.1:c.-1171A>G	NM_001001791.2:c.-73-268A>G	NM_001145031.1:c.371T>C	NM_002658.3:c.422T>C	XM_005269901.1:c.164T>C
BT-20	chr10	76854564	C	T	DUSP13, DUSP13, DUSP13, DUSP13, DUSP13, DUSP13	p.C156Y, p.C249Y, p.C249Y, p.C249Y, p.C156Y, p.C206Y	0	0	37	18	100	XM_002343024.1:c.28C>T	NM_001007271.1:c.*775G>A	NM_001007272.1:c.617G>A	NM_001007273.1:c.746G>A	NM_016364.3:c.467G>A	XM_005269883.1:c.1124G>A	XM_005269884.1:c.875G>A	XM_005269885.1:c.854G>A	XM_005269886.1:c.746G>A	XM_005269887.1:c.746G>A	XM_005269888.1:c.467G>A	XM_005269889.1:c.467G>A	XM_005269890.1:c.467G>A
BT-20	chr10	76861680	T	C	DUSP13, DUSP13, DUSP13	p.S75G, p.S75G, p.S75G	1	0	21	36	98.2759	XM_002343024.1:c.653-1910T>C	NM_001007271.1:c.*252A>G	NM_001007272.1:c.150-4037A>G	NM_001007273.1:c.223A>G	NM_016364.3:c.-2495A>G	XM_005269883.1:c.601A>G	XM_005269884.1:c.-2485A>G	XM_005269885.1:c.331A>G	XM_005269886.1:c.223A>G	XM_005269887.1:c.223A>G	XM_005269888.1:c.-57A>G	XM_005269889.1:c.-57A>G	XM_005269890.1:c.-1-4037A>G
BT-20	chr10	79616605	T	C	DLG5	p.Q140R	0	0	102	19	100	NM_004747.3:c.419A>G	XM_005270276.1:c.419A>G
BT-20	chr10	81926702	G	A	ANXA11, ANXA11, ANXA11, ANXA11, ANXA11, ANXA11, ANXA11	p.R230C, p.R197C, p.R330C, p.R230C, p.R230C, p.R230C, p.R230C	0	0	7	12	100	NM_001157.2:c.688C>T	NM_001278407.1:c.688C>T	NM_001278408.1:c.688C>T	NM_001278409.1:c.589C>T	NM_145868.1:c.688C>T	NM_145869.1:c.688C>T	XM_005269741.1:c.988C>T	XM_005269742.1:c.688C>T
BT-20	chr10	82363404	A	G	SH2D4B, SH2D4B	p.H189R, p.H238R	0	0	4	14	100	NM_001145719.1:c.566A>G	NM_207372.2:c.713A>G
BT-20	chr10	85981801	T	G	LRIT2, LRIT2	p.T510P, p.T520P	0	0	76	28	100	NM_001017924.2:c.1528A>C	XM_005269765.1:c.1558A>C	NM_001171971.1:c.*2769T>G	NM_001171971.2:c.*2769T>G	NM_033100.2:c.*7424T>G	NM_033100.3:c.*7424T>G	NM_033100.1:c.*7424T>G
BT-20	chr10	88441266	C	A	LDB3, LDB3, LDB3, LDB3, LDB3	p.T132N, p.T132N, p.T132N, p.T132N, p.T132N	0	0	15	14	100	NM_001080114.1:c.321+1352C>A	NM_001080115.1:c.395C>A	NM_001080116.1:c.321+1352C>A	NM_001171610.1:c.395C>A	NM_001171611.1:c.395C>A	NM_007078.2:c.395C>A	XM_005269464.1:c.395C>A	XM_005269465.1:c.321+1352C>A	XM_005269466.1:c.395C>A	XM_005269467.1:c.395C>A	XM_005269468.1:c.395C>A
BT-20	chr10	88635779	C	A	BMPR1A	p.P2T	1	2	65	50	97.4576	NM_004329.2:c.4C>A	XM_005270064.1:c.4C>A
BT-20	chr10	91066769	C	A	IFIT2	p.D352E	0	0	35	74	100	NM_001547.4:c.1056C>A
BT-20	chr10	91487649	A	T	KIF20B, KIF20B	p.N716I, p.N756I	0	2	31	33	96.9697	NM_016195.2:c.2147A>T	XM_005270290.1:c.2267A>T
BT-20	chr10	91488979	A	T	KIF20B, KIF20B	p.H749L, p.H789L	0	0	28	39	100	NM_016195.2:c.2246A>T	XM_005270290.1:c.2366A>T
BT-20	chr10	91498127	T	C	KIF20B, KIF20B, KIF20B	p.C388R, p.C1137R, p.C1177R	0	0	6	9	100	NM_016195.2:c.3409T>C	XM_005270290.1:c.3529T>C
BT-20	chr10	93722331	A	G	BTAF1, BTAF1	p.R434G, p.R104G	0	0	16	14	100	NM_003972.2:c.1300A>G	XM_005270265.1:c.691A>G	XM_005270266.1:c.310A>G	XR_246113.1:n.1608A>G
BT-20	chr10	94695617	C	T	EXOC6, EXOC6, EXOC6, EXOC6	p.T412I, p.T391I, p.T396I, p.T396I	0	0	75	85	100	NM_001013848.2:c.1172C>T	NM_019053.4:c.1187C>T	XM_005269911.1:c.1235C>T	XM_005269912.1:c.1235C>T	XM_005269913.1:c.1187C>T	XM_005269914.1:c.1166C>T	XM_005269915.1:c.1187C>T	XM_005269916.1:c.1046C>T	XM_005269917.1:c.904-4867C>T
BT-20	chr10	95262981	A	G	CEP55, CEP55	p.T99A, p.T99A	1	0	30	37	98.5294	NM_001127182.1:c.295A>G	NM_018131.4:c.295A>G
BT-20	chr10	95279506	A	T	CEP55, CEP55	p.H378L, p.H378L	0	0	11	37	100	NM_001127182.1:c.1133A>T	NM_018131.4:c.1133A>T
BT-20	chr10	95459817	C	T	FRA10AC1, FRA10AC1, FRA10AC1	p.R17H, p.R16H, p.R16H	0	0	12	32	100	NM_145246.3:c.47G>A	NM_145246.4:c.47G>A	XM_005269515.1:c.47G>A	XM_005269516.1:c.47G>A
BT-20	chr10	97192324	A	G	SORBS1, SORBS1, SORBS1, SORBS1, SORBS1, SORBS1, SORBS1, SORBS1, SORBS1, SORBS1, SORBS1, SORBS1, SORBS1	p.L61P, p.L61P, p.L61P, p.L61P, p.L49P, p.L29P, p.L29P, p.L17P, p.L29P, p.L29P, p.L29P, p.L29P, p.L61P	1	1	11	25	94.7368	NM_001034954.1:c.182T>C	NM_001034955.1:c.182T>C	NM_001034956.1:c.182T>C	NM_001034957.1:c.86T>C	NM_006434.2:c.86T>C	NM_015385.2:c.86T>C	NM_024991.1:c.182T>C	XM_005269403.1:c.182T>C	XM_005269404.1:c.182T>C	XM_005269405.1:c.182T>C	XM_005269406.1:c.182T>C	XM_005269407.1:c.182T>C	XM_005269408.1:c.182T>C	XM_005269409.1:c.182T>C	XM_005269410.1:c.182T>C	XM_005269411.1:c.86T>C	XM_005269412.1:c.86T>C	XM_005269413.1:c.182T>C	XM_005269414.1:c.86T>C	XM_005269415.1:c.182T>C	XM_005269416.1:c.182T>C	XM_005269417.1:c.182T>C	XM_005269418.1:c.182T>C	XM_005269419.1:c.182T>C	XM_005269420.1:c.182T>C	XM_005269421.1:c.182T>C	XM_005269422.1:c.86T>C	XM_005269423.1:c.182T>C	XM_005269424.1:c.86T>C	XM_005269425.1:c.86T>C	XM_005269426.1:c.182T>C	XM_005269427.1:c.182T>C	XM_005269428.1:c.182T>C	XM_005269429.1:c.182T>C	XM_005269430.1:c.182T>C	XM_005269431.1:c.86T>C	XM_005269432.1:c.86T>C	XM_005269433.1:c.182T>C
BT-20	chr10	97453703	A	C	TCTN3	p.L3W	0	0	8	15	100	NM_001143973.1:c.-47T>G	NM_015631.5:c.-47T>G	XM_005269690.1:c.8T>G
BT-20	chr10	97772358	A	G	CC2D2B, CC2D2B	p.N64D, p.N64D	1	0	27	26	98.1481	NR_038444.1:n.296+76665T>C	NM_001001732.2:c.190A>G	NM_001001732.3:c.190A>G	NM_001159747.1:c.190A>G	XM_005269814.1:c.1993A>G
BT-20	chr10	98078239	A	G	DNTT, DNTT	p.R112G, p.R112G	0	0	35	28	100	NM_001017520.1:c.334A>G	NM_004088.3:c.334A>G
BT-20	chr10	98469507	C	A	PIK3AP1	p.A83S	0	0	38	13	100	NM_152309.2:c.247G>T
BT-20	chr10	98819317	A	G	SLIT1	p.C339R	0	0	33	54	100	NM_003061.2:c.1014-29T>C
BT-20	chr10	99079749	G	A	FRAT1	p.R180H	1	0	11	5	94.1176	NM_005479.3:c.539G>A	XR_246057.1:n.697G>A
BT-20	chr10	99125949	C	T	RRP12, RRP12, RRP12, RRP12, RRP12, RRP12	p.G262S, p.G1045S, p.G863S, p.G1145S, p.G1084S, p.G160S	0	0	5	10	100	NM_001145114.1:c.3250G>A	NM_015179.3:c.3433G>A	XM_005269659.1:c.3133G>A
BT-20	chr10	99969475	A	C	C10orf28, C10orf28, C10orf28, C10orf28	p.D535A, p.D535A, p.D535A, p.D535A	0	0	29	26	100	NM_001256621.1:c.4-21794A>C	NM_001256619.1:c.1604A>C	NM_001256620.1:c.1604A>C	NM_014472.4:c.1604A>C	NM_138469.2:c.1604A>C	XM_005269703.1:c.1604A>C
BT-20	chr10	99991408	A	G	C10orf28, C10orf28, C10orf28, C10orf28, C10orf28	p.H642R, p.H642R, p.H642R, p.H48R, p.H656R	0	0	30	54	100	NM_001256621.1:c.143A>G	NM_001256619.1:c.1967A>G	NM_001256620.1:c.1925A>G	NM_014472.4:c.1925A>G	NM_138469.2:c.1925A>G	XM_005269703.1:c.1967A>G
BT-20	chr10	101451259	T	C	ENTPD7, ENTPD7	p.V278A, p.V276A	0	1	14	19	97.0588	NM_020354.3:c.827T>C	XM_005269985.1:c.833T>C	XM_005269986.1:c.827T>C	XM_005269539.1:c.*4974A>G
BT-20	chr10	101544447	A	T	ABCC2	p.Y39F	0	0	35	10	100	NM_000392.3:c.116A>T	XM_005269536.1:c.116A>T
BT-20	chr10	101977883	C	T	CHUK	p.V268I	0	0	3	2	100	NM_001278.3:c.802G>A	XR_246062.1:n.880G>A
BT-20	chr10	102006625	G	A	CWF19L1, CWF19L1, CWF19L1, CWF19L1	p.P122L, p.P11L, p.P259L, p.P259L	0	1	25	18	97.7273	NM_018294.4:c.776C>T	XM_005269939.1:c.881C>T	XM_005269940.1:c.809C>T	XM_005269941.1:c.365C>T	XR_246095.1:n.846C>T	XR_246096.1:n.846C>T
BT-20	chr10	102046380	T	G	BLOC1S2	p.S13R	0	0	6	6	100	NM_001001342.1:c.-484A>C	NM_173809.2:c.37A>C	NM_173809.4:c.37A>C	NR_046296.2:n.-264A>C	NR_046314.1:n.90A>C	NR_046315.1:n.90A>C	NM_001253837.1:c.*1773A>C	NM_016112.2:c.*1773A>C
BT-20	chr10	102048208	G	T	PKD2L1, PKD2L1	p.A741D, p.A788D	0	0	46	63	100	NM_001001342.1:c.-2312C>A	NM_173809.2:c.-1792C>A	NM_173809.4:c.-1792C>A	NR_046296.2:n.-2092C>A	NR_046314.1:n.-1739C>A	NR_046315.1:n.-1739C>A	NM_001253837.1:c.2222C>A	NM_016112.2:c.2363C>A
BT-20	chr10	102050242	C	A	PKD2L1, PKD2L1	p.R634L, p.R681L	0	0	20	70	100	NM_001001342.1:c.-4346G>T	NM_173809.2:c.-3826G>T	NM_173809.4:c.-3826G>T	NR_046296.2:n.-4126G>T	NR_046314.1:n.-3773G>T	NR_046315.1:n.-3773G>T	NM_001253837.1:c.1901G>T	NM_016112.2:c.2042G>T
BT-20	chr10	102056745	C	T	PKD2L1, PKD2L1	p.V346I, p.V393I	1	0	95	4	99	NM_001253837.1:c.1036G>A	NM_016112.2:c.1177G>A
BT-20	chr10	102057223	C	T	PKD2L1, PKD2L1	p.G244E, p.G291E	9	6	67	70	90.1316	NM_001253837.1:c.731G>A	NM_016112.2:c.872G>A
BT-20	chr10	102057224	C	T	PKD2L1, PKD2L1	p.G244R, p.G291R	3	10	73	67	91.5033	NM_001253837.1:c.730G>A	NM_016112.2:c.871G>A
BT-20	chr10	102242325	C	T	WNT8B	p.R270X	4	0	5	0	55.5556	NM_003393.3:c.808C>T	NM_015490.3:c.*5048G>A	XM_005269676.1:c.*5048G>A	XM_005269677.1:c.*5048G>A	XM_005269678.1:c.*5048G>A	XM_005269679.1:c.*5048G>A	XM_005269680.1:c.*5048G>A
BT-20	chr10	102295836	C	G	HIF1AN	p.P41A	0	0	26	24	100	NM_017902.2:c.121C>G
BT-20	chr10	102684380	C	A	FAM178A, FAM178A, FAM178A, FAM178A	p.S541Y, p.S541Y, p.S541Y, p.S476Y	0	0	30	18	100	NM_001136123.1:c.1622C>A	NM_018121.3:c.1622C>A	XM_005269965.1:c.1619C>A
BT-20	chr10	102744331	A	T	SEMA4G	p.D597V	0	0	20	3	100	NM_032112.2:c.*2160T>A	NM_176792.2:c.466-757T>A	NM_176793.1:c.466-757T>A	NM_176794.1:c.466-500T>A	XM_005270230.1:c.*1969T>A	XM_005270231.1:c.*2046T>A	XR_246111.1:n.594-757T>A	NM_001163812.1:c.-3637A>T	NM_001163813.1:c.-3159A>T	NM_001163814.1:c.-3159A>T	NM_021830.3:c.-3637A>T	NM_021830.4:c.-3637A>T	XR_246100.1:n.-3463A>T	NM_001203244.1:c.1790A>T	NM_017893.2:c.*443A>T	NM_017893.3:c.*443A>T	XM_005270008.1:c.*443A>T	XM_005270009.1:c.*443A>T	XM_005270010.1:c.*443A>T	XR_246101.1:n.3301A>T
BT-20	chr10	102770082	T	G	PDZD7	p.N855T	0	0	19	22	100	NM_001195263.1:c.2564A>C	XM_005270164.1:c.2564A>C	XM_005270165.1:c.*1457A>C	NM_032429.1:c.*3157T>G	NM_032429.2:c.*3157T>G	XM_005270222.1:c.*3157T>G	XM_005270223.1:c.*3157T>G	XM_005270224.1:c.*3157T>G	XM_005270225.1:c.*2672T>G
BT-20	chr10	102824349	G	C	KAZALD1	p.G255A	3	0	24	60	96.5517	XR_110446.1:n.-1707G>C	NM_030929.4:c.764G>C	XM_005270193.1:c.764G>C	XM_005270194.1:c.*66G>C	XR_246107.1:n.1150G>C
BT-20	chr10	104572963	T	C	C10orf26, C10orf26	p.S323P, p.S302P	0	0	84	4	100	NM_001083913.1:c.967T>C	NM_017787.4:c.904T>C	XM_005269934.1:c.1015T>C	XM_005269935.1:c.904T>C
BT-20	chr10	104836820	G	C	CNNM2, CNNM2	p.L837F, p.L815F	0	0	9	20	100	NM_017649.3:c.2511G>C	NM_017649.4:c.2511G>C	NM_199076.1:c.2445G>C	NM_199076.2:c.2445G>C
BT-20	chr10	105048217	A	C	INA	p.I431L	0	0	20	45	100	NM_032727.3:c.1291A>C
BT-20	chr10	105194086	C	T	PDCD11	p.L1216F	0	0	21	47	100	NM_014976.1:c.3646C>T	XM_005269647.1:c.3646C>T
BT-20	chr10	105205302	A	C	PDCD11	p.D1871A	0	0	3	55	100	NM_014976.1:c.5612A>C	XM_005269647.1:c.5615A>C	NM_015916.4:c.*1607T>G	NR_024552.1:n.*1241T>G	NR_046344.1:n.*1241T>G
BT-20	chr10	105218252	A	G	CALHM1	p.L86P	0	2	40	29	97.1831	XR_110451.1:n.392-3935A>G	NM_001001412.3:c.257T>C
BT-20	chr10	105233110	C	T	CALHM3	p.D299N	0	0	12	27	100	NM_001129742.1:c.895G>A
BT-20	chr10	105349345	G	C	NEURL, NEURL	p.A455P, p.A472P	0	4	0	18	81.8182	NM_004210.4:c.1414G>C	XM_005270269.1:c.1363G>C	XM_005270270.1:c.1189G>C	NM_014631.2:c.*12228C>G	XM_005270294.1:c.*12228C>G	XM_005270295.1:c.*12228C>G	XM_005270296.1:c.*12228C>G	XM_005270297.1:c.*12228C>G	XM_005270298.1:c.*12228C>G
BT-20	chr10	105659826	T	C	OBFC1, OBFC1	p.T151A, p.T151A	0	0	35	56	100	NM_024928.4:c.451A>G
BT-20	chr10	105762591	G	A	SLK, SLK	p.C552Y, p.C552Y	0	0	9	45	100	NM_014720.2:c.1655G>A	XM_005270301.1:c.1655G>A
BT-20	chr10	105762972	T	C	SLK, SLK	p.I679T, p.I679T	1	0	23	6	96.6667	NM_014720.2:c.2036T>C	XM_005270301.1:c.2036T>C
BT-20	chr10	105816916	C	T	COL17A1, COL17A1	p.G412S, p.G428S	0	0	1	11	100	NM_000494.3:c.1282G>A	XM_005269537.1:c.1282G>A
BT-20	chr10	106022789	C	A	GSTO1, GSTO1	p.A112D, p.A140D	0	0	28	25	100	NM_001191002.1:c.367-3053C>A	NM_001191003.1:c.335C>A	NM_004832.1:c.419C>A	NM_004832.2:c.419C>A
BT-20	chr10	106039185	A	G	GSTO2, GSTO2, GSTO2	p.N142D, p.N114D, p.N142D	0	0	90	96	100	NM_001191013.1:c.366+1311A>G	NM_001191014.1:c.340A>G	NM_001191015.1:c.282+1311A>G	NM_183239.1:c.424A>G	XM_005269520.1:c.424A>G
BT-20	chr10	112266822	G	A	DUSP5	p.A220T	0	0	34	57	100	NM_004419.3:c.658G>A
BT-20	chr10	112266823	C	T	DUSP5	p.A220V	0	2	34	56	97.8261	NM_004419.3:c.659C>T
BT-20	chr10	112572458	G	C	RBM20	p.W768S	0	0	25	5	100	NM_001134363.1:c.2303G>C
BT-20	chr10	112595719	G	C	RBM20	p.E1223Q	0	2	42	44	97.7273	NM_001134363.1:c.3667G>C
BT-20	chr10	112641053	A	G	PDCD4, PDCD4, PDCD4	p.I25V, p.I22V, p.I36V	0	1	21	13	97.1429	NM_001199492.1:c.64A>G	NM_014456.3:c.106A>G	NM_014456.4:c.106A>G	NM_145341.2:c.73A>G	NM_145341.3:c.73A>G	XM_005269702.1:c.-453A>G
BT-20	chr10	113935379	T	C	GPAM, GPAM, GPAM	p.E131G, p.E131G, p.E131G	0	1	0	11	91.6667	NM_001244949.1:c.392A>G	NM_020918.4:c.392A>G	NM_020918.5:c.392A>G	XM_005269998.1:c.392A>G	XM_005269999.1:c.392A>G	XM_005270000.1:c.392A>G
BT-20	chr10	113940329	T	C	GPAM, GPAM, GPAM	p.I43V, p.I43V, p.I43V	0	0	25	24	100	NM_001244949.1:c.127A>G	NM_020918.4:c.127A>G	NM_020918.5:c.127A>G	XM_005269998.1:c.127A>G	XM_005269999.1:c.127A>G	XM_005270000.1:c.127A>G
BT-20	chr10	115370274	T	C	NRAP, NRAP, NRAP	p.I1183V, p.I1148V, p.I1183V	0	0	12	13	100	NM_001261463.1:c.3547A>G	NM_006175.3:c.3442A>G	NM_006175.4:c.3442A>G	NM_198060.2:c.3547A>G	NM_198060.3:c.3547A>G	XM_005269864.1:c.3442A>G	XM_005269865.1:c.3439A>G	XM_005269866.1:c.3547A>G	XM_005269867.1:c.3547A>G
BT-20	chr10	115392919	T	A	NRAP, NRAP, NRAP	p.N519I, p.N484I, p.N519I	2	1	38	51	96.7391	NM_001261463.1:c.1556A>T	NM_006175.3:c.1451A>T	NM_006175.4:c.1451A>T	NM_198060.2:c.1556A>T	NM_198060.3:c.1556A>T	XM_005269864.1:c.1451A>T	XM_005269865.1:c.1556A>T	XM_005269866.1:c.1556A>T	XM_005269867.1:c.1556A>T
BT-20	chr10	115393948	C	T	NRAP, NRAP, NRAP	p.D484N, p.D449N, p.D484N	0	0	102	37	100	NM_001261463.1:c.1450G>A	NM_006175.3:c.1345G>A	NM_006175.4:c.1345G>A	NM_198060.2:c.1450G>A	NM_198060.3:c.1450G>A	XM_005269864.1:c.1345G>A	XM_005269865.1:c.1450G>A	XM_005269866.1:c.1450G>A	XM_005269867.1:c.1450G>A
BT-20	chr10	115409840	C	T	NRAP, NRAP, NRAP	p.A282T, p.A282T, p.A282T	0	0	14	7	100	NM_001261463.1:c.844G>A	NM_006175.3:c.844G>A	NM_006175.4:c.844G>A	NM_198060.2:c.844G>A	NM_198060.3:c.844G>A	XM_005269864.1:c.844G>A	XM_005269865.1:c.844G>A	XM_005269866.1:c.844G>A	XM_005269867.1:c.844G>A
BT-20	chr10	115411614	A	G	NRAP, NRAP, NRAP	p.V208A, p.V208A, p.V208A	0	1	95	23	99.1597	NM_001261463.1:c.623T>C	NM_006175.3:c.623T>C	NM_006175.4:c.623T>C	NM_198060.2:c.623T>C	NM_198060.3:c.623T>C	XM_005269864.1:c.623T>C	XM_005269865.1:c.623T>C	XM_005269866.1:c.623T>C	XM_005269867.1:c.623T>C
BT-20	chr10	115609915	C	G	DCLRE1A	p.D317H	0	0	25	24	100	NM_198514.2:c.-4717C>G	NM_198514.3:c.-4717C>G	NM_001271816.1:c.949G>C	NM_014881.3:c.949G>C	NM_014881.4:c.949G>C
BT-20	chr10	115644040	G	A	NHLRC2	p.V314I	0	1	23	31	98.1818	NM_198514.2:c.940G>A	NM_198514.3:c.940G>A
BT-20	chr10	115910928	G	T	C10orf118, C10orf118	p.Q271K, p.Q271K	0	0	59	74	100	NM_018017.2:c.811C>A	XM_005269936.1:c.880C>A	XM_005269937.1:c.811C>A
BT-20	chr10	115922492	C	T	C10orf118, C10orf118, C10orf118, C10orf118	p.R179Q, p.R179Q, p.R179Q, p.R179Q	1	0	69	44	99.1228	NM_018017.2:c.536G>A	XM_005269936.1:c.605G>A	XM_005269937.1:c.536G>A
BT-20	chr10	115922774	G	A	C10orf118, C10orf118, C10orf118, C10orf118	p.T85I, p.T85I, p.T85I, p.T85I	0	0	21	32	100	NM_018017.2:c.254C>T	XM_005269936.1:c.323C>T	XM_005269937.1:c.254C>T
BT-20	chr10	116008497	G	A	VWA2, VWA2	p.A9T, p.A9T	0	0	4	39	100	NM_001272046.1:c.25G>A	NM_198496.1:c.25G>A
BT-20	chr10	117075175	G	A	ATRNL1, ATRNL1	p.S164N, p.S989N	0	0	78	88	100	NM_207303.2:c.2966G>A
BT-20	chr10	118231360	G	A	PNLIPRP3	p.V381I	0	0	2	5	100	NM_001011709.2:c.1141G>A
BT-20	chr10	118231363	A	G	PNLIPRP3	p.R382G	0	0	2	5	100	NM_001011709.2:c.1144A>G
BT-20	chr10	120353910	T	C	PRLHR, PRLHR	p.I283V, p.I283V	0	0	15	13	100	XM_002343034.1:c.234T>C	XR_132783.1:n.-408T>C	NM_004248.2:c.847A>G
BT-20	chr10	120514070	C	G	C10orf46	p.G69R	3	1	2	1	42.8571	XM_002343016.1:c.140C>G	NM_153810.4:c.205G>C
BT-20	chr10	121182694	C	T	GRK5, GRK5, GRK5	p.A14V, p.A14V, p.A119V	0	0	5	7	100	NM_005308.2:c.356C>T	XM_005269707.1:c.356C>T	XM_005269708.1:c.260C>T	XM_005269709.1:c.65C>T
BT-20	chr10	121586882	A	G	INPP5F, INPP5F	p.N387D, p.N997D	1	0	14	7	95.4545	NM_001256378.1:c.*4104T>C	NM_001256379.1:c.*4104T>C	NM_024834.2:c.*4104T>C	NM_024834.3:c.*4104T>C	XM_005270157.1:c.*4104T>C	NM_001243194.1:c.1159A>G	NM_014937.2:c.2989A>G	NM_014937.3:c.2989A>G	NR_003252.1:n.1369A>G
BT-20	chr10	123681880	G	A	ATE1, ATE1, ATE1	p.P73S, p.P73S, p.P66S	0	0	11	6	100	NM_001001976.1:c.217C>T	NM_007041.2:c.217C>T	XM_005269456.1:c.268C>T	XM_005269457.1:c.268C>T	XM_005269458.1:c.217C>T	XM_005269459.1:c.196C>T	XM_005269460.1:c.268C>T	XM_005269461.1:c.268C>T	XM_005269462.1:c.196C>T
BT-20	chr10	123845322	T	C	TACC2, TACC2, TACC2	p.W1103R, p.W1103R, p.W1103R	0	0	20	56	100	NM_206861.1:c.146+35257T>C	NM_206862.2:c.3307T>C	XM_005269388.1:c.3367T>C	XM_005269389.1:c.3367T>C	XM_005269390.1:c.3367T>C	XM_005269391.1:c.3307T>C	XM_005269392.1:c.3367T>C	XM_005269393.1:c.3367T>C	XM_005269394.1:c.3367T>C	XM_005269395.1:c.3367T>C	XM_005269396.1:c.3367T>C	XM_005269397.1:c.3367T>C	XM_005269398.1:c.3307T>C	XM_005269399.1:c.3367T>C	XM_005269400.1:c.3307T>C
BT-20	chr10	123970253	G	A	TACC2, TACC2, TACC2, TACC2, TACC2, TACC2, TACC2, TACC2, TACC2	p.A140T, p.A2109T, p.A183T, p.A2105T, p.A200T, p.A183T, p.A2060T, p.A251T, p.A183T	1	0	62	52	99.1304	NM_006997.2:c.547G>A	NM_206860.1:c.547G>A	NM_206861.1:c.751G>A	NM_206862.2:c.6313G>A	XM_005269388.1:c.6373G>A	XM_005269389.1:c.6373G>A	XM_005269390.1:c.6373G>A	XM_005269391.1:c.6313G>A	XM_005269392.1:c.6373G>A	XM_005269393.1:c.6373G>A	XM_005269394.1:c.6247G>A	XM_005269395.1:c.6238G>A	XM_005269396.1:c.6373G>A	XM_005269397.1:c.6112G>A	XM_005269398.1:c.6325G>A	XM_005269399.1:c.6238G>A	XM_005269400.1:c.6178G>A	XM_005269401.1:c.547G>A	XM_005269402.1:c.547G>A
BT-20	chr10	124189197	A	G	PLEKHA1, PLEKHA1	p.T320A, p.T320A	1	0	32	0	96.9697	NM_001001974.1:c.958A>G	NM_001001974.2:c.958A>G	NM_001195608.1:c.*98A>G	NM_021622.3:c.958A>G	NM_021622.4:c.958A>G	XM_005270016.1:c.958A>G	XM_005270017.1:c.958A>G	XM_005270018.1:c.958A>G	XM_005270019.1:c.1029A>G	XM_005270020.1:c.999A>G	XM_005270021.1:c.*98A>G	XM_005270022.1:c.*98A>G
BT-20	chr10	124214251	G	A	ARMS2	p.R3H	0	0	66	2	100	NM_001099667.1:c.8G>A
BT-20	chr10	124457452	C	T	C10orf120	p.A269T	0	0	4	19	100	NM_001010912.1:c.805G>A	NM_001010912.2:c.805G>A
BT-20	chr10	124742895	G	C	PSTK	p.G206R	2	0	18	18	94.7368	NM_153336.2:c.616G>C	XM_005269496.1:c.616G>C	XM_005269497.1:c.427G>C
BT-20	chr10	125506302	T	C	CPXM2	p.Q750R	0	0	60	109	100	NM_198148.2:c.2249A>G	XM_005269528.1:c.*5783A>G
BT-20	chr10	126172863	A	G	LHPP, LHPP, LHPP	p.Q94R, p.Q94R, p.Q94R	0	2	6	22	93.3333	NM_001167880.1:c.281A>G	NM_022126.2:c.281A>G	NM_022126.3:c.281A>G	XM_005270025.1:c.281A>G	XM_005270027.1:c.281A>G	XM_005270026.1:c.281A>G
BT-20	chr10	126714714	G	C	CTBP2	p.Q539E	0	0	23	5	100	NM_001083914.1:c.58+12852C>G	NM_001329.2:c.58+12852C>G	NM_022802.2:c.1615C>G	XM_005269561.1:c.58+12852C>G	XM_005269562.1:c.58+12852C>G	XM_005269563.1:c.58+12852C>G	XM_005269564.1:c.58+12852C>G	XM_005269565.1:c.58+12852C>G	XM_005269566.1:c.58+12852C>G	XM_005269567.1:c.58+12852C>G	XM_005269568.1:c.58+12852C>G	XM_005269569.1:c.58+12852C>G	XM_005269570.1:c.58+12852C>G	XM_005269571.1:c.58+12852C>G	XM_005269572.1:c.58+12852C>G	XM_005269573.1:c.-17-22653C>G	XM_005269574.1:c.-17-22653C>G
BT-20	chr10	126714966	A	G	CTBP2	p.Y455H	0	0	18	0	100	NM_001083914.1:c.58+12600T>C	NM_001329.2:c.58+12600T>C	NM_022802.2:c.1363T>C	XM_005269561.1:c.58+12600T>C	XM_005269562.1:c.58+12600T>C	XM_005269563.1:c.58+12600T>C	XM_005269564.1:c.58+12600T>C	XM_005269565.1:c.58+12600T>C	XM_005269566.1:c.58+12600T>C	XM_005269567.1:c.58+12600T>C	XM_005269568.1:c.58+12600T>C	XM_005269569.1:c.58+12600T>C	XM_005269570.1:c.58+12600T>C	XM_005269571.1:c.58+12600T>C	XM_005269572.1:c.58+12600T>C	XM_005269573.1:c.-17-22905T>C	XM_005269574.1:c.-17-22905T>C
BT-20	chr10	129249662	G	A	DOCK1, DOCK1, DOCK1	p.A1857T, p.A1878T, p.G856D	0	0	0	7	100	NM_001380.3:c.5524G>A
BT-20	chr10	129249676	C	T	DOCK1	p.R861W	0	0	0	8	100	NM_001380.3:c.5538C>T
BT-20	chr10	129899578	T	C	MKI67, MKI67	p.K2857E, p.K3217E	0	2	63	67	98.4848	NM_001145966.1:c.8569A>G	NM_002417.3:c.9649A>G	NM_002417.4:c.9649A>G	XM_005252683.1:c.9058A>G
BT-20	chr10	129899778	G	C	MKI67, MKI67	p.T2790S, p.T3150S	0	0	60	59	100	NM_001145966.1:c.8369C>G	NM_002417.3:c.9449C>G	NM_002417.4:c.9449C>G	XM_005252683.1:c.8858C>G
BT-20	chr10	129901501	G	C	MKI67, MKI67, MKI67, MKI67	p.T2508S, p.T2443S, p.T2868S, p.T2018S	0	1	6	13	95	NM_001145966.1:c.7523C>G	NM_002417.3:c.8603C>G	NM_002417.4:c.8603C>G	XM_005252683.1:c.8012C>G
BT-20	chr10	129901747	C	T	MKI67, MKI67, MKI67, MKI67	p.R2426Q, p.R2361Q, p.R2786Q, p.R1936Q	0	0	20	33	100	NM_001145966.1:c.7277G>A	NM_002417.3:c.8357G>A	NM_002417.4:c.8357G>A	XM_005252683.1:c.7766G>A
BT-20	chr10	129902281	G	A	MKI67, MKI67, MKI67, MKI67	p.P2248L, p.P2183L, p.P2608L, p.P1758L	1	0	85	5	98.9011	NM_001145966.1:c.6743C>T	NM_002417.3:c.7823C>T	NM_002417.4:c.7823C>T	XM_005252683.1:c.7232C>T
BT-20	chr10	129903016	T	C	MKI67, MKI67, MKI67, MKI67	p.N2003S, p.N1938S, p.N2363S, p.N1513S	0	0	20	11	100	NM_001145966.1:c.6008A>G	NM_002417.3:c.7088A>G	NM_002417.4:c.7088A>G	XM_005252683.1:c.6497A>G
BT-20	chr10	129905896	T	A	MKI67, MKI67, MKI67, MKI67	p.E1043V, p.E978V, p.E1403V, p.E553V	0	0	2	15	100	NM_001145966.1:c.3128A>T	NM_002417.3:c.4208A>T	NM_002417.4:c.4208A>T	XM_005252683.1:c.3617A>T
BT-20	chr10	129906980	C	T	MKI67, MKI67, MKI67, MKI67	p.G682S, p.G617S, p.G1042S, p.G192S	0	1	0	26	96.2963	NM_001145966.1:c.2044G>A	NM_002417.3:c.3124G>A	NM_002417.4:c.3124G>A	XM_005252683.1:c.2533G>A
BT-20	chr10	129917560	T	C	MKI67, MKI67, MKI67	p.N104S, p.N39S, p.N104S	0	1	16	30	97.8723	NM_001145966.1:c.311A>G	NM_002417.3:c.311A>G	NM_002417.4:c.311A>G	XM_005252683.1:c.311A>G
BT-20	chr10	131934747	G	C	GLRX3, GLRX3	p.Q21H, p.Q21H	0	0	0	5	100	NM_001199868.1:c.63G>C	NM_006541.3:c.63G>C	NM_006541.4:c.63G>C	XM_005252657.1:c.-465G>C
BT-20	chr10	131959150	C	T	GLRX3, GLRX3	p.P123S, p.P123S	9	2	46	102	93.0818	NM_001199868.1:c.367C>T	NM_006541.3:c.367C>T	NM_006541.4:c.367C>T	XM_005252657.1:c.-72C>T
BT-20	chr10	133955427	A	G	JAKMIP3	p.M493V	0	0	3	10	100	NM_001105521.1:c.1477A>G	NM_001105521.2:c.1477A>G	XM_005252672.1:c.1477A>G	XM_005252673.1:c.1477A>G	XM_005252674.1:c.1477A>G	XM_005252675.1:c.1477A>G	XM_005252676.1:c.1255A>G	XM_005252677.1:c.1477A>G	XM_005252678.1:c.1477A>G
BT-20	chr10	134672609	C	T	TTC40	p.V1781I	0	0	20	52	100	NM_001200049.1:c.277G>A	NM_017609.3:c.-1459G>A	XM_003118625.1:c.277G>A	NM_001200049.2:c.5341G>A
BT-20	chr10	134682802	C	T	TTC40	p.C1529Y	0	2	7	3	83.3333	NM_001200049.2:c.4586G>A	XM_003118626.1:c.3884G>A	XM_003118626.2:c.3458G>A
BT-20	chr10	134748331	C	T	C10orf93, TTC40	p.S264N, p.S264N	0	0	12	29	100	NM_001200049.2:c.791G>A	NM_173572.2:c.791G>A	NM_173572.3:c.791G>A
BT-20	chr10	134902396	C	G	GPR123	p.R539G	4	1	36	41	93.9024	NM_001083909.1:c.-18C>G	XM_005252695.1:c.1615C>G	XM_002343040.1:c.-559G>C
BT-20	chr10	135027594	G	T	KNDC1	p.A1549S	4	1	3	4	58.3333	NM_152643.6:c.4645G>T
BT-20	chr10	135051543	T	C	VENTX	p.L42P	0	0	9	0	100	NM_014468.2:c.125T>C
BT-20	chr10	135081524	C	G	ADAM8, ADAM8, ADAM8	p.Q665H, p.R656T, p.R721T	5	0	4	0	44.4444	XR_109034.1:n.13+3779C>G	XR_109035.1:n.12+3779C>G	XR_109036.1:n.23+3939C>G	XR_109036.2:n.20+3939C>G	NM_001109.3:c.2162G>C	NM_001109.4:c.2162G>C	NM_001164489.1:c.1995G>C	NM_001164490.1:c.1967G>C	XM_005252655.1:c.2162G>C	XM_005252656.1:c.*959G>C
BT-20	chr10	135082346	A	G	ADAM8, ADAM8	p.F592L, p.F657L	0	0	8	0	100	XR_109034.1:n.13+4601A>G	XR_109035.1:n.12+4601A>G	XR_109036.1:n.23+4761A>G	XR_109036.2:n.20+4761A>G	NM_001109.3:c.1969T>C	NM_001109.4:c.1969T>C	NM_001164489.1:c.1948+603T>C	NM_001164490.1:c.1774T>C	XM_005252655.1:c.1969T>C	XM_005252656.1:c.*137T>C
BT-20	chr10	135087521	G	A	ADAM8	p.L46F	0	0	61	7	100	NM_001256617.1:c.*5749C>T	NM_001256618.1:c.*5749C>T	NM_006659.3:c.*5749C>T	NR_046330.1:n.*4613C>T	XR_109034.1:n.14-5623G>A	XR_109035.1:n.13-5614G>A	XR_109036.1:n.24-5623G>A	XR_109036.2:n.21-5623G>A	NM_001109.3:c.240C>T	NM_001109.4:c.240C>T	NM_001164489.1:c.240C>T	NM_001164490.1:c.136C>T	XM_005252655.1:c.240C>T	XM_005252656.1:c.240C>T
BT-20	chr10	135089035	A	G	ADAM8, ADAM8, ADAM8	p.W35R, p.W10R, p.W35R	0	0	5	3	100	NM_001256617.1:c.*4235T>C	NM_001256618.1:c.*4235T>C	NM_006659.2:c.*4235T>C	NM_006659.3:c.*4235T>C	NR_046330.1:n.*3099T>C	XR_109034.1:n.14-4109A>G	XR_109035.1:n.13-4100A>G	XR_109035.2:n.-4100A>G	XR_109036.1:n.24-4109A>G	XR_109036.2:n.21-4109A>G	NM_001109.3:c.103T>C	NM_001109.4:c.103T>C	NM_001164489.1:c.103T>C	NM_001164490.1:c.46+1241T>C	XM_005252655.1:c.103T>C	XM_005252656.1:c.103T>C
BT-20	chr10	135098830	T	C	TUBGCP2	p.R618G	0	0	17	18	100	NM_001256617.1:c.1980-113A>G	NM_001256618.1:c.1506-113A>G	NM_006659.2:c.1896-113A>G	NM_006659.3:c.1896-113A>G	NR_046330.1:n.2653-113A>G	XR_109034.1:n.*3804T>C	XR_109035.1:n.*3804T>C	XR_109035.2:n.*3804T>C	XR_109036.1:n.*3804T>C	XR_109036.2:n.*3804T>C
BT-20	chr10	135098845	C	T	TUBGCP2	p.G613S	0	0	12	17	100	NM_001256617.1:c.1979+115G>A	NM_001256618.1:c.1505+115G>A	NM_006659.2:c.1895+115G>A	NM_006659.3:c.1895+115G>A	NR_046330.1:n.2652+115G>A	XR_109034.1:n.*3819C>T	XR_109035.1:n.*3819C>T	XR_109035.2:n.*3819C>T	XR_109036.1:n.*3819C>T	XR_109036.2:n.*3819C>T
BT-20	chr10	135165790	A	G	PRAP1, PRAP1, PRAP1, ZNF511	p.H92R, p.H73R, p.H101R, p.H260R	0	0	8	0	100	NM_001145201.1:c.275A>G	NM_145202.4:c.302A>G	XM_005252660.1:c.305A>G	XM_005252661.1:c.302A>G	XM_005252662.1:c.278A>G	NM_001098483.1:c.*3084T>C	NM_198472.2:c.*3213T>C
BT-20	chr10	135204950	C	G	PAOX	p.Q457E	2	0	10	16	92.8571	NM_152911.2:c.1527C>G	NM_207127.1:c.*138C>G	NM_207128.1:c.1369C>G	XM_005252666.1:c.834C>G	XR_242760.1:n.1346C>G	NM_138384.2:c.-2775C>G	XM_005252696.1:c.-3295C>G	XM_005252697.1:c.-2775C>G	XM_005252698.1:c.-2775C>G
BT-20	chr10	135233541	A	G	MTG1, MTG1	p.I293V, p.I158V	0	0	38	36	100	NM_001012508.3:c.*3189T>C	XM_005252684.1:c.*3189T>C	NM_138384.2:c.877A>G	XM_005252696.1:c.754A>G	XM_005252697.1:c.724A>G
BT-20	chr11	193865	T	G	SCGB1C1	p.I70R	44	30	36	9	37.8151	NM_053280.3:c.-3190T>G	XM_005252771.1:c.-3190T>G	XM_005252772.1:c.-3440T>G	NM_145651.2:c.209T>G	XM_005252804.1:c.209T>G	NM_001097610.2:c.209T>G
BT-20	chr11	280221	A	C	NLRP6, NLRP6	p.M163L, p.M163L	0	0	18	5	100	NM_001276700.1:c.487A>C	NM_138329.1:c.487A>C	NM_138329.2:c.487A>C
BT-20	chr11	309127	A	G	IFITM2	p.I121V	0	0	16	28	100	NM_006435.2:c.361A>G	XM_005252750.1:c.356A>G	NM_003641.3:c.-5044A>G
BT-20	chr11	372157	C	T	B4GALNT4	p.A67V	39	34	26	14	35.3982	NM_178537.3:c.200C>T	NM_178537.4:c.200C>T	XM_005252891.1:c.200C>T	XM_005252892.1:c.200C>T	XM_005252893.1:c.200C>T
BT-20	chr11	406043	G	A	SIGIRR	p.L459F	0	0	52	20	100	NM_007183.2:c.*1474G>A	XM_005252760.1:c.*1474G>A	NM_001135053.1:c.1086C>T	NM_001135054.1:c.1086C>T	NM_021805.2:c.1086C>T	XM_005253044.1:c.1375C>T	XM_005253045.1:c.1375C>T	XM_005253046.1:c.1375C>T	XM_005253047.1:c.1293C>T	XM_005253048.1:c.1128C>T	XR_242815.1:n.1270C>T	XR_242816.1:n.1477C>T
BT-20	chr11	428385	A	G	ANO9, ANO9, ANO9	p.C92R, p.C399R, p.C255R	1	117	4	58	34.4444	NM_001012302.2:c.1195T>C	XM_005252885.1:c.1300T>C	XM_005252886.1:c.298T>C	XR_242796.1:n.1385T>C	XR_242797.1:n.1385T>C	XR_242798.1:n.1341T>C	XR_242799.1:n.1280T>C	XR_242800.1:n.721T>C
BT-20	chr11	428489	T	C	ANO9, ANO9, ANO9	p.I84V, p.I391V, p.I247V	0	0	5	12	100	NM_001012302.2:c.1171A>G	XM_005252885.1:c.1276A>G	XM_005252886.1:c.274A>G	XR_242796.1:n.1361A>G	XR_242797.1:n.1361A>G	XR_242798.1:n.1317A>G	XR_242799.1:n.1256A>G	XR_242800.1:n.697A>G
BT-20	chr11	433387	A	G	ANO9	p.F93L	1	2	136	227	99.1803	NM_001012302.2:c.277T>C	XM_005252885.1:c.277T>C	XM_005252886.1:c.-3438T>C	XR_242796.1:n.362T>C	XR_242797.1:n.362T>C	XR_242798.1:n.324T>C	XR_242799.1:n.362T>C	XR_242800.1:n.-3015T>C
BT-20	chr11	433867	G	A	ANO9	p.A51V	7	2	13	17	76.9231	NM_001012302.2:c.152C>T	XM_005252885.1:c.152C>T	XM_005252886.1:c.-3918C>T	XR_242796.1:n.237C>T	XR_242797.1:n.237C>T	XR_242798.1:n.199C>T	XR_242799.1:n.237C>T	XR_242800.1:n.-3495C>T
BT-20	chr11	490035	C	T	PTDSS2	p.A423V	21	16	51	41	71.3178	NM_030783.1:c.1268C>T	XM_005253153.1:c.1316C>T	XR_242827.1:n.1425C>T	XR_242828.1:n.1377C>T	NM_002939.3:c.*4656G>A	NM_203383.1:c.*4656G>A	NM_203384.1:c.*4656G>A	NM_203385.1:c.*4656G>A	NM_203386.1:c.*4656G>A	NM_203386.2:c.*4656G>A	NM_203387.1:c.*4656G>A	NM_203387.2:c.*4656G>A	NM_203388.1:c.*4656G>A	NM_203388.2:c.*4656G>A	NM_203389.1:c.*4656G>A	NM_203389.2:c.*4656G>A	XM_005253049.1:c.*4656G>A	XM_005253050.1:c.*4656G>A	XM_005253051.1:c.*4656G>A
BT-20	chr11	551753	G	A	LRRC56	p.R300H	0	0	6	27	100	NM_173573.1:c.*3227C>T	NM_173573.2:c.*3227C>T	XM_005252845.1:c.*3227C>T	XM_005252846.1:c.*3227C>T	XM_005252843.1:c.*3227C>T	XM_005252844.1:c.*3227C>T	NM_198075.3:c.899G>A	XM_005252775.1:c.899G>A	XM_005252776.1:c.797-150G>A	XM_005252777.1:c.899G>A	XM_005252778.1:c.796+451G>A
BT-20	chr11	554166	C	G	LRRC56	p.R507G	0	0	57	98	100	NM_173573.1:c.*814G>C	NM_173573.2:c.*814G>C	XM_005252845.1:c.*814G>C	XM_005252846.1:c.*814G>C	XM_005252843.1:c.*814G>C	XM_005252844.1:c.*814G>C	XR_109057.1:n.-2792C>G	NM_198075.3:c.1519C>G	XM_005252775.1:c.1519C>G	XM_005252776.1:c.1342C>G	XM_005252777.1:c.*21C>G	XM_005252778.1:c.1000C>G
BT-20	chr11	554214	G	C	LRRC56	p.D523H	0	0	44	26	100	NM_173573.1:c.*766C>G	NM_173573.2:c.*766C>G	XM_005252845.1:c.*766C>G	XM_005252846.1:c.*766C>G	XM_005252843.1:c.*766C>G	XM_005252844.1:c.*766C>G	XR_109057.1:n.-2744G>C	NM_198075.3:c.1567G>C	XM_005252775.1:c.1567G>C	XM_005252776.1:c.1390G>C	XM_005252777.1:c.*69G>C	XM_005252778.1:c.1048G>C
BT-20	chr11	558884	C	T	C11orf35	p.A44T	0	0	26	50	100	NM_173573.1:c.130G>A	NM_173573.2:c.130G>A	XM_005252845.1:c.160G>A	XM_005252846.1:c.334G>A	XM_005252843.1:c.334G>A	XM_005252844.1:c.334G>A	XR_109057.1:n.1927C>T	NM_198075.3:c.*4608C>T	XM_005252775.1:c.*4608C>T	XM_005252776.1:c.*4608C>T	XM_005252777.1:c.*4739C>T	XM_005252778.1:c.*4608C>T	NM_001143993.1:c.-2157C>T	NM_001143994.1:c.-2601C>T	NM_003475.3:c.-2601C>T	XM_005253147.1:c.-1437C>T	XM_005253148.1:c.-1437C>T	XM_005253149.1:c.-1437C>T	XM_005253150.1:c.-2157C>T	XM_005253151.1:c.-2601C>T
BT-20	chr11	562421	G	A	RASSF7, RASSF7, RASSF7	p.R156Q, p.R156Q, p.R156Q	2	21	1	9	30.303	NM_173573.1:c.-1705C>T	NM_173573.2:c.-1705C>T	XM_005252845.1:c.-3378C>T	XM_005252846.1:c.-2837C>T	XM_005252843.1:c.-2837C>T	XM_005252844.1:c.-2837C>T	NR_038262.1:n.*3236C>T	XR_109057.1:n.*2308G>A	XR_109058.1:n.*3236C>T	XR_109059.1:n.*4372C>T	XR_109060.1:n.*4372C>T	NM_001143993.1:c.467G>A	NM_001143994.1:c.467G>A	NM_003475.3:c.467G>A	XM_005253147.1:c.668G>A	XM_005253148.1:c.668G>A	XM_005253149.1:c.668G>A	XM_005253150.1:c.467G>A	XM_005253151.1:c.467G>A
BT-20	chr11	608593	G	A	PHRF1, PHRF1, PHRF1, PHRF1, PHRF1	p.R1046Q, p.R1045Q, p.R1042Q, p.R836Q, p.R1044Q	205	1	94	1	31.5615	NM_020901.2:c.3134G>A	XM_005253024.1:c.3137G>A	XM_005253025.1:c.3134G>A	XM_005253026.1:c.3131G>A	XM_005253027.1:c.3128G>A	XM_005253028.1:c.3125G>A	XM_005253029.1:c.3017G>A	NM_001572.3:c.*4052C>T	NM_004029.2:c.*4052C>T	NM_004031.2:c.*4052C>T	XM_005252906.1:c.*4052C>T	XM_005252907.1:c.*4052C>T	XM_005252908.1:c.*4052C>T	XM_005252909.1:c.*4052C>T
BT-20	chr11	610277	T	C	PHRF1, PHRF1, PHRF1, PHRF1	p.V1449A, p.V1448A, p.V1445A, p.V1447A	0	1	40	176	99.5392	NM_020901.2:c.4343T>C	XM_005253024.1:c.4346T>C	XM_005253025.1:c.4343T>C	XM_005253026.1:c.4340T>C	XM_005253027.1:c.4337T>C	XM_005253028.1:c.4334T>C	XM_005253029.1:c.4226T>C	NM_001572.3:c.*2368A>G	NM_004029.2:c.*2368A>G	NM_004031.2:c.*2368A>G	XM_005252906.1:c.*2368A>G	XM_005252907.1:c.*2368A>G	XM_005252908.1:c.*2368A>G	XM_005252909.1:c.*2368A>G
BT-20	chr11	617967	C	G	CDHR5, CDHR5, CDHR5, CDHR5, CDHR5	p.C536S, p.C508S, p.C696S, p.C702S, p.C702S	0	0	2	6	100	NM_021924.3:c.2105G>C	NM_031264.2:c.1523G>C	NM_001572.3:c.-2338G>C	NM_004029.2:c.-2338G>C	NM_004031.2:c.-2649G>C	XM_005252906.1:c.-2384G>C	XM_005252907.1:c.-2384G>C	XM_005252908.1:c.-2338G>C	XM_005252909.1:c.-2384G>C	NM_001171968.1:c.2087G>C	NM_021924.4:c.2105G>C	NM_031264.3:c.1523G>C	XM_005252987.1:c.1865G>C	XM_005252988.1:c.1772G>C	XM_005252989.1:c.1679G>C	XM_005252990.1:c.1438G>C
BT-20	chr11	619789	T	G	CDHR5, CDHR5, CDHR5, CDHR5, CDHR5, CDHR5, CDHR5	p.R326S, p.R191S, p.R191S, p.R357S, p.R357S, p.R357S, p.R357S	1	0	42	36	98.7342	NM_021924.3:c.1071A>C	NM_031264.2:c.1071A>C	NM_001572.3:c.-4160A>C	NM_004029.2:c.-4160A>C	NM_004031.2:c.-4471A>C	XM_005252906.1:c.-4206A>C	XM_005252907.1:c.-4206A>C	XM_005252908.1:c.-4160A>C	XM_005252909.1:c.-4206A>C	NM_001171968.1:c.1071A>C	NM_021924.4:c.1071A>C	NM_031264.3:c.1071A>C	XM_005252987.1:c.1071A>C	XM_005252988.1:c.1071A>C	XM_005252989.1:c.1071A>C	XM_005252990.1:c.1071A>C
BT-20	chr11	802379	T	C	PIDD, PIDD, PIDD, PIDD, PIDD	p.Q18R, p.Q331R, p.Q331R, p.Q185R, p.Q185R	0	0	45	94	100	NM_001191060.1:c.-4931A>G	NM_001191061.1:c.-4326A>G	NM_018494.3:c.554A>G	NM_145886.2:c.992A>G	NM_145887.2:c.992A>G	NM_145886.3:c.992A>G	NM_145887.3:c.992A>G	XM_005253005.1:c.992A>G	XM_005253006.1:c.992A>G	XM_005253007.1:c.992A>G	XM_005253008.1:c.554A>G	XR_242813.1:n.1123A>G	XR_242814.1:n.1123A>G	XM_005253271.1:c.*4106T>C
BT-20	chr11	824789	T	C	PNPLA2	p.L481P	0	0	1	12	100	NM_020376.2:c.1442T>C	NM_020376.3:c.1442T>C	XM_005253022.1:c.1442T>C	NM_173584.3:c.-3301T>C	XM_005252874.1:c.-4561T>C	XM_005252875.1:c.-1856T>C	XM_005252871.1:c.-3049T>C	XM_005252872.1:c.-3019T>C	XM_005252873.1:c.-1856T>C	XR_109078.1:n.-170A>G	XM_005253056.1:c.272-2706T>C
BT-20	chr11	828916	G	A	EFCAB4A, EFCAB4A, EFCAB4A	p.R77Q, p.R77Q, p.R77Q	3	1	165	70	98.3264	NM_001039490.1:c.-4114G>A	NM_004357.4:c.-4180G>A	NM_139029.1:c.-4176G>A	NM_139030.3:c.-4118G>A	XM_005253261.1:c.-4180G>A	XR_242834.1:n.-4036G>A	NM_173584.3:c.230G>A	XM_005252874.1:c.-434G>A	XM_005252875.1:c.230G>A	XM_005252871.1:c.230G>A	XM_005252872.1:c.230G>A	XM_005252873.1:c.230G>A	XM_005253056.1:c.*1324G>A	XR_109078.1:n.-4297C>T	NM_020376.2:c.*4054G>A	NM_020376.3:c.*4054G>A	XM_005253022.1:c.*4054G>A
BT-20	chr11	830670	G	T	EFCAB4A, EFCAB4A, EFCAB4A	p.S248I, p.E249D, p.S248I	0	1	82	6	98.8764	NM_001039490.1:c.-2360G>T	NM_004357.4:c.-2426G>T	NM_139029.1:c.-2422G>T	NM_139030.3:c.-2364G>T	XM_005253261.1:c.-2426G>T	XR_242834.1:n.-2282G>T	NM_173584.3:c.743G>T	XM_005252874.1:c.759G>T	XM_005252875.1:c.743G>T	XM_005252871.1:c.1044G>T	XM_005252872.1:c.1044G>T	XM_005252873.1:c.1026G>T	XM_005253056.1:c.*3078G>T
BT-20	chr11	1017084	G	A	MUC6	p.P1906L	0	5	2	13	75	XR_109042.1:n.*807G>A	XM_005253272.1:c.*5482G>A	NM_005961.2:c.5717C>T	NM_001242837.1:c.*6459G>A	NM_012305.2:c.*6459G>A	NM_012305.3:c.*6459G>A
BT-20	chr11	1017338	C	A	MUC6	p.Q1821H	0	212	0	74	25.8741	XR_109042.1:n.*1061C>A	NM_005961.2:c.5463G>T
BT-20	chr11	1018374	T	A	MUC6	p.N1476I	0	0	5	16	100	XR_109042.1:n.*2097T>A	NM_005961.2:c.4427A>T
BT-20	chr11	1027811	C	T	MUC6	p.V619M	0	0	55	40	100	NM_005961.2:c.1855G>A
BT-20	chr11	1029320	C	T	MUC6	p.G395R	18	0	9	0	33.3333	NM_005961.2:c.1183G>A
BT-20	chr11	1101078	A	G	MUC2	p.S2489G	38	52	62	80	61.2069	NM_002457.2:c.7462A>G
BT-20	chr11	1262546	C	T	MUC5B	p.A1479V	2	3	4	5	64.2857	NM_017511.1:c.6515C>T	NM_002458.1:c.4445C>T	NM_002458.2:c.4436C>T
BT-20	chr11	1507731	A	G	MOB2	p.L19P	0	0	36	1	100	NM_001172223.1:c.56T>C
BT-20	chr11	1857173	T	C	SYT8, SYT8, SYT8	p.C106R, p.C120R, p.C120R	1	0	33	154	99.4681	NM_138567.3:c.358T>C	XM_005253216.1:c.358T>C	NM_001145829.1:c.-3607T>C	NM_001145841.1:c.-4281T>C	NM_003282.2:c.-3754T>C	NM_003282.3:c.-3113T>C
BT-20	chr11	1857751	C	G	SYT8, SYT8	p.P219A, p.P219A	37	19	55	42	63.3987	NM_138567.3:c.655C>G	XM_005253216.1:c.655C>G	NM_001145829.1:c.-3029C>G	NM_001145841.1:c.-3703C>G	NM_003282.2:c.-3176C>G	NM_003282.3:c.-2535C>G
BT-20	chr11	1858262	C	T	SYT8, SYT8	p.T303M, p.T303M	47	18	23	7	31.5789	NM_138567.3:c.908C>T	XM_005253216.1:c.908C>T	NM_001145829.1:c.-2518C>T	NM_001145841.1:c.-3192C>T	NM_003282.2:c.-2665C>T	NM_003282.3:c.-2024C>T
BT-20	chr11	1858572	C	T	SYT8, SYT8	p.R373W, p.R373W	2	5	6	12	72	NM_138567.3:c.1117C>T	XM_005253216.1:c.1117C>T	NM_001145829.1:c.-2208C>T	NM_001145841.1:c.-2882C>T	NM_003282.2:c.-2355C>T	NM_003282.3:c.-1714C>T
BT-20	chr11	1887806	T	A	LSP1	p.H34Q	0	0	4	24	100	NM_001013253.1:c.-2544T>A	NM_001013254.1:c.-4970T>A	NM_001013255.1:c.-4531T>A	NM_001242932.1:c.102T>A	NM_002339.2:c.53+13379T>A	XM_005252924.1:c.-4110T>A	XM_005252925.1:c.-4219T>A	XM_005252927.1:c.-134+2342T>A
BT-20	chr11	1902768	G	A	LSP1, LSP1, LSP1, LSP1, LSP1	p.A38T, p.A100T, p.A38T, p.A228T, p.A38T	1	63	33	121	70.6422	NM_001013253.1:c.112G>A	NM_001013254.1:c.112G>A	NM_001013255.1:c.112G>A	NM_001242932.1:c.682G>A	NM_002339.2:c.298G>A	XM_005252924.1:c.319G>A	XM_005252925.1:c.112G>A	XM_005252926.1:c.112G>A	XM_005252927.1:c.112G>A
BT-20	chr11	2169014	A	G	INS-IGF2	p.L144P	9	2	3	1	26.6667	NM_001007139.4:c.-225T>C	XM_005252899.1:c.-225T>C	XM_005252901.1:c.-229T>C	NM_016412.2:c.*547A>G	NM_001042376.1:c.431T>C	NM_001042376.2:c.431T>C	NR_003512.1:n.490T>C	NR_003512.2:n.490T>C	NR_003512.3:n.490T>C	NR_028043.1:n.1170A>G	NR_028044.1:n.1960A>G
BT-20	chr11	2190951	C	T	TH, TH, TH, TH, TH, TH	p.V112M, p.V108M, p.V85M, p.V81M, p.V81M, p.V85M	0	35	0	20	36.3636	NR_039834.1:n.-3342C>T	NM_000360.3:c.241G>A	NM_199292.2:c.334G>A	NM_199293.2:c.322G>A	XM_005253099.1:c.253G>A	XM_005253100.1:c.253G>A	XM_005253101.1:c.241G>A
BT-20	chr11	2323022	C	T	C11orf21, C11orf21	p.V24M, p.C6Y	14	55	16	85	59.4118	NM_139022.2:c.-358C>T	XM_005252719.1:c.-253C>T	XM_005252720.1:c.-253C>T	XM_005252721.1:c.-253C>T	XR_242775.1:n.-173C>T	NM_001142946.1:c.70G>A	NR_024621.1:n.122G>A
BT-20	chr11	2323029	T	C	C11orf21	p.T4A	0	1	16	133	99.3333	NM_139022.2:c.-351T>C	XM_005252719.1:c.-246T>C	XM_005252720.1:c.-246T>C	XM_005252721.1:c.-246T>C	XR_242775.1:n.-166T>C	NM_001142946.1:c.63A>G	NR_024621.1:n.115A>G
BT-20	chr11	2337693	G	A	TSPAN32	p.G104E	0	10	0	10	50	NM_139022.2:c.628-113G>A	XM_005252719.1:c.733-113G>A	XM_005252720.1:c.*391G>A	XM_005252721.1:c.*1152G>A	XR_242775.1:n.812+151G>A
BT-20	chr11	2424684	A	C	TSSC4, TSSC4, TSSC4, TSSC4	p.H274P, p.H274P, p.H210P, p.H274P	0	0	15	76	100	NM_014555.3:c.*1483T>G	XM_005252881.1:c.*1483T>G	XM_005252882.1:c.*1483T>G	NM_005706.2:c.821A>C	XM_005252722.1:c.821A>C	XM_005252723.1:c.821A>C	XM_005252724.1:c.629A>C
BT-20	chr11	2439542	A	G	TRPM5, TRPM5, TRPM5	p.V256A, p.V254A, p.V254A	24	37	9	55	51.2	NM_014555.3:c.761T>C	XM_005252881.1:c.761T>C	XM_005252882.1:c.761T>C
BT-20	chr11	2920666	C	T	SLC22A18AS	p.G89D	11	0	134	36	93.9227	NM_007105.2:c.266G>A	NM_002555.5:c.-3061C>T	NM_183233.2:c.-503C>T	XM_005252952.1:c.-3160C>T
BT-20	chr11	2924610	G	A	SLC22A18, SLC22A18	p.R12Q, p.R12Q	55	80	36	35	34.466	NM_007105.2:c.-216+79C>T	NM_002555.5:c.35G>A	NM_183233.2:c.35G>A	XM_005252952.1:c.290G>A
BT-20	chr11	3681519	T	C	ART1, ART1	p.L257P, p.L257P	45	54	18	27	31.25	NM_004314.2:c.770T>C	XM_005252933.1:c.770T>C	XM_005252934.1:c.770T>C
BT-20	chr11	4389110	G	A	OR52B4	p.T139I	90	77	146	119	61.3426	NM_001005161.2:c.416C>T	NM_001005161.3:c.416C>T
BT-20	chr11	4510285	A	G	OR52K1	p.Q52R	76	184	33	85	31.2169	NM_001005171.1:c.155A>G	NM_001005171.2:c.155A>G
BT-20	chr11	4567335	C	G	OR52M1	p.S305R	13	31	1	17	29.0323	NM_001004137.1:c.915C>G
BT-20	chr11	4608542	C	T	OR52I2	p.T167M	0	0	65	181	100	NM_001005170.1:c.500C>T	NM_001005170.2:c.500C>T
BT-20	chr11	4673788	G	A	OR51E1, OR51E1	p.S11N, p.S11N	53	67	42	26	36.1702	NM_152430.3:c.32G>A	XM_005252798.1:c.32G>A
BT-20	chr11	4791111	T	C	OR51F1	p.T13A	13	5	15	1	47.0588	NM_001004752.1:c.37A>G
BT-20	chr11	4869906	A	C	OR51S1	p.L178R	0	0	22	18	100	NM_001004758.1:c.533T>G
BT-20	chr11	4870269	A	T	OR51S1	p.I57N	0	0	102	46	100	NM_001004758.1:c.170T>A
BT-20	chr11	4928841	T	C	OR51A7	p.M81T	42	7	82	17	66.8919	NM_001004749.1:c.242T>C
BT-20	chr11	4936608	C	G	OR51G2	p.E96Q	48	42	76	72	62.1849	NM_001005238.1:c.286G>C
BT-20	chr11	4936613	G	T	OR51G2	p.A94E	74	99	46	38	32.6848	NM_001005238.1:c.281C>A
BT-20	chr11	4945196	T	G	OR51G1	p.Y125S	22	19	52	33	67.4603	NM_001005237.1:c.374A>C
BT-20	chr11	4967468	G	A	OR51A4	p.T288M	1	3	155	63	98.1982	NM_001005329.1:c.863C>T
BT-20	chr11	4976013	A	G	OR51A2	p.W311R	0	0	19	2	100	NM_001004748.1:c.931T>C
BT-20	chr11	5020799	C	T	OR51L1	p.T196I	9	25	28	25	60.9195	NM_001004755.1:c.587C>T
BT-20	chr11	5020832	C	T	OR51L1	p.A207V	9	22	26	26	62.6506	NM_001004755.1:c.620C>T
BT-20	chr11	5067984	A	G	OR52J3	p.T77A	46	44	100	87	67.509	NM_001001916.2:c.229A>G
BT-20	chr11	5068137	G	A	OR52J3	p.V128I	67	144	106	203	59.4231	NM_001001916.2:c.382G>A
BT-20	chr11	5068177	A	T	OR52J3	p.Q141L	49	108	236	228	74.7182	NM_001001916.2:c.422A>T
BT-20	chr11	5068425	C	T	OR52J3	p.R224C	2	37	25	55	67.2269	NM_001001916.2:c.670C>T
BT-20	chr11	5080068	G	A	OR52E2	p.R264C	44	59	74	89	61.2782	NM_001005164.1:c.790C>T	NM_001005164.2:c.790C>T
BT-20	chr11	5172786	A	G	OR52A1	p.S272P	0	1	4	34	97.4359	NM_012375.2:c.814T>C
BT-20	chr11	5173229	C	T	OR52A1	p.R124H	38	32	58	114	71.0744	NM_012375.2:c.371G>A
BT-20	chr11	5221645	C	G	OR51V1	p.G96R	78	24	146	27	62.9091	NM_001004760.2:c.286G>C
BT-20	chr11	5221825	G	A	OR51V1	p.L36F	37	26	33	66	61.1111	NM_001004760.2:c.106C>T
BT-20	chr11	5322737	A	G	OR51B4	p.M147T	0	0	81	137	100	NM_033179.2:c.440T>C
BT-20	chr11	5323071	C	T	OR51B4	p.V36I	0	0	208	169	100	NM_033179.2:c.106G>A
BT-20	chr11	5344902	C	G	OR51B2	p.C209S	0	0	177	160	100	NM_033180.4:c.626G>C
BT-20	chr11	5345128	G	A	OR51B2	p.L134F	50	26	38	50	53.6585	NM_033180.4:c.400C>T
BT-20	chr11	5345170	A	G	OR51B2	p.C120R	0	6	123	124	97.6285	NM_033180.4:c.358T>C
BT-20	chr11	5364276	G	A	OR51B5, OR51B5	p.P160L, p.P160L	26	28	58	24	60.2941	NM_001005567.1:c.479C>T	NM_001005567.2:c.479C>T	NR_038321.1:n.255-1684C>T
BT-20	chr11	5364742	C	T	OR51B5, OR51B5	p.G5S, p.G5S	66	89	48	65	42.1642	NM_001005567.1:c.13G>A	NM_001005567.2:c.13G>A	NR_038321.1:n.255-2150G>A
BT-20	chr11	5372751	A	C	OR51B6	p.K5T	66	69	105	109	61.3181	NM_001005567.2:c.-4970T>G	NR_038321.1:n.-4611T>G	NM_001004750.1:c.14A>C
BT-20	chr11	5372856	A	G	OR51B6	p.N40S	72	121	122	169	60.124	NM_001005567.2:c.-5075T>C	NR_038321.1:n.-4716T>C	NM_001004750.1:c.119A>G
BT-20	chr11	5373006	T	C	OR51B6	p.I90T	43	149	68	269	63.7051	NM_001005567.2:c.-5225A>G	NR_038321.1:n.-4866A>G	NM_001004750.1:c.269T>C
BT-20	chr11	5373129	C	T	OR51B6	p.T131I	37	37	47	79	63	NM_001005567.2:c.-5348G>A	NR_038321.1:n.-4989G>A	NM_001004750.1:c.392C>T
BT-20	chr11	5373170	C	G	OR51B6	p.R145G	25	40	21	80	60.8434	NM_001004750.1:c.433C>G
BT-20	chr11	5373242	T	G	OR51B6	p.S169A	62	51	120	99	65.9639	NM_001004750.1:c.505T>G
BT-20	chr11	5373251	C	T	OR51B6	p.L172F	62	51	122	105	66.7647	NM_001004750.1:c.514C>T
BT-20	chr11	5373311	T	C	OR51B6	p.F192L	55	58	95	99	63.1922	NM_001004750.1:c.574T>C
BT-20	chr11	5373562	C	A	OR51B6	p.S275R	74	131	158	332	70.5036	NM_001004750.1:c.825C>A
BT-20	chr11	5411031	C	T	OR51M1	p.L135F	2	4	97	207	98.0645	NM_001004756.1:c.403C>T	NM_001004756.2:c.403C>T
BT-20	chr11	5411239	T	C	OR51M1	p.I204T	0	0	19	47	100	NM_001004756.1:c.611T>C	NM_001004756.2:c.611T>C
BT-20	chr11	5411395	C	A	OR51M1	p.P256H	7	2	87	111	95.6522	NM_001004756.1:c.767C>A	NM_001004756.2:c.767C>A
BT-20	chr11	5411398	T	G	OR51M1	p.L257R	41	41	52	70	59.8039	NM_001004756.1:c.770T>G	NM_001004756.2:c.770T>G
BT-20	chr11	5411580	T	C	OR51M1	p.F318L	2	2	277	314	99.3277	NM_001004756.1:c.952T>C	NM_001004756.2:c.952T>C
BT-20	chr11	5443867	C	T	OR51Q1	p.T146I	8	8	37	24	79.2208	NM_001004757.1:c.437C>T	NM_001004757.2:c.437C>T
BT-20	chr11	5443887	T	C	OR51Q1	p.C153R	8	13	33	32	75.5814	NM_001004757.1:c.457T>C	NM_001004757.2:c.457T>C
BT-20	chr11	5443893	G	A	OR51Q1	p.V155I	8	13	31	33	75.2941	NM_001004757.1:c.463G>A	NM_001004757.2:c.463G>A
BT-20	chr11	5443963	G	A	OR51Q1	p.R178H	1	23	1	60	71.7647	NM_001004757.1:c.533G>A	NM_001004757.2:c.533G>A
BT-20	chr11	5444061	G	A	OR51Q1	p.V211M	16	40	43	61	65	NM_001004757.1:c.631G>A	NM_001004757.2:c.631G>A
BT-20	chr11	5444136	C	T	OR51Q1	p.R236X	9	50	15	80	61.6883	NM_001004757.1:c.706C>T	NM_001004757.2:c.706C>T
BT-20	chr11	5444353	T	C	OR51Q1	p.F308S	9	43	11	47	52.7273	NM_001004757.1:c.923T>C	NM_001004757.2:c.923T>C
BT-20	chr11	5461991	C	A	OR51I1	p.A252S	91	104	45	40	30.3571	NM_001005288.1:c.754G>T	NM_001005288.2:c.754G>T
BT-20	chr11	5462255	C	G	OR51I1	p.V164L	52	1	110	28	72.2513	NM_001005288.1:c.490G>C	NM_001005288.2:c.490G>C
BT-20	chr11	5475170	G	C	OR51I2	p.R151P	102	108	50	39	29.7659	NM_001004754.1:c.452G>C	NM_001004754.2:c.452G>C
BT-20	chr11	5475506	G	A	OR51I2	p.R263H	122	93	53	36	29.2763	NM_001004754.1:c.788G>A	NM_001004754.2:c.788G>A
BT-20	chr11	5529152	A	G	UBQLN3, UBQLN3	p.M546T, p.M546T	51	45	108	112	69.6203	NM_017481.2:c.1637T>C
BT-20	chr11	5536537	A	C	UBQLNL	p.W379G	2	0	78	90	98.8235	XR_078436.1:n.*3116T>G	XM_005253276.1:c.*3116T>G	NM_145053.4:c.1135T>G
BT-20	chr11	5536848	G	A	UBQLNL	p.A275V	0	0	165	97	100	XR_078436.1:n.*2805C>T	XM_005253276.1:c.*2805C>T	NM_145053.4:c.824C>T
BT-20	chr11	5566030	A	G	OR52H1	p.C242R	1	0	179	50	99.5652	NM_001005289.1:c.724T>C
BT-20	chr11	5566365	T	C	OR52H1	p.H130R	0	0	229	168	100	NM_001005289.1:c.389A>G
BT-20	chr11	5602275	A	G	OR52B6	p.T57A	114	140	87	73	38.6473	NM_001005162.2:c.169A>G
BT-20	chr11	5602438	T	A	OR52B6	p.L111H	98	212	39	48	21.9144	NM_001005162.2:c.332T>A
BT-20	chr11	5602605	G	A	OR52B6	p.A167T	141	37	70	19	33.3333	NM_001005162.2:c.499G>A
BT-20	chr11	5602615	A	G	OR52B6	p.H170R	144	37	71	20	33.4559	NM_001005162.2:c.509A>G
BT-20	chr11	5602968	G	A	OR52B6	p.V288I	0	2	32	218	99.2063	NM_001005162.2:c.862G>A
BT-20	chr11	5776287	C	T	OR52N4	p.T106I	0	0	28	58	100	NM_001005175.2:c.317C>T	NM_001005175.3:c.317C>T	XM_005252912.1:c.317C>T	XM_005252913.1:c.317C>T
BT-20	chr11	5776470	T	G	OR52N4	p.L167R	0	0	96	60	100	NM_001005175.2:c.500T>G	NM_001005175.3:c.500T>G	XM_005252912.1:c.500T>G	XM_005252913.1:c.500T>G
BT-20	chr11	5776479	A	C	OR52N4	p.Y170S	60	68	35	37	36	NM_001005175.2:c.509A>C	NM_001005175.3:c.509A>C	XM_005252912.1:c.509A>C	XM_005252913.1:c.509A>C
BT-20	chr11	5776595	T	G	OR52N4	p.W209G	30	51	14	20	29.5652	NM_001005175.2:c.625T>G	NM_001005175.3:c.625T>G	XM_005252912.1:c.625T>G	XM_005252913.1:c.625T>G
BT-20	chr11	5776623	A	T	OR52N4	p.N218I	1	4	92	91	97.3404	NM_001005175.2:c.653A>T	NM_001005175.3:c.653A>T	XM_005252912.1:c.653A>T	XM_005252913.1:c.653A>T
BT-20	chr11	5799468	C	T	OR52N5	p.V133I	89	118	29	46	26.5957	NM_001001922.1:c.397G>A	NM_001001922.2:c.397G>A
BT-20	chr11	5809308	A	T	OR52N1	p.F247I	0	1	116	148	99.6226	NM_001001913.1:c.739T>A
BT-20	chr11	5809548	G	A	OR52N1	p.R167C	0	0	69	81	100	NM_001001913.1:c.499C>T
BT-20	chr11	5809811	G	T	OR52N1	p.T79N	86	71	27	26	25.2381	NM_001001913.1:c.236C>A
BT-20	chr11	5842310	T	G	OR52N2	p.S249A	6	1	14	1	68.1818	NM_001005174.1:c.745T>G	XM_005252914.1:c.745T>G
BT-20	chr11	5862731	A	G	OR52E6	p.W133R	103	28	174	108	68.2809	NM_001005167.1:c.397T>C
BT-20	chr11	5878836	T	A	OR52E8	p.I33F	55	41	13	22	26.7176	NM_001005168.1:c.97A>T
BT-20	chr11	5989415	C	T	OR56A5	p.V104M	45	35	27	14	33.8843	NM_001146033.1:c.310G>A	XM_002343047.1:c.310G>A
BT-20	chr11	6007272	A	G	OR52L1	p.W297R	0	4	244	272	99.2308	NM_001005173.2:c.889T>C
BT-20	chr11	6007613	T	G	OR52L1	p.K183T	4	2	58	59	95.122	NM_001005173.2:c.548A>C
BT-20	chr11	6007680	A	G	OR52L1	p.C161R	0	0	77	149	100	NM_001005173.2:c.481T>C
BT-20	chr11	6007743	A	G	OR52L1	p.C140R	0	2	53	99	98.7013	NM_001005173.2:c.418T>C
BT-20	chr11	6129837	C	T	OR56B4	p.P277S	17	36	9	16	32.0513	NM_001005181.1:c.829C>T
BT-20	chr11	6221169	A	G	OR52W1	p.H239R	0	1	116	136	99.6047	NM_001005178.1:c.716A>G
BT-20	chr11	6221214	T	A	OR52W1	p.L254Q	9	52	12	140	71.3615	NM_001005178.1:c.761T>A
BT-20	chr11	6231731	C	T	C11orf42	p.P242S	1	0	10	3	92.8571	NM_001098794.1:c.*1005G>A	NM_032127.3:c.*1005G>A	XM_005253157.1:c.*1468G>A	XM_005253158.1:c.*4050G>A	NM_173525.1:c.724C>T	NM_173525.2:c.724C>T
BT-20	chr11	6340706	A	G	PRKCDBP	p.L158P	40	24	15	1	20	NM_145040.2:c.473T>C	XR_242847.1:n.-4197A>G	XR_242848.1:n.-4197A>G	XR_242849.1:n.-4197A>G	XM_002343069.1:c.569A>G
BT-20	chr11	6341684	C	G	PRKCDBP	p.R8P	20	21	9	3	22.6415	NM_145040.2:c.23G>C	XR_242847.1:n.-3219C>G	XR_242848.1:n.-3219C>G	XR_242849.1:n.-3219C>G	XM_002343069.1:c.1133C>G
BT-20	chr11	6411935	T	C	SMPD1, SMPD1, SMPD1	p.V36A, p.V36A, p.V36A	0	0	17	2	100	XM_002343048.1:c.101A>G	NM_000543.3:c.107T>C	NM_000543.4:c.107T>C	NM_001007593.2:c.107T>C	NM_001007593.1:c.107T>C	XM_005253074.1:c.107T>C	XM_005253075.1:c.107T>C	XM_005253076.1:c.107T>C	XR_242818.1:n.232T>C	NM_001164.2:c.*4829A>G	NM_001164.3:c.*4829A>G	NM_001257319.1:c.*4829A>G	NM_001257320.1:c.*4829A>G	NM_001257321.1:c.*4829A>G	NM_001257323.1:c.*4829A>G	NM_001257325.1:c.*4829A>G	NM_001257326.1:c.*4829A>G	NM_145689.1:c.*4829A>G	NR_047512.1:n.*4420A>G
BT-20	chr11	6417369	G	A	APBB1	p.S21L	207	203	98	99	32.4547	XM_002343048.1:c.-4866C>T	NM_000543.3:c.*1532G>A	NM_000543.4:c.*1532G>A	NM_001007593.2:c.*1532G>A	NM_001007593.1:c.*1532G>A	XM_005253074.1:c.*1532G>A	XM_005253075.1:c.*1921G>A	XM_005253076.1:c.*1921G>A	XR_242818.1:n.*2113G>A	NM_001164.2:c.1749C>T	NM_001164.3:c.1749C>T	NM_001257319.1:c.1089C>T	NM_001257320.1:c.972C>T	NM_001257321.1:c.972C>T	NM_001257322.1:c.*5366C>T	NM_001257323.1:c.1083C>T	NM_001257324.1:c.*5366C>T	NM_001257325.1:c.1044C>T	NM_001257326.1:c.972C>T	NM_145689.1:c.1743C>T	NR_047512.1:n.1881C>T	XR_109056.1:n.*965C>T	XR_109056.2:n.*965C>T
BT-20	chr11	6549995	A	G	DNHD1	p.N694S	0	1	106	62	99.4083	NM_144666.2:c.2081A>G	XM_005252803.1:c.302A>G
BT-20	chr11	6550004	A	G	DNHD1	p.Q697R	0	0	102	55	100	NM_144666.2:c.2090A>G	XM_005252803.1:c.311A>G
BT-20	chr11	6550309	G	A	DNHD1	p.G769R	3	0	42	61	97.1698	NM_144666.2:c.2305G>A	XM_005252803.1:c.526G>A
BT-20	chr11	6555365	A	G	DNHD1	p.D987G	89	69	36	51	35.5102	NM_144666.2:c.2960A>G	XM_005252803.1:c.1091A>G
BT-20	chr11	6578792	T	C	DNHD1, DNHD1	p.V2756A, p.V278A	7	11	20	27	72.3077	NM_144666.2:c.8267T>C	XM_005252803.1:c.6398T>C
BT-20	chr11	6579106	C	T	DNHD1, DNHD1	p.H2861Y, p.H383Y	12	11	28	18	66.6667	NM_144666.2:c.8581C>T	XM_005252803.1:c.6712C>T
BT-20	chr11	6585007	G	A	DNHD1	p.D3313N	91	30	49	40	42.381	NM_144666.2:c.9937G>A	XM_005252803.1:c.8068G>A
BT-20	chr11	6646584	C	T	DCHS1	p.V2331I	40	69	14	42	33.9394	NM_003737.2:c.6991G>A	XM_005253207.1:c.7426G>A
BT-20	chr11	6789929	C	A	OR2AG2	p.R87L	38	27	107	44	69.9074	NM_001004490.1:c.260G>T
BT-20	chr11	6790106	T	C	OR2AG2	p.Y28C	8	8	25	18	72.8814	NM_001004490.1:c.83A>G
BT-20	chr11	6806827	G	T	OR2AG1	p.V187L	20	57	37	112	65.9292	NM_001004489.1:c.559G>T	NM_001004489.2:c.559G>T
BT-20	chr11	6807163	C	G	OR2AG1	p.R299G	27	5	43	32	70.0935	NM_001004489.1:c.895C>G	NM_001004489.2:c.895C>G
BT-20	chr11	6891113	A	G	OR10A2	p.H43R	49	93	24	47	33.3333	NM_001004460.1:c.128A>G
BT-20	chr11	6891605	A	G	OR10A2	p.H207R	4	183	1	95	33.9223	NM_001004460.1:c.620A>G
BT-20	chr11	6891758	A	C	OR10A2	p.K258T	63	99	22	36	26.3636	NM_001004460.1:c.773A>C
BT-20	chr11	6913127	A	G	OR2D2	p.M202T	45	60	106	67	62.2302	NM_003700.1:c.605T>C
BT-20	chr11	6913243	T	C	OR2D2	p.I163M	67	16	34	10	34.6457	NM_003700.1:c.489A>G
BT-20	chr11	6913244	A	G	OR2D2	p.I163T	0	0	103	27	100	NM_003700.1:c.488T>C
BT-20	chr11	6942476	C	A	OR2D3	p.L82I	0	0	120	23	100	XM_002343070.1:c.*3504G>T	NM_001004684.1:c.244C>A
BT-20	chr11	6942726	G	C	OR2D3	p.W165S	39	63	27	31	36.25	NM_013250.2:c.-5516G>C	XM_005253130.1:c.-5559G>C	XM_002343070.1:c.*3254C>G	NM_001004684.1:c.494G>C
BT-20	chr11	6953858	A	G	ZNF215, ZNF215, ZNF215	p.M119V, p.M119V, p.M119V	36	47	18	20	31.405	NM_013250.2:c.355A>G	XM_005253130.1:c.355A>G
BT-20	chr11	6977175	G	C	ZNF215, ZNF215	p.V85L, p.V323L	35	36	55	64	62.6316	NM_013250.2:c.967G>C	XM_005253130.1:c.805+162G>C
BT-20	chr11	7022160	A	G	ZNF214, ZNF214, ZNF214	p.C252R, p.C252R, p.C252R	0	3	195	210	99.2647	NM_013249.2:c.754T>C	XM_005253128.1:c.754T>C	XM_005253129.1:c.712T>C
BT-20	chr11	7022531	A	T	ZNF214, ZNF214, ZNF214	p.L128H, p.L128H, p.L128H	0	1	206	327	99.8127	NM_013249.2:c.383T>A	XM_005253128.1:c.383T>A	XM_005253129.1:c.341T>A
BT-20	chr11	7022717	T	C	ZNF214, ZNF214, ZNF214	p.Y66C, p.Y66C, p.Y66C	0	0	197	189	100	NM_013249.2:c.197A>G	XM_005253128.1:c.197A>G	XM_005253129.1:c.155A>G
BT-20	chr11	7059960	A	C	NLRP14	p.N48T	0	1	119	196	99.6835	NM_176822.3:c.143A>C	XM_002343049.1:c.-30T>G
BT-20	chr11	7079038	G	A	NLRP14	p.E808K	0	0	12	71	100	NM_176822.3:c.2422G>A
BT-20	chr11	7509566	A	T	OLFML1, OLFML1	p.E113V, p.E113V	174	201	114	111	37.5	NM_198474.2:c.338A>T	NM_198474.3:c.338A>T	XM_005252878.1:c.338A>T
BT-20	chr11	7670440	A	G	PPFIBP2, PPFIBP2, PPFIBP2, PPFIBP2, PPFIBP2, PPFIBP2	p.R302G, p.R581G, p.R546G, p.R592G, p.R658G, p.R515G	0	0	62	67	100	NM_001256568.1:c.1636A>G	NM_001256569.1:c.1543A>G	NM_003621.2:c.1972A>G	NM_003621.3:c.1972A>G	XM_005253176.1:c.2155A>G	XM_005253174.1:c.2155A>G	XM_005253175.1:c.2188A>G	XM_005253177.1:c.1972A>G
BT-20	chr11	7687715	T	C	CYB5R2, CYB5R2	p.N209D, p.N209D	4	0	319	290	99.3475	NM_016229.3:c.625A>G	XM_005252973.1:c.805A>G	XM_005252974.1:c.625A>G	XM_005252975.1:c.625A>G	XM_005252976.1:c.739-938A>G	XR_242811.1:n.765A>G
BT-20	chr11	7694002	G	A	CYB5R2, CYB5R2, CYB5R2	p.P19S, p.P19S, p.P19S	2	0	72	87	98.7578	NM_016229.3:c.55C>T	XM_005252973.1:c.235C>T	XM_005252974.1:c.55C>T	XM_005252975.1:c.55C>T	XM_005252976.1:c.235C>T	XR_242811.1:n.195C>T
BT-20	chr11	7712471	C	T	OVCH2	p.W556X	15	3	36	15	73.913	NM_198185.2:c.1668G>A	NM_198185.3:c.1639+29G>A	XM_005252895.1:c.1651+29G>A
BT-20	chr11	7712523	G	A	OVCH2	p.T539I	36	34	14	6	22.2222	NM_198185.2:c.1616C>T	NM_198185.3:c.1616C>T	XM_005252895.1:c.1628C>T
BT-20	chr11	7712561	T	A	OVCH2	p.Q526H	35	40	11	9	21.0526	NM_198185.2:c.1578A>T	NM_198185.3:c.1578A>T	XM_005252895.1:c.1590A>T
BT-20	chr11	7721870	G	A	OVCH2	p.P292S	8	8	174	28	92.6606	NM_198185.2:c.874C>T	NM_198185.3:c.874C>T	XM_005252895.1:c.886C>T
BT-20	chr11	7727886	C	T	OVCH2	p.R19Q	0	0	364	277	100	NM_198185.2:c.56G>A	NM_198185.3:c.56G>A	XM_005252895.1:c.68G>A
BT-20	chr11	7949350	A	G	OR10A6	p.L287P	0	0	278	250	100	NM_001004461.1:c.860T>C
BT-20	chr11	7949791	A	C	OR10A6	p.V140G	72	42	178	137	73.4266	NM_001004461.1:c.419T>G
BT-20	chr11	7949860	G	A	OR10A6	p.A117V	133	84	287	267	71.8547	NM_001004461.1:c.350C>T
BT-20	chr11	7985014	C	T	NLRP10	p.R10Q	58	36	75	65	59.8291	NM_176821.3:c.29G>A
BT-20	chr11	8435077	C	T	STK33, STK33, STK33, STK33, STK33	p.A250T, p.A396T, p.A437T, p.A437T, p.A437T	15	45	2	35	38.1443	NM_030906.2:c.1309G>A	XM_005253068.1:c.1309G>A	XM_005253069.1:c.1309G>A	XM_005253070.1:c.1309G>A
BT-20	chr11	8662516	T	C	TRIM66	p.H324R	13	19	4	10	30.4348	NM_014818.1:c.971A>G	XM_005253270.1:c.1295A>G
BT-20	chr11	8751640	G	C	ST5, ST5, ST5	p.D399E, p.D399E, p.D399E	22	10	42	6	60	NM_005418.3:c.1197C>G	NM_139157.2:c.81-3884C>G	NM_213618.1:c.1197C>G	XM_005253077.1:c.1287C>G	XM_005253078.1:c.1257C>G	XM_005253079.1:c.1197C>G	XM_005253080.1:c.1197C>G	XM_005253081.1:c.1287C>G	XM_005253082.1:c.141-3884C>G	XM_005253083.1:c.81-3884C>G	XM_005253084.1:c.81-3884C>G
BT-20	chr11	8751889	C	G	ST5, ST5, ST5	p.K316N, p.K316N, p.K316N	5	39	2	19	32.3077	NM_005418.3:c.948G>C	NM_139157.2:c.81-4133G>C	NM_213618.1:c.948G>C	XM_005253077.1:c.1038G>C	XM_005253078.1:c.1008G>C	XM_005253079.1:c.948G>C	XM_005253080.1:c.948G>C	XM_005253081.1:c.1038G>C	XM_005253082.1:c.141-4133G>C	XM_005253083.1:c.81-4133G>C	XM_005253084.1:c.81-4133G>C
BT-20	chr11	8942999	G	A	C11orf16	p.A423V	0	0	116	117	100	NM_182901.2:c.*1972G>A	NM_020643.2:c.1268C>T	NM_001206645.1:c.*1972G>A	NM_001206646.1:c.*1972G>A	NM_001206647.1:c.*1972G>A	NM_001206648.1:c.*1972G>A	NM_020642.3:c.*1972G>A	NM_182901.3:c.*1972G>A	NR_045417.1:n.*1373G>A	NR_045418.1:n.*1373G>A
BT-20	chr11	8947283	G	C	C11orf16, C11orf16	p.P311A, p.P311A	148	27	87	6	34.7015	NM_020643.2:c.931C>G
BT-20	chr11	8959545	C	A	ASCL3, ASCL3	p.R55L, p.R55L	0	0	128	102	100	NM_020643.2:c.-5116G>T	NM_020646.1:c.164G>T
BT-20	chr11	9769562	C	G	SWAP70, SWAP70	p.Q447E, p.Q505E	2	38	10	85	70.3704	NM_015055.2:c.1513C>G	XM_005252829.1:c.1339C>G	XM_005252830.1:c.1066C>G
BT-20	chr11	9917545	A	G	SBF2, SBF2	p.L381S, p.L625S	50	68	11	45	32.1839	NM_030962.3:c.1874T>C	XM_005253154.1:c.1874T>C	XM_005253155.1:c.1745T>C	XM_005253156.1:c.1874T>C	XR_242853.1:n.174-19608A>G
BT-20	chr11	10655609	C	T	MRVI1, MRVI1, MRVI1, MRVI1	p.A70T, p.A79T, p.A79T, p.A70T	0	0	73	82	100	NM_001098579.1:c.208G>A	NM_001098579.2:c.208G>A	NM_001100163.1:c.-39G>A	NM_001100163.2:c.-39G>A	NM_001100167.1:c.-616-2001G>A	NM_001100167.2:c.-619-2001G>A	NM_001206880.1:c.235G>A	NM_001206881.1:c.-658G>A	NM_130385.2:c.-39G>A	NM_130385.3:c.235G>A	XM_005252733.1:c.340G>A	XM_005252734.1:c.238G>A	XM_005252735.1:c.235G>A	XM_005252736.1:c.82G>A	XM_005252737.1:c.82G>A	XM_005252738.1:c.82G>A	XM_005252739.1:c.82G>A	XM_005252740.1:c.79G>A	XM_005252741.1:c.79G>A	XM_005252742.1:c.79G>A	XM_005252743.1:c.-711G>A	XM_005252744.1:c.340G>A	XR_242776.1:n.239G>A
BT-20	chr11	10673739	T	C	MRVI1, MRVI1	p.I11V, p.I11V	0	0	38	147	100	NM_001098579.1:c.31A>G	NM_001098579.2:c.31A>G	NM_001100163.1:c.-48-18121A>G	NM_001100163.2:c.-48-18121A>G	NM_001100167.1:c.-774-10A>G	NM_001100167.2:c.-777-10A>G	NM_001206880.1:c.68-10A>G	NM_001206881.1:c.-667-18121A>G	NM_130385.2:c.-48-18121A>G	NM_130385.3:c.68-10A>G	XM_005252733.1:c.173-10A>G	XM_005252734.1:c.68-10A>G	XM_005252735.1:c.68-10A>G	XM_005252736.1:c.-89-10A>G	XM_005252737.1:c.-89-10A>G	XM_005252738.1:c.-89-10A>G	XM_005252739.1:c.-89-10A>G	XM_005252740.1:c.-89-10A>G	XM_005252741.1:c.-89-10A>G	XM_005252742.1:c.-89-10A>G	XM_005252743.1:c.-720-18121A>G	XM_005252744.1:c.173-10A>G	XR_242776.1:n.69-10A>G
BT-20	chr11	11913585	G	T	USP47, USP47, USP47	p.G163V, p.G143V, p.G75V	143	106	276	159	63.5965	NM_017944.3:c.224G>T	XM_005252997.1:c.488G>T	XM_005252998.1:c.428G>T
BT-20	chr11	11986061	T	C	DKK3, DKK3, DKK3, DKK3, DKK3	p.R349G, p.R335G, p.R335G, p.R335G, p.R307G	0	0	38	52	100	NM_001018057.1:c.1003A>G	NM_013253.4:c.1003A>G	NM_015881.5:c.1003A>G	XM_005252866.1:c.1234A>G
BT-20	chr11	12315186	G	A	MICALCL	p.V70I	44	138	41	61	35.9155	NM_032867.2:c.208G>A	XM_005253178.1:c.208G>A
BT-20	chr11	12315891	G	A	MICALCL	p.A305T	1	0	116	69	99.4624	NM_032867.2:c.913G>A	XM_005253178.1:c.913G>A
BT-20	chr11	12315915	A	G	MICALCL	p.S313G	73	48	37	22	32.7778	NM_032867.2:c.937A>G	XM_005253178.1:c.937A>G
BT-20	chr11	14991539	T	C	CALCA, CALCA, CALCA	p.N57D, p.N57D, p.N57D	0	0	71	134	100	NM_001033952.1:c.169A>G	NM_001033952.2:c.169A>G	NM_001033953.1:c.169A>G	NM_001033953.2:c.169A>G	NM_001741.2:c.169A>G	XM_005253133.1:c.169A>G	XM_005253134.1:c.169A>G
BT-20	chr11	15243059	G	A	INSC, INSC, INSC, INSC, INSC, INSC	p.D286N, p.D333N, p.D286N, p.D244N, p.D286N, p.D321N	36	1	56	1	60.6383	NM_001031853.3:c.997G>A	NM_001031853.4:c.997G>A	NM_001042536.1:c.856G>A	NM_001042536.2:c.856G>A	NM_001278313.1:c.856G>A	NM_001278314.1:c.961G>A	NM_001278315.1:c.856G>A	NM_001278316.1:c.730G>A	XM_005252911.1:c.262G>A
BT-20	chr11	17333663	G	A	NUCB2, NUCB2, NUCB2	p.S303N, p.S303N, p.S303N	0	0	49	56	100	NM_005013.2:c.908G>A	XM_005252941.1:c.908G>A	XM_005252942.1:c.908G>A	XM_005252943.1:c.908G>A	XM_005252944.1:c.908G>A	XM_005252945.1:c.908G>A	XM_005252946.1:c.908G>A	XM_005252947.1:c.908G>A	XM_005252948.1:c.908G>A	XM_005252949.1:c.908G>A
BT-20	chr11	17390443	C	A	B7H6	p.H264N	0	46	5	60	58.5586	NR_026750.1:n.990C>A	NM_001202439.1:c.790C>A	XR_242803.1:n.1028C>A
BT-20	chr11	17408630	C	T	KCNJ11, KCNJ11	p.V337I, p.V250I	0	0	2	64	100	NM_000525.3:c.1009G>A	NM_001166290.1:c.748G>A	XM_005252910.1:c.838G>A
BT-20	chr11	17409572	T	C	KCNJ11	p.K23E	0	0	72	130	100	NM_000525.3:c.67A>G	NM_001166290.1:c.-16-179A>G	XM_005252910.1:c.67A>G	NM_000352.3:c.*4966A>G	XM_005253088.1:c.*4966A>G
BT-20	chr11	17414570	C	T	ABCC8	p.V1572I	30	26	63	48	66.4671	NM_000525.3:c.-4932G>A	NM_001166290.1:c.-3866G>A	XM_005252910.1:c.-4932G>A	NM_000352.3:c.4714G>A	XM_005253088.1:c.4717G>A
BT-20	chr11	17519742	C	G	USH1C, USH1C, USH1C, USH1C	p.E483D, p.E519D, p.E500D, p.E819D	30	31	59	26	58.2192	NM_005709.2:c.1557G>C	NM_005709.3:c.1557G>C	NM_153676.2:c.2457G>C	NM_153676.3:c.2457G>C	XM_005252725.1:c.1500G>C	XM_005252726.1:c.1353G>C
BT-20	chr11	18195051	T	C	MRGPRX4	p.L83S	2	0	93	94	98.9418	NM_054032.2:c.248T>C	NM_054032.3:c.248T>C
BT-20	chr11	18253176	C	T	SAA4, SAA2-SAA4	p.C89Y, p.C167Y	0	0	157	198	100	NM_001199744.1:c.500G>A	NM_006512.2:c.266G>A	NM_006512.3:c.266G>A
BT-20	chr11	18305355	C	T	HPS5, HPS5, HPS5	p.M1015I, p.M901I, p.M901I	58	54	159	122	71.5013	NM_007216.3:c.2703G>A	NM_181507.1:c.3045G>A	NM_181508.1:c.2703G>A	XM_005252761.1:c.3045G>A	XM_005252762.1:c.3045G>A	XM_005252763.1:c.2703G>A	XM_005252764.1:c.2703G>A	XM_005252765.1:c.2484G>A	XM_005252766.1:c.2484G>A	XM_005253061.1:c.231-1027C>T
BT-20	chr11	18727448	T	C	IGSF22	p.T1276A	20	21	34	43	65.2542	NM_153347.1:c.*3892T>C	NM_173588.2:c.*722A>G	NM_173588.3:c.3826A>G	XR_242793.1:n.3624A>G
BT-20	chr11	18728650	T	C	IGSF22	p.I1131V	70	62	33	36	34.3284	NM_153347.1:c.*5094T>C	NM_173588.2:c.*287A>G	NM_173588.3:c.3391A>G	XR_242793.1:n.3189A>G
BT-20	chr11	18735947	T	C	IGSF22	p.M559V	0	2	7	119	98.4375	NM_173588.2:c.1675A>G	NM_173588.3:c.1675A>G	XR_242793.1:n.1865A>G
BT-20	chr11	18737095	C	T	IGSF22	p.R472Q	0	0	116	102	100	NM_173588.2:c.1415G>A	NM_173588.3:c.1415G>A	XR_242793.1:n.1605G>A
BT-20	chr11	18743180	C	G	IGSF22	p.A94P	5	2	16	3	73.0769	NM_173588.2:c.280G>C	NM_173588.3:c.280G>C	XR_242793.1:n.470G>C
BT-20	chr11	19077765	T	C	MRGPRX2, MRGPRX2	p.N62S, p.N62S	125	63	61	49	36.9128	NM_054030.2:c.185A>G
BT-20	chr11	19167850	A	G	ZDHHC13	p.K99R	100	86	26	55	30.3371	NM_001001483.1:c.-95+1A>G	NM_001001483.2:c.-95A>G	NM_019028.2:c.296A>G	XM_005252995.1:c.296A>G	XM_005252996.1:c.-95A>G
BT-20	chr11	19184916	A	G	ZDHHC13, ZDHHC13	p.Y262C, p.Y392C	287	230	114	96	28.8858	NM_001001483.1:c.785A>G	NM_001001483.2:c.785A>G	NM_019028.2:c.1175A>G	XM_005252995.1:c.1175A>G	XM_005252996.1:c.785A>G
BT-20	chr11	19207783	T	A	CSRP3	p.K132X	57	49	60	40	48.5437	NM_001127656.1:c.394A>T	NM_003476.3:c.394A>T	NM_003476.4:c.394A>T	XM_005253152.1:c.394A>T
BT-20	chr11	19251128	T	C	E2F8, E2F8	p.Q589R, p.Q589R	80	215	85	3	22.9765	NM_001256371.1:c.1766A>G	NM_001256372.1:c.1766A>G	NM_024680.2:c.1766A>G	NM_024680.3:c.1766A>G
BT-20	chr11	20124915	G	A	NAV2, NAV2, NAV2, NAV2, NAV2, NAV2, NAV2	p.E1242K, p.E823K, p.E2234K, p.E2181K, p.E2178K, p.E616K, p.E2114K	88	197	22	79	26.1658	NM_001111018.1:c.6340G>A	NM_001111019.1:c.3724G>A	NM_001111019.2:c.3724G>A	NM_001244963.1:c.6709G>A	NM_145117.4:c.6532G>A	NM_182964.5:c.6541G>A	XM_005253212.1:c.3799G>A	XM_005253213.1:c.3724G>A	XM_005253214.1:c.3688G>A	XM_005253215.1:c.3538G>A
BT-20	chr11	20404613	T	G	HTATIP2, HTATIP2, HTATIP2, HTATIP2	p.S197R, p.S197R, p.S197R, p.S231R	0	0	143	8	100	NM_001145166.1:c.-4680T>G	NM_001145167.1:c.-4775T>G	NM_005788.3:c.-4680T>G	XM_005252730.1:c.-4729T>G	NM_001098520.1:c.693T>G	NM_001098521.1:c.591T>G	NM_001098522.1:c.591T>G	NM_006410.4:c.591T>G
BT-20	chr11	20529886	G	A	PRMT3, PRMT3, PRMT3	p.S446N, p.S508N, p.S431N	0	0	148	171	100	NM_001145166.1:c.1337G>A	NM_001145167.1:c.1292G>A	NM_005788.3:c.1523G>A	XM_005252730.1:c.1424G>A
BT-20	chr11	20623042	T	C	SLC6A5	p.F124S	0	6	0	6	50	XM_928515.4:c.*4875T>C	NM_004211.3:c.371T>C	XM_005253225.1:c.-193T>C
BT-20	chr11	20623156	C	G	SLC6A5	p.A162G	2	1	67	15	96.4706	XM_928515.4:c.*4989C>G	NM_004211.3:c.485C>G	XM_005253225.1:c.-79C>G
BT-20	chr11	20676346	C	T	SLC6A5, SLC6A5	p.P541S, p.P776S	38	65	63	109	62.5455	NM_004211.3:c.2326C>T	XM_005253225.1:c.1624C>T
BT-20	chr11	20805286	G	A	NELL1, NELL1, NELL1, NELL1	p.R110Q, p.R82Q, p.R82Q, p.R82Q	77	3	105	16	60.199	NM_006157.3:c.245G>A	NM_201551.1:c.245G>A	XM_005252939.1:c.329G>A	XM_005252940.1:c.245G>A
BT-20	chr11	21392487	C	T	NELL1	p.A156V	30	28	68	36	64.1975	NM_006157.3:c.1638C>T	NM_201551.1:c.1638C>T	XM_005252939.1:c.1722C>T	XM_005252940.1:c.1467C>T
BT-20	chr11	22271870	A	T	ANO5, ANO5	p.L321F, p.L322F	45	34	90	65	66.2393	NM_001142649.1:c.963A>T	NM_213599.2:c.966A>T	XM_005252820.1:c.1446A>T	XM_005252821.1:c.1443A>T	XM_005252822.1:c.888A>T	XM_005252823.1:c.885A>T
BT-20	chr11	22646660	C	A	FANCF	p.G233W	58	87	50	64	44.0154	NM_022725.3:c.697G>T
BT-20	chr11	26586801	G	A	MUC15, MUC15, MUC15	p.T229I, p.T202I, p.T229I	8	69	1	27	26.6667	NM_001135091.1:c.686C>T	NM_001135092.1:c.686C>T	NM_145650.3:c.605C>T	XM_005252799.1:c.953C>T	XM_005252800.1:c.953C>T	NM_031418.2:c.1447+5475G>A	XM_005253063.1:c.1630+5475G>A	XM_005253064.1:c.1009+5475G>A
BT-20	chr11	27362359	T	G	CCDC34	p.E264A	9	16	20	18	60.3175	NM_030771.1:c.791A>C
BT-20	chr11	27679916	C	T	BDNF, BDNF, BDNF, BDNF, BDNF, BDNF, BDNF, BDNF, BDNF, BDNF, BDNF, BDNF, BDNF, BDNF, BDNF, BDNF, BDNF	p.V66M, p.V66M, p.V66M, p.V66M, p.V66M, p.V95M, p.V66M, p.V81M, p.V66M, p.V74M, p.V66M, p.V66M, p.V148M, p.V66M, p.V66M, p.V66M, p.V66M	18	13	31	36	68.3673	NR_002832.2:n.503C>T	NR_033312.1:n.434C>T	NR_033313.1:n.434C>T	NR_033314.1:n.503C>T	NR_033315.1:n.434C>T	XR_242807.1:n.355C>T	XR_242808.1:n.352C>T	XR_242809.1:n.224-802C>T	NM_001143805.1:c.196G>A	NM_001143806.1:c.196G>A	NM_001143807.1:c.196G>A	NM_001143808.1:c.196G>A	NM_001143809.1:c.283G>A	NM_001143810.1:c.442G>A	NM_001143811.1:c.196G>A	NM_001143812.1:c.196G>A	NM_001143813.1:c.196G>A	NM_001143814.1:c.196G>A	NM_001143815.1:c.196G>A	NM_001143816.1:c.196G>A	NM_001709.4:c.196G>A	NM_170731.4:c.220G>A	NM_170732.4:c.196G>A	NM_170733.3:c.196G>A	NM_170734.3:c.241G>A	NM_170735.5:c.196G>A	XM_005253060.1:c.442G>A	NR_002832.1:n.522C>T
BT-20	chr11	28057957	T	C	KIF18A	p.I735V	89	80	185	171	67.8095	NM_031217.3:c.2203A>G
BT-20	chr11	30953348	C	A	DCDC5, DCDC5	p.G404V, p.G63V	76	35	33	17	31.0559	NM_020869.2:c.104G>T	NM_020869.3:c.188G>T	XM_002343054.1:c.104G>T	XM_003118639.1:c.104G>T	XM_003118640.1:c.104G>T	XM_003118641.1:c.104G>T
BT-20	chr11	32954344	G	A	QSER1	p.V385I	0	0	57	76	100	NM_001076786.1:c.1153G>A	XM_005253136.1:c.1153G>A
BT-20	chr11	32956244	A	G	QSER1, QSER1, QSER1	p.N1018S, p.N779S, p.N523S	0	0	45	108	100	NM_001076786.1:c.3053A>G	XM_005253136.1:c.3053A>G
BT-20	chr11	33079580	A	G	TCP11L1, TCP11L1, TCP11L1	p.K178R, p.K178R, p.K178R	120	98	36	47	27.5748	NM_001145541.1:c.533A>G	NM_018393.3:c.533A>G
BT-20	chr11	33370827	C	G	HIPK3, HIPK3, HIPK3	p.P913R, p.P913R, p.P934R	21	164	13	79	33.213	NM_001048200.1:c.2738C>G	NM_001048200.2:c.2738C>G	NM_001278162.1:c.2738C>G	NM_001278163.1:c.2738C>G	NM_005734.3:c.2801C>G	NM_005734.4:c.2801C>G	XM_005252727.1:c.2915C>G	XM_005252728.1:c.2852C>G	XM_005252729.1:c.2801C>G
BT-20	chr11	34152939	T	C	NAT10, NAT10	p.Y389H, p.Y461H	0	0	68	34	100	NM_001144030.1:c.1165T>C	NM_024662.2:c.1381T>C	XM_005252999.1:c.1381T>C
BT-20	chr11	34916657	C	T	APIP, APIP	p.D20N, p.D37N	6	5	151	179	96.7742	NM_015957.2:c.58G>A	XM_005252959.1:c.109G>A
BT-20	chr11	34969112	A	G	PDHX, PDHX, PDHX	p.T101A, p.T86A, p.T101A	1	0	79	94	99.4253	NM_001135024.1:c.256A>G	NM_001166158.1:c.301A>G	NM_003477.2:c.301A>G
BT-20	chr11	35226155	A	G	CD44, CD44	p.K374R, p.K417R	74	66	22	31	27.4611	NM_000610.3:c.1250A>G	NM_001001389.1:c.1121A>G	NM_001001390.1:c.668-3497A>G	NM_001001391.1:c.668-10244A>G	NM_001001392.1:c.234-17097A>G	NM_001202555.1:c.668-6638A>G	NM_001202556.1:c.667+14543A>G	NM_001202557.1:c.668-10244A>G	XM_005253231.1:c.1253A>G	XM_005253232.1:c.1253A>G	XM_005253233.1:c.1133A>G	XM_005253234.1:c.1133A>G	XM_005253235.1:c.1124A>G	XM_005253236.1:c.995A>G	XM_005253237.1:c.995A>G	XM_005253238.1:c.764A>G	XM_005253239.1:c.923-3497A>G	XM_005253240.1:c.794-3497A>G	XM_005253241.1:c.668-3497A>G	XM_005253242.1:c.1121A>G
BT-20	chr11	35229673	T	C	CD44, CD44, CD44, CD44, CD44	p.I230T, p.I43T, p.I436T, p.I7T, p.I479T	42	41	13	12	23.1481	NM_000610.3:c.1436T>C	NM_001001389.1:c.1307T>C	NM_001001390.1:c.689T>C	NM_001001391.1:c.668-6726T>C	NM_001001392.1:c.234-13579T>C	NM_001202555.1:c.668-3120T>C	NM_001202556.1:c.668-11190T>C	NM_001202557.1:c.668-6726T>C	XM_005253231.1:c.1439T>C	XM_005253232.1:c.1436T>C	XM_005253233.1:c.1319T>C	XM_005253234.1:c.1316T>C	XM_005253235.1:c.1310T>C	XM_005253236.1:c.1181T>C	XM_005253237.1:c.1178T>C	XM_005253238.1:c.950T>C	XM_005253239.1:c.944T>C	XM_005253240.1:c.815T>C	XM_005253241.1:c.689T>C	XM_005253242.1:c.*2286T>C	XR_109040.1:n.*1917A>G
BT-20	chr11	36595128	C	T	RAG1, RAG1	p.H92Y, p.H92Y	32	136	8	72	32.2581	NM_000448.2:c.274C>T	XM_005253041.1:c.274C>T
BT-20	chr11	36595600	A	G	RAG1, RAG1	p.H249R, p.H249R	94	103	24	45	25.9398	NM_000448.2:c.746A>G	XM_005253041.1:c.746A>G
BT-20	chr11	36596200	G	A	RAG1, RAG1	p.R449K, p.R449K	42	5	65	13	62.4	NM_000448.2:c.1346G>A	XM_005253041.1:c.1346G>A
BT-20	chr11	36597313	A	G	RAG1, RAG1	p.K820R, p.K820R	45	84	18	36	29.5082	NM_000448.2:c.2459A>G	XM_005253041.1:c.2459A>G
BT-20	chr11	36680719	G	A	C11orf74, C11orf74	p.E143K, p.E217K	109	77	47	37	31.1111	NM_001276722.1:c.649G>A	NM_001276723.1:c.649G>A	NM_001276724.1:c.649G>A	NM_001276725.1:c.427G>A	NM_001276726.1:c.427G>A	NM_001276727.1:c.427G>A	NM_138787.2:c.649G>A	NM_138787.3:c.649G>A	NR_077243.1:n.874G>A
BT-20	chr11	43876698	C	T	HSD17B12	p.S280L	146	70	160	79	52.5275	NM_016142.2:c.839C>T	XM_005252960.1:c.836C>T	XM_005252961.1:c.617C>T	XR_109045.1:n.*3583G>A
BT-20	chr11	43940602	C	G	ALKBH3	p.D228E	39	25	35	22	47.1074	XR_109046.1:n.209+534G>C	NM_139178.3:c.684C>G	XM_005252824.1:c.684C>G	XM_005252825.1:c.681C>G	XM_005252826.1:c.261C>G	NR_038907.1:n.227+534G>C
BT-20	chr11	44080210	T	C	ACCSL, ACCSL	p.C529R, p.C348R	22	18	17	7	37.5	NM_001031854.2:c.1585T>C	XM_005252915.1:c.1042T>C
BT-20	chr11	44104981	C	T	ACCS, ACCS	p.P421L, p.P421L	6	4	5	13	64.2857	NM_001127219.1:c.1262C>T	NM_032592.3:c.1262C>T	XM_005253170.1:c.1262C>T	XM_005253171.1:c.1254+120C>T	XM_005253172.1:c.872C>T	XM_005253173.1:c.557C>T
BT-20	chr11	44331509	C	G	ALX4	p.R35T	4	12	7	9	50	NM_021926.2:c.104G>C	NM_021926.3:c.104G>C	XR_242817.1:n.227G>C
BT-20	chr11	44640229	C	G	CD82, CD82	p.L228V, p.L203V	4	0	10	0	71.4286	NM_001024844.1:c.607C>G	NM_002231.3:c.682C>G
BT-20	chr11	44940828	G	A	TSPAN18, TSPAN18	p.V133I, p.V133I	8	58	8	50	46.7742	NM_001031730.1:c.397G>A	NM_130783.3:c.397G>A	NM_130783.4:c.397G>A	XM_005253217.1:c.427G>A	XR_242833.1:n.858-15387C>T
BT-20	chr11	45945706	A	G	GYLTL1B, GYLTL1B, GYLTL1B	p.K93E, p.K124E, p.K124E	13	16	16	1	36.9565	NM_152312.3:c.370A>G	XM_005252785.1:c.370A>G	XM_005252786.1:c.277A>G	XM_005252787.1:c.-466A>G	XM_002343080.1:c.*3745T>C
BT-20	chr11	45950351	A	C	GYLTL1B, GYLTL1B, GYLTL1B	p.K676N, p.K707N, p.K707N	3	0	6	0	66.6667	NM_001101802.1:c.*5168T>G	NM_016621.3:c.*5168T>G	XM_005252962.1:c.*5168T>G	XM_005252963.1:c.*5168T>G	XM_005252964.1:c.*5168T>G	XM_005252965.1:c.*5168T>G	XM_005252966.1:c.*5168T>G	XM_005252967.1:c.*5168T>G	XM_005252968.1:c.*5168T>G	XM_005252969.1:c.*5168T>G	XM_005252970.1:c.*5168T>G	XR_242810.1:n.*520T>G	NM_152312.3:c.2121A>C	XM_005252785.1:c.2121A>C	XM_005252786.1:c.2028A>C	XM_005252787.1:c.1446A>C	XM_002343080.1:c.112T>G
BT-20	chr11	46893108	T	C	LRP4	p.S1554G	0	0	11	10	100	NR_038909.1:n.198-1517T>C	XR_109049.1:n.203-1517T>C	NM_002334.2:c.4660A>G	NM_002334.3:c.4660A>G	XM_005252923.1:c.4660A>G
BT-20	chr11	46898771	T	C	LRP4	p.I1086V	0	0	84	111	100	NR_038909.1:n.*2804T>C	XR_109049.1:n.*2804T>C	NM_002334.2:c.3256A>G	NM_002334.3:c.3256A>G	XM_005252923.1:c.3256A>G
BT-20	chr11	47372097	G	C	MYBPC3	p.P121R	0	6	0	4	40	NM_001080547.1:c.*4681C>G	NM_003120.2:c.*4681C>G	NM_000256.3:c.362C>G
BT-20	chr11	47380340	G	T	SPI1	p.A177D	62	0	58	0	48.3333	NM_001080547.1:c.496+55C>A	NM_003120.2:c.493+55C>A
BT-20	chr11	47431728	A	G	SLC39A13, SLC39A13, SLC39A13	p.E28G, p.E28G, p.E28G	1	3	81	35	96.6667	NM_001128225.1:c.83A>G	NM_001128225.2:c.83A>G	NM_152264.3:c.83A>G	NM_152264.4:c.83A>G	XM_005253221.1:c.83A>G	XM_005253222.1:c.83A>G	XM_005253223.1:c.83A>G	XM_005253224.1:c.83A>G	XR_242832.1:n.493A>G
BT-20	chr11	47609867	G	A	FAM180B	p.A145T	1	1	17	47	96.9697	XM_002343059.1:c.-3819C>T	NM_001164379.1:c.433G>A	XM_374880.4:c.556G>A	NM_004551.1:c.*3834G>A	NM_004551.2:c.*3834G>A	NM_031909.2:c.*1506C>T
BT-20	chr11	47640429	G	C	MTCH2, MTCH2	p.P142A, p.P290A	0	5	1	6	58.3333	NM_014342.3:c.868C>G	XM_005252841.1:c.841C>G	XM_005252842.1:c.424C>G
BT-20	chr11	47701528	C	A	AGBL2, AGBL2, AGBL2	p.M671I, p.M633I, p.M615I	31	7	27	7	47.2222	NM_024783.2:c.2013G>T	NM_024783.3:c.2013G>T	XM_005253137.1:c.2013G>T	XM_005253138.1:c.1899G>T	XM_005253139.1:c.1899G>T	XM_005253140.1:c.1899G>T	XM_005253141.1:c.*2035G>T	XR_242823.1:n.2602G>T	XR_242824.1:n.2445G>T
BT-20	chr11	48145375	A	C	PTPRJ, PTPRJ	p.Q276P, p.Q276P	66	94	76	81	49.5268	NM_001098503.1:c.827A>C	NM_002843.3:c.827A>C	XM_005253038.1:c.932A>C
BT-20	chr11	48146622	G	A	PTPRJ, PTPRJ	p.R326Q, p.R326Q	3	50	4	44	47.5248	NM_001098503.1:c.977G>A	NM_002843.3:c.977G>A	XM_005253038.1:c.1082G>A
BT-20	chr11	48166267	G	C	PTPRJ	p.E872D	52	74	53	93	53.6765	XM_002343061.1:c.-4944C>G	NM_002843.3:c.2616G>C	XM_005253038.1:c.2721G>C
BT-20	chr11	48238549	G	A	OR4B1	p.C63Y	77	133	64	90	42.3077	NM_001005470.1:c.188G>A
BT-20	chr11	48239182	C	A	OR4B1	p.T274K	51	41	35	27	40.2597	NM_001005470.1:c.821C>A
BT-20	chr11	48285842	A	G	OR4X1	p.R144G	0	0	42	6	100	NM_001004726.1:c.430A>G
BT-20	chr11	48286231	T	A	OR4X1	p.Y273X	27	45	20	40	45.4545	NM_001004726.1:c.819T>A
BT-20	chr11	48286256	C	T	OR4X1	p.P282S	23	47	18	40	45.3125	NM_001004726.1:c.844C>T
BT-20	chr11	48346916	G	C	OR4C3	p.V142L	95	72	68	55	42.4138	NM_001004702.1:c.424G>C
BT-20	chr11	48346932	G	A	OR4C3	p.R147H	93	75	65	56	41.8685	NM_001004702.1:c.440G>A
BT-20	chr11	48346961	A	T	OR4C3	p.N157Y	81	73	40	56	38.4	NM_001004702.1:c.469A>T
BT-20	chr11	48346962	A	G	OR4C3	p.N157S	86	74	39	56	37.2549	NM_001004702.1:c.470A>G
BT-20	chr11	48347014	G	A	OR4C3	p.W174X	170	93	78	76	36.9305	NM_001004702.1:c.522G>A
BT-20	chr11	48347067	C	T	OR4C3	p.P192L	96	33	55	25	38.2775	NM_001004702.1:c.575C>T
BT-20	chr11	48347100	C	T	OR4C3	p.A203V	94	60	30	31	28.3721	NM_001004702.1:c.608C>T
BT-20	chr11	48347124	A	G	OR4C3	p.E211G	73	59	23	33	29.7872	NM_001004702.1:c.632A>G
BT-20	chr11	48347130	C	G	OR4C3	p.A213G	82	66	22	33	27.0936	NM_001004702.1:c.638C>G
BT-20	chr11	48347142	C	T	OR4C3	p.T217M	75	72	18	33	25.7576	NM_001004702.1:c.650C>T
BT-20	chr11	48347144	T	C	OR4C3	p.Y218H	72	72	18	31	25.3886	NM_001004702.1:c.652T>C
BT-20	chr11	48347267	T	C	OR4C3	p.C259R	59	39	36	37	42.6901	NM_001004702.1:c.775T>C
BT-20	chr11	48347306	G	T	OR4C3	p.V272F	57	43	33	36	40.8284	NM_001004702.1:c.814G>T
BT-20	chr11	48347342	G	A	OR4C3	p.V284M	54	59	23	39	35.4286	NM_001004702.1:c.850G>A
BT-20	chr11	48347346	A	T	OR4C3	p.H285L	49	60	18	38	33.9394	NM_001004702.1:c.854A>T
BT-20	chr11	48347358	C	T	OR4C3	p.T289I	45	62	8	39	30.5195	NM_001004702.1:c.866C>T
BT-20	chr11	48347363	C	T	OR4C3	p.P291S	45	62	10	41	32.2785	NM_001004702.1:c.871C>T
BT-20	chr11	48366958	T	G	OR4C45	p.E287A	139	69	119	108	52.1839	NM_001005513.1:c.861A>C
BT-20	chr11	48366971	G	C	OR4C45	p.L283V	126	69	111	109	53.012	NM_001005513.1:c.848C>G
BT-20	chr11	48367073	A	C	OR4C45	p.F249C	13	6	150	216	95.0649	NM_001005513.1:c.746T>G
BT-20	chr11	50003191	C	A	OR4C12	p.V283L	0	0	137	130	100	NM_001005270.1:c.847G>T	NM_001005270.2:c.847G>T
BT-20	chr11	55322638	C	T	OR4C15	p.R286C	25	13	28	30	60.4167	NM_001001920.1:c.856C>T
BT-20	chr11	55339829	A	G	OR4C16	p.T76A	49	41	76	26	53.125	NM_001004701.2:c.226A>G
BT-20	chr11	55340318	G	A	OR4C16	p.V239I	38	30	41	44	55.5556	NM_001004701.2:c.715G>A
BT-20	chr11	55406022	C	G	OR4P4	p.Y63X	18	39	23	43	53.6585	NM_001004124.1:c.189C>G
BT-20	chr11	55418693	T	C	OR4S2	p.F105S	5	18	5	14	45.2381	NM_001004059.2:c.314T>C
BT-20	chr11	55541098	G	A	OR5D13	p.C62Y	0	0	70	66	100	NM_001001967.1:c.185G>A
BT-20	chr11	55563336	A	T	OR5D14	p.Q102L	57	40	38	61	50.5102	NM_001004735.1:c.305A>T
BT-20	chr11	55563776	T	G	OR5D14	p.S249A	0	2	45	23	97.1429	NM_001004735.1:c.745T>G
BT-20	chr11	55563900	T	C	OR5D14	p.L290P	15	31	20	42	57.4074	NM_001004735.1:c.869T>C
BT-20	chr11	55587511	A	G	OR5D18	p.N136D	0	0	11	44	100	NM_001001952.1:c.406A>G
BT-20	chr11	55587587	C	T	OR5D18	p.T161M	1	31	3	14	34.6939	NM_001001952.1:c.482C>T
BT-20	chr11	55606693	G	A	OR5D16	p.A156T	48	39	48	53	53.7234	NM_001005496.1:c.466G>A
BT-20	chr11	55681494	G	A	OR5W2	p.R189C	0	0	77	7	100	NM_001001960.1:c.565C>T
BT-20	chr11	55761221	C	T	OR5F1	p.S294N	0	0	89	105	100	NM_003697.1:c.881G>A
BT-20	chr11	55872876	C	T	OR8H2	p.H120Y	0	0	41	43	100	NM_001005200.1:c.358C>T
BT-20	chr11	55873024	A	G	OR8H2	p.Y169C	0	0	36	24	100	NM_001005200.1:c.506A>G
BT-20	chr11	56000403	C	G	OR5T2	p.V87L	22	21	26	16	49.4118	NM_001004746.1:c.259G>C
BT-20	chr11	56058535	C	T	OR8H1	p.G2S	28	25	13	36	48.0392	NM_001005199.1:c.4G>A
BT-20	chr11	56086147	T	G	OR8K3	p.L122R	26	43	29	55	54.902	NM_001005202.1:c.365T>G
BT-20	chr11	56113516	T	C	OR8K1	p.M1T	20	7	6	11	38.6364	NM_001002907.1:c.2T>C
BT-20	chr11	56113575	A	G	OR8K1	p.M21V	19	9	7	12	40.4255	NM_001002907.1:c.61A>G
BT-20	chr11	56113593	C	A	OR8K1	p.P27T	19	8	6	12	40	NM_001002907.1:c.79C>A
BT-20	chr11	56127971	T	G	OR8J1	p.I83M	60	52	86	49	54.6559	NM_001005205.1:c.249T>G	NM_001005205.2:c.249T>G
BT-20	chr11	56143158	A	G	OR8U8	p.H20R	42	22	31	18	43.3628	NM_001005204.1:c.59A>G	NM_001013356.1:c.59A>G
BT-20	chr11	56143434	C	G	OR8U8	p.S112C	32	47	27	44	47.3333	NM_001005204.1:c.335C>G	NM_001013356.1:c.335C>G
BT-20	chr11	56184888	G	A	OR5R1	p.A274V	60	1	113	1	65.1429	NM_001004744.1:c.821C>T	NM_001013356.1:c.853+40926G>A
BT-20	chr11	56185159	A	G	OR5R1	p.F184L	43	35	32	22	40.9091	NM_001004744.1:c.550T>C	NM_001013356.1:c.853+41197A>G
BT-20	chr11	56185327	T	C	OR5R1	p.S128G	22	38	26	24	45.4545	NM_001004744.1:c.382A>G	NM_001013356.1:c.853+41365T>C
BT-20	chr11	56185345	A	G	OR5R1	p.C122R	1	0	48	64	99.115	NM_001004744.1:c.364T>C	NM_001013356.1:c.853+41383A>G
BT-20	chr11	56185689	A	G	OR5R1	p.I7T	76	87	59	76	45.302	NM_001004744.1:c.20T>C	NM_001013356.1:c.853+41727A>G
BT-20	chr11	56310222	C	T	OR5M11	p.S171N	88	126	80	146	51.3636	NM_001013356.1:c.853+166260C>T	NM_001005245.1:c.512G>A
BT-20	chr11	56409010	A	T	OR5AP2	p.D302E	27	12	14	7	35	NM_001013356.1:c.854-99498A>T	NM_001002925.1:c.906T>A
BT-20	chr11	56409603	C	T	OR5AP2	p.A105T	24	7	18	3	40.3846	NM_001013356.1:c.854-98905C>T	NM_001002925.1:c.313G>A
BT-20	chr11	56431216	C	T	OR5AR1	p.Q19X	42	37	46	39	51.8293	NM_001013356.1:c.854-77292C>T	NM_001004730.1:c.55C>T
BT-20	chr11	56468020	T	C	OR9G9	p.C53R	39	47	79	107	68.3824	NM_001013356.1:c.854-40488T>C	NM_001005213.1:c.157T>C	NM_001013358.1:c.157T>C
BT-20	chr11	56468021	G	A	OR9G9	p.C53Y	65	79	58	80	48.9362	NM_001013356.1:c.854-40487G>A	NM_001005213.1:c.158G>A	NM_001013358.1:c.158G>A
BT-20	chr11	56468044	T	G	OR9G9	p.F61V	24	36	58	119	74.6835	NM_001013356.1:c.854-40464T>G	NM_001005213.1:c.181T>G	NM_001013358.1:c.181T>G
BT-20	chr11	56468047	A	G	OR9G9	p.T62A	14	34	60	128	79.661	NM_001013356.1:c.854-40461A>G	NM_001005213.1:c.184A>G	NM_001013358.1:c.184A>G
BT-20	chr11	56468048	C	T	OR9G9	p.T62I	2	0	73	163	99.1597	NM_001013356.1:c.854-40460C>T	NM_001005213.1:c.185C>T	NM_001013358.1:c.185C>T
BT-20	chr11	56468111	C	T	OR9G9	p.T83I	126	162	144	172	52.3179	NM_001013356.1:c.854-40397C>T	NM_001005213.1:c.248C>T	NM_001013358.1:c.248C>T
BT-20	chr11	56468155	T	G	OR9G9	p.C98G	180	178	54	44	21.4912	NM_001013356.1:c.854-40353T>G	NM_001005213.1:c.292T>G	NM_001013358.1:c.292T>G
BT-20	chr11	56468198	A	G	OR9G9	p.Y112C	106	106	101	132	52.3596	NM_001013356.1:c.854-40310A>G	NM_001005213.1:c.335A>G	NM_001013358.1:c.335A>G
BT-20	chr11	56468212	G	A	OR9G9	p.V117M	106	108	100	133	52.1253	NM_001013356.1:c.854-40296G>A	NM_001005213.1:c.349G>A	NM_001013358.1:c.349G>A
BT-20	chr11	56468368	C	T	OR9G9	p.R169C	168	156	163	146	48.8152	NM_001013356.1:c.854-40140C>T	NM_001005213.1:c.505C>T	NM_001013358.1:c.505C>T
BT-20	chr11	56510623	A	G	OR9G4	p.V222A	45	50	33	32	40.625	NM_001005284.1:c.665T>C	NM_001013356.1:c.*2063A>G
BT-20	chr11	56510672	T	C	OR9G4	p.N206D	3	0	72	92	98.2036	NM_001005284.1:c.616A>G	NM_001013356.1:c.*2112T>C
BT-20	chr11	56756664	G	A	OR5AK2	p.M92I	0	0	32	64	100	NM_001005323.1:c.276G>A
BT-20	chr11	57147016	A	G	PRG3	p.I109T	0	0	55	58	100	NM_006093.3:c.326T>C
BT-20	chr11	57569279	G	A	CTNND1, CTNND1, CTNND1, CTNND1, CTNND1, CTNND1, CTNND1, CTNND1, CTNND1, CTNND1, CTNND1, CTNND1, CTNND1, CTNND1, CTNND1, CTNND1, CTNND1, CTNND1, CTNND1, CTNND1, CTNND1, CTNND1, CTNND1, CTNND1, CTNND1, CTNND1, CTNND1, CTNND1, CTNND1, CTNND1, CTNND1	p.R21Q, p.R344Q, p.R243Q, p.R344Q, p.R344Q, p.R344Q, p.R290Q, p.R290Q, p.R243Q, p.R344Q, p.R243Q, p.R290Q, p.R344Q, p.R243Q, p.R290Q, p.R344Q, p.R344Q, p.R21Q, p.R243Q, p.R344Q, p.R21Q, p.R21Q, p.R290Q, p.R243Q, p.R21Q, p.R290Q, p.R243Q, p.R290Q, p.R344Q, p.R21Q, p.R243Q	48	39	47	40	50	NM_001085458.1:c.1031G>A	NM_001085459.1:c.1031G>A	NM_001085460.1:c.1031G>A	NM_001085461.1:c.1031G>A	NM_001085462.1:c.1031G>A	NM_001085463.1:c.728G>A	NM_001085464.1:c.728G>A	NM_001085465.1:c.728G>A	NM_001085466.1:c.728G>A	NM_001085467.1:c.728G>A	NM_001085468.1:c.728G>A	NM_001085469.1:c.728G>A	NM_001206883.1:c.869G>A	NM_001206884.1:c.869G>A	NM_001206885.1:c.1031G>A	NM_001206886.1:c.869G>A	NM_001206887.1:c.869G>A	NM_001206888.1:c.869G>A	NM_001206889.1:c.869G>A	NM_001206890.1:c.728G>A	NM_001206891.1:c.869G>A	NM_001331.2:c.1031G>A	XM_005273785.1:c.1214G>A	XM_005273786.1:c.1214G>A	XM_005273787.1:c.1214G>A	XM_005273788.1:c.1214G>A	XM_005273789.1:c.1214G>A	XM_005273790.1:c.1031G>A	XM_005273791.1:c.1031G>A	XM_005273792.1:c.1031G>A	XM_005273793.1:c.62G>A	XM_005273794.1:c.62G>A	XM_005273795.1:c.62G>A	XM_005273796.1:c.62G>A	XM_005273797.1:c.62G>A	NR_037646.1:n.1590G>A
BT-20	chr11	57958497	T	C	OR9Q2	p.C179R	22	12	13	16	46.0317	NM_001005283.1:c.535T>C	NM_001005283.2:c.535T>C
BT-20	chr11	57982229	A	G	OR1S1	p.S5G	0	0	22	8	100	NM_001004458.1:c.13A>G
BT-20	chr11	57982584	T	C	OR1S1	p.I123T	44	61	43	47	46.1538	NM_001004458.1:c.368T>C
BT-20	chr11	57982620	A	G	OR1S1	p.H135R	41	64	37	49	45.0262	NM_001004458.1:c.404A>G
BT-20	chr11	57982896	G	T	OR1S1	p.S227I	36	15	15	2	25	NM_001004458.1:c.680G>T
BT-20	chr11	57996312	C	G	OR10Q1	p.E12D	0	0	0	110	100	NM_001004471.1:c.36G>C	NM_001004471.2:c.36G>C
BT-20	chr11	58034543	C	T	OR10W1	p.R263Q	8	1	14	7	70	NM_207374.2:c.788G>A	NM_207374.3:c.788G>A
BT-20	chr11	58034840	C	T	OR10W1	p.G164D	69	21	46	39	48.5714	NM_207374.2:c.491G>A	NM_207374.3:c.491G>A
BT-20	chr11	58125620	T	C	OR5B17	p.Y308C	1	19	2	14	44.4444	NM_001005489.1:c.923A>G
BT-20	chr11	58126305	A	T	OR5B17	p.L80I	49	29	40	31	47.651	NM_001005489.1:c.238T>A
BT-20	chr11	58169996	T	C	OR5B3	p.K296R	29	32	33	45	56.1151	NM_001005469.1:c.887A>G
BT-20	chr11	58170143	C	G	OR5B3	p.G247A	22	38	55	55	64.7059	NM_001005469.1:c.740G>C
BT-20	chr11	58170291	T	C	OR5B3	p.I198V	40	29	18	34	42.9752	NM_001005469.1:c.592A>G
BT-20	chr11	58170342	C	T	OR5B3	p.A181T	28	32	13	47	50	NM_001005469.1:c.541G>A
BT-20	chr11	58170374	T	C	OR5B3	p.N170S	15	34	11	47	54.2056	NM_001005469.1:c.509A>G
BT-20	chr11	58206703	C	T	OR5B12	p.A308T	20	26	13	14	36.9863	NM_001004733.1:c.922G>A	NM_001004733.2:c.922G>A
BT-20	chr11	58207204	A	G	OR5B12	p.C141R	0	0	43	84	100	NM_001004733.1:c.421T>C	NM_001004733.2:c.421T>C
BT-20	chr11	58478084	T	C	GLYAT, GLYAT	p.N156S, p.N156S	0	0	14	3	100	NM_005838.3:c.467A>G	NM_201648.2:c.467A>G
BT-20	chr11	58978940	C	T	MPEG1	p.A467T	11	54	8	41	42.9825	NM_015177.1:c.*6558C>T	NM_001039396.1:c.1399G>A
BT-20	chr11	59189912	G	A	OR5A2	p.P172L	16	22	26	30	59.5745	NM_001001954.1:c.515C>T
BT-20	chr11	59211188	G	A	OR5A1	p.D183N	16	10	23	12	57.377	NM_001004728.1:c.547G>A
BT-20	chr11	59224608	A	G	OR4D6	p.M59V	38	25	38	26	50.3937	NM_001004708.1:c.175A>G
BT-20	chr11	59224720	A	G	OR4D6	p.D96G	1	0	64	67	99.2424	NM_001004708.1:c.287A>G
BT-20	chr11	59224765	A	C	OR4D6	p.D111A	23	37	25	29	47.3684	NM_001004708.1:c.332A>C
BT-20	chr11	59224885	G	C	OR4D6	p.S151T	66	78	81	73	51.6779	NM_001004708.1:c.452G>C
BT-20	chr11	59225221	T	C	OR4D6	p.M263T	146	76	115	59	43.9394	NM_001004708.1:c.788T>C
BT-20	chr11	59271637	T	C	OR4D11	p.F197L	0	1	0	101	99.0196	NM_001004706.1:c.589T>C
BT-20	chr11	59480951	T	C	OR10V1	p.Q123R	0	0	124	127	100	NM_001005324.1:c.368A>G
BT-20	chr11	60102384	A	G	MS4A6E	p.I6V	22	17	36	37	65.1786	NM_139249.2:c.16A>G
BT-20	chr11	60102396	A	G	MS4A6E	p.T10A	23	16	37	37	65.4867	NM_139249.2:c.28A>G
BT-20	chr11	60182970	A	T	MS4A14, MS4A14, MS4A14	p.N177Y, p.N65Y, p.N160Y	3	1	62	91	97.4522	NM_001079692.1:c.478A>T	NM_001079692.2:c.478A>T	NM_001261827.1:c.577A>T	NM_001261828.1:c.628A>T	NM_032597.3:c.529A>T	NM_032597.4:c.529A>T	NR_049733.1:n.1164A>T	NR_049732.1:n.1215A>T	NR_049731.1:n.1263A>T	NR_049734.1:n.1314A>T
BT-20	chr11	60184191	G	A	MS4A14, MS4A14, MS4A14, MS4A14, MS4A14, MS4A14	p.G584R, p.G322R, p.G472R, p.G567R, p.G322R, p.G322R	12	4	14	1	48.3871	NM_001079692.1:c.1699G>A	NM_001079692.2:c.1699G>A	NM_001261827.1:c.1798G>A	NM_001261828.1:c.1849G>A	NM_032597.3:c.1750G>A	NM_032597.4:c.1750G>A	NR_049733.1:n.2385G>A	NR_049732.1:n.2436G>A	NR_049731.1:n.2484G>A	NR_049734.1:n.2535G>A
BT-20	chr11	60265002	C	T	MS4A12, MS4A12, MS4A12	p.Q71X, p.Q71X, p.Q71X	60	67	70	83	54.6429	NM_001164470.1:c.211C>T	NM_017716.1:c.211C>T	NM_017716.2:c.211C>T
BT-20	chr11	60285575	A	G	MS4A13, MS4A13, MS4A13	p.I7V, p.I7V, p.I7V	0	0	115	120	100	NM_001012417.2:c.19A>G	NM_001100909.1:c.19A>G	NM_001278320.1:c.19A>G
BT-20	chr11	60291413	C	T	MS4A13, MS4A13	p.P58L, p.P58L	0	0	59	39	100	NM_001012417.2:c.173C>T	NM_001100909.1:c.173C>T	NM_001278320.1:c.130-5425C>T
BT-20	chr11	60531264	A	G	MS4A15, MS4A15	p.S20G, p.S20G	35	43	52	41	54.386	NM_001098835.1:c.58A>G	NM_001278242.1:c.58A>G	NM_152717.2:c.-20-3776A>G	NR_103481.1:n.278A>G
BT-20	chr11	60531346	T	G	MS4A15, MS4A15	p.L47R, p.L47R	21	12	14	6	37.7358	NM_001098835.1:c.140T>G	NM_001278242.1:c.140T>G	NM_152717.2:c.-20-3694T>G	NR_103481.1:n.360T>G
BT-20	chr11	60620585	A	G	PTGDR2, PTGDR2	p.V204A, p.V204A	0	0	14	11	100	NM_004778.2:c.611T>C	NM_024098.3:c.*2787A>G
BT-20	chr11	60637164	C	T	ZP1	p.T158I	0	6	0	21	77.7778	NM_207341.2:c.473C>T
BT-20	chr11	60703777	G	A	TMEM132A, TMEM132A	p.E825K, p.E824K	4	0	8	0	66.6667	NM_016582.1:c.*914C>T	NM_016582.2:c.*914C>T	NR_027391.1:n.*778C>T	NM_017870.3:c.2473G>A	NM_178031.2:c.2470G>A
BT-20	chr11	60718801	C	T	SLC15A3, SLC15A3	p.A75T, p.A75T	0	5	2	2	44.4444	NM_016582.1:c.223G>A	NM_016582.2:c.223G>A	NR_027391.1:n.457G>A
BT-20	chr11	60776186	C	T	CD6, CD6, CD6, CD6, CD6, CD6	p.T217M, p.T217M, p.T217M, p.T217M, p.T217M, p.T217M	9	11	6	16	52.381	NM_001254750.1:c.650C>T	NM_001254751.1:c.650C>T	NM_006725.3:c.650C>T	NM_006725.4:c.650C>T	NR_045638.1:n.875C>T
BT-20	chr11	60893235	C	T	CD5	p.A471V	19	7	23	8	54.386	NM_014207.3:c.1412C>T	NM_017966.4:c.*6057G>A	XM_005274077.1:c.*6057G>A	XM_005274078.1:c.*6057G>A	XM_005274079.1:c.*6057G>A
BT-20	chr11	60899767	A	G	VPS37C	p.L198S	0	1	7	1	88.8889	NM_014207.3:c.*6010A>G	NM_017966.4:c.593T>C	XM_005274077.1:c.593T>C	XM_005274078.1:c.593T>C	XM_005274079.1:c.593T>C
BT-20	chr11	60906279	G	T	VPS37C, VPS37C	p.T8N, p.T8N	2	12	7	24	68.8889	NM_017966.4:c.23C>A	XM_005274077.1:c.23C>A	XM_005274078.1:c.23C>A	XM_005274079.1:c.23C>A
BT-20	chr11	61111346	C	G	DAK, DAK	p.A264G, p.A334G	21	39	12	32	42.3077	NM_153611.3:c.*6525G>C	NM_001161452.1:c.*6525G>C	NM_001161454.1:c.*6525G>C	NM_153611.4:c.*6525G>C	NM_015533.3:c.1001C>G	XM_005273898.1:c.1001C>G	XM_005273899.1:c.1001C>G
BT-20	chr11	61165741	G	C	TMEM216, TMEM216	p.R147T, p.R86T	31	84	43	53	45.4976	NM_001136040.2:c.*6441C>G	NM_001142565.1:c.*6441C>G	NM_024811.3:c.*6441C>G	XM_005274298.1:c.*6441C>G	XM_005274299.1:c.*6441C>G	XM_005274300.1:c.*6441C>G	XM_005274301.1:c.*6441C>G	XM_005274302.1:c.*6441C>G	XM_005274303.1:c.*6441C>G	NM_001173990.1:c.432-1G>C	NM_001173990.2:c.432-1G>C	NM_001173991.1:c.440G>C	NM_001173991.2:c.440G>C	NM_016499.3:c.257G>C	NM_016499.4:c.257G>C	NM_016499.5:c.257G>C	XM_005274039.1:c.257G>C
BT-20	chr11	61675644	T	C	RAB3IL1, RAB3IL1	p.Q49R, p.Q96R	16	8	13	8	46.6667	NM_001271686.1:c.287A>G	NM_013401.2:c.146A>G	NM_013401.3:c.146A>G	XM_005274140.1:c.287A>G	XM_005274141.1:c.164A>G
BT-20	chr11	61730553	T	C	BEST1, BEST1	p.S583P, p.S271P	35	12	26	7	41.25	XR_078441.1:n.-4713T>C	XR_247232.1:n.-4719T>C	NM_001139443.1:c.1747T>C	NM_004183.3:c.1739+188T>C	XM_005274210.1:c.1927T>C	XM_005274211.1:c.1609T>C	XM_005274212.1:c.1609T>C	XM_005274213.1:c.1559+188T>C	XM_005274214.1:c.1478+188T>C	XM_005274215.1:c.1421+188T>C	XM_005274216.1:c.*822T>C	XM_005274217.1:c.*728T>C	XM_005274218.1:c.*822T>C	XM_005274219.1:c.*728T>C	XM_005274220.1:c.868T>C	XM_005274221.1:c.*728T>C	XR_247211.1:n.2027+188T>C	NM_002032.2:c.*1646A>G	XM_005273865.1:c.*1646A>G
BT-20	chr11	62010863	C	T	SCGB1D2	p.P53L	24	30	41	28	56.0976	NM_006551.3:c.158C>T	XM_005273715.1:c.158C>T
BT-20	chr11	62378660	G	A	EML3	p.A14V	0	0	25	95	100	NM_012200.2:c.*4513C>T	NM_012200.3:c.*4513C>T	XM_005273904.1:c.*5014C>T	NM_153265.2:c.351C>T	XM_005273876.1:c.354C>T	XM_005273877.1:c.351C>T	XM_005273878.1:c.354C>T	XM_005273879.1:c.354C>T	XM_005273880.1:c.41C>T	XM_005273881.1:c.41C>T	NM_000327.3:c.-2094G>A
BT-20	chr11	62381106	G	C	ROM1	p.G118A	26	3	51	174	88.5827	NM_012200.2:c.*2067C>G	NM_012200.3:c.*2067C>G	XM_005273904.1:c.*2568C>G	NM_153265.2:c.-1177C>G	XM_005273876.1:c.-1177C>G	XM_005273877.1:c.-1177C>G	XM_005273878.1:c.-1177C>G	XM_005273879.1:c.-1177C>G	XM_005273880.1:c.-2326C>G	XM_005273881.1:c.-1490C>G	NM_000327.3:c.353G>C
BT-20	chr11	62400108	G	A	GANAB, GANAB, GANAB, GANAB, GANAB	p.R195C, p.R212C, p.R217C, p.R309C, p.R331C	12	75	12	49	41.2162	NM_001278192.1:c.649C>T	NM_001278193.1:c.583C>T	NM_001278194.1:c.634C>T	NM_198334.1:c.925C>T	NM_198334.2:c.925C>T	NM_198335.2:c.991C>T	NM_198335.3:c.991C>T
BT-20	chr11	62416504	C	G	INTS5	p.A350P	54	0	101	0	65.1613	NM_001278192.1:c.-2433G>C	NM_001278193.1:c.-2433G>C	NM_001278194.1:c.-2615G>C	NM_198334.1:c.-2433G>C	NM_198334.2:c.-2433G>C	NM_198335.2:c.-2433G>C	NM_198335.3:c.-2433G>C	NM_030628.1:c.1048G>C
BT-20	chr11	62434173	G	A	METTL12	p.G125S	41	58	23	55	44.0678	NM_001043229.1:c.373G>A	XM_005274232.1:c.742G>A	NM_024099.3:c.538+822C>T	XM_005274249.1:c.-1532C>T	NR_004390.1:n.*1131G>A	NM_001085372.1:c.-5045G>A	NM_001085372.2:c.-5045G>A
BT-20	chr11	62458275	T	C	BSCL2	p.K268R	63	62	56	52	46.3519	NM_203422.1:c.-1382A>G	NM_203422.2:c.-1382A>G	NM_203422.3:c.-1382A>G	NR_037946.1:n.3657A>G	NM_001122955.2:c.1137A>G	NM_001122955.3:c.1137A>G	NM_001130702.1:c.1137A>G	NM_001130702.2:c.803A>G	NM_032667.5:c.945A>G	NM_032667.6:c.945A>G	NR_037948.1:n.1739A>G	NR_037949.1:n.1745A>G	XM_005273909.1:c.1143A>G
BT-20	chr11	62543326	C	T	TAF6L, TAF6L, TAF6L	p.T24M, p.T24M, p.T24M	41	3	39	1	47.619	NM_006473.2:c.71C>T	NM_006473.3:c.71C>T	XM_005273714.1:c.71C>T
BT-20	chr11	62569419	G	A	NXF1, NXF1, NXF1, NXF1	p.R185X, p.R48X, p.R228X, p.R185X	17	44	10	53	50.8065	XM_002343090.1:c.399-1828G>A	NM_001244666.1:c.*5662C>T	NM_003164.3:c.*5522C>T	NM_003164.4:c.*5522C>T	XM_005274203.1:c.*5522C>T	NM_001081491.1:c.553C>T	NM_006362.4:c.553C>T	XM_005273712.1:c.682C>T
BT-20	chr11	62847453	T	C	SLC22A24	p.I540V	0	0	119	124	100	NM_001136506.1:c.1615A>G	NM_001136506.2:c.1618A>G
BT-20	chr11	62848487	A	C	SLC22A24	p.Y501X	0	0	89	19	100	NM_001136506.1:c.1503T>G	NM_001136506.2:c.1503T>G
BT-20	chr11	62863518	A	G	SLC22A24	p.S339P	6	5	17	9	70.2703	NM_001136506.1:c.1015T>C	NM_001136506.2:c.1015T>C
BT-20	chr11	62886319	G	C	SLC22A24	p.L153V	0	0	36	29	100	NM_001136506.1:c.830+65C>G	NM_001136506.2:c.830+65C>G
BT-20	chr11	62886800	G	C	SLC22A24, SLC22A24	p.R26G, p.R172G	23	33	7	26	37.0787	NM_001136506.1:c.514C>G	NM_001136506.2:c.514C>G
BT-20	chr11	62911079	G	C	SLC22A24	p.T58S	0	0	93	107	100	NM_001136506.1:c.173C>G	NM_001136506.2:c.173C>G
BT-20	chr11	63057925	G	A	SLC22A10, SLC22A10	p.W96X, p.W44X	0	0	13	50	100	NM_001039752.3:c.288G>A	XM_005273986.1:c.288G>A	XR_247202.1:n.534G>A	XR_247203.1:n.298G>A	XR_247204.1:n.534G>A
BT-20	chr11	63072184	C	T	SLC22A10	p.T474M	37	51	39	65	54.1667	NM_001039752.3:c.1421C>T	XM_005273986.1:c.1070+5083C>T	XR_247202.1:n.1528C>T	XR_247203.1:n.1292C>T	XR_247204.1:n.1204C>T
BT-20	chr11	63072310	C	T	SLC22A10	p.P516L	1	0	109	264	99.7326	NM_001039752.3:c.1547C>T	XM_005273986.1:c.1070+5209C>T	XR_247202.1:n.1654C>T	XR_247203.1:n.1418C>T	XR_247204.1:n.1330C>T
BT-20	chr11	63176187	A	G	SLC22A9	p.I479M	34	43	49	49	56	NM_080866.2:c.1437A>G	XM_005273736.1:c.1437A>G
BT-20	chr11	63487386	T	C	RTN3, RTN3, RTN3	p.V452A, p.V471A, p.V359A	4	3	83	140	96.9565	NM_001265589.1:c.1412T>C	NM_001265590.1:c.1076T>C	NM_001265591.1:c.143-30077T>C	NM_006054.2:c.143-30077T>C	NM_006054.3:c.143-30077T>C	NM_201428.1:c.1355T>C	NM_201428.2:c.1355T>C	NM_201429.1:c.199+15007T>C	NM_201429.2:c.199+15007T>C	NM_201430.1:c.143-30077T>C	NM_201430.2:c.143-30077T>C	NR_049750.1:n.330-30077T>C	NR_049751.1:n.330-30077T>C
BT-20	chr11	63679369	T	C	RCOR2	p.T514A	0	9	12	36	84.2105	NM_173587.2:c.1540A>G	NM_173587.3:c.1540A>G	XM_005273932.1:c.1310A>G	XM_005273933.1:c.1324A>G	XM_002343092.1:c.-2654A>G	NM_001039468.1:c.*2620T>C	NM_001039469.1:c.*2660T>C	NM_001039469.2:c.*2660T>C	NM_001163296.1:c.*2660T>C	NM_001163297.1:c.*2660T>C	NM_004954.3:c.*2620T>C	NM_004954.4:c.*2660T>C	NM_017490.2:c.*2620T>C	NM_017490.3:c.*2660T>C	XM_005273813.1:c.*2660T>C	XM_005273814.1:c.*2660T>C	XM_005273815.1:c.*2660T>C	XR_247188.1:n.*877T>C	XR_247189.1:n.*877T>C
BT-20	chr11	63997329	A	G	NUDT22, NUDT22, NUDT22	p.Q260R, p.Q227R, p.Q260R	0	0	22	18	100	NM_005528.3:c.-886A>G	XM_005273965.1:c.-886A>G	XM_005273966.1:c.-886A>G	NM_001128612.1:c.779A>G	NM_001128612.2:c.779A>G	NM_001128613.1:c.680A>G	NM_001128613.2:c.680A>G	NM_001271831.1:c.680A>G	NM_032344.2:c.779A>G	NM_032344.3:c.779A>G	XM_005274351.1:c.800A>G	XM_005274352.1:c.701A>G	XM_005274353.1:c.*362A>G	NM_001033678.2:c.-3817T>C	NM_001033678.3:c.-3817T>C	NM_001160389.1:c.-3817T>C	NM_001160390.1:c.-3805T>C	NM_001160392.1:c.-3817T>C	NM_001160393.1:c.-3997T>C	NM_031472.2:c.-3880T>C	NM_031472.3:c.-3880T>C	XM_005274345.1:c.-3817T>C	XM_005274344.1:c.-3769T>C	XM_005274346.1:c.-3769T>C	XM_005274347.1:c.-3880T>C	XR_132897.1:n.740+729T>C	NM_001243733.1:c.-4977A>G	NM_003377.3:c.-4977A>G	NM_003377.4:c.-4977A>G
BT-20	chr11	63997338	T	C	NUDT22, NUDT22, NUDT22	p.L263P, p.L230P, p.L263P	0	0	21	20	100	NM_005528.3:c.-877T>C	XM_005273965.1:c.-877T>C	XM_005273966.1:c.-877T>C	NM_001128612.1:c.788T>C	NM_001128612.2:c.788T>C	NM_001128613.1:c.689T>C	NM_001128613.2:c.689T>C	NM_001271831.1:c.689T>C	NM_032344.2:c.788T>C	NM_032344.3:c.788T>C	XM_005274351.1:c.809T>C	XM_005274352.1:c.710T>C	XM_005274353.1:c.*371T>C	NM_001033678.2:c.-3826A>G	NM_001033678.3:c.-3826A>G	NM_001160389.1:c.-3826A>G	NM_001160390.1:c.-3814A>G	NM_001160392.1:c.-3826A>G	NM_001160393.1:c.-4006A>G	NM_031472.2:c.-3889A>G	NM_031472.3:c.-3889A>G	XM_005274345.1:c.-3826A>G	XM_005274344.1:c.-3778A>G	XM_005274346.1:c.-3778A>G	XM_005274347.1:c.-3889A>G	XR_132897.1:n.740+720A>G	NM_001243733.1:c.-4968T>C	NM_003377.3:c.-4968T>C	NM_003377.4:c.-4968T>C
BT-20	chr11	64031241	C	T	PLCB3, PLCB3, PLCB3	p.S845L, p.S845L, p.S778L	12	12	6	8	36.8421	NM_000932.1:c.2534C>T	NM_000932.2:c.2534C>T	NM_001184883.1:c.2333C>T	XM_005274052.1:c.2534C>T
BT-20	chr11	64066859	G	A	KCNK4, KCNK4	p.G166S, p.G166S	0	0	9	4	100	NM_033310.2:c.843G>A	XM_005274027.1:c.921G>A	XM_005274028.1:c.843G>A	XM_005274029.1:c.496G>A	NM_001039496.1:c.-1024G>A
BT-20	chr11	64085785	A	G	PRDX5, PRDX5, PRDX5	p.Y33C, p.Y33C, p.Y33C	0	0	15	40	100	NM_016404.1:c.-787T>C	XM_005274047.1:c.-787T>C	NM_012094.3:c.98A>G	NM_012094.4:c.98A>G	NM_181651.1:c.98A>G	NM_181651.2:c.98A>G	NM_181652.1:c.98A>G	NM_181652.2:c.98A>G	XM_005273882.1:c.344A>G	NM_004451.3:c.*2347A>G	XM_005273817.1:c.*2347A>G	XM_005273818.1:c.*2347A>G
BT-20	chr11	64109118	T	G	CCDC88B, CCDC88B	p.D193E, p.D190E	41	21	38	13	45.1327	NM_032251.4:c.579T>G	NM_032251.5:c.579T>G
BT-20	chr11	64111928	T	C	CCDC88B, CCDC88B, CCDC88B	p.W288R, p.W639R, p.W636R	32	8	25	4	42.029	NM_032251.4:c.1915T>C	NM_032251.5:c.1915T>C
BT-20	chr11	64124622	G	A	CCDC88B, CCDC88B	p.G601R, p.G112R	14	25	15	16	44.2857	NM_032251.4:c.*56G>A	NM_032251.5:c.*56G>A	NM_001006944.1:c.-2086G>A	NM_003942.2:c.-2086G>A	XM_005274379.1:c.-2086G>A	XM_005274380.1:c.-2086G>A	XM_005274381.1:c.-2229G>A	XM_005274382.1:c.-2086G>A
BT-20	chr11	64507680	A	C	RASGRP2	p.S11R	0	0	97	3	100	NM_001098670.1:c.372-45T>G	NM_001098671.1:c.372-45T>G	NM_153819.1:c.372-45T>G	XM_005273707.1:c.687-45T>G	XM_005273708.1:c.372-45T>G
BT-20	chr11	64572018	T	C	MEN1, MEN1, MEN1, MEN1, MEN1, MEN1, MEN1, MEN1	p.T546A, p.T546A, p.T546A, p.T506A, p.T546A, p.T541A, p.T546A, p.T546A	0	0	10	16	100	NM_004579.2:c.-1397A>G	NM_004579.3:c.-1397A>G	XM_005274142.1:c.-1397A>G	XM_005274143.1:c.-1397A>G	XM_005274144.1:c.-1397A>G	NM_000244.3:c.1636A>G	NM_130799.2:c.1621A>G	NM_130800.2:c.1636A>G	NM_130801.2:c.1636A>G	NM_130802.2:c.1636A>G	NM_130803.2:c.1636A>G	NM_130804.2:c.1636A>G	XM_005274001.1:c.1621A>G	XM_005274002.1:c.1621A>G	XM_005274003.1:c.1621A>G	XM_005274004.1:c.1516A>G
BT-20	chr11	64597506	T	C	CDC42BPG	p.Q1135R	18	60	10	58	46.5753	NM_017525.2:c.3404A>G
BT-20	chr11	64677293	G	C	ATG2A	p.P656R	6	5	99	28	92.029	NM_015104.1:c.1967C>G	NM_015104.2:c.1967C>G	XM_005273849.1:c.1967C>G	XM_005273850.1:c.1967C>G	XM_005273851.1:c.1772C>G
BT-20	chr11	64855986	A	G	LOC100130348	p.V87A	8	43	21	48	57.5	NM_006782.3:c.*400A>G	XM_001716057.2:c.411T>C	XM_001716057.3:c.260T>C	NM_001242631.1:c.260T>C	XM_005273703.1:c.292T>C	NM_080668.3:c.-4536T>C	XM_005273733.1:c.-4536T>C	XM_005273734.1:c.-4536T>C	XM_005273735.1:c.-4536T>C
BT-20	chr11	64882789	C	T	TM7SF2, TM7SF2, TM7SF2	p.T320I, p.T299I, p.T183I	23	38	31	34	51.5873	NM_014205.2:c.*1125G>A	NM_013265.2:c.*3730C>T	NM_013265.3:c.*3730C>T	NR_073519.1:n.*3457C>T	NM_001277233.1:c.893-159C>T	NM_003273.2:c.896C>T	NM_003273.3:c.896C>T	NR_102367.1:n.1003C>T	XM_001716064.2:c.-3622G>A
BT-20	chr11	64898272	C	T	SYVN1, SYVN1, SYVN1	p.R322Q, p.R271Q, p.R322Q	40	2	45	2	52.809	NM_032431.2:c.965G>A	NM_172230.2:c.965G>A	XM_005274354.1:c.812G>A	NM_004927.2:c.*4928C>T	NM_004927.3:c.*4928C>T	NR_037567.1:n.*3431C>T	NR_037568.1:n.*3431C>T
BT-20	chr11	64972286	G	C	CAPN1, CAPN1, CAPN1, CAPN1	p.R433P, p.R433P, p.R174P, p.R433P	9	20	11	22	53.2258	NM_001198868.1:c.1298G>C	NM_001198869.1:c.1298G>C	NM_001198870.1:c.1136G>C	NM_005186.2:c.1298G>C	NM_005186.3:c.1298G>C	NR_040008.1:n.1410G>C
BT-20	chr11	64981587	G	A	SLC22A20	p.E82K	26	12	27	25	57.7778	NM_001004326.2:c.244G>A	NM_001004326.3:c.238G>A	NM_001004326.4:c.244G>A	NR_033396.1:n.277G>A	XM_005274009.1:c.244G>A	XM_005274010.1:c.-407G>A	NM_001198868.1:c.*2830G>A	NM_001198869.1:c.*2830G>A	NM_001198870.1:c.*2830G>A	NM_005186.2:c.*2830G>A	NM_005186.3:c.*2830G>A	NR_040008.1:n.*2110G>A
BT-20	chr11	64981853	G	T	SLC22A20	p.M146I	36	25	24	21	42.4528	NM_001004326.2:c.438G>T	NM_001004326.3:c.432G>T	NM_001004326.4:c.438G>T	NR_033396.1:n.471G>T	XM_005274009.1:c.438G>T	XM_005274010.1:c.-213G>T	NM_001198868.1:c.*3096G>T	NM_001198869.1:c.*3096G>T	NM_001198870.1:c.*3096G>T	NM_005186.2:c.*3096G>T	NM_005186.3:c.*3096G>T	NR_040008.1:n.*2376G>T
BT-20	chr11	64990041	G	C	SLC22A20, SLC22A20	p.E86Q, p.G246A	15	0	15	41	78.8732	NM_001004326.2:c.737G>C	NM_001004326.3:c.901G>C	NM_001004326.4:c.737G>C	NR_033396.1:n.939G>C	XM_005274009.1:c.737G>C	XM_005274010.1:c.256G>C
BT-20	chr11	65064690	G	A	POLA2, POLA2	p.G583R, p.G280R	2	3	5	2	58.3333	NM_002689.2:c.1747G>A
BT-20	chr11	65124408	A	G	TIGD3, TIGD3	p.T377A, p.T377A	3	2	11	4	75	NM_006268.3:c.*5178A>G	NM_006268.4:c.*5178A>G	XM_005274149.1:c.*5178A>G	XM_005274150.1:c.*5178A>G	NM_145719.2:c.1129A>G
BT-20	chr11	65144075	T	C	SLC25A45, SLC25A45, SLC25A45, SLC25A45, SLC25A45	p.M182V, p.M182V, p.M224V, p.M200V, p.M162V	0	0	54	74	100	NM_001077241.1:c.544A>G	NM_001278250.1:c.598A>G	NM_001278251.1:c.544A>G	NM_182556.2:c.670A>G	XM_005273921.1:c.484A>G	XM_005273922.1:c.*706A>G
BT-20	chr11	65144444	A	T	SLC25A45, SLC25A45, SLC25A45, SLC25A45, SLC25A45	p.V106E, p.V106E, p.V148E, p.V124E, p.V86E	0	11	0	10	47.619	NM_001077241.1:c.317T>A	NM_001278250.1:c.371T>A	NM_001278251.1:c.317T>A	NM_182556.2:c.443T>A	XM_005273921.1:c.257T>A	XM_005273922.1:c.*337T>A
BT-20	chr11	65319751	G	A	LTBP3, LTBP3, LTBP3, LTBP3, LTBP3	p.A438V, p.A139V, p.A349V, p.A321V, p.A438V	0	7	0	11	61.1111	NM_001130144.1:c.1313C>T	NM_001130144.2:c.1313C>T	NM_001164266.1:c.962C>T	NM_021070.3:c.1313C>T	NM_021070.4:c.1313C>T	XM_005273995.1:c.962C>T	XM_005273996.1:c.458C>T
BT-20	chr11	65347636	G	C	EHBP1L1	p.V133L	0	0	88	26	100	NM_001099409.1:c.397G>C	XM_005273866.1:c.397G>C	XM_005273867.1:c.397G>C	XM_005273868.1:c.397G>C	XM_005273869.1:c.397G>C	XM_005273870.1:c.397G>C
BT-20	chr11	65349756	T	G	EHBP1L1	p.V538G	7	0	6	2	53.3333	NM_001099409.1:c.1613T>G	XM_005273866.1:c.1613T>G	XM_005273867.1:c.1329+320T>G	XM_005273868.1:c.1329+320T>G	XM_005273869.1:c.855+959T>G	XM_005273870.1:c.855+959T>G
BT-20	chr11	65349849	A	T	EHBP1L1	p.D569V	0	0	6	1	100	NM_001099409.1:c.1706A>T	XM_005273866.1:c.1706A>T	XM_005273867.1:c.1329+413A>T	XM_005273868.1:c.1329+413A>T	XM_005273869.1:c.855+1052A>T	XM_005273870.1:c.855+1052A>T
BT-20	chr11	65385606	A	G	PCNXL3	p.Q258R	0	0	16	20	100	NM_002419.3:c.-4379T>C	NM_032223.2:c.773A>G	XM_005273987.1:c.773A>G	XM_005273988.1:c.773A>G	XM_005273989.1:c.-1509A>G	XM_005273990.1:c.773A>G
BT-20	chr11	65386206	C	G	PCNXL3	p.S458C	36	11	17	13	38.961	NM_002419.3:c.-4979G>C	NM_032223.2:c.1373C>G	XM_005273987.1:c.1373C>G	XM_005273988.1:c.1373C>G	XM_005273989.1:c.-909C>G	XM_005273990.1:c.1373C>G
BT-20	chr11	65408937	C	T	SIPA1, SIPA1, SIPA1	p.S182F, p.S182F, p.S182F	23	43	29	82	62.7119	NM_032223.2:c.*4488C>T	XM_005273987.1:c.*4488C>T	XM_005273988.1:c.*4488C>T	XM_005273989.1:c.*4488C>T	NM_006747.3:c.545C>T	NM_153253.29:c.545C>T	XM_005274189.1:c.545C>T	XM_005274190.1:c.545C>T	XR_247210.1:n.620C>T
BT-20	chr11	65547333	G	A	DKFZp761E198	p.L154F	14	19	23	22	57.6923	NM_138368.3:c.460C>T	NM_138368.4:c.631C>T
BT-20	chr11	65547455	C	A	DKFZp761E198	p.G113V	10	36	32	29	57.0093	NM_138368.3:c.338G>T	NM_138368.4:c.509G>T
BT-20	chr11	65628334	G	A	MUS81	p.R37H	0	3	1	33	91.8919	NM_025128.4:c.110G>A	XM_005274307.1:c.110G>A	XR_247212.1:n.459G>A	NM_005507.2:c.-2764C>T
BT-20	chr11	65629934	G	C	MUS81	p.R180P	0	0	25	17	100	NM_025128.4:c.539G>C	XM_005274307.1:c.539G>C	XR_247212.1:n.888G>C	NM_016938.3:c.*4455C>G	NM_016938.4:c.*4455C>G	NR_037718.1:n.*3978C>G	NM_005507.2:c.-4364C>G
BT-20	chr11	65636053	T	C	EFEMP2	p.I259V	0	0	0	14	100	NM_025128.4:c.*2530T>C	XM_005274307.1:c.*2530T>C	XR_247212.1:n.*2425T>C	NM_016938.3:c.775A>G	NM_016938.4:c.775A>G	NR_037718.1:n.1034A>G
BT-20	chr11	65649774	A	G	CTSW	p.S139G	0	0	62	28	100	NM_004214.4:c.*1671T>C	NM_198897.1:c.*1671T>C	XM_005274391.1:c.*1671T>C	XM_005274392.1:c.*1671T>C	NM_001335.3:c.415A>G
BT-20	chr11	65685225	T	C	C11orf68, C11orf68	p.Q196R, p.Q195R	0	0	20	3	100	NM_001135635.1:c.587A>G	NM_031450.3:c.584A>G	NM_006442.2:c.-1748T>C	NM_006442.3:c.-1748T>C
BT-20	chr11	65788072	C	T	CATSPER1	p.V652I	0	0	36	21	100	XM_005274422.1:c.-4977C>T	NM_053054.3:c.1954G>A	XM_005273755.1:c.1561G>A	XR_247185.1:n.2057G>A	XR_247186.1:n.2030+210G>A
BT-20	chr11	66033430	C	T	KLC2, KLC2, KLC2, KLC2, KLC2, KLC2, KLC2	p.P440S, p.P517S, p.P517S, p.P517S, p.P517S, p.P378S, p.P440S	15	5	9	4	39.3939	NM_001134774.1:c.1318C>T	NM_001134775.1:c.1549C>T	NM_001134776.1:c.1549C>T	NM_022822.2:c.1549C>T	XM_005274182.1:c.1549C>T	XM_005274183.1:c.1549C>T	XM_005274184.1:c.1549C>T	XM_005274185.1:c.1318C>T	NM_030981.2:c.-2721C>T	XM_005274321.1:c.-2721C>T
BT-20	chr11	66105194	G	A	BRMS1	p.A273V	40	60	60	57	53.9171	NM_004292.2:c.-1321C>T	XM_005274410.1:c.-1455C>T	NM_001024957.1:c.818C>T	NM_015399.3:c.*159C>T	XM_005273883.1:c.*770C>T
BT-20	chr11	66107674	A	G	BRMS1	p.M30T	0	0	14	78	100	NM_004292.2:c.-3801T>C	XM_005274410.1:c.-3935T>C	NM_001024957.1:c.546T>C	NM_015399.3:c.546T>C	XM_005273883.1:c.546T>C
BT-20	chr11	66254085	G	T	DPP3, DPP3, DPP3	p.Q145H, p.Q145H, p.Q134H	2	0	68	13	97.5904	NM_001256670.1:c.345G>T	NM_005700.3:c.435G>T	NM_005700.4:c.435G>T	NM_130443.2:c.435G>T	NM_130443.3:c.435G>T	XM_005273706.1:c.495G>T
BT-20	chr11	66272142	A	G	DPP3	p.Q14R	0	0	15	6	100	NM_001256670.1:c.1848A>G	NM_005700.3:c.1938A>G	NM_005700.4:c.1938A>G	NM_130443.2:c.1938A>G	NM_130443.3:c.1938A>G	XM_005273706.1:c.1939-4408A>G
BT-20	chr11	66313203	T	C	ZDHHC24, ZDHHC24	p.Q91R, p.Q91R	0	0	10	17	100	NM_001104.1:c.-1206T>C	NR_047663.1:n.-1109T>C	NM_207340.1:c.272A>G	XM_005273872.1:c.272A>G	XM_005273873.1:c.272A>G	XM_005273874.1:c.272A>G
BT-20	chr11	66328741	A	C	ACTN3	p.E53A	0	0	93	133	100	NM_001104.1:c.1904A>C	NR_047663.1:n.2001A>C	NM_003793.3:c.*2663T>G
BT-20	chr11	66329732	A	G	ACTN3	p.Q194R	0	0	151	264	100	NM_001104.1:c.2327A>G	NR_047663.1:n.2424A>G	NM_003793.3:c.*1672T>C
BT-20	chr11	66472274	T	C	SPTBN2	p.S825G	0	0	32	53	100	NM_006946.2:c.2473A>G	XM_005274192.1:c.2473A>G	XM_005274193.1:c.2473A>G
BT-20	chr11	66631345	T	G	PC, PC, PC	p.D423A, p.D423A, p.D423A	5	31	0	13	26.5306	NM_000920.3:c.1268A>C	NM_001040716.1:c.1268A>C	NM_022172.2:c.1268A>C	XM_005274030.1:c.1268A>C	XM_005274031.1:c.1268A>C	XM_005274032.1:c.1268A>C	NM_024036.4:c.*3679T>G	XM_005274239.1:c.*3679T>G
BT-20	chr11	66837965	T	C	RHOD	p.C134R	0	0	5	13	100	XM_005274425.1:c.*2723A>G	NM_014578.3:c.400T>C	XM_005273963.1:c.202T>C
BT-20	chr11	67160961	A	G	RAD9A	p.M1V	14	62	44	67	59.3583	NM_001243224.1:c.1A>G	NM_004584.2:c.235-6A>G	NR_024469.1:n.*1803A>G	NM_001008709.1:c.*5045T>C	NM_002708.3:c.*5045T>C	NM_206873.1:c.*5045T>C
BT-20	chr11	67200812	C	T	RPS6KB2	p.P267L	13	20	9	14	41.0714	NM_001018070.1:c.*5035G>A	NM_001018070.2:c.*5035G>A	NM_020441.2:c.*5035G>A	XM_005274117.1:c.*5035G>A	NM_005608.2:c.*2392G>A	NM_003952.2:c.800C>T	XM_005274164.1:c.509C>T	XM_005274165.1:c.200C>T	XR_247207.1:n.830C>T	XR_247208.1:n.761C>T
BT-20	chr11	67288594	C	T	CABP2, CABP2	p.R94Q, p.R100Q	5	4	72	105	95.1613	NM_016366.2:c.281G>A	NM_031204.2:c.110G>A	XM_005274046.1:c.299G>A
BT-20	chr11	67430762	T	C	ALDH3B2, ALDH3B2	p.H361R, p.H361R	0	0	32	6	100	NM_000695.3:c.1082A>G	NM_001031615.1:c.1082A>G
BT-20	chr11	67433869	C	T	ALDH3B2, ALDH3B2, ALDH3B2	p.S52N, p.S52N, p.S52N	1	0	16	1	94.4444	NM_000695.3:c.155G>A	NM_001031615.1:c.155G>A
BT-20	chr11	67809268	C	T	TCIRG1, TCIRG1, TCIRG1	p.R56W, p.R56W, p.R56W	10	21	4	25	48.3333	NM_006019.2:c.166C>T	NM_006019.3:c.166C>T	NM_006053.2:c.-1715C>T	NM_006053.3:c.-1715C>T	XM_005273709.1:c.166C>T	XM_005273710.1:c.166C>T
BT-20	chr11	67957518	A	T	SUV420H1, SUV420H1, SUV420H1	p.I9N, p.I9N, p.I9N	0	0	10	58	100	NM_016028.4:c.26T>A	NM_017635.3:c.26T>A	XM_005274035.1:c.26T>A	XM_005274036.1:c.26T>A	XM_005274038.1:c.26T>A
BT-20	chr11	68030173	C	A	C11orf24	p.G97V	14	53	16	43	46.8254	NM_022338.3:c.290G>T	XM_005274053.1:c.290G>T	XM_005274054.1:c.264+26G>T
BT-20	chr11	68678962	T	C	IGHMBP2	p.L201S	7	8	7	7	48.2759	NM_002180.2:c.602T>C	XM_005273974.1:c.-410T>C	XM_005273976.1:c.602T>C	XM_005273977.1:c.602T>C	XR_247198.1:n.704T>C
BT-20	chr11	68705674	C	A	IGHMBP2, IGHMBP2	p.T879K, p.T503K	3	5	10	0	55.5556	NM_002180.2:c.2636C>A	XM_005273974.1:c.1625C>A	XM_005273975.1:c.1508C>A	XR_247198.1:n.*4808C>A
BT-20	chr11	68840160	A	G	TPCN2, TPCN2, TPCN2	p.K376R, p.K376R, p.K291R	0	1	17	59	98.7013	NM_139075.3:c.1127A>G	XM_005273824.1:c.1124A>G	XM_005273825.1:c.1061+669A>G	XM_005273826.1:c.872A>G	XM_005273827.1:c.1127A>G	XM_005273828.1:c.1127A>G	XM_005273829.1:c.1127A>G	XM_005273830.1:c.434A>G	XM_005273831.1:c.434A>G	XM_005273832.1:c.404A>G	XR_247191.1:n.1228A>G	XR_247192.1:n.1162+669A>G
BT-20	chr11	68851414	T	C	TPCN2	p.L564P	0	0	23	10	100	NR_036122.1:n.*688T>C	NM_139075.3:c.1691T>C	XM_005273824.1:c.1688T>C	XM_005273825.1:c.1472T>C	XM_005273826.1:c.1436T>C	XM_005273827.1:c.1641T>C	XM_005273828.1:c.1691T>C	XM_005273829.1:c.1540-3166T>C	XM_005273830.1:c.998T>C	XM_005273831.1:c.998T>C	XM_005273832.1:c.968T>C	XR_247191.1:n.1742T>C	XR_247192.1:n.1623T>C
BT-20	chr11	71169547	G	C	NADSYN1	p.V74L	0	1	79	71	99.3377	NM_018161.4:c.220G>C
BT-20	chr11	71184678	A	C	NADSYN1	p.Q204H	1	1	47	32	97.5309	NM_018161.4:c.612A>C	XM_005274080.1:c.-3789A>C
BT-20	chr11	71850130	C	T	FOLR3	p.R98C	28	21	25	27	51.4851	NM_000804.2:c.292C>T
BT-20	chr11	72406798	C	T	ARAP1, ARAP1, ARAP1, ARAP1, ARAP1, ARAP1	p.E884K, p.E1129K, p.E884K, p.E1129K, p.E889K, p.E823K	11	31	21	26	52.809	XR_110891.1:n.-4721C>T	NM_001040118.2:c.3385G>A	NM_001135190.1:c.2467G>A	NM_015242.4:c.2650G>A	XM_005273748.1:c.3385G>A	XM_005273749.1:c.3385G>A	XM_005273750.1:c.3385G>A	XM_005273751.1:c.3385G>A	XM_005273752.1:c.3202G>A	XM_005273753.1:c.3202G>A	XM_005273754.1:c.2650G>A	XR_110891.2:n.-4721C>T
BT-20	chr11	72408055	G	C	ARAP1, ARAP1, ARAP1, ARAP1, ARAP1, ARAP1	p.Q802E, p.Q1047E, p.Q802E, p.Q1047E, p.Q807E, p.Q741E	27	42	11	8	21.5909	XR_110891.1:n.-3464G>C	NM_001040118.2:c.3139C>G	NM_001135190.1:c.2221C>G	NM_015242.4:c.2404C>G	XM_005273748.1:c.3139C>G	XM_005273749.1:c.3139C>G	XM_005273750.1:c.3139C>G	XM_005273751.1:c.3139C>G	XM_005273752.1:c.2956C>G	XM_005273753.1:c.2956C>G	XM_005273754.1:c.2404C>G	XR_110891.2:n.-3464G>C
BT-20	chr11	72414053	G	C	ARAP1, ARAP1, ARAP1, ARAP1, ARAP1, ARAP1	p.I443M, p.I688M, p.I443M, p.I688M, p.I448M, p.I382M	9	0	5	0	35.7143	XR_110891.1:n.81-856G>C	NM_001040118.2:c.2064C>G	NM_001135190.1:c.1146C>G	NM_015242.4:c.1329C>G	XM_005273748.1:c.2064C>G	XM_005273749.1:c.2064C>G	XM_005273750.1:c.2064C>G	XM_005273751.1:c.2064C>G	XM_005273752.1:c.1881C>G	XM_005273753.1:c.1881C>G	XM_005273754.1:c.1329C>G	XR_110891.2:n.81-856G>C
BT-20	chr11	72945341	C	T	P2RY2, P2RY2, P2RY2, P2RY2	p.P46L, p.P46L, p.P46L, p.P46L	2	5	18	45	90	NM_002564.2:c.137C>T	NM_002564.3:c.137C>T	NM_176071.1:c.137C>T	NM_176071.2:c.137C>T	NM_176072.1:c.137C>T	NM_176072.2:c.137C>T	XM_005274019.1:c.137C>T	XM_005274020.1:c.137C>T	XM_005274021.1:c.137C>T
BT-20	chr11	73689104	G	A	UCP2	p.A55V	66	61	73	68	52.6119	XM_002343117.1:c.-3567G>A	NM_003355.2:c.164C>T
BT-20	chr11	74053547	C	T	PGM2L1	p.V531I	50	54	38	64	49.5146	NM_173582.3:c.1591G>A
BT-20	chr11	74204591	G	A	LIPT2	p.A53V	2	0	3	0	60	XM_002343118.1:c.-685G>A	XR_132892.1:n.107G>A	NM_001144869.1:c.158C>T
BT-20	chr11	74883577	G	A	SLCO2B1, SLCO2B1, SLCO2B1, SLCO2B1, SLCO2B1, SLCO2B1	p.R168Q, p.R57Q, p.R196Q, p.R85Q, p.R312Q, p.R290Q	24	47	20	32	42.2764	NM_001145211.1:c.869G>A	NM_001145211.2:c.869G>A	NM_001145212.1:c.503G>A	NM_001145212.2:c.503G>A	NM_007256.3:c.935G>A	NM_007256.4:c.935G>A	XM_005273732.1:c.587G>A
BT-20	chr11	74904362	T	C	SLCO2B1, SLCO2B1, SLCO2B1, SLCO2B1, SLCO2B1, SLCO2B1	p.I248T, p.I137T, p.I276T, p.I165T, p.I392T, p.I370T	0	0	1	13	100	NM_001145211.1:c.1109T>C	NM_001145211.2:c.1109T>C	NM_001145212.1:c.743T>C	NM_001145212.2:c.743T>C	NM_007256.3:c.1175T>C	NM_007256.4:c.1175T>C	XM_005273732.1:c.827T>C
BT-20	chr11	75152243	C	T	GDPD5, GDPD5, GDPD5, GDPD5, GDPD5	p.A342T, p.A480T, p.A235T, p.A480T, p.A361T	24	26	15	31	47.9167	NM_030792.6:c.1438G>A	XM_005274313.1:c.1438G>A	XM_005274314.1:c.1438G>A	XM_005274315.1:c.1438G>A	XM_005274316.1:c.1438G>A	XM_005274317.1:c.1438G>A	XM_005274318.1:c.703G>A	XM_005274319.1:c.703G>A
BT-20	chr11	76507692	T	A	TSKU, TSKU	p.D344E, p.D344E	2	30	1	41	56.7568	NM_001258210.1:c.1032T>A	NM_015516.3:c.1032T>A	XM_005273892.1:c.1074T>A
BT-20	chr11	76637651	G	A	ACER3, ACER3, ACER3	p.V10I, p.V52I, p.V10I	121	147	74	51	31.8066	NM_018367.5:c.154G>A	XM_005274086.1:c.104-32372G>A	XM_005274087.1:c.28G>A	XM_005274088.1:c.28G>A	XM_005274089.1:c.-203G>A	XM_005274090.1:c.-79G>A	XM_005274091.1:c.-203G>A	XM_005274092.1:c.154G>A
BT-20	chr11	76813961	C	T	OMP	p.R26W	62	59	33	22	31.25	NM_004055.4:c.297+9102C>T	XM_005274206.1:c.417+9102C>T	XM_005274207.1:c.417+9102C>T	NM_006189.1:c.76C>T
BT-20	chr11	76919478	C	A	MYO7A, MYO7A	p.L1916I, p.L1954I	121	96	73	51	36.3636	NM_000260.3:c.5860C>A	NM_001127180.1:c.5746C>A	XM_005274011.1:c.5866C>A	XM_005274012.1:c.5743C>A
BT-20	chr11	76954812	T	C	GDPD4	p.I390V	48	30	101	54	66.5236	NM_182833.1:c.1168A>G	XM_005273837.1:c.1168A>G
BT-20	chr11	77790655	G	C	NDUFC2-KCTD14, NDUFC2, NDUFC2-KCTD14, NDUFC2, NDUFC2-KCTD14, NDUFC2	p.L46V, p.L46V, p.L46V, p.L46V, p.L46V, p.L46V	5	11	28	22	75.7576	NM_001203260.1:c.136C>G	NM_001203261.1:c.136C>G	NM_001203262.1:c.136C>G	NM_001204054.1:c.136C>G	NM_001204055.1:c.136C>G	NM_004549.4:c.136C>G	NM_004549.5:c.136C>G
BT-20	chr11	77825320	T	C	ALG8, ALG8	p.N222S, p.N222S	25	12	48	40	70.4	NM_001007027.2:c.665A>G	NM_024079.4:c.665A>G	XM_005274247.1:c.638A>G
BT-20	chr11	77921527	G	C	USP35, USP35, USP35, USP35, USP35, USP35	p.A487P, p.A632P, p.A607P, p.A876P, p.A308P, p.A444P	0	0	10	165	100	NM_012296.2:c.*8791C>G	NM_012296.3:c.*8791C>G	NM_080491.1:c.*8791C>G	NM_080491.2:c.*8791C>G	NM_020798.1:c.2626G>C	NM_020798.2:c.2626G>C	XM_005274123.1:c.1819G>C	XM_005274124.1:c.1819G>C
BT-20	chr11	78279790	T	G	NARS2	p.N87T	5	4	132	95	96.1864	NM_001243251.1:c.-422A>C	NM_024678.3:c.260A>C	NM_024678.4:c.260A>C	NM_024678.5:c.260A>C	NR_027479.1:n.155A>C
BT-20	chr11	82996986	A	C	CCDC90B	p.F10L	2	13	10	37	75.8065	NM_021825.3:c.30T>G	XM_005274151.1:c.73+157T>G	XM_005274152.1:c.30T>G	XM_005274153.1:c.-161T>G	XM_005274154.1:c.-481T>G	XM_005274155.1:c.-907T>G	XM_005274156.1:c.-566T>G	XM_005274157.1:c.-594T>G	XM_005274158.1:c.-1020T>G	XM_005274159.1:c.-359T>G	XM_005274160.1:c.-92T>G
BT-20	chr11	85436352	G	A	SYTL2, SYTL2, SYTL2	p.T383M, p.T383M, p.T383M	0	1	203	138	99.7076	NM_001162951.1:c.1459+2587C>T	NM_001162953.1:c.1462+2587C>T	NM_032943.2:c.1459+2587C>T	NM_032943.3:c.1459+2587C>T	NM_206927.1:c.1148C>T	NM_206927.2:c.1148C>T	NM_206928.1:c.1148C>T	NM_206928.2:c.1148C>T	XM_005274063.1:c.1462+2587C>T	XM_005274064.1:c.1459+2587C>T	XM_005274057.1:c.4049C>T	XM_005274058.1:c.4046C>T	XM_005274059.1:c.2258C>T	XM_005274060.1:c.1462+2587C>T	XM_005274061.1:c.1459+2587C>T	XM_005274062.1:c.1381+2587C>T	XM_005274065.1:c.1315+2587C>T	XM_005274066.1:c.1459+2587C>T
BT-20	chr11	85436394	T	C	SYTL2, SYTL2, SYTL2	p.D369G, p.D369G, p.D369G	0	0	178	9	100	NM_001162951.1:c.1459+2545A>G	NM_001162953.1:c.1462+2545A>G	NM_032943.2:c.1459+2545A>G	NM_032943.3:c.1459+2545A>G	NM_206927.1:c.1106A>G	NM_206927.2:c.1106A>G	NM_206928.1:c.1106A>G	NM_206928.2:c.1106A>G	XM_005274063.1:c.1462+2545A>G	XM_005274064.1:c.1459+2545A>G	XM_005274057.1:c.4007A>G	XM_005274058.1:c.4004A>G	XM_005274059.1:c.2216A>G	XM_005274060.1:c.1462+2545A>G	XM_005274061.1:c.1459+2545A>G	XM_005274062.1:c.1381+2545A>G	XM_005274065.1:c.1315+2545A>G	XM_005274066.1:c.1459+2545A>G
BT-20	chr11	85436500	T	C	SYTL2, SYTL2, SYTL2	p.M334V, p.M334V, p.M334V	0	0	118	173	100	NM_001162951.1:c.1459+2439A>G	NM_001162953.1:c.1462+2439A>G	NM_032943.2:c.1459+2439A>G	NM_032943.3:c.1459+2439A>G	NM_206927.1:c.1000A>G	NM_206927.2:c.1000A>G	NM_206928.1:c.1000A>G	NM_206928.2:c.1000A>G	XM_005274063.1:c.1462+2439A>G	XM_005274064.1:c.1459+2439A>G	XM_005274057.1:c.3901A>G	XM_005274058.1:c.3898A>G	XM_005274059.1:c.2110A>G	XM_005274060.1:c.1462+2439A>G	XM_005274061.1:c.1459+2439A>G	XM_005274062.1:c.1381+2439A>G	XM_005274065.1:c.1315+2439A>G	XM_005274066.1:c.1459+2439A>G
BT-20	chr11	85447600	G	C	SYTL2, SYTL2, SYTL2, SYTL2, SYTL2, SYTL2	p.T34S, p.T176S, p.T128S, p.T176S, p.T176S, p.T177S	61	93	41	48	36.6255	NM_001162951.1:c.527C>G	NM_001162953.1:c.530C>G	NM_032943.2:c.527C>G	NM_032943.3:c.527C>G	XM_005274063.1:c.530C>G	XM_005274064.1:c.527C>G	XM_005274057.1:c.530C>G	XM_005274058.1:c.527C>G	XM_005274060.1:c.530C>G	XM_005274061.1:c.527C>G	XM_005274062.1:c.449C>G	XM_005274065.1:c.383C>G	XM_005274066.1:c.527C>G
BT-20	chr11	86111834	C	A	CCDC81, CCDC81, CCDC81, CCDC81	p.T74N, p.T201N, p.T291N, p.T74N	22	100	6	51	31.8436	NM_001156474.1:c.872C>A	NM_021827.3:c.602C>A	NM_021827.4:c.602C>A	XM_005274161.1:c.872C>A	XM_005274162.1:c.5C>A
BT-20	chr11	86123556	A	G	CCDC81, CCDC81, CCDC81, CCDC81	p.Y184C, p.Y359C, p.Y449C, p.Y232C	40	56	25	28	35.5705	NM_001156474.1:c.1346A>G	NM_021827.3:c.1076A>G	NM_021827.4:c.1076A>G	XM_005274161.1:c.1202A>G	XM_005274162.1:c.479A>G
BT-20	chr11	87013438	G	A	TMEM135, TMEM135, TMEM135	p.G196R, p.G79R, p.G218R	1	0	95	112	99.5192	NM_001168724.1:c.586G>A	NM_022918.2:c.652G>A	NM_022918.3:c.652G>A	NR_033149.1:n.820G>A
BT-20	chr11	87032287	G	C	TMEM135, TMEM135, TMEM135	p.G408A, p.G291A, p.G430A	73	67	46	186	62.3656	NM_001168724.1:c.1223G>C	NM_022918.2:c.1289G>C	NM_022918.3:c.1289G>C	NR_033149.1:n.1457G>C
BT-20	chr11	88045583	A	G	CTSC	p.I153T	1	0	134	311	99.7758	NM_001814.4:c.458T>C
BT-20	chr11	88911696	C	A	TYR	p.S192Y	27	71	48	187	70.5706	NM_000372.4:c.575C>A
BT-20	chr11	92531356	A	G	FAT3	p.Q1726R	0	0	23	57	100	NM_001008781.2:c.5177A>G	XM_005273759.1:c.5222A>G
BT-20	chr11	92534442	A	G	FAT3	p.I2755V	1	0	79	5	98.8235	NM_001008781.2:c.8263A>G	XM_005273759.1:c.8308A>G
BT-20	chr11	92590448	A	G	FAT3, FAT3	p.S252G, p.S3812G	0	0	52	31	100	NM_001008781.2:c.11434A>G	XM_005273759.1:c.11479A>G
BT-20	chr11	93129483	G	C	CCDC67, CCDC67, CCDC67	p.E440Q, p.E440Q, p.E440Q	20	66	18	152	66.4062	NM_181645.3:c.1318G>C	XM_005273802.1:c.1318G>C	XM_005273803.1:c.1318G>C
BT-20	chr11	93141580	C	A	CCDC67, CCDC67	p.Q504K, p.Q504K	0	0	101	38	100	NM_181645.3:c.1510C>A	XM_005273802.1:c.1510C>A	XM_005273803.1:c.1510C>A
BT-20	chr11	93408831	G	A	KIAA1731	p.R208Q	1	0	41	62	99.0385	NM_033395.1:c.623G>A	XM_005274365.1:c.623G>A	XM_005274366.1:c.623G>A	XM_005274367.1:c.623G>A	XM_005274368.1:c.623G>A	XM_005274369.1:c.-73G>A
BT-20	chr11	93425159	C	A	KIAA1731	p.A499E	0	0	125	107	100	NM_033395.1:c.1496C>A	XM_005274365.1:c.1496C>A	XM_005274366.1:c.1496C>A	XM_005274367.1:c.1496C>A	XM_005274368.1:c.1496C>A	XM_005274369.1:c.797C>A
BT-20	chr11	93463060	G	A	KIAA1731, KIAA1731, KIAA1731, KIAA1731	p.G544D, p.G398D, p.G2531D, p.G711D	87	101	33	37	27.1318	NR_003032.1:n.*1085C>T	NR_003028.1:n.*619C>T	XM_005274251.1:c.*3480C>T	XM_005274252.1:c.*3502C>T	XM_005274253.1:c.*2260C>T	XM_005274254.1:c.*3487C>T	XM_005274255.1:c.*3227C>T	XM_005274256.1:c.*2000C>T	XM_005274257.1:c.*2022C>T	XM_005274258.1:c.*3610C>T	XM_005274259.1:c.*3853C>T	XM_005274260.1:c.*3838C>T	XM_005274261.1:c.*3036C>T	XM_005274262.1:c.*3394C>T	XM_005274263.1:c.*2351C>T	XM_005274264.1:c.*2830C>T	XM_005274265.1:c.*2815C>T	XM_005274266.1:c.*3358C>T	XM_005274267.1:c.*2123C>T	XM_005274268.1:c.*2599C>T	XM_005274269.1:c.*1588C>T	XM_005274270.1:c.*2393C>T	XM_005274271.1:c.*2378C>T	XM_005274272.1:c.*2563C>T	XM_005274273.1:c.*1328C>T	XM_005274274.1:c.*2357C>T	XM_005274275.1:c.*1151C>T	XM_005274276.1:c.*1557C>T	XM_005274277.1:c.*891C>T	XM_005274278.1:c.*1135C>T	XM_005274279.1:c.*855C>T	XM_005274280.1:c.*906C>T	XM_005274281.1:c.*875C>T	XM_005274282.1:c.*646C>T	XM_005274283.1:c.*842C>T	XM_005274284.1:c.*613C>T	XR_110903.1:n.-1137C>T	NM_033395.1:c.7592G>A
BT-20	chr11	93469892	G	C	TAF1D	p.L221V	61	95	36	38	32.1739	NR_002959.1:n.-3129C>G	NR_002973.1:n.-1490C>G	NM_024116.2:c.661C>G	NM_024116.3:c.661C>G	XM_005274250.1:c.661C>G	XM_005274251.1:c.661C>G	XM_005274252.1:c.661C>G	XM_005274253.1:c.661C>G	XM_005274254.1:c.661C>G	XM_005274255.1:c.661C>G	XM_005274256.1:c.661C>G	XM_005274257.1:c.661C>G	XM_005274258.1:c.661C>G	XM_005274259.1:c.661C>G	XM_005274260.1:c.661C>G	XM_005274261.1:c.661C>G	XM_005274262.1:c.661C>G	XM_005274263.1:c.661C>G	XM_005274264.1:c.661C>G	XM_005274265.1:c.661C>G	XM_005274266.1:c.661C>G	XM_005274267.1:c.661C>G	XM_005274268.1:c.661C>G	XM_005274269.1:c.661C>G	XM_005274270.1:c.661C>G	XM_005274271.1:c.661C>G	XM_005274272.1:c.661C>G	XM_005274273.1:c.661C>G	XM_005274274.1:c.661C>G	XM_005274275.1:c.661C>G	XM_005274276.1:c.661C>G	XM_005274277.1:c.661C>G	XM_005274278.1:c.661C>G	XM_005274279.1:c.661C>G	XM_005274280.1:c.661C>G	XM_005274281.1:c.661C>G	XM_005274282.1:c.661C>G	XM_005274283.1:c.635+338C>G
BT-20	chr11	93797619	A	G	HEPHL1	p.N251D	12	1	75	139	94.2731	NM_001098672.1:c.751A>G
BT-20	chr11	93862493	A	C	PANX1, PANX1	p.Q5H, p.Q5H	6	4	8	1	47.3684	NM_015368.3:c.15A>C	XM_005273862.1:c.15A>C	XM_001725210.2:c.484T>G
BT-20	chr11	94245740	A	G	LOC643037	p.K16E	37	24	16	8	28.2353	NM_001190462.1:c.46A>G	XM_926406.2:c.136A>G
BT-20	chr11	94261255	C	G	LOC643037	p.L86V	51	52	30	27	35.625	NM_001190462.1:c.256C>G	XM_926406.2:c.346C>G
BT-20	chr11	94760132	G	T	KDM4DL	p.V471F	25	53	11	28	33.3333	XM_002343086.1:c.1411G>T	NM_001161630.1:c.1411G>T
BT-20	chr11	94862577	G	T	ENDOD1	p.G446V	99	101	46	34	28.5714	NM_015036.1:c.1337G>T	NM_015036.2:c.1337G>T
BT-20	chr11	101771248	G	A	ANGPTL5	p.R192W	0	0	0	65	100	NM_178127.4:c.574C>T	XM_005271496.1:c.574C>T
BT-20	chr11	102272839	C	A	TMEM123, TMEM123	p.V86F, p.V67F	26	27	38	49	62.1429	NM_052932.2:c.256G>T
BT-20	chr11	102562700	C	T	MMP27	p.D447N	0	0	76	81	100	NM_022122.2:c.1339G>A
BT-20	chr11	102567207	T	A	MMP27	p.E266V	3	1	75	85	97.561	NM_022122.2:c.797A>T
BT-20	chr11	102576375	G	A	MMP27	p.T24M	8	0	220	151	97.8892	NM_022122.2:c.71C>T
BT-20	chr11	102713620	T	C	MMP3	p.K45E	43	41	20	24	34.375	NM_002422.3:c.133A>G
BT-20	chr11	103029516	A	G	DYNC2H1, DYNC2H1	p.K1413R, p.K1413R	0	0	7	11	100	NM_001080463.1:c.4238A>G	NM_001377.2:c.4238A>G
BT-20	chr11	103082590	G	A	DYNC2H1, DYNC2H1	p.R2871Q, p.R2871Q	1	0	58	34	98.9247	NM_001080463.1:c.8612G>A	NM_001377.2:c.8612G>A
BT-20	chr11	104763117	G	A	CASP12, CASP12, CASP12, CASP12, CASP12, CASP12, CASP12, CASP12	p.R125X, p.R125X, p.R41X, p.R125X, p.R125X, p.R28X, p.R125X, p.R41X	0	0	122	53	100	NM_001191016.1:c.373C>T	NR_000035.2:n.629C>T	NR_034061.1:n.629C>T	NR_034063.1:n.629C>T	NR_034064.1:n.629C>T	NR_034065.1:n.629C>T	NR_034066.1:n.377C>T	NR_034067.1:n.629C>T	NR_034068.1:n.377C>T	NR_034070.1:n.724C>T	NR_034071.1:n.724C>T	XM_003118977.1:c.373C>T	XM_003118978.1:c.82C>T	XM_003118979.1:c.373C>T
BT-20	chr11	104768000	G	A	CASP12, CASP12, CASP12, CASP12, CASP12	p.T68I, p.T68I, p.T68I, p.T68I, p.T68I	0	0	72	108	100	NM_001191016.1:c.203C>T	NR_000035.2:n.459C>T	NR_034061.1:n.459C>T	NR_034063.1:n.459C>T	NR_034064.1:n.459C>T	NR_034065.1:n.459C>T	NR_034066.1:n.263+1135C>T	NR_034067.1:n.459C>T	NR_034068.1:n.263+1135C>T	NR_034070.1:n.459C>T	NR_034071.1:n.459C>T	NR_034078.1:n.*4276C>T	NR_034079.1:n.*4276C>T	XM_003118977.1:c.203C>T	XM_003118978.1:c.-184C>T	XM_003118979.1:c.203C>T
BT-20	chr11	104869708	G	C	CASP5, CASP5, CASP5, CASP5, CASP5, CASP5	p.L347V, p.L116V, p.L334V, p.L116V, p.L192V, p.L276V	28	7	41	15	61.5385	NM_001136109.1:c.826C>G	NM_001136110.1:c.574C>G	NM_001136111.1:c.346C>G	NM_001136112.1:c.1039C>G	NM_004347.3:c.1000C>G	NR_024239.1:n.748C>G	NR_036562.1:n.496C>G	XM_005271691.1:c.952C>G
BT-20	chr11	107299631	G	A	CWF19L2	p.H443Y	18	46	39	93	67.3469	NM_152434.2:c.1327C>T
BT-20	chr11	108043988	C	T	NPAT, NPAT	p.V370I, p.V575I	44	67	56	132	62.8763	NM_002519.2:c.1723G>A
BT-20	chr11	108121636	A	C	ATM, ATM	p.K482Q, p.K482Q	16	21	55	42	72.3881	NM_000051.3:c.1444A>C	XM_005271561.1:c.1444A>C	XM_005271562.1:c.1444A>C	XM_005271563.1:c.1444A>C	XM_005271564.1:c.400A>C
BT-20	chr11	108175462	G	A	ATM, ATM, ATM, ATM	p.D505N, p.D210N, p.D1853N, p.D1853N	82	76	117	111	59.0674	NM_000051.3:c.5557G>A	NM_138292.3:c.1513G>A	XM_005271561.1:c.5557G>A	XM_005271562.1:c.5557G>A	XM_005271563.1:c.5557G>A	XM_005271564.1:c.4513G>A	XM_005271416.1:c.*4236C>T
BT-20	chr11	108183167	A	G	ATM, ATM, ATM, ATM, ATM	p.N635S, p.N340S, p.N1983S, p.N97S, p.N1983S	0	0	137	193	100	NM_000051.3:c.5948A>G	NM_138292.3:c.1904A>G	XM_005271561.1:c.5948A>G	XM_005271562.1:c.5948A>G	XM_005271563.1:c.5948A>G	XM_005271564.1:c.4904A>G	XM_005271416.1:c.641-3369T>C
BT-20	chr11	108380335	T	C	EXPH5, EXPH5, EXPH5	p.N1967D, p.N1779D, p.N1811D	3	1	186	174	98.9011	XR_246464.1:n.267-5703T>C	NM_001144763.1:c.5671A>G	NM_001144765.1:c.5335A>G	NM_015065.2:c.5899A>G	XM_005271461.1:c.5878A>G	XM_005271462.1:c.5431A>G	XM_005271463.1:c.5335A>G
BT-20	chr11	108381247	C	T	EXPH5, EXPH5, EXPH5	p.G1663R, p.G1475R, p.G1507R	139	134	89	82	38.5135	XR_246464.1:n.267-4791C>T	NM_001144763.1:c.4759G>A	NM_001144765.1:c.4423G>A	NM_015065.2:c.4987G>A	XM_005271461.1:c.4966G>A	XM_005271462.1:c.4519G>A	XM_005271463.1:c.4423G>A
BT-20	chr11	108384207	C	T	EXPH5, EXPH5, EXPH5	p.S676N, p.S488N, p.S520N	89	102	51	43	32.9825	XR_246464.1:n.267-1831C>T	NM_001144763.1:c.1799G>A	NM_001144765.1:c.1463G>A	NM_015065.2:c.2027G>A	XM_005271461.1:c.2006G>A	XM_005271462.1:c.1559G>A	XM_005271463.1:c.1463G>A
BT-20	chr11	108409784	T	A	EXPH5	p.E137V	89	64	37	42	34.0517	NM_001144763.1:c.182A>T	NM_001144765.1:c.-1167A>T	NM_015065.2:c.410A>T	XM_005271461.1:c.389A>T	XM_005271462.1:c.-1120A>T	XM_005271463.1:c.-1167A>T
BT-20	chr11	108409797	T	A	EXPH5	p.K133X	76	83	47	29	32.3404	NM_001144763.1:c.169A>T	NM_001144765.1:c.-1180A>T	NM_015065.2:c.397A>T	XM_005271461.1:c.376A>T	XM_005271462.1:c.-1133A>T	XM_005271463.1:c.-1180A>T
BT-20	chr11	108464209	T	C	EXPH5	p.R19G	68	68	30	37	33.0049	NM_015065.2:c.55A>G	XM_005271461.1:c.34A>G
BT-20	chr11	111724133	C	T	ALG9, ALG9, ALG9, ALG9, ALG9, ALG9, ALG9	p.V243I, p.V118I, p.V118I, p.V117I, p.V184I, p.V118I, p.V118I	24	12	44	37	69.2308	NM_001077690.1:c.866G>A	NM_001077691.1:c.352G>A	NM_001077692.1:c.352G>A	NM_024740.2:c.866G>A
BT-20	chr11	111749349	A	T	FDXACB1	p.I87N	11	1	18	15	73.3333	NM_022761.2:c.-936A>T	XM_005271646.1:c.-2826A>T	XM_005271647.1:c.-2826A>T	NM_138378.1:c.260T>A	NM_138378.2:c.260T>A	NR_038364.1:n.497+336T>A
BT-20	chr11	112065434	T	C	BCO2, BCO2, BCO2, BCO2, BCO2, BCO2	p.L197P, p.L231P, p.L126P, p.L197P, p.L58P, p.L197P	0	0	134	217	100	NM_001037290.1:c.590T>C	NM_001037290.2:c.590T>C	NM_001256397.1:c.590T>C	NM_001256398.1:c.517+1014T>C	NM_001256400.1:c.377T>C	NM_031938.4:c.692T>C	NM_031938.5:c.692T>C	XM_005271692.1:c.692T>C
BT-20	chr11	112088499	A	C	BCO2, BCO2, BCO2, BCO2, BCO2, BCO2	p.I514L, p.I548L, p.I443L, p.I514L, p.I475L, p.I508L	0	2	88	104	98.9691	NM_001037290.1:c.1540A>C	NM_001037290.2:c.1540A>C	NM_001256397.1:c.1522A>C	NM_001256398.1:c.1423A>C	NM_001256400.1:c.1327A>C	NM_031938.4:c.1642A>C	NM_031938.5:c.1642A>C	XM_005271692.1:c.1513A>C
BT-20	chr11	112123095	A	G	C11orf34	p.S142P	10	9	12	6	48.6486	NM_001145024.1:c.424T>C
BT-20	chr11	112832353	T	C	NCAM1, NCAM1, NCAM1, NCAM1, NCAM1	p.F5L, p.F5L, p.F5L, p.F5L, p.F5L	6	0	24	5	82.8571	XR_246476.1:n.246-155A>G	NM_000615.5:c.20T>C	NM_000615.6:c.20T>C	NM_001076682.2:c.20T>C	NM_001076682.3:c.20T>C	NM_001242607.1:c.20T>C	NM_001242608.1:c.20T>C	NM_181351.3:c.20T>C	NM_181351.4:c.20T>C
BT-20	chr11	113130951	G	T	NCAM1, NCAM1, NCAM1, NCAM1, NCAM1, NCAM1	p.E701D, p.E675D, p.E665D, p.E665D, p.E700D, p.E59D	41	22	67	48	64.6067	NM_000615.5:c.2008G>T	NM_000615.6:c.2008G>T	NM_001076682.2:c.2113G>T	NM_001076682.3:c.2113G>T	NM_001242607.1:c.2116G>T	NM_001242608.1:c.2008G>T	NM_181351.3:c.2038G>T	NM_181351.4:c.2038G>T
BT-20	chr11	113194168	A	C	TTC12, TTC12	p.M73L, p.M73L	0	0	120	145	100	NM_017868.3:c.217A>C	XM_005271603.1:c.217A>C	XM_005271604.1:c.217A>C	XM_005271605.1:c.217A>C	XM_005271606.1:c.217A>C	XM_005271607.1:c.217A>C
BT-20	chr11	113266821	G	A	ANKK1	p.A239T	0	19	0	11	36.6667	NM_178510.1:c.715G>A
BT-20	chr11	113270015	G	C	ANKK1	p.G442R	0	1	16	40	98.2456	NM_178510.1:c.1324G>C
BT-20	chr11	113270160	A	G	ANKK1	p.H490R	18	15	68	50	78.1457	NM_178510.1:c.1469A>G
BT-20	chr11	113270828	G	A	ANKK1	p.E713K	106	176	48	97	33.9578	NM_178510.1:c.2137G>A
BT-20	chr11	113561054	A	G	TMPRSS5, TMPRSS5, TMPRSS5, TMPRSS5, TMPRSS5, TMPRSS5, TMPRSS5	p.F290L, p.F360L, p.F110L, p.F325L, p.F369L, p.F256L, p.F110L	0	1	42	2	97.7778	NM_030770.2:c.1105T>C	XM_005271683.1:c.1078T>C	XM_005271684.1:c.973T>C	XM_005271685.1:c.898T>C	XM_005271686.1:c.766T>C
BT-20	chr11	113570361	G	T	TMPRSS5, TMPRSS5, TMPRSS5, TMPRSS5, TMPRSS5	p.A44D, p.A45D, p.A10D, p.A54D, p.A10D	0	2	0	3	60	NM_030770.2:c.161C>A	XM_005271683.1:c.134C>A	XM_005271684.1:c.29C>A	XM_005271685.1:c.161C>A	XM_005271686.1:c.29C>A
BT-20	chr11	113803028	A	C	HTR3B, HTR3B	p.Y129S, p.Y118S	63	8	101	9	60.7735	NM_006028.3:c.386A>C	NM_006028.4:c.386A>C
BT-20	chr11	114393652	C	T	FAM55A, FAM55A	p.G60R, p.G211R	1	3	246	235	99.1753	NM_152315.2:c.631G>A	XM_005271404.1:c.1057G>A	XR_246481.1:n.-3687C>T	XR_246482.1:n.-3687C>T
BT-20	chr11	114441943	G	A	FAM55D, FAM55D	p.A167V, p.A451V	7	3	81	85	94.3182	NM_001077639.1:c.1352C>T	NM_017678.2:c.500C>T
BT-20	chr11	114442103	A	G	FAM55D, FAM55D	p.Y114H, p.Y398H	0	0	33	48	100	NM_001077639.1:c.1192T>C	NM_017678.2:c.340T>C
BT-20	chr11	116691675	T	A	APOA4	p.T367S	45	54	73	106	64.3885	NM_000482.3:c.1099A>T	XM_002343131.1:c.-4222T>A
BT-20	chr11	116692334	C	T	APOA4	p.S147N	0	0	23	42	100	NM_000482.3:c.440G>A	XM_002343131.1:c.-3563C>T
BT-20	chr11	117042377	G	A	PAFAH1B2	p.V151M	0	0	157	111	100	NM_001184746.1:c.451G>A	NM_001184747.1:c.412-4245G>A	NM_001184748.1:c.394-3232G>A	NM_002572.2:c.*3962G>A	NM_002572.3:c.*3962G>A	XR_246451.1:n.589G>A	XR_246452.1:n.550-4245G>A
BT-20	chr11	117160347	A	G	BACE1, BACE1, BACE1, BACE1, BACE1, BACE1	p.C356R, p.C481R, p.C412R, p.C437R, p.C456R, p.C381R	2	1	136	265	99.2574	NM_001077239.1:c.*4480A>G	NM_001278249.1:c.*4480A>G	NM_207343.2:c.*4480A>G	NM_207343.3:c.*4480A>G	XM_005271497.1:c.*4480A>G	XM_005271498.1:c.*4480A>G	NR_037803.1:n.-1715A>G	NM_001207048.1:c.1141T>C	NM_001207049.1:c.1066T>C	NM_012104.3:c.1441T>C	NM_012104.4:c.1441T>C	NM_138971.2:c.1309T>C	NM_138971.3:c.1309T>C	NM_138972.2:c.1366T>C	NM_138972.3:c.1366T>C	NM_138973.2:c.1234T>C	NM_138973.3:c.1234T>C
BT-20	chr11	117266312	C	G	CEP164, CEP164, CEP164, CEP164	p.T991S, p.T988S, p.T421S, p.T962S	0	56	5	99	65	NM_001271933.1:c.2972C>G	NM_014956.4:c.2963C>G	XM_005271451.1:c.4658C>G	XM_005271452.1:c.4658C>G	XM_005271453.1:c.4649C>G	XM_005271454.1:c.2972C>G	XM_005271455.1:c.2972C>G	XM_005271456.1:c.2963C>G	XM_005271457.1:c.2972C>G	XM_005271458.1:c.2894C>G	XM_005271459.1:c.2894C>G	XM_005271460.1:c.2633C>G
BT-20	chr11	117267884	A	G	CEP164, CEP164, CEP164	p.Q1122R, p.Q1119R, p.Q552R	104	57	172	109	63.5747	NM_001271933.1:c.3365A>G	NM_014956.4:c.3356A>G	XM_005271451.1:c.5051A>G	XM_005271452.1:c.5048A>G	XM_005271453.1:c.5042A>G	XM_005271454.1:c.3365A>G	XM_005271455.1:c.3365A>G	XM_005271456.1:c.3356A>G	XM_005271457.1:c.3365A>G	XM_005271458.1:c.3287A>G	XM_005271459.1:c.3287A>G	XM_005271460.1:c.3026A>G
BT-20	chr11	117403231	C	A	DSCAML1, DSCAML1	p.R233M, p.R37M	43	6	1	19	28.9855	NM_020693.2:c.698G>T
BT-20	chr11	117403235	G	T	DSCAML1, DSCAML1	p.H232N, p.H36N	29	25	10	6	22.8571	NM_020693.2:c.694C>A
BT-20	chr11	117693255	T	C	FXYD2	p.E68G	59	43	33	26	36.646	NM_001204268.1:c.299-60A>G	NM_001243598.1:c.311+139A>G	NM_001243598.2:c.311+139A>G	NR_037907.1:n.756+139A>G	XR_110525.1:n.-3121A>G	NM_001127489.1:c.203A>G	NM_001680.4:c.65-60A>G	NM_021603.3:c.59-60A>G	XM_005271570.1:c.203A>G	XM_005271571.1:c.59-60A>G	XM_002343122.1:c.386T>C
BT-20	chr11	117693258	G	A	FXYD2	p.A67V	51	44	33	23	37.0861	NM_001204268.1:c.299-63C>T	NM_001243598.1:c.311+136C>T	NM_001243598.2:c.311+136C>T	NR_037907.1:n.756+136C>T	XR_110525.1:n.-3124C>T	NM_001127489.1:c.200C>T	NM_001680.4:c.65-63C>T	NM_021603.3:c.59-63C>T	XM_005271570.1:c.200C>T	XM_005271571.1:c.59-63C>T	XM_002343122.1:c.389G>A
BT-20	chr11	117774291	A	C	TMPRSS13	p.L265V	0	0	51	33	100	NM_001077263.1:c.1677+79T>G	NM_001077263.2:c.1677+79T>G	NM_001206789.1:c.1572+79T>G	NM_001206790.1:c.*4842T>G	NM_001244995.1:c.1677+79T>G	XM_005271693.1:c.1756T>G
BT-20	chr11	117864063	A	G	IL10RA, IL10RA, IL10RA, IL10RA, IL10RA	p.S10G, p.S159G, p.S10G, p.S139G, p.S139G	29	1	10	0	25	NM_001558.3:c.475A>G	NR_026691.1:n.682A>G
BT-20	chr11	117869670	A	G	IL10RA, IL10RA, IL10RA, IL10RA, IL10RA	p.R202G, p.R351G, p.R202G, p.R331G, p.R331G	34	20	66	35	65.1613	NM_001558.3:c.1051A>G	NR_026691.1:n.1258A>G
BT-20	chr11	117982495	T	G	TMPRSS4, TMPRSS4, TMPRSS4, TMPRSS4, TMPRSS4, TMPRSS4, TMPRSS4	p.V203G, p.V168G, p.V183G, p.V208G, p.V183G, p.V61G, p.V206G	0	0	44	71	100	NM_001083947.1:c.608T>G	NM_001173551.1:c.617T>G	NM_001173552.1:c.503T>G	NM_019894.3:c.623T>G	XM_005271613.1:c.623T>G	XM_005271614.1:c.617T>G	XM_005271615.1:c.503T>G	XM_005271616.1:c.623T>G	XM_005271617.1:c.548T>G	XR_246454.1:n.872T>G
BT-20	chr11	118065063	G	T	AMICA1, AMICA1, AMICA1, AMICA1, AMICA1	p.P198T, p.P378T, p.P388T, p.P349T, p.P349T	39	120	86	13	38.3721	NM_001098526.1:c.1162C>A	NM_153206.2:c.1132C>A	XM_005271406.1:c.1162C>A	XM_005271407.1:c.1132C>A	XM_005271408.1:c.1045C>A	XM_005271409.1:c.1045C>A
BT-20	chr11	118074337	A	G	AMICA1, AMICA1, AMICA1, AMICA1, AMICA1, AMICA1, AMICA1	p.V3A, p.V183A, p.V149A, p.V193A, p.V154A, p.V193A, p.V154A	68	28	55	26	45.7627	NM_001098526.1:c.578T>C	NM_153206.2:c.548T>C	XM_005271406.1:c.578T>C	XM_005271407.1:c.548T>C	XM_005271408.1:c.461T>C	XM_005271409.1:c.461T>C
BT-20	chr11	118081345	A	T	AMICA1, AMICA1, AMICA1, AMICA1, AMICA1, AMICA1	p.I84N, p.I50N, p.I94N, p.I55N, p.I94N, p.I55N	52	38	126	51	66.2921	NM_001098526.1:c.281T>A	NM_153206.2:c.251T>A	XM_005271406.1:c.281T>A	XM_005271407.1:c.251T>A	XM_005271408.1:c.164T>A	XM_005271409.1:c.164T>A
BT-20	chr11	118529017	T	G	TREH, TREH	p.X547S, p.X455S	0	0	51	10	100	NM_001144758.1:c.*1484T>G	NM_001144758.2:c.*1484T>G	NM_001144759.1:c.*1484T>G	NM_001144759.2:c.*1484T>G	NM_015157.2:c.*1484T>G	NM_015157.3:c.*1484T>G	XM_005271465.1:c.*1484T>G	XM_005271466.1:c.*1484T>G	XM_005271467.1:c.*1484T>G	XM_005271468.1:c.*1484T>G	XM_005271469.1:c.*1484T>G	XM_005271470.1:c.*1484T>G	XM_005271471.1:c.*1484T>G	XM_005271472.1:c.*1484T>G	XM_005271473.1:c.*1484T>G	XM_005271474.1:c.*1484T>G	XM_005271476.1:c.*1484T>G	NM_007180.2:c.1733A>C
BT-20	chr11	118529069	G	C	TREH, TREH, TREH	p.P530A, p.P561A, p.P438A	0	0	26	27	100	NM_001144758.1:c.*1536G>C	NM_001144758.2:c.*1536G>C	NM_001144759.1:c.*1536G>C	NM_001144759.2:c.*1536G>C	NM_015157.2:c.*1536G>C	NM_015157.3:c.*1536G>C	XM_005271465.1:c.*1536G>C	XM_005271466.1:c.*1536G>C	XM_005271467.1:c.*1536G>C	XM_005271468.1:c.*1536G>C	XM_005271469.1:c.*1536G>C	XM_005271470.1:c.*1536G>C	XM_005271471.1:c.*1536G>C	XM_005271472.1:c.*1536G>C	XM_005271473.1:c.*1536G>C	XM_005271474.1:c.*1536G>C	XM_005271476.1:c.*1536G>C	NM_007180.2:c.1681C>G
BT-20	chr11	118530611	T	C	TREH, TREH, TREH	p.T358A, p.T389A, p.T266A	10	13	16	11	54	NM_001144758.1:c.*3078T>C	NM_001144758.2:c.*3078T>C	NM_001144759.1:c.*3078T>C	NM_001144759.2:c.*3078T>C	NM_015157.2:c.*3078T>C	NM_015157.3:c.*3078T>C	XM_005271465.1:c.*3078T>C	XM_005271466.1:c.*3078T>C	XM_005271467.1:c.*3078T>C	XM_005271468.1:c.*3078T>C	XM_005271469.1:c.*3078T>C	XM_005271470.1:c.*3078T>C	XM_005271471.1:c.*3078T>C	XM_005271472.1:c.*3078T>C	XM_005271473.1:c.*3078T>C	XM_005271474.1:c.*3078T>C	XM_005271476.1:c.*3078T>C	NM_007180.2:c.1165A>G
BT-20	chr11	118889605	T	G	TRAPPC4, TRAPPC4, TRAPPC4, TRAPPC4	p.Y34D, p.Y34D, p.Y34D, p.Y34D	6	0	6	0	50	NR_037429.1:n.-49T>G	NM_001028.2:c.-611A>C	NM_016146.4:c.100T>G	XM_005271590.1:c.100T>G	XM_005271591.1:c.100T>G	XR_246453.1:n.133T>G	NM_198489.1:c.*3297T>G	XM_005271541.1:c.*3945T>G	XR_246425.1:n.*3154T>G	XR_246426.1:n.*3154T>G	XR_246427.1:n.*3154T>G	XR_246429.1:n.*3154T>G	XR_246430.1:n.*3154T>G	XR_246431.1:n.*3848T>G
BT-20	chr11	118952173	A	G	VPS11, VPS11	p.K887R, p.K735R	4	10	285	362	97.882	NM_000190.3:c.-3571A>G	NM_001258208.1:c.-3571A>G	NM_001258209.1:c.-3713A>G	XM_005271531.1:c.-3713A>G	XM_005271532.1:c.-3689A>G	XM_005271533.1:c.-3571A>G	NM_021729.4:c.2665A>G
BT-20	chr11	118967758	T	C	DPAGT1, DPAGT1, DPAGT1, DPAGT1	p.I221V, p.I312V, p.I393V, p.I286V	38	19	66	33	63.4615	NM_000190.3:c.*3765T>C	NM_001024382.1:c.*3765T>C	NM_001258208.1:c.*3765T>C	NM_001258209.1:c.*3765T>C	XM_005271531.1:c.*3765T>C	XM_005271532.1:c.*3765T>C	XM_005271533.1:c.*3765T>C	NM_001382.3:c.1177A>G	XM_005271422.1:c.1255A>G	XM_005271423.1:c.934A>G	XM_005271424.1:c.856A>G	NM_002105.2:c.-1654A>G	XR_246424.1:n.-1585A>G
BT-20	chr11	119005132	C	T	HINFP, HINFP, HINFP	p.A246V, p.A493V, p.A493V	103	70	210	161	68.1985	NM_001243259.1:c.*280C>T	NM_015517.3:c.1478C>T	NM_015517.4:c.1478C>T	NM_198971.1:c.1478C>T	NM_198971.2:c.1478C>T	XM_005271499.1:c.1478C>T
BT-20	chr11	119043656	C	T	NLRX1, NLRX1, NLRX1, NLRX1	p.P63S, p.P63S, p.P63S, p.P63S	31	12	40	19	57.8431	NM_024618.2:c.187C>T	NM_170722.1:c.187C>T	XM_005271667.1:c.187C>T	XM_005271668.1:c.187C>T	XM_005271669.1:c.187C>T	XM_005271670.1:c.-348C>T	XM_005271671.1:c.-348C>T	XM_005271672.1:c.-348C>T
BT-20	chr11	119059404	G	A	PDZD3, PDZD3, PDZD3, PDZD3, PDZD3	p.R359Q, p.R68Q, p.R358Q, p.R372Q, p.R438Q	26	8	38	4	55.2632	NM_001145018.1:c.*1605C>T	XM_005271515.1:c.*1605C>T	XM_005271516.1:c.*1605C>T	XM_005271517.1:c.*1605C>T	NM_001168468.1:c.1115G>A	NM_024791.2:c.1073G>A	NM_024791.3:c.1073G>A	NR_033122.1:n.1229G>A	XM_005271677.1:c.1076G>A	XM_005271678.1:c.*450G>A	NM_024618.2:c.*5256G>A	NM_170722.1:c.*4715G>A	XM_005271667.1:c.*5256G>A	XM_005271668.1:c.*5256G>A	XM_005271669.1:c.*5256G>A	XM_005271670.1:c.*5256G>A	XM_005271671.1:c.*5256G>A	XM_005271672.1:c.*5256G>A
BT-20	chr11	119063908	C	T	CCDC153	p.R101H	1	11	8	2	45.4545	NM_001145018.1:c.302G>A	XM_005271515.1:c.473G>A	XM_005271516.1:c.302G>A	XM_005271517.1:c.182G>A	NM_001168468.1:c.*3707C>T	NM_024791.2:c.*3707C>T	NM_024791.3:c.*3707C>T	NR_033122.1:n.*2976C>T	XM_005271677.1:c.*3707C>T	XM_005271678.1:c.*4954C>T
BT-20	chr11	119252199	T	G	USP2	p.Y10S	2	0	111	30	98.6014	NM_001243759.1:c.29A>C	NM_004205.4:c.-58A>C	XM_005271721.1:c.-2524A>C	NR_034160.1:n.-289T>G	XR_246411.1:n.-290T>G	XR_246412.1:n.-290T>G
BT-20	chr11	120099658	A	G	OAF	p.H210R	0	0	359	96	100	NM_178507.2:c.629A>G
BT-20	chr11	120099679	G	A	OAF	p.R217H	1	0	324	116	99.7732	NM_178507.2:c.650G>A
BT-20	chr11	120175749	A	G	POU2F3, POU2F3, POU2F3, POU2F3	p.H82R, p.H152R, p.H154R, p.H106R	0	0	126	35	100	NM_001244682.1:c.461A>G	NM_014352.2:c.455A>G	NM_014352.3:c.455A>G
BT-20	chr11	120989335	A	G	TECTA	p.R371G	32	39	24	19	37.7193	NM_005422.2:c.1111A>G	XM_005271653.1:c.1111A>G
BT-20	chr11	121000774	T	C	TECTA	p.V932A	35	45	12	28	33.3333	NM_005422.2:c.2795T>C	XM_005271653.1:c.2795T>C
BT-20	chr11	121032978	G	A	TECTA	p.S1724N	0	0	98	30	100	NM_005422.2:c.5171G>A	XM_005271653.1:c.5156G>A
BT-20	chr11	121437819	C	G	SORL1	p.Q1074E	1	0	208	162	99.7305	NM_003105.4:c.3220C>G	NM_003105.5:c.3220C>G
BT-20	chr11	121491782	G	A	SORL1, SORL1, SORL1	p.V813I, p.V582I, p.V1967I	0	0	111	60	100	NM_003105.4:c.5899G>A	NM_003105.5:c.5899G>A	XM_005271652.1:c.2629G>A
BT-20	chr11	122646967	G	A	UBASH3B	p.A68T	39	29	24	33	45.6	NM_032873.4:c.202G>A	XM_005271712.1:c.286G>A	XM_002343132.1:c.7C>T
BT-20	chr11	122738261	A	G	CRTAM, CRTAM	p.K321R, p.K122R	2	2	81	144	98.2533	NM_019604.2:c.962A>G
BT-20	chr11	123600475	A	G	ZNF202, ZNF202, ZNF202	p.V154A, p.V154A, p.V154A	1	0	66	60	99.2126	NM_003455.2:c.461T>C	XM_005271659.1:c.461T>C	XM_005271660.1:c.461T>C	XM_005271661.1:c.461T>C	XM_005271662.1:c.461T>C	XM_005271663.1:c.461T>C	XM_005271664.1:c.-212T>C
BT-20	chr11	123676388	G	A	OR6M1	p.R224C	20	64	39	156	69.8925	NM_001005325.1:c.670C>T
BT-20	chr11	123753937	A	G	TMEM225	p.C196R	0	0	113	187	100	NM_001013743.1:c.586T>C
BT-20	chr11	123754844	T	C	TMEM225	p.N134S	2	3	126	133	98.1061	NM_001013743.1:c.401A>G
BT-20	chr11	123777497	G	A	OR8D4	p.C120Y	0	0	105	16	100	NM_001005197.1:c.359G>A
BT-20	chr11	123777536	G	A	OR8D4	p.R133K	2	2	89	22	96.5217	NM_001005197.1:c.398G>A
BT-20	chr11	123777986	T	C	OR8D4	p.L283P	0	0	34	52	100	NM_001005197.1:c.848T>C
BT-20	chr11	123778031	G	A	OR8D4	p.R298K	0	0	9	52	100	NM_001005197.1:c.893G>A
BT-20	chr11	123847473	A	G	OR10S1	p.V309A	0	0	121	146	100	NM_001004474.1:c.926T>C
BT-20	chr11	123848121	T	C	OR10S1	p.K93R	5	0	209	7	97.7376	NM_001004474.1:c.278A>G
BT-20	chr11	123848212	C	T	OR10S1	p.G63S	5	4	191	146	97.3988	NM_001004474.1:c.187G>A
BT-20	chr11	123887164	A	C	OR10G4	p.K295Q	6	1	166	206	98.153	NM_001004462.1:c.883A>C
BT-20	chr11	124095414	C	G	OR8G2	p.S6C	31	3	81	2	70.9402	NM_001007249.1:c.17C>G
BT-20	chr11	124180082	A	G	OR8D1	p.L194P	0	0	82	80	100	NM_001002917.1:c.581T>C
BT-20	chr11	124180282	A	C	OR8D1	p.C127W	0	1	194	50	99.5918	NM_001002917.1:c.381T>G
BT-20	chr11	124440362	C	G	OR8A1	p.T133R	0	0	99	59	100	NM_001005194.1:c.398C>G
BT-20	chr11	124440617	C	T	OR8A1	p.S218L	0	0	192	212	100	NM_001005194.1:c.653C>T
BT-20	chr11	124738978	C	G	ROBO3	p.N147K	0	2	0	5	71.4286	NM_022370.2:c.441C>G	NM_022370.3:c.441C>G
BT-20	chr11	124738981	C	G	ROBO3	p.Y148X	0	8	0	6	42.8571	NM_022370.2:c.444C>G	NM_022370.3:c.444C>G
BT-20	chr11	124789755	T	C	HEPN1	p.W37R	9	40	10	30	44.9438	NM_001037558.2:c.109T>C	NM_152722.4:c.*1279A>G	XM_005271449.1:c.*1279A>G	XM_005271450.1:c.*506A>G
BT-20	chr11	124793682	T	C	HEPACAM, HEPACAM	p.M218V, p.M218V	0	0	10	156	100	NM_001037558.2:c.*3769T>C	NM_152722.4:c.652A>G	XM_005271449.1:c.652A>G	XM_005271450.1:c.652A>G
BT-20	chr11	124947396	A	G	SLC37A2, SLC37A2	p.I96V, p.I96V	93	107	176	197	65.096	NM_001145290.1:c.286A>G	NM_198277.2:c.286A>G	XR_246418.1:n.587A>G
BT-20	chr11	124972208	A	G	TMEM218, TMEM218	p.L12S, p.L12S	0	0	1	45	100	NM_001080546.1:c.-71T>C	NM_001080546.2:c.-71T>C	NM_001258238.1:c.-71T>C	NM_001258239.1:c.35T>C	NM_001258240.1:c.-71T>C	NM_001258241.1:c.-71T>C	NM_001258242.1:c.35T>C	NM_001258243.1:c.35T>C	NM_001258244.1:c.-71T>C	NM_001258245.1:c.-71T>C	NM_001258246.1:c.35T>C	NM_001258247.1:c.-61-10T>C	NR_047586.1:n.261T>C	NR_047587.1:n.178-1009T>C	NR_047588.1:n.349T>C	NR_047589.1:n.246+422T>C	NR_047590.1:n.286T>C	NR_047591.1:n.305+422T>C	NR_047592.1:n.252T>C	XM_005271431.1:c.50T>C	XM_005271432.1:c.35T>C	XM_005271433.1:c.35T>C	XM_005271434.1:c.50T>C	XM_005271435.1:c.-71T>C	XM_005271436.1:c.-71T>C	XM_005271437.1:c.-71T>C	XM_005271438.1:c.-71T>C
BT-20	chr11	125351472	A	T	FEZ1, FEZ1	p.D123E, p.D123E	61	42	40	8	31.7881	NM_005103.3:c.369T>A	NM_005103.4:c.369T>A	XM_005271734.1:c.369T>A	XM_005271735.1:c.369T>A
BT-20	chr11	125452313	A	G	EI24, EI24, EI24	p.H248R, p.H272R, p.H286R	11	28	13	34	54.6512	NM_001007277.1:c.745A>G	NM_004879.3:c.857A>G
BT-20	chr11	125479496	C	T	STT3A	p.R377C	9	26	7	64	66.9811	NM_001278503.1:c.1117+12C>T	NM_001278504.1:c.841+12C>T	NM_152713.3:c.1117+12C>T	NM_152713.4:c.1117+12C>T
BT-20	chr11	125525195	A	G	CHEK1, CHEK1, CHEK1, CHEK1, CHEK1, CHEK1	p.I487V, p.I471V, p.I437V, p.I471V, p.I471V, p.I471V	0	0	5	27	100	NM_001114121.1:c.1411A>G	NM_001114121.2:c.1411A>G	NM_001114122.1:c.1411A>G	NM_001114122.2:c.1411A>G	NM_001244846.1:c.1309A>G	NM_001274.4:c.1411A>G	NM_001274.5:c.1411A>G	NR_045204.1:n.2084A>G	NR_045205.1:n.1845A>G
BT-20	chr11	125617610	A	G	PATE1, PATE1	p.Q35R, p.Q47R	30	9	61	45	73.1034	NM_138294.2:c.140A>G	XM_005271411.1:c.104A>G
BT-20	chr11	125763746	C	G	PUS3	p.E460D	40	58	50	142	66.2069	NM_001271985.1:c.756G>C	NM_031307.3:c.1380G>C	XM_005271687.1:c.1083G>C	XM_005271688.1:c.*403G>C	NM_001134793.1:c.-26+2379C>G	NM_145014.2:c.-81+2379C>G	XM_005271429.1:c.-81+2379C>G	XM_005271430.1:c.-25-5493C>G
BT-20	chr11	125766044	C	A	PUS3	p.A46S	5	3	8	5	61.9048	NM_001271985.1:c.-246-360G>T	NM_031307.3:c.136G>T	XM_005271687.1:c.82-360G>T	XM_005271688.1:c.136G>T	NM_001134793.1:c.-25-3195C>A	NM_145014.2:c.-80-2955C>A	XM_005271429.1:c.-80-2955C>A	XM_005271430.1:c.-25-3195C>A
BT-20	chr11	125766173	A	C	PUS3	p.Y3D	4	4	8	15	74.1935	NM_001271985.1:c.-246-489T>G	NM_031307.3:c.7T>G	XM_005271687.1:c.82-489T>G	XM_005271688.1:c.7T>G	NM_001134793.1:c.-25-3066A>C	NM_145014.2:c.-80-2826A>C	XM_005271429.1:c.-80-2826A>C	XM_005271430.1:c.-25-3066A>C
BT-20	chr11	125769354	T	C	HYLS1, HYLS1, HYLS1	p.C31R, p.C31R, p.C31R	19	45	37	94	67.1795	NM_001271985.1:c.-246-3670A>G	NM_031307.3:c.-46-3129A>G	XM_005271687.1:c.82-3670A>G	XM_005271688.1:c.-46-3129A>G	NM_013264.3:c.-5059T>C	NM_013264.4:c.-5059T>C	NM_001134793.1:c.91T>C	NM_145014.2:c.91T>C	XM_005271429.1:c.91T>C	XM_005271430.1:c.91T>C
BT-20	chr11	125830970	A	T	CDON, CDON, CDON	p.I1221N, p.I1244N, p.I598N	33	77	66	125	63.4551	NM_001243597.1:c.3731T>A	NM_016952.4:c.3662T>A	XM_005271584.1:c.3731T>A	XM_005271585.1:c.3731T>A	XM_005271586.1:c.3731T>A	XM_294675.7:c.*4235A>T	XM_294675.8:c.*4235A>T	XM_294675.9:c.*4235A>T
BT-20	chr11	125891269	C	T	CDON, CDON, CDON	p.V75I, p.V75I, p.V75I	23	25	42	33	60.9756	NM_001243597.1:c.223G>A	NM_016952.4:c.223G>A	XM_005271584.1:c.223G>A	XM_005271585.1:c.223G>A	XM_005271586.1:c.223G>A
BT-20	chr11	126081403	T	C	RPUSD4, RPUSD4	p.Q44R, p.Q44R	0	0	62	26	100	NM_001144827.1:c.131A>G	NM_032795.2:c.131A>G	XM_005271708.1:c.-3998A>G	NM_024556.2:c.-399T>C	NM_024556.3:c.-399T>C	XM_005271665.1:c.-399T>C	XM_005271666.1:c.-399T>C
BT-20	chr11	126162843	C	T	TIRAP, TIRAP, TIRAP, TIRAP, TIRAP	p.S180L, p.S180L, p.S180L, p.S180L, p.S180L	0	0	101	117	100	XM_002343135.1:c.-3391G>A	NM_001039661.1:c.539C>T	NM_148910.2:c.539C>T	XM_005271399.1:c.866C>T
BT-20	chr11	126343227	T	C	KIRREL3, KIRREL3, KIRREL3	p.I190V, p.I190V, p.I190V	0	0	0	10	100	NM_001161707.1:c.568A>G	NM_032531.2:c.568A>G	NM_032531.3:c.568A>G	XM_005271702.1:c.568A>G
BT-20	chr11	128782012	C	G	KCNJ5, KCNJ5, KCNJ5	p.Q282E, p.Q282E, p.Q282E	0	0	74	62	100	NM_000890.3:c.844C>G	XM_005271543.1:c.844C>G
BT-20	chr11	128805548	G	A	TP53AIP1, TP53AIP1	p.P101S, p.P105S	25	6	18	1	38	NM_001195194.1:c.301C>T	NM_001195195.1:c.254-609C>T	NM_001251964.1:c.*1839C>T	NM_022112.1:c.*1839C>T	NM_022112.2:c.313C>T
BT-20	chr11	128805557	T	C	TP53AIP1, TP53AIP1	p.R98G, p.R102G	18	7	14	1	37.5	NM_001195194.1:c.292A>G	NM_001195195.1:c.254-618A>G	NM_001251964.1:c.*1830A>G	NM_022112.1:c.*1830A>G	NM_022112.2:c.304A>G
BT-20	chr11	129794950	T	C	PRDM10, PRDM10, PRDM10, PRDM10, PRDM10, PRDM10	p.T573A, p.T483A, p.T487A, p.T487A, p.T569A, p.T483A	352	200	171	103	33.1719	NM_020228.2:c.1717A>G	NM_199437.1:c.1705A>G	NM_199438.1:c.1459A>G	NM_199439.1:c.1447A>G
BT-20	chr11	130780225	C	A	SNX19, SNX19, SNX19	p.L61F, p.L618F, p.L618F	1	3	39	22	93.8462	NM_014758.2:c.1854G>T	XM_005271545.1:c.1854G>T	XM_005271546.1:c.1854G>T	XM_005271547.1:c.1854G>T	XM_005271548.1:c.129G>T	XM_005271549.1:c.-7G>T	XR_246449.1:n.2188G>T
BT-20	chr11	133714522	G	A	SPATA19	p.A50V	212	192	52	49	20	NM_174927.1:c.149C>T	XM_005271448.1:c.149C>T
BT-20	chr11	134151975	G	C	GLB1L3, GLB1L3, GLB1L3	p.R163P, p.R163P, p.R15P	0	0	17	4	100	NM_001080407.2:c.488G>C	XM_005271398.1:c.488G>C
BT-20	chr12	235022	C	T	IQSEC3	p.P283S	0	0	4	11	100	NM_001170738.1:c.847C>T	NM_015232.1:c.-6-12411C>T
BT-20	chr12	248202	C	G	IQSEC3, IQSEC3	p.A255G, p.A558G	20	26	9	15	34.2857	NM_001170738.1:c.1673C>G	NM_015232.1:c.764C>G	NR_033859.1:n.2444-392G>C	XR_242985.1:n.*498G>C
BT-20	chr12	319125	A	G	SLC6A12, SLC6A12, SLC6A12, SLC6A12	p.C10R, p.C10R, p.C10R, p.C10R	94	151	27	61	26.4264	NM_001122847.1:c.28T>C	NM_001122847.2:c.28T>C	NM_001122848.1:c.28T>C	NM_001122848.2:c.28T>C	NM_001206931.1:c.28T>C	NM_003044.3:c.28T>C	NM_003044.4:c.28T>C	XM_005253744.1:c.28T>C	XM_005253745.1:c.28T>C	XM_005253746.1:c.28T>C	XM_005253747.1:c.28T>C	XM_005253748.1:c.28T>C	XR_242993.1:n.*4866A>G
BT-20	chr12	427575	A	G	KDM5A, KDM5A	p.M824T, p.M865T	14	32	46	74	72.2892	NM_001042603.1:c.2594T>C	NM_005056.2:c.2594T>C
BT-20	chr12	547683	T	C	CCDC77, CCDC77, CCDC77, CCDC77	p.M303T, p.M303T, p.M335T, p.M303T	21	34	11	22	37.5	NM_001130146.1:c.908T>C	NM_001130147.1:c.908T>C	NM_001130148.1:c.908T>C	NM_032358.3:c.1004T>C	XM_005253799.1:c.908T>C	XM_005253800.1:c.1004T>C	XR_242989.1:n.*87T>C	XR_242990.1:n.*1697T>C
BT-20	chr12	990912	A	C	WNK1, WNK1, WNK1, WNK1, WNK1	p.T1056P, p.T809P, p.T1308P, p.T229P, p.T1316P	92	62	157	97	62.2549	NM_001184985.1:c.3946A>C	NM_014823.2:c.2425A>C	NM_018979.2:c.3166A>C	NM_018979.3:c.3166A>C	NM_213655.4:c.3922A>C	XM_005253733.1:c.4405A>C	XM_005253734.1:c.3166A>C	XM_005253735.1:c.3166A>C	XM_005253736.1:c.3082A>C	XM_005253737.1:c.3079A>C	XM_005253738.1:c.3166A>C	XM_005253739.1:c.2425A>C	XM_005253740.1:c.2344A>C	XM_005253741.1:c.2341A>C	XM_005253742.1:c.2344A>C	XM_005253743.1:c.1945A>C
BT-20	chr12	994487	G	C	WNK1, WNK1, WNK1, WNK1, WNK1	p.C1506S, p.C1259S, p.C1758S, p.C679S, p.C1766S	0	0	117	164	100	NM_001184985.1:c.5297G>C	NM_014823.2:c.3776G>C	NM_018979.2:c.4517G>C	NM_018979.3:c.4517G>C	NM_213655.4:c.5273G>C	XM_005253733.1:c.5756G>C	XM_005253734.1:c.4517G>C	XM_005253735.1:c.4517G>C	XM_005253736.1:c.4433G>C	XM_005253737.1:c.4430G>C	XM_005253738.1:c.4517G>C	XM_005253739.1:c.3776G>C	XM_005253740.1:c.3695G>C	XM_005253741.1:c.3692G>C	XM_005253742.1:c.3695G>C	XM_005253743.1:c.3296G>C
BT-20	chr12	999638	C	T	WNK1, WNK1, WNK1, WNK1, WNK1	p.P1823L, p.P1576L, p.P2075L, p.P996L, p.P2083L	23	32	55	64	68.3908	NM_001184985.1:c.6248C>T	NM_014823.2:c.4727C>T	NM_018979.2:c.5468C>T	NM_018979.3:c.5468C>T	NM_213655.4:c.6224C>T	XM_005253733.1:c.6707C>T	XM_005253734.1:c.5468C>T	XM_005253735.1:c.5468C>T	XM_005253736.1:c.5384C>T	XM_005253737.1:c.5381C>T	XM_005253738.1:c.5468C>T	XM_005253739.1:c.4727C>T	XM_005253740.1:c.4646C>T	XM_005253741.1:c.4643C>T	XM_005253742.1:c.4646C>T	XM_005253743.1:c.4247C>T
BT-20	chr12	1023218	G	T	RAD52, RAD52, RAD52	p.S346X, p.S269X, p.S346X	9	19	17	58	72.8155	NM_001184985.1:c.*5260G>T	NM_014823.2:c.*5260G>T	NM_018979.2:c.*5260G>T	NM_018979.3:c.*5260G>T	NM_213655.4:c.*5260G>T	XM_005253733.1:c.*5260G>T	XM_005253734.1:c.*5260G>T	XM_005253735.1:c.*5260G>T	XM_005253736.1:c.*5260G>T	XM_005253737.1:c.*5260G>T	XM_005253739.1:c.*5260G>T	XM_005253740.1:c.*5260G>T	XM_005253741.1:c.*5260G>T	XM_005253742.1:c.*5260G>T	XM_005253743.1:c.*5260G>T	NM_134424.2:c.1037C>A	XM_005253720.1:c.1037C>A	XM_005253721.1:c.1037C>A	XM_005253722.1:c.1037C>A	XM_005253723.1:c.935C>A	XM_005253724.1:c.*34C>A	XM_005253725.1:c.*492C>A	XM_005253726.1:c.*2303C>A	XR_242986.1:n.1302C>A
BT-20	chr12	1995403	T	C	CACNA2D4	p.I327V	1	1	262	121	99.4805	NM_172364.4:c.979A>G	XR_242992.1:n.1158A>G
BT-20	chr12	2791130	C	T	CACNA1C, CACNA1C, CACNA1C	p.P1820L, p.P1820L, p.P1868L	0	0	155	129	100	NM_000719.6:c.5445-586C>T	NM_001129827.1:c.5589-586C>T	NM_001129829.1:c.5568-586C>T	NM_001129830.1:c.5459C>T	NM_001129831.1:c.5529-586C>T	NM_001129832.1:c.5505-586C>T	NM_001129833.1:c.5502-586C>T	NM_001129834.1:c.5502-586C>T	NM_001129835.1:c.5502-586C>T	NM_001129836.1:c.5496-586C>T	NM_001129837.1:c.5469-586C>T	NM_001129838.1:c.5469-586C>T	NM_001129839.1:c.5463-586C>T	NM_001129840.1:c.5445-586C>T	NM_001129841.1:c.5445-586C>T	NM_001129842.1:c.5445-586C>T	NM_001129843.1:c.5445-586C>T	NM_001129844.1:c.5436-586C>T	NM_001129846.1:c.5412-586C>T	NM_001167623.1:c.5445-586C>T	NM_001167624.1:c.5459C>T	NM_001167625.1:c.5625-586C>T	NM_199460.2:c.5603C>T	XM_005253765.1:c.5739-586C>T	XM_005253766.1:c.5612C>T	XM_005253767.1:c.5634-586C>T	XM_005253768.1:c.5598-586C>T	XM_005253769.1:c.5577-586C>T	XM_005253770.1:c.5468C>T	XM_005253771.1:c.5468C>T	XM_005253772.1:c.5538-586C>T	XM_005253773.1:c.5514-586C>T	XM_005253774.1:c.5511-586C>T	XM_005253775.1:c.5511-586C>T	XM_005253776.1:c.5511-586C>T	XM_005253777.1:c.5505-586C>T	XM_005253778.1:c.5478-586C>T	XM_005253779.1:c.5478-586C>T
BT-20	chr12	2791132	A	G	CACNA1C, CACNA1C, CACNA1C	p.M1821V, p.M1821V, p.M1869V	0	0	155	130	100	NM_000719.6:c.5445-584A>G	NM_001129827.1:c.5589-584A>G	NM_001129829.1:c.5568-584A>G	NM_001129830.1:c.5461A>G	NM_001129831.1:c.5529-584A>G	NM_001129832.1:c.5505-584A>G	NM_001129833.1:c.5502-584A>G	NM_001129834.1:c.5502-584A>G	NM_001129835.1:c.5502-584A>G	NM_001129836.1:c.5496-584A>G	NM_001129837.1:c.5469-584A>G	NM_001129838.1:c.5469-584A>G	NM_001129839.1:c.5463-584A>G	NM_001129840.1:c.5445-584A>G	NM_001129841.1:c.5445-584A>G	NM_001129842.1:c.5445-584A>G	NM_001129843.1:c.5445-584A>G	NM_001129844.1:c.5436-584A>G	NM_001129846.1:c.5412-584A>G	NM_001167623.1:c.5445-584A>G	NM_001167624.1:c.5461A>G	NM_001167625.1:c.5625-584A>G	NM_199460.2:c.5605A>G	XM_005253765.1:c.5739-584A>G	XM_005253766.1:c.5614A>G	XM_005253767.1:c.5634-584A>G	XM_005253768.1:c.5598-584A>G	XM_005253769.1:c.5577-584A>G	XM_005253770.1:c.5470A>G	XM_005253771.1:c.5470A>G	XM_005253772.1:c.5538-584A>G	XM_005253773.1:c.5514-584A>G	XM_005253774.1:c.5511-584A>G	XM_005253775.1:c.5511-584A>G	XM_005253776.1:c.5511-584A>G	XM_005253777.1:c.5505-584A>G	XM_005253778.1:c.5478-584A>G	XM_005253779.1:c.5478-584A>G
BT-20	chr12	3129932	C	T	TEAD4, TEAD4, TEAD4	p.P239L, p.P196L, p.P110L	0	16	0	24	60	NM_003213.2:c.716C>T	NM_003213.3:c.716C>T	NM_201441.1:c.587C>T	NM_201441.2:c.587C>T	NM_201443.1:c.329C>T	NM_201443.2:c.329C>T	XM_005253755.1:c.797C>T	XM_005253756.1:c.668C>T	XM_005253757.1:c.497C>T
BT-20	chr12	3724583	T	C	EFCAB4B	p.T712A	54	124	59	192	58.5082	NM_001144958.1:c.2134A>G	XM_005253804.1:c.2137A>G	XM_005253805.1:c.1420A>G	XM_001719755.1:c.-3427A>G	XR_109120.1:n.-3414A>G
BT-20	chr12	3788145	C	T	EFCAB4B, EFCAB4B	p.E154K, p.E154K	153	82	47	30	24.6795	NM_001144958.1:c.460G>A	NM_001144959.1:c.460G>A	NM_032680.3:c.460G>A	XM_005253804.1:c.460G>A	XM_005253806.1:c.460G>A
BT-20	chr12	4736495	C	T	AKAP3	p.E525K	0	0	115	28	100	NM_001278309.1:c.1573G>A	NM_006422.2:c.1573G>A	NM_006422.3:c.1573G>A	XM_005253664.1:c.1573G>A	XM_005253665.1:c.1573G>A
BT-20	chr12	4736677	G	C	AKAP3	p.T464S	0	0	84	70	100	NM_001278309.1:c.1391C>G	NM_006422.2:c.1391C>G	NM_006422.3:c.1391C>G	XM_005253664.1:c.1391C>G	XM_005253665.1:c.1391C>G
BT-20	chr12	4737715	C	T	AKAP3	p.G118E	2	2	108	82	97.9381	NM_001278309.1:c.353G>A	NM_006422.2:c.353G>A	NM_006422.3:c.353G>A	XM_005253664.1:c.353G>A	XM_005253665.1:c.353G>A
BT-20	chr12	4830000	T	G	GALNT8	p.Y53D	10	63	11	28	34.8214	XR_242996.1:n.-732A>C	NM_017417.1:c.157T>G
BT-20	chr12	4873163	G	T	GALNT8	p.V515F	58	106	46	52	37.4046	NM_017417.1:c.1543G>T
BT-20	chr12	6078424	A	T	VWF	p.F2561Y	53	56	13	17	21.5827	NM_000552.3:c.7682T>A
BT-20	chr12	6143984	T	C	VWF	p.Q852R	0	0	75	0	100	NM_000552.3:c.2555A>G
BT-20	chr12	6172202	T	C	VWF, VWF	p.H484R, p.H484R	0	0	93	98	100	NM_000552.3:c.1451A>G
BT-20	chr12	6421495	G	A	PLEKHG6, PLEKHG6, PLEKHG6	p.A35T, p.A35T, p.A35T	0	1	134	138	99.6337	NM_001144856.1:c.103G>A	NM_001144857.1:c.-816G>A	NM_018173.3:c.103G>A	XM_005253704.1:c.103G>A	XM_005253705.1:c.103G>A	XM_005253706.1:c.103G>A
BT-20	chr12	6428116	T	G	PLEKHG6	p.I494S	0	0	57	156	100	NM_001144856.1:c.1409-43T>G	NM_001144857.1:c.1313-43T>G	NM_018173.3:c.1409-43T>G	XM_005253704.1:c.1409-43T>G	XM_005253705.1:c.1409-43T>G	XM_005253706.1:c.1409-43T>G
BT-20	chr12	6554628	G	A	CD27	p.A59T	16	7	43	18	72.619	NR_015382.1:n.1516+1499C>T	XR_242987.1:n.1992+1499C>T	NM_001242.4:c.175G>A
BT-20	chr12	6560473	A	G	CD27	p.H233R	0	0	65	153	100	NR_015382.1:n.211T>C	XR_242987.1:n.44+162T>C	XM_002343139.1:c.*2222T>C	NM_001242.4:c.698A>G	NM_018009.4:c.-942A>G	XM_005253699.1:c.-942A>G	XM_005253700.1:c.-942A>G	XM_005253701.1:c.-942A>G	XM_005253702.1:c.-942A>G	XM_005253703.1:c.-1639A>G
BT-20	chr12	6562753	A	G	TAPBPL	p.M146V	0	0	110	88	100	NR_015382.1:n.-2070T>C	XR_242987.1:n.-2075T>C	XM_002343139.1:c.233T>C	NM_001242.4:c.*2195A>G	NM_018009.4:c.436A>G	XM_005253699.1:c.436A>G	XM_005253700.1:c.436A>G	XM_005253701.1:c.436A>G	XM_005253702.1:c.436A>G	XM_005253703.1:c.46A>G
BT-20	chr12	6562810	A	G	TAPBPL	p.T165A	0	0	92	31	100	NR_015382.1:n.-2127T>C	XR_242987.1:n.-2132T>C	XM_002343139.1:c.176T>C	NM_001242.4:c.*2252A>G	NM_018009.4:c.493A>G	XM_005253699.1:c.493A>G	XM_005253700.1:c.493A>G	XM_005253701.1:c.493A>G	XM_005253702.1:c.493A>G	XM_005253703.1:c.103A>G
BT-20	chr12	6567907	C	T	TAPBPL	p.T334M	0	2	158	147	99.3485	NM_014231.3:c.*5729G>A	NM_016830.2:c.*4091G>A	NM_199245.1:c.*6135G>A	XM_002343139.1:c.-1233G>A	NM_018009.4:c.1001C>T	XM_005253699.1:c.1001C>T	XM_005253700.1:c.1001C>T	XM_005253701.1:c.1001C>T	XM_005253702.1:c.1001C>T	XM_005253703.1:c.611C>T
BT-20	chr12	6604331	G	T	NCAPD2, NCAPD2	p.V23L, p.V23L	144	131	47	64	28.7565	NM_016497.3:c.-2029C>A	NM_014865.3:c.67G>T	XM_005253815.1:c.-10G>T	XM_005253816.1:c.67G>T
BT-20	chr12	6619284	C	G	NCAPD2	p.Q83E	2	0	78	118	98.9899	NR_004387.1:n.-104C>G	NM_014865.3:c.247C>G	XM_005253815.1:c.127+326C>G	XM_005253816.1:c.203+326C>G
BT-20	chr12	6635274	G	A	NCAPD2, NCAPD2, NCAPD2	p.V797M, p.V669M, p.V752M	1	5	158	79	97.5309	NM_014865.3:c.2389G>A	XM_005253815.1:c.2254G>A	XM_005253816.1:c.2005G>A
BT-20	chr12	6711147	C	A	CHD4, CHD4, CHD4	p.E139D, p.E136D, p.E132D	0	3	27	46	96.0526	NM_001273.2:c.417G>T	XM_005253668.1:c.396G>T
BT-20	chr12	6887020	T	C	LAG3, LAG3	p.I285T, p.I455T	10	14	45	33	76.4706	NM_002286.5:c.1364T>C
BT-20	chr12	6935977	A	G	GPR162, GPR162, GPR162	p.R175G, p.R459G, p.R155G	22	1	73	1	76.2887	NM_014449.1:c.523A>G	NM_019858.1:c.1375A>G	NM_014262.3:c.-1629A>G
BT-20	chr12	6939850	A	G	LEPREL2, LEPREL2	p.T300A, p.T108A	1	1	159	165	99.3865	NM_014449.1:c.*3481A>G	NM_019858.1:c.*3481A>G	NM_014262.3:c.900A>G
BT-20	chr12	6948468	T	C	LEPREL2, LEPREL2	p.I684T, p.I492T	0	1	239	27	99.6255	NM_014262.3:c.2053T>C	NM_002075.2:c.-1312T>C	XM_005253679.1:c.-1760T>C	XM_005253680.1:c.-1760T>C	XM_005253681.1:c.-1760T>C
BT-20	chr12	7022085	T	A	LRRC23, LRRC23	p.V317E, p.V317E	26	6	56	30	72.8814	NM_001975.2:c.-1751T>A	XM_005253673.1:c.-1754T>A	XM_005253674.1:c.-2136T>A	NM_001135217.1:c.950T>A	NM_006992.3:c.759-970T>A	NM_201650.2:c.950T>A	XM_005253661.1:c.622-970T>A	XM_005253662.1:c.622-970T>A	XM_005253657.1:c.797T>A	XM_005253658.1:c.797T>A	XM_005253659.1:c.797T>A	XM_005253660.1:c.606-970T>A	XM_005253656.1:c.950T>A	XM_005253663.1:c.491-970T>A
BT-20	chr12	7023123	A	G	LRRC23, LRRC23, LRRC23	p.E225G, p.E276G, p.N187D	21	8	45	40	74.5614	NM_001975.2:c.-713A>G	XM_005253673.1:c.-716A>G	XM_005253674.1:c.-1098A>G	NM_001135217.1:c.*93A>G	NM_006992.3:c.827A>G	NM_201650.2:c.*93A>G	XM_005253661.1:c.*39A>G	XM_005253662.1:c.*39A>G	XM_005253657.1:c.*93A>G	XM_005253658.1:c.*93A>G	XM_005253659.1:c.*93A>G	XM_005253660.1:c.674A>G	XM_005253656.1:c.*93A>G	XM_005253663.1:c.559A>G
BT-20	chr12	7080212	T	G	EMG1	p.S42R	0	10	0	136	93.1507	NM_001144831.1:c.-506A>C	NM_001267700.1:c.-506A>C	NM_007273.3:c.-506A>C	XR_242980.1:n.-231A>C	NR_003010.1:n.-3443A>C	NM_006331.6:c.126T>G	NM_006331.7:c.126T>G
BT-20	chr12	7252506	C	T	C1RL, C1RL	p.A203T, p.A203T	84	57	44	33	35.3211	NM_016546.1:c.607G>A	NM_016546.2:c.607G>A	XM_005253385.1:c.607G>A	XM_005253386.1:c.607G>A	XM_005253387.1:c.607G>A
BT-20	chr12	7551022	A	T	CD163L1, CD163L1	p.L523M, p.L533M	2	0	46	55	98.0583	NM_174941.4:c.1567T>A	XM_005253348.1:c.1597T>A
BT-20	chr12	7640336	G	A	CD163	p.H590Y	134	99	72	66	37.1968	NM_004244.4:c.1735+33C>T	NM_004244.5:c.1735+33C>T	NM_203416.2:c.1735+33C>T	NM_203416.3:c.1735+33C>T	XM_005253527.1:c.1735+33C>T	XM_005253528.1:c.1768C>T	XM_005253529.1:c.1735+33C>T
BT-20	chr12	7649484	T	C	CD163, CD163, CD163	p.I342V, p.I342V, p.I342V	0	0	41	85	100	NM_004244.4:c.1024A>G	NM_004244.5:c.1024A>G	NM_203416.2:c.1024A>G	NM_203416.3:c.1024A>G	XM_005253527.1:c.1024A>G	XM_005253528.1:c.1024A>G	XM_005253529.1:c.1024A>G
BT-20	chr12	7805236	C	G	APOBEC1, APOBEC1	p.M35I, p.M80I	0	0	348	354	100	NM_001644.3:c.240G>C	XM_005253355.1:c.240G>C	XM_005253356.1:c.105G>C
BT-20	chr12	7894056	G	A	CLEC4C, CLEC4C, CLEC4C	p.P35S, p.P66S, p.P66S	6	7	29	21	79.3651	NM_130441.2:c.196C>T	NM_203503.1:c.103C>T	XR_242887.1:n.370C>T
BT-20	chr12	8278181	A	T	CLEC4A, CLEC4A, CLEC4A	p.H36L, p.H36L, p.H36L	75	85	45	49	37.0079	NM_016184.3:c.107A>T	NM_194447.2:c.82+1625A>T	NM_194448.2:c.82+1625A>T	NM_194450.2:c.107A>T
BT-20	chr12	8374770	G	A	FAM90A1, FAM90A1	p.T348I, p.T348I	5	1	153	87	97.561	NM_018088.3:c.1043C>T	XM_005253403.1:c.1043C>T	XM_005253404.1:c.1043C>T	XM_002343153.1:c.-2839C>T	XM_002343152.1:c.*2153G>A
BT-20	chr12	8618177	T	G	CLEC6A	p.C107W	49	74	20	29	28.4884	NM_001007033.1:c.321T>G
BT-20	chr12	9004892	C	A	A2ML1, A2ML1, A2ML1	p.D430E, p.D850E, p.D350E	1	0	176	232	99.7555	NM_144670.3:c.2550C>A	NM_144670.4:c.2550C>A	NR_046256.1:n.1245C>A	XM_005253321.1:c.1077C>A
BT-20	chr12	9013755	C	T	A2ML1, A2ML1, A2ML1	p.R702W, p.R1122W, p.R622W	0	0	37	140	100	NM_144670.3:c.3364C>T	NM_144670.4:c.3364C>T	NR_046256.1:n.2059C>T	XM_005253321.1:c.1891C>T
BT-20	chr12	9020489	A	G	A2ML1, A2ML1, A2ML1	p.M837V, p.M1257V, p.M757V	0	0	43	22	100	NM_144670.3:c.3769A>G	NM_144670.4:c.3769A>G	NR_046256.1:n.2464A>G	XM_005253321.1:c.2296A>G
BT-20	chr12	9248233	T	C	A2M, A2M	p.N489D, p.N639D	0	0	51	46	100	NM_000014.4:c.1915A>G
BT-20	chr12	9303296	A	T	PZP, PZP	p.I1229N, p.I1443N	37	29	45	49	58.75	NM_002864.2:c.4328T>A	XM_005253459.1:c.3686T>A
BT-20	chr12	9307373	T	G	PZP, PZP	p.T991P, p.T1205P	1	1	35	25	96.7742	NM_002864.2:c.3613A>C	XM_005253459.1:c.2971A>C
BT-20	chr12	9316773	T	C	PZP	p.N857S	37	64	45	54	49.5	NM_002864.2:c.2570A>G	XM_005253459.1:c.2094+962A>G
BT-20	chr12	9345274	C	G	PZP, PZP	p.G308A, p.G439A	75	55	4	41	25.7143	NM_002864.2:c.1316G>C	XM_005253459.1:c.923G>C
BT-20	chr12	9750669	A	G	KLRB1	p.I168T	30	15	40	38	63.4146	NM_002258.2:c.503T>C
BT-20	chr12	9833524	C	G	CLEC2D, CLEC2D, CLEC2D	p.L23V, p.L23V, p.L23V	49	52	114	108	68.7307	NM_001004419.2:c.67C>G	NM_001004419.3:c.67C>G	NM_001004419.4:c.67C>G	NM_001197317.1:c.62-6974C>G	NM_001197317.2:c.62-6974C>G	NM_001197318.1:c.67C>G	NM_001197318.2:c.67C>G	NM_001197319.1:c.62-6974C>G	NM_001197319.2:c.62-6974C>G	NM_013269.3:c.67C>G	NM_013269.4:c.67C>G	NM_013269.5:c.67C>G	NR_036693.1:n.90C>G	NR_036693.2:n.94C>G
BT-20	chr12	10041364	G	A	KLRF2	p.V68I	34	33	45	50	58.642	NM_001190765.1:c.202G>A
BT-20	chr12	10046052	C	A	KLRF2	p.P131T	39	38	35	46	51.2658	NM_001190765.1:c.391C>A
BT-20	chr12	10066232	C	T	CLEC2A	p.G153E	129	136	51	85	33.9152	NM_001130711.1:c.458G>A	XM_005253366.1:c.410+3067G>A
BT-20	chr12	10069302	C	T	CLEC2A, CLEC2A	p.G136D, p.G136D	0	1	21	14	97.2222	NM_001130711.1:c.407G>A	XM_005253366.1:c.407G>A
BT-20	chr12	10149851	C	T	CLEC1B, CLEC1B	p.G31D, p.G64D	0	0	126	103	100	XM_005253325.1:c.*2228C>T	NM_001099431.1:c.92G>A	NM_016509.3:c.191G>A	XM_005253382.1:c.191G>A
BT-20	chr12	10151642	T	C	CLEC1B, CLEC1B	p.I20V, p.I20V	0	0	25	29	100	XM_005253325.1:c.*4019T>C	NM_001099431.1:c.58A>G	NM_016509.3:c.58A>G	XM_005253382.1:c.58A>G
BT-20	chr12	10163375	C	A	CLEC12B, CLEC12B, CLEC12B	p.T6N, p.T6N, p.T6N	113	4	96	8	47.0588	NM_001129998.1:c.17C>A	NM_205852.2:c.17C>A	XR_242889.1:n.145C>A
BT-20	chr12	10167277	G	C	CLEC12B, CLEC12B, CLEC12B	p.V13L, p.V116L, p.V116L	0	2	150	176	99.3902	NM_001129998.1:c.346G>C	NM_205852.2:c.346G>C	XR_242889.1:n.474G>C
BT-20	chr12	10251445	C	G	CLEC1A, CLEC1A, CLEC1A	p.G16A, p.G26A, p.G16A	1	0	11	0	91.6667	NM_016511.2:c.77G>C	XM_005253383.1:c.77G>C	XM_005253384.1:c.77G>C
BT-20	chr12	10462052	T	G	KLRD1, KLRD1, KLRD1, KLRD1, KLRD1	p.S25A, p.S25A, p.S25A, p.S25A, p.S25A	0	2	80	57	98.5612	NM_001114396.1:c.73T>G	NM_002262.3:c.73T>G	NM_007334.2:c.8-173T>G	XM_005253363.1:c.73T>G	XM_005253364.1:c.73T>G
BT-20	chr12	10532326	T	C	KLRC4-KLRK1, KLRC4-KLRK1, KLRK1, KLRC4-KLRK1	p.T72A, p.T72A, p.T72A, p.T72A	3	1	173	65	98.3471	NM_007360.2:c.214A>G	NM_007360.3:c.214A>G	NM_001199805.1:c.214A>G	XR_242912.1:n.393T>C
BT-20	chr12	10560957	T	C	KLRC4	p.N104S	1	3	145	82	98.2684	NM_002261.2:c.*4214A>G	NM_001199805.1:c.-364A>G	NM_013431.2:c.311A>G	XM_005253491.1:c.311A>G	XM_005253492.1:c.311A>G	XR_242905.1:n.507A>G
BT-20	chr12	10562089	A	T	KLRC4	p.I29N	1	0	0	5	83.3333	NM_002261.2:c.*3082T>A	NM_001199805.1:c.-487-480T>A	NM_013431.2:c.86T>A	XM_005253491.1:c.86T>A	XM_005253492.1:c.86T>A	XR_242905.1:n.282T>A
BT-20	chr12	10571091	T	G	KLRC3, KLRC3, KLRC3, KLRC3, KLRC3	p.H113P, p.H113P, p.H113P, p.H113P, p.H113P	0	0	54	76	100	NM_002261.2:c.338A>C	NM_007333.2:c.338A>C
BT-20	chr12	10603670	T	C	KLRC1, KLRC1, KLRC1, KLRC1, KLRC1	p.N29S, p.N29S, p.N29S, p.N29S, p.N29S	8	55	215	50	80.7927	NM_002259.3:c.86A>G	NM_002259.4:c.86A>G	NM_007328.2:c.86A>G	NM_007328.3:c.86A>G	NM_213657.1:c.86A>G	NM_213657.2:c.86A>G	NM_213658.1:c.86A>G	NM_213658.2:c.86A>G	XM_005253359.1:c.86A>G	XM_005253360.1:c.86A>G	XM_005253361.1:c.86A>G
BT-20	chr12	10962115	A	G	TAS2R9	p.V187A	2	1	271	271	99.4495	NM_023918.1:c.-2536T>C	NM_023917.2:c.560T>C
BT-20	chr12	10978402	G	A	TAS2R10	p.T156M	0	4	190	6	98	NM_023921.1:c.467C>T
BT-20	chr12	10999708	T	C	PRR4, PRR4	p.Q120R, p.R43G	0	0	31	2	100	NM_001098538.1:c.398A>G	NM_001098538.2:c.127A>G	NM_007244.2:c.359A>G	NR_037918.1:n.1416A>G
BT-20	chr12	10999780	C	T	PRR4	p.R96Q	1	0	16	1	94.4444	NM_001098538.1:c.326G>A	NM_001098538.2:c.101-46G>A	NM_007244.2:c.287G>A	NR_037918.1:n.1344G>A
BT-20	chr12	11061122	T	C	TAS2R13	p.N259S	10	5	427	314	98.0159	NM_023920.2:c.776A>G	NM_001098538.1:c.104-60116A>G	NR_037918.1:n.545-24248A>G	NM_006250.2:c.-58-24248A>G
BT-20	chr12	11149711	C	A	TAS2R20	p.R255L	88	106	50	81	40.3077	NM_176889.2:c.764G>T	NM_001098538.1:c.37-23391G>T	NR_037918.1:n.478-23391G>T	NM_006250.2:c.-125-23391G>T
BT-20	chr12	11149720	A	G	TAS2R20	p.F252S	85	109	49	80	39.9381	NM_176889.2:c.755T>C	NM_001098538.1:c.37-23400T>C	NR_037918.1:n.478-23400T>C	NM_006250.2:c.-125-23400T>C
BT-20	chr12	11149769	T	C	TAS2R20	p.I236V	151	166	128	137	45.5326	NM_176889.2:c.706A>G	NM_001098538.1:c.37-23449A>G	NR_037918.1:n.478-23449A>G	NM_006250.2:c.-125-23449A>G
BT-20	chr12	11150033	G	T	TAS2R20	p.H148N	168	45	73	17	29.703	NM_176889.2:c.442C>A	NM_001098538.1:c.37-23713C>A	NR_037918.1:n.478-23713C>A	NM_006250.2:c.-125-23713C>A
BT-20	chr12	11150046	G	T	TAS2R20	p.H143Q	175	46	71	19	28.9389	NM_176889.2:c.429C>A	NM_001098538.1:c.37-23726C>A	NR_037918.1:n.478-23726C>A	NM_006250.2:c.-125-23726C>A
BT-20	chr12	11150280	A	C	TAS2R20	p.H65Q	211	195	73	87	28.2686	NM_176889.2:c.195T>G	NM_001098538.1:c.37-23960T>G	NR_037918.1:n.478-23960T>G	NM_006250.2:c.-125-23960T>G
BT-20	chr12	11174276	G	A	TAS2R19	p.R299C	144	56	249	63	60.9375	NM_001098538.1:c.36+25343C>T	NM_176888.1:c.895C>T	NR_037918.1:n.477+13105C>T	NM_006250.2:c.-126+13105C>T
BT-20	chr12	11244194	T	C	TAS2R43	p.H212R	1	0	78	63	99.2958	NM_176884.2:c.635A>G	NM_001098538.1:c.-133-44407A>G	NR_037918.1:n.205-44407A>G	NM_006250.2:c.-398-44407A>G
BT-20	chr12	11286088	A	C	TAS2R30	p.F252L	63	18	33	18	38.6364	NM_001098538.1:c.-134+37933T>G	NR_037918.1:n.204+37933T>G	NM_001097643.1:c.756T>G	NM_006250.2:c.-399+37933T>G
BT-20	chr12	11338781	C	A	TAS2R42	p.G255W	2	1	92	138	98.7124	NM_181429.1:c.763G>T
BT-20	chr12	11338957	A	G	TAS2R42	p.F196S	1	0	144	10	99.3548	NM_181429.1:c.587T>C
BT-20	chr12	11339020	T	A	TAS2R42	p.Y175F	1	0	118	39	99.3671	NM_181429.1:c.524A>T
BT-20	chr12	12496086	C	T	MANSC1, MANSC1	p.V21I, p.V55I	32	28	35	42	56.2044	NM_018050.2:c.163G>A	XM_005253401.1:c.61G>A
BT-20	chr12	12814818	C	T	GPR19, GPR19, GPR19	p.V189I, p.V189I, p.V189I	4	0	248	119	98.9218	NM_006143.2:c.565G>A
BT-20	chr12	13103266	G	T	GPRC5D	p.A18D	29	26	8	25	37.5	NM_018654.1:c.53C>A	XM_005253421.1:c.53C>A
BT-20	chr12	13366504	G	A	EMP1, EMP1	p.S57N, p.S57N	101	98	52	69	37.8125	NM_001423.2:c.170G>A	XM_005253338.1:c.170G>A
BT-20	chr12	14587301	A	G	ATF7IP, ATF7IP, ATF7IP, ATF7IP, ATF7IP, ATF7IP, ATF7IP, ATF7IP	p.K530R, p.K529R, p.K529R, p.K530R, p.K530R, p.K530R, p.K529R, p.K530R	0	3	122	170	98.9831	NM_018179.3:c.1589A>G	XM_005253423.1:c.1613A>G	XM_005253424.1:c.1610A>G	XM_005253425.1:c.1589A>G	XM_005253426.1:c.1586A>G	XM_005253427.1:c.1613A>G	XM_005253428.1:c.1610A>G	XM_005253429.1:c.1586A>G
BT-20	chr12	14688644	C	T	PLBD1	p.V265I	1	0	69	77	99.3197	XR_242918.1:n.144C>T	NM_024829.5:c.793G>A
BT-20	chr12	14829893	A	C	GUCY2C, GUCY2C	p.F281L, p.F281L	2	1	41	35	96.2025	NM_004963.3:c.843T>G
BT-20	chr12	14993439	C	T	ART4, ART4	p.D265N, p.D265N	34	49	69	77	63.7555	NM_021071.2:c.793G>A
BT-20	chr12	15035081	T	C	MGP, MGP	p.T127A, p.T102A	2	5	8	4	63.1579	NM_000900.2:c.304A>G	NM_000900.3:c.304A>G	NM_001190839.1:c.379A>G
BT-20	chr12	16369828	A	T	SLC15A5	p.D494E	0	0	40	45	100	NM_001170798.1:c.1482T>A
BT-20	chr12	16397677	G	A	SLC15A5	p.P271L	0	1	26	69	98.9583	NM_001170798.1:c.812C>T
BT-20	chr12	16397734	C	A	SLC15A5	p.R252L	1	0	20	75	98.9583	NM_001170798.1:c.755G>T
BT-20	chr12	18234256	T	C	RERGL	p.M163V	54	57	84	120	64.7619	NM_024730.2:c.487A>G	XM_005253483.1:c.484A>G
BT-20	chr12	18435452	C	T	PIK3C2G, PIK3C2G	p.P146L, p.P146L	101	50	165	65	60.3675	NM_004570.4:c.437C>T	XM_005253393.1:c.437C>T
BT-20	chr12	18649057	C	T	PIK3C2G, PIK3C2G, PIK3C2G	p.P730L, p.P952L, p.P911L	29	57	17	27	33.8462	NM_004570.4:c.2732C>T	XM_005253393.1:c.2855C>T
BT-20	chr12	20522252	G	A	PDE3A	p.D12N	53	7	85	11	61.5385	NM_000921.3:c.34G>A	NM_000921.4:c.34G>A	XM_005253389.1:c.-2161G>A
BT-20	chr12	20905250	C	T	SLCO1C1, SLCO1C1, SLCO1C1	p.S677F, p.S511F, p.S559F	0	1	56	76	99.2481	NM_001145944.1:c.1676C>T	NM_001145945.1:c.1780C>T	NM_001145946.1:c.2030C>T	NM_017435.3:c.1927C>T	NM_017435.4:c.1927C>T	XM_005253394.1:c.1927C>T	XM_005253395.1:c.1690C>T	XM_005253396.1:c.1676C>T	XM_005253397.1:c.*1602C>T
BT-20	chr12	21011480	T	G	SLCO1B3, SLCO1B3, SLCO1B7, SLCO1B3	p.S112A, p.S112A, p.S112A, p.S112A	37	17	49	23	57.1429	NM_019844.2:c.334T>G	NM_019844.3:c.334T>G	XM_005253347.1:c.334T>G
BT-20	chr12	21015760	G	A	SLCO1B3, SLCO1B3, SLCO1B3	p.M233I, p.M233I, p.M233I	49	29	61	72	63.0332	NM_019844.2:c.699G>A	NM_019844.3:c.699G>A	XM_005253347.1:c.699G>A
BT-20	chr12	21176135	T	C	SLCO1B7, SLCO1B7	p.V214A, p.V167A	35	60	35	56	48.9247	NM_001009562.4:c.500T>C
BT-20	chr12	21201663	G	A	SLCO1B7, SLCO1B7	p.A385T, p.A338T	90	38	79	63	52.5926	NM_001009562.4:c.1012G>A
BT-20	chr12	21713402	T	C	GYS2	p.M363V	0	0	36	40	100	NM_021957.3:c.1087A>G	XM_005253352.1:c.1087A>G	XM_005253353.1:c.1036A>G	XM_005253354.1:c.868A>G
BT-20	chr12	25243115	G	C	LRMP, LRMP, LRMP, LRMP, LRMP	p.C144S, p.C144S, p.C197S, p.C197S, p.C197S	2	74	4	39	36.1345	NM_001204126.1:c.590G>C	NM_001204127.1:c.590G>C	NM_006152.2:c.590G>C	NM_006152.3:c.590G>C	XM_005253369.1:c.590G>C	XM_005253370.1:c.590G>C	XM_005253371.1:c.590G>C	XM_005253372.1:c.590G>C	XM_005253373.1:c.431G>C	XM_005253374.1:c.590G>C	XR_242890.1:n.1419G>C
BT-20	chr12	25261735	G	T	CASC1, CASC1, CASC1, CASC1	p.A633E, p.A593E, p.A639E, p.A574E	0	0	6	2	100	NM_001204126.1:c.*741G>T	NM_001204127.1:c.*741G>T	NM_006152.2:c.*741G>T	NM_006152.3:c.*741G>T	XM_005253369.1:c.*741G>T	XM_005253370.1:c.*741G>T	XM_005253371.1:c.*741G>T	XM_005253372.1:c.*741G>T	XM_005253373.1:c.*741G>T	XM_005253374.1:c.*741G>T	XR_242890.1:n.*553G>T	NM_001082972.1:c.2068-40C>A	NM_001082973.1:c.1898C>A	NM_001204101.1:c.1721C>A	NM_001204102.1:c.1778C>A	NM_018272.3:c.1916C>A	XM_005253406.1:c.2090C>A	XM_005253407.1:c.1778C>A	XM_005253408.1:c.1562C>A	XM_005253409.1:c.1562C>A	XM_005253410.1:c.1540-40C>A	XM_005253411.1:c.1778C>A
BT-20	chr12	27234999	T	C	C12orf71	p.I140V	0	0	46	68	100	NM_001080406.1:c.418A>G
BT-20	chr12	27800746	G	T	PPFIBP1, PPFIBP1, PPFIBP1, PPFIBP1	p.V148L, p.V148L, p.V148L, p.V148L	0	3	76	59	97.8261	NM_001198915.1:c.-18G>T	NM_001198916.1:c.442G>T	NM_003622.2:c.442G>T	NM_003622.3:c.442G>T	NM_177444.1:c.442G>T	NM_177444.2:c.442G>T	XM_005253505.1:c.442G>T	XM_005253506.1:c.442G>T	XM_005253507.1:c.442G>T	XM_005253508.1:c.442G>T	XM_005253509.1:c.442G>T	XM_005253510.1:c.442G>T	XM_005253511.1:c.442G>T	XM_005253512.1:c.442G>T	XM_005253513.1:c.442G>T	XM_005253514.1:c.442G>T	XM_005253515.1:c.442G>T	XM_005253516.1:c.442G>T	XM_005253517.1:c.442G>T
BT-20	chr12	27849796	A	G	REP15	p.N101D	2	19	195	118	93.7126	NM_001198915.1:c.*3981A>G	NM_001198916.1:c.*3981A>G	NM_003622.2:c.*3981A>G	NM_003622.3:c.*3981A>G	NM_177444.2:c.*3981A>G	XM_005253505.1:c.*3981A>G	XM_005253506.1:c.*3981A>G	XM_005253507.1:c.*3981A>G	XM_005253508.1:c.*3981A>G	XM_005253509.1:c.*3981A>G	XM_005253510.1:c.*3981A>G	XM_005253511.1:c.*3981A>G	XM_005253512.1:c.*3981A>G	XM_005253513.1:c.*3981A>G	XM_005253514.1:c.*3981A>G	XM_005253515.1:c.*3981A>G	XM_005253516.1:c.*3981A>G	XM_005253517.1:c.*3981A>G	NM_001029874.1:c.301A>G
BT-20	chr12	27915718	A	T	MANSC4	p.S326T	21	15	37	46	69.7479	NM_001146221.1:c.976T>A	XM_002343149.1:c.1096T>A
BT-20	chr12	27933535	A	G	KLHDC5	p.D91G	3	0	6	0	66.6667	NM_020782.1:c.272A>G	XM_002343149.1:c.-3174T>C
BT-20	chr12	28605426	G	A	CCDC91, CCDC91, CCDC91, CCDC91	p.V314M, p.V314M, p.V284M, p.V116M	0	0	16	18	100	NM_018318.3:c.940G>A	XM_005253412.1:c.940G>A	XM_005253413.1:c.940G>A	XM_005253414.1:c.940G>A	XM_005253415.1:c.850G>A	XM_005253416.1:c.850G>A
BT-20	chr12	29604392	C	G	OVCH1	p.A881P	0	0	114	108	100	NR_073170.1:n.561-10275C>G	NR_073171.1:n.561-10337C>G	NR_073172.1:n.561-35427C>G	NM_183378.2:c.2641G>C
BT-20	chr12	29630081	G	A	OVCH1	p.T444I	0	0	133	238	100	NR_073172.1:n.561-9738G>A	NM_183378.2:c.1331C>T
BT-20	chr12	29639186	T	C	OVCH1	p.K330E	3	0	122	129	98.8189	NR_073172.1:n.561-633T>C	NM_183378.2:c.988A>G
BT-20	chr12	29648275	G	A	OVCH1	p.R133C	5	0	24	37	92.4242	NM_183378.2:c.397C>T
BT-20	chr12	30881809	T	C	CAPRIN2, CAPRIN2, CAPRIN2, CAPRIN2, CAPRIN2, CAPRIN2, CAPRIN2, CAPRIN2, CAPRIN2	p.M186V, p.M316V, p.M186V, p.M186V, p.M519V, p.M519V, p.M186V, p.M519V, p.M519V	1	0	42	105	99.3243	NM_001002259.1:c.1555A>G	NM_001206856.1:c.1555A>G	NM_023925.3:c.1555A>G	NM_032156.2:c.556A>G	NM_032156.3:c.1555A>G	NR_038177.1:n.2223A>G
BT-20	chr12	30888001	T	C	CAPRIN2, CAPRIN2, CAPRIN2, CAPRIN2, CAPRIN2	p.K34R, p.K237R, p.K237R, p.K237R, p.K237R	0	1	131	64	99.4898	NM_001002259.1:c.710A>G	NM_001206856.1:c.710A>G	NM_023925.3:c.710A>G	NM_032156.2:c.-207A>G	NM_032156.3:c.710A>G	NR_038177.1:n.1461A>G
BT-20	chr12	31249861	C	G	DDX11, DDX11, DDX11, DDX11, DDX11, DDX11	p.Q567E, p.Q541E, p.Q567E, p.Q567E, p.Q245E, p.Q567E	28	40	17	21	35.8491	NM_001257144.1:c.1699C>G	NM_001257145.1:c.1621C>G	NM_004399.2:c.1699C>G	NM_030653.3:c.1699C>G	NM_152438.1:c.1699C>G	XM_005253331.1:c.1807C>G	XM_005253332.1:c.1699C>G	XM_005253333.1:c.1807C>G
BT-20	chr12	31648826	C	T	DENND5B, DENND5B, DENND5B	p.R52K, p.R87K, p.R74K	18	28	7	15	32.3529	NM_144973.3:c.155G>A	XM_005253326.1:c.221G>A	XM_005253327.1:c.155G>A	XM_005253328.1:c.260G>A	XM_005253329.1:c.221G>A	XM_005253330.1:c.221G>A
BT-20	chr12	32135441	T	C	C12orf35	p.S518P	0	0	100	113	100	NM_018169.2:c.1552T>C	NM_018169.3:c.1552T>C	XM_005253405.1:c.1552T>C
BT-20	chr12	32908237	C	A	YARS2	p.G191V	1	13	18	33	78.4615	NM_001040436.1:c.572G>T	NM_001040436.2:c.572G>T	XM_005253381.1:c.572G>T	XR_242891.1:n.659G>T	XR_242892.1:n.659G>T
BT-20	chr12	33021934	A	G	PKP2, PKP2, PKP2	p.L366P, p.L366P, p.L366P	49	50	45	91	57.8723	NM_001005242.2:c.1097T>C	NM_004572.3:c.1097T>C
BT-20	chr12	40619082	G	A	LRRK2	p.R50H	0	0	45	48	100	NM_198578.3:c.149G>A	XM_005268629.1:c.149G>A	XM_005268630.1:c.149G>A	XM_005268631.1:c.149G>A	XM_005268632.1:c.149G>A	XM_005268633.1:c.149G>A
BT-20	chr12	40657700	C	G	LRRK2, LRRK2	p.N173K, p.N551K	26	11	15	37	58.427	NM_198578.3:c.1653C>G	XM_005268629.1:c.1653C>G	XM_005268630.1:c.1653C>G	XM_005268631.1:c.1533C>G	XM_005268632.1:c.1653C>G	XM_005268633.1:c.1653C>G
BT-20	chr12	40702911	G	A	LRRK2, LRRK2, LRRK2	p.R236H, p.R231H, p.R1398H	15	72	6	62	43.871	NM_198578.3:c.4193G>A	XM_005268629.1:c.4193G>A	XM_005268630.1:c.4193G>A	XM_005268631.1:c.4073G>A	XM_005268632.1:c.4193G>A	XM_005268633.1:c.4193G>A
BT-20	chr12	40713901	T	A	LRRK2, LRRK2, LRRK2	p.S485T, p.S480T, p.S1647T	47	57	36	46	44.086	NM_198578.3:c.4939T>A	XM_005268629.1:c.4939T>A	XM_005268630.1:c.4939T>A	XM_005268631.1:c.4819T>A	XM_005268632.1:c.4939T>A	XM_005268633.1:c.*3783T>A
BT-20	chr12	40758652	T	C	LRRK2, LRRK2, LRRK2	p.M1235T, p.M1230T, p.M2397T	0	0	141	142	100	NM_198578.3:c.7190T>C	XM_005268629.1:c.7190T>C	XM_005268630.1:c.7190T>C	XM_005268631.1:c.7070T>C
BT-20	chr12	46243365	C	T	ARID2, ARID2, ARID2, ARID2	p.T573M, p.T573M, p.T29M, p.T200M	48	28	29	22	40.1575	NM_152641.2:c.1718C>T	XM_005268708.1:c.272-1462C>T
BT-20	chr12	46321514	A	T	SCAF11, SCAF11, SCAF11	p.F342Y, p.F731Y, p.F657Y	1	2	59	108	98.2353	NM_004719.2:c.1970T>A	XM_005269229.1:c.2192T>A	XM_005269230.1:c.2162T>A
BT-20	chr12	48105483	T	C	ENDOU, ENDOU, ENDOU	p.I309V, p.I287V, p.I350V	13	6	7	6	40.625	NM_006025.2:c.925A>G	NM_001172439.1:c.1048A>G	NM_001172440.1:c.859A>G	NM_006025.3:c.925A>G
BT-20	chr12	48142636	C	T	RAPGEF3, RAPGEF3, RAPGEF3, RAPGEF3	p.G332S, p.G374S, p.G386S, p.G332S	7	0	5	0	41.6667	NM_001098531.2:c.1120G>A	NM_001098532.2:c.994G>A	NM_006105.5:c.994G>A	XM_005268568.1:c.1156G>A	XM_005268569.1:c.688G>A	XM_005268570.1:c.688G>A	XM_005268571.1:c.-407G>A
BT-20	chr12	48144925	T	C	RAPGEF3, RAPGEF3, RAPGEF3, RAPGEF3, RAPGEF3	p.R151G, p.R193G, p.R205G, p.R193G, p.R151G	0	0	44	74	100	NM_001098531.2:c.577A>G	NM_001098532.2:c.451A>G	NM_006105.5:c.451A>G	XM_005268568.1:c.613A>G	XM_005268569.1:c.145A>G	XM_005268570.1:c.145A>G	XM_005268571.1:c.-2696A>G
BT-20	chr12	48151822	C	G	RAPGEF3, RAPGEF3, RAPGEF3	p.A16P, p.A28P, p.A16P	2	0	16	87	98.0952	XM_005269016.1:c.-683C>G	NM_001098531.2:c.46G>C	NM_001098532.2:c.-81G>C	NM_006105.5:c.-81G>C	XM_005268568.1:c.82G>C	XM_005268569.1:c.-364G>C	XM_005268570.1:c.-364G>C
BT-20	chr12	48398080	T	A	COL2A1, COL2A1	p.T9S, p.T9S	0	0	7	1	100	NM_001844.4:c.25A>T	NM_033150.2:c.25A>T
BT-20	chr12	48491896	C	A	SENP1, SENP1, SENP1	p.D6Y, p.D6Y, p.D6Y	21	29	28	29	53.271	NM_001267594.1:c.16G>T	NM_001267595.1:c.16G>T	NM_014554.2:c.16G>T	NR_051991.1:n.651G>T	NR_051992.1:n.664G>T
BT-20	chr12	48578325	A	C	C12orf68	p.E140D	2	3	64	82	96.6887	NM_001013635.3:c.420A>C
BT-20	chr12	48723324	C	G	H1FNT	p.R84G	34	29	34	24	47.9339	NM_181788.1:c.250C>G
BT-20	chr12	48723784	C	T	H1FNT	p.S237F	34	42	17	42	43.7037	NM_181788.1:c.710C>T
BT-20	chr12	48736985	T	G	ZNF641, ZNF641, ZNF641	p.Q363P, p.Q349P, p.Q340P	48	56	78	42	53.5714	NM_001172682.1:c.1019A>C	NM_001172681.1:c.1046A>C	NM_152320.1:c.1088A>C	NM_152320.2:c.1088A>C	XM_005268637.1:c.1061A>C	XM_005268638.1:c.1046A>C	XM_005268639.1:c.617A>C	XM_005268640.1:c.562+1397A>C
BT-20	chr12	48919556	A	G	OR8S1	p.M48V	0	0	36	89	100	NM_001005203.2:c.142A>G
BT-20	chr12	48919659	T	C	OR8S1	p.L82P	0	0	3	7	100	NM_001005203.2:c.245T>C
BT-20	chr12	48919796	C	T	OR8S1	p.R128C	1	4	100	72	97.1751	NM_001005203.2:c.382C>T
BT-20	chr12	49176860	G	A	ADCY6, ADCY6, ADCY6	p.R120C, p.R120C, p.R120C	9	4	2	3	27.7778	NM_015270.3:c.358C>T	NM_020983.2:c.358C>T	XM_005268605.1:c.358C>T	XR_245890.1:n.395C>T
BT-20	chr12	49390677	T	C	DDN	p.E661G	0	0	28	39	100	NM_015086.1:c.1982A>G	XR_132772.1:n.-1478T>C	XR_132773.1:n.-1473T>C
BT-20	chr12	49426460	A	G	MLL2	p.S4010P	2	28	3	15	37.5	NM_003482.3:c.12028T>C	XM_005269162.1:c.12028T>C
BT-20	chr12	49435234	G	A	MLL2	p.P2107S	7	1	0	5	38.4615	NM_003482.3:c.6319C>T	XM_005269162.1:c.6319C>T
BT-20	chr12	49448463	C	T	MLL2	p.R83Q	29	54	31	38	45.3947	NM_003482.3:c.248G>A	XM_005269162.1:c.248G>A
BT-20	chr12	49690798	G	A	PRPH	p.A277T	17	23	22	35	58.7629	XR_245979.1:n.1188C>T	NM_006262.3:c.829G>A	XM_005269025.1:c.829G>A	XR_245945.1:n.1147G>A
BT-20	chr12	49951377	C	T	KCNH3, KCNH3	p.R905C, p.R965C	18	26	20	13	42.8571	NM_012284.1:c.2893C>T	XM_005268752.1:c.2713C>T	XM_005268753.1:c.2659C>T	NM_001012300.1:c.*1049G>A	NM_001278341.1:c.*1049G>A	NM_006337.3:c.*1049G>A	NM_006337.4:c.*1049G>A	XM_005268572.1:c.*1049G>A	XM_005268573.1:c.*1049G>A
BT-20	chr12	49993678	C	T	FAM186B, FAM186B	p.R492Q, p.R582Q	43	25	37	19	45.1613	NM_032130.2:c.1745G>A	NM_032130.1:c.1745G>A	NR_027450.1:n.2075G>A
BT-20	chr12	49993766	C	G	FAM186B, FAM186B	p.E463Q, p.E553Q	14	48	7	37	41.5094	NM_032130.2:c.1657G>C	NM_032130.1:c.1657G>C	NR_027450.1:n.1987G>C
BT-20	chr12	49994785	G	A	FAM186B, FAM186B	p.T123M, p.T213M	61	15	62	4	46.4789	NM_032130.2:c.638C>T	NM_032130.1:c.638C>T	NR_027450.1:n.968C>T
BT-20	chr12	50037051	C	T	PRPF40B, PRPF40B, PRPF40B, PRPF40B	p.P672S, p.P751S, p.P717S, p.P730S	36	29	54	16	51.8519	NM_175736.4:c.*2547G>A	NM_198900.2:c.*2547G>A	XM_005269218.1:c.*2659G>A	XM_005269219.1:c.*2659G>A	NM_001031698.1:c.2188C>T	NM_001031698.2:c.2251C>T	NM_012272.1:c.2149C>T	NR_052006.1:n.2700C>T
BT-20	chr12	50537815	A	G	CERS5, CERS5	p.C16R, p.C75R	22	60	14	39	39.2593	XR_245982.1:n.145+341A>G	NM_147190.2:c.223T>C	XM_005269220.1:c.223T>C	XM_005269221.1:c.49T>C
BT-20	chr12	50727706	G	C	FAM186A, FAM186A	p.H2006Q, p.H2228Q	106	95	122	115	54.1096	NM_001145475.1:c.6684C>G
BT-20	chr12	50744119	G	A	FAM186A, FAM186A	p.H1944Y, p.H2166Y	44	44	51	44	51.9126	NM_001145475.1:c.6496C>T
BT-20	chr12	50749221	G	C	FAM186A, FAM186A	p.A243G, p.A465G	17	3	130	142	93.1507	NM_001145475.1:c.1394C>G
BT-20	chr12	50749227	T	G	FAM186A, FAM186A	p.K241T, p.K463T	4	3	142	140	97.5779	NM_001145475.1:c.1388A>C
BT-20	chr12	50754563	T	G	FAM186A	p.K187Q	17	7	32	5	60.6557	NM_001145475.1:c.559A>C
BT-20	chr12	51236802	T	C	TMPRSS12, TMPRSS12	p.Y19H, p.Y19H	37	9	35	1	43.9024	NM_182559.2:c.55T>C
BT-20	chr12	51402905	T	G	SLC11A2	p.Y6S	15	20	12	18	46.1538	NM_000617.2:c.35-498A>C	NM_001174125.1:c.122-498A>C	NM_001174126.1:c.35-498A>C	NM_001174127.1:c.35-498A>C	NM_001174128.1:c.35-498A>C	NM_001174129.1:c.35-498A>C	NM_001174130.1:c.17A>C	NR_033421.1:n.180-578A>C	NR_033422.1:n.175-498A>C	XM_005268911.1:c.122-498A>C	XM_005268912.1:c.17A>C	XM_005268913.1:c.4-578A>C	XM_005268914.1:c.4-578A>C	XM_005268915.1:c.4-578A>C	XM_005268916.1:c.-444-498A>C	XM_005268917.1:c.35-498A>C
BT-20	chr12	51442944	G	A	LETMD1, LETMD1, LETMD1, LETMD1, LETMD1	p.V84I, p.V84I, p.V84I, p.V84I, p.V28I	27	28	22	38	52.1739	NM_001024668.1:c.82G>A	NM_001243689.1:c.250G>A	NM_015416.3:c.250G>A	NM_015416.4:c.250G>A	NR_045017.1:n.183G>A	NR_045018.1:n.308G>A	NR_045019.1:n.308G>A	NR_045020.1:n.308G>A
BT-20	chr12	51681903	T	C	BIN2, BIN2, BIN2, BIN2	p.N529D, p.N405D, p.N503D, p.N497D	0	0	80	24	100	NM_016293.2:c.1585A>G	XM_005268957.1:c.1678A>G	XM_005268958.1:c.1612-3332A>G	XM_005268959.1:c.1507A>G
BT-20	chr12	51737562	T	C	CELA1	p.M59V	118	62	152	108	59.0909	NM_001971.4:c.175A>G	NM_001971.5:c.175A>G
BT-20	chr12	51740409	T	G	CELA1	p.Y5S	22	26	31	29	55.5556	NM_001971.4:c.14A>C	NM_001971.5:c.14A>C
BT-20	chr12	51740410	A	G	CELA1	p.Y5H	22	27	32	30	55.8559	NM_001971.4:c.13T>C	NM_001971.5:c.13T>C
BT-20	chr12	51740416	C	G	CELA1	p.V3L	24	31	32	30	52.9915	NM_001971.4:c.7G>C	NM_001971.5:c.7G>C
BT-20	chr12	52602013	C	T	LOC283403	p.R38Q	1	0	13	30	97.7273	NR_027358.1:n.-2701C>T	XR_110354.1:n.407G>A	NM_001242696.1:c.113G>A
BT-20	chr12	52631313	A	G	KRT7	p.H186R	1	0	24	1	96.1538	NM_005556.3:c.557A>G	XR_245927.1:n.637A>G
BT-20	chr12	52639302	G	C	KRT7	p.G364A	0	3	82	104	98.4127	NM_005556.3:c.1091G>C	XR_245927.1:n.1411G>C	XM_005268868.1:c.-3915G>C
BT-20	chr12	52681925	A	C	KRT81	p.L248R	0	0	32	1	100	NM_002281.3:c.743T>G	XM_005268866.1:c.129+12195A>C	XM_005268867.1:c.-5+12195A>C	XM_005268868.1:c.-4-13772A>C
BT-20	chr12	52818504	T	G	KRT75	p.S485R	9	43	5	53	52.7273	NM_004693.2:c.1453A>C	XM_001718426.1:c.529-3437T>G
BT-20	chr12	52827818	T	C	KRT75	p.R91G	16	20	5	13	33.3333	NM_004693.2:c.271A>G
BT-20	chr12	52965173	T	G	KRT74	p.E271D	22	30	17	15	38.0952	NM_175053.3:c.813A>C
BT-20	chr12	52994896	A	G	KRT72, KRT72, KRT72	p.M114T, p.M114T, p.M114T	2	10	4	12	57.1429	NM_001146225.1:c.341T>C	NM_001146226.1:c.341T>C	NM_080747.1:c.341T>C	NM_080747.2:c.341T>C
BT-20	chr12	52995020	C	T	KRT72, KRT72, KRT72	p.G73S, p.G73S, p.G73S	8	3	2	3	31.25	NM_001146225.1:c.217G>A	NM_001146226.1:c.217G>A	NM_080747.1:c.217G>A	NM_080747.2:c.217G>A
BT-20	chr12	53086645	G	A	KRT77, KRT77	p.T367M, p.T125M	101	65	79	89	50.2994	NM_175078.2:c.1100C>T	XM_005268853.1:c.401C>T
BT-20	chr12	53091566	C	A	KRT77	p.G220C	8	27	15	38	60.2273	NM_175078.2:c.658G>T	XM_005268853.1:c.-42G>T
BT-20	chr12	53165940	C	T	KRT76	p.A359T	37	21	33	33	53.2258	NM_015848.3:c.1075G>A	NM_015848.4:c.1075G>A
BT-20	chr12	53165949	C	T	KRT76	p.E356K	33	35	29	22	42.8571	NM_015848.3:c.1066G>A	NM_015848.4:c.1066G>A
BT-20	chr12	53186088	G	C	KRT3	p.R375G	36	1	29	3	46.3768	NM_057088.2:c.1123C>G	XM_005268859.1:c.1057C>G
BT-20	chr12	53189696	C	G	KRT3	p.G44A	0	13	0	12	48	NM_057088.2:c.131G>C	XM_005268859.1:c.131G>C
BT-20	chr12	53205757	T	C	KRT4	p.Q230R	17	30	14	25	45.3488	XM_002343167.1:c.730T>C	NM_002272.2:c.689A>G	NM_002272.3:c.467A>G	XM_005268860.1:c.222-1157A>G	XM_005268861.1:c.-179A>G
BT-20	chr12	53207628	G	A	KRT4	p.A146V	2	7	1	4	35.7143	XM_002343167.1:c.989G>A	NM_002272.2:c.437C>T	NM_002272.3:c.215C>T	XM_005268860.1:c.89+4C>T	XM_005268861.1:c.-184+4C>T
BT-20	chr12	53242440	A	G	KRT78	p.L92P	0	0	8	2	100	NM_173352.2:c.275T>C	XM_005268695.1:c.-385T>C	XM_005268696.1:c.-413T>C
BT-20	chr12	53442956	G	C	TENC1, TENC1	p.R10T, p.R10T	6	2	35	11	85.1852	NM_015319.2:c.29G>C	NM_170754.2:c.-1014G>C	NM_198316.1:c.-298+2109G>C	NR_033854.1:n.298-3111C>G	XR_245918.1:n.-2042C>G	XR_245919.1:n.-2035C>G	XR_245920.1:n.373-3111C>G
BT-20	chr12	53647593	C	T	MFSD5, MFSD5, MFSD5	p.S325F, p.S325F, p.S432F	64	43	31	21	32.7044	NM_001170790.1:c.1295C>T	NM_032889.3:c.974C>T	NM_032889.4:c.974C>T	XM_005269197.1:c.1295C>T	XM_005269198.1:c.974C>T
BT-20	chr12	53662624	C	A	ESPL1	p.A25D	55	32	41	24	42.7632	NM_012291.4:c.74C>A
BT-20	chr12	53670545	C	A	ESPL1, ESPL1	p.S289R, p.S614R	17	16	13	13	44.0678	NM_012291.4:c.1842C>A
BT-20	chr12	53681883	A	T	ESPL1, ESPL1	p.K1110M, p.K1435M	3	0	48	20	95.7746	NM_012291.4:c.4304A>T
BT-20	chr12	53700848	C	T	C12orf10, C12orf10, C12orf10	p.T298I, p.T349I, p.T234I	0	0	75	81	100	NM_001173466.1:c.*425G>A	NM_015665.5:c.*425G>A	NM_021640.3:c.1046C>T	XM_005269070.1:c.893C>T	XM_005269071.1:c.557C>T
BT-20	chr12	53700860	A	G	C12orf10, C12orf10, C12orf10	p.H302R, p.H353R, p.H238R	0	0	65	81	100	NM_001173466.1:c.*413T>C	NM_015665.5:c.*413T>C	NM_021640.3:c.1058A>G	XM_005269070.1:c.905A>G	XM_005269071.1:c.569A>G
BT-20	chr12	54975837	T	C	PPP1R1A	p.E109G	9	0	17	12	76.3158	NM_006741.3:c.326A>G	XM_005268994.1:c.184-1003A>G	XM_005268995.1:c.247+679A>G	NM_000924.2:c.*4211T>C	NM_000924.3:c.*4211T>C	NM_001165975.1:c.*4211T>C	NM_001165975.2:c.*4211T>C	XM_005268960.1:c.*4211T>C	XM_005268961.1:c.*4211T>C
BT-20	chr12	55039035	C	T	DCD, DCD	p.D71N, p.D71N	34	37	22	58	52.9801	NM_053283.2:c.211G>A	XM_005268627.1:c.211G>A
BT-20	chr12	55794976	A	G	OR6C65	p.T222A	0	0	17	17	100	NM_001005518.1:c.664A>G
BT-20	chr12	55945119	A	G	OR6C4	p.I37V	0	0	55	93	100	NM_001005494.1:c.109A>G
BT-20	chr12	56030938	C	T	OR10P1	p.P88L	8	1	20	46	88	NM_206899.1:c.263C>T
BT-20	chr12	56031273	G	A	OR10P1	p.V200M	0	0	47	232	100	NM_206899.1:c.598G>A
BT-20	chr12	56089357	C	T	ITGA7, ITGA7, ITGA7, ITGA7	p.R532H, p.R655H, p.R558H, p.R651H	0	1	1	23	96	NM_001144996.1:c.1964G>A	NM_001144997.1:c.1673G>A	NM_002206.2:c.1952G>A	XM_005268839.1:c.2084G>A	XM_005268840.1:c.2066G>A	XM_005268841.1:c.2084G>A	XM_005268842.1:c.1934G>A	XM_005268843.1:c.1745G>A	XM_005268844.1:c.1745G>A	XM_005268845.1:c.1613G>A	XM_005268846.1:c.1613G>A	XM_005268847.1:c.1610G>A	XM_005268848.1:c.1610G>A	XM_005268849.1:c.1610G>A	XM_005268850.1:c.1478G>A
BT-20	chr12	56722060	T	G	PAN2, PAN2, PAN2	p.I179L, p.I179L, p.I179L	0	1	8	155	99.3902	NM_001127460.1:c.535A>C	NM_001127460.2:c.535A>C	NM_001166279.1:c.535A>C	NM_014871.3:c.535A>C	NM_014871.4:c.535A>C	XM_005269250.1:c.535A>C	XM_005269251.1:c.535A>C	XM_005269252.1:c.535A>C	XM_005269253.1:c.535A>C	XM_005269254.1:c.535A>C	XM_005269255.1:c.535A>C	XM_005269256.1:c.535A>C	XM_005269257.1:c.-551A>C	XM_005269258.1:c.535A>C	XR_245967.1:n.826A>C	XR_245968.1:n.912A>C
BT-20	chr12	56814653	G	A	TIMELESS	p.P1018L	73	57	63	39	43.9655	NM_003920.3:c.3053C>T
BT-20	chr12	56815922	C	T	TIMELESS	p.R831Q	112	17	84	26	46.0251	NM_003920.3:c.2492G>A
BT-20	chr12	56822378	T	A	TIMELESS, TIMELESS	p.I455L, p.I454L	51	20	66	34	58.4795	NM_003920.3:c.1363A>T
BT-20	chr12	56862886	T	C	SPRYD4, SPRYD4	p.M50T, p.M50T	0	0	44	39	100	NM_207344.3:c.149T>C	NM_001280796.1:c.*2385A>G	NM_001280797.1:c.*2385A>G	NM_001280798.1:c.*2385A>G	NM_013267.2:c.*2385A>G	NM_013267.3:c.*2385A>G	XM_005268796.1:c.*2385A>G	XM_005268797.1:c.*2385A>G	XM_005268798.1:c.*2385A>G
BT-20	chr12	57011202	A	G	BAZ2A, BAZ2A, BAZ2A, BAZ2A	p.M38T, p.M40T, p.M40T, p.M38T	14	11	11	1	32.4324	NM_013449.3:c.119T>C	XM_005268596.1:c.176T>C	XM_005268597.1:c.176T>C	XM_005268598.1:c.176T>C	XM_005268599.1:c.113T>C	XM_005268600.1:c.113T>C	XM_005268601.1:c.113T>C	XM_005268602.1:c.176T>C	XM_005268603.1:c.119T>C	XM_005268604.1:c.-2208T>C
BT-20	chr12	57109931	A	T	NACA, NACA	p.S1795T, p.S642T	36	1	21	0	36.2069	NM_001113201.1:c.71-1460T>A	NM_001113202.1:c.71-1460T>A	NM_001113203.1:c.5383T>A	NM_001113203.2:c.1924T>A	NM_005594.4:c.71-1460T>A	NR_045277.1:n.394-1460T>A
BT-20	chr12	57114100	A	G	NACA, NACA	p.F405S, p.F405S	5	79	5	55	41.6667	NM_001113201.1:c.70+4136T>C	NM_001113202.1:c.70+4136T>C	NM_001113203.1:c.1214T>C	NM_001113203.2:c.1214T>C	NM_005594.4:c.70+4136T>C	NR_045277.1:n.393+4136T>C
BT-20	chr12	57114307	A	T	NACA, NACA	p.V336E, p.V336E	71	26	74	32	52.2167	NM_001113201.1:c.70+3929T>A	NM_001113202.1:c.70+3929T>A	NM_001113203.1:c.1007T>A	NM_001113203.2:c.1007T>A	NM_005594.4:c.70+3929T>A	NR_045277.1:n.393+3929T>A
BT-20	chr12	57327892	C	T	SDR9C7	p.V52M	130	53	66	29	34.1727	NM_148897.1:c.154G>A	NM_148897.2:c.154G>A
BT-20	chr12	57327894	T	A	SDR9C7	p.Q51L	117	54	67	29	35.9551	NM_148897.1:c.152A>T	NM_148897.2:c.152A>T
BT-20	chr12	57865321	G	A	GLI1, GLI1, GLI1	p.G933D, p.G805D, p.G892D	39	50	27	32	39.8649	NM_001160045.1:c.2414G>A	NM_001167609.1:c.2675G>A	NM_005269.2:c.2798G>A	XM_005268799.1:c.2414G>A	NM_001080156.1:c.*979C>T	NM_001080157.1:c.*1146C>T	NM_032496.2:c.*979C>T	XM_005269078.1:c.*979C>T	XM_005269079.1:c.*979C>T	XM_005269080.1:c.*979C>T	XM_005269081.1:c.*979C>T	XM_005269082.1:c.*979C>T	XM_005269083.1:c.*979C>T	XM_005269084.1:c.*979C>T	XM_005269085.1:c.*979C>T
BT-20	chr12	57865821	G	C	GLI1, GLI1, GLI1	p.E1100Q, p.E972Q, p.E1059Q	10	26	27	28	60.4396	NM_001160045.1:c.2914G>C	NM_001167609.1:c.3175G>C	NM_005269.2:c.3298G>C	XM_005268799.1:c.2914G>C	NM_001080156.1:c.*479C>G	NM_001080157.1:c.*646C>G	NM_032496.2:c.*479C>G	XM_005269078.1:c.*479C>G	XM_005269079.1:c.*479C>G	XM_005269080.1:c.*479C>G	XM_005269081.1:c.*479C>G	XM_005269082.1:c.*479C>G	XM_005269083.1:c.*479C>G	XM_005269084.1:c.*479C>G	XM_005269085.1:c.*479C>G
BT-20	chr12	57869582	T	C	ARHGAP9, ARHGAP9	p.T119A, p.T520A	31	8	24	0	38.0952	NM_001160045.1:c.*3738T>C	NM_001167609.1:c.*3738T>C	NM_005269.2:c.*3738T>C	XM_005268799.1:c.*3738T>C	NM_001080156.1:c.759+34A>G	NM_001080157.1:c.1311+34A>G	NM_032496.2:c.1311+34A>G	XM_005269078.1:c.1558A>G	XM_005269079.1:c.1549A>G	XM_005269080.1:c.1548+34A>G	XM_005269081.1:c.1489A>G	XM_005269082.1:c.793A>G	XM_005269083.1:c.793A>G	XM_005269084.1:c.700A>G	XM_005269085.1:c.700A>G
BT-20	chr12	58015494	G	A	SLC26A10	p.A193T	0	0	2	5	100	XR_245990.1:n.193C>T	NM_133489.2:c.577G>A	NM_001111270.1:c.*4817G>A	NM_001111270.2:c.*4817G>A	NM_182947.2:c.*4817G>A	NM_182947.3:c.*4817G>A	NR_046223.1:n.*4466G>A	NM_001276468.1:c.*5033C>T	NM_001478.3:c.*5033C>T	NM_001478.4:c.*5033C>T	XM_005268773.1:c.*5033C>T	XM_002343172.1:c.-5158G>A
BT-20	chr12	58019472	T	G	SLC26A10	p.L546V	1	0	115	4	99.1667	XR_245990.1:n.-3786A>C	NM_133489.2:c.1636T>G	NM_001276468.1:c.*1055A>C	NM_001276469.1:c.*4188A>C	NM_001478.3:c.*1055A>C	NM_001478.4:c.*1055A>C	XM_005268773.1:c.*1055A>C	XM_002343172.1:c.-1180T>G
BT-20	chr12	58335626	A	T	XRCC6BP1	p.S48C	38	61	34	80	53.5211	NM_033276.2:c.142A>T	XM_005269223.1:c.-167A>T
BT-20	chr12	60173356	A	T	SLC16A7, SLC16A7, SLC16A7, SLC16A7, SLC16A7	p.T445S, p.T445S, p.T445S, p.T346S, p.T346S	14	14	6	11	37.7778	NM_001270622.1:c.1333A>T	NM_001270623.1:c.1333A>T	NM_004731.3:c.1333A>T	NM_004731.4:c.1333A>T	NR_073055.1:n.1773A>T	NR_073056.1:n.1634A>T	XM_005269231.1:c.1333A>T	XM_005269232.1:c.1036A>T	XM_005269233.1:c.1036A>T
BT-20	chr12	62928633	G	A	MON2, MON2, MON2, MON2, MON2, MON2	p.A311T, p.A476T, p.A548T, p.A548T, p.A548T, p.A548T	1	6	3	21	77.4194	NM_001278469.1:c.1642G>A	NM_001278470.1:c.1642G>A	NM_001278471.1:c.1642G>A	NM_001278472.1:c.1426G>A	NM_015026.2:c.1642G>A	XM_005268731.1:c.1642G>A	XM_005268732.1:c.1642G>A	XM_005268733.1:c.1642G>A	XM_005268734.1:c.1426G>A	XM_005268735.1:c.1426G>A	XM_005268736.1:c.-22G>A
BT-20	chr12	62959137	A	G	MON2, MON2, MON2, MON2, MON2, MON2, MON2	p.I1148V, p.I1313V, p.I260V, p.I1362V, p.I1385V, p.I1385V, p.I1385V	102	144	129	113	49.5902	NM_001278469.1:c.4153A>G	NM_001278470.1:c.4153A>G	NM_001278471.1:c.4084A>G	NM_001278472.1:c.3937A>G	NM_015026.2:c.4153A>G	XM_005268731.1:c.4156A>G	XM_005268732.1:c.4156A>G	XM_005268733.1:c.4153A>G	XM_005268734.1:c.3940A>G	XM_005268735.1:c.3940A>G	XM_005268736.1:c.2488A>G
BT-20	chr12	63954300	C	T	DPY19L2, DPY19L2	p.V757I, p.V204I	33	46	37	16	40.1515	NM_173812.4:c.2269G>A
BT-20	chr12	64062023	A	C	DPY19L2	p.S51A	31	31	48	14	50	NM_173812.4:c.151T>G
BT-20	chr12	64062052	G	A	DPY19L2	p.A41V	35	59	43	36	45.6647	NM_173812.4:c.122C>T
BT-20	chr12	64062065	T	C	DPY19L2	p.M37V	34	79	43	51	45.4106	NM_173812.4:c.109A>G
BT-20	chr12	64173807	G	A	TMEM5	p.A23T	4	0	3	0	42.8571	NM_001278237.1:c.-1047G>A	NM_014254.1:c.67G>A	NM_014254.2:c.67G>A	XM_005268562.1:c.-407G>A	XM_005268563.1:c.-740G>A
BT-20	chr12	64587633	C	A	C12orf66	p.A443S	0	0	142	73	100	NM_152440.4:c.1327G>T	XM_005268677.1:c.1327G>T
BT-20	chr12	64609562	C	T	C12orf66	p.M139I	0	0	3	103	100	NM_152440.4:c.417G>A	XM_005268677.1:c.417G>A
BT-20	chr12	66546100	A	G	TMBIM4, TMBIM4, TMBIM4, TMBIM4, TMBIM4	p.I135T, p.I88T, p.I88T, p.I57T, p.I88T	13	13	17	22	60	NM_016056.2:c.263T>C	XM_005268973.1:c.263T>C	XM_005268969.1:c.404T>C	XM_005268970.1:c.263T>C	XM_005268971.1:c.263T>C	XM_005268972.1:c.263T>C
BT-20	chr12	66597527	A	G	IRAK3	p.H57R	30	33	29	40	52.2727	NM_001142523.1:c.134-5709A>G	NM_007199.2:c.170A>G	XM_005268606.1:c.53A>G
BT-20	chr12	66605228	A	G	IRAK3, IRAK3	p.I147V, p.I86V	43	26	46	26	51.0638	NM_001142523.1:c.256A>G	NM_007199.2:c.439A>G	XM_005268606.1:c.322A>G
BT-20	chr12	66698895	T	C	HELB	p.L191P	57	44	63	50	52.8037	NM_033647.2:c.572T>C	NM_033647.3:c.572T>C	XM_005269234.1:c.572T>C	XR_245965.1:n.609T>C	XR_245966.1:n.609T>C
BT-20	chr12	66725160	C	T	HELB	p.P966L	18	17	40	30	66.6667	NM_033647.2:c.2897C>T	NM_033647.3:c.2897C>T	XM_005269234.1:c.2897C>T	XR_245965.1:n.3010C>T
BT-20	chr12	66725202	C	T	HELB	p.T980I	17	32	38	37	60.4839	NM_033647.2:c.2939C>T	NM_033647.3:c.2939C>T	XM_005269234.1:c.2939C>T	XR_245965.1:n.3052C>T
BT-20	chr12	68707287	G	A	MDM1, MDM1, MDM1	p.P272L, p.P517L, p.P552L	65	53	57	61	50	NM_001205028.1:c.1550C>T	NM_017440.4:c.1655C>T	XM_005269026.1:c.1685C>T	XM_005269027.1:c.1379C>T
BT-20	chr12	68708761	C	T	MDM1, MDM1, MDM1	p.R209H, p.R454H, p.R489H	0	0	74	1	100	NM_001205028.1:c.1361G>A	NM_017440.4:c.1466G>A	XM_005269026.1:c.1496G>A	XM_005269027.1:c.1190G>A
BT-20	chr12	68720627	G	A	MDM1, MDM1, MDM1	p.T103I, p.T103I, p.T103I	0	0	4	64	100	NM_001205028.1:c.308C>T	NM_001205029.1:c.*587C>T	NM_017440.4:c.308C>T	NM_020128.2:c.308C>T	XM_005269026.1:c.308C>T	XM_005269027.1:c.308C>T
BT-20	chr12	69744014	C	A	LYZ	p.T88N	15	13	15	10	47.1698	XR_110377.1:n.*3187G>T	NM_000239.2:c.263C>A
BT-20	chr12	70065214	T	G	BEST3, BEST3, BEST3, BEST3	p.Q259P, p.Q365P, p.Q365P, p.Q152P	7	21	5	11	36.3636	NM_032735.2:c.1094A>C	NM_152439.2:c.455A>C	XM_005268671.1:c.1094A>C	XM_005268672.1:c.776A>C	XM_005268673.1:c.1094A>C	XM_005268674.1:c.*112A>C
BT-20	chr12	70990054	T	C	PTPRB, PTPRB, PTPRB, PTPRB, PTPRB, PTPRB, PTPRB, PTPRB	p.S344G, p.S345G, p.S127G, p.S224G, p.S345G, p.S345G, p.S127G, p.S127G	6	38	9	37	51.1111	NM_001109754.1:c.1033A>G	NM_001109754.2:c.1033A>G	NM_001206971.1:c.379A>G	NM_001206972.1:c.379A>G	NM_002837.3:c.379A>G	NM_002837.4:c.379A>G	XR_245948.1:n.1078A>G	XR_245949.1:n.1078A>G
BT-20	chr12	71002893	C	T	PTPRB, PTPRB, PTPRB, PTPRB, PTPRB, PTPRB, PTPRB, PTPRB	p.R311K, p.R312K, p.R94K, p.R191K, p.R312K, p.R312K, p.R94K, p.R94K	37	44	27	37	44.1379	NM_001109754.1:c.935G>A	NM_001109754.2:c.935G>A	NM_001206971.1:c.281G>A	NM_001206972.1:c.281G>A	NM_002837.3:c.281G>A	NM_002837.4:c.281G>A	XR_245948.1:n.980G>A	XR_245949.1:n.980G>A
BT-20	chr12	71139664	T	C	PTPRR, PTPRR, PTPRR, PTPRR, PTPRR	p.K163R, p.K314R, p.K108R, p.K69R, p.K202R	3	0	66	133	98.5149	NM_001207015.1:c.605A>G	NM_001207016.1:c.323A>G	NM_002849.2:c.941A>G	NM_002849.3:c.941A>G	NM_130846.1:c.206A>G	NM_130846.2:c.206A>G	NR_073474.1:n.621A>G
BT-20	chr12	71523134	A	C	TSPAN8, TSPAN8, TSPAN8	p.S213A, p.S213A, p.S213A	0	0	18	26	100	NM_004616.2:c.637T>G
BT-20	chr12	71533534	C	G	TSPAN8, TSPAN8, TSPAN8	p.G73A, p.G73A, p.G73A	1	2	67	56	97.619	NM_004616.2:c.218G>C
BT-20	chr12	72083443	G	A	TMEM19, TMEM19	p.G68D, p.G54D	23	28	30	40	57.8512	XM_002343198.1:c.-121C>T	NM_018279.3:c.203G>A	XM_005269003.1:c.203G>A
BT-20	chr12	76443541	C	A	NAP1L1, NAP1L1, NAP1L1, NAP1L1, NAP1L1, NAP1L1, NAP1L1	p.D362Y, p.D362Y, p.D362Y, p.D179Y, p.D362Y, p.D293Y, p.D319Y	1	0	24	14	97.4359	NM_004537.4:c.1084G>T	NM_139207.2:c.1084G>T	XM_005268895.1:c.1300G>T	XM_005268896.1:c.1300G>T	XM_005268897.1:c.1267G>T	XM_005268898.1:c.1117G>T	XM_005268899.1:c.1117G>T	XM_005268900.1:c.958G>T	XM_005268901.1:c.928G>T	XM_005268902.1:c.895G>T	XM_005268903.1:c.880G>T	XM_005268904.1:c.535G>T	XR_245929.1:n.1300G>T	XR_245930.1:n.1300G>T	XR_245931.1:n.1267G>T	XR_245932.1:n.1223G>T
BT-20	chr12	77449790	A	G	E2F7	p.F72L	0	2	95	53	98.6667	NM_203394.2:c.214T>C
BT-20	chr12	78225374	A	G	NAV3, NAV3	p.T45A, p.T45A	0	0	58	45	100	NM_014903.4:c.133A>G	XM_005269214.1:c.133A>G	XM_005269215.1:c.133A>G
BT-20	chr12	80747242	A	G	OTOGL	p.I1840V	0	0	32	25	100	NM_173591.3:c.5518A>G	XM_005268802.1:c.5569A>G	XM_002343203.1:c.5236A>G
BT-20	chr12	80761430	G	A	OTOGL, OTOGL, OTOGL	p.A2132T, p.A12T, p.A151T	0	0	57	105	100	NM_173591.3:c.6394G>A	XM_005268802.1:c.6445G>A	XM_002343203.1:c.6112G>A
BT-20	chr12	80899901	C	A	PTPRQ	p.Q619K	0	0	28	34	100	NM_001145026.1:c.1917C>A
BT-20	chr12	82792787	C	A	C12orf26	p.Q249K	0	0	0	14	100	NM_032230.1:c.745C>A	NM_032230.2:c.745C>A	XM_005269184.1:c.745C>A	XM_005269185.1:c.745C>A	XM_005269186.1:c.745C>A
BT-20	chr12	89917518	A	G	GALNT4, POC1B-GALNT4	p.I270T, p.I267T	0	0	24	26	100	NM_003774.3:c.809T>C	NM_003774.4:c.809T>C	NM_001199781.1:c.800T>C	NM_001199782.1:c.361-68T>C	NM_001199777.1:c.-27+1379T>C	NM_172240.2:c.100+1379T>C	NR_037659.1:n.467+1379T>C	NR_037660.1:n.448+1379T>C	NM_172240.1:c.100+1379T>C
BT-20	chr12	92818482	C	T	CLLU1	p.S9F	1	2	79	205	98.9547	NM_001025233.1:c.26C>T	NR_027932.1:n.306-672C>T	NR_027933.1:n.305+2871C>T	NM_001025232.1:c.53-2070G>A
BT-20	chr12	93150102	T	C	PLEKHG7	p.M212T	1	0	76	78	99.3548	NM_001004330.2:c.635T>C	XM_005268874.1:c.1091T>C
BT-20	chr12	93196422	T	G	EEA1	p.K810Q	2	5	35	46	92.0455	NM_003566.3:c.2428A>C
BT-20	chr12	94543243	G	A	PLXNC1	p.V166M	2	0	6	8	87.5	NM_005761.1:c.496G>A	NM_005761.2:c.496G>A
BT-20	chr12	94620432	G	T	PLXNC1	p.R614S	0	1	38	92	99.2366	NM_005761.1:c.1842G>T	NM_005761.2:c.1842G>T
BT-20	chr12	96374614	C	T	HAL, HAL, HAL	p.V231I, p.V439I, p.V439I	0	0	108	99	100	NM_001258333.1:c.691G>A	NM_001258334.1:c.1315G>A	NM_002108.2:c.1315G>A	NM_002108.3:c.1315G>A	XM_005268820.1:c.1315G>A	XM_005268821.1:c.1012G>A
BT-20	chr12	98927830	C	G	TMPO	p.Q599E	0	0	89	121	100	NM_001032283.1:c.565+2214C>G	NM_001032283.2:c.565+2214C>G	NM_001032284.1:c.565+2214C>G	NM_001032284.2:c.565+2214C>G	NM_003276.1:c.1795C>G	NM_003276.2:c.1795C>G	XM_005269130.1:c.565+2214C>G	XM_005269131.1:c.889C>G	XM_005269132.1:c.565+2214C>G
BT-20	chr12	99007623	C	T	IKBIP	p.G265S	3	1	24	24	92.3077	NM_201612.1:c.793G>A	NM_201612.2:c.793G>A	NM_201613.1:c.*462G>A	NM_201613.2:c.*462G>A
BT-20	chr12	101750814	T	A	UTP20	p.L1882Q	0	0	88	92	100	NM_014503.2:c.5645T>A
BT-20	chr12	103696182	T	G	C12orf42, C12orf42, C12orf42	p.S263R, p.S263R, p.S168R	5	0	177	0	97.2527	NM_001099336.1:c.787A>C	NM_001099336.2:c.787A>C	NM_001278419.1:c.502A>C	NM_001278420.1:c.502A>C	NM_198521.2:c.787A>C	NM_198521.3:c.787A>C	NR_103526.1:n.390-25194A>C
BT-20	chr12	103872172	T	G	C12orf42, C12orf42	p.E11D, p.E11D	2	0	50	45	97.9381	NM_001099336.1:c.33A>C	NM_001099336.2:c.33A>C	NM_001278419.1:c.-348A>C	NM_001278420.1:c.-348A>C	NM_198521.2:c.33A>C	NM_198521.3:c.33A>C	NR_103526.1:n.163A>C
BT-20	chr12	104380734	G	A	TDG, TDG, TDG, TDG	p.V155M, p.V367M, p.V363M, p.V224M	0	0	4	7	100	NM_003211.4:c.1099G>A	XM_005269124.1:c.670G>A	XM_005269125.1:c.487G>A	NM_031302.3:c.*2452C>T	XM_005269169.1:c.*2452C>T	XM_005269170.1:c.*2452C>T	XM_005269171.1:c.*2452C>T
BT-20	chr12	105380152	A	C	C12orf45	p.K8Q	0	0	4	1	100	NM_152318.2:c.22A>C
BT-20	chr12	105425660	T	A	ALDH1L2, ALDH1L2	p.D221V, p.D766V	0	0	13	15	100	NM_001034173.2:c.2297A>T	NM_001034173.3:c.2297A>T	NR_027752.1:n.2376A>T
BT-20	chr12	105546172	G	A	KIAA1033, KIAA1033, KIAA1033	p.V902I, p.V901I, p.V713I	0	0	31	21	100	NM_015275.1:c.2701G>A	XM_005268742.1:c.2704G>A	XM_005268743.1:c.2140G>A	XM_005268744.1:c.2137G>A	XM_005268745.1:c.*4743G>A	XM_005268746.1:c.*4743G>A	XR_245916.1:n.2791G>A
BT-20	chr12	106460938	G	C	NUAK1	p.P543R	1	2	88	100	98.4293	NM_014840.2:c.1628C>G
BT-20	chr12	106633569	C	T	CKAP4	p.A348T	0	1	100	24	99.2	NM_006825.3:c.1042G>A	XM_001715433.1:c.627C>T
BT-20	chr12	108954862	G	C	SART3, SART3, SART3, SART3	p.D23E, p.D23E, p.D23E, p.D23E	0	0	34	14	100	NM_014301.3:c.-1708G>C	NM_213595.2:c.-1537G>C	XM_005268760.1:c.-1537G>C	XM_005268761.1:c.-1537G>C	NM_014706.3:c.69C>G	XM_005269241.1:c.69C>G	XM_005269242.1:c.69C>G
BT-20	chr12	108985945	A	G	TMEM119, TMEM119	p.I72T, p.I72T	0	0	42	0	100	NM_181724.2:c.215T>C
BT-20	chr12	109696838	G	A	ACACB, ACACB, ACACB	p.V2141I, p.V2141I, p.V807I	0	0	5	7	100	NM_001093.3:c.6421G>A	XM_005253876.1:c.6421G>A	XM_005253877.1:c.4066G>A	XR_243000.1:n.6713G>A
BT-20	chr12	111747950	T	C	CUX2	p.L455P	23	25	15	20	42.1687	NM_015267.2:c.1364T>C	NM_015267.3:c.1364T>C
BT-20	chr12	112204862	C	A	ALDH2, ALDH2	p.P26T, p.P26T	2	3	2	0	28.5714	NM_000690.2:c.76C>A	NM_000690.3:c.76C>A	NM_001204889.1:c.76C>A
BT-20	chr12	113553481	C	T	RASAL1, RASAL1, RASAL1, RASAL1, RASAL1, RASAL1, RASAL1	p.R321H, p.R321H, p.R321H, p.R321H, p.R321H, p.R321H, p.R321H	0	0	4	50	100	NM_001193520.1:c.962G>A	NM_001193521.1:c.962G>A	NM_004658.1:c.962G>A	NM_004658.2:c.962G>A	XM_005253950.1:c.962G>A	XM_005253951.1:c.962G>A	XM_005253952.1:c.962G>A	XM_005253953.1:c.536G>A
BT-20	chr12	114377899	G	C	RBM19, RBM19, RBM19	p.Q602E, p.Q602E, p.Q602E	0	1	62	190	99.6047	NM_001146698.1:c.1804C>G	NM_001146699.1:c.1804C>G	NM_016196.2:c.1804C>G	NM_016196.3:c.1804C>G	XM_005254009.1:c.1804C>G
BT-20	chr12	115110081	G	C	TBX3, TBX3	p.S579R, p.S599R	3	1	7	5	75	NM_005996.3:c.1737C>G	NM_016569.3:c.1797C>G	XM_002343218.1:c.637G>C
BT-20	chr12	119866533	A	G	CCDC60	p.I46V	0	7	12	67	91.8605	NM_178499.3:c.136A>G	XM_005253854.1:c.136A>G
BT-20	chr12	120575549	A	C	GCN1L1	p.Y2155D	0	0	30	62	100	NM_006836.1:c.6463T>G	XM_005253825.1:c.6283T>G
BT-20	chr12	120661977	T	C	PXN, PXN, PXN	p.S73G, p.S73G, p.S73G	0	0	17	0	100	XM_003846264.1:c.-4173A>G	NM_001080855.1:c.217A>G	NM_001080855.2:c.217A>G	NM_001243756.1:c.217A>G	NM_002859.2:c.217A>G	NM_002859.3:c.217A>G	NM_025157.3:c.-183A>G	NM_025157.4:c.-183A>G	XM_005253910.1:c.235A>G	XM_005253911.1:c.235A>G	XM_005253912.1:c.235A>G	XM_005253913.1:c.235A>G	XM_005253914.1:c.235A>G	XM_005253915.1:c.211A>G	XM_005253916.1:c.235A>G	XR_243019.1:n.1283A>G	XR_243020.1:n.328A>G
BT-20	chr12	121437221	T	C	HNF1A	p.L551S	0	0	5	3	100	NM_022895.1:c.*4735A>G	XM_005253927.1:c.*4735A>G	XM_005253928.1:c.*4735A>G	XM_005253929.1:c.*4735A>G	XM_005253930.1:c.*4735A>G	NM_000545.4:c.1623+29T>C	NM_000545.5:c.1623+29T>C	XM_005253931.1:c.1652T>C	XM_005253932.1:c.*2422T>C
BT-20	chr12	121600253	T	C	P2RX7, P2RX7	p.Y65H, p.Y155H	0	0	32	18	100	NM_002562.4:c.463T>C	NM_002562.5:c.463T>C	NR_033948.1:n.745T>C	NR_033949.1:n.745T>C	NR_033950.1:n.759T>C	NR_033951.1:n.606T>C	NR_033952.1:n.533T>C	NR_033953.1:n.446T>C	NR_033954.1:n.579+1476T>C	NR_033955.1:n.606T>C	NR_033956.1:n.533T>C	XM_005253890.1:c.193T>C	XM_005253891.1:c.23+1476T>C	XM_005253892.1:c.-268T>C	XM_005253893.1:c.-268T>C	XR_243010.1:n.606T>C
BT-20	chr12	121615103	G	A	P2RX7, P2RX7, P2RX7, P2RX7	p.A59T, p.A178T, p.A258T, p.A348T	0	0	170	249	100	NM_002562.4:c.1042G>A	NM_002562.5:c.1042G>A	NR_033948.1:n.1408G>A	NR_033949.1:n.1324G>A	NR_033950.1:n.1285G>A	NR_033951.1:n.1269G>A	NR_033952.1:n.1196G>A	NR_033953.1:n.1109G>A	NR_033954.1:n.1088G>A	NR_033955.1:n.1048G>A	NR_033956.1:n.975G>A	XM_005253890.1:c.772G>A	XM_005253891.1:c.532G>A	XM_005253892.1:c.175G>A	XM_005253893.1:c.175G>A	XR_243010.1:n.1002G>A
BT-20	chr12	121622520	A	T	P2RX7, P2RX7, P2RX7, P2RX7	p.N279I, p.N398I, p.N478I, p.N568I	0	0	7	49	100	NM_002562.4:c.1703A>T	NM_002562.5:c.1703A>T	NR_033948.1:n.2069A>T	NR_033949.1:n.1985A>T	NR_033950.1:n.1946A>T	NR_033951.1:n.1930A>T	NR_033952.1:n.1857A>T	NR_033953.1:n.1770A>T	NR_033954.1:n.1749A>T	NR_033955.1:n.1709A>T	NR_033956.1:n.1636A>T	XM_005253890.1:c.1433A>T	XM_005253891.1:c.1193A>T	XM_005253892.1:c.836A>T	XM_005253893.1:c.836A>T	XR_243010.1:n.*4289A>T
BT-20	chr12	122617989	A	G	MLXIP, MLXIP, MLXIP, MLXIP	p.E3G, p.E396G, p.E3G, p.E147G	0	0	1	58	100	NM_014938.3:c.1190A>G	NM_014938.4:c.1190A>G
BT-20	chr12	122667705	A	C	LRRC43	p.Y5S	2	0	12	0	85.7143	NM_001098519.1:c.14A>C	NM_152759.4:c.-405-1361A>C	XR_242953.1:n.39A>C	XM_002343219.1:c.1380T>G
BT-20	chr12	122667734	G	T	LRRC43	p.A15S	14	0	7	3	41.6667	NM_001098519.1:c.43G>T	NM_152759.4:c.-405-1332G>T	XR_242953.1:n.68G>T	XM_002343219.1:c.1351C>A
BT-20	chr12	122689181	C	G	B3GNT4	p.P6A	0	0	0	14	100	NM_030765.2:c.16C>G	XM_005253620.1:c.-10+833C>G	NM_001098519.1:c.*1192C>G	NM_152759.4:c.*1192C>G	XR_242953.1:n.*2646C>G	NM_001278302.1:c.*3747G>C	NM_001278303.1:c.*3747G>C	NM_001278304.1:c.*3747G>C	NM_001278342.1:c.*3747G>C	NM_019887.4:c.*3747G>C	NM_019887.5:c.*3747G>C	NM_138929.3:c.*3747G>C	NM_138930.3:c.*3747G>C	NR_024600.1:n.*3028G>C	NR_024601.1:n.*3028G>C	XM_002343219.1:c.-4238G>C
BT-20	chr12	122812503	G	C	CLIP1, CLIP1, CLIP1, CLIP1	p.D1080E, p.D1034E, p.D655E, p.D1069E	0	0	17	60	100	NM_001247997.1:c.3240C>G	NM_002956.2:c.3207C>G	NM_198240.1:c.3102C>G	XM_005253593.1:c.3240C>G	XM_005253594.1:c.3240C>G	XM_005253595.1:c.3240C>G	XM_005253596.1:c.3207C>G	XM_005253597.1:c.3135C>G	XM_005253598.1:c.3123C>G	XM_005253599.1:c.3102C>G
BT-20	chr12	123067349	A	G	KNTC1	p.Q1027R	0	3	234	148	99.2208	NM_014708.4:c.3080A>G	XM_005253654.1:c.2271+8422A>G
BT-20	chr12	124104224	A	C	DDX55, DDX55, DDX55	p.K134Q, p.K527Q, p.K380Q	0	5	0	3	37.5	XR_109103.1:n.-3660T>G	XR_132582.1:n.-524T>G	NM_020936.1:c.1579A>C	XM_005253591.1:c.*204A>C	XR_242955.1:n.1625A>C	XR_242956.1:n.1305A>C	XR_242957.1:n.*230A>C	NM_001414.2:c.*2079T>G	NM_001414.3:c.*2079T>G
BT-20	chr12	124265687	T	C	DNAH10	p.S167P	0	0	75	36	100	NM_207437.3:c.499T>C	XM_005253555.1:c.682T>C
BT-20	chr12	124325977	T	G	DNAH10	p.L1631V	7	0	32	17	87.5	NM_207437.3:c.4891T>G	XM_005253555.1:c.5245T>G
BT-20	chr12	124821454	C	A	NCOR2, NCOR2, NCOR2, NCOR2, NCOR2, NCOR2	p.G1977V, p.G1977V, p.G1978V, p.G108V, p.G1994V, p.G1987V	5	1	2	1	33.3333	NM_001077261.1:c.5933G>T	NM_001077261.2:c.5933G>T	NM_001077261.3:c.5930G>T	NM_001206654.1:c.5930G>T	NM_006312.3:c.5981G>T	NM_006312.4:c.5981G>T	NM_006312.5:c.5960G>T	XM_005253638.1:c.5984G>T	XM_005253639.1:c.5984G>T	XM_005253640.1:c.5981G>T	XM_005253641.1:c.5981G>T	XM_005253642.1:c.5981G>T	XM_005253643.1:c.5984G>T	XM_005253644.1:c.5978G>T	XM_005253645.1:c.5933G>T	XM_005253646.1:c.5927G>T	XM_005253647.1:c.5984G>T	XM_005253648.1:c.5984G>T	XM_005253649.1:c.5984G>T	XM_005253650.1:c.5984G>T	XM_005253651.1:c.5984G>T	XM_005253652.1:c.4154G>T	XM_005253653.1:c.4103G>T
BT-20	chr12	125434580	C	T	DHX37, DHX37	p.R168Q, p.R1081Q	1	0	84	48	99.2481	NM_032656.2:c.3242G>A	NM_032656.3:c.3242G>A	XM_005253590.1:c.3242G>A
BT-20	chr12	125438516	T	C	DHX37	p.S869G	0	0	20	27	100	NM_032656.2:c.2605A>G	NM_032656.3:c.2605A>G	XM_005253590.1:c.2605A>G
BT-20	chr12	128900005	G	A	TMEM132C	p.V272I	0	0	73	114	100	NM_001136103.1:c.478G>A	NM_001136103.2:c.814G>A
BT-20	chr12	129189941	G	A	TMEM132C	p.G810R	5	1	67	28	94.0594	NM_001136103.1:c.2092G>A	NM_001136103.2:c.2428G>A
BT-20	chr12	130185048	A	G	TMEM132D	p.V92A	0	0	105	129	100	NM_133448.2:c.275T>C
BT-20	chr12	131276448	G	T	STX2	p.P267H	3	1	145	96	98.3673	NM_001980.2:c.861C>A	NM_001980.3:c.861C>A	NM_194356.1:c.*120C>A	NM_194356.2:c.*120C>A	XM_005253556.1:c.*59C>A	XM_005253557.1:c.800C>A
BT-20	chr12	131306314	C	G	STX2, STX2, STX2	p.S42T, p.S42T, p.S42T	0	0	27	48	100	NM_001980.2:c.125G>C	NM_001980.3:c.125G>C	NM_194356.1:c.125G>C	NM_194356.2:c.125G>C	XM_005253556.1:c.125G>C	XM_005253557.1:c.125G>C
BT-20	chr12	132237848	T	C	SFSWAP, SFSWAP, SFSWAP, SFSWAP	p.L421P, p.L421P, p.L295P, p.L214P	0	0	0	8	100	NM_001261411.1:c.1262T>C	NM_004592.2:c.1262T>C	NM_004592.3:c.1262T>C
BT-20	chr12	132326298	G	A	MMP17, MMP17	p.R195H, p.R279H	0	0	16	27	100	NM_016155.4:c.836G>A
BT-20	chr12	132401566	C	T	ULK1	p.P714L	11	1	82	34	90.625	NM_003565.1:c.2141C>T	NM_003565.2:c.2141C>T
BT-20	chr12	132403161	A	G	ULK1	p.T816A	0	0	0	56	100	NM_003565.1:c.2446A>G	NM_003565.2:c.2446A>G
BT-20	chr12	132426187	G	T	PUS1, PUS1, PUS1, PUS1	p.G271C, p.G271C, p.G299C, p.G246C	0	2	10	3	86.6667	NM_001002019.1:c.811G>T	NM_001002019.2:c.811G>T	NM_001002020.1:c.811G>T	NM_001002020.2:c.811G>T	NM_025215.4:c.895G>T	NM_025215.5:c.895G>T	XM_002343226.1:c.165C>A
BT-20	chr12	132626668	T	C	DDX51	p.Q295R	0	0	5	3	100	NM_024078.1:c.-2366T>C	NM_175066.3:c.884A>G
BT-20	chr12	132688115	C	T	GALNT9, GALNT9, GALNT9, GALNT9	p.A257T, p.A400T, p.A34T, p.A174T	0	1	49	20	98.5714	NM_001122636.1:c.1201G>A	NM_021808.3:c.100G>A
BT-20	chr12	132824450	G	C	GALNT9	p.P364A	1	0	3	0	75	NM_001122636.1:c.1080+10C>G
BT-20	chr12	133181399	T	C	LOC100507055	p.R42G	0	0	35	22	100	XM_928321.4:c.124A>G	XM_003118887.1:c.75+47A>G	XM_003118888.1:c.124A>G	NM_001195520.1:c.124A>G	XM_005266148.1:c.124A>G	XM_005266149.1:c.75+47A>G
BT-20	chr12	133182818	G	A	LOC100507055	p.T7M	0	1	1	33	97.1429	XM_928321.4:c.20C>T	XM_003118887.1:c.-1298C>T	XM_003118888.1:c.20C>T	NM_001195520.1:c.20C>T	XM_005266148.1:c.20C>T	XM_005266149.1:c.-1298C>T
BT-20	chr12	133277869	A	G	PXMP2	p.R145G	41	1	20	2	34.375	NM_018663.1:c.433A>G	XM_001720400.1:c.68T>C
BT-20	chr12	133357412	T	C	GOLGA3, GOLGA3	p.K1185R, p.K1185R	0	1	57	33	98.9011	NM_001172557.1:c.*3200A>G	NM_005895.3:c.3554A>G	XM_005266162.1:c.3554A>G	XM_005266163.1:c.3434A>G	XM_005266164.1:c.3434A>G	XM_005266165.1:c.3434A>G	XM_005266166.1:c.3281A>G	XM_005266167.1:c.2981A>G
BT-20	chr12	133428242	G	A	CHFR, CHFR, CHFR, CHFR, CHFR	p.A485V, p.A497V, p.A405V, p.A496V, p.A456V	0	0	44	26	100	NM_001161344.1:c.1490C>T	NM_001161345.1:c.1487C>T	NM_001161346.1:c.1454C>T	NM_001161347.1:c.1214C>T	NM_018223.1:c.1367C>T	NM_018223.2:c.1367C>T	XM_005266170.1:c.1613C>T	XR_245348.1:n.1555C>T	XR_245349.1:n.1525C>T	XR_245350.1:n.1339C>T	XR_245351.1:n.1433C>T	XR_245352.1:n.1339C>T
BT-20	chr12	133780309	G	T	ZNF268, ZNF268, ZNF268, ZNF268, ZNF268, ZNF268, ZNF268	p.L679F, p.L518F, p.L518F, p.L596F, p.L679F, p.L518F, p.L518F	0	0	25	91	100	NM_001165881.2:c.2037G>T	NM_001165882.2:c.1788G>T	NM_001165883.1:c.*1406G>T	NM_001165884.2:c.*1406G>T	NM_001165885.1:c.*1406G>T	NM_001165886.1:c.*1406G>T	NM_001165887.1:c.*1561G>T	NM_003415.1:c.2037G>T	NM_003415.2:c.2037G>T	NM_152943.2:c.*1561G>T	XM_005266152.1:c.1788G>T	XM_005266153.1:c.1554G>T
BT-20	chr13	20398669	T	C	ZMYM5, ZMYM5	p.H653R, p.H477R	4	0	111	149	98.4848	NM_001142684.1:c.1958A>G	XM_005266593.1:c.1958A>G	XM_005266594.1:c.1958A>G	XM_005266595.1:c.1412A>G
BT-20	chr13	20398742	C	T	ZMYM5, ZMYM5	p.V629I, p.V453I	0	0	102	168	100	NM_001142684.1:c.1885G>A	XM_005266593.1:c.1885G>A	XM_005266594.1:c.1885G>A	XM_005266595.1:c.1339G>A
BT-20	chr13	21205192	G	A	IFT88, IFT88, IFT88, IFT88, IFT88, IFT88	p.S426N, p.S446N, p.S73N, p.S445N, p.S201N, p.S455N	0	4	32	152	97.8723	NM_006531.3:c.1337G>A	NM_175605.3:c.1364G>A	XM_005266546.1:c.1508G>A	XM_005266547.1:c.1451G>A	XM_005266548.1:c.1421G>A	XM_005266549.1:c.1406G>A	XM_005266550.1:c.1397G>A	XM_005266551.1:c.1508G>A	XM_005266552.1:c.1508G>A	XM_005266553.1:c.1364G>A	XM_005266554.1:c.1337G>A	XM_005266555.1:c.1280G>A	XR_245399.1:n.2341G>A
BT-20	chr13	24411772	T	C	MIPEP	p.S488G	0	0	117	168	100	NM_005932.2:c.1462A>G	NM_005932.3:c.1462A>G	XM_005266405.1:c.1276A>G
BT-20	chr13	24798055	G	A	SPATA13, SPATA13, SPATA13	p.A330T, p.A330T, p.A330T	96	0	56	0	36.8421	NM_001166271.1:c.988G>A	NM_153023.1:c.-222-25560G>A	NM_153023.2:c.-222-25560G>A	XM_005266289.1:c.1174G>A	XM_005266290.1:c.988G>A
BT-20	chr13	24798063	G	A	SPATA13, SPATA13, SPATA13	p.W332X, p.W332X, p.W332X	31	0	14	0	31.1111	NM_001166271.1:c.996G>A	NM_153023.1:c.-222-25552G>A	NM_153023.2:c.-222-25552G>A	XM_005266289.1:c.1182G>A	XM_005266290.1:c.996G>A
BT-20	chr13	25008588	A	G	PARP4	p.I1564T	0	0	22	32	100	NM_006437.3:c.4691T>C
BT-20	chr13	25008630	A	G	PARP4	p.L1550P	0	0	18	34	100	NM_006437.3:c.4649T>C
BT-20	chr13	25008903	G	T	PARP4	p.S1459Y	0	2	8	11	90.4762	NM_006437.3:c.4376C>A
BT-20	chr13	25009099	A	C	PARP4	p.S1394A	0	0	70	48	100	NM_006437.3:c.4180T>G
BT-20	chr13	25009297	G	T	PARP4	p.P1328T	0	1	66	32	98.9899	NM_006437.3:c.3982C>A
BT-20	chr13	25020863	G	A	PARP4	p.R1108C	0	0	292	303	100	NM_006437.3:c.3322C>T
BT-20	chr13	25027744	A	G	PARP4, PARP4	p.M936T, p.M936T	0	0	89	109	100	NM_006437.3:c.2807T>C
BT-20	chr13	25029218	C	T	PARP4, PARP4	p.A899T, p.A899T	2	0	190	132	99.3827	NM_006437.3:c.2695G>A
BT-20	chr13	25378476	A	G	RNF17, RNF17, RNF17, RNF17	p.H526R, p.H667R, p.H606R, p.H667R	0	1	103	52	99.359	NM_001184993.1:c.2000A>G	NM_031277.2:c.2000A>G	XM_005266472.1:c.2060A>G	XM_005266473.1:c.2060A>G	XM_005266474.1:c.1817A>G
BT-20	chr13	25440318	G	A	RNF17, RNF17, RNF17, RNF17, RNF17	p.E390K, p.E1376K, p.E1319K, p.E1380K, p.E572K	0	3	126	196	99.0769	NM_001184993.1:c.4126G>A	NM_031277.2:c.4138G>A	XM_005266472.1:c.4327G>A	XM_005266473.1:c.4198G>A	XM_005266474.1:c.3955G>A
BT-20	chr13	25479541	A	C	CENPJ	p.S879A	0	0	93	132	100	NM_018451.3:c.2635T>G	NM_018451.4:c.2635T>G	NR_047594.1:n.2830T>G	NR_047595.1:n.2830T>G
BT-20	chr13	25486911	G	T	CENPJ	p.P85T	5	1	245	190	98.6395	NM_018451.3:c.253C>A	NM_018451.4:c.253C>A	NR_047594.1:n.448C>A	NR_047595.1:n.448C>A
BT-20	chr13	25744304	G	T	FAM123A, FAM123A, FAM123A	p.A366E, p.A366E, p.A485E	0	0	158	60	100	NM_152704.2:c.1454C>A	NM_199138.1:c.1097C>A	XM_005266279.1:c.1454C>A	XM_005266280.1:c.1454C>A	XM_005266281.1:c.1097C>A	XR_245411.1:n.*4709C>A
BT-20	chr13	25831888	T	C	MTMR6, MTMR6, MTMR6	p.I113V, p.I319V, p.I319V	1	0	89	36	99.2063	NM_004685.3:c.955A>G	XM_005266591.1:c.1069A>G
BT-20	chr13	26828814	G	C	CDK8, CDK8	p.E12D, p.E12D	1	0	4	0	80	NM_001260.1:c.36G>C	XM_005266215.1:c.36G>C
BT-20	chr13	28009920	G	C	MTIF3, MTIF3, MTIF3, MTIF3, MTIF3, MTIF3	p.F243L, p.F243L, p.F243L, p.F243L, p.F243L, p.F243L	1	0	85	191	99.639	NM_002097.2:c.*186G>C	NM_001166261.1:c.729C>G	NM_001166262.1:c.729C>G	NM_001166263.1:c.729C>G	NM_152912.3:c.729C>G	NM_152912.4:c.729C>G	XM_005266283.1:c.729C>G
BT-20	chr13	28143229	A	G	LNX2, LNX2	p.S198P, p.S198P	0	5	54	219	98.2014	NM_153371.3:c.592T>C	XM_005266293.1:c.592T>C
BT-20	chr13	28537317	G	A	CDX2	p.P293S	0	0	17	8	100	XM_002343234.1:c.*568G>A	NM_001265.3:c.877C>T	NM_001265.4:c.877C>T
BT-20	chr13	28552425	G	T	PRHOXNB	p.R114S	0	0	13	3	100	NM_001105577.1:c.340C>A
BT-20	chr13	28562605	T	G	PRHOXNB	p.Q57P	0	0	278	148	100	NM_001105577.1:c.170A>C
BT-20	chr13	29898768	A	C	MTUS2	p.Q952P	2	1	288	358	99.5378	NM_001033602.2:c.2855A>C	XM_005266320.1:c.2855A>C
BT-20	chr13	31036642	C	G	HMGB1	p.M168I	0	0	10	6	100	NM_002128.4:c.471+33G>C	XM_005266363.1:c.471+33G>C	XM_005266364.1:c.471+33G>C	XM_005266365.1:c.471+33G>C	XM_005266366.1:c.471+33G>C	XM_005266367.1:c.471+33G>C	XM_005266368.1:c.471+33G>C
BT-20	chr13	31480827	A	G	C13orf33	p.R59G	0	0	3	19	100	NR_038287.1:n.1438-22630T>C	XR_110112.1:n.1547-22630T>C	NM_032849.3:c.175A>G
BT-20	chr13	31891746	G	A	B3GALTL	p.E370K	4	0	163	286	99.117	NM_194318.3:c.1108G>A
BT-20	chr13	32811607	G	A	FRY	p.G1968S	3	0	63	46	97.3214	NM_023037.2:c.5902G>A	XM_005266207.1:c.5902G>A	XM_005266208.1:c.5902G>A	XM_005266209.1:c.5902G>A
BT-20	chr13	32885654	T	C	ZAR1L	p.T137A	0	0	94	15	100	NM_000059.3:c.-4190T>C	NM_001136571.1:c.409A>G
BT-20	chr13	32929387	T	C	BRCA2	p.V2466A	1	0	158	111	99.6296	NM_000059.3:c.7397T>C
BT-20	chr13	32972720	C	G	BRCA2	p.T3357R	0	0	60	84	100	NM_001079691.1:c.*4561G>C	NM_052818.2:c.*4359G>C	XM_005266587.1:c.*3297G>C	XM_005266588.1:c.*3289G>C	XM_005266589.1:c.*4359G>C	NM_000059.3:c.10070C>G
BT-20	chr13	34013847	G	C	STARD13	p.N15K	0	0	105	69	100	NM_001243476.1:c.45C>G
BT-20	chr13	36202269	A	G	NBEA, NBEA, NBEA, NBEA, NBEA, NBEA, NBEA	p.I294V, p.I58V, p.I294V, p.I294V, p.I2498V, p.I1157V, p.I2501V	0	0	84	65	100	NM_001204197.1:c.880A>G	NM_015678.3:c.7501A>G	NM_015678.4:c.7501A>G	XM_005266346.1:c.7501A>G	XM_005266347.1:c.7378A>G	XM_005266348.1:c.7369A>G	XM_005266349.1:c.7405A>G	XM_005266350.1:c.6523A>G	XM_005266352.1:c.2890A>G
BT-20	chr13	36744910	C	T	CCDC169-SOHLH2, SOHLH2	p.A416T, p.A339T	0	0	63	34	100	NM_001198910.1:c.1246G>A	NM_017826.1:c.1015G>A	NM_017826.2:c.1015G>A
BT-20	chr13	36801415	C	T	CCDC169, CCDC169, CCDC169, CCDC169	p.G115R, p.G217R, p.G115R, p.G117R	0	1	43	141	99.4595	NM_001198910.1:c.279+70G>A	NM_001144982.2:c.343G>A	NM_001144981.2:c.*3915G>A	NM_001144983.2:c.343G>A	NM_001144984.2:c.349G>A	NM_001144985.2:c.*3915G>A	NM_001144986.2:c.*3915G>A	NM_001198908.1:c.649G>A	XR_245393.1:n.882G>A	NM_001144982.1:c.343G>A	NM_001144983.1:c.343G>A	NM_001144981.1:c.*3915G>A	NM_001144984.1:c.349G>A	NM_001144985.1:c.*3915G>A	NM_001144986.1:c.*3915G>A
BT-20	chr13	36828237	T	C	CCDC169, CCDC169, CCDC169, CCDC169, CCDC169-SOHLH2, CCDC169, CCDC169, CCDC169	p.K18R, p.K120R, p.K18R, p.K120R, p.K20R, p.K18R, p.K18R, p.K20R	1	0	107	98	99.5146	NM_001198910.1:c.59A>G	NM_001144982.2:c.53A>G	NM_001144981.2:c.359A>G	NM_001144983.2:c.53A>G	NM_001144984.2:c.59A>G	NM_001144985.2:c.53A>G	NM_001144986.2:c.53A>G	NM_001198908.1:c.359A>G	XR_245393.1:n.495A>G	NM_001144982.1:c.53A>G	NM_001144983.1:c.53A>G	NM_001144981.1:c.359A>G	NM_001144984.1:c.59A>G	NM_001144985.1:c.53A>G	NM_001144986.1:c.53A>G
BT-20	chr13	37583831	G	A	FAM48A, FAM48A, FAM48A	p.T339M, p.T257M, p.T773M	0	0	156	44	100	NM_181503.2:c.*395G>A	NM_001014286.2:c.2318C>T	NM_001278480.1:c.*15C>T	NM_001278481.1:c.*15C>T	NM_001278482.1:c.*15C>T	NM_017569.3:c.*15C>T	XM_005266447.1:c.2558C>T	XM_005266448.1:c.2558C>T	XM_005266449.1:c.2558C>T	XM_005266450.1:c.2558C>T	XM_005266451.1:c.2555C>T	XM_005266452.1:c.2555C>T	XM_005266453.1:c.2555C>T	XM_005266454.1:c.2522C>T	XM_005266455.1:c.2522C>T	XM_005266456.1:c.2522C>T	XM_005266457.1:c.2519C>T	XM_005266458.1:c.2519C>T	XM_005266459.1:c.2438C>T	XM_005266460.1:c.*15C>T	XM_005266461.1:c.*15C>T	XM_005266462.1:c.2321C>T	XM_005266463.1:c.*15C>T	XM_005266464.1:c.2285C>T	XM_005266465.1:c.*15C>T	XM_005266466.1:c.*15C>T	XM_005266467.1:c.*15C>T
BT-20	chr13	37679268	G	T	CSNK1A1L	p.D42E	0	0	174	138	100	NM_145203.4:c.126C>A	NM_145203.5:c.126C>A
BT-20	chr13	39430314	C	T	FREM2, FREM2	p.T412I, p.T2326I	1	0	17	0	94.4444	NM_207361.4:c.6977C>T
BT-20	chr13	40229891	G	A	COG6, COG6	p.A10T, p.A10T	0	0	20	0	100	NM_001145079.1:c.28G>A	NM_020751.2:c.28G>A	NR_026745.1:n.128G>A
BT-20	chr13	40229957	T	A	COG6, COG6	p.C32S, p.C32S	0	0	6	12	100	NM_001145079.1:c.94T>A	NM_020751.2:c.94T>A	NR_026745.1:n.194T>A
BT-20	chr13	41515286	T	A	ELF1, ELF1, ELF1	p.T319S, p.T343S, p.T236S	0	0	109	145	100	NM_001145353.1:c.955A>T	NM_172373.3:c.1027A>T	XM_005266276.1:c.1027A>T	XM_005266277.1:c.1027A>T
BT-20	chr13	41533052	T	C	ELF1, ELF1	p.N58S, p.N58S	6	1	89	54	95.3333	NM_001145353.1:c.173A>G	NM_172373.3:c.173A>G	XM_005266276.1:c.173A>G	XM_005266277.1:c.173A>G
BT-20	chr13	42385421	C	T	KIAA0564, KIAA0564	p.R668Q, p.R668Q	0	0	92	117	100	NM_001009814.1:c.2003G>A	NM_015058.1:c.2003G>A
BT-20	chr13	42385446	T	C	KIAA0564, KIAA0564	p.R660G, p.R660G	0	0	87	116	100	NM_001009814.1:c.1978A>G	NM_015058.1:c.1978A>G
BT-20	chr13	45148257	G	A	TSC22D1	p.P652S	0	0	10	19	100	NM_001243799.1:c.1663+291C>T	NM_183422.2:c.1954C>T	NM_183422.3:c.1954C>T	XM_005266582.1:c.1954C>T	XM_005266583.1:c.1954C>T	XM_002343239.1:c.*3595C>T	NR_038381.1:n.-1775G>A	XR_078478.1:n.-1778G>A	XR_110119.1:n.-1772G>A
BT-20	chr13	45563464	G	C	NUFIP1	p.S36R	0	0	126	24	100	NM_018559.2:c.-326G>C	XM_005266443.1:c.-326G>C	XM_005266444.1:c.-326G>C	NM_012345.2:c.108C>G
BT-20	chr13	46103935	A	G	COG3, COG3, COG3	p.N523S, p.N747S, p.N584S	0	2	174	123	99.3311	NM_001204476.1:c.1900-6061A>G	NM_031431.2:c.2240A>G	NM_031431.3:c.2240A>G	XM_005266562.1:c.2240A>G	XM_005266563.1:c.1751A>G	XM_005266564.1:c.1751A>G	XM_005266565.1:c.1900-6061A>G	XM_005266566.1:c.1568A>G	XM_005266567.1:c.1568A>G	XR_245400.1:n.2138A>G
BT-20	chr13	46108853	T	C	COG3, COG3, COG3	p.L601S, p.L825S, p.L662S	1	1	214	300	99.6124	NM_001204476.1:c.1900-1143T>C	NM_031431.2:c.2474T>C	NM_031431.3:c.2474T>C	XM_005266562.1:c.*3872T>C	XM_005266563.1:c.*3872T>C	XM_005266564.1:c.1985T>C	XM_005266565.1:c.1900-1143T>C	XM_005266566.1:c.*3872T>C	XM_005266567.1:c.1802T>C	XR_245400.1:n.*3938T>C
BT-20	chr13	46115731	C	A	FAM194B	p.V653F	1	1	40	83	98.4	NM_001204476.1:c.*5703C>A	NM_031431.2:c.*6865C>A	NM_031431.3:c.*6865C>A	XM_005266564.1:c.*6865C>A	XM_005266565.1:c.*5703C>A	XM_005266567.1:c.*6865C>A	NM_182542.2:c.1957G>T
BT-20	chr13	46137837	T	C	FAM194B	p.H425R	0	0	139	81	100	NM_182542.2:c.1249+25A>G
[truncated: 27,639 more rows]
[truncated: 25 more columns]
