# Supplementary material for: Evaluation of Hybridization Capture Versus Amplicon‐Based Methods for Whole‐Exome Sequencing
Source: Hum Mutat. 2015 Jul 15;36(9):903–14. doi: 10.1002/humu.22825 (PMC4832303; doi:10.1002/humu.22825)
Supplement: Supplementary file 1 — Figure S1 Supporting Table S1 | General sample features Supporting Table S7 | VarScan2 single‐sample SNVs from SureSelect in commonly targeted bases Supporting Table S8 | VarScan2 single‐sample SNVs from SeqCap in commonly targeted bases Supporting Table S9 | VarScan2 single‐sample SNVs from HaloPlex in commonly targeted bases Supporting Table S10 | GATK single‐sample SNVs from SureSelect in commonly targeted bases Supporting Table S10 | GATK single‐sample SNVs from SeqCap in commonly targeted bases Supporting Table S12 | GATK single‐sample SNVs from HaloPlex in commonly targeted bases Supporting Table S13 | MuTect single‐sample SNVs from SureSelect in commonly targeted bases Supporting Table S14 | MuTect single‐sample SNVs from SeqCap in commonly targeted bases Supporting Table S15 | MuTect single‐sample SNVs from HaloPlex in commonly targeted bases Supporting Table S16 | Ion Torrent Suite single‐sample SNVs from AmpliSeq in commonly targeted bases Supporting Table S20 | SureCall single‐sample SNVs from HaloPlex in commonly targeted bases Table S21 | Number/Percent of SNVs in the CCLE in commonly targeted regions called by each technology Supporting Table S22 | Reasons Different Technologies Missed CCLE Mutations in Commonly Targeted Regions Supporting Table S23 | Indels in Commonly Targeted Regions Supporting Table S24 | Comparison of CNV calling HCC‐2218 to HCC‐2218BL on VarScan2 and SNP array [file HUMU-36-903-s001.zip › humu22825-sup-00014-Table S20.xlsx]

## Sheet: Sheet1
Supporting Table S20 | SureCall single-sample SNVs from HaloPlex in commonly targeted bases
Sample	Chromosome	Position	Ref	Var	Genes	Corresponding Amino Acid Changes	# Ref Supporting Reads on Pos Strand	# Ref Supporting Reads on Neg Strand	# Alt Supporint Reads on Pos Strand	# Alt Supporting Reads on Neg Strand	Var. Freq.	Coding Variant(s)
BT-20	chr1	888659	T	C	NOC2L, NOC2L, NOC2L	p.I300V, p.I97V, p.I300V	0	0	214	214	100	NM_015658.3:c.898A>G	XM_005244739.1:c.898A>G
BT-20	chr1	897564	T	C	KLHL17, KLHL17	p.F159S, p.F159S	0	2	50	100	98.6842	NM_015658.3:c.-2944A>G	XM_005244739.1:c.-2944A>G	NM_001160184.1:c.-4348T>C	NM_032129.1:c.-4348T>C	NM_032129.2:c.-4348T>C	XM_005244809.1:c.-4348T>C	NM_198317.1:c.711+137T>C	NM_198317.2:c.711+137T>C	XM_005244744.1:c.556-102T>C	XM_005244745.1:c.-277T>C
BT-20	chr1	1179762	G	A	FAM132A	p.P98L	57	36	47	31	45.614	NM_001014980.1:c.293C>T	NM_001014980.2:c.293C>T
BT-20	chr1	1223058	G	A	SCNN1D, SCNN1D, SCNN1D, SCNN1D, SCNN1D	p.G305S, p.G371S, p.G94S, p.G305S, p.G469S	5	12	12	14	60.4651	NM_001130413.1:c.1111G>A	NM_001130413.2:c.1405G>A	NM_001130413.3:c.1405G>A	NM_002978.2:c.913G>A	NR_037668.1:n.1900G>A	NR_037668.2:n.1537G>A	NM_030649.2:c.*5886C>T	XM_005244714.1:c.*5886C>T	XM_005244715.1:c.*5886C>T	XM_005244716.1:c.*5886C>T	XM_005244717.1:c.*5886C>T
BT-20	chr1	1246004	A	G	PUSL1	p.Y13C	0	0	106	150	100	NM_001256456.1:c.*1235T>C	NM_001256460.1:c.*1235T>C	NM_001256462.1:c.*1235T>C	NM_001256463.1:c.*1235T>C	NM_017871.4:c.*1235T>C	NM_017871.5:c.*1235T>C	XM_005244761.1:c.*1235T>C	XM_005244762.1:c.*1235T>C	XM_005244763.1:c.*1235T>C	XR_241032.1:n.*976T>C	NM_153339.1:c.645-10A>G	XM_005244720.1:c.620-10A>G	XR_241027.1:n.682-10A>G	NM_030649.2:c.-2809T>C	XM_005244714.1:c.-2809T>C	XM_005244715.1:c.-2809T>C	XM_005244716.1:c.-3452T>C
BT-20	chr1	1269554	T	C	TAS1R3	p.C757R	0	0	5	53	100	NM_152228.1:c.2269T>C	NM_004421.2:c.*1968A>G	XM_005244731.1:c.*1968A>G	XM_005244732.1:c.*2369A>G	XM_005244733.1:c.*2369A>G	XM_005244734.1:c.*1968A>G
BT-20	chr1	1289446	C	T	MXRA8, MXRA8, MXRA8, MXRA8, MXRA8	p.D396N, p.D387N, p.D396N, p.D295N, p.D396N	111	94	96	63	43.6813	NM_032348.2:c.1186G>A	XM_005244757.1:c.1186G>A	XM_005244758.1:c.1186G>A	XM_005244759.1:c.1159G>A	XM_005244760.1:c.883G>A	NM_004421.2:c.-5001G>A	XM_005244731.1:c.-5001G>A	XM_005244732.1:c.-5001G>A	XM_005244733.1:c.-5001G>A	XM_005244734.1:c.-5001G>A	XM_005244819.1:c.-2545G>A	XM_002342019.1:c.201+280C>T
BT-20	chr1	1551927	T	C	MIB2, MIB2, MIB2, MIB2, MIB2	p.F72L, p.F72L, p.F72L, p.F72L, p.F72L	113	148	107	144	49.0234	NM_001170686.1:c.214T>C	NM_001170687.1:c.214T>C	NM_001170688.1:c.214T>C	NM_001170689.1:c.-90T>C	NM_080875.1:c.43T>C	NM_080875.2:c.214T>C	NR_033183.1:n.259T>C
BT-20	chr1	1599888	A	G	SLC35E2B, SLC35E2	p.W69R, p.W204R	68	0	137	0	66.8293	XR_078215.1:n.-3069A>G	NM_001110781.1:c.858T>C	XM_005244791.1:c.858T>C	XM_005244792.1:c.610T>C	XM_005244793.1:c.610T>C	XM_002342012.1:c.-4243A>G
BT-20	chr1	1650845	G	A	CDK11B, CDK11B, CDK11B, CDK11A, CDK11A, CDK11A, CDK11B, CDK11A, CDK11B, CDK11A, CDK11B, CDK11A, CDK11B, CDK11B, CDK11B, CDK11A	p.R59W, p.R93W, p.R93W, p.R93W, p.R93W, p.R93W, p.R93W, p.R93W, p.R93W, p.R93W, p.R93W, p.R93W, p.R93W, p.R93W, p.R59W, p.R93W	0	0	0	42	100	NM_024011.2:c.277C>T	NM_033529.2:c.277C>T	XM_005244780.1:c.277C>T	XM_005244781.1:c.277C>T	XM_005244782.1:c.277C>T	XM_005244783.1:c.277C>T	XM_005244784.1:c.277C>T	XM_005244785.1:c.277C>T	XM_005244786.1:c.277C>T	XM_005244787.1:c.277C>T	XM_005244788.1:c.-202C>T	XM_005244789.1:c.-757C>T	XM_005244790.1:c.-796C>T	XR_241041.1:n.593C>T
BT-20	chr1	1666251	G	A	SLC35E2, SLC35E2	p.R204W, p.R204W	1	0	66	0	98.5075	XR_108287.1:n.-4635C>T	XR_241054.1:n.-4177C>T	NM_001199787.1:c.610C>T	NM_182838.1:c.610C>T	NM_182838.2:c.610C>T	XM_005244816.1:c.610C>T	XM_005244817.1:c.610C>T	XR_241047.1:n.875C>T	XR_037820.2:n.-754G>A
BT-20	chr1	1686040	G	T	NADK, NADK, NADK, NADK, NADK	p.N407K, p.N140K, p.N262K, p.N230K, p.N262K	79	46	82	78	56.1404	NM_001198993.1:c.786C>A	NM_001198994.1:c.1221C>A	NM_001198995.1:c.690C>A	NM_023018.3:c.786C>A	NM_023018.4:c.786C>A	XM_005244777.1:c.1221C>A	XM_005244778.1:c.786C>A	XR_241040.1:n.956C>A
BT-20	chr1	1887019	A	G	KIAA1751	p.X763Q	0	0	54	53	100	NM_001080484.1:c.2287T>C	XM_005244811.1:c.2176+111T>C	XM_005244812.1:c.2176+111T>C
BT-20	chr1	1956972	G	T	GABRD	p.V89L	41	12	14	0	20.8955	NM_000815.4:c.265G>T
BT-20	chr1	2125172	G	A	C1orf86	p.P126S	67	14	71	23	53.7143	NR_024445.1:n.-148C>T	NM_001146310.1:c.363C>T	NM_001256945.1:c.240C>T	NM_001256946.1:c.376C>T	NM_001256947.1:c.240C>T	NM_182533.2:c.376C>T	NR_046424.1:n.3248C>T	NR_046425.1:n.402C>T	NR_046426.1:n.402C>T	NR_046427.1:n.266C>T
BT-20	chr1	2444414	G	A	PANK4, PANK4	p.A508V, p.A547V	0	1	66	40	99.0654	NM_018216.1:c.1640C>T	XM_005244769.1:c.1523C>T	XR_241034.1:n.1675C>T
BT-20	chr1	3328358	T	C	PRDM16, PRDM16, PRDM16, PRDM16	p.S234P, p.S533P, p.S533P, p.S533P	66	0	57	0	46.3415	NM_022114.2:c.1597T>C	NM_022114.3:c.1597T>C	NM_199454.1:c.1597T>C	NM_199454.2:c.1597T>C	XM_005244772.1:c.1600T>C	XM_005244773.1:c.1600T>C	XM_005244774.1:c.1600T>C
BT-20	chr1	3389727	C	T	ARHGEF16, ARHGEF16, ARHGEF16, ARHGEF16, ARHGEF16	p.H82Y, p.H74Y, p.H370Y, p.H74Y, p.H82Y	108	60	99	52	47.3354	NM_014448.3:c.1108C>T	XM_005244740.1:c.220C>T
BT-20	chr1	3395086	G	T	ARHGEF16, ARHGEF16, ARHGEF16, ARHGEF16	p.R287L, p.R575L, p.R279L, p.R287L	48	15	33	0	34.375	NM_014448.3:c.1724G>T	XM_005244740.1:c.836G>T
BT-20	chr1	3410581	G	A	MEGF6	p.H1413Y	26	21	26	22	50.5263	NM_001409.3:c.4237C>T	XM_005244735.1:c.3425-220C>T
BT-20	chr1	3421897	A	G	MEGF6, MEGF6	p.L688P, p.L583P	29	74	35	82	53.1818	NM_001409.3:c.2063T>C	XM_005244735.1:c.1748T>C
BT-20	chr1	3428608	G	A	MEGF6, MEGF6	p.A313V, p.A208V	89	82	75	62	44.4805	NM_001409.3:c.938C>T	XM_005244735.1:c.623C>T
BT-20	chr1	3496479	T	C	MEGF6	p.S131G	0	0	106	127	100	NM_001409.3:c.391A>G
BT-20	chr1	3548832	G	C	WRAP73, WRAP73	p.I331M, p.I331M	26	11	31	9	51.9481	NM_182752.3:c.*3665G>C	XM_005244721.1:c.*3665G>C	XM_005244722.1:c.*3665G>C	NM_017818.3:c.993C>G	XM_005244754.1:c.858C>G	XM_005244755.1:c.923-112C>G
BT-20	chr1	3669205	C	G	CCDC27	p.Q54E	98	120	107	126	51.663	NM_152492.2:c.160C>G
BT-20	chr1	3677933	T	C	CCDC27	p.M267T	43	46	41	42	48.2558	NM_152492.2:c.800T>C
BT-20	chr1	3679775	C	T	CCDC27	p.T353M	15	12	14	7	43.75	NM_152492.2:c.1058C>T
BT-20	chr1	3753136	A	T	CEP104, CEP104	p.L414I, p.L414I	167	136	194	164	54.1604	NM_014704.2:c.1240T>A	NM_014704.3:c.1240T>A	XM_005244815.1:c.1348T>A
BT-20	chr1	3807593	G	C	C1orf174	p.T53R	0	0	67	126	100	NM_207356.2:c.158C>G	XM_005244743.1:c.191C>G
BT-20	chr1	4772717	G	A	AJAP1, AJAP1	p.G263R, p.G263R	53	95	76	100	54.321	XM_002342029.1:c.53C>T	NM_001042478.1:c.787G>A	NM_018836.3:c.787G>A
BT-20	chr1	6184092	A	G	CHD5, CHD5	p.S1539P, p.S396P	0	0	103	83	100	NM_015557.1:c.4615T>C	NM_015557.2:c.4615T>C
BT-20	chr1	6189039	G	T	CHD5, CHD5	p.Q1160K, p.Q17K	31	0	13	0	29.5455	NM_015557.1:c.3478C>A	NM_015557.2:c.3478C>A
BT-20	chr1	6269596	G	T	RNF207, RNF207	p.A139S, p.M250I	57	0	31	0	35.2273	NM_207396.2:c.750G>T
BT-20	chr1	6313938	C	T	GPR153	p.R209H	0	0	160	183	100	NM_207370.1:c.626G>A	NM_207370.2:c.626G>A	XM_005263456.1:c.626G>A
BT-20	chr1	6635231	A	G	TAS1R1, TAS1R1	p.K269E, p.K347E	0	0	9	117	100	NM_001278647.1:c.-4948A>G	NM_001278648.1:c.-4969A>G	NM_005341.2:c.-5035A>G	NM_005341.3:c.-5035A>G	XM_005263452.1:c.-4969A>G	XR_244789.1:n.-4830A>G	NM_138697.2:c.1039A>G	NM_138697.3:c.1039A>G	NM_177539.1:c.1039A>G	NM_177540.1:c.499-1244A>G	NM_177540.2:c.499-1244A>G	NM_177541.1:c.499-1244A>G	XM_005263500.1:c.490-1244A>G
BT-20	chr1	6649228	T	G	ZBTB48, ZBTB48, ZBTB48, ZBTB48	p.S313A, p.S675A, p.S675A, p.S675A	106	104	132	112	53.7445	NM_001278647.1:c.2023T>G	NM_001278648.1:c.2023T>G	NM_005341.2:c.2023T>G	NM_005341.3:c.2023T>G	XM_005263452.1:c.*2505T>G	XR_244789.1:n.2158T>G	NM_014851.2:c.*4197A>C	XM_005263542.1:c.*4940A>C
BT-20	chr1	6693030	C	T	THAP3, THAP3	p.R204C, p.R205C	16	76	19	59	45.8824	NM_001195752.1:c.610C>T	NM_001195753.1:c.613C>T	NM_138350.2:c.459+475C>T	NM_138350.3:c.459+475C>T	XM_005263532.1:c.610C>T	NM_018198.3:c.*2705G>A	XM_005263483.1:c.*2705G>A	XM_005263484.1:c.*2705G>A
BT-20	chr1	7887493	T	C	PER3, PER3, PER3, PER3, PER3	p.L828P, p.L835P, p.L835P, p.L827P, p.L516P	0	0	62	79	100	NM_016831.1:c.2480T>C	XM_005263520.1:c.2504T>C	XM_005263521.1:c.2504T>C	XM_005263522.1:c.2501T>C	XM_005263523.1:c.2483T>C	XM_005263524.1:c.2504T>C	XM_005263525.1:c.2504T>C	XM_005263526.1:c.2483T>C	XM_005263527.1:c.2156T>C	XM_005263528.1:c.2153T>C	XM_005263529.1:c.1979T>C	XM_005263530.1:c.1532T>C
BT-20	chr1	7897133	A	G	PER3, PER3, PER3	p.H1158R, p.H1149R, p.H838R	51	56	48	49	47.549	NM_016831.1:c.3446A>G	XM_005263520.1:c.3473A>G	XM_005263521.1:c.3470A>G	XM_005263522.1:c.3470A>G	XM_005263523.1:c.3452A>G	XM_005263524.1:c.3473A>G	XM_005263525.1:c.3416A>G	XM_005263526.1:c.3395A>G	XM_005263527.1:c.3125A>G	XM_005263528.1:c.3122A>G	XM_005263529.1:c.2948A>G	XM_005263530.1:c.2501A>G
BT-20	chr1	7913430	G	A	UTS2	p.T21M	112	49	86	41	44.0972	NM_006786.3:c.-367C>T	NM_021995.2:c.62C>T
BT-20	chr1	9165685	G	A	GPR157	p.R218C	87	99	79	81	46.2428	NM_024980.4:c.652C>T	XM_005263496.1:c.613C>T	XM_005263497.1:c.598-992C>T
BT-20	chr1	9171238	G	T	GPR157	p.R232S	26	54	36	65	55.8011	NM_024980.4:c.597+97C>A	XM_005263496.1:c.597+97C>A	XM_005263497.1:c.597+97C>A
BT-20	chr1	9188763	G	T	GPR157	p.R157S	94	17	55	0	33.1325	NM_024980.4:c.324C>A	XM_005263496.1:c.324C>A	XM_005263497.1:c.324C>A
BT-20	chr1	10228275	G	T	UBE4B, UBE4B, UBE4B, UBE4B	p.V965L, p.V1145L, p.V1094L, p.V549L	24	18	11	0	20.7547	NM_001105562.1:c.3280G>T	NM_001105562.2:c.3280G>T	NM_006048.3:c.2893G>T	NM_006048.4:c.2893G>T	XM_005263422.1:c.3433G>T
BT-20	chr1	11106666	T	C	MASP2, MASP2, MASP2, MASP2	p.D120G, p.D120G, p.D120G, p.D120G	54	55	46	42	44.6701	NM_006610.2:c.359A>G	NM_006610.3:c.359A>G	NM_139208.1:c.359A>G	NM_139208.2:c.359A>G
BT-20	chr1	11561593	G	A	PTCHD2, PTCHD2	p.G182S, p.G182S	10	3	21	14	72.9167	NM_020780.1:c.544G>A	XM_005263486.1:c.544G>A
BT-20	chr1	11579470	G	A	PTCHD2, PTCHD2	p.A650T, p.A650T	37	22	48	22	54.2636	NM_020780.1:c.1948G>A	XM_005263486.1:c.1948G>A
BT-20	chr1	11766424	C	T	C1orf187	p.L37F	3	42	4	39	48.8636	NM_198545.3:c.109C>T
BT-20	chr1	11854476	T	G	MTHFR, MTHFR	p.E452A, p.E429A	0	69	0	73	51.4085	NM_005957.3:c.1286A>C	NM_005957.4:c.1286A>C	XM_005263458.1:c.1409A>C	XM_005263459.1:c.1355A>C	XM_005263460.1:c.1286A>C	XM_005263461.1:c.1286A>C	XM_005263462.1:c.1286A>C	XM_005263463.1:c.1040A>C	XM_003118849.1:c.*4973T>G	XM_003118849.2:c.*4973T>G	XM_003118844.1:c.*4960T>G	XM_003118845.3:c.*4973T>G	XM_209234.8:c.*4960T>G
BT-20	chr1	11856378	G	A	MTHFR, MTHFR	p.A245V, p.A222V	70	77	53	35	37.4468	NM_005957.3:c.665C>T	NM_005957.4:c.665C>T	XM_005263458.1:c.788C>T	XM_005263459.1:c.734C>T	XM_005263460.1:c.665C>T	XM_005263461.1:c.665C>T	XM_005263462.1:c.665C>T	XM_005263463.1:c.419C>T
BT-20	chr1	11875979	C	A	CLCN6	p.T75K	39	0	23	0	37.0968	NM_001256959.1:c.148-693C>A	NM_001286.2:c.213+11C>A	NM_001286.3:c.213+11C>A	NM_021735.2:c.213+11C>A	NM_021736.2:c.213+11C>A	NM_021737.2:c.213+11C>A	NR_046428.1:n.380+11C>A
BT-20	chr1	11884555	A	G	CLCN6, CLCN6, CLCN6, CLCN6, CLCN6	p.E198G, p.E198G, p.E198G, p.E198G, p.E176G	0	0	146	420	100	NM_001256959.1:c.527A>G	NM_001286.2:c.593A>G	NM_001286.3:c.593A>G	NM_021735.2:c.593A>G	NM_021736.2:c.593A>G	NM_021737.2:c.593A>G	NR_046428.1:n.760A>G
BT-20	chr1	12082334	A	T	MIIP	p.K99N	14	37	12	40	50.4854	NM_021933.2:c.297A>T	NM_021933.3:c.297A>T	XM_005263487.1:c.297A>T
BT-20	chr1	12082357	G	T	MIIP	p.G107V	28	26	14	0	20.5882	NM_021933.2:c.320G>T	NM_021933.3:c.320G>T	XM_005263487.1:c.320G>T
BT-20	chr1	12082461	C	T	MIIP	p.P142S	42	105	35	83	44.5283	NM_021933.2:c.424C>T	NM_021933.3:c.424C>T	XM_005263487.1:c.424C>T
BT-20	chr1	12082926	A	G	MIIP	p.K167E	0	0	191	236	100	NM_021933.2:c.499A>G	NM_021933.3:c.499A>G	XM_005263487.1:c.499A>G
BT-20	chr1	12175729	C	T	TNFRSF8, TNFRSF8	p.R186C, p.R297C	0	0	94	123	100	NM_001243.3:c.889C>T	NM_001281430.1:c.556C>T
BT-20	chr1	12252955	T	G	TNFRSF1B, TNFRSF1B	p.M196R, p.M1R	106	42	85	33	44.3609	NR_039775.1:n.*1116T>G	NM_001066.2:c.587T>G	XR_244793.1:n.692T>G
BT-20	chr1	12253062	G	A	TNFRSF1B, TNFRSF1B	p.E232K, p.E37K	57	81	56	79	49.4505	NR_039775.1:n.*1223G>A	NM_001066.2:c.694G>A	XR_244793.1:n.799G>A
BT-20	chr1	12639289	C	T	DHRS3	p.R164Q	90	8	45	9	35.5263	NM_004753.4:c.459+32G>A	XM_005263533.1:c.279+32G>A	XM_005263534.1:c.204+32G>A
BT-20	chr1	12776344	A	T	AADACL3	p.M1L	0	0	380	174	100	NM_001103169.1:c.1A>T	NM_001103170.1:c.-7A>T
BT-20	chr1	12779618	T	C	AADACL3	p.S47P	0	0	131	166	100	NM_001103169.1:c.5-1267T>C	NM_001103170.1:c.139T>C
BT-20	chr1	12785494	G	T	AADACL3, AADACL3	p.C195F, p.C125F	0	0	34	69	100	NM_001103169.1:c.374G>T	NM_001103170.1:c.584G>T
BT-20	chr1	12820870	T	C	C1orf158	p.F191L	0	0	239	55	100	NM_152290.1:c.571T>C	NM_152290.2:c.571T>C
BT-20	chr1	12835868	T	C	PRAMEF12	p.M157T	0	0	143	154	100	NM_001080830.1:c.470T>C
BT-20	chr1	13183032	C	T	LOC440563	p.E281K	28	27	24	21	45	NM_001136561.2:c.841G>A	NM_001136561.1:c.841G>A
BT-20	chr1	13802325	T	C	LRRC38	p.K292E	1	1	96	105	99.0148	NM_001010847.1:c.874A>G	XM_059074.6:c.1217A>G
BT-20	chr1	13940864	C	G	PDPN, PDPN, PDPN, PDPN, PDPN, PDPN	p.A223G, p.A223G, p.A105G, p.A105G, p.A105G, p.A105G	0	0	141	70	100	NM_001006624.1:c.314C>G	NM_001006625.1:c.314C>G	NM_006474.4:c.668C>G	NM_198389.2:c.668C>G	XM_005245723.1:c.314C>G
BT-20	chr1	14143003	A	G	PRDM2	p.Q198R	0	0	99	73	100	NM_001135610.1:c.593A>G	NM_012231.4:c.5118A>G	XM_005245992.1:c.5148A>G	XM_005245993.1:c.5118A>G	XM_005245994.1:c.5115A>G	XM_005245996.1:c.4896A>G	XM_005245997.1:c.4515A>G
BT-20	chr1	15438990	G	A	KAZN, KAZN	p.A706T, p.A153T	37	28	38	35	52.8986	NM_201628.2:c.2116G>A	XM_005245795.1:c.2410G>A	NR_027136.1:n.6300C>T
BT-20	chr1	15616139	G	A	FHAD1	p.R182H	63	54	48	44	44.0191	NM_052929.1:c.545G>A	XM_005245730.1:c.545G>A	XM_005245731.1:c.545G>A
BT-20	chr1	15639581	A	G	FHAD1, FHAD1	p.I83M, p.I356M	65	75	78	96	55.414	NM_052929.1:c.1068A>G	XM_005245730.1:c.1068A>G	XM_005245731.1:c.1068A>G
BT-20	chr1	15832543	T	C	CASP9, CASP9, CASP9, CASP9, CASP9	p.Q221R, p.Q65R, p.Q138R, p.Q65R, p.Q221R	0	0	115	129	100	NM_001229.2:c.662A>G	NM_001229.3:c.662A>G	NM_001229.4:c.662A>G	NM_001278054.1:c.419-10596A>G	NM_032996.1:c.419-10596A>G	NM_032996.2:c.413A>G	NM_032996.3:c.413A>G	NR_102732.1:n.965A>G	NR_102733.1:n.767A>G	XM_005246013.1:c.662A>G	XM_005246014.1:c.413A>G	XM_005246015.1:c.194A>G
BT-20	chr1	15850613	G	A	CASP9, CASP9, CASP9	p.A28V, p.A28V, p.A28V	0	0	145	15	100	NM_015291.2:c.-2859G>A	XM_005245797.1:c.-3610G>A	XM_005246050.1:c.-92G>A	NM_001229.2:c.83C>T	NM_001229.3:c.83C>T	NM_001229.4:c.83C>T	NM_001278054.1:c.83C>T	NM_032996.1:c.83C>T	NM_032996.2:c.-118+465C>T	NM_032996.3:c.-118+465C>T	NR_102732.1:n.328C>T	NR_102733.1:n.328C>T	XM_005246013.1:c.83C>T	XM_005246014.1:c.-118+734C>T	XM_005246015.1:c.-444C>T
BT-20	chr1	15909744	C	T	AGMAT	p.R140Q	0	0	241	212	100	NM_024758.3:c.419G>A	NM_024758.4:c.419G>A
BT-20	chr1	15986547	T	C	RSC1A1, RSC1A1	p.F62L, p.F62L	0	0	51	128	100	NM_006511.1:c.184T>C	NM_032341.3:c.*262T>C	NM_032341.4:c.*262T>C	XM_005246017.1:c.1399T>C	XM_005246018.1:c.184T>C	XM_005246019.1:c.*3501T>C
BT-20	chr1	16042766	T	C	PLEKHM2	p.I32T	0	0	203	76	100	NM_015164.2:c.95T>C	XM_005245790.1:c.95T>C	XM_005245791.1:c.-4174T>C
BT-20	chr1	16055187	G	T	PLEKHM2	p.V649L	80	9	25	0	21.9298	NM_015164.2:c.1945G>T	XM_005245790.1:c.1885G>T	XM_005245791.1:c.1336G>T
BT-20	chr1	16255644	C	T	SPEN, SPEN	p.A929V, p.A970V	146	70	126	75	48.2014	NM_015001.2:c.2909C>T	XM_005245784.1:c.2906C>T	XM_005245785.1:c.2786C>T
BT-20	chr1	16256007	T	C	SPEN, SPEN	p.L1050P, p.L1091P	89	60	109	75	55.2553	NM_015001.2:c.3272T>C	XM_005245784.1:c.3269T>C	XM_005245785.1:c.3149T>C
BT-20	chr1	16259813	A	G	SPEN, SPEN	p.N2319D, p.N2360D	21	52	19	46	47.1014	NM_015001.2:c.7078A>G	XM_005245784.1:c.7075A>G	XM_005245785.1:c.6955A>G
BT-20	chr1	16271180	T	C	ZBTB17	p.K285R	9	8	23	10	66	NM_015001.2:c.*5258T>C	XM_005245784.1:c.*5258T>C	XM_005245785.1:c.*5258T>C	NM_001242884.1:c.824+12A>G	NM_003443.2:c.1070+12A>G	XM_005245985.1:c.1070+12A>G	XM_005245986.1:c.881+12A>G	XM_005245987.1:c.842+12A>G	XM_005245988.1:c.842+12A>G	XM_005245989.1:c.827+12A>G
BT-20	chr1	16344466	C	T	HSPB7, HSPB7, HSPB7	p.R86H, p.R86H, p.R86H	29	24	31	25	51.3761	NM_001042704.1:c.-4100C>T	NM_001257139.1:c.-4100C>T	NM_004070.3:c.-4100C>T	XM_005245732.1:c.-4100C>T	NM_014424.4:c.-8G>A	XM_005245842.1:c.257G>A	XM_005245843.1:c.257G>A	XM_005245844.1:c.257G>A	XM_005245845.1:c.257G>A	XM_005245846.1:c.257G>A	XM_005245847.1:c.337-119G>A
BT-20	chr1	16354590	A	T	CLCNKA, CLCNKA, CLCNKA	p.Y315F, p.Y272F, p.Y315F	79	45	80	38	48.7603	NM_001042704.1:c.944A>T	NM_001257139.1:c.815A>T	NM_004070.3:c.944A>T	XM_005245732.1:c.848A>T
BT-20	chr1	16356501	G	A	CLCNKA, CLCNKA, CLCNKA, CLCNKA, CLCNKA	p.A447T, p.A94T, p.A183T, p.A404T, p.A447T	49	49	54	39	48.6911	NM_001042704.1:c.1339G>A	NM_001257139.1:c.1210G>A	NM_004070.3:c.1339G>A	XM_005245732.1:c.1243G>A
BT-20	chr1	16371067	G	T	CLCNKB	p.R27L	55	14	40	10	42.0168	NM_000085.2:c.80G>T	NM_000085.3:c.80G>T	NM_000085.4:c.80G>T	NM_001165945.1:c.-4400G>T	NM_001165945.2:c.-4400G>T	XM_005245733.1:c.80G>T	XM_005245734.1:c.-4456G>T
BT-20	chr1	16380196	T	C	CLCNKB, CLCNKB, CLCNKB, CLCNKB	p.M562T, p.M393T, p.M209T, p.M393T	0	0	101	92	100	NM_182623.2:c.*4736A>G	NM_000085.2:c.1685T>C	NM_000085.3:c.1685T>C	NM_000085.4:c.1685T>C	NM_001165945.1:c.1178T>C	NM_001165945.2:c.1178T>C	XM_005245733.1:c.1685T>C	XM_005245734.1:c.1034T>C
BT-20	chr1	16386447	G	C	FAM131C	p.P123R	0	0	44	64	100	NM_182623.2:c.368C>G	NM_000085.2:c.*3036G>C	NM_000085.3:c.*3036G>C	NM_000085.4:c.*3036G>C	NM_001165945.1:c.*3036G>C	NM_001165945.2:c.*3036G>C	XM_005245733.1:c.*3036G>C	XM_005245734.1:c.*3036G>C
BT-20	chr1	16577908	G	C	FBXO42, FBXO42	p.P378A, p.P471A	63	54	55	48	46.8182	NM_018994.1:c.1411C>G	XM_005245899.1:c.1411C>G
BT-20	chr1	16730255	G	T	SPATA21, SPATA21	p.A323D, p.A300D	30	0	9	0	23.0769	NM_198546.1:c.968C>A	XM_005245866.1:c.899C>A	XR_241189.1:n.2260C>A
BT-20	chr1	16736132	T	C	SPATA21, SPATA21	p.Q184R, p.Q161R	135	129	103	93	42.6087	NM_198546.1:c.551A>G	XM_005245866.1:c.482A>G	XR_241189.1:n.1635A>G
BT-20	chr1	17248532	A	G	CROCC	p.R7G	0	0	0	87	100	NM_014675.3:c.19A>G
BT-20	chr1	17297200	C	T	CROCC, CROCC, CROCC	p.R244C, p.R1211C, p.R1908C	37	20	35	26	51.6949	NM_001135247.1:c.*4215G>A	NM_001135248.1:c.*4215G>A	NM_002403.3:c.*4215G>A	NM_017459.2:c.*4215G>A	NM_014675.3:c.5722C>T
BT-20	chr1	17597403	C	A	PADI3	p.D287E	69	62	55	20	36.4078	NM_016233.2:c.861C>A
BT-20	chr1	17657534	G	A	PADI4, PADI4	p.G55S, p.G55S	19	0	42	0	68.8525	NM_012387.2:c.163G>A
BT-20	chr1	17657616	T	C	PADI4, PADI4	p.V82A, p.V82A	41	17	38	29	53.6	NM_012387.2:c.245T>C
BT-20	chr1	17727860	G	A	PADI6	p.V671I	146	128	156	136	51.5901	NM_207421.3:c.2012G>A
BT-20	chr1	17991052	T	C	ARHGEF10L, ARHGEF10L, ARHGEF10L, ARHGEF10L, ARHGEF10L, ARHGEF10L, ARHGEF10L	p.W947R, p.W952R, p.W764R, p.W952R, p.W694R, p.W991R, p.W752R	0	0	313	167	100	NM_001011722.2:c.2854T>C	NM_018125.3:c.2971T>C	XM_005245921.1:c.2971T>C	XM_005245922.1:c.2956T>C	XM_005245923.1:c.2866T>C	XM_005245924.1:c.2857T>C	XM_005245925.1:c.2854T>C	XM_005245926.1:c.2839T>C	XM_005245927.1:c.2305T>C	XM_005245928.1:c.2296T>C	XM_005245929.1:c.2290T>C	XM_005245930.1:c.2080T>C
BT-20	chr1	18023690	A	G	ARHGEF10L, ARHGEF10L, ARHGEF10L, ARHGEF10L, ARHGEF10L, ARHGEF10L, ARHGEF10L	p.I1175V, p.I243V, p.I992V, p.I1180V, p.I922V, p.I1219V, p.I980V	0	0	67	15	100	NM_001011722.2:c.3538A>G	NM_018125.3:c.3655A>G	XM_005245921.1:c.3655A>G	XM_005245922.1:c.3640A>G	XM_005245923.1:c.3550A>G	XM_005245924.1:c.3541A>G	XM_005245925.1:c.3538A>G	XM_005245926.1:c.3523A>G	XM_005245927.1:c.2989A>G	XM_005245928.1:c.2980A>G	XM_005245929.1:c.2974A>G	XM_005245930.1:c.2764A>G
BT-20	chr1	18149510	G	T	ACTL8	p.A3S	86	101	88	103	50.5291	NM_030812.1:c.7G>T	NM_030812.2:c.7G>T	XM_005246004.1:c.7G>T
BT-20	chr1	18807897	C	G	KLHDC7A	p.P141R	63	83	67	108	54.5171	NM_152375.2:c.422C>G	XM_005245739.1:c.422C>G	XM_005245740.1:c.367+55C>G
BT-20	chr1	18807953	C	A	KLHDC7A	p.R160S	53	69	57	81	53.0769	NM_152375.2:c.478C>A	XM_005245739.1:c.478C>A	XM_005245740.1:c.367+111C>A
BT-20	chr1	18808526	A	C	KLHDC7A, KLHDC7A	p.T351P, p.T133P	53	50	45	50	47.9798	NM_152375.2:c.1051A>C	XM_005245739.1:c.1051A>C	XM_005245740.1:c.622A>C
BT-20	chr1	18809366	G	T	KLHDC7A, KLHDC7A	p.V631L, p.V413L	44	4	18	0	27.2727	NM_152375.2:c.1891G>T	XM_005245739.1:c.1891G>T	XM_005245740.1:c.1462G>T
BT-20	chr1	19181015	G	C	TAS1R2	p.R317G	62	91	70	87	50.6452	NM_152232.2:c.949C>G
BT-20	chr1	19181393	T	C	TAS1R2	p.I191V	41	60	41	39	44.1989	NM_152232.2:c.571A>G
BT-20	chr1	19186129	G	C	TAS1R2	p.S9C	63	134	33	111	42.2287	NM_152232.2:c.26C>G
BT-20	chr1	19413261	T	A	UBR4, UBR4, UBR4, UBR4, UBR4, UBR4	p.M390L, p.M576L, p.M578L, p.M501L, p.M4867L, p.M531L	46	65	48	78	53.1646	NM_020765.2:c.14599A>T	XM_005245798.1:c.14719A>T	XM_005245799.1:c.14716A>T	XM_005245800.1:c.14713A>T	XM_005245801.1:c.14686A>T	XM_005245802.1:c.14719A>T	XM_005245803.1:c.14713A>T	XM_005245804.1:c.14635A>T	XM_005245805.1:c.14614A>T	XM_005245806.1:c.14581A>T	XM_005245807.1:c.14638A>T	XM_005245808.1:c.14599A>T
BT-20	chr1	19565338	C	T	KIAA0090, KIAA0090, KIAA0090, KIAA0090	p.S346N, p.S347N, p.S325N, p.S347N	117	111	117	80	46.3529	XR_132481.1:n.148-1413C>T	NM_001271427.1:c.1037G>A	NM_001271428.1:c.1040G>A	NM_001271429.1:c.974G>A	NM_015047.2:c.1040G>A	XM_005245787.1:c.1040G>A	XM_005245788.1:c.1037G>A	XM_005245789.1:c.974G>A	XR_241186.1:n.1085G>A	XR_241220.1:n.188-1413C>T	NM_015047.1:c.1040G>A
BT-20	chr1	19565344	C	G	KIAA0090, KIAA0090, KIAA0090, KIAA0090	p.S344T, p.S345T, p.S323T, p.S345T	98	104	98	96	48.9899	XR_132481.1:n.148-1407C>G	NM_001271427.1:c.1031G>C	NM_001271428.1:c.1034G>C	NM_001271429.1:c.968G>C	NM_015047.2:c.1034G>C	XM_005245787.1:c.1034G>C	XM_005245788.1:c.1031G>C	XM_005245789.1:c.968G>C	XR_241186.1:n.1079G>C	XR_241220.1:n.188-1407C>G	NM_015047.1:c.1034G>C
BT-20	chr1	19611241	T	C	AKR7A3	p.N215D	54	91	30	93	45.8955	NM_012067.2:c.643A>G
BT-20	chr1	20442054	T	C	PLA2G2D	p.S80G	0	0	44	4	100	NM_001271814.1:c.185+772A>G	NM_012400.2:c.238A>G	NM_012400.3:c.238A>G
BT-20	chr1	20490518	T	C	PLA2G2C	p.Q140R	0	0	24	41	100	NM_001105572.1:c.419A>G
BT-20	chr1	20501582	G	A	PLA2G2C	p.R36X	0	0	181	18	100	NM_001105572.1:c.106C>T
BT-20	chr1	20671961	G	A	VWA5B1, VWA5B1, VWA5B1	p.R356H, p.R880H, p.R775H	125	21	110	14	45.9259	NM_001039500.2:c.2639G>A	XM_005245741.1:c.2324G>A
BT-20	chr1	20680718	G	A	VWA5B1, VWA5B1, VWA5B1	p.E655K, p.E1204K, p.E1099K	150	64	172	52	51.1416	NM_001039500.2:c.3610G>A	XM_005245741.1:c.3295G>A
BT-20	chr1	20915701	A	C	CDA	p.K27Q	1	0	105	27	99.2481	NM_001785.2:c.79A>C
BT-20	chr1	20972048	G	A	PINK1	p.A12T	0	0	64	87	100	NM_032409.2:c.960-5G>A
BT-20	chr1	20987873	G	C	DDOST, DDOST	p.R8G, p.R8G	0	0	87	21	100	NM_001122819.1:c.*3204C>G	NM_020816.2:c.*3204C>G	XM_005245950.1:c.*2883C>G	XM_005245951.1:c.*2883C>G	XR_241202.1:n.*4923C>G	NM_005216.4:c.22C>G	XM_005245747.1:c.22C>G
BT-20	chr1	21031042	T	C	KIF17, KIF17	p.I341V, p.I341V	200	99	225	112	52.9874	NM_001122819.1:c.1021A>G	NM_020816.2:c.1021A>G	XM_005245950.1:c.1021A>G	XM_005245951.1:c.1021A>G	XR_241202.1:n.1084A>G
BT-20	chr1	21221913	C	G	EIF4G3, EIF4G3, EIF4G3, EIF4G3, EIF4G3, EIF4G3	p.C644S, p.C358S, p.C637S, p.C637S, p.C242S, p.C638S	67	29	70	34	52	NM_001198801.1:c.1910G>C	NM_001198802.1:c.1931G>C	NM_003760.3:c.1913G>C	NM_003760.4:c.1913G>C
BT-20	chr1	21795388	A	G	NBPF3, NBPF3, NBPF3	p.Y114C, p.Y58C, p.Y114C	125	25	81	25	41.4062	NM_001256417.1:c.134-1737A>G	NM_001256416.1:c.341A>G	NM_001256416.2:c.341A>G	NM_001256417.2:c.134-1737A>G	NM_032264.2:c.341A>G	NM_032264.3:c.341A>G	NM_032264.4:c.341A>G	NR_046176.1:n.1230A>G	NR_046176.2:n.1268A>G
BT-20	chr1	21940555	C	T	RAP1GAP, RAP1GAP, RAP1GAP, RAP1GAP	p.A107T, p.A107T, p.A171T, p.A107T	81	125	84	134	51.4151	NM_001145657.1:c.319G>A	NM_001145658.1:c.511G>A	NM_002885.2:c.319G>A	XM_005245954.1:c.730G>A	XM_005245955.1:c.730G>A	XM_005245956.1:c.730G>A
BT-20	chr1	22141206	A	C	LDLRAD2	p.N134T	21	4	28	7	58.3333	NM_001013693.2:c.401A>C	XM_005245873.1:c.401A>C	XR_241191.1:n.588A>C
BT-20	chr1	22206649	T	C	HSPG2, HSPG2	p.N765S, p.N766S	0	0	33	33	100	NM_005529.5:c.2294A>G	XM_005245859.1:c.2348A>G	XM_005245860.1:c.2345A>G	XM_005245861.1:c.2297A>G	XM_005245862.1:c.2348A>G	XM_005245863.1:c.2297A>G	XM_005245864.1:c.1808A>G	XM_005245865.1:c.2348A>G
BT-20	chr1	22207235	T	C	HSPG2, HSPG2	p.M638V, p.M639V	0	0	150	11	100	NM_005529.5:c.1912A>G	XM_005245859.1:c.1966A>G	XM_005245860.1:c.1963A>G	XM_005245861.1:c.1915A>G	XM_005245862.1:c.1966A>G	XM_005245863.1:c.1915A>G	XM_005245864.1:c.1426A>G	XM_005245865.1:c.1966A>G
BT-20	chr1	22216574	C	A	HSPG2	p.G57V	1	0	148	10	99.3711	NM_005529.5:c.474G>T	XM_005245859.1:c.474G>T	XM_005245860.1:c.474G>T	XM_005245861.1:c.474G>T	XM_005245862.1:c.474G>T	XM_005245863.1:c.474G>T	XM_005245864.1:c.-16G>T	XM_005245865.1:c.474G>T
BT-20	chr1	22307538	C	T	CELA3B	p.R79W	0	0	46	95	100	NM_007352.2:c.235C>T
BT-20	chr1	22835677	A	G	ZBTB40, ZBTB40, ZBTB40, ZBTB40	p.Y224C, p.Y595C, p.Y483C, p.Y595C	47	67	45	76	51.4894	NM_001083621.1:c.1784A>G	NM_014870.3:c.1784A>G
BT-20	chr1	22915753	T	C	EPHA8	p.S457P	58	75	78	89	55.6667	NM_001006943.1:c.1369T>C	NM_020526.3:c.1315+54T>C
BT-20	chr1	22915858	C	T	EPHA8	p.L492F	123	107	138	135	54.2744	NM_001006943.1:c.1474C>T	NM_020526.3:c.1315+159C>T
BT-20	chr1	23418153	C	T	LUZP1, LUZP1, LUZP1, LUZP1	p.D868N, p.D868N, p.D868N, p.D868N	73	118	82	128	52.3691	NM_001142546.1:c.2602G>A	NM_033631.3:c.2602G>A	XM_005245991.1:c.2602G>A
BT-20	chr1	23419374	G	T	LUZP1, LUZP1, LUZP1, LUZP1	p.Q461K, p.Q461K, p.Q461K, p.Q461K	88	59	99	69	53.3333	NM_001142546.1:c.1381C>A	NM_033631.3:c.1381C>A	XM_005245991.1:c.1381C>A
BT-20	chr1	23419383	C	T	LUZP1, LUZP1, LUZP1, LUZP1	p.G458S, p.G458S, p.G458S, p.G458S	85	71	98	93	55.0432	NM_001142546.1:c.1372G>A	NM_033631.3:c.1372G>A	XM_005245991.1:c.1372G>A
BT-20	chr1	23710805	A	G	TCEA3	p.Y127H	0	0	26	37	100	NM_003196.1:c.1038+34T>C	XM_005245980.1:c.1009T>C	XM_005245981.1:c.975+34T>C
BT-20	chr1	23847464	C	A	E2F2	p.Q226H	66	40	63	42	49.763	NM_004091.2:c.678G>T	NM_004091.3:c.678G>T	XM_005245748.1:c.114G>T	XM_005245749.1:c.90G>T	XR_241225.1:n.-958C>A
BT-20	chr1	23885498	T	C	ID3	p.T105A	85	35	53	33	41.7476	NM_002167.3:c.313A>G	NM_002167.4:c.313A>G
BT-20	chr1	24180962	T	C	FUCA1	p.Q286R	51	85	41	86	48.289	NM_000147.3:c.857A>G	NM_000147.4:c.857A>G	XM_005245821.1:c.482A>G
BT-20	chr1	24194748	G	C	FUCA1	p.P10R	15	17	24	3	45.7627	XM_005245737.1:c.*6277C>G	NM_000147.3:c.29C>G	NM_000147.4:c.29C>G	XM_005245821.1:c.-521C>G	XM_002342047.1:c.*79G>C
BT-20	chr1	24201162	G	A	CNR2, CNR2	p.H316Y, p.H316Y	116	121	133	121	51.7312	NM_001841.2:c.946C>T	XM_005245736.1:c.946C>T	XM_005245737.1:c.946C>T	XM_005245738.1:c.946C>T
BT-20	chr1	24409191	C	T	MYOM3, MYOM3, MYOM3	p.G662R, p.G319R, p.G662R	0	0	200	175	100	NM_152372.3:c.1984G>A
BT-20	chr1	24416059	T	C	MYOM3, MYOM3, MYOM3, MYOM3	p.D185G, p.D528G, p.D185G, p.D528G	0	0	164	185	100	NM_152372.3:c.1583A>G
BT-20	chr1	24419496	A	G	MYOM3, MYOM3, MYOM3, MYOM3	p.M1T, p.M344T, p.M1T, p.M344T	21	5	17	11	51.8519	NM_152372.3:c.1031T>C
BT-20	chr1	24421474	G	A	MYOM3, MYOM3	p.T266M, p.T266M	68	49	55	41	45.0704	NM_152372.3:c.797C>T
BT-20	chr1	24690764	T	A	GRHL3	p.M595K	28	36	41	56	60.2484	NM_001199012.1:c.738-3233A>T	NM_001199013.1:c.738-3233A>T	NM_001199014.1:c.462-3233A>T	NM_178122.4:c.597-3233A>T	XM_005246027.1:c.597-3233A>T	XM_005246028.1:c.462-3233A>T	NM_178122.3:c.597-3233A>T	NM_198174.2:c.1784T>A
BT-20	chr1	24718079	C	A	C1orf201, C1orf201	p.S54I, p.S54I	1	1	150	206	99.4413	NM_001199012.1:c.161G>T	NM_001199013.1:c.161G>T	NM_001199014.1:c.-116G>T	NM_178122.4:c.49-7586G>T	XM_005246027.1:c.49-7586G>T	XM_005246028.1:c.-116G>T	NM_178122.3:c.49-7586G>T
BT-20	chr1	24861704	G	A	RCAN3, RCAN3	p.R106Q, p.R164Q	14	22	13	22	49.2958	NM_001251977.1:c.663G>A	NM_001251978.1:c.663G>A	NM_001251979.1:c.663G>A	NM_001251980.1:c.633G>A	NM_001251981.1:c.489G>A	NM_001251982.1:c.491G>A	NM_001251983.1:c.288G>A	NM_001251984.1:c.288G>A	NM_001251985.1:c.317G>A	NM_013441.2:c.663G>A	NM_013441.3:c.663G>A	XR_108374.1:n.*1434C>T	XR_108375.1:n.*1434C>T
BT-20	chr1	25245811	G	T	RUNX3, RUNX3, RUNX3, RUNX3	p.T155N, p.T169N, p.T169N, p.T155N	48	1	20	0	28.9855	NM_001031680.2:c.506C>A	NM_004350.2:c.464C>A	XM_005246024.1:c.506C>A
BT-20	chr1	26357656	C	A	EXTL1	p.H379N	140	62	126	80	50.4902	NM_004455.2:c.1135C>A	XM_005245779.1:c.1027C>A	XR_241227.1:n.-2981G>T	XR_241228.1:n.-2981G>T	XR_241229.1:n.-406G>T
BT-20	chr1	26385003	T	C	TRIM63	p.K237E	46	19	44	22	50.3817	NM_032588.2:c.709A>G	NM_032588.3:c.709A>G	XM_005246020.1:c.625A>G
BT-20	chr1	26448877	G	T	PDIK1L, PDIK1L, PDIK1L	p.V279F, p.V279F, p.V279F	75	53	38	0	22.8916	NM_001243532.1:c.835G>T	NM_001243533.1:c.835G>T	NM_152835.3:c.835G>T	NM_152835.4:c.835G>T	NR_026685.1:n.1108G>T	NR_026686.1:n.1182G>T	XM_005245743.1:c.835G>T
BT-20	chr1	26517267	A	G	CATSPER4	p.H50R	55	31	65	37	54.2553	NM_198137.1:c.149A>G	NM_006314.2:c.*1228A>G	NR_023345.1:n.*892A>G
BT-20	chr1	26517794	A	G	CATSPER4	p.Q77R	23	33	28	32	51.7241	NM_198137.1:c.230A>G	NM_006314.2:c.*1755A>G	NR_023345.1:n.*1419A>G
BT-20	chr1	26520292	G	T	CATSPER4	p.L124F	85	84	70	75	46.1783	NM_198137.1:c.372G>T	NM_006314.2:c.*4253G>T	NR_023345.1:n.*3917G>T
BT-20	chr1	26526439	A	G	CATSPER4, CATSPER4	p.I293V, p.I115V	46	34	42	23	44.8276	NM_198137.1:c.877A>G
BT-20	chr1	26610891	A	C	UBXN11, UBXN11, UBXN11, UBXN11, UBXN11	p.L279R, p.L192R, p.L279R, p.L70R, p.L312R	0	0	107	22	100	NM_031286.3:c.*3277A>C	NM_001077262.1:c.575T>G	NM_145345.2:c.836T>G	NM_183008.2:c.935T>G	XM_005246030.1:c.836T>G	XM_005246031.1:c.821T>G	XM_005246032.1:c.821T>G	XM_005246033.1:c.821T>G	XM_005246034.1:c.710T>G	XM_005246035.1:c.710T>G	XM_005246036.1:c.461T>G	XM_005246037.1:c.461T>G	XM_005246038.1:c.209T>G	XM_005246039.1:c.161T>G
BT-20	chr1	26646726	A	G	CD52	p.N40S	0	0	115	115	100	NM_001803.2:c.119A>G	NM_001039775.2:c.*1733T>C	NM_001039775.3:c.*1733T>C	XM_005245918.1:c.*1733T>C	NM_145345.2:c.-2337T>C
BT-20	chr1	26646730	A	G	CD52	p.I41M	0	0	184	171	100	NM_001803.2:c.123A>G	NM_001039775.2:c.*1729T>C	NM_001039775.3:c.*1729T>C	XM_005245918.1:c.*1729T>C	NM_145345.2:c.-2341T>C
BT-20	chr1	26663362	C	T	AIM1L, AIM1L	p.S140N, p.S1294N	52	54	71	100	61.7329	NM_001039775.2:c.746G>A	NM_001039775.3:c.3881G>A	XM_005245918.1:c.3881G>A
BT-20	chr1	26671084	G	T	AIM1L	p.P689T	42	56	39	73	53.3333	NM_001039775.2:c.-1071C>A	NM_001039775.3:c.2065C>A	XM_005245918.1:c.2065C>A
BT-20	chr1	26671248	A	G	AIM1L	p.V634A	76	79	84	80	51.4107	NM_001039775.2:c.-1235T>C	NM_001039775.3:c.1901T>C	XM_005245918.1:c.1901T>C
BT-20	chr1	26672940	G	A	AIM1L	p.T70I	137	89	106	80	45.1456	NM_001039775.2:c.-2927C>T	NM_001039775.3:c.209C>T	XM_005245918.1:c.209C>T
BT-20	chr1	26673076	G	A	AIM1L	p.R25W	6	49	9	61	56	NM_001039775.2:c.-3063C>T	NM_001039775.3:c.73C>T	XM_005245918.1:c.73C>T
BT-20	chr1	26673108	C	T	AIM1L	p.R14Q	49	53	45	73	53.6364	NM_001039775.2:c.-3095G>A	NM_001039775.3:c.41G>A	XM_005245918.1:c.41G>A
BT-20	chr1	26694245	T	C	ZNF683, ZNF683, ZNF683	p.H53R, p.H53R, p.H53R	143	111	115	140	50.0982	NM_001114759.1:c.158A>G	NM_173574.2:c.158A>G	XM_005245828.1:c.182A>G	XM_005245829.1:c.182A>G	XM_005245830.1:c.158A>G	XM_005245831.1:c.158A>G	XM_005245832.1:c.158A>G
BT-20	chr1	26786627	G	A	DHDDS, DHDDS, DHDDS, DHDDS, DHDDS	p.V253M, p.V214M, p.V253M, p.V160M, p.V219M	107	27	104	26	49.2424	NM_001243565.1:c.640G>A	NM_001243564.1:c.655G>A	NM_024887.2:c.757G>A	NM_024887.3:c.757G>A	NM_205861.1:c.757G>A	NM_205861.2:c.757G>A	XM_005246003.1:c.*9G>A	XR_241231.1:n.*2628C>T
BT-20	chr1	27210721	T	C	GPN2	p.R264G	69	32	76	34	52.1327	NM_018066.3:c.790A>G	XR_241192.1:n.1002A>G
BT-20	chr1	27339103	G	T	FAM46B	p.T20K	28	17	57	28	65.3846	NM_052943.3:c.59C>A
BT-20	chr1	27673934	G	T	SYTL1, SYTL1, SYTL1, SYTL1	p.D72Y, p.D72Y, p.D72Y, p.D72Y	40	0	13	0	24.5283	NM_001193308.1:c.214G>T	NM_032872.1:c.214G>T	NM_032872.2:c.214G>T	XM_005246021.1:c.214G>T	XM_005246022.1:c.310G>T
BT-20	chr1	27677409	G	A	SYTL1, SYTL1, SYTL1	p.G377D, p.G365D, p.G377D	15	31	22	39	57.0093	NM_004672.3:c.*4473C>T	XM_005246029.1:c.*4473C>T	NM_001193308.1:c.1130G>A	NM_032872.1:c.1094G>A	NM_032872.2:c.1094G>A	XM_005246021.1:c.1283G>A	XM_005246022.1:c.1226G>A
BT-20	chr1	27679797	A	G	SYTL1, SYTL1, SYTL1	p.Q456R, p.Q444R, p.Q456R	64	7	65	62	64.1414	NM_004672.3:c.*2085T>C	XM_005246029.1:c.*2085T>C	NM_001193308.1:c.1367A>G	NM_032872.1:c.1331A>G	NM_032872.2:c.1331A>G	XM_005246021.1:c.1520A>G	XM_005246022.1:c.1463A>G
BT-20	chr1	27688633	G	A	MAP3K6, MAP3K6	p.T447I, p.T455I	123	122	165	174	58.0479	NM_004672.3:c.1364C>T	XM_005246029.1:c.1340C>T	XR_241205.1:n.1834C>T
BT-20	chr1	27875824	C	T	AHDC1, AHDC1, AHDC1	p.A935T, p.A935T, p.A935T	0	0	93	90	100	NM_001029882.2:c.2803G>A	XM_005245850.1:c.2803G>A	XM_005245848.1:c.2803G>A	XM_005245849.1:c.2803G>A	XM_005245851.1:c.2803G>A	XM_005245852.1:c.2803G>A	XM_005245853.1:c.2803G>A
BT-20	chr1	27877872	G	T	AHDC1, AHDC1, AHDC1, AHDC1	p.T252N, p.T252N, p.T252N, p.T125N	72	0	18	0	20	NM_001029882.2:c.755C>A	XM_005245850.1:c.755C>A	XM_005245848.1:c.755C>A	XM_005245849.1:c.755C>A	XM_005245851.1:c.755C>A	XM_005245852.1:c.755C>A	XM_005245853.1:c.755C>A
BT-20	chr1	28060649	G	T	FAM76A, FAM76A, FAM76A, FAM76A, FAM76A	p.Q103H, p.Q137H, p.Q103H, p.Q103H, p.Q137H	85	65	38	0	20.2128	NM_001143914.1:c.309G>T	NM_001143915.1:c.201+1481G>T	NM_001143912.1:c.411G>T	NM_001143913.1:c.411G>T	NM_152660.2:c.309G>T
BT-20	chr1	28209366	A	G	C1orf38, C1orf38, C1orf38	p.K315E, p.K511E, p.K382E	90	120	37	77	35.1852	NM_001039477.1:c.236-2440A>G	NM_001105556.1:c.1531A>G	NM_004848.2:c.647-2440A>G	XM_005246040.1:c.1144A>G	XM_005246041.1:c.1120A>G	XM_005246042.1:c.943A>G
BT-20	chr1	28564279	A	G	ATPIF1	p.R63G	270	220	266	214	49.4845	NM_016311.3:c.180-69A>G	NM_016311.4:c.180-69A>G	NM_178190.1:c.187A>G	NM_178190.2:c.187A>G	NM_178191.1:c.*1312A>G	NM_178191.2:c.*1312A>G	NM_014280.2:c.-4770T>C
BT-20	chr1	28661039	G	T	MED18, MED18, MED18	p.G69V, p.G62V, p.G62V	97	35	35	0	20.9581	NM_001127350.1:c.185G>T	NM_017638.2:c.185G>T	XM_005245913.1:c.206G>T	XM_005245914.1:c.185G>T
BT-20	chr1	28800380	C	A	PHACTR4, PHACTR4, PHACTR4	p.L364I, p.L390I, p.L380I	85	55	118	89	59.6542	NM_001048183.1:c.1138C>A	NM_023923.3:c.1168C>A	XM_005245970.1:c.1192C>A	XM_005245971.1:c.1168C>A	XM_005245972.1:c.1162C>A	XM_005245973.1:c.1162C>A	XM_005245974.1:c.1159C>A	XM_005245975.1:c.1090C>A	XM_005245976.1:c.1090C>A
BT-20	chr1	29138975	G	T	OPRD1	p.C27F	0	0	37	14	100	NM_000911.3:c.80G>T
BT-20	chr1	29475394	C	G	SRSF4	p.G338A	0	0	76	124	100	NM_005626.4:c.1013G>C
BT-20	chr1	29475648	T	G	SRSF4, SRSF4	p.K152Q, p.E253D	0	0	18	65	100	NM_005626.4:c.759A>C
BT-20	chr1	29542637	A	G	MECR, MECR, MECR, MECR	p.F20L, p.F20L, p.F96L, p.F96L	0	0	47	134	100	NM_001024732.1:c.58T>C	NM_016011.2:c.286T>C	XM_005245885.1:c.370T>C	XM_005245886.1:c.58T>C	XM_005245887.1:c.58T>C	XM_005245888.1:c.58T>C	XM_005245889.1:c.58T>C	XM_005245890.1:c.286T>C
BT-20	chr1	29631909	A	G	PTPRU, PTPRU, PTPRU, PTPRU	p.N930S, p.N940S, p.N930S, p.N930S	69	92	69	96	50.6135	NM_001195001.1:c.2789A>G	NM_005704.3:c.2819A>G	NM_005704.4:c.2819A>G	NM_133177.2:c.2789A>G	NM_133177.3:c.2789A>G	NM_133178.2:c.2789A>G	NM_133178.3:c.2789A>G	XM_005245710.1:c.2819A>G
BT-20	chr1	31188863	G	T	MATN1	p.T367N	17	31	13	0	21.3115	NM_002379.3:c.1100C>A	XM_001724260.1:c.-3187G>T	NR_034182.1:n.-2756G>T	XM_002342089.1:c.-3224G>T
BT-20	chr1	31188874	G	T	MATN1	p.D363E	59	0	15	0	20.2703	NM_002379.3:c.1089C>A	XM_001724260.1:c.-3176G>T	NR_034182.1:n.-2745G>T	XM_002342089.1:c.-3213G>T
BT-20	chr1	32084904	C	T	HCRTR1	p.A11V	41	62	45	84	55.6034	NM_001525.2:c.111C>T	XM_005270789.1:c.111C>T	XM_005270790.1:c.32C>T
BT-20	chr1	32092525	A	G	HCRTR1, HCRTR1	p.I408V, p.I408V	54	53	42	57	48.0583	NM_001525.2:c.1222A>G	XM_005270789.1:c.1222A>G	XM_005270790.1:c.830-399A>G	NM_012392.2:c.*3689T>C	NM_012392.3:c.*3689T>C	NR_033686.1:n.*2938T>C	NR_033688.1:n.*2938T>C
BT-20	chr1	32165495	G	T	COL16A1, COL16A1	p.T62K, p.T62K	21	70	29	83	55.1724	NM_001856.3:c.185C>A	XM_005270481.1:c.185C>A	XM_005270482.1:c.8C>A	XM_005270483.1:c.185C>A
BT-20	chr1	32279629	G	A	SPOCD1, SPOCD1	p.R436W, p.R436W	0	0	236	107	100	NM_144569.4:c.1306C>T	XM_005271313.1:c.1306C>T
BT-20	chr1	32280610	T	C	SPOCD1, SPOCD1	p.T109A, p.T109A	0	0	57	54	100	NM_144569.4:c.325A>G	XM_005271313.1:c.325A>G
BT-20	chr1	33065947	G	C	ZBTB8A	p.G418A	0	0	81	163	100	NM_001040441.1:c.1253G>C	XM_005271140.1:c.1253G>C	XM_005271141.1:c.1253G>C	XM_005271142.1:c.*49G>C
BT-20	chr1	33160878	C	T	SYNC, SYNC	p.R274Q, p.R274Q	0	0	182	106	100	NM_001161708.1:c.821G>A	NM_030786.2:c.821G>A
BT-20	chr1	33161212	T	C	SYNC, SYNC	p.M163V, p.M163V	0	0	82	13	100	NM_001161708.1:c.487A>G	NM_030786.2:c.487A>G
BT-20	chr1	33820134	C	T	PHC2, PHC2, PHC2	p.V447M, p.V475M, p.V476M	155	130	168	148	52.579	XR_246312.1:n.389+4086C>T	NM_004427.3:c.-4987G>A	NM_198040.2:c.1423G>A	XM_005270567.1:c.241G>A	XM_005270572.1:c.-5042G>A	XM_005270573.1:c.-238G>A	XM_005270574.1:c.-5042G>A
BT-20	chr1	33957152	T	G	ZSCAN20, ZSCAN20, ZSCAN20	p.Y378D, p.Y432D, p.Y432D	0	0	40	21	100	NM_145238.3:c.1294T>G	XM_005271171.1:c.1294T>G
BT-20	chr1	34038214	T	C	CSMD2, CSMD2	p.M2552V, p.M2554V	106	103	106	92	48.6486	NM_052896.3:c.7660A>G	XM_005270417.1:c.7654A>G
BT-20	chr1	34071525	C	T	CSMD2	p.R2096K	0	0	36	64	100	NM_052896.3:c.6287G>A	XM_005270417.1:c.6344-455G>A
BT-20	chr1	34238283	T	C	CSMD2, CSMD2	p.H578R, p.H538R	13	58	11	72	53.8961	NM_052896.3:c.1613A>G	XM_005270417.1:c.1733A>G
BT-20	chr1	34330067	A	C	HMGB4, HMGB4, HMGB4	p.E92A, p.E92A, p.E18A	0	0	141	260	100	NM_052896.3:c.801-17470T>G	XM_005270417.1:c.921-17470T>G	NR_038372.1:n.-4490A>C	NM_001008728.1:c.53A>C	NM_145205.3:c.275A>C	NM_145205.4:c.275A>C	NR_033264.1:n.303A>C
BT-20	chr1	34663208	C	G	C1orf94, C1orf94	p.Q235E, p.Q45E	32	28	22	28	45.4545	NM_001134734.1:c.703C>G	NM_032884.3:c.133C>G
BT-20	chr1	34663411	C	G	C1orf94, C1orf94	p.D302E, p.D112E	112	101	112	96	49.4062	NM_001134734.1:c.906C>G	NM_032884.3:c.336C>G
BT-20	chr1	35260202	G	A	GJA4, GJA4, GJA4, GJA4	p.V130I, p.V130I, p.V206I, p.V130I	20	13	64	44	76.5957	XM_002342072.1:c.-1571C>T	NM_002060.2:c.388G>A	XM_005270750.1:c.388G>A
BT-20	chr1	35562965	G	A	ZMYM1, ZMYM1, ZMYM1, ZMYM1	p.V73M, p.V73M, p.V73M, p.V73M	0	0	159	120	100	NM_024772.3:c.217G>A	XM_005271214.1:c.217G>A	XM_005271215.1:c.217G>A	XM_005271216.1:c.217G>A	XM_005271217.1:c.217G>A	XM_005271218.1:c.-9G>A	XM_005271219.1:c.-9G>A	XM_005271220.1:c.-4941G>A	XM_005271221.1:c.-355G>A
BT-20	chr1	35563206	C	G	ZMYM1	p.T153S	0	0	137	140	100	NM_024772.3:c.419+39C>G	XM_005271214.1:c.419+39C>G	XM_005271215.1:c.419+39C>G	XM_005271216.1:c.419+39C>G	XM_005271217.1:c.419+39C>G	XM_005271218.1:c.194+39C>G	XM_005271219.1:c.194+39C>G	XM_005271220.1:c.-4700C>G	XM_005271221.1:c.-153+39C>G
BT-20	chr1	36319152	G	T	EIF2C4	p.L844F	68	8	21	0	21.6495	NM_017629.2:c.2532G>T	NM_017629.3:c.2532G>T	XM_005270577.1:c.2430G>T	XM_005270578.1:c.2331G>T	XM_005270579.1:c.2331G>T	XR_246243.1:n.2577G>T	XR_246244.1:n.2577G>T
BT-20	chr1	36752433	C	T	THRAP3, THRAP3, THRAP3	p.A201V, p.A201V, p.A201V	0	0	121	126	100	NM_005119.3:c.602C>T	XM_005271372.1:c.-2225C>T	XM_005271370.1:c.602C>T	XM_005271371.1:c.-1161C>T	XR_246308.1:n.606C>T
BT-20	chr1	38027796	A	C	DNALI1	p.K253Q	15	57	15	61	51.3514	NM_003462.3:c.757A>C	XM_005271172.1:c.313A>C	NM_013285.2:c.*4660T>G
BT-20	chr1	38227086	A	T	EPHA10, EPHA10	p.F281I, p.F281I	22	51	35	62	57.0588	NM_001099439.1:c.841T>A	NM_173641.2:c.841T>A
BT-20	chr1	38338795	A	G	INPP5B, INPP5B, INPP5B	p.M501T, p.M665T, p.M606T	0	0	123	123	100	NM_005540.2:c.1994T>C	XM_005270833.1:c.1988T>C	XM_005270834.1:c.1994T>C	XM_005270835.1:c.1994T>C	XM_005270836.1:c.1502T>C
BT-20	chr1	39835817	A	G	MACF1, MACF1, MACF1, MACF1, MACF1, MACF1	p.M2290V, p.M1377V, p.M2290V, p.M2198V, p.M2290V, p.M2792V	47	44	47	43	49.7238	NM_012090.3:c.6868A>G	NM_012090.4:c.6868A>G	NM_012090.5:c.6868A>G	NM_033044.2:c.8374A>G	NM_033044.3:c.8374A>G	XM_005270694.1:c.13549A>G	XM_005270695.1:c.13549A>G	XM_005270696.1:c.13549A>G	XM_005270697.1:c.13549A>G	XM_005270698.1:c.13549A>G	XM_005270699.1:c.13039A>G	XM_005270700.1:c.7348A>G
BT-20	chr1	39908506	G	A	MACF1, MACF1, MACF1	p.A4347T, p.A4350T, p.A4852T	124	95	139	95	51.6556	NM_012090.3:c.13048G>A	NM_012090.4:c.13048G>A	NM_012090.5:c.13048G>A	NM_033044.2:c.14554G>A	NM_033044.3:c.14554G>A	XM_005270694.1:c.19729G>A	XM_005270695.1:c.19729G>A	XM_005270696.1:c.19729G>A	XM_005270697.1:c.19729G>A	XM_005270698.1:c.19729G>A	XM_005270699.1:c.19219G>A	XM_005270700.1:c.13138G>A
BT-20	chr1	40098328	T	C	HEYL, HEYL	p.H47R, p.H19R	0	0	210	150	100	NM_014571.3:c.140A>G	XM_005270745.1:c.56A>G
BT-20	chr1	40363054	G	C	MYCL1, MYCL1	p.T392S, p.T362S	0	0	288	367	100	NM_001033081.1:c.1085C>G	NM_001033082.1:c.1085C>G	NM_005376.3:c.*3432C>G	NM_001033081.2:c.1085C>G	NM_001033082.2:c.1175C>G	NM_005376.4:c.*3432C>G	XM_005270887.1:c.644C>G	XM_002342093.1:c.-461G>C
BT-20	chr1	40533347	T	G	CAP1, CAP1, CAP1, CAP1, CAP1	p.S256A, p.S256A, p.S256A, p.S256A, p.S173A	0	0	30	16	100	NM_001105530.1:c.766T>G	NM_006367.3:c.766T>G	XM_005270370.1:c.766T>G	XM_005270367.1:c.766T>G	XM_005270368.1:c.766T>G	XM_005270369.1:c.766T>G	XM_005270371.1:c.763T>G	XM_005270372.1:c.763T>G	XM_005270373.1:c.763T>G	XM_005270374.1:c.763T>G	XM_005270375.1:c.763T>G
BT-20	chr1	40705427	C	G	RLF, RLF	p.Q1685E, p.Q1376E	120	69	94	72	46.7606	NM_012421.3:c.5053C>G
BT-20	chr1	40960619	G	A	ZNF642, ZNF642, ZNF642	p.E157K, p.E157K, p.E158K	68	120	48	77	39.9361	NM_198494.2:c.469G>A	XM_005270808.1:c.472G>A	XM_005270809.1:c.472G>A	XM_005270810.1:c.472G>A
BT-20	chr1	40980731	G	T	DEM1, DEM1, DEM1, DEM1	p.G172V, p.G172V, p.G172V, p.G172V	0	0	124	133	100	NM_022774.1:c.515G>T	XM_005271125.1:c.515G>T	XM_005271126.1:c.515G>T	XM_005271127.1:c.515G>T	XM_005271128.1:c.515G>T	XM_005271129.1:c.515G>T
BT-20	chr1	41978566	T	G	HIVEP3, HIVEP3	p.D2109A, p.D2109A	0	0	43	12	100	NM_001127714.1:c.6326A>C	NM_001127714.2:c.6326A>C	NM_024503.3:c.6326A>C	NM_024503.4:c.6326A>C
BT-20	chr1	41978825	C	G	HIVEP3, HIVEP3	p.A2023P, p.A2023P	0	0	40	32	100	NM_001127714.1:c.6067G>C	NM_001127714.2:c.6067G>C	NM_024503.3:c.6067G>C	NM_024503.4:c.6067G>C
BT-20	chr1	42047300	A	T	HIVEP3, HIVEP3	p.S1057T, p.S1057T	55	95	58	76	47.1831	NM_001127714.1:c.3169T>A	NM_001127714.2:c.3169T>A	NM_024503.3:c.3169T>A	NM_024503.4:c.3169T>A
BT-20	chr1	42048745	T	C	HIVEP3, HIVEP3	p.H575R, p.H575R	0	0	89	163	100	NM_001127714.1:c.1724A>G	NM_001127714.2:c.1724A>G	NM_024503.3:c.1724A>G	NM_024503.4:c.1724A>G
BT-20	chr1	42049238	C	T	HIVEP3, HIVEP3	p.A411T, p.A411T	4	21	2	30	56.1404	NM_001127714.1:c.1231G>A	NM_001127714.2:c.1231G>A	NM_024503.3:c.1231G>A	NM_024503.4:c.1231G>A
BT-20	chr1	42050366	C	T	HIVEP3, HIVEP3	p.V35I, p.V35I	170	96	150	88	47.2222	NM_001127714.1:c.103G>A	NM_001127714.2:c.103G>A	NM_024503.3:c.103G>A	NM_024503.4:c.103G>A
BT-20	chr1	42630364	G	A	GUCA2A	p.S7F	0	0	234	212	100	NM_033553.2:c.20C>T
BT-20	chr1	42657196	T	G	FOXJ3, FOXJ3, FOXJ3, FOXJ3	p.T343P, p.T377P, p.T377P, p.T377P	38	84	44	83	51.004	NM_001198850.1:c.1129A>C	NM_001198851.1:c.1129A>C	NM_001198852.1:c.1027A>C	NM_014947.3:c.1129A>C	NM_014947.4:c.1129A>C	XM_005270631.1:c.1156A>C	XM_005270632.1:c.1153A>C	XM_005270633.1:c.1054A>C
BT-20	chr1	42693597	A	G	FOXJ3, FOXJ3, FOXJ3, FOXJ3	p.V162A, p.V162A, p.V162A, p.V162A	1	1	299	290	99.6616	NM_001198850.1:c.485T>C	NM_001198851.1:c.485T>C	NM_001198852.1:c.485T>C	NM_014947.3:c.485T>C	NM_014947.4:c.485T>C	XM_005270631.1:c.512T>C	XM_005270632.1:c.509T>C	XM_005270633.1:c.512T>C
BT-20	chr1	42898843	A	G	ZMYND12, ZMYND12	p.F206L, p.F316L	0	22	0	25	53.1915	NM_001146192.1:c.616T>C	NM_032257.3:c.946T>C	NM_032257.4:c.946T>C
BT-20	chr1	43296118	G	A	ERMAP	p.R61Q	83	38	111	60	58.5616	NM_001017922.1:c.-2G>A	NM_018538.3:c.-2G>A	XM_005270415.1:c.182G>A	XM_005270416.1:c.1-2G>A
BT-20	chr1	43688550	T	C	WDR65	p.I863T	86	14	64	11	42.8571	XM_003118966.1:c.251T>C	NM_001195831.1:c.2588T>C	NM_001195831.2:c.2588T>C	XM_005270520.1:c.2588T>C	XM_005270521.1:c.2375T>C
BT-20	chr1	43886494	C	T	SZT2	p.P446S	121	97	122	93	49.6536	NM_015284.3:c.1336C>T	XM_005270686.1:c.1399C>T	NM_015284.2:c.-2765C>T
BT-20	chr1	43917946	A	G	HYI, HYI, HYI, HYI, HYI	p.I46T, p.I119T, p.I144T, p.I46T, p.I119T	134	92	122	90	48.4018	NM_001190880.1:c.356T>C	NM_001190880.2:c.356T>C	NM_001243526.1:c.431T>C	NM_031207.2:c.137T>C	NM_031207.4:c.356T>C	NM_031207.5:c.356T>C	XM_005271240.1:c.329T>C	XM_005271239.1:c.431T>C	NM_015284.2:c.*1795A>G	NM_015284.3:c.*1795A>G	XM_005270686.1:c.*1795A>G	XM_005270687.1:c.*1795A>G	XM_005270688.1:c.*1795A>G
BT-20	chr1	43919081	T	C	HYI, HYI, HYI, HYI	p.Y23C, p.Y96C, p.Y23C, p.Y96C	39	21	28	10	38.7755	NM_001190880.1:c.287A>G	NM_001190880.2:c.287A>G	NM_001243526.1:c.284+3A>G	NM_031207.2:c.68A>G	NM_031207.4:c.287A>G	NM_031207.5:c.287A>G	XM_005271240.1:c.284+3A>G	XM_005271239.1:c.284+3A>G	NM_015284.2:c.*2930T>C	NM_015284.3:c.*2930T>C	XM_005270686.1:c.*2930T>C	XM_005270687.1:c.*2930T>C	XM_005270688.1:c.*2930T>C
BT-20	chr1	43919413	A	G	HYI, HYI, HYI	p.S18P, p.S18P, p.S18P	0	0	82	72	100	NM_001190880.1:c.52T>C	NM_001190880.2:c.52T>C	NM_001243526.1:c.52T>C	NM_031207.2:c.-39-226T>C	NM_031207.4:c.52T>C	NM_031207.5:c.52T>C	XM_005271240.1:c.52T>C	XM_005271239.1:c.52T>C	NM_015284.2:c.*3262A>G	NM_015284.3:c.*3262A>G	XM_005270686.1:c.*3262A>G	XM_005270687.1:c.*3262A>G	XM_005270688.1:c.*3262A>G
BT-20	chr1	44137257	C	A	KDM4A	p.A482E	116	116	107	107	47.9821	NM_014663.2:c.1445C>A	XM_005271354.1:c.1445C>A	XM_005271355.1:c.1445C>A	XM_005271356.1:c.1172C>A
BT-20	chr1	44290530	A	G	ST3GAL3, ST3GAL3, ST3GAL3	p.T97A, p.T113A, p.T128A	140	159	147	186	52.6899	NM_001270459.1:c.209+9925A>G	NM_001270460.1:c.209+9925A>G	NM_001270461.1:c.161+9925A>G	NM_001270462.1:c.161+9925A>G	NM_001270463.1:c.206+9925A>G	NM_001270464.1:c.161+9925A>G	NM_001270465.1:c.206+9925A>G	NM_001270466.1:c.161+9925A>G	NM_006279.2:c.209+9925A>G	NM_006279.3:c.209+9925A>G	NM_174963.1:c.382A>G	NM_174963.2:c.382A>G	NM_174963.3:c.382A>G	NM_174964.1:c.254+9925A>G	NM_174964.2:c.254+9925A>G	NM_174965.1:c.254+9925A>G	NM_174965.2:c.254+9925A>G	NM_174966.1:c.209+9925A>G	NM_174966.2:c.209+9925A>G	NM_174967.1:c.209+9925A>G	NM_174967.2:c.209+9925A>G	NM_174968.1:c.337A>G	NM_174968.2:c.337A>G	NM_174968.3:c.337A>G	NM_174969.1:c.161+9925A>G	NM_174969.2:c.161+9925A>G	NM_174970.1:c.161+9925A>G	NM_174970.2:c.161+9925A>G	NM_174971.1:c.289A>G	NM_174971.2:c.289A>G	NM_174971.3:c.289A>G	NR_073016.1:n.400+9925A>G	NR_073017.1:n.310-13361A>G	NR_073018.1:n.400+9925A>G	NR_073019.1:n.310-69525A>G	NR_073020.1:n.352+9925A>G	NR_073021.1:n.400+9925A>G	NR_073023.1:n.400+9925A>G
BT-20	chr1	44401384	A	G	ARTN, ARTN, ARTN, ARTN	p.Q19R, p.Q19R, p.Q19R, p.Q19R	0	0	128	46	100	NM_001270459.1:c.*5491A>G	NM_001270460.1:c.*5491A>G	NM_001270461.1:c.*5491A>G	NM_001270462.1:c.*5491A>G	NM_001270463.1:c.*5529A>G	NM_001270464.1:c.*5529A>G	NM_001270465.1:c.*5603A>G	NM_001270466.1:c.*5529A>G	NM_006279.2:c.*5491A>G	NM_006279.3:c.*5491A>G	NM_174963.1:c.*5491A>G	NM_174963.2:c.*5491A>G	NM_174963.3:c.*5491A>G	NM_174964.1:c.*5491A>G	NM_174964.2:c.*5491A>G	NM_174965.1:c.*5510A>G	NM_174965.2:c.*5510A>G	NM_174966.1:c.*5491A>G	NM_174966.2:c.*5491A>G	NM_174967.1:c.*5510A>G	NM_174967.2:c.*5510A>G	NM_174968.1:c.*5491A>G	NM_174968.2:c.*5491A>G	NM_174968.3:c.*5491A>G	NM_174969.1:c.*5491A>G	NM_174969.2:c.*5491A>G	NM_174970.1:c.*5510A>G	NM_174970.2:c.*5510A>G	NM_174971.1:c.*5491A>G	NM_174971.2:c.*5491A>G	NM_174971.3:c.*5491A>G	NR_073016.1:n.*4547A>G	NR_073017.1:n.*4547A>G	NR_073018.1:n.*4547A>G	NR_073019.1:n.*4547A>G	NR_073020.1:n.*4547A>G	NR_073021.1:n.*4547A>G	NR_073023.1:n.*4547A>G
BT-20	chr1	44595113	G	C	KLF17, KLF17	p.S57T, p.S20T	0	0	341	183	100	NM_173484.3:c.170G>C	XM_005270464.1:c.59G>C	XM_005270465.1:c.170G>C
BT-20	chr1	44595410	A	G	KLF17, KLF17	p.N156S, p.N119S	91	22	71	22	45.1456	NM_173484.3:c.467A>G	XM_005270464.1:c.356A>G	XM_005270465.1:c.289+178A>G
BT-20	chr1	44595529	G	T	KLF17, KLF17	p.V196L, p.V159L	17	38	16	0	22.5352	NM_173484.3:c.586G>T	XM_005270464.1:c.475G>T	XM_005270465.1:c.290-115G>T
BT-20	chr1	45797505	C	G	MUTYH, MUTYH, MUTYH, MUTYH, MUTYH, MUTYH, MUTYH, MUTYH, MUTYH, MUTYH, MUTYH	p.Q310H, p.Q325H, p.Q335H, p.Q321H, p.Q310H, p.Q311H, p.Q338H, p.Q310H, p.Q218H, p.Q324H, p.Q218H	108	105	119	118	52.6667	NM_001048171.1:c.972G>C	NM_001048172.1:c.933G>C	NM_001048173.1:c.930G>C	NM_001048174.1:c.930G>C	NM_001128425.1:c.1014G>C	NM_012222.2:c.1005G>C	XM_005270880.1:c.975G>C	XM_005270881.1:c.963G>C	XM_005270882.1:c.963G>C	XM_005270883.1:c.846G>C	XM_005270884.1:c.654G>C	XM_005270885.1:c.654G>C	XM_005270886.1:c.552G>C	NM_032756.2:c.*3569C>G
BT-20	chr1	46032311	A	G	AKR1A1, AKR1A1, AKR1A1, AKR1A1, AKR1A1	p.N52S, p.N52S, p.N52S, p.N52S, p.N52S	120	128	101	108	45.733	NM_001202413.1:c.155A>G	NM_001202414.1:c.155A>G	NM_006066.2:c.155A>G	NM_006066.3:c.155A>G	NM_153326.1:c.155A>G	NM_153326.2:c.155A>G	XR_246223.1:n.456A>G
BT-20	chr1	46087577	G	A	CCDC17, CCDC17, CCDC17	p.P353L, p.P344L, p.P174L	0	0	9	35	100	NM_001195193.1:c.*3764G>A	NM_002482.2:c.*3764G>A	NM_002482.3:c.*3764G>A	NM_152298.2:c.*3764G>A	NM_152298.3:c.*3764G>A	NM_172164.1:c.*3764G>A	XM_005270888.1:c.*3764G>A	XM_005270889.1:c.*3764G>A	NM_001114938.1:c.962C>T	NM_001114938.2:c.1058C>T	NM_001190182.1:c.1031C>T	XM_005270525.1:c.1157C>T	XM_005270526.1:c.1130C>T	XM_005270527.1:c.1157C>T	XM_005270528.1:c.1058C>T	XM_005270529.1:c.1016C>T	XM_005270530.1:c.1157C>T	XM_005270531.1:c.1157C>T	XM_005270532.1:c.857C>T	XM_005270533.1:c.521C>T	XM_005270534.1:c.521C>T	XR_246239.1:n.1106C>T
BT-20	chr1	46476587	T	G	MAST2, MAST2, MAST2, MAST2, MAST2	p.D388E, p.D96E, p.D310E, p.D388E, p.D273E	54	91	80	94	54.5455	NM_015112.2:c.1164T>G	XM_005270652.1:c.1185T>G	XM_005270653.1:c.1185T>G	XM_005270654.1:c.1164T>G	XM_005270655.1:c.930T>G	XM_005270656.1:c.903T>G	XM_005270657.1:c.840T>G	XM_005270658.1:c.819T>G	XM_005270659.1:c.1185T>G
BT-20	chr1	46493460	T	G	MAST2, MAST2, MAST2, MAST2	p.I659M, p.I333M, p.I659M, p.I544M	110	94	98	77	46.1741	NM_015112.2:c.1977T>G	XM_005270652.1:c.1998T>G	XM_005270653.1:c.1998T>G	XM_005270654.1:c.1977T>G	XM_005270655.1:c.1743T>G	XM_005270656.1:c.1716T>G	XM_005270657.1:c.1653T>G	XM_005270658.1:c.1632T>G	XM_005270659.1:c.1998T>G
BT-20	chr1	46499526	A	G	MAST2, MAST2	p.K1197R, p.K1197R	38	22	38	17	47.8261	NM_015112.2:c.3590A>G	XM_005270652.1:c.3611A>G	XM_005270653.1:c.3611A>G	XM_005270654.1:c.3590A>G	XM_005270655.1:c.3356A>G	XM_005270656.1:c.3329A>G	XM_005270657.1:c.3266A>G	XM_005270658.1:c.3245A>G	XM_005270659.1:c.3611A>G
BT-20	chr1	46655158	T	C	POMGNT1, POMGNT1, POMGNT1, POMGNT1, POMGNT1	p.M623V, p.M623V, p.M290V, p.M601V, p.M480V	0	0	159	110	100	NM_001243766.1:c.1867A>G	NM_017739.3:c.1867A>G	NR_024332.1:n.2518A>G	XM_005271010.1:c.1867A>G	XM_005271011.1:c.1801A>G	XM_005271012.1:c.1801A>G	XR_246283.1:n.1984A>G	NM_005727.2:c.*3953T>C	NM_005727.3:c.*3953T>C
BT-20	chr1	46740279	C	T	RAD54L, RAD54L	p.R587W, p.R587W	76	30	60	16	41.7582	NM_001142548.1:c.1759C>T	NM_003579.3:c.1759C>T	XM_005271272.1:c.1759C>T	XM_005271273.1:c.985C>T	NM_006369.4:c.*4258G>A	XM_005270376.1:c.*4258G>A	XM_005270377.1:c.*4258G>A
BT-20	chr1	46806550	C	T	NSUN4	p.L18F	24	7	21	8	48.3333	NM_001256127.1:c.-1042C>T	NM_001256128.1:c.-674C>T	NM_199044.2:c.52C>T	NM_199044.3:c.52C>T	NR_045789.1:n.702C>T	NR_045790.1:n.702C>T	NR_045791.1:n.702C>T
BT-20	chr1	46810530	A	G	NSUN4, NSUN4, NSUN4	p.T2A, p.T2A, p.T51A	90	128	103	165	55.144	NM_001256127.1:c.4A>G	NM_001256128.1:c.4A>G	NM_199044.2:c.151A>G	NM_199044.3:c.151A>G	NR_045789.1:n.976A>G	NR_045790.1:n.801A>G	NR_045791.1:n.801A>G
BT-20	chr1	47609489	T	C	CYP4A22, CYP4A22	p.C231R, p.C231R	45	48	41	31	43.6364	NM_001010969.2:c.691T>C	XM_005270767.1:c.635+424T>C	XM_005270768.1:c.635+424T>C	XM_005270769.1:c.691T>C	XM_005270770.1:c.635+424T>C
BT-20	chr1	47685455	T	C	TAL1	p.N68S	0	0	21	117	100	NM_003189.2:c.933A>G	XM_005271158.1:c.933A>G	XM_005271159.1:c.933A>G	XM_005271160.1:c.933A>G
BT-20	chr1	47726087	T	C	STIL, STIL, STIL, STIL, STIL, STIL, STIL	p.H967R, p.H984R, p.H984R, p.H938R, p.H920R, p.H985R, p.H597R	101	100	84	69	43.2203	NM_001048166.1:c.2954A>G	NM_003035.2:c.2951A>G	XM_005271131.1:c.2951A>G	XM_005271132.1:c.2900A>G
BT-20	chr1	47767914	G	A	STIL, STIL, STIL, STIL, STIL, STIL	p.A86V, p.A86V, p.A86V, p.A86V, p.A86V, p.A86V	76	30	95	50	57.7689	NM_001048166.1:c.257C>T	NM_003035.2:c.257C>T	XM_005271131.1:c.257C>T	XM_005271132.1:c.257C>T
BT-20	chr1	47799639	G	C	CMPK1, CMPK1	p.G8R, p.G8R	23	36	27	32	50	NM_001136140.1:c.22G>C	NM_016308.2:c.22G>C	NR_046394.1:n.171G>C	NR_046395.1:n.171G>C
BT-20	chr1	47904909	G	C	FOXD2	p.A368P	0	0	11	48	100	NM_004474.3:c.1102G>C	NR_026878.1:n.-4596C>G
BT-20	chr1	48697733	T	G	SLC5A9, SLC5A9, SLC5A9	p.I294M, p.I283M, p.I269M	0	0	243	96	100	NM_001011547.2:c.807T>G	NM_001135181.1:c.882T>G	XM_005270587.1:c.870T>G	XM_005270588.1:c.-178T>G	XM_005270589.1:c.-87-306T>G
BT-20	chr1	50666515	C	T	ELAVL4	p.P270S	0	0	147	77	100	NM_001144774.1:c.774-8C>T	NM_001144775.1:c.825-8C>T	NM_001144776.1:c.774-8C>T	NM_001144777.1:c.783-8C>T	NM_021952.3:c.808C>T	XM_005270581.1:c.789-8C>T
BT-20	chr1	51439649	G	C	CDKN2C, CDKN2C	p.A72P, p.A72P	43	43	34	28	41.8919	NM_001262.2:c.214G>C	NM_078626.2:c.214G>C	XM_005270771.1:c.-2480G>C
BT-20	chr1	52861777	G	T	ORC1, ORC1, ORC1	p.S221Y, p.S221Y, p.S221Y	101	68	48	0	22.1198	NM_004153.2:c.662C>A	NM_001190818.1:c.662C>A	NM_001190819.1:c.662C>A	NM_004153.3:c.662C>A
BT-20	chr1	52940845	C	A	ZCCHC11, ZCCHC11, ZCCHC11, ZCCHC11, ZCCHC11	p.D796Y, p.D796Y, p.D555Y, p.D796Y, p.D796Y	58	127	45	92	42.5466	NM_001009881.1:c.2386G>T	NM_001009881.2:c.2386G>T	NM_001009882.1:c.2386G>T	NM_015269.1:c.2386G>T	NM_015269.2:c.2386G>T	XM_005270676.1:c.2386G>T	XM_005270677.1:c.2386G>T	XM_005270678.1:c.2386G>T	XM_005270679.1:c.2386G>T	XM_005270680.1:c.2386G>T	XM_005270681.1:c.2386G>T	XM_005270682.1:c.2053G>T	XM_005270683.1:c.2386G>T	XM_005270684.1:c.2386G>T	XM_005270685.1:c.2386G>T
BT-20	chr1	53122635	G	T	FAM159A	p.V166L	78	51	39	0	23.2143	NM_001042693.1:c.496G>T	XM_005270823.1:c.323-2438G>T	XM_005270824.1:c.323-10436G>T
BT-20	chr1	53153432	T	C	SELRC1	p.K219R	0	0	208	320	100	NM_023077.2:c.656A>G	NM_023077.1:c.656A>G
BT-20	chr1	53544597	T	C	PODN, PODN, PODN, PODN	p.V520A, p.V501A, p.V501A, p.V378A	0	0	8	97	100	NM_001199082.1:c.1133T>C	NM_001199080.1:c.1502T>C	NM_001199081.1:c.1502T>C	NM_153703.3:c.1559T>C	NM_153703.4:c.1559T>C	XM_005270457.1:c.1415T>C
BT-20	chr1	53553754	T	C	SLC1A7, SLC1A7, SLC1A7	p.Q190R, p.Q596R, p.Q537R	54	31	69	35	55.0265	NM_001199082.1:c.*3597T>C	NM_001199080.1:c.*3597T>C	NM_001199081.1:c.*3597T>C	NM_153703.3:c.*3597T>C	NM_153703.4:c.*3597T>C	XM_005270457.1:c.*3597T>C	NM_006671.4:c.1610A>G	XM_005271133.1:c.1787A>G	XM_005271134.1:c.1413A>G	XR_246290.1:n.1765A>G
BT-20	chr1	53569237	G	A	SLC1A7, SLC1A7, SLC1A7	p.R88C, p.R160C, p.R160C	100	84	35	21	23.3333	NM_006671.4:c.478C>T	XM_005271133.1:c.478C>T	XM_005271134.1:c.262C>T	XR_246290.1:n.661C>T
BT-20	chr1	53676448	G	A	CPT2	p.V368I	0	0	135	100	100	NM_000098.2:c.1102G>A	XM_005270484.1:c.1102G>A	NM_017887.1:c.*3883C>T
BT-20	chr1	53712727	C	T	LRP8, LRP8, LRP8, LRP8, LRP8	p.R893Q, p.R446Q, p.R689Q, p.R782Q, p.R952Q	121	80	114	89	50.2475	NM_001018054.1:c.2678G>A	NM_001018054.2:c.2678G>A	NM_004631.3:c.2855G>A	NM_004631.4:c.2855G>A	NM_017522.3:c.2066G>A	NM_017522.4:c.2066G>A	NM_033300.2:c.2345G>A	NM_033300.3:c.2345G>A	XM_005271173.1:c.2894G>A	XM_005271174.1:c.2507G>A	XM_005271175.1:c.2468G>A	XM_005271176.1:c.2165G>A	NR_038953.1:n.*4272C>T	XR_110511.1:n.*3937C>T
BT-20	chr1	53792651	A	C	LRP8, LRP8, LRP8, LRP8	p.D46E, p.D46E, p.D46E, p.D46E	44	103	42	99	48.9583	NM_001018054.1:c.138T>G	NM_001018054.2:c.138T>G	NM_004631.3:c.138T>G	NM_004631.4:c.138T>G	NM_017522.3:c.138T>G	NM_017522.4:c.138T>G	NM_033300.2:c.138T>G	NM_033300.3:c.138T>G	XM_005271173.1:c.138T>G	XM_005271174.1:c.138T>G	XM_005271175.1:c.138T>G	XM_005271176.1:c.138T>G
BT-20	chr1	54606804	C	T	CDCP2	p.G244R	0	0	0	75	100	NM_201546.2:c.730G>A	NM_201546.3:c.730G>A
BT-20	chr1	54681920	G	C	MRPL37, MRPL37	p.C366S, p.C235S	0	0	28	112	100	NM_016491.3:c.1097G>C	XM_005270920.1:c.1097G>C	XM_005270921.1:c.704G>C
BT-20	chr1	55075452	G	A	FAM151A	p.A416V	0	0	226	126	100	NM_015547.2:c.1629+1711G>A	NM_015547.3:c.1629+1711G>A	NM_147161.2:c.*667G>A	NM_147161.3:c.*667G>A	XM_005270730.1:c.*667G>A	XM_005270731.1:c.*667G>A	XM_005270732.1:c.*667G>A	XM_005270733.1:c.*667G>A	XM_005270734.1:c.*667G>A	NM_176782.2:c.1247C>T
BT-20	chr1	55119515	T	G	HEATR8, HEATR8, HEATR8	p.Y306D, p.Y306D, p.Y306D	71	80	66	85	50	NM_001039464.2:c.916T>G	NR_026782.1:n.1234T>G	NR_037639.1:n.1345T>G	NR_037640.1:n.1240T>G	NR_037641.1:n.1240T>G
BT-20	chr1	55119546	A	G	HEATR8, HEATR8, HEATR8	p.E316G, p.E316G, p.E316G	0	0	131	139	100	NM_001039464.2:c.947A>G	NR_026782.1:n.1265A>G	NR_037639.1:n.1376A>G	NR_037640.1:n.1271A>G	NR_037641.1:n.1271A>G
BT-20	chr1	55136529	T	C	HEATR8, HEATR8, HEATR8, HEATR8	p.V509A, p.V27A, p.V509A, p.V77A	28	94	39	103	53.7879	NM_001039464.2:c.1526T>C	NR_026782.1:n.1844T>C	NR_037639.1:n.2030T>C	NR_037640.1:n.1850T>C	NR_037641.1:n.1850T>C
BT-20	chr1	55139741	A	G	HEATR8, HEATR8, HEATR8, HEATR8	p.H618R, p.H136R, p.H618R, p.H186R	0	1	47	131	99.4413	NM_001039464.2:c.1853A>G	NR_026782.1:n.2187A>G	NR_037639.1:n.2373A>G	NR_037640.1:n.2177A>G	NR_037641.1:n.2193A>G
BT-20	chr1	55247097	G	A	TTC22	p.A510V	13	12	23	11	57.6271	NM_001114108.1:c.1529C>T	NM_017904.3:c.*4122C>T
BT-20	chr1	55248074	A	G	TTC22	p.L366P	61	44	64	45	50.9346	NM_001114108.1:c.1097T>C	NM_017904.3:c.*3145T>C
BT-20	chr1	55277599	T	C	C1orf177, C1orf177	p.Y205H, p.Y205H	0	0	15	78	100	NM_001110533.1:c.613T>C	NM_152607.2:c.613T>C
BT-20	chr1	55524237	G	A	PCSK9	p.V474I	0	0	190	133	100	NM_174936.2:c.1420G>A	NM_174936.3:c.1420G>A
BT-20	chr1	55529187	G	A	PCSK9	p.G670E	1	0	49	24	98.6486	NM_174936.2:c.2009G>A	NM_174936.3:c.2009G>A	NM_015306.1:c.*5531C>T	NM_015306.2:c.*5531C>T	XM_005270690.1:c.*5531C>T
BT-20	chr1	55541174	A	G	USP24, USP24	p.V2468A, p.V2302A	0	0	112	112	100	NM_015306.1:c.6923T>C	NM_015306.2:c.7403T>C	XM_005270689.1:c.6878T>C	XM_005270690.1:c.5618T>C
BT-20	chr1	55638075	G	A	USP24, USP24	p.T226I, p.T108I	0	0	55	45	100	NM_015306.1:c.341C>T	NM_015306.2:c.677C>T	XM_005270689.1:c.152C>T
BT-20	chr1	57333311	C	A	C8A	p.A36E	23	12	28	15	55.1282	NM_000562.2:c.107C>A
BT-20	chr1	57378149	G	T	C8A	p.R485L	126	110	124	118	50.6276	NM_000562.2:c.1454G>T
BT-20	chr1	57383315	G	C	C8A	p.E561Q	31	78	54	73	53.8136	NM_000562.2:c.1681G>C
BT-20	chr1	57422484	C	T	C8B, C8B, C8B	p.G65R, p.G117R, p.G55R	0	0	182	121	100	NM_000066.2:c.349G>A	NM_000066.3:c.349G>A	NM_001278543.1:c.193G>A	NM_001278544.1:c.163G>A	XM_005271166.1:c.460G>A
BT-20	chr1	59787350	T	G	FGGY, FGGY, FGGY	p.N43K, p.N43K, p.N43K	104	4	99	3	48.5714	NM_001113411.1:c.129T>G	NM_001244714.1:c.129T>G	NM_018291.3:c.129T>G	NR_103473.1:n.299T>G
BT-20	chr1	60392228	G	T	CYP2J2	p.S64X	54	0	17	0	23.9437	NM_000775.2:c.191C>A	XR_246240.1:n.218C>A
BT-20	chr1	62261168	A	G	INADL, INADL, INADL, INADL	p.I97V, p.I400V, p.I400V, p.I400V	0	0	167	176	100	NM_176877.2:c.1198A>G	XM_005270341.1:c.1198A>G	XM_005270342.1:c.1198A>G	XM_005270343.1:c.1198A>G	XM_005270344.1:c.1198A>G	XM_005270345.1:c.1198A>G	XM_005270346.1:c.1198A>G	XM_005270347.1:c.1198A>G	XR_246222.1:n.1310A>G
BT-20	chr1	62330080	T	G	INADL, INADL, INADL, INADL	p.I567M, p.I870M, p.I870M, p.I870M	0	0	160	174	100	NM_176877.2:c.2610T>G	XM_005270341.1:c.2610T>G	XM_005270342.1:c.2610T>G	XM_005270343.1:c.2610T>G	XM_005270344.1:c.2610T>G	XM_005270345.1:c.2610T>G	XM_005270346.1:c.2610T>G	XM_005270347.1:c.2610T>G	XR_246222.1:n.2722T>G
BT-20	chr1	62380298	G	A	INADL, INADL, INADL, INADL	p.G875S, p.G1178S, p.G1178S, p.G1178S	88	87	76	76	46.4832	NM_176877.2:c.3532G>A	XM_005270341.1:c.3532G>A	XM_005270342.1:c.3532G>A	XM_005270343.1:c.3532G>A	XM_005270344.1:c.3532G>A	XM_005270345.1:c.3532G>A	XM_005270346.1:c.3532G>A	XM_005270347.1:c.3532G>A	XR_246222.1:n.3644G>A
BT-20	chr1	62713224	C	G	KANK4, KANK4, KANK4, KANK4	p.V935L, p.V307L, p.V73L, p.V291L	0	0	26	54	100	NM_181712.4:c.2803G>C
BT-20	chr1	62728784	A	G	KANK4, KANK4, KANK4	p.V840A, p.V212A, p.V196A	0	0	271	214	100	NM_181712.4:c.2519T>C
BT-20	chr1	62728838	T	C	KANK4, KANK4, KANK4	p.H822R, p.H194R, p.H178R	0	0	27	116	100	NM_181712.4:c.2465A>G
BT-20	chr1	62911038	T	A	USP1, USP1, USP1	p.L396H, p.L396H, p.L396H	25	59	36	43	48.4663	NM_001017415.1:c.1187T>A	NM_001017416.1:c.1187T>A	NM_003368.4:c.1187T>A
BT-20	chr1	63881552	C	T	ALG6	p.S304F	82	66	88	81	53.3123	NM_013339.3:c.911C>T	XM_005270788.1:c.917C>T
BT-20	chr1	64114301	T	C	PGM1, PGM1, PGM1	p.Y438H, p.Y420H, p.Y223H	29	9	30	10	51.2821	NM_001172818.1:c.1312T>C	NM_001172819.1:c.667T>C	NM_002633.2:c.1258T>C
BT-20	chr1	65099754	G	T	CACHD1	p.V222F	74	0	44	0	37.2881	NM_020925.2:c.664G>T
BT-20	chr1	65113568	T	C	CACHD1, CACHD1, CACHD1	p.M363T, p.M118T, p.M118T	0	0	231	182	100	NM_020925.2:c.1088T>C
BT-20	chr1	66036441	A	G	LEPR, LEPR, LEPR, LEPR, LEPR, LEPR, LEPR	p.K109R, p.K109R, p.K109R, p.K109R, p.K109R, p.K109R, p.K109R	0	59	0	69	53.9062	XM_005270950.1:c.326A>G	XM_005270951.1:c.326A>G	XM_005270952.1:c.326A>G	NM_001003679.1:c.326A>G	NM_001003679.2:c.326A>G	NM_001003679.3:c.326A>G	NM_001003680.1:c.326A>G	NM_001003680.2:c.326A>G	NM_001003680.3:c.326A>G	NM_001198687.1:c.326A>G	NM_001198688.1:c.326A>G	NM_001198689.1:c.326A>G	NM_002303.3:c.326A>G	NM_002303.4:c.326A>G	NM_002303.5:c.326A>G
BT-20	chr1	66834586	G	T	PDE4B, PDE4B, PDE4B, PDE4B, PDE4B, PDE4B	p.E593D, p.E360D, p.E421D, p.E593D, p.E578D, p.E501D	83	0	22	0	20.9524	NM_001037339.1:c.1263G>T	NM_001037340.1:c.1734G>T	NM_001037341.1:c.1779G>T	NM_002600.3:c.1779G>T	XM_005270923.1:c.1188G>T	XM_005270924.1:c.1122G>T	XM_005270925.1:c.1122G>T	XM_005270926.1:c.1080G>T
BT-20	chr1	67185039	G	T	SGIP1, SGIP1, SGIP1, SGIP1, SGIP1, SGIP1	p.A167S, p.A165S, p.A70S, p.A565S, p.A165S, p.A359S	66	34	80	39	54.3379	NM_032291.2:c.1693G>T	XM_005271262.1:c.1786G>T	XM_005271263.1:c.1786G>T	XM_005271264.1:c.1705G>T	XM_005271265.1:c.1675G>T	XM_005271266.1:c.1603G>T	XM_005271267.1:c.1174G>T	XM_005271268.1:c.1120G>T	XM_005271269.1:c.1102G>T	XM_005271270.1:c.1096G>T	XM_005271271.1:c.1063G>T
BT-20	chr1	67243024	C	A	TCTEX1D1	p.L143I	0	0	19	46	100	NM_152665.1:c.427C>A	NM_152665.2:c.427C>A	XM_005270595.1:c.397C>A
BT-20	chr1	67288045	C	T	WDR78, WDR78	p.R832Q, p.R545Q	0	0	57	60	100	NM_024763.3:c.2495G>A	NM_024763.4:c.2495G>A	XM_005271212.1:c.2300G>A	XM_005271213.1:c.1628G>A
BT-20	chr1	67293519	G	C	WDR78	p.Y696X	21	7	22	6	50	NM_024763.3:c.2088C>G	NM_024763.4:c.2088C>G	XM_005271212.1:c.1893C>G	XM_005271213.1:c.1221C>G
BT-20	chr1	67299681	G	T	WDR78, WDR78	p.D628E, p.D374E	62	2	40	0	38.4615	NM_024763.3:c.1884C>A	NM_024763.4:c.1884C>A	NM_207014.1:c.*3655C>A	NM_207014.2:c.*3655C>A	XM_005271212.1:c.1689C>A	XM_005271213.1:c.1017C>A
BT-20	chr1	67390416	G	C	WDR78, WDR78	p.C33W, p.C33W	38	70	35	62	47.3171	NM_001077700.1:c.-458G>C	NM_001077700.2:c.-296G>C	NM_001077702.1:c.-458G>C	NM_001077702.2:c.-478G>C	NM_001077703.1:c.-458G>C	NM_001077703.2:c.-296G>C	NM_001146110.1:c.-481G>C	NM_001146111.1:c.-478G>C	NM_001146112.1:c.-571G>C	NM_001146113.1:c.-498G>C	NM_001278215.1:c.-478G>C	NM_020948.2:c.-458G>C	NM_020948.3:c.-478G>C	XM_005271075.1:c.-296G>C	XM_005271076.1:c.-917G>C	XM_005271077.1:c.-767G>C	NM_024763.3:c.99C>G	NM_024763.4:c.99C>G	NM_207014.1:c.99C>G	NM_207014.2:c.99C>G	XM_005271212.1:c.99C>G
BT-20	chr1	67390468	C	G	WDR78, WDR78	p.G16A, p.G16A	43	12	16	14	35.2941	NM_001077700.1:c.-406C>G	NM_001077700.2:c.-244C>G	NM_001077702.1:c.-406C>G	NM_001077702.2:c.-426C>G	NM_001077703.1:c.-406C>G	NM_001077703.2:c.-244C>G	NM_001146110.1:c.-429C>G	NM_001146111.1:c.-426C>G	NM_001146112.1:c.-519C>G	NM_001146113.1:c.-446C>G	NM_001278215.1:c.-426C>G	NM_020948.2:c.-406C>G	NM_020948.3:c.-426C>G	XM_005271075.1:c.-244C>G	XM_005271076.1:c.-865C>G	XM_005271077.1:c.-715C>G	NM_024763.3:c.47G>C	NM_024763.4:c.47G>C	NM_207014.1:c.47G>C	NM_207014.2:c.47G>C	XM_005271212.1:c.47G>C
BT-20	chr1	67560956	C	T	C1orf141, C1orf141	p.V189I, p.V189I	0	0	80	81	100	NM_001013674.1:c.565G>A	NM_001276351.1:c.565G>A	NM_001276352.1:c.629+979G>A	NR_075077.1:n.917+979G>A
BT-20	chr1	67633812	G	T	IL23R	p.Q3H	53	43	36	29	40.3727	NM_144701.2:c.9G>T	XM_005270512.1:c.-596G>T	XM_005270516.1:c.-1744G>T
BT-20	chr1	67685387	T	C	IL23R, IL23R, IL23R, IL23R, IL23R, IL23R, IL23R, IL23R, IL23R, IL23R, IL23R, IL23R	p.L169P, p.L56P, p.L310P, p.L155P, p.L107P, p.L55P, p.L56P, p.L267P, p.L107P, p.L169P, p.L169P, p.L107P	66	23	46	10	38.6207	NM_144701.2:c.929T>C	XM_005270512.1:c.320T>C	XM_005270513.1:c.320T>C	XM_005270514.1:c.320T>C	XM_005270515.1:c.230-17009T>C	XM_005270516.1:c.167T>C	XM_005270517.1:c.164T>C	XM_005270518.1:c.167T>C	XM_005270519.1:c.44-17009T>C
BT-20	chr1	68512899	C	A	DIRAS3, DIRAS3	p.A28S, p.A28S	18	14	34	11	58.4416	XR_078220.1:n.*2979C>A	NR_040077.1:n.266+12453C>A	XR_246218.1:n.311-24584C>A	XM_002342111.2:c.-1487+12453C>A	NM_004675.2:c.82G>T	XM_005271312.1:c.82G>T
BT-20	chr1	74575182	C	T	LRRIQ3	p.A255T	0	0	58	10	100	NM_001105659.1:c.763G>A	XM_005270451.1:c.763G>A	XM_005270452.1:c.763G>A	XM_005270453.1:c.763G>A	XM_005270454.1:c.-198G>A
BT-20	chr1	75038228	A	C	C1orf173	p.L1056V	169	194	162	180	48.5106	NM_001002912.3:c.3166T>G	NM_001002912.4:c.3166T>G	XM_005270449.1:c.940T>G	XM_005270450.1:c.940T>G	XR_246345.1:n.-4689A>C
BT-20	chr1	75065441	C	T	C1orf173, C1orf173	p.R349H, p.R555H	57	39	42	34	44.186	NM_001002912.3:c.1664G>A	NM_001002912.4:c.1664G>A	XR_246345.1:n.278-15449C>T
BT-20	chr1	75188935	G	T	CRYZ, CRYZ, CRYZ	p.A44E, p.A44E, p.A44E	81	41	34	0	21.7949	NM_001130042.1:c.131C>A	NM_001130043.1:c.131C>A	NM_001134759.1:c.-117C>A	NM_001889.3:c.131C>A	XM_005270491.1:c.-117C>A
BT-20	chr1	75199023	A	C	TYW3, TYW3, TYW3	p.E32A, p.E32A, p.E32A	61	66	36	26	32.8042	NM_001130042.1:c.-436T>G	NM_001130043.1:c.-397T>G	NM_001134759.1:c.-520T>G	NM_001889.3:c.-397T>G	XM_005270491.1:c.-683T>G	NM_001162916.1:c.95A>C	NM_138467.1:c.95A>C	NM_138467.2:c.95A>C	NR_027962.1:n.162A>C
BT-20	chr1	76269460	G	A	MSH4	p.A97T	50	49	42	39	45	NM_002440.2:c.289G>A	NM_002440.3:c.289G>A	XM_005270878.1:c.289G>A
BT-20	chr1	76397972	C	T	ASB17	p.S2N	47	17	46	16	49.2063	NM_080868.2:c.5G>A	NR_026546.1:n.145G>A
BT-20	chr1	77093180	C	A	ST6GALNAC3	p.L223I	13	73	13	61	46.25	NM_152996.1:c.667C>A	NM_152996.2:c.667C>A	XM_005270721.1:c.624-6633C>A
BT-20	chr1	82417696	A	G	LPHN2, LPHN2, LPHN2, LPHN2, LPHN2	p.K551R, p.K551R, p.K551R, p.K122R, p.K551R	33	32	33	21	45.3782	NM_012302.2:c.1652A>G	XM_005270666.1:c.1652A>G	XM_005270667.1:c.1652A>G	XM_005270668.1:c.1652A>G	XM_005270669.1:c.1652A>G	XM_005270670.1:c.1652A>G	XM_005270671.1:c.1652A>G	XM_005270672.1:c.1652A>G	XM_005270673.1:c.1652A>G	XM_005270674.1:c.1652A>G	XM_005270675.1:c.1652A>G
BT-20	chr1	84944989	A	G	RPF1	p.S9G	60	38	41	37	44.3182	NM_025065.6:c.25A>G
BT-20	chr1	85113229	A	G	SSX2IP, SSX2IP, SSX2IP, SSX2IP, SSX2IP, SSX2IP	p.C578R, p.C578R, p.C550R, p.C551R, p.C551R, p.C578R	31	38	23	38	46.9231	NM_001166293.1:c.1732T>C	NM_001166294.1:c.1651T>C	NM_001166295.1:c.1651T>C	NM_001166417.1:c.1732T>C	NM_014021.2:c.1732T>C	NM_014021.3:c.1732T>C	XM_005270427.1:c.1732T>C	XM_005270428.1:c.1732T>C	XM_005270429.1:c.1729T>C	XM_005270432.1:c.*45T>C
BT-20	chr1	85537631	C	G	WDR63, WDR63	p.P3A, p.P3A	35	14	14	8	30.9859	NM_145172.3:c.7C>G	XM_005270437.1:c.7C>G	XM_005270438.1:c.7C>G
BT-20	chr1	85624549	C	T	SYDE2	p.V1157I	0	0	25	99	100	NM_032184.1:c.3469G>A	XM_005271252.1:c.*991G>A	XM_005271253.1:c.*2276G>A	XM_005271255.1:c.2731G>A	XM_005271256.1:c.2695G>A
BT-20	chr1	85648620	C	T	SYDE2, SYDE2	p.V569I, p.V569I	0	0	24	111	100	NM_032184.1:c.1705G>A	XM_005271252.1:c.2296G>A	XM_005271253.1:c.2296G>A	XM_005271254.1:c.2296G>A	XM_005271255.1:c.967G>A	XM_005271256.1:c.931G>A
BT-20	chr1	85665978	G	T	SYDE2, SYDE2	p.N234K, p.N234K	81	49	34	0	20.7317	NM_032184.1:c.702C>A	XM_005271252.1:c.1293C>A	XM_005271253.1:c.1293C>A	XM_005271254.1:c.1293C>A	XM_005271256.1:c.-174C>A
BT-20	chr1	86173943	C	T	ZNHIT6, ZNHIT6	p.G9R, p.G9R	68	72	70	71	50.1779	NM_001170670.1:c.25G>A	NM_017953.2:c.25G>A	NM_017953.3:c.25G>A
BT-20	chr1	86200509	C	T	COL24A1, COL24A1, COL24A1	p.G1641S, p.G941S, p.G756S	32	35	38	31	50.7353	NM_152890.5:c.4921G>A
BT-20	chr1	86488232	G	A	COL24A1, COL24A1	p.P731S, p.P31S	14	27	17	20	47.4359	NM_152890.5:c.2191C>T
BT-20	chr1	86590675	C	G	COL24A1, COL24A1	p.R448S, p.R448S	207	235	74	90	27.0627	NM_152890.5:c.1344G>C
BT-20	chr1	86591837	G	A	COL24A1, COL24A1	p.A61V, p.A61V	0	0	136	234	100	NM_152890.5:c.182C>T
BT-20	chr1	86894231	C	T	CLCA2	p.T152I	57	45	33	33	39.2857	NM_006536.5:c.455C>T
BT-20	chr1	86900372	C	G	CLCA2	p.Q306E	32	14	24	5	38.6667	NM_006536.5:c.916C>G
BT-20	chr1	86909582	G	A	CLCA2	p.G534D	89	119	97	127	51.8519	NM_006536.5:c.1601G>A
BT-20	chr1	86939130	C	T	CLCA1, CLCA1	p.L65F, p.L65F	10	12	11	14	53.1915	NM_001285.3:c.193C>T
BT-20	chr1	86952324	A	G	CLCA1, CLCA1	p.N357S, p.N296S	0	0	244	241	100	NM_001285.3:c.1070A>G
BT-20	chr1	86959173	T	C	CLCA1, CLCA1	p.M524T, p.M463T	0	0	255	221	100	NM_001285.3:c.1571T>C
BT-20	chr1	89474818	A	G	GBP3, GBP3, GBP3, GBP3	p.C357R, p.C412R, p.C464R, p.C491R	27	42	31	48	53.3784	NM_018284.2:c.1471T>C	XM_005270741.1:c.1390T>C	XM_005270742.1:c.1234T>C	XM_005270743.1:c.1234T>C	XM_005270744.1:c.1069T>C
BT-20	chr1	89475135	C	T	GBP3, GBP3, GBP3, GBP3	p.V335M, p.V390M, p.V442M, p.V469M	69	6	75	7	52.2293	NM_018284.2:c.1405G>A	XM_005270741.1:c.1324G>A	XM_005270742.1:c.1168G>A	XM_005270743.1:c.1168G>A	XM_005270744.1:c.1003G>A
BT-20	chr1	89582690	G	C	GBP2	p.P285A	198	123	224	135	52.7941	NM_004120.3:c.853C>G	NM_004120.4:c.853C>G	XM_005270740.1:c.853C>G
BT-20	chr1	89637578	G	A	GBP7	p.T14I	51	21	61	18	52.3179	NM_207398.2:c.41C>T
BT-20	chr1	89846152	C	T	GBP6, GBP6	p.T278I, p.T148I	40	102	40	89	47.6015	NM_198460.2:c.833C>T	XM_005270548.1:c.833C>T	XM_005270549.1:c.443C>T
BT-20	chr1	89847372	G	T	GBP6, GBP6	p.A331S, p.A201S	0	0	251	165	100	NM_198460.2:c.991G>T	XM_005270548.1:c.991G>T	XM_005270549.1:c.601G>T
BT-20	chr1	89847411	C	T	GBP6, GBP6	p.L344F, p.L214F	0	0	244	145	100	NM_198460.2:c.1030C>T	XM_005270548.1:c.1030C>T	XM_005270549.1:c.640C>T
BT-20	chr1	89847444	A	G	GBP6, GBP6	p.M355V, p.M225V	0	0	226	253	100	NM_198460.2:c.1063A>G	XM_005270548.1:c.1063A>G	XM_005270549.1:c.673A>G
BT-20	chr1	89849742	A	T	GBP6, GBP6	p.D520V, p.D390V	0	0	224	167	100	NM_198460.2:c.1559A>T	XM_005270548.1:c.1559A>T	XM_005270549.1:c.1169A>T
BT-20	chr1	90178743	A	G	LRRC8C	p.D205G	0	0	140	297	100	NM_032270.4:c.614A>G
BT-20	chr1	90399285	G	T	LRRC8D, LRRC8D, LRRC8D	p.D220Y, p.D220Y, p.D220Y	63	0	21	0	25	NM_001134479.1:c.658G>T	NM_018103.4:c.658G>T	XM_005270991.1:c.658G>T
BT-20	chr1	91182652	G	T	BARHL2	p.P34Q	100	14	45	0	28.3019	NM_020063.1:c.101C>A
BT-20	chr1	91782031	T	C	HFM1, HFM1, HFM1, HFM1	p.I127V, p.I939V, p.I623V, p.I618V	119	119	123	115	50	NM_001017975.3:c.2815A>G	XM_005270552.1:c.1852A>G
BT-20	chr1	91859795	T	C	HFM1, HFM1	p.I117V, p.I117V	0	0	49	32	100	NM_001017975.3:c.349A>G	XM_005270552.1:c.-109+6774A>G
BT-20	chr1	91859801	A	G	HFM1, HFM1	p.S115P, p.S115P	9	17	10	15	49.0196	NM_001017975.3:c.343T>C	XM_005270552.1:c.-109+6768T>C
BT-20	chr1	92428495	C	A	BRDT, BRDT, BRDT, BRDT, BRDT, BRDT	p.Q62K, p.Q62K, p.Q62K, p.Q62K, p.Q62K, p.Q62K	0	0	54	89	100	NM_001242805.1:c.184C>A	NM_001242806.1:c.184C>A	NM_001242807.1:c.184C>A	NM_001242808.1:c.184C>A	NM_001242810.1:c.-27-1689C>A	NM_001726.3:c.184C>A	NM_207189.2:c.184C>A	XM_005271151.1:c.184C>A	XM_005271152.1:c.184C>A
BT-20	chr1	92445257	C	G	BRDT, BRDT, BRDT, BRDT, BRDT, BRDT, BRDT	p.N410K, p.N364K, p.N337K, p.N414K, p.N364K, p.N410K, p.N410K	0	0	70	72	100	NM_001242805.1:c.1230C>G	NM_001242806.1:c.1242C>G	NM_001242807.1:c.1092C>G	NM_001242808.1:c.1092C>G	NM_001242810.1:c.1011C>G	NM_001726.3:c.1230C>G	NM_207189.2:c.1230C>G	XM_005271151.1:c.1230C>G	XM_005271152.1:c.1230C>G
BT-20	chr1	92457843	C	T	BRDT, BRDT, BRDT, BRDT, BRDT, BRDT, BRDT	p.P696L, p.P650L, p.P623L, p.P700L, p.P650L, p.P696L, p.P696L	0	0	26	23	100	NM_001242805.1:c.2087C>T	NM_001242806.1:c.2099C>T	NM_001242807.1:c.1949C>T	NM_001242808.1:c.1949C>T	NM_001242810.1:c.1868C>T	NM_001726.3:c.2087C>T	NM_207189.2:c.2087C>T	XM_005271151.1:c.2087C>T	XM_005271152.1:c.2087C>T
BT-20	chr1	92470810	G	T	BRDT, BRDT, BRDT, BRDT, BRDT, BRDT, BRDT	p.R910L, p.R864L, p.R837L, p.R914L, p.R864L, p.R910L, p.R910L	100	12	50	0	30.8642	NM_001242805.1:c.2729G>T	NM_001242806.1:c.2741G>T	NM_001242807.1:c.2591G>T	NM_001242808.1:c.2591G>T	NM_001242810.1:c.2510G>T	NM_001726.3:c.2729G>T	NM_207189.2:c.2729G>T	XM_005271151.1:c.2729G>T	XM_005271152.1:c.2729G>T
BT-20	chr1	92647532	C	A	KIAA1107, KIAA1107	p.T993N, p.T918N	0	0	155	133	100	NM_015237.2:c.2978C>A
BT-20	chr1	93160902	T	C	EVI5, EVI5	p.I336V, p.I336V	0	0	231	230	100	NM_005665.4:c.1006A>G	XM_005271179.1:c.997A>G	XM_005271180.1:c.874A>G	XM_005271181.1:c.1006A>G	XM_005271182.1:c.739A>G
BT-20	chr1	93580581	G	C	MTF2, MTF2, MTF2, MTF2, MTF2	p.C140S, p.C38S, p.C140S, p.C38S, p.C38S	0	0	135	50	100	NM_001164391.1:c.113G>C	NM_001164392.1:c.419G>C	NM_001164393.1:c.113G>C	NM_007358.3:c.419G>C	XM_005270627.1:c.419G>C	XM_005270628.1:c.-277G>C
BT-20	chr1	93620393	G	A	TMED5	p.T175I	33	22	30	19	47.1154	NM_001167830.1:c.573C>T	NM_016040.3:c.524C>T	NM_016040.4:c.524C>T	NR_030761.1:n.1042C>T
BT-20	chr1	93672723	A	C	CCDC18, CCDC18	p.N326T, p.N5T	66	42	54	31	44.0415	NM_206886.2:c.1331A>C	NM_206886.3:c.977A>C	XM_005270815.1:c.1331A>C	XM_005270816.1:c.1331A>C	XM_005270817.1:c.-3790A>C
BT-20	chr1	94367200	G	T	GCLM	p.T73N	15	13	11	0	28.2051	NM_002061.2:c.218C>A	XM_005270754.1:c.152C>A
BT-20	chr1	94544234	T	C	ABCA4, ABCA4	p.H423R, p.H423R	73	51	89	70	56.1837	NM_000350.2:c.1268A>G
BT-20	chr1	94639447	C	T	ARHGAP29	p.G1255D	0	0	99	142	100	NM_004815.3:c.3764G>A	XM_005271349.1:c.3764G>A
BT-20	chr1	95330372	G	A	SLC44A3, SLC44A3, SLC44A3, SLC44A3, SLC44A3, SLC44A3, SLC44A3, SLC44A3	p.V438I, p.V370I, p.V390I, p.V358I, p.V438I, p.V341I, p.V358I, p.V402I	1	0	86	195	99.6454	NM_001114106.1:c.1312G>A	NM_001114106.2:c.1312G>A	NM_001258340.1:c.1312G>A	NM_001258341.1:c.1216G>A	NM_001258342.1:c.1204G>A	NM_001258343.1:c.1108G>A	NM_152369.3:c.1168G>A	NM_152369.4:c.1168G>A	XM_005270439.1:c.1309G>A	XM_005270440.1:c.1216G>A	XM_005270441.1:c.1168G>A	XM_005270442.1:c.1312G>A	XM_005270443.1:c.1072G>A	XM_005270444.1:c.1312G>A
BT-20	chr1	95709821	T	C	RWDD3, RWDD3, RWDD3, TMEM56-RWDD3, RWDD3, RWDD3	p.V47A, p.V47A, p.V47A, p.V32A, p.V47A, p.V32A	1	0	160	87	99.5968	NM_001199691.1:c.*15T>C	NM_001128142.1:c.140T>C	NM_001199682.1:c.140T>C	NM_001278248.1:c.95T>C	NM_001278247.1:c.95T>C	NM_015485.4:c.140T>C	NR_037643.1:n.349T>C	NR_103483.1:n.216T>C	NR_103484.1:n.196-300T>C
BT-20	chr1	95709939	T	G	RWDD3, RWDD3, RWDD3, TMEM56-RWDD3, RWDD3, RWDD3	p.N86K, p.N86K, p.N86K, p.N71K, p.N86K, p.N71K	29	49	44	44	53.012	NM_001199691.1:c.*133T>G	NM_001128142.1:c.258T>G	NM_001199682.1:c.258T>G	NM_001278248.1:c.213T>G	NM_001278247.1:c.213T>G	NM_015485.4:c.258T>G	NR_037643.1:n.467T>G	NR_103483.1:n.334T>G	NR_103484.1:n.196-182T>G
BT-20	chr1	98348885	G	A	DPYD, DPYD	p.R29C, p.R29C	0	0	15	94	100	NM_000110.3:c.85C>T	NM_001160301.1:c.85C>T	XM_005270561.1:c.39+37555C>T	XM_005270562.1:c.85C>T	XM_005270563.1:c.85C>T	XM_005270564.1:c.85C>T
BT-20	chr1	100194161	G	T	FRRS1	p.D298E	113	29	60	0	29.703	NM_001013660.2:c.894C>A	XM_005270860.1:c.894C>A	XM_005270861.1:c.894C>A
BT-20	chr1	100575933	G	A	SASS6, SASS6	p.A259V, p.A92V	60	90	55	79	47.1831	NM_194292.1:c.776C>T	XM_005270551.1:c.275C>T
BT-20	chr1	100575941	C	G	SASS6, SASS6	p.E256D, p.E89D	58	90	66	97	52.4116	NM_194292.1:c.768G>C	XM_005270551.1:c.267G>C
BT-20	chr1	100598866	G	A	CCDC76, CCDC76	p.A48T, p.A48T	0	0	46	40	100	NM_019083.1:c.142G>A	NM_019083.2:c.142G>A	XM_005270945.1:c.142G>A	XM_005270946.1:c.-212G>A	XR_246273.1:n.148G>A	XR_246274.1:n.198G>A	XR_246275.1:n.159G>A	XR_246276.1:n.198G>A	NM_194292.1:c.-496C>T	XM_005270551.1:c.-917C>T
BT-20	chr1	100598867	C	T	CCDC76, CCDC76	p.A48V, p.A48V	0	0	43	40	100	NM_019083.1:c.143C>T	NM_019083.2:c.143C>T	XM_005270945.1:c.143C>T	XM_005270946.1:c.-211C>T	XR_246273.1:n.149C>T	XR_246274.1:n.199C>T	XR_246275.1:n.160C>T	XR_246276.1:n.199C>T	NM_194292.1:c.-497G>A	XM_005270551.1:c.-918G>A
BT-20	chr1	100672060	T	C	DBT, DBT	p.S384G, p.S203G	0	0	138	49	100	NM_001918.2:c.1150A>G	NM_001918.3:c.1150A>G	XM_005270543.1:c.1150A>G	XM_005270544.1:c.*4597A>G	XM_005270545.1:c.607A>G	XM_005270546.1:c.607A>G
BT-20	chr1	101379249	G	T	SLC30A7, SLC30A7	p.G181V, p.G181V	72	52	39	0	23.9264	NM_001144884.1:c.542G>T	NM_133496.4:c.542G>T	XM_005270503.1:c.542G>T	XM_005270504.1:c.542G>T	XR_246237.1:n.727G>T
BT-20	chr1	103379918	G	A	COL11A1, COL11A1, COL11A1, COL11A1, COL11A1	p.P1284L, p.P519L, p.P1207L, p.P1323L, p.P1335L	49	12	68	18	58.5034	NM_001190709.1:c.3851C>T	NM_001854.3:c.3968C>T	NM_080629.2:c.4004C>T	NM_080630.2:c.3851C>T	NM_080630.3:c.3620C>T
BT-20	chr1	108307722	T	A	VAV3, VAV3, VAV3, VAV3	p.K299N, p.K299N, p.K299N, p.K123N	208	68	55	25	22.4719	NM_006113.4:c.897A>T	XM_005270358.1:c.897A>T	XM_005270359.1:c.897A>T	XM_005270360.1:c.615A>T	XM_005270361.1:c.897A>T	XR_246224.1:n.944A>T
BT-20	chr1	108307727	T	A	VAV3, VAV3, VAV3, VAV3	p.T298S, p.T298S, p.T298S, p.T122S	203	68	52	26	22.3496	NM_006113.4:c.892A>T	XM_005270358.1:c.892A>T	XM_005270359.1:c.892A>T	XM_005270360.1:c.610A>T	XM_005270361.1:c.892A>T	XR_246224.1:n.939A>T
BT-20	chr1	109265029	G	T	FNDC7	p.R224L	0	1	50	200	99.6016	NM_001144937.1:c.671G>T	XM_005270550.1:c.-29G>T
BT-20	chr1	109268573	T	C	FNDC7, FNDC7	p.V120A, p.V353A	0	0	232	316	100	NM_001144937.1:c.1058T>C	XM_005270550.1:c.359T>C
BT-20	chr1	109369915	G	T	AKNAD1, AKNAD1	p.N616K, p.N323K	120	74	592	366	83.1597	NM_152763.3:c.1848C>A	NM_152763.4:c.1848C>A	NR_049760.1:n.2058C>A
BT-20	chr1	109395105	C	T	AKNAD1	p.S61N	0	0	817	1206	100	NM_152763.3:c.182G>A	NM_152763.4:c.182G>A	NR_049760.1:n.602G>A	XR_041428.1:n.-4902C>T	NR_034168.1:n.-4734C>T	NR_049777.1:n.-4734C>T
BT-20	chr1	109735416	A	C	KIAA1324, KIAA1324, KIAA1324, KIAA1324, KIAA1324	p.T521P, p.T623P, p.T573P, p.T536P, p.T273P	1	0	618	385	99.9004	NM_001267048.1:c.1606A>C	NM_001267049.1:c.817A>C	NM_020775.2:c.1867A>C	NM_020775.3:c.1867A>C	NM_020775.4:c.1867A>C	NR_049773.1:n.1967A>C	NR_049774.1:n.1948A>C
BT-20	chr1	109745618	T	C	KIAA1324, KIAA1324, KIAA1324	p.L1009P, p.L922P, p.L659P	0	0	557	63	100	NM_001267048.1:c.2765T>C	NM_001267049.1:c.1976T>C	NM_020775.2:c.3026T>C	NM_020775.3:c.3026T>C	NM_020775.4:c.3026T>C	NR_049773.1:n.3157T>C	NR_049774.1:n.3107T>C
BT-20	chr1	109838918	C	T	MYBPHL, MYBPHL	p.D269N, p.D246N	183	176	939	958	84.0869	NM_001010985.2:c.805G>A	NM_001265613.1:c.736G>A
BT-20	chr1	109840169	C	T	MYBPHL, MYBPHL	p.R102Q, p.R102Q	42	34	209	165	83.1111	NM_001010985.2:c.305G>A	NM_001265613.1:c.305G>A
BT-20	chr1	110019439	A	G	SYPL2, SYPL2, SYPL2, SYPL2	p.E99G, p.E7G, p.E99G, p.E99G	88	79	591	541	87.144	NM_001040709.1:c.296A>G	XM_005270773.1:c.296A>G	XM_005270774.1:c.296A>G
BT-20	chr1	110300441	G	A	EPS8L3, EPS8L3, EPS8L3, EPS8L3, EPS8L3, EPS8L3	p.H260Y, p.H240Y, p.H294Y, p.H293Y, p.H293Y, p.H268Y	93	59	542	299	84.6928	NM_024526.2:c.877C>T	NM_024526.3:c.877C>T	NM_133181.2:c.877C>T	NM_133181.3:c.877C>T	NM_139053.1:c.880C>T	NM_139053.2:c.880C>T	XM_005271193.1:c.778C>T	XR_246393.1:n.224-1877G>A
BT-20	chr1	110466466	T	C	CSF1, CSF1	p.L408P, p.L408P	213	252	78	102	27.907	NM_000757.4:c.1223T>C	NM_000757.5:c.1223T>C	NM_172210.2:c.1090+133T>C	NM_172211.2:c.545-216T>C	NM_172211.3:c.545-216T>C	NM_172212.2:c.1223T>C
BT-20	chr1	110466709	T	C	CSF1, CSF1, CSF1, CSF1, CSF1	p.F489S, p.F489S, p.F191S, p.F150S, p.F373S	0	0	0	74	100	NM_000757.4:c.1466T>C	NM_000757.5:c.1466T>C	NM_172210.2:c.1118T>C	NM_172211.2:c.572T>C	NM_172211.3:c.572T>C	NM_172212.2:c.1466T>C
BT-20	chr1	110587650	G	T	FAM40A, FAM40A, FAM40A	p.V280L, p.V361L, p.V456L	130	23	45	0	22.7273	NM_001270768.1:c.1081G>T	NM_033088.3:c.1366G>T	NR_073071.1:n.1517G>T	NM_033088.2:c.1366G>T
BT-20	chr1	110950439	C	T	HBXIP	p.S17N	0	0	151	411	100	NM_006402.2:c.50G>A	NR_102697.1:n.9C>T	XR_246219.1:n.9C>T	XR_246220.1:n.-4306C>T
BT-20	chr1	111773553	G	T	CHI3L2, CHI3L2, CHI3L2	p.S87I, p.S77I, p.S8I	139	134	69	0	20.1754	NM_001025197.1:c.230G>T	NM_001025199.1:c.23G>T	NM_004000.2:c.260G>T
BT-20	chr1	111854889	A	G	CHIA	p.N45D	329	39	113	11	25.2033	NM_001040623.2:c.-61+549A>G	NM_001258001.1:c.-68+549A>G	NM_001258002.1:c.-60-2273A>G	NM_001258003.1:c.-68+549A>G	NM_001258004.1:c.-366+549A>G	NM_001258005.1:c.-200+549A>G	NM_021797.2:c.-67-2273A>G	NM_021797.3:c.-67-2273A>G	NM_201653.2:c.133A>G	NM_201653.3:c.133A>G
BT-20	chr1	111854895	G	A	CHIA	p.D47N	325	32	119	14	27.1429	NM_001040623.2:c.-61+555G>A	NM_001258001.1:c.-68+555G>A	NM_001258002.1:c.-60-2267G>A	NM_001258003.1:c.-68+555G>A	NM_001258004.1:c.-366+555G>A	NM_001258005.1:c.-200+555G>A	NM_021797.2:c.-67-2267G>A	NM_021797.3:c.-67-2267G>A	NM_201653.2:c.139G>A	NM_201653.3:c.139G>A
BT-20	chr1	111854938	G	T	CHIA	p.R61M	202	278	75	110	27.8195	NM_001040623.2:c.-61+598G>T	NM_001258001.1:c.-68+598G>T	NM_001258002.1:c.-60-2224G>T	NM_001258003.1:c.-68+598G>T	NM_001258004.1:c.-366+598G>T	NM_001258005.1:c.-200+598G>T	NM_021797.2:c.-67-2224G>T	NM_021797.3:c.-67-2224G>T	NM_201653.2:c.182G>T	NM_201653.3:c.182G>T
BT-20	chr1	111861841	A	G	CHIA, CHIA, CHIA, CHIA, CHIA, CHIA, CHIA, CHIA	p.I231V, p.I178V, p.I178V, p.I178V, p.I231V, p.I178V, p.I231V, p.I339V	0	0	399	548	100	NM_001040623.2:c.532A>G	NM_001258001.1:c.691A>G	NM_001258002.1:c.532A>G	NM_001258003.1:c.691A>G	NM_001258004.1:c.532A>G	NM_001258005.1:c.532A>G	NM_021797.2:c.691A>G	NM_021797.3:c.691A>G	NM_201653.2:c.1015A>G	NM_201653.3:c.1015A>G
BT-20	chr1	111861974	T	C	CHIA, CHIA, CHIA, CHIA, CHIA, CHIA, CHIA, CHIA	p.F246S, p.F193S, p.F193S, p.F193S, p.F246S, p.F193S, p.F246S, p.F354S	131	135	59	57	30.3665	NM_001040623.2:c.578T>C	NM_001258001.1:c.737T>C	NM_001258002.1:c.578T>C	NM_001258003.1:c.737T>C	NM_001258004.1:c.578T>C	NM_001258005.1:c.578T>C	NM_021797.2:c.737T>C	NM_021797.3:c.737T>C	NM_201653.2:c.1061T>C	NM_201653.3:c.1061T>C
BT-20	chr1	111862952	T	G	CHIA, CHIA, CHIA, CHIA, CHIA, CHIA, CHIA, CHIA	p.V324G, p.V271G, p.V271G, p.V271G, p.V324G, p.V271G, p.V324G, p.V432G	0	0	91	42	100	NM_001040623.2:c.812T>G	NM_001258001.1:c.971T>G	NM_001258002.1:c.812T>G	NM_001258003.1:c.971T>G	NM_001258004.1:c.812T>G	NM_001258005.1:c.812T>G	NM_021797.2:c.971T>G	NM_021797.3:c.971T>G	NM_201653.2:c.1295T>G	NM_201653.3:c.1295T>G	XM_005270471.1:c.-4385T>G	XM_005270472.1:c.-4385T>G	XM_005270473.1:c.-4385T>G
BT-20	chr1	111891192	C	A	C1orf88, C1orf88	p.H72N, p.H105N	167	252	55	85	25.0447	NM_181643.4:c.313C>A	XM_005270471.1:c.469C>A	XM_005270472.1:c.463C>A	XM_005270473.1:c.370C>A	XM_005270474.1:c.214C>A
BT-20	chr1	111957097	C	G	OVGP1, OVGP1, OVGP1	p.E638Q, p.E676Q, p.E324Q	75	73	181	179	70.8661	NM_002557.3:c.2026G>C	XM_005270905.1:c.1912G>C	XM_005270906.1:c.1450G>C
BT-20	chr1	111957311	G	C	OVGP1, OVGP1, OVGP1	p.H566Q, p.H604Q, p.H252Q	4	21	15	72	77.6786	NM_002557.3:c.1812C>G	XM_005270905.1:c.1698C>G	XM_005270906.1:c.1236C>G
BT-20	chr1	111957693	A	G	OVGP1, OVGP1, OVGP1	p.M439T, p.M477T, p.M125T	11	4	30	15	75	NM_002557.3:c.1430T>C	XM_005270905.1:c.1316T>C	XM_005270906.1:c.854T>C
BT-20	chr1	111992095	C	T	ATP5F1	p.P125S	56	33	164	119	76.0753	NM_024102.2:c.-304G>A	XM_005271190.1:c.-304G>A	XM_005271191.1:c.-304G>A	XR_246292.1:n.-180G>A	NM_001688.4:c.-69C>T	XM_005270929.1:c.373C>T
BT-20	chr1	112246056	G	T	RAP1A, RAP1A, RAP1A	p.Q94H, p.Q94H, p.Q94H	266	0	70	0	20.8333	NM_001010935.1:c.282G>T	NM_002884.2:c.282G>T	XM_005271092.1:c.282G>T	XR_246288.1:n.309G>T
BT-20	chr1	112308953	T	C	DDX20, DDX20, DDX20	p.I636T, p.I398T, p.I244T	225	214	61	60	21.6071	NM_007204.3:c.1907T>C	NM_007204.4:c.1907T>C
BT-20	chr1	112309123	C	A	DDX20, DDX20, DDX20	p.R693S, p.R455S, p.R301S	245	134	83	46	25.3937	NM_007204.3:c.2077C>A	NM_007204.4:c.2077C>A
BT-20	chr1	112309331	T	C	DDX20, DDX20, DDX20	p.I762T, p.I524T, p.I370T	370	402	125	134	25.1212	NM_007204.3:c.2285T>C	NM_007204.4:c.2285T>C
BT-20	chr1	113098601	G	T	ST7L, ST7L, ST7L, ST7L, ST7L, ST7L, ST7L, ST7L, ST7L	p.H246N, p.H429N, p.H412N, p.H412N, p.H364N, p.H223N, p.H364N, p.H429N, p.H429N	87	0	30	0	25.641	NM_017744.4:c.1285C>A	NM_138727.2:c.1234C>A	NM_138727.3:c.1234C>A	NM_138728.2:c.1285C>A	NM_138729.2:c.1285C>A	NM_138729.3:c.1285C>A	XM_005270961.1:c.1285C>A	XM_005270962.1:c.1090C>A	XM_005270963.1:c.919C>A	XM_005270964.1:c.919C>A	XM_005270965.1:c.880C>A	XM_005270966.1:c.1246-5286C>A	XM_005270967.1:c.1195-5286C>A	XM_005270968.1:c.736C>A	XM_005270969.1:c.667C>A	XR_246280.1:n.1299C>A
BT-20	chr1	113255389	C	T	PPM1J, PPM1J	p.V30I, p.V236I	0	0	128	151	100	NM_005167.5:c.706G>A	XM_005270795.1:c.706G>A	XM_005270796.1:c.589G>A	XM_005270797.1:c.205G>A	XM_005270798.1:c.88G>A
BT-20	chr1	113255456	C	A	PPM1J	p.L213F	52	5	323	44	86.5566	NM_005167.5:c.639G>T	XM_005270795.1:c.639G>T	XM_005270796.1:c.553-31G>T	XM_005270797.1:c.138G>T	XM_005270798.1:c.52-31G>T
BT-20	chr1	114354505	G	T	RSBN1	p.T177K	108	3	42	0	27.451	NM_001193431.1:c.*3022C>A	NM_012411.4:c.*3022C>A	NM_015967.4:c.*3022C>A	NM_015967.5:c.*3022C>A	XM_005270738.1:c.*3022C>A	XR_246398.1:n.-472G>T	NM_018364.3:c.530C>A
BT-20	chr1	114372613	G	T	PTPN22, PTPN22, PTPN22, PTPN22, PTPN22, PTPN22, PTPN22	p.P670T, p.P571T, p.P674T, p.P698T, p.P698T, p.P454T, p.P643T	187	69	72	0	21.9512	NM_001193431.1:c.2008C>A	NM_012411.3:c.*3097C>A	NM_012411.4:c.1927C>A	NM_015967.4:c.2092C>A	NM_015967.5:c.2092C>A	XM_005270738.1:c.2020C>A
BT-20	chr1	114377568	A	G	PTPN22, PTPN22, PTPN22, PTPN22, PTPN22, PTPN22, PTPN22, PTPN22	p.W620R, p.W620R, p.W493R, p.W596R, p.W620R, p.W620R, p.W376R, p.W565R	0	0	130	241	100	NM_001193431.1:c.1858T>C	NM_012411.3:c.1858T>C	NM_012411.4:c.1693T>C	NM_015967.4:c.1858T>C	NM_015967.5:c.1858T>C	XM_005270738.1:c.1786T>C
BT-20	chr1	114424601	C	T	BCL2L15	p.D90N	0	0	575	1008	100	NM_001010922.2:c.268G>A	XM_005270877.1:c.268G>A	XR_110491.1:n.247-15889C>T	NR_037864.1:n.247-15889C>T
BT-20	chr1	114438951	A	G	AP4B1, AP4B1, AP4B1, AP4B1, AP4B1, AP4B1	p.L381S, p.L480S, p.L7S, p.L274S, p.L312S, p.L480S	97	103	669	623	86.5952	NM_001253852.1:c.1439T>C	NM_001253853.1:c.1142T>C	NM_006594.2:c.1439T>C	NM_006594.3:c.1439T>C	XM_005270381.1:c.1199-291T>C	XM_005270382.1:c.*1698T>C	XR_246227.1:n.1485-291T>C	XR_246228.1:n.*2436T>C	XM_002342103.1:c.-3586A>G	XR_110491.1:n.247-1539A>G	NR_037864.1:n.247-1539A>G
BT-20	chr1	114680310	G	A	SYT6, SYT6, SYT6	p.T293I, p.T208I, p.T208I	3	2	1118	1113	99.7764	NM_001270805.1:c.623C>T	NM_205848.2:c.623C>T	NM_205848.3:c.623C>T	XM_005270496.1:c.623C>T
BT-20	chr1	114948281	A	G	TRIM33, TRIM33, TRIM33, TRIM33, TRIM33	p.I472T, p.I35T, p.I840T, p.I840T, p.I454T	0	0	1012	828	100	NM_015906.3:c.2519T>C	NM_033020.2:c.2519T>C	XM_005270936.1:c.2591T>C	XM_005270937.1:c.2591T>C	XR_246401.1:n.17+2233A>G
BT-20	chr1	115168019	G	T	DENND2C, DENND2C	p.S196Y, p.S196Y	230	225	129	0	22.089	NM_001256404.1:c.587C>A	NM_198459.3:c.587C>A	XM_005270547.1:c.587C>A
BT-20	chr1	115168097	T	C	DENND2C, DENND2C	p.D170G, p.D170G	81	99	498	662	86.5672	NM_001256404.1:c.509A>G	NM_198459.3:c.509A>G	XM_005270547.1:c.509A>G
BT-20	chr1	115576023	A	G	TSHB	p.T14A	0	0	305	134	100	NM_000549.3:c.40A>G	NM_000549.4:c.40A>G	NM_001277991.1:c.-544A>G
BT-20	chr1	115829313	G	A	NGF, NGF	p.A35V, p.A35V	100	72	460	509	84.9255	NM_002506.2:c.104C>T
BT-20	chr1	116927468	T	C	ATP1A1	p.C63R	8	27	45	134	83.6449	NM_000701.6:c.183+4T>C	NM_000701.7:c.183+4T>C	NM_001001586.1:c.183+4T>C	NM_001160233.1:c.183+4T>C	NM_001160234.1:c.90+4T>C	XM_005270890.1:c.90+4T>C	XR_246268.1:n.709+4T>C
BT-20	chr1	117122285	G	C	IGSF3, IGSF3	p.D1041E, p.D1021E	213	305	15	211	30.3763	NM_001007237.1:c.3063C>G	NM_001007237.2:c.3063C>G	NM_001542.2:c.3123C>G	NM_001542.3:c.3123C>G	XM_005270793.1:c.3123C>G	XM_005270794.1:c.3078C>G
BT-20	chr1	117122288	G	C	IGSF3, IGSF3	p.D1040E, p.D1020E	29	73	290	498	88.5393	NM_001007237.1:c.3060C>G	NM_001007237.2:c.3060C>G	NM_001542.2:c.3120C>G	NM_001542.3:c.3120C>G	XM_005270793.1:c.3120C>G	XM_005270794.1:c.3075C>G
BT-20	chr1	117487711	T	A	PTGFRN	p.S277T	0	0	1189	888	100	NM_020440.2:c.829T>A
BT-20	chr1	117554421	A	G	CD101, CD101, CD101, CD101	p.N225S, p.N225S, p.N225S, p.N163S	116	85	660	580	86.0514	NM_001256106.1:c.674A>G	NM_001256106.2:c.674A>G	NM_001256109.1:c.674A>G	NM_001256109.2:c.674A>G	NM_001256111.1:c.488A>G	NM_001256111.2:c.488A>G	NM_004258.3:c.674A>G	NM_004258.4:c.674A>G	NM_004258.5:c.674A>G
BT-20	chr1	117617705	A	G	TTF2, TTF2	p.K167E, p.K167E	47	47	304	291	86.357	NM_003594.3:c.499A>G	XM_005271277.1:c.499A>G
BT-20	chr1	118657952	C	T	SPAG17	p.R143Q	78	114	529	652	86.016	NM_206996.2:c.428G>A
BT-20	chr1	119427467	A	C	TBX15, TBX15	p.M284R, p.M460R	152	194	462	607	75.5477	NM_152380.2:c.1379T>G	XM_005271161.1:c.1796T>G	XM_005271162.1:c.1697T>G
BT-20	chr1	120379932	G	T	NBPF7	p.Q297K	61	192	0	296	53.9162	NM_001047980.1:c.889C>A	NM_001047980.2:c.889C>A
BT-20	chr1	120381846	A	G	NBPF7	p.S267P	407	626	129	208	24.5985	NM_001047980.1:c.799T>C	NM_001047980.2:c.799T>C
BT-20	chr1	120436744	G	T	ADAM30	p.T739N	159	113	88	0	24.4444	NM_021794.2:c.2216C>A	NM_021794.3:c.2216C>A
BT-20	chr1	144865850	G	T	PDE4DIP, PDE4DIP, PDE4DIP, PDE4DIP, PDE4DIP	p.D917E, p.D97E, p.D1910E, p.D1804E, p.D1910E	0	111	0	335	75.1121	NM_001198832.1:c.5412C>A	NM_001198832.2:c.5412C>A	NM_001198834.1:c.5730C>A	NM_001198834.2:c.5730C>A	NM_001198834.3:c.5730C>A	NM_014644.4:c.5730C>A	NM_014644.5:c.5730C>A	XM_005272981.1:c.6219C>A	XM_005272982.1:c.6138C>A	XM_005272983.1:c.5676C>A	XM_005272984.1:c.5511C>A	XR_246991.1:n.6659C>A	XR_246992.1:n.6656C>A	XR_246993.1:n.6331C>A	XR_246994.1:n.6473C>A	XR_246995.1:n.6659C>A	XR_246996.1:n.6170C>A	XR_246997.1:n.6329C>A	XR_246998.1:n.5758C>A	XR_246999.1:n.5980C>A	XR_247000.1:n.5312C>A	XR_247001.1:n.3130C>A
BT-20	chr1	144866643	G	A	PDE4DIP, PDE4DIP, PDE4DIP, PDE4DIP, PDE4DIP	p.R874C, p.R54C, p.R1867C, p.R1761C, p.R1867C	148	409	401	874	69.5961	NM_001198832.1:c.5281C>T	NM_001198832.2:c.5281C>T	NM_001198834.1:c.5599C>T	NM_001198834.2:c.5599C>T	NM_001198834.3:c.5599C>T	NM_014644.4:c.5599C>T	NM_014644.5:c.5599C>T	XM_005272981.1:c.6088C>T	XM_005272982.1:c.6007C>T	XM_005272983.1:c.5545C>T	XM_005272984.1:c.5380C>T	XR_246991.1:n.6528C>T	XR_246992.1:n.6525C>T	XR_246993.1:n.6200C>T	XR_246994.1:n.6342C>T	XR_246995.1:n.6528C>T	XR_246996.1:n.6039C>T	XR_246997.1:n.6198C>T	XR_246998.1:n.5627C>T	XR_246999.1:n.5849C>T	XR_247000.1:n.5181C>T	XR_247001.1:n.2999C>T
BT-20	chr1	144871782	A	G	PDE4DIP, PDE4DIP, PDE4DIP	p.L734P, p.L1727P, p.L1727P	125	232	550	841	79.5767	NM_001198832.1:c.4948+2095T>C	NM_001198832.2:c.4948+2095T>C	NM_001198834.1:c.5180T>C	NM_001198834.2:c.5180T>C	NM_001198834.3:c.5180T>C	NM_014644.4:c.5180T>C	NM_014644.5:c.5180T>C	XM_005272981.1:c.5669T>C	XM_005272982.1:c.5588T>C	XM_005272983.1:c.5126T>C	XM_005272984.1:c.4961T>C	XR_246991.1:n.6109T>C	XR_246992.1:n.6106T>C	XR_246993.1:n.5781T>C	XR_246994.1:n.6009+2095T>C	XR_246995.1:n.6109T>C	XR_246996.1:n.5620T>C	XR_246997.1:n.5779T>C	XR_246998.1:n.5208T>C	XR_246999.1:n.5430T>C	XR_247000.1:n.4762T>C	XR_247001.1:n.2580T>C
BT-20	chr1	144874815	T	C	PDE4DIP, PDE4DIP, PDE4DIP, PDE4DIP	p.H605R, p.H1598R, p.H1554R, p.H1598R	10	97	58	219	72.1354	NM_001198832.1:c.4661A>G	NM_001198832.2:c.4661A>G	NM_001198834.1:c.4793A>G	NM_001198834.2:c.4793A>G	NM_001198834.3:c.4793A>G	NM_014644.4:c.4793A>G	NM_014644.5:c.4793A>G	XM_005272981.1:c.5282A>G	XM_005272982.1:c.5201A>G	XM_005272983.1:c.4790A>G	XM_005272984.1:c.4625A>G	XR_246991.1:n.5722A>G	XR_246992.1:n.5719A>G	XR_246993.1:n.5394A>G	XR_246994.1:n.5722A>G	XR_246995.1:n.5722A>G	XR_246996.1:n.5233A>G	XR_246997.1:n.5392A>G	XR_246998.1:n.4821A>G	XR_246999.1:n.5043A>G	XR_247000.1:n.4375A>G	XR_247001.1:n.2193A>G
BT-20	chr1	144882823	C	T	PDE4DIP, PDE4DIP, PDE4DIP, PDE4DIP	p.A73T, p.A1066T, p.A1132T, p.A1066T	342	455	902	1182	72.336	NM_001198832.1:c.3394G>A	NM_001198832.2:c.3394G>A	NM_001198834.1:c.3196G>A	NM_001198834.2:c.3196G>A	NM_001198834.3:c.3196G>A	NM_014644.4:c.3196G>A	NM_014644.5:c.3196G>A	XM_005272981.1:c.3685G>A	XM_005272982.1:c.3607G>A	XM_005272983.1:c.3196G>A	XM_005272984.1:c.3031G>A	XR_246991.1:n.4125G>A	XR_246992.1:n.4125G>A	XR_246993.1:n.3797G>A	XR_246994.1:n.4125G>A	XR_246995.1:n.4125G>A	XR_246996.1:n.3636G>A	XR_246997.1:n.4125G>A	XR_246998.1:n.3224G>A	XR_246999.1:n.3446G>A	XR_247000.1:n.2778G>A	XR_247001.1:n.596G>A
BT-20	chr1	144886197	A	T	PDE4DIP, PDE4DIP, PDE4DIP, PDE4DIP	p.F20I, p.F1013I, p.F1079I, p.F1013I	129	1	331	7	72.2222	NM_001002811.1:c.*6017T>A	NM_001002811.2:c.*6017T>A	NM_001002812.1:c.*6017T>A	NM_001002812.2:c.*6017T>A	NM_001198832.1:c.3235T>A	NM_001198832.2:c.3235T>A	NM_001198834.1:c.3037T>A	NM_001198834.2:c.3037T>A	NM_001198834.3:c.3037T>A	NM_014644.4:c.3037T>A	NM_014644.5:c.3037T>A	XM_005272981.1:c.3526T>A	XM_005272982.1:c.3448T>A	XM_005272983.1:c.3037T>A	XM_005272984.1:c.2869T>A	XR_246991.1:n.3966T>A	XR_246992.1:n.3966T>A	XR_246993.1:n.3638T>A	XR_246994.1:n.3966T>A	XR_246995.1:n.3966T>A	XR_246996.1:n.3477T>A	XR_246997.1:n.3966T>A	XR_246998.1:n.3065T>A	XR_246999.1:n.3287T>A	XR_247000.1:n.2619T>A	XR_247001.1:n.437T>A
BT-20	chr1	144912153	A	G	PDE4DIP, PDE4DIP, PDE4DIP, PDE4DIP, PDE4DIP, PDE4DIP, PDE4DIP	p.C708R, p.C871R, p.C708R, p.C774R, p.C237R, p.C708R, p.C708R	99	51	376	233	80.2372	NM_001002811.1:c.2611T>C	NM_001002811.2:c.2611T>C	NM_001002812.1:c.2122T>C	NM_001002812.2:c.2122T>C	NM_001198832.1:c.2320T>C	NM_001198832.2:c.2320T>C	NM_001198834.1:c.2122T>C	NM_001198834.2:c.2122T>C	NM_001198834.3:c.2122T>C	NM_014644.4:c.2122T>C	NM_014644.5:c.2122T>C	XM_005272981.1:c.2611T>C	XM_005272982.1:c.2533T>C	XM_005272983.1:c.2122T>C	XM_005272984.1:c.2122T>C	XR_246991.1:n.3051T>C	XR_246992.1:n.3051T>C	XR_246993.1:n.2723T>C	XR_246994.1:n.3051T>C	XR_246995.1:n.3051T>C	XR_246996.1:n.2562T>C	XR_246997.1:n.3051T>C	XR_246998.1:n.2150T>C	XR_246999.1:n.2372T>C	XR_247000.1:n.1704T>C
BT-20	chr1	144912233	C	T	PDE4DIP, PDE4DIP, PDE4DIP, PDE4DIP, PDE4DIP, PDE4DIP, PDE4DIP	p.R681H, p.R844H, p.R681H, p.R747H, p.R210H, p.R681H, p.R681H	122	220	268	669	73.2604	NM_001002811.1:c.2531G>A	NM_001002811.2:c.2531G>A	NM_001002812.1:c.2042G>A	NM_001002812.2:c.2042G>A	NM_001198832.1:c.2240G>A	NM_001198832.2:c.2240G>A	NM_001198834.1:c.2042G>A	NM_001198834.2:c.2042G>A	NM_001198834.3:c.2042G>A	NM_014644.4:c.2042G>A	NM_014644.5:c.2042G>A	XM_005272981.1:c.2531G>A	XM_005272982.1:c.2453G>A	XM_005272983.1:c.2042G>A	XM_005272984.1:c.2042G>A	XR_246991.1:n.2971G>A	XR_246992.1:n.2971G>A	XR_246993.1:n.2643G>A	XR_246994.1:n.2971G>A	XR_246995.1:n.2971G>A	XR_246996.1:n.2482G>A	XR_246997.1:n.2971G>A	XR_246998.1:n.2070G>A	XR_246999.1:n.2292G>A	XR_247000.1:n.1624G>A
BT-20	chr1	144915561	G	A	PDE4DIP, PDE4DIP, PDE4DIP, PDE4DIP, PDE4DIP, PDE4DIP, PDE4DIP	p.R622X, p.R785X, p.R622X, p.R688X, p.R151X, p.R622X, p.R622X	217	170	189	61	39.2465	NM_001002811.1:c.2353C>T	NM_001002811.2:c.2353C>T	NM_001002812.1:c.1864C>T	NM_001002812.2:c.1864C>T	NM_001198832.1:c.2062C>T	NM_001198832.2:c.2062C>T	NM_001198834.1:c.1864C>T	NM_001198834.2:c.1864C>T	NM_001198834.3:c.1864C>T	NM_014644.4:c.1864C>T	NM_014644.5:c.1864C>T	XM_005272981.1:c.2353C>T	XM_005272982.1:c.2275C>T	XM_005272983.1:c.1864C>T	XM_005272984.1:c.1864C>T	XR_246991.1:n.2793C>T	XR_246992.1:n.2793C>T	XR_246993.1:n.2465C>T	XR_246994.1:n.2793C>T	XR_246995.1:n.2793C>T	XR_246996.1:n.2304C>T	XR_246997.1:n.2793C>T	XR_246998.1:n.1892C>T	XR_246999.1:n.2114C>T	XR_247000.1:n.1446C>T
BT-20	chr1	144922583	G	A	PDE4DIP, PDE4DIP, PDE4DIP, PDE4DIP, PDE4DIP, PDE4DIP	p.S275L, p.S438L, p.S275L, p.S341L, p.S275L, p.S275L	63	127	176	331	72.7403	NM_001002811.1:c.1313C>T	NM_001002811.2:c.1313C>T	NM_001002812.1:c.824C>T	NM_001002812.2:c.824C>T	NM_001198832.1:c.1022C>T	NM_001198832.2:c.1022C>T	NM_001198834.1:c.824C>T	NM_001198834.2:c.824C>T	NM_001198834.3:c.824C>T	NM_014644.4:c.824C>T	NM_014644.5:c.824C>T	XM_005272981.1:c.1313C>T	XM_005272982.1:c.1235C>T	XM_005272983.1:c.824C>T	XM_005272984.1:c.824C>T	XR_246991.1:n.1753C>T	XR_246992.1:n.1753C>T	XR_246993.1:n.1425C>T	XR_246994.1:n.1753C>T	XR_246995.1:n.1753C>T	XR_246996.1:n.1264C>T	XR_246997.1:n.1753C>T	XR_246998.1:n.852C>T	XR_246999.1:n.1074C>T	XR_247000.1:n.406C>T
BT-20	chr1	144930940	T	C	PDE4DIP	p.K257E	272	192	750	292	69.1899	NM_001002811.1:c.769A>G	NM_001002811.2:c.769A>G	NM_001002812.1:c.637-7119A>G	NM_001002812.2:c.637-7119A>G	NM_001198832.1:c.835-7119A>G	NM_001198832.2:c.835-7119A>G	NM_001198834.1:c.637-7119A>G	NM_001198834.2:c.637-7119A>G	NM_001198834.3:c.637-7119A>G	NM_014644.4:c.637-7119A>G	NM_014644.5:c.637-7119A>G	XM_005272981.1:c.769A>G	XM_005272982.1:c.1048-7119A>G	XM_005272983.1:c.637-7119A>G	XM_005272984.1:c.637-7119A>G	XR_246991.1:n.1209A>G	XR_246992.1:n.1209A>G	XR_246993.1:n.1238-7119A>G	XR_246994.1:n.1209A>G	XR_246995.1:n.1209A>G	XR_246996.1:n.1077-7119A>G	XR_246997.1:n.1209A>G	XR_246998.1:n.665-7119A>G	XR_246999.1:n.887-7119A>G	XR_247000.1:n.218+1395A>G
BT-20	chr1	144931087	T	C	PDE4DIP	p.T208A	336	227	615	446	65.3325	NM_001002811.1:c.622A>G	NM_001002811.2:c.622A>G	NM_001002812.1:c.637-7266A>G	NM_001002812.2:c.637-7266A>G	NM_001198832.1:c.835-7266A>G	NM_001198832.2:c.835-7266A>G	NM_001198834.1:c.637-7266A>G	NM_001198834.2:c.637-7266A>G	NM_001198834.3:c.637-7266A>G	NM_014644.4:c.637-7266A>G	NM_014644.5:c.637-7266A>G	XM_005272981.1:c.622A>G	XM_005272982.1:c.1048-7266A>G	XM_005272983.1:c.637-7266A>G	XM_005272984.1:c.637-7266A>G	XR_246991.1:n.1062A>G	XR_246992.1:n.1062A>G	XR_246993.1:n.1238-7266A>G	XR_246994.1:n.1062A>G	XR_246995.1:n.1062A>G	XR_246996.1:n.1077-7266A>G	XR_246997.1:n.1062A>G	XR_246998.1:n.665-7266A>G	XR_246999.1:n.887-7266A>G	XR_247000.1:n.218+1248A>G
BT-20	chr1	144931330	C	T	PDE4DIP	p.A127T	210	9	636	14	74.7986	NM_001002811.1:c.379G>A	NM_001002811.2:c.379G>A	NM_001002812.1:c.637-7509G>A	NM_001002812.2:c.637-7509G>A	NM_001198832.1:c.835-7509G>A	NM_001198832.2:c.835-7509G>A	NM_001198834.1:c.637-7509G>A	NM_001198834.2:c.637-7509G>A	NM_001198834.3:c.637-7509G>A	NM_014644.4:c.637-7509G>A	NM_014644.5:c.637-7509G>A	XM_005272981.1:c.379G>A	XM_005272982.1:c.1048-7509G>A	XM_005272983.1:c.637-7509G>A	XM_005272984.1:c.637-7509G>A	XR_246991.1:n.819G>A	XR_246992.1:n.819G>A	XR_246993.1:n.1238-7509G>A	XR_246994.1:n.819G>A	XR_246995.1:n.819G>A	XR_246996.1:n.1077-7509G>A	XR_246997.1:n.819G>A	XR_246998.1:n.665-7509G>A	XR_246999.1:n.887-7509G>A	XR_247000.1:n.218+1005G>A
BT-20	chr1	144931392	G	A	PDE4DIP	p.A106V	292	210	816	550	73.1263	NM_001002811.1:c.317C>T	NM_001002811.2:c.317C>T	NM_001002812.1:c.637-7571C>T	NM_001002812.2:c.637-7571C>T	NM_001198832.1:c.835-7571C>T	NM_001198832.2:c.835-7571C>T	NM_001198834.1:c.637-7571C>T	NM_001198834.2:c.637-7571C>T	NM_001198834.3:c.637-7571C>T	NM_014644.4:c.637-7571C>T	NM_014644.5:c.637-7571C>T	XM_005272981.1:c.317C>T	XM_005272982.1:c.1048-7571C>T	XM_005272983.1:c.637-7571C>T	XM_005272984.1:c.637-7571C>T	XR_246991.1:n.757C>T	XR_246992.1:n.757C>T	XR_246993.1:n.1238-7571C>T	XR_246994.1:n.757C>T	XR_246995.1:n.757C>T	XR_246996.1:n.1077-7571C>T	XR_246997.1:n.757C>T	XR_246998.1:n.665-7571C>T	XR_246999.1:n.887-7571C>T	XR_247000.1:n.218+943C>T
BT-20	chr1	144931461	A	T	PDE4DIP	p.L83Q	173	161	419	399	71.0069	NM_001002811.1:c.248T>A	NM_001002811.2:c.248T>A	NM_001002812.1:c.637-7640T>A	NM_001002812.2:c.637-7640T>A	NM_001198832.1:c.835-7640T>A	NM_001198832.2:c.835-7640T>A	NM_001198834.1:c.637-7640T>A	NM_001198834.2:c.637-7640T>A	NM_001198834.3:c.637-7640T>A	NM_014644.4:c.637-7640T>A	NM_014644.5:c.637-7640T>A	XM_005272981.1:c.248T>A	XM_005272982.1:c.1048-7640T>A	XM_005272983.1:c.637-7640T>A	XM_005272984.1:c.637-7640T>A	XR_246991.1:n.688T>A	XR_246992.1:n.688T>A	XR_246993.1:n.1238-7640T>A	XR_246994.1:n.688T>A	XR_246995.1:n.688T>A	XR_246996.1:n.1077-7640T>A	XR_246997.1:n.688T>A	XR_246998.1:n.665-7640T>A	XR_246999.1:n.887-7640T>A	XR_247000.1:n.218+874T>A
BT-20	chr1	144994658	C	A	PDE4DIP, PDE4DIP, PDE4DIP, PDE4DIP, PDE4DIP, PDE4DIP, PDE4DIP, PDE4DIP, PDE4DIP, PDE4DIP, PDE4DIP, PDE4DIP	p.R28L, p.R28L, p.R25L, p.R25L, p.R91L, p.R25L, p.R91L, p.R162L, p.R25L, p.R25L, p.R162L, p.R25L	281	234	722	648	72.679	NM_001002810.2:c.74G>T	NM_001002810.3:c.74G>T	NM_001002812.1:c.74G>T	NM_001002812.2:c.74G>T	NM_001195260.1:c.-23G>T	NM_001195261.1:c.83G>T	NM_001198832.1:c.272G>T	NM_001198832.2:c.272G>T	NM_001198834.1:c.74G>T	NM_001198834.2:c.74G>T	NM_001198834.3:c.74G>T	NM_014644.4:c.74G>T	NM_014644.5:c.74G>T	NM_022359.4:c.485G>T	NM_022359.5:c.485G>T	XM_005272982.1:c.485G>T	XM_005272983.1:c.74G>T	XM_005272984.1:c.74G>T	XR_246993.1:n.675G>T	XR_246996.1:n.514G>T	XR_246998.1:n.102G>T	XR_246999.1:n.324G>T
BT-20	chr1	145075775	G	A	PDE4DIP, PDE4DIP	p.P30S, p.P30S	221	51	79	9	24.4444	NM_022359.4:c.88C>T	NM_022359.5:c.88C>T	XM_005272982.1:c.88C>T	XR_246993.1:n.278C>T
BT-20	chr1	145109583	C	A	SEC22B	p.T81K	258	117	451	156	61.8126	NM_004892.4:c.245C>A	XR_159107.1:n.381C>A	XR_159107.2:n.404C>A
BT-20	chr1	145112414	T	C	SEC22B	p.C129R	916	645	863	586	48.1395	NM_004892.4:c.388T>C	XR_159107.1:n.524T>C	XR_159107.2:n.547T>C
BT-20	chr1	145115810	A	G	SEC22B	p.H189R	282	198	467	351	63.02	NM_004892.4:c.569A>G	XR_159107.1:n.705A>G	XR_159107.2:n.728A>G
BT-20	chr1	145456670	G	T	POLR3GL	p.D208E	41	11	14	0	21.2121	NM_032305.1:c.624C>A	XM_005272976.1:c.624C>A
BT-20	chr1	145562293	G	C	ANKRD35, ANKRD35	p.E504Q, p.E661Q	1	0	274	199	99.789	NM_001280799.1:c.1711G>C	NM_144698.3:c.1981G>C	NM_144698.4:c.1981G>C
BT-20	chr1	146767149	G	T	CHD1L, CHD1L, CHD1L, CHD1L, CHD1L, CHD1L	p.A772S, p.A604S, p.A604S, p.A885S, p.A681S, p.A791S	59	82	119	181	68.0272	NM_001256336.1:c.2353G>T	NM_001256337.1:c.1810G>T	NM_001256338.1:c.2041G>T	NM_004284.3:c.2653G>T	NM_004284.4:c.2653G>T	NM_024568.2:c.2314G>T	NR_046070.1:n.2531G>T
BT-20	chr1	147091972	C	T	BCL9, BCL9	p.P597S, p.P671S	39	106	68	179	63.0102	NM_004326.2:c.2011C>T	NM_004326.3:c.2011C>T	XM_005272971.1:c.2011C>T	XM_005272972.1:c.2011C>T	XM_005272973.1:c.1789C>T
BT-20	chr1	147121977	C	T	ACP6	p.V316M	0	0	227	185	100	NM_016361.3:c.946G>A	NM_016361.4:c.946G>A	XM_005272963.1:c.*2438G>A
BT-20	chr1	147381379	G	T	GJA8, GJA8	p.V433L, p.V433L	87	0	33	0	27.5	NM_005267.3:c.1297G>T	NM_005267.4:c.1297G>T
BT-20	chr1	149882386	G	T	SV2A, SV2A	p.P316H, p.P316H	48	35	21	0	20.1923	NM_001278719.1:c.-3944C>A	NM_014849.3:c.947C>A	NM_014849.4:c.947C>A	XR_108346.1:n.22-7477G>T
BT-20	chr1	149906413	T	C	MTMR11, MTMR11, MTMR11, MTMR11	p.M87V, p.M159V, p.M131V, p.M1V	83	94	170	189	66.9776	XM_005244826.1:c.-6504A>G	NM_001145862.1:c.475A>G	NM_181873.2:c.259A>G	NM_181873.3:c.259A>G
BT-20	chr1	150429917	G	T	RPRD2, RPRD2, RPRD2	p.G342X, p.G316X, p.G316X	60	0	16	0	21.0526	NM_015203.3:c.1024G>T	XM_005245031.1:c.946G>T	XM_005245032.1:c.946G>T	XM_005245033.1:c.1024G>T
BT-20	chr1	150470061	C	T	TARS2, TARS2, TARS2	p.T229M, p.T359M, p.T277M	25	193	17	114	37.5358	NM_001271895.1:c.830C>T	NM_001271896.1:c.686C>T	NM_025150.3:c.1076C>T	NM_025150.4:c.1076C>T	NR_073513.1:n.562C>T	NR_073514.1:n.1038C>T
BT-20	chr1	150484987	G	A	ECM1, ECM1, ECM1, ECM1	p.G415S, p.G442S, p.G175S, p.G290S	20	108	11	66	37.561	NR_051960.1:n.-3246G>A	NM_001271895.1:c.*5447G>A	NM_001271896.1:c.*5447G>A	NM_025150.4:c.*5447G>A	NR_073513.1:n.*4902G>A	NR_073514.1:n.*4902G>A	NM_001202858.1:c.1324G>A	NM_004425.3:c.1243G>A	NM_022664.2:c.868G>A
BT-20	chr1	150526044	G	C	ADAMTSL4, ADAMTSL4, ADAMTSL4, ADAMTSL4	p.A193P, p.A193P, p.A193P, p.A193P	0	0	331	283	100	XM_003846220.1:c.*2508G>C	NR_036211.1:n.*1554G>C	NM_019032.4:c.577G>C	NM_025008.3:c.577G>C	XM_005245269.1:c.577G>C	XR_241087.1:n.865G>C	XM_002342133.1:c.*1261C>G	XR_241118.1:n.485+967C>G
BT-20	chr1	150975108	T	C	FAM63A	p.K44E	0	0	184	318	100	NM_001040217.1:c.-132-309A>G	NM_001040217.2:c.-132-309A>G	NM_001163258.1:c.130A>G	NM_001163259.1:c.-68-232A>G	NM_001163260.1:c.-120-321A>G	NM_018379.3:c.-15A>G	NM_018379.4:c.-15A>G	XM_005245320.1:c.79A>G	XM_005245321.1:c.-15A>G	XM_005245322.1:c.-15A>G	XM_005245323.1:c.-15A>G	XM_005245324.1:c.-68-232A>G	XM_005245325.1:c.-132-309A>G	XM_005245326.1:c.-120-321A>G	XM_005245327.1:c.-45-850A>G	XM_005245328.1:c.-45-850A>G
BT-20	chr1	151108137	T	G	SEMA6C, SEMA6C, SEMA6C	p.T415P, p.T455P, p.T455P	0	0	299	130	100	NM_001178061.1:c.1363A>C	NM_001178062.1:c.1243A>C	NM_030913.3:c.1363A>C	NM_030913.4:c.1363A>C	XM_005244837.1:c.568A>C	XM_005244833.1:c.1363A>C	XM_005244834.1:c.1363A>C	XM_005244835.1:c.1363A>C	XM_005244836.1:c.1363A>C	XM_005244838.1:c.1363A>C	XM_005244839.1:c.1117+776A>C
BT-20	chr1	151149400	G	T	VPS72	p.A272E	21	40	19	0	23.75	NM_013353.2:c.-1043C>A	XM_005245104.1:c.-1043C>A	XM_005245105.1:c.-1043C>A	NM_001271087.1:c.848C>A	NM_001271088.1:c.573-27C>A	NM_005997.1:c.815C>A	NM_005997.2:c.815C>A
BT-20	chr1	151342263	C	T	SELENBP1	p.R38H	1	0	117	372	99.7959	NM_001258288.1:c.5-18G>A	NM_001258289.1:c.113G>A	NM_003944.2:c.5-18G>A	NM_003944.3:c.5-18G>A	XM_005245576.1:c.-2885G>A
BT-20	chr1	151502966	C	G	CGN	p.A772G	1	4	458	652	99.5516	NM_020770.2:c.2315C>G	XM_005245365.1:c.2315C>G
BT-20	chr1	151512895	A	G	TUFT1, TUFT1	p.Q18R, p.Q18R	0	0	134	91	100	NM_001126337.1:c.53A>G	NM_020127.2:c.53A>G	NM_020770.2:c.*3073A>G	XM_005245365.1:c.*3073A>G
BT-20	chr1	151681728	G	T	CELF3, CELF3, CELF3, CELF3, CELF3, CELF3, CELF3	p.T48N, p.T125N, p.T78N, p.T125N, p.T125N, p.T124N, p.T125N	32	0	19	0	37.2549	NM_007185.3:c.374C>A	NM_001172648.1:c.233C>A	NM_001172649.1:c.374C>A	NM_007185.4:c.374C>A	XM_005244858.1:c.371C>A	XM_005244859.1:c.374C>A	XM_005244860.1:c.374C>A	XR_241121.1:n.-1959G>T
BT-20	chr1	151751274	C	G	TDRKH, TDRKH, TDRKH, TDRKH, TDRKH, TDRKH, TDRKH	p.G257A, p.G257A, p.G212A, p.G257A, p.G253A, p.G33A, p.G33A	0	0	227	315	100	NM_001083963.1:c.770G>C	NM_001083964.1:c.635G>C	NM_001083965.1:c.770G>C	NM_006862.3:c.770G>C	XM_005244853.1:c.770G>C	XM_005244854.1:c.770G>C	XM_005244855.1:c.758G>C	XM_005244856.1:c.98G>C
BT-20	chr1	151820298	G	C	THEM5	p.L206V	0	0	196	213	100	NM_182578.2:c.616C>G	NM_182578.3:c.616C>G	XM_005245095.1:c.616C>G	NR_024237.1:n.*3657G>C	XR_241056.1:n.125-2411G>C
BT-20	chr1	151820324	T	C	THEM5	p.D197G	0	0	119	225	100	NM_182578.2:c.590A>G	NM_182578.3:c.590A>G	XM_005245095.1:c.590A>G	NR_024237.1:n.*3683T>C	XR_241056.1:n.125-2385T>C
BT-20	chr1	152083325	A	T	TCHH, TCHH	p.L790M, p.L790M	0	0	42	0	100	NM_007113.2:c.2368T>A	NM_007113.3:c.2368T>A	XM_005245468.1:c.2368T>A
BT-20	chr1	152085505	A	C	TCHH, TCHH	p.L63R, p.L63R	0	0	146	68	100	NM_007113.2:c.188T>G	NM_007113.3:c.188T>G	XM_005245468.1:c.188T>G
BT-20	chr1	152191709	C	G	HRNR	p.S799T	0	0	93	184	100	XR_132478.1:n.*4936C>G	XR_241124.1:n.*4936C>G	NM_001009931.2:c.2396G>C	NM_001009931.1:c.2396G>C
BT-20	chr1	152192687	T	C	HRNR	p.E473G	0	0	194	222	100	NM_001009931.2:c.1418A>G	NM_001009931.1:c.1418A>G
BT-20	chr1	152192825	C	T	HRNR	p.G427D	0	0	0	87	100	NM_001009931.2:c.1280G>A	NM_001009931.1:c.1280G>A
BT-20	chr1	152192978	T	C	HRNR	p.Q376R	0	0	238	391	100	NM_001009931.2:c.1127A>G	NM_001009931.1:c.1127A>G
BT-20	chr1	152193851	C	T	HRNR	p.R85H	0	0	324	332	100	NM_001009931.2:c.254G>A	NM_001009931.1:c.254G>A
BT-20	chr1	152323100	G	T	FLG2	p.L2388M	124	77	61	0	23.2824	NM_001014342.2:c.7162C>A	XR_108352.1:n.151+9414G>T	NR_103778.1:n.1406+9414G>T	NR_103779.1:n.151+9414G>T	XR_108352.2:n.151+9414G>T
BT-20	chr1	152484129	G	A	LCE5A, LCE5A	p.C40Y, p.C40Y	0	0	94	194	100	NM_019060.2:c.-2922G>A	NM_178438.4:c.119G>A
BT-20	chr1	152732106	A	T	KPRP, KPRP	p.Q14H, p.Q14H	0	0	171	98	100	XM_002342135.1:c.237+1247T>A	NM_001025231.1:c.42A>T
BT-20	chr1	152749040	G	T	LCE1F	p.G65C	0	84	0	26	23.6364	NM_178354.1:c.193G>T	NM_178354.2:c.193G>T
BT-20	chr1	152957887	G	A	SPRR1A, SPRR1A, SPRR1A	p.V61I, p.V61I, p.V61I	86	0	55	3	40.2778	NM_001199828.1:c.181G>A	NM_005987.2:c.181G>A	NM_005987.3:c.181G>A
BT-20	chr1	152975941	C	G	SPRR3, SPRR3, SPRR3, SPRR3	p.L149V, p.L141V, p.L149V, p.L149V	0	0	318	312	100	NM_001097589.1:c.445C>G	NM_005416.2:c.445C>G
BT-20	chr1	153314153	C	A	PGLYRP4, PGLYRP4	p.G192V, p.G188V	0	0	181	148	100	NM_020393.2:c.575G>T	XR_241090.1:n.645G>T
BT-20	chr1	153320372	T	G	PGLYRP4, PGLYRP4	p.I13L, p.I13L	0	0	199	86	100	NM_020393.2:c.37A>C	XR_241090.1:n.119A>C
BT-20	chr1	153509890	T	C	S100A5	p.D54G	0	0	98	50	100	NM_002962.1:c.161A>G	XM_005245429.1:c.284A>G	XM_005245430.1:c.215A>G	NM_014624.3:c.-1487A>G	XR_108353.1:n.*2297T>C	XR_108353.2:n.*2298T>C
BT-20	chr1	153926078	T	C	CRTC2	p.M147V	0	0	298	174	100	NM_181715.1:c.439A>G	NM_181715.2:c.439A>G	XM_005244946.1:c.439A>G	XM_005244947.1:c.309A>G	XM_005244948.1:c.240A>G	XM_005244949.1:c.100A>G
BT-20	chr1	153941514	C	T	CREB3L4, CREB3L4, CREB3L4, CREB3L4, CREB3L4, CREB3L4	p.P75S, p.P95S, p.P75S, p.P95S, p.P95S, p.P95S	1	1	170	115	99.3031	NM_001271960.1:c.-1094G>A	NM_014437.3:c.-1792G>A	NM_014437.4:c.-1792G>A	NM_001255978.1:c.283C>T	NM_001255979.1:c.283C>T	NM_001255980.1:c.223C>T	NM_001255981.1:c.223C>T	NM_130898.2:c.283C>T	NM_130898.3:c.283C>T	NR_045658.1:n.505-296C>T
BT-20	chr1	153994647	C	T	NUP210L, NUP210L, NUP210L	p.V1491I, p.V1491I, p.V400I	1	0	81	69	99.3377	NM_001159484.1:c.4471G>A	NM_207308.2:c.4471G>A
BT-20	chr1	154426970	A	C	IL6R	p.D358A	1	1	415	433	99.7647	NM_000565.2:c.1073A>C	NM_000565.3:c.1073A>C	NM_181359.1:c.1066+4514A>C	NM_181359.2:c.1066+4514A>C	XM_005245138.1:c.1010A>C	XM_005245139.1:c.924+4514A>C	XM_005245140.1:c.931A>C
BT-20	chr1	154574820	T	C	ADAR, ADAR, ADAR	p.R100G, p.R100G, p.R100G	0	0	185	116	100	NM_001025107.1:c.-588A>G	NM_001025107.2:c.-588A>G	NM_001111.3:c.298A>G	NM_001111.4:c.298A>G	NM_001193495.1:c.-588A>G	NM_015840.2:c.298A>G	NM_015840.3:c.298A>G	NM_015841.2:c.298A>G	NM_015841.3:c.298A>G
BT-20	chr1	155026942	A	C	ADAM15, ADAM15, ADAM15, ADAM15, ADAM15, ADAM15, ADAM15, ADAM15, ADAM15, ADAM15	p.K191T, p.K191T, p.K208T, p.K191T, p.K191T, p.K191T, p.K191T, p.K191T, p.K201T, p.K175T	0	0	216	292	100	NM_001261464.1:c.602A>C	NM_001261465.1:c.572A>C	NM_001261466.1:c.524A>C	NM_003815.3:c.572A>C	NM_003815.4:c.572A>C	NM_207191.1:c.572A>C	NM_207191.2:c.572A>C	NM_207194.1:c.572A>C	NM_207194.2:c.572A>C	NM_207195.1:c.572A>C	NM_207195.2:c.572A>C	NM_207196.1:c.572A>C	NM_207196.2:c.572A>C	NM_207197.1:c.572A>C	NM_207197.2:c.572A>C	NR_048577.1:n.687A>C	NR_048578.1:n.687A>C	NR_048579.1:n.687A>C	NM_001143687.1:c.*3598A>C	NM_001143687.2:c.*3598A>C	NM_152494.2:c.*3598A>C	NM_152494.3:c.*3598A>C	XM_005244922.1:c.*3598A>C	NR_040772.1:n.-3301T>G	NR_040773.1:n.236-5105T>G	XR_108354.1:n.188-5105T>G	XR_108355.1:n.-3301T>G	XR_108355.2:n.-3301T>G	XR_108356.1:n.-3296T>G	XR_108356.2:n.-3296T>G
BT-20	chr1	155162067	C	T	MUC1, MUC1, MUC1, MUC1	p.R71Q, p.R71Q, p.R71Q, p.R71Q	0	0	240	237	100	NM_001256599.1:c.*5401C>T	NM_001256600.1:c.*5401C>T	NM_001256601.1:c.*5401C>T	NM_025058.3:c.*5401C>T	NM_025058.4:c.*5401C>T	NR_046327.1:n.*4620C>T	NR_046328.1:n.*4620C>T	NR_046329.1:n.*4620C>T	XM_005245495.1:c.*5401C>T	XM_005245496.1:c.*5401C>T	NM_001018016.1:c.93G>A	NM_001018016.2:c.93G>A	NM_001018017.1:c.66G>A	NM_001018017.2:c.66G>A	NM_001044390.1:c.66G>A	NM_001044390.2:c.66G>A	NM_001044391.1:c.66G>A	NM_001044391.2:c.66G>A	NM_001044392.1:c.93G>A	NM_001044392.2:c.93G>A	NM_001044393.1:c.66G>A	NM_001044393.2:c.66G>A	NM_001204285.1:c.66G>A	NM_001204286.1:c.93G>A	NM_001204287.1:c.93G>A	NM_001204288.1:c.93G>A	NM_001204289.1:c.93G>A	NM_001204290.1:c.59-29G>A	NM_001204291.1:c.93G>A	NM_001204292.1:c.93G>A	NM_001204293.1:c.66G>A	NM_001204294.1:c.66G>A	NM_001204295.1:c.93G>A	NM_001204296.1:c.93G>A	NM_001204297.1:c.93G>A	NM_002456.4:c.66G>A	NM_002456.5:c.66G>A	XM_005245177.1:c.93G>A
BT-20	chr1	155178782	A	T	MTX1, MTX1	p.T63S, p.T63S	0	0	35	34	100	NR_002188.2:n.*4834T>A	XM_001724971.2:c.*3811A>T	XR_108357.1:n.*3207A>T	XR_108357.2:n.*3502A>T	XR_108358.1:n.*3207A>T	XR_108358.2:n.*3502A>T	NM_001252607.1:c.-1115T>A	NM_001252608.1:c.-1115T>A	NM_007112.3:c.-1115T>A	NM_007112.4:c.-1115T>A	NR_045553.1:n.-1010T>A	NM_002455.3:c.187A>T	NM_198883.2:c.187A>T	XR_241132.1:n.*3499A>T
BT-20	chr1	155300282	G	T	RUSC1, RUSC1, RUSC1, RUSC1, RUSC1, RUSC1, RUSC1, RUSC1, RUSC1	p.V408L, p.V877L, p.V771L, p.V402L, p.V186L, p.V408L, p.V408L, p.V375L, p.V467L	37	78	40	1	26.2821	NM_018489.2:c.*7169C>A	XM_005245335.1:c.*7169C>A	NM_001105203.1:c.2629G>T	NM_001105204.1:c.2311G>T	NM_001105205.1:c.1399G>T	NM_001278227.1:c.1123G>T	NM_001278228.1:c.1204G>T	NM_001278229.1:c.904G>T	NM_001278230.1:c.1222G>T	NM_014328.3:c.1222G>T	NM_014328.4:c.1222G>T	NR_103478.1:n.1270G>T	XM_002342139.1:c.-3813C>A
BT-20	chr1	155317628	G	T	ASH1L, ASH1L	p.A2541D, p.A2546D	74	87	42	0	20.6897	NM_018489.2:c.7622C>A	XM_005245335.1:c.7637C>A	XM_005245336.1:c.7622C>A	NR_030282.1:n.-1392C>A
BT-20	chr1	155324341	G	T	ASH1L, ASH1L	p.T2379N, p.T2384N	93	14	38	0	26.2069	NM_018489.2:c.7136C>A	XM_005245335.1:c.7151C>A	XM_005245336.1:c.7136C>A
BT-20	chr1	155408635	T	C	ASH1L, ASH1L	p.T1771A, p.T1771A	0	0	55	35	100	NM_018489.2:c.5311A>G	XM_005245335.1:c.5311A>G	XM_005245336.1:c.5311A>G	XM_005245337.1:c.*176A>G	NR_034180.1:n.*4582T>C
BT-20	chr1	155735012	T	C	GON4L, GON4L, GON4L, GON4L, GON4L, GON4L, GON4L, GON4L	p.M1418V, p.M614V, p.M1418V, p.M1418V, p.M1418V, p.M1004V, p.M1418V, p.M1418V	0	0	61	70	100	NM_001037533.1:c.4252A>G	NM_032292.4:c.4252A>G	XM_005245277.1:c.4252A>G	XM_005245278.1:c.4252A>G	XM_005245279.1:c.4252A>G	XM_005245280.1:c.4252A>G	XM_005245281.1:c.4252A>G	XM_005245282.1:c.4252A>G	XM_005245283.1:c.4165A>G	XM_005245284.1:c.3736A>G	XM_005245285.1:c.4252A>G	XM_005245286.1:c.1840A>G
BT-20	chr1	155837865	G	C	SYT11	p.Q48H	0	0	121	94	100	NM_152280.3:c.144G>C	NM_152280.4:c.144G>C	XM_005245014.1:c.144G>C
BT-20	chr1	155912486	T	C	RXFP4	p.L329S	0	0	4	79	100	NM_001162383.1:c.*5247A>G	NM_001162384.1:c.*5247A>G	NM_004723.2:c.*5247A>G	NM_004723.3:c.*5247A>G	XM_005245587.1:c.*5247A>G	XM_005245588.1:c.*5247A>G	XM_005245589.1:c.*5247A>G	XM_005245590.1:c.*5247A>G	XM_005245591.1:c.*5247A>G	XM_005245592.1:c.*5247A>G	XM_005245593.1:c.*5247A>G	XM_005245594.1:c.*5247A>G	XM_005245595.1:c.*5247A>G	NM_181885.2:c.986T>C	XM_002342140.1:c.-5019T>C
BT-20	chr1	156011444	T	C	UBQLN4, UBQLN4	p.I475M, p.I495M	0	0	100	101	100	NM_020131.3:c.1485A>G	XM_005245346.1:c.1425A>G	XM_005245347.1:c.1485A>G	XM_005245348.1:c.*707A>G
BT-20	chr1	156206181	C	T	PMF1-BGLAP, PMF1	p.P137L, p.P137L	0	1	210	329	99.8148	NM_001199661.1:c.410C>T	NM_001199662.1:c.471C>T	NM_001199663.1:c.368+2662C>T	NM_001199664.1:c.264C>T	NM_001199653.1:c.410C>T	NM_001199654.1:c.477C>T	NM_007221.2:c.471C>T	NM_007221.3:c.471C>T	XM_005244861.1:c.258C>T
BT-20	chr1	156255456	G	A	TMEM79, TMEM79	p.V147M, p.V147M	0	0	100	129	100	NM_015327.2:c.-2985C>T	XM_005245049.1:c.-2985C>T	XM_005245050.1:c.-2985C>T	NM_032323.2:c.439G>A	NR_026678.1:n.635G>A	XM_002342142.1:c.188C>T
BT-20	chr1	156263940	T	C	C1orf85	p.I223V	0	0	142	254	100	NM_001256604.1:c.667A>G	NM_001256605.1:c.409A>G	NM_001256608.1:c.667A>G	NM_001256609.1:c.424A>G	NM_144580.1:c.667A>G	NM_144580.2:c.667A>G	XM_005244864.1:c.136A>G	XM_005244863.1:c.667A>G	NM_001004319.1:c.*4621A>G	NM_001004319.2:c.*4621A>G	NM_032323.2:c.*2551T>C	NR_026678.1:n.*1706T>C
BT-20	chr1	156264000	G	A	C1orf85	p.P203S	3	3	380	443	99.2762	NM_001256604.1:c.607C>T	NM_001256605.1:c.349C>T	NM_001256608.1:c.607C>T	NM_001256609.1:c.364C>T	NM_144580.1:c.607C>T	NM_144580.2:c.607C>T	XM_005244864.1:c.76C>T	XM_005244863.1:c.607C>T	NM_001004319.1:c.*4561C>T	NM_001004319.2:c.*4561C>T	NM_032323.2:c.*2611G>A	NR_026678.1:n.*1766G>A
BT-20	chr1	156347131	G	A	RHBG, RHBG, RHBG, RHBG	p.G7D, p.G76D, p.G46D, p.G7D	0	0	204	191	100	NM_001256395.1:c.20G>A	NM_001256396.1:c.137G>A	NM_020407.3:c.227G>A	NM_020407.4:c.227G>A	NR_026549.1:n.388G>A	NR_046115.1:n.411G>A
BT-20	chr1	156526444	T	C	IQGAP3, IQGAP3	p.R348G, p.R391G	145	77	544	365	80.3714	NM_178229.4:c.1171A>G
BT-20	chr1	156551848	A	G	TTC24	p.E231G	0	0	143	52	100	NM_001105669.1:c.-309A>G	NM_001105669.2:c.692A>G
BT-20	chr1	156553153	G	T	TTC24	p.A355S	29	10	13	0	25	NM_001105669.1:c.223G>T	NM_001105669.2:c.1063G>T
BT-20	chr1	156561651	G	C	APOA1BP, APOA1BP	p.V19L, p.V19L	0	0	164	6	100	NM_001105669.1:c.*5309G>C	NM_144772.2:c.55G>C	XM_005244897.1:c.55G>C	XM_005244898.1:c.-191G>C	NM_015590.2:c.*3354C>G	NM_015590.3:c.*3354C>G	NM_182679.1:c.*3354C>G	NM_182679.2:c.*3354C>G	XM_005245287.1:c.*3354C>G	XM_005245288.1:c.*3354C>G
BT-20	chr1	156563726	A	C	APOA1BP	p.I221L	0	0	0	150	100	NM_144772.2:c.717A>C	XM_005244897.1:c.661A>C	XM_005244898.1:c.468A>C	NM_015590.2:c.*1279T>G	NM_015590.3:c.*1279T>G	NM_182679.1:c.*1279T>G	NM_182679.2:c.*1279T>G	XM_005245287.1:c.*1279T>G	XM_005245288.1:c.*1279T>G
BT-20	chr1	156563813	G	A	APOA1BP	p.E250K	0	0	183	212	100	NM_144772.2:c.804G>A	XM_005244897.1:c.748G>A	XM_005244898.1:c.555G>A	NM_015590.2:c.*1192C>T	NM_015590.3:c.*1192C>T	NM_182679.1:c.*1192C>T	NM_182679.2:c.*1192C>T	XM_005245287.1:c.*1192C>T	XM_005245288.1:c.*1192C>T
BT-20	chr1	156571202	G	T	GPATCH4	p.D10E	33	0	15	0	31.25	NM_015590.2:c.30C>A	NM_015590.3:c.30C>A	NM_182679.1:c.-60C>A	NM_182679.2:c.-60C>A	XM_005245287.1:c.-60C>A	XM_005245288.1:c.-124C>A
BT-20	chr1	156640156	G	A	NES, NES	p.P193L, p.P1275L	0	0	69	123	100	NM_006617.1:c.3824C>T
BT-20	chr1	156640678	G	A	NES, NES	p.P19L, p.P1101L	0	0	24	96	100	NM_006617.1:c.3302C>T
BT-20	chr1	156646668	A	G	NES	p.V130A	0	0	83	93	100	NM_006617.1:c.389T>C
BT-20	chr1	156705593	G	C	RRNAD1, RRNAD1	p.V400L, p.R238P	0	0	170	87	100	NM_024540.3:c.*1597C>G	NM_145729.2:c.*1597C>G	NM_001142560.1:c.713G>C	NM_015997.3:c.1198G>C	XM_005245234.1:c.1198G>C	XM_005245235.1:c.988G>C	XM_005245236.1:c.757G>C	XM_005245237.1:c.713G>C
BT-20	chr1	156737969	C	T	PRCC	p.P136S	0	0	181	57	100	NM_005973.4:c.406C>T	NM_199416.1:c.406C>T	XM_005245313.1:c.406C>T	XM_005245314.1:c.406C>T
BT-20	chr1	156784982	T	C	SH2D2A, SH2D2A, SH2D2A, SH2D2A, SH2D2A	p.N34S, p.N52S, p.N52S, p.N24S, p.N52S	0	0	92	58	100	NM_001161444.1:c.155A>G	NM_001161441.1:c.155A>G	NM_001161442.1:c.101A>G	NM_001161443.1:c.71A>G	NM_003975.2:c.155A>G	NM_003975.3:c.155A>G	NM_001007792.1:c.-640T>C
BT-20	chr1	156877457	T	C	PEAR1, PEAR1	p.S35P, p.S234P	0	0	181	217	100	NM_001080471.1:c.700T>C	XM_005245141.1:c.700T>C	XM_005245142.1:c.508T>C
BT-20	chr1	157490296	C	T	FCRL5, FCRL5	p.A853T, p.A853T	39	20	9	13	27.1605	NM_001195388.1:c.2557G>A	NM_031281.2:c.2557G>A
BT-20	chr1	157668390	T	C	FCRL3, FCRL3, FCRL3	p.N28D, p.N28D, p.N28D	1	1	451	290	99.7308	NM_052939.3:c.82A>G	XM_005244870.1:c.82A>G	XM_005244871.1:c.82A>G	XM_005244872.1:c.82A>G	XR_241064.1:n.280A>G	XR_241065.1:n.280A>G	XR_241066.1:n.280A>G
BT-20	chr1	158450014	G	T	OR10R2	p.C116F	86	31	32	0	21.4765	NM_001004472.1:c.347G>T
BT-20	chr1	158450314	A	G	OR10R2	p.E216G	0	0	521	467	100	NM_001004472.1:c.647A>G
BT-20	chr1	158450382	C	T	OR10R2	p.L239F	0	0	204	571	100	NM_001004472.1:c.715C>T
BT-20	chr1	158517142	C	T	OR6Y1	p.V252I	0	0	0	465	100	NM_001005189.1:c.754G>A
BT-20	chr1	158532460	G	A	OR6P1	p.P312L	0	0	188	209	100	NM_001160325.1:c.935C>T
BT-20	chr1	158532999	G	T	OR6P1	p.Y132X	133	22	64	0	29.2237	NM_001160325.1:c.396C>A
BT-20	chr1	158549492	C	T	OR10X1	p.W66X	0	0	121	0	100	NM_001004477.1:c.198G>A
BT-20	chr1	158549511	A	G	OR10X1	p.I60T	0	0	119	0	100	NM_001004477.1:c.179T>C
BT-20	chr1	158577109	A	C	OR10Z1	p.N294T	0	0	255	162	100	NM_003126.2:c.*3945T>G	NM_001004478.1:c.881A>C
BT-20	chr1	158584091	A	G	SPTA1	p.I2265T	0	0	118	27	100	NM_003126.2:c.6794T>C
BT-20	chr1	158607935	T	G	SPTA1	p.K1693Q	0	0	303	49	100	NM_003126.2:c.5077A>C
BT-20	chr1	158612236	A	G	SPTA1	p.C1568R	0	0	412	216	100	NM_003126.2:c.4702T>C
BT-20	chr1	158619728	A	C	SPTA1	p.S1163A	0	0	109	70	100	NM_003126.2:c.3487T>G
BT-20	chr1	158687163	G	A	OR6K3	p.P248L	0	0	211	433	100	NM_001005327.1:c.791C>T	NM_001005327.2:c.743C>T
BT-20	chr1	158687224	G	A	OR6K3	p.P228S	0	0	166	131	100	NM_001005327.1:c.730C>T	NM_001005327.2:c.682C>T
BT-20	chr1	158735595	C	T	OR6N1	p.R293H	0	0	380	392	100	NM_001005185.1:c.878G>A
BT-20	chr1	158735691	T	C	OR6N1	p.Q261R	0	0	273	252	100	NM_001005185.1:c.782A>G
BT-20	chr1	158735740	A	G	OR6N1	p.F245L	0	0	309	353	100	NM_001005185.1:c.733T>C
BT-20	chr1	158735892	A	G	OR6N1	p.I194T	1	1	225	274	99.6008	NM_001005185.1:c.581T>C
BT-20	chr1	158736445	C	T	OR6N1	p.A10T	0	0	284	49	100	NM_001005185.1:c.28G>A
BT-20	chr1	158986477	G	C	IFI16, IFI16, IFI16	p.S179T, p.S179T, p.S179T	0	0	419	279	100	NM_001206567.1:c.381+700G>C	NM_005531.2:c.536G>C	XM_005245127.1:c.548G>C
BT-20	chr1	159002389	T	A	IFI16, IFI16, IFI16	p.Y357N, p.Y413N, p.Y413N	1	0	173	8	99.4505	NM_001206567.1:c.1069T>A	NM_005531.2:c.1237T>A	XM_005245127.1:c.1249T>A
BT-20	chr1	159409734	G	T	OR10J1	p.M62I	0	0	371	271	100	NM_012351.1:c.186G>T	NM_012351.2:c.186G>T
BT-20	chr1	159410340	T	A	OR10J1	p.C264X	0	0	354	181	100	NM_012351.1:c.792T>A	NM_012351.2:c.792T>A
BT-20	chr1	159824967	G	C	C1orf204	p.Q21E	0	0	244	96	100	NM_001013661.1:c.972-151C>G	NM_001134233.1:c.61C>G	XM_005245102.1:c.265C>G
BT-20	chr1	159828613	C	T	VSIG8	p.V47I	0	0	137	0	100	NM_001013661.1:c.139G>A	NM_001134233.1:c.-3586G>A	XM_005245102.1:c.-3382G>A
BT-20	chr1	159923111	T	G	SLAMF9, SLAMF9	p.I127L, p.I127L	0	0	470	381	100	NM_001146172.1:c.379A>C	NM_001146173.1:c.255+124A>C	NM_033438.2:c.379A>C	NM_033438.3:c.379A>C
BT-20	chr1	160321157	A	T	NCSTN, NCSTN	p.N223I, p.N243I	52	92	34	47	36	NM_015331.2:c.728A>T	XM_005245051.1:c.668A>T	XM_005245052.1:c.582+1117A>T	XM_005245053.1:c.728A>T
BT-20	chr1	160851826	A	T	ITLN1	p.V109D	0	0	274	344	100	NM_017625.2:c.326T>A
BT-20	chr1	161134725	C	G	USP21, USP21	p.D495E, p.D495E	111	118	74	66	37.9404	NM_000309.3:c.-1685C>G	NM_001122764.1:c.-1746C>G	XM_005245290.1:c.-1133C>G	XM_005245291.1:c.-1746C>G	XM_005245292.1:c.-1913C>G	XM_005245293.1:c.-2476C>G	XM_005245294.1:c.-2372C>G	XM_005245295.1:c.-2057C>G	XM_005245296.1:c.-2089C>G	NM_001014443.2:c.1485C>G	NM_012475.4:c.1485C>G	XM_005245089.1:c.1707C>G	XM_005245090.1:c.1707C>G	XM_005245091.1:c.1485C>G
BT-20	chr1	161179702	G	T	NDUFS2, NDUFS2, NDUFS2, NDUFS2	p.R130L, p.R228L, p.R177L, p.R228L	24	45	18	0	20.6897	NM_001166159.1:c.683G>T	NM_004550.4:c.683G>T	XM_005245208.1:c.683G>T	XM_005245209.1:c.389G>T
BT-20	chr1	161761276	G	C	ATF6, ATF6	p.A145P, p.A145P	0	0	98	0	100	NM_007348.2:c.433G>C	NM_007348.3:c.433G>C
BT-20	chr1	161761312	C	T	ATF6, ATF6	p.P157S, p.P157S	0	0	28	46	100	NM_007348.2:c.469C>T	NM_007348.3:c.469C>T
BT-20	chr1	161967681	A	G	OLFML2B, OLFML2B	p.W470R, p.W471R	0	0	49	283	100	NM_015441.1:c.1408T>C	XM_005245075.1:c.1414T>C	XM_005245076.1:c.1411T>C
BT-20	chr1	162825457	C	A	C1orf110, C1orf110	p.R93S, p.R92S	0	0	328	5	100	NM_178550.4:c.279G>T	XM_005245124.1:c.315G>T	XM_005245125.1:c.312G>T	XM_005245126.1:c.276G>T
BT-20	chr1	165532919	G	T	LRRC52	p.G267V	138	67	61	0	22.9323	NM_001005214.3:c.800G>T	NR_026744.1:n.908+10336C>A
BT-20	chr1	167095163	G	C	DUSP27	p.E265D	0	0	17	61	100	NM_001080426.1:c.795G>C	XM_005245603.1:c.795G>C	XM_005245604.1:c.678G>C
BT-20	chr1	167095765	G	A	DUSP27	p.R466H	0	0	135	25	100	NM_001080426.1:c.1397G>A	XM_005245603.1:c.1397G>A	XM_005245604.1:c.1280G>A
BT-20	chr1	167095881	G	A	DUSP27	p.A505T	0	0	71	305	100	NM_001080426.1:c.1513G>A	XM_005245603.1:c.1513G>A	XM_005245604.1:c.1396G>A
BT-20	chr1	167097739	C	A	DUSP27	p.T1124N	0	0	114	120	100	NM_001080426.1:c.3371C>A	XM_005245603.1:c.3371C>A	XM_005245604.1:c.3254C>A
BT-20	chr1	168250484	G	T	TBX19	p.Q52H	54	0	22	0	28.9474	NM_005149.2:c.156G>T
BT-20	chr1	169391154	A	G	C1orf114, C1orf114, C1orf114, C1orf114, C1orf114	p.F172S, p.F172S, p.F172S, p.F172S, p.F172S	0	0	243	0	100	NM_021179.1:c.515T>C	XM_005245381.1:c.515T>C	XM_005245382.1:c.515T>C	XM_005245383.1:c.515T>C	XM_005245384.1:c.515T>C
BT-20	chr1	169509739	T	G	F5	p.E1530A	0	0	84	151	100	NM_000130.4:c.4589A>C
BT-20	chr1	169565346	C	A	SELP, SELP, SELP	p.V640L, p.V640L, p.V475L	0	0	190	118	100	NM_003005.3:c.1918G>T	XM_005245435.1:c.1918G>T	XM_005245436.1:c.1918G>T	XM_005245437.1:c.1918G>T	XM_005245438.1:c.1918G>T	XM_005245439.1:c.1918G>T	XM_005245440.1:c.1732G>T
BT-20	chr1	169566313	C	T	SELP, SELP, SELP	p.D603N, p.D603N, p.D438N	0	0	158	22	100	NM_003005.3:c.1807G>A	XM_005245435.1:c.1807G>A	XM_005245436.1:c.1807G>A	XM_005245437.1:c.1807G>A	XM_005245438.1:c.1807G>A	XM_005245439.1:c.1807G>A	XM_005245440.1:c.1621G>A
BT-20	chr1	169673838	G	A	SELL, SELL, SELL	p.P226S, p.P166S, p.P226S	0	1	79	385	99.7849	NM_000655.3:c.637C>T	NM_000655.4:c.676C>T	NR_029467.1:n.605C>T
BT-20	chr1	169695870	G	A	SELE	p.L575F	0	0	0	69	100	NM_000450.2:c.1723C>T
BT-20	chr1	169823718	T	C	SCYL3, SCYL3, SCYL3	p.Q213R, p.Q621R, p.Q567R	0	0	79	335	100	NM_018186.2:c.*1590T>C	XM_005245317.1:c.*1590T>C	XM_005245318.1:c.*1590T>C	XM_005245319.1:c.*1590T>C	NM_020423.5:c.1700A>G	NM_020423.6:c.1700A>G	NM_181093.2:c.1862A>G	NM_181093.3:c.1862A>G
BT-20	chr1	169985756	C	T	KIFAP3, KIFAP3, KIFAP3, KIFAP3, KIFAP3	p.D304N, p.D344N, p.D300N, p.D266N, p.D46N	0	160	0	82	33.8843	NM_001204514.1:c.796G>A	NM_001204516.1:c.898G>A	NM_001204517.1:c.910G>A	NM_014970.2:c.1030G>A	NM_014970.3:c.1030G>A	XM_005244970.1:c.1030G>A	XM_005244971.1:c.1030G>A	XM_005244972.1:c.937G>A
BT-20	chr1	171072932	G	T	FMO3, FMO3, FMO3	p.A27S, p.A47S, p.A47S	52	0	15	0	22.3881	NR_031627.1:n.-1985C>A	NM_001002294.1:c.139G>T	NM_001002294.2:c.139G>T	NM_006894.4:c.139G>T	NM_006894.5:c.139G>T	XM_005245043.1:c.79G>T	XM_005245044.1:c.133-3884G>T	NR_049854.1:n.*1993G>T
BT-20	chr1	171076856	C	T	FMO3, FMO3, FMO3, FMO3	p.T101I, p.T121I, p.T58I, p.T121I	56	19	18	9	26.4706	NM_001002294.1:c.362C>T	NM_001002294.2:c.362C>T	NM_006894.4:c.362C>T	NM_006894.5:c.362C>T	XM_005245043.1:c.302C>T	XM_005245044.1:c.173C>T
BT-20	chr1	171083242	A	G	FMO3, FMO3, FMO3, FMO3	p.E288G, p.E308G, p.E245G, p.E308G	0	1	131	17	99.3289	NM_001002294.1:c.923A>G	NM_001002294.2:c.923A>G	NM_006894.4:c.923A>G	NM_006894.5:c.923A>G	XM_005245043.1:c.863A>G	XM_005245044.1:c.734A>G
BT-20	chr1	171168584	C	T	FMO2	p.S195L	0	0	325	187	100	NM_001460.2:c.584C>T	NM_001460.3:c.584C>T	XM_005245039.1:c.584C>T
BT-20	chr1	171509327	G	A	PRRC2C	p.A906T	0	0	195	140	100	NM_015172.3:c.2716G>A	XM_005245015.1:c.2722G>A	XM_005245016.1:c.2716G>A	XM_005245017.1:c.2722G>A	XM_005245018.1:c.2707G>A	XM_005245019.1:c.2722G>A	XM_005245020.1:c.2722G>A	XM_005245021.1:c.2722G>A	XM_005245022.1:c.2722G>A	XM_005245023.1:c.2722G>A	XM_005245024.1:c.2722G>A	XM_005245025.1:c.2722G>A	XM_005245026.1:c.2722G>A	XM_005245027.1:c.2722G>A	XM_005245028.1:c.2722G>A	XM_005245029.1:c.2722G>A	XM_005245030.1:c.2722G>A
BT-20	chr1	171514731	C	G	PRRC2C, PRRC2C	p.S1624C, p.S601C	0	0	67	254	100	NM_015172.3:c.4871C>G	XM_005245015.1:c.4877C>G	XM_005245016.1:c.4871C>G	XM_005245017.1:c.4877C>G	XM_005245018.1:c.4862C>G	XM_005245019.1:c.4877C>G	XM_005245020.1:c.4877C>G	XM_005245021.1:c.4877C>G	XM_005245022.1:c.4877C>G	XM_005245023.1:c.4877C>G	XM_005245024.1:c.4877C>G	XM_005245025.1:c.4877C>G	XM_005245026.1:c.4877C>G	XM_005245027.1:c.4877C>G	XM_005245028.1:c.4877C>G	XM_005245029.1:c.4877C>G	XM_005245030.1:c.4877C>G
BT-20	chr1	171526910	G	A	PRRC2C, PRRC2C	p.A1885T, p.A862T	0	1	193	114	99.6753	NM_015172.3:c.5653G>A	XM_005245015.1:c.5659G>A	XM_005245016.1:c.5653G>A	XM_005245017.1:c.5659G>A	XM_005245018.1:c.5644G>A	XM_005245019.1:c.5659G>A	XM_005245020.1:c.5659G>A	XM_005245021.1:c.5518G>A	XM_005245022.1:c.5659G>A	XM_005245023.1:c.5659G>A	XM_005245024.1:c.5659G>A	XM_005245025.1:c.5659G>A	XM_005245026.1:c.5659G>A	XM_005245027.1:c.5659G>A	XM_005245028.1:c.5659G>A	XM_005245029.1:c.5659G>A	XM_005245030.1:c.5659G>A
BT-20	chr1	171753039	A	G	METTL13, METTL13, METTL13, METTL13	p.M105V, p.M19V, p.M104V, p.M105V	1	0	290	181	99.7881	NM_001007239.1:c.313A>G	NM_014955.2:c.55A>G	NM_015935.4:c.313A>G	XM_005245255.1:c.310A>G	XM_005245256.1:c.313A>G
BT-20	chr1	172410967	G	A	PIGC, PIGC, PIGC	p.P266S, p.P266S, p.P266S	2	2	457	427	99.5495	NM_002642.3:c.796C>T	NM_153747.1:c.796C>T	NM_139240.2:c.22-3246G>A	NM_139240.3:c.22-3246G>A	XM_005245608.1:c.-2438G>A	XM_005245610.1:c.-2505G>A	XM_005245611.1:c.-46-6614G>A
BT-20	chr1	172437592	G	A	C1orf105	p.S137N	0	1	177	247	99.7647	NM_139240.2:c.410G>A	NM_139240.3:c.410G>A	XM_005245608.1:c.410G>A	XM_005245609.1:c.380G>A	XM_005245610.1:c.257G>A	XM_005245611.1:c.257G>A
BT-20	chr1	175046789	A	G	TNN, TNN	p.R79G, p.R79G	0	0	226	131	100	NM_022093.1:c.235A>G
BT-20	chr1	175087729	T	C	TNN	p.W807R	0	0	59	152	100	NM_022093.1:c.2419T>C
BT-20	chr1	175129955	G	T	KIAA0040, KIAA0040, KIAA0040, KIAA0040	p.N65K, p.N65K, p.N65K, p.N65K	0	0	62	41	100	NM_001162893.1:c.195C>A	NM_001162894.1:c.195C>A	NM_001162895.1:c.195C>A	NM_014656.2:c.195C>A	NR_015350.2:n.732C>A	XM_005245628.1:c.195C>A
BT-20	chr1	175375469	C	A	TNR, TNR, TNR	p.A128S, p.A128S, p.A128S	0	0	290	204	100	NM_003285.2:c.382G>T
BT-20	chr1	175375802	T	C	TNR, TNR, TNR	p.I17V, p.I17V, p.I17V	0	0	152	237	100	NM_003285.2:c.49A>G
BT-20	chr1	176863836	G	C	ASTN1, ASTN1, ASTN1	p.H934Q, p.H934Q, p.H934Q	0	0	81	135	100	NM_004319.1:c.2802C>G	NM_207108.1:c.2802C>G	XM_005245195.1:c.2802C>G
BT-20	chr1	176863867	T	C	ASTN1, ASTN1, ASTN1	p.H924R, p.H924R, p.H924R	0	0	63	135	100	NM_004319.1:c.2771A>G	NM_207108.1:c.2771A>G	XM_005245195.1:c.2771A>G
BT-20	chr1	177929987	T	C	SEC16B, SEC16B, SEC16B	p.H293R, p.H292R, p.H293R	0	0	49	197	100	NM_033127.2:c.875A>G	XM_005245573.1:c.878A>G	XM_005245574.1:c.878A>G
BT-20	chr1	179504043	C	G	AXDND1, AXDND1	p.Q877E, p.Q993E	49	0	130	183	86.4641	NM_144696.4:c.2977C>G	NM_144696.5:c.2977C>G	NR_073544.1:n.3097C>G	NM_144696.3:c.2977C>G	NM_182766.2:c.2755C>G
BT-20	chr1	179562740	G	C	TDRD5, TDRD5, TDRD5, TDRD5	p.R126S, p.R126S, p.R126S, p.R126S	0	0	227	136	100	XM_002342121.1:c.*2747G>C	NM_001199085.1:c.378G>C	NM_001199089.1:c.378G>C	NM_001199091.1:c.378G>C	NM_173533.2:c.378G>C	NM_173533.3:c.378G>C	XM_005244934.1:c.378G>C	XM_005244935.1:c.378G>C	XM_005244936.1:c.378G>C
BT-20	chr1	179621222	G	T	TDRD5, TDRD5, TDRD5, TDRD5, TDRD5	p.G684W, p.G239W, p.G684W, p.G684W, p.G684W	54	0	23	0	29.8701	NM_001199085.1:c.2050G>T	NM_001199089.1:c.2050G>T	NM_001199091.1:c.2050G>T	NM_001199092.1:c.715G>T	NM_173533.2:c.2050G>T	NM_173533.3:c.2050G>T	XM_005244934.1:c.2050G>T	XM_005244935.1:c.2050G>T	XM_005244936.1:c.1849G>T
BT-20	chr1	179852074	T	C	TOR1AIP1, TOR1AIP1	p.M146T, p.M146T	0	0	62	52	100	XM_005244937.1:c.-5812A>G	XM_002342122.1:c.-469A>G	NM_001267578.1:c.437T>C	NM_015602.2:c.437T>C	NM_015602.3:c.437T>C
BT-20	chr1	179959750	A	G	CEP350, CEP350	p.R76G, p.R77G	0	0	50	64	100	NM_014810.4:c.229A>G	XM_005245635.1:c.229A>G	XM_005245636.1:c.229A>G	XM_005245637.1:c.229A>G	XM_005245638.1:c.229A>G	XM_005245639.1:c.173-1447A>G	XM_005245640.1:c.229A>G
BT-20	chr1	179989742	G	C	CEP350, CEP350, CEP350	p.E944Q, p.E779Q, p.E945Q	0	0	237	36	100	NM_014810.4:c.2833G>C	XM_005245635.1:c.2833G>C	XM_005245636.1:c.2833G>C	XM_005245637.1:c.2833G>C	XM_005245638.1:c.2833G>C	XM_005245639.1:c.2770G>C	XM_005245640.1:c.2833G>C
BT-20	chr1	180885430	T	C	KIAA1614	p.L64P	0	0	20	49	100	NM_020950.1:c.191T>C	XM_005245376.1:c.191T>C
BT-20	chr1	180913597	A	G	KIAA1614, KIAA1614, KIAA1614	p.N169D, p.N1078D, p.N699D	0	0	257	194	100	NM_020950.1:c.3232A>G	XM_005245376.1:c.3232A>G
BT-20	chr1	181701799	T	A	CACNA1E, CACNA1E, CACNA1E, CACNA1E	p.D85E, p.D859E, p.D840E, p.D859E	0	0	70	130	100	NM_000721.2:c.2577T>A	NM_000721.3:c.2577T>A	NM_001205293.1:c.2577T>A	NM_001205294.1:c.2520T>A	XM_005245477.1:c.2577T>A
BT-20	chr1	181702616	G	A	CACNA1E, CACNA1E, CACNA1E, CACNA1E	p.G224S, p.G998S, p.G979S, p.G998S	0	0	57	15	100	NM_000721.2:c.2992G>A	NM_000721.3:c.2992G>A	NM_001205293.1:c.2992G>A	NM_001205294.1:c.2935G>A	XM_005245477.1:c.2992G>A
BT-20	chr1	181745300	A	T	CACNA1E, CACNA1E, CACNA1E, CACNA1E	p.I961F, p.I1735F, p.I1716F, p.I1735F	86	95	44	49	33.9416	NM_000721.2:c.5203A>T	NM_000721.3:c.5203A>T	NM_001205293.1:c.5203A>T	NM_001205294.1:c.5146A>T	XM_005245477.1:c.5191A>T
BT-20	chr1	182369233	A	G	TEDDM1	p.Y130H	0	0	245	265	100	NM_172000.3:c.388T>C
BT-20	chr1	182509459	G	A	RGSL1	p.G858R	67	45	35	24	34.5029	NM_001137669.1:c.2572G>A	XM_005245137.1:c.2677G>A
BT-20	chr1	182551337	A	C	RNASEL, RNASEL	p.D541E, p.D541E	0	0	95	67	100	NM_021133.2:c.1623T>G	NM_021133.3:c.1623T>G	XM_005245411.1:c.1623T>G
BT-20	chr1	182554557	C	T	RNASEL, RNASEL, RNASEL	p.R462Q, p.R462Q, p.R462Q	0	2	141	417	99.6429	NM_021133.2:c.1385G>A	NM_021133.3:c.1385G>A	XM_005245411.1:c.1385G>A
BT-20	chr1	183085755	A	G	LAMC1	p.I458V	0	1	228	53	99.6454	NM_002293.3:c.1372A>G	XM_005245149.1:c.1372A>G
BT-20	chr1	183094547	T	C	LAMC1	p.L888P	0	0	161	131	100	NM_002293.3:c.2663T>C	XM_005245149.1:c.2663T>C
BT-20	chr1	183097792	G	T	LAMC1	p.D1063Y	61	0	18	0	22.7848	NM_002293.3:c.3187G>T	XM_005245149.1:c.3187G>T
BT-20	chr1	183111673	G	T	LAMC1	p.Q1526H	124	0	44	0	26.1905	NM_002293.3:c.4578G>T	XM_005245149.1:c.*4341G>T
BT-20	chr1	183532364	T	A	NCF2, NCF2, NCF2, NCF2	p.N419I, p.N338I, p.N419I, p.N374I	0	0	253	169	100	NM_000433.3:c.1256A>T	NM_001127651.1:c.1256A>T	NM_001127651.2:c.1256A>T	NM_001190789.1:c.1013A>T	NM_001190794.1:c.1121A>T	XM_005245207.1:c.1148A>T
BT-20	chr1	183542387	T	C	NCF2, NCF2, NCF2	p.K181R, p.K181R, p.K136R	0	0	273	0	100	NM_000433.3:c.542A>G	NM_001127651.1:c.542A>G	NM_001127651.2:c.542A>G	NM_001190789.1:c.367-2413A>G	NM_001190794.1:c.407A>G	XM_005245207.1:c.501+1235A>G
BT-20	chr1	183604781	G	T	ARPC5	p.T5K	89	27	36	0	23.6842	NM_015149.3:c.-888G>T	XM_005245011.1:c.-888G>T	XM_005245012.1:c.-998G>T	XR_108319.1:n.716G>T	NM_001270439.1:c.14C>A	NM_005717.2:c.14C>A	NM_005717.3:c.14C>A
BT-20	chr1	184681568	G	T	EDEM3, EDEM3	p.T512K, p.T512K	32	7	10	0	20.4082	NM_025191.3:c.1535C>A	XM_005245498.1:c.1535C>A	XM_005245499.1:c.1535C>A	XM_005245500.1:c.1304C>A
BT-20	chr1	185276776	G	T	IVNS1ABP	p.L126M	92	1	31	0	25	NM_006469.4:c.376C>A	XM_005244841.1:c.376C>A	XM_005244842.1:c.-420C>A	XM_005244843.1:c.-420C>A
BT-20	chr1	186026474	T	C	HMCN1	p.I2418T	0	0	425	542	100	NM_031935.2:c.7253T>C
BT-20	chr1	186043904	C	T	HMCN1	p.A2724V	0	0	162	97	100	NM_031935.2:c.8171C>T
BT-20	chr1	186052024	G	A	HMCN1	p.G2939S	0	0	270	306	100	NM_031935.2:c.8815G>A
BT-20	chr1	186277088	G	C	PRG4, PRG4, PRG4, PRG4	p.C653S, p.C705S, p.C612S, p.C746S	0	0	523	80	100	NM_001127708.1:c.2114G>C	NM_001127709.1:c.1958G>C	NM_001127710.1:c.1835G>C	NM_005807.3:c.2237G>C	XM_005244822.1:c.2108G>C	XM_005244823.1:c.1835G>C	NM_003292.2:c.*6015C>G
BT-20	chr1	186277277	G	A	PRG4, PRG4, PRG4, PRG4	p.G716E, p.G768E, p.G675E, p.G809E	363	427	0	200	20.202	NM_001127708.1:c.2303G>A	NM_001127709.1:c.2147G>A	NM_001127710.1:c.2024G>A	NM_005807.3:c.2426G>A	XM_005244822.1:c.2297G>A	XM_005244823.1:c.2024G>A	NM_003292.2:c.*5826C>T
BT-20	chr1	186375248	G	T	C1orf27, C1orf27, C1orf27	p.E322X, p.E313X, p.E345X	41	58	33	0	25	NM_001164245.1:c.965G>T	NM_001164246.1:c.938G>T	NM_017847.4:c.1034G>T	NM_017847.5:c.1034G>T	XR_241088.1:n.1269G>T	XR_241089.1:n.1268G>T	NM_001199906.1:c.*4936G>T	NM_022375.2:c.*4936G>T	NM_022375.3:c.*4936G>T
BT-20	chr1	186946912	G	A	PLA2G4A, PLA2G4A	p.R651K, p.R591K	0	0	175	353	100	NM_024420.2:c.1952G>A	XM_005245267.1:c.1841G>A	XM_005245268.1:c.1772G>A
BT-20	chr1	196749052	G	T	CFHR3, CFHR3, CFHR3	p.V127F, p.V127F, p.V127F	89	79	57	0	25.3333	NM_001166624.1:c.379G>T	NM_021023.4:c.379G>T	NM_021023.5:c.379G>T	XM_005244849.1:c.379G>T	XR_241061.1:n.471G>T	XR_241062.1:n.471G>T
BT-20	chr1	197030102	G	T	F13B	p.Y185X	22	9	10	0	24.3902	NM_001994.2:c.555C>A	XM_005244953.1:c.555C>A	XM_005244954.1:c.459C>A	XM_005244955.1:c.315C>A
BT-20	chr1	197070442	G	T	ASPM, ASPM	p.L2647I, p.L495I	0	0	276	181	100	NM_001206846.1:c.4066-5148C>A	NM_018136.4:c.7939C>A
BT-20	chr1	197070697	T	C	ASPM, ASPM	p.S2562G, p.S410G	0	0	0	188	100	NM_001206846.1:c.4066-5403A>G	NM_018136.4:c.7684A>G
BT-20	chr1	197070901	A	G	ASPM, ASPM	p.Y2494H, p.Y342H	0	0	56	0	100	NM_001206846.1:c.4066-5607T>C	NM_018136.4:c.7480T>C
BT-20	chr1	197480986	C	T	DENND1B	p.G563S	0	0	133	52	100	NM_001142795.1:c.1627G>A	NM_001195215.1:c.1687G>A	XM_005244931.1:c.1627G>A	XM_005244932.1:c.835G>A
BT-20	chr1	200880663	G	T	C1orf106, C1orf106	p.V348L, p.V433L	175	0	52	0	22.9075	NM_001142569.1:c.1042G>T	NM_001142569.2:c.1042G>T	NM_018265.2:c.1297G>T	NM_018265.3:c.1339G>T
BT-20	chr1	200880869	A	C	C1orf106, C1orf106	p.R416S, p.R501S	36	0	21	0	36.8421	NM_001142569.1:c.1248A>C	NM_001142569.2:c.1248A>C	NM_018265.2:c.1503A>C	NM_018265.3:c.1545A>C
BT-20	chr1	201009182	A	G	CACNA1S	p.L1800S	1	0	88	113	99.505	NM_000069.2:c.5399T>C	XM_005245478.1:c.5342T>C
BT-20	chr1	201052310	A	T	CACNA1S	p.L458H	0	0	88	65	100	NM_000069.2:c.1373T>A	XM_005245478.1:c.1373T>A
BT-20	chr1	201166383	G	A	IGFN1	p.R102H	0	0	151	94	100	NM_001164586.1:c.305G>A	XM_005245580.1:c.305G>A	XM_005245581.1:c.305G>A
BT-20	chr1	201175227	C	A	IGFN1	p.D402E	0	0	422	138	100	NM_001164586.1:c.1206C>A	XM_005245580.1:c.1206C>A	XM_005245581.1:c.1206C>A
BT-20	chr1	201175715	G	T	IGFN1	p.R565L	0	0	146	301	100	NM_001164586.1:c.1694G>T	XM_005245580.1:c.1694G>T	XM_005245581.1:c.1694G>T
BT-20	chr1	201176018	A	G	IGFN1	p.D666G	0	0	244	300	100	NM_001164586.1:c.1997A>G	XM_005245580.1:c.1997A>G	XM_005245581.1:c.1997A>G
BT-20	chr1	201181223	A	G	IGFN1	p.N2401S	0	0	267	128	100	NM_001164586.1:c.7202A>G	NM_178275.4:c.-1319A>G	XM_005245580.1:c.7202A>G	XM_005245581.1:c.7202A>G
BT-20	chr1	201183424	G	A	IGFN1	p.V2950I	0	0	155	0	100	NM_001164586.1:c.8848G>A	NM_178275.4:c.328G>A	XM_005245580.1:c.8848G>A	XM_005245581.1:c.8848G>A
BT-20	chr1	201184878	C	A	IGFN1	p.S3069R	0	1	99	247	99.7118	NM_001164586.1:c.9207C>A	NM_178275.4:c.687C>A	XM_005245580.1:c.9207C>A	XM_005245581.1:c.9207C>A
BT-20	chr1	201869257	G	A	LMOD1, LMOD1, LMOD1	p.T244M, p.T295M, p.T295M	0	0	344	120	100	XM_002342126.1:c.-628G>A	NM_012134.2:c.884C>T	XM_001719327.2:c.457G>A
BT-20	chr1	201973565	G	A	RNPEP, RNPEP	p.V579I, p.V280I	0	0	246	56	100	NM_020216.3:c.1735G>A	XM_005245418.1:c.1342G>A	XM_005245419.1:c.1123G>A	XM_005245420.1:c.865G>A	XM_005245421.1:c.865G>A	XM_002342157.1:c.*3740C>T	XR_108327.1:n.312-4110C>T
BT-20	chr1	202092360	G	A	GPR37L1	p.G90D	0	0	176	137	100	NM_004767.3:c.269G>A
BT-20	chr1	202183308	C	T	LGR6	p.S9L	0	0	52	51	100	NM_001017403.1:c.213-11243C>T	NM_001017404.1:c.26C>T	NM_021636.2:c.56+10305C>T	XM_005245404.1:c.26C>T
BT-20	chr1	202287206	T	C	LGR6, LGR6, LGR6	p.V453A, p.V540A, p.V592A	0	1	271	252	99.8092	NM_001017403.1:c.1775T>C	NM_001017404.1:c.1358T>C	NM_021636.2:c.1619T>C	XM_005245404.1:c.1646T>C
BT-20	chr1	202287754	G	A	LGR6, LGR6, LGR6	p.V636M, p.V723M, p.V775M	0	0	259	261	100	NM_001017403.1:c.2323G>A	NM_001017404.1:c.1906G>A	NM_021636.2:c.2167G>A	XM_005245404.1:c.2194G>A
BT-20	chr1	202710733	C	G	KDM5B, KDM5B, KDM5B	p.E903Q, p.E939Q, p.E745Q	1	1	148	232	99.4764	NM_006618.3:c.2707G>C
BT-20	chr1	202915642	G	T	ADIPOR1	p.C7X	45	70	30	0	20.6897	NM_001127687.1:c.355C>A	NM_015999.3:c.355C>A	NM_015999.4:c.355C>A	NR_046083.1:n.614C>A
BT-20	chr1	203152801	T	C	CHI3L1, CHI3L1	p.R145G, p.R145G	0	0	98	165	100	NM_001276.2:c.433A>G	XM_005244857.1:c.433A>G
BT-20	chr1	203194186	C	T	CHIT1	p.G102S	1	0	722	452	99.9149	NM_001256125.1:c.257+611G>A	NM_001270509.1:c.304G>A	NM_003465.2:c.304G>A	NR_045784.1:n.400G>A	NR_045785.1:n.400G>A
BT-20	chr1	203768328	T	C	ZBED6	p.F560L	0	0	47	79	100	NM_014827.4:c.-259-2375T>C	XM_005245642.1:c.-647-2375T>C	XM_005245643.1:c.-259-2375T>C	XM_005245644.1:c.-259-2375T>C	XM_005245645.1:c.-3962T>C	NM_001174108.1:c.1678T>C
BT-20	chr1	203769532	G	A	ZBED6	p.S961N	0	0	95	159	100	NM_014827.4:c.-259-1171G>A	XM_005245642.1:c.-647-1171G>A	XM_005245643.1:c.-259-1171G>A	XM_005245644.1:c.-259-1171G>A	XM_005245645.1:c.-2758G>A	NM_001174108.1:c.2882G>A
BT-20	chr1	204159787	G	C	KISS1	p.P81R	0	0	51	50	100	NM_002256.3:c.242C>G
BT-20	chr1	204199614	C	T	PLEKHA6	p.R837K	0	0	197	0	100	NM_014935.2:c.2510G>A	NM_014935.4:c.2510G>A	XM_005244966.1:c.3209G>A	XM_005244967.1:c.2897G>A	XM_005244968.1:c.2834G>A
BT-20	chr1	204237416	C	T	PLEKHA6	p.V43I	0	0	179	137	100	NM_014935.2:c.127G>A	NM_014935.4:c.127G>A	XM_005244966.1:c.451G>A	XM_005244967.1:c.451G>A	XM_005244968.1:c.451G>A	XR_108334.1:n.-1959C>T
BT-20	chr1	204379617	T	C	PPP1R15B	p.N308S	0	0	171	121	100	XM_002342130.1:c.-1327T>C	NM_032833.3:c.923A>G	XM_005245551.1:c.923A>G
BT-20	chr1	204433625	G	T	PIK3C2B, PIK3C2B, PIK3C2B	p.T381N, p.T381N, p.T381N	88	0	24	0	21.4286	NM_002646.3:c.1142C>A	XM_005245257.1:c.1142C>A	XM_005245258.1:c.1142C>A	XM_005245259.1:c.1142C>A	XM_005245260.1:c.1142C>A	XR_241085.1:n.1686C>A	XR_241086.1:n.1686C>A
BT-20	chr1	204587047	G	A	LRRN2, LRRN2, LRRN2, LRRN2	p.P692S, p.P692S, p.P692S, p.P692S	0	0	23	104	100	XR_241080.1:n.4133+1701G>A	NM_006338.2:c.2074C>T	NM_201630.1:c.2074C>T	XM_005244827.1:c.2074C>T
BT-20	chr1	204587569	G	C	LRRN2, LRRN2, LRRN2, LRRN2	p.L518V, p.L518V, p.L518V, p.L518V	1	1	90	331	99.5272	XR_241080.1:n.4133+2223G>C	NM_006338.2:c.1552C>G	NM_201630.1:c.1552C>G	XM_005244827.1:c.1552C>G
BT-20	chr1	204589101	G	A	LRRN2, LRRN2, LRRN2, LRRN2	p.P7L, p.P7L, p.P7L, p.P7L	0	0	55	71	100	XR_241080.1:n.4134-1172G>A	NM_006338.2:c.20C>T	NM_201630.1:c.20C>T	XM_005244827.1:c.20C>T
BT-20	chr1	205027737	G	A	CNTN2, CNTN2, CNTN2	p.A145T, p.A36T, p.A36T	0	0	214	61	100	NM_005076.2:c.433G>A	NM_005076.3:c.433G>A	XM_005245467.1:c.433G>A
BT-20	chr1	205042840	G	A	CNTN2, CNTN2	p.V1024I, p.V812I	0	0	130	90	100	NM_005076.2:c.3070G>A	NM_005076.3:c.3070G>A	XM_005245467.1:c.3070G>A
BT-20	chr1	205053150	A	G	TMEM81	p.F100S	1	0	345	3	99.7135	NM_203376.1:c.299T>C	NM_001193272.1:c.*4765T>C	NM_001193273.1:c.*4765T>C	NM_005057.2:c.*4765T>C	NM_005057.3:c.*4765T>C	XM_005245398.1:c.*4765T>C	XM_005245399.1:c.*4765T>C	XM_005245400.1:c.*4765T>C	XM_005245401.1:c.*4765T>C	XM_005245402.1:c.*4765T>C
BT-20	chr1	205053219	C	T	TMEM81	p.R77Q	0	0	235	196	100	NM_203376.1:c.230G>A	NM_001193272.1:c.*4696G>A	NM_001193273.1:c.*4696G>A	NM_005057.2:c.*4696G>A	NM_005057.3:c.*4696G>A	XM_005245398.1:c.*4696G>A	XM_005245399.1:c.*4696G>A	XM_005245400.1:c.*4696G>A	XM_005245401.1:c.*4696G>A	XM_005245402.1:c.*4696G>A
BT-20	chr1	205130413	A	G	DSTYK, DSTYK, DSTYK	p.C102R, p.C641R, p.C641R	1	2	152	250	99.2593	NM_015375.2:c.1921T>C	NM_199462.2:c.1921T>C
BT-20	chr1	205272918	G	A	NUAK2	p.A516V	0	0	0	93	100	NM_030952.1:c.1547C>T	XM_005245515.1:c.806C>T
BT-20	chr1	205740668	G	C	RAB7L1, RAB7L1, RAB7L1, RAB7L1	p.Q32E, p.Q80E, p.Q104E, p.Q104E	1	1	245	132	99.4723	NM_001135662.1:c.310C>G	NM_001135663.1:c.238C>G	NM_001135664.1:c.94C>G	NM_003929.2:c.310C>G	XM_005245569.1:c.310C>G	XM_005245570.1:c.310C>G	XM_005245571.1:c.310C>G
BT-20	chr1	205814497	T	C	PM20D1	p.I149V	0	0	100	59	100	NM_152491.3:c.445A>G	NM_152491.4:c.445A>G	XR_241071.1:n.521A>G
BT-20	chr1	207015957	T	C	IL19, IL19	p.F175S, p.F213S	0	0	335	220	100	NM_013371.2:c.524T>C	NM_013371.3:c.524T>C	NM_153758.1:c.638T>C	NM_153758.2:c.638T>C
BT-20	chr1	207074905	T	C	IL24, IL24	p.Y125H, p.Y124H	0	0	201	54	100	NM_001142472.1:c.*3459A>G	NM_001142473.1:c.*3459A>G	NM_001193338.1:c.*3580A>G	NM_005449.4:c.*3459A>G	XM_005273351.1:c.*3580A>G	XM_005273352.1:c.*3459A>G	NM_001185156.1:c.373T>C	NM_001185157.1:c.307-438T>C	NM_001185158.1:c.108-438T>C	NM_006850.2:c.370T>C	NM_006850.3:c.370T>C	NM_181339.1:c.-105T>C	XM_005273024.1:c.373T>C
BT-20	chr1	207108935	G	T	PIGR, PIGR	p.T425N, p.T425N	84	27	36	0	24.4898	NM_002644.2:c.1274C>A	NM_002644.3:c.1274C>A	XM_005273163.1:c.1274C>A
BT-20	chr1	207133911	G	T	FCAMR, FCAMR	p.T437N, p.T352N	74	0	47	0	38.843	NM_001122979.1:c.653-769C>A	NM_001122979.2:c.653-769C>A	NM_001122980.1:c.1235C>A	NM_001170631.1:c.1310C>A	NM_032029.3:c.653-769C>A	NM_032029.4:c.653-769C>A	XM_005273286.1:c.1310C>A
BT-20	chr1	207195779	A	G	C1orf116, C1orf116, C1orf116	p.S444P, p.S198P, p.S198P	0	0	382	321	100	NM_001083924.1:c.592T>C	NM_023938.5:c.1330T>C	XM_005273258.1:c.1261T>C	XM_005273259.1:c.592T>C
BT-20	chr1	207653395	C	A	CR2, CR2, CR2	p.A1062E, p.A1003E, p.A941E	0	0	263	226	100	NM_001006658.1:c.3185C>A	NM_001006658.2:c.3185C>A	NM_001877.3:c.3008C>A	NM_001877.4:c.3008C>A
BT-20	chr1	207782707	A	G	CR1, CR1, CR1, CR1	p.N1540S, p.N1540S, p.N1090S, p.N1990S	0	1	86	157	99.5902	NM_000573.3:c.4619A>G	NM_000651.4:c.5969A>G	XM_005273064.1:c.5585A>G
BT-20	chr1	207782916	A	T	CR1, CR1, CR1, CR1	p.T1610S, p.T1610S, p.T1160S, p.T2060S	0	0	431	438	100	NM_000573.3:c.4828A>T	NM_000651.4:c.6178A>T	XM_005273064.1:c.5794A>T
BT-20	chr1	207795320	A	G	CR1, CR1, CR1	p.T1969A, p.T1969A, p.T2419A	2	2	202	218	99.0566	NM_000573.3:c.5905A>G	NM_000651.4:c.7255A>G	XM_005273064.1:c.6871A>G
BT-20	chr1	208390162	T	C	PLXNA2, PLXNA2	p.E423G, p.E369G	0	0	202	28	100	NM_025179.3:c.1106A>G	XM_005273164.1:c.1151A>G	XM_005273165.1:c.1151A>G	XR_247028.1:n.1675A>G
BT-20	chr1	209950760	C	G	TRAF3IP3, TRAF3IP3, TRAF3IP3	p.Q373E, p.Q353E, p.Q373E	0	0	90	87	100	NM_025228.1:c.1057C>G	NM_025228.2:c.1117C>G	XM_005273274.1:c.1117C>G	XM_005273275.1:c.1117C>G	XM_005273276.1:c.1057C>G	XM_005273277.1:c.1117C>G	XM_005273278.1:c.*1827C>G	XM_005273279.1:c.325C>G	XM_005273280.1:c.325C>G	XR_247044.1:n.1538C>G	NM_152485.2:c.*5410G>C
BT-20	chr1	209956542	C	A	C1orf74, C1orf74	p.L146F, p.L146F	0	0	180	235	100	NM_025228.1:c.*1049C>A	NM_025228.2:c.*1049C>A	XM_005273274.1:c.*1049C>A	XM_005273275.1:c.*1049C>A	XM_005273276.1:c.*1049C>A	XM_005273277.1:c.*1068C>A	XM_005273279.1:c.*1049C>A	XM_005273280.1:c.*1049C>A	XR_247044.1:n.*887C>A	NM_152485.2:c.438G>T	NM_001206696.1:c.*5223G>T	NM_006147.2:c.*5223G>T	NM_006147.3:c.*5223G>T	XM_005273118.1:c.*5223G>T
BT-20	chr1	210004199	C	G	DIEXF	p.Q67E	0	0	173	154	100	NM_014388.6:c.199C>G	NM_014388.5:c.199C>G
BT-20	chr1	210004332	G	A	DIEXF	p.G111D	0	0	221	213	100	NM_014388.6:c.332G>A	NM_014388.5:c.332G>A
BT-20	chr1	210577884	G	A	HHAT, HHAT, HHAT, HHAT, HHAT, HHAT, HHAT, HHAT	p.S117N, p.S182N, p.S182N, p.S137N, p.S117N, p.S182N, p.S119N, p.S183N	0	0	337	247	100	NM_001122834.1:c.545G>A	NM_001122834.2:c.545G>A	NM_001170564.1:c.274-13614G>A	NM_001170580.1:c.545G>A	NM_001170587.1:c.548G>A	NM_001170588.1:c.350G>A	NM_018194.3:c.545G>A	NM_018194.4:c.545G>A	XM_005273178.1:c.410G>A	XM_005273179.1:c.356G>A	XM_005273180.1:c.350G>A
BT-20	chr1	211533346	G	T	TRAF5, TRAF5, TRAF5, TRAF5	p.L157F, p.L157F, p.L157F, p.L168F	106	8	52	0	31.3253	NM_001033910.2:c.471G>T	NM_004619.3:c.471G>T	NM_145759.2:c.471G>T	XM_005273248.1:c.696G>T	XM_005273249.1:c.663G>T	XM_005273250.1:c.570+3536G>T
BT-20	chr1	212141317	G	T	INTS7, INTS7, INTS7, INTS7, INTS7	p.Q673K, p.Q673K, p.Q549K, p.Q673K, p.Q624K	51	0	16	0	23.8806	NM_001199809.1:c.1870C>A	NM_001199811.1:c.2017C>A	NM_001199812.1:c.2017C>A	NM_015434.2:c.2017C>A	NM_015434.3:c.2017C>A	NR_037667.1:n.2274C>A
BT-20	chr1	212273639	C	T	DTL, DTL, DTL	p.A165V, p.A436V, p.A394V	0	0	61	321	100	NM_016448.2:c.1307C>T	XM_005273159.1:c.1181C>T
BT-20	chr1	212798977	A	G	FAM71A	p.N253S	0	0	434	668	100	NM_001030287.2:c.*6080A>G	NM_001030287.3:c.*6080A>G	NM_001040619.1:c.*6530A>G	NM_001040619.2:c.*6530A>G	NM_001206484.1:c.*6253A>G	NM_001206484.2:c.*6080A>G	NM_001206485.1:c.*7386A>G	NM_001206486.1:c.*6530A>G	NM_001206486.2:c.*6530A>G	NM_001206488.1:c.*6041A>G	NM_001206488.2:c.*6080A>G	NM_001674.2:c.*6080A>G	NM_001674.3:c.*6080A>G	NM_004024.4:c.*6439A>G	XM_005273146.1:c.*6080A>G	NM_153606.2:c.758A>G	NM_153606.3:c.758A>G
BT-20	chr1	212799870	A	G	FAM71A	p.N551D	0	0	521	659	100	NM_153606.2:c.1651A>G	NM_153606.3:c.1651A>G
BT-20	chr1	212911836	T	C	NSL1, NSL1	p.M254V, p.M213V	0	0	230	7	100	NM_001042549.1:c.*203A>G	NM_015471.3:c.760A>G	XM_005273093.1:c.637A>G	XM_005273094.1:c.500-11315A>G
BT-20	chr1	213009469	A	G	C1orf227	p.I8T	0	0	87	33	100	NM_001024601.2:c.23T>C
BT-20	chr1	213031948	G	C	FLVCR1	p.A52P	0	0	87	1	100	NM_014053.2:c.154G>C	NM_014053.3:c.154G>C	XR_247024.1:n.328G>C	NR_027285.1:n.-468C>G	NR_027286.1:n.-468C>G
BT-20	chr1	214492286	G	A	SMYD2, SMYD2	p.G73E, p.G165E	0	0	138	152	100	NM_020197.2:c.494G>A
BT-20	chr1	214558119	T	G	PTPN14, PTPN14, PTPN14	p.H261P, p.H124P, p.H360P	0	0	320	44	100	NM_005401.3:c.1079A>C	NM_005401.4:c.1079A>C	XR_247032.1:n.1653A>C
BT-20	chr1	214826196	G	A	CENPF	p.R2729Q	0	0	93	97	100	NM_016343.3:c.8186G>A	XM_005273008.1:c.8120G>A
BT-20	chr1	214830617	A	G	CENPF	p.R2943G	0	0	382	168	100	NM_016343.3:c.8827A>G	XM_005273008.1:c.8761A>G
BT-20	chr1	214837110	C	G	CENPF	p.N3106K	0	1	201	84	99.6503	NM_016343.3:c.9318C>G	XM_005273008.1:c.9252C>G
BT-20	chr1	216348764	C	T	USH2A, USH2A	p.R1486K, p.R1486K	1	1	98	115	99.0698	NM_007123.5:c.4457G>A	NM_206933.2:c.4457G>A
BT-20	chr1	216595306	C	T	USH2A, USH2A	p.A125T, p.A125T	0	0	270	392	100	NM_007123.5:c.373G>A	NM_206933.2:c.373G>A
BT-20	chr1	219383867	T	C	LYPLAL1	p.F68L	0	0	122	51	100	NM_138794.3:c.362-7T>C	XM_005273046.1:c.314-7T>C	XM_005273047.1:c.248-7T>C	XM_005273048.1:c.248-7T>C	XM_005273049.1:c.248-7T>C	XM_005273050.1:c.202T>C
BT-20	chr1	219383905	A	G	LYPLAL1, LYPLAL1, LYPLAL1, LYPLAL1, LYPLAL1	p.I115M, p.I7M, p.I131M, p.I80M, p.I7M	0	0	225	108	100	NM_138794.3:c.393A>G	XM_005273046.1:c.345A>G	XM_005273047.1:c.279A>G	XM_005273048.1:c.279A>G	XM_005273049.1:c.279A>G	XM_005273050.1:c.240A>G
BT-20	chr1	220197625	G	T	EPRS, EPRS, EPRS, EPRS	p.D308E, p.D109E, p.D308E, p.D59E	0	0	106	110	100	NM_004446.2:c.924C>A	XM_005273086.1:c.924C>A
BT-20	chr1	221057646	C	T	HLX	p.P356L	1	1	135	86	99.1031	XM_001714926.1:c.-1877G>A	XM_002342169.1:c.529G>A	NM_021958.3:c.1067C>T
BT-20	chr1	221057739	C	G	HLX	p.A387G	0	0	61	157	100	XM_001714926.1:c.-1970G>C	XM_002342169.1:c.436G>C	NM_021958.3:c.1160C>G
BT-20	chr1	222802006	A	G	MIA3, MIA3	p.K318E, p.K482E	0	0	181	176	100	NM_198551.2:c.1444A>G	XM_005273121.1:c.1444A>G
BT-20	chr1	222923351	A	G	FAM177B	p.Q143R	0	0	405	414	100	NM_207468.2:c.428A>G	XM_005273129.1:c.428A>G	XM_005273130.1:c.241+2928A>G
BT-20	chr1	223283910	A	G	TLR5, TLR5, TLR5	p.F822L, p.F822L, p.F822L	0	0	35	144	100	NM_003268.4:c.2464T>C	NM_003268.5:c.2464T>C	XM_005273241.1:c.2464T>C	XM_005273242.1:c.2464T>C	XM_005273243.1:c.2464T>C
BT-20	chr1	223284528	A	G	TLR5, TLR5, TLR5	p.F616L, p.F616L, p.F616L	0	1	683	757	99.9306	NM_003268.4:c.1846T>C	NM_003268.5:c.1846T>C	XM_005273241.1:c.1846T>C	XM_005273242.1:c.1846T>C	XM_005273243.1:c.1846T>C
BT-20	chr1	223567803	G	A	C1orf65	p.G329D	0	0	65	2	100	NM_152610.2:c.986G>A
BT-20	chr1	223900408	C	G	CAPN2	p.D22E	0	0	110	18	100	NM_001146068.1:c.4-5056C>G	NM_001748.4:c.66C>G
BT-20	chr1	223949314	G	C	CAPN2, CAPN2, CAPN2	p.E443Q, p.E102Q, p.E521Q	1	1	343	284	99.682	NM_001146068.1:c.1327G>C	NM_001748.4:c.1561G>C
BT-20	chr1	225142710	A	T	DNAH14, DNAH14, DNAH14, DNAH14	p.T43S, p.T43S, p.T43S, p.T43S	0	0	35	95	100	NM_001145154.1:c.127A>T	NM_001373.1:c.127A>T	NM_144989.2:c.127A>T
BT-20	chr1	225152253	C	T	DNAH14, DNAH14, DNAH14, DNAH14	p.P147L, p.P147L, p.P147L, p.P147L	0	0	126	131	100	NM_001145154.1:c.440C>T	NM_001373.1:c.440C>T	NM_144989.2:c.440C>T
BT-20	chr1	225211422	T	C	DNAH14, DNAH14, DNAH14	p.F405L, p.F405L, p.F382L	0	0	8	94	100	NM_001145154.1:c.1213T>C	NM_001373.1:c.1213T>C
BT-20	chr1	225266966	C	G	DNAH14	p.L828V	0	0	169	219	100	NM_001373.1:c.2482C>G
BT-20	chr1	225268343	A	G	DNAH14	p.K1010R	1	0	51	32	98.8095	NM_001373.1:c.3029A>G
BT-20	chr1	225268346	G	A	DNAH14	p.R1011Q	0	0	53	47	100	NM_001373.1:c.3032G>A
BT-20	chr1	225452983	A	G	DNAH14	p.N2435S	0	1	131	225	99.7199	NM_001373.1:c.7304A>G
BT-20	chr1	225495168	G	A	DNAH14	p.R2911H	0	0	142	141	100	NM_001373.1:c.8732G>A
BT-20	chr1	225519212	G	A	DNAH14	p.R3173Q	0	0	134	75	100	NM_001373.1:c.9518G>A
BT-20	chr1	225521101	G	C	DNAH14	p.E3232Q	0	0	157	149	100	NM_001373.1:c.9694G>C
BT-20	chr1	225607144	C	T	LBR, LBR	p.S154N, p.S154N	0	0	109	142	100	NM_002296.2:c.461G>A	NM_002296.3:c.461G>A	NM_194442.1:c.461G>A	NM_194442.2:c.461G>A	XM_005273125.1:c.461G>A
BT-20	chr1	226034866	G	T	TMEM63A	p.L767M	28	28	16	0	22.2222	NM_014698.1:c.2299C>A	NM_014698.2:c.2299C>A	XM_005273358.1:c.2299C>A	XM_005273359.1:c.1768C>A	NM_000120.3:c.*1818G>T	NM_001136018.2:c.*1818G>T	XM_005273085.1:c.*1818G>T
BT-20	chr1	226074563	T	G	LEFTY1	p.D322A	0	0	58	101	100	NM_014698.1:c.-4765A>C	NM_014698.2:c.-4765A>C	XM_005273358.1:c.-4574A>C	XM_002342171.1:c.260T>G	NM_020997.2:c.965A>C	NM_020997.3:c.965A>C	XM_005273009.1:c.863A>C
BT-20	chr1	226352498	T	G	ACBD3	p.E187D	0	0	277	103	100	NM_022735.3:c.561A>C
BT-20	chr1	226923505	G	T	ITPKB, ITPKB	p.P552Q, p.P552Q	0	0	110	19	100	NM_002221.3:c.1655C>A	XM_005273120.1:c.1655C>A
BT-20	chr1	227216775	C	T	CDC42BPA, CDC42BPA, CDC42BPA, CDC42BPA, CDC42BPA, CDC42BPA, CDC42BPA, CDC42BPA	p.V511I, p.V1304I, p.V1223I, p.V1284I, p.V1276I, p.V460I, p.V603I, p.V182I	0	0	420	289	100	NM_003607.3:c.3910G>A	NM_014826.4:c.3667G>A	XM_005273317.1:c.4063G>A	XM_005273318.1:c.4054G>A	XM_005273319.1:c.3997G>A	XM_005273320.1:c.3949G>A	XM_005273321.1:c.3910G>A	XM_005273322.1:c.4015G>A	XM_005273323.1:c.3820G>A	XM_005273324.1:c.3949G>A	XM_005273325.1:c.3751G>A	XM_005273326.1:c.3850G>A	XM_005273327.1:c.3826G>A
BT-20	chr1	227923081	G	A	JMJD4, JMJD4	p.A11V, p.A11V	0	0	24	60	100	NM_053052.3:c.-30G>A	XM_005273041.1:c.-30G>A	XM_005273042.1:c.-30G>A	XM_005273043.1:c.-396G>A	XM_005273044.1:c.-214G>A	NR_024485.1:n.*1003G>A	NR_024486.1:n.*1003G>A	NM_001161465.1:c.32C>T	NM_023007.1:c.32C>T	NM_023007.2:c.32C>T	XM_005273233.1:c.32C>T
BT-20	chr1	228033197	A	G	PRSS38	p.M204V	0	0	329	36	100	NM_183062.2:c.610A>G
BT-20	chr1	228362682	G	A	IBA57, IBA57	p.G18S, p.G211S	0	0	107	109	100	NM_001010867.2:c.631G>A
BT-20	chr1	228399843	G	T	OBSCN, OBSCN	p.R120L, p.R120L	11	21	11	0	25.5814	NM_001098623.1:c.359G>T	NM_001098623.2:c.359G>T	NM_001271223.2:c.359G>T	NM_052843.2:c.359G>T	NM_052843.3:c.359G>T	XM_005273287.1:c.359G>T	XM_005273288.1:c.359G>T	XM_005273289.1:c.359G>T	XM_005273290.1:c.359G>T	XM_005273291.1:c.359G>T	XM_005273292.1:c.359G>T	XM_005273293.1:c.359G>T	XM_005273294.1:c.359G>T	XM_005273295.1:c.359G>T	XM_005273296.1:c.359G>T	XM_005273297.1:c.359G>T	XM_005273298.1:c.359G>T	XM_005273299.1:c.359G>T	XM_005273300.1:c.359G>T	XM_005273301.1:c.359G>T	XM_005273302.1:c.359G>T	XM_005273303.1:c.359G>T	XM_005273304.1:c.359G>T	XM_005273305.1:c.359G>T	XM_005273306.1:c.359G>T	XM_005273307.1:c.359G>T	XM_005273308.1:c.359G>T	XM_005273309.1:c.359G>T	XM_005273310.1:c.359G>T	NR_073154.1:n.630+379C>A	NR_073155.1:n.234+1280C>A
BT-20	chr1	228432152	G	T	OBSCN, OBSCN	p.G1121C, p.G1121C	41	40	0	153	65.3846	NM_001098623.1:c.3361G>T	NM_001098623.2:c.3361G>T	NM_001271223.2:c.3637G>T	NM_052843.2:c.3361G>T	NM_052843.3:c.3361G>T	XM_005273287.1:c.3637G>T	XM_005273288.1:c.3637G>T	XM_005273289.1:c.3637G>T	XM_005273290.1:c.3637G>T	XM_005273291.1:c.3637G>T	XM_005273292.1:c.3637G>T	XM_005273293.1:c.3637G>T	XM_005273294.1:c.3637G>T	XM_005273295.1:c.3361G>T	XM_005273296.1:c.3637G>T	XM_005273297.1:c.3361G>T	XM_005273298.1:c.3637G>T	XM_005273299.1:c.3637G>T	XM_005273300.1:c.3637G>T	XM_005273301.1:c.3637G>T	XM_005273302.1:c.3085G>T	XM_005273303.1:c.3637G>T	XM_005273304.1:c.3637G>T	XM_005273305.1:c.3637G>T	XM_005273306.1:c.3206-5514G>T	XM_005273307.1:c.3637G>T	XM_005273308.1:c.3637G>T	XM_005273309.1:c.3637G>T	XM_005273310.1:c.3637G>T
BT-20	chr1	228444565	T	A	OBSCN, OBSCN	p.V1508D, p.V1508D	0	0	152	181	100	NM_001098623.1:c.4523T>A	NM_001098623.2:c.4523T>A	NM_001271223.2:c.4799T>A	NM_052843.2:c.4523T>A	NM_052843.3:c.4523T>A	XM_005273287.1:c.4799T>A	XM_005273288.1:c.4799T>A	XM_005273289.1:c.4799T>A	XM_005273290.1:c.4799T>A	XM_005273291.1:c.4799T>A	XM_005273292.1:c.4799T>A	XM_005273293.1:c.4799T>A	XM_005273294.1:c.4799T>A	XM_005273295.1:c.4523T>A	XM_005273296.1:c.4799T>A	XM_005273297.1:c.4523T>A	XM_005273298.1:c.4799T>A	XM_005273299.1:c.4799T>A	XM_005273300.1:c.4799T>A	XM_005273301.1:c.4799T>A	XM_005273302.1:c.4247T>A	XM_005273303.1:c.4799T>A	XM_005273304.1:c.4799T>A	XM_005273305.1:c.4799T>A	XM_005273306.1:c.3695T>A	XM_005273307.1:c.4799T>A	XM_005273308.1:c.4799T>A	XM_005273309.1:c.4799T>A	XM_005273310.1:c.4799T>A
BT-20	chr1	228456147	T	C	OBSCN	p.L39S	0	0	194	233	100	NM_001098623.1:c.4862-84T>C	NM_001098623.2:c.4862-84T>C	NM_001271223.2:c.5414-84T>C	NM_052843.2:c.4862-84T>C	NM_052843.3:c.4862-84T>C	XM_005273287.1:c.5138-84T>C	XM_005273288.1:c.5138-84T>C	XM_005273289.1:c.5138-84T>C	XM_005273290.1:c.5138-84T>C	XM_005273291.1:c.5138-84T>C	XM_005273292.1:c.5138-84T>C	XM_005273293.1:c.5138-84T>C	XM_005273294.1:c.5138-84T>C	XM_005273295.1:c.4862-84T>C	XM_005273296.1:c.5138-3479T>C	XM_005273297.1:c.4862-84T>C	XM_005273298.1:c.5138-84T>C	XM_005273299.1:c.5138-84T>C	XM_005273300.1:c.5138-84T>C	XM_005273301.1:c.5138-84T>C	XM_005273302.1:c.4586-84T>C	XM_005273303.1:c.5137+4055T>C	XM_005273304.1:c.5138-84T>C	XM_005273305.1:c.5138-84T>C	XM_005273306.1:c.4034-84T>C	XM_005273307.1:c.5138-84T>C	XM_005273308.1:c.5138-84T>C	XM_005273309.1:c.5138-84T>C	XM_005273310.1:c.5138-84T>C
BT-20	chr1	228464248	T	G	OBSCN, OBSCN	p.D2106E, p.D2106E	0	0	233	319	100	NM_001098623.1:c.6318T>G	NM_001098623.2:c.6318T>G	NM_001271223.2:c.7443T>G	NM_052843.2:c.6318T>G	NM_052843.3:c.6318T>G	XM_005273287.1:c.7167T>G	XM_005273288.1:c.7167T>G	XM_005273289.1:c.7167T>G	XM_005273290.1:c.7167T>G	XM_005273291.1:c.7167T>G	XM_005273292.1:c.7167T>G	XM_005273293.1:c.7167T>G	XM_005273294.1:c.7167T>G	XM_005273295.1:c.6891T>G	XM_005273296.1:c.6891T>G	XM_005273297.1:c.6891T>G	XM_005273298.1:c.7167T>G	XM_005273299.1:c.7167T>G	XM_005273300.1:c.7167T>G	XM_005273301.1:c.7167T>G	XM_005273302.1:c.6615T>G	XM_005273303.1:c.6594T>G	XM_005273304.1:c.7167T>G	XM_005273305.1:c.7167T>G	XM_005273306.1:c.6063T>G	XM_005273307.1:c.7167T>G	XM_005273308.1:c.7167T>G	XM_005273309.1:c.7167T>G	XM_005273310.1:c.7167T>G
BT-20	chr1	228464276	T	C	OBSCN, OBSCN	p.F2116L, p.F2116L	0	0	73	332	100	NM_001098623.1:c.6346T>C	NM_001098623.2:c.6346T>C	NM_001271223.2:c.7471T>C	NM_052843.2:c.6346T>C	NM_052843.3:c.6346T>C	XM_005273287.1:c.7195T>C	XM_005273288.1:c.7195T>C	XM_005273289.1:c.7195T>C	XM_005273290.1:c.7195T>C	XM_005273291.1:c.7195T>C	XM_005273292.1:c.7195T>C	XM_005273293.1:c.7195T>C	XM_005273294.1:c.7195T>C	XM_005273295.1:c.6919T>C	XM_005273296.1:c.6919T>C	XM_005273297.1:c.6919T>C	XM_005273298.1:c.7195T>C	XM_005273299.1:c.7195T>C	XM_005273300.1:c.7195T>C	XM_005273301.1:c.7195T>C	XM_005273302.1:c.6643T>C	XM_005273303.1:c.6622T>C	XM_005273304.1:c.7195T>C	XM_005273305.1:c.7195T>C	XM_005273306.1:c.6091T>C	XM_005273307.1:c.7195T>C	XM_005273308.1:c.7195T>C	XM_005273309.1:c.7195T>C	XM_005273310.1:c.7195T>C
BT-20	chr1	228469801	G	C	OBSCN, OBSCN, OBSCN, OBSCN	p.G2789R, p.G2789R, p.G45R, p.G488R	0	1	32	162	99.4872	NM_001098623.1:c.8365G>C	NM_001098623.2:c.8365G>C	NM_001271223.2:c.9652G>C	NM_052843.2:c.8365G>C	NM_052843.3:c.8365G>C	XM_005273287.1:c.9376G>C	XM_005273288.1:c.9376G>C	XM_005273289.1:c.9376G>C	XM_005273290.1:c.9376G>C	XM_005273291.1:c.9376G>C	XM_005273292.1:c.9376G>C	XM_005273293.1:c.9376G>C	XM_005273294.1:c.9376G>C	XM_005273295.1:c.9100G>C	XM_005273296.1:c.9100G>C	XM_005273297.1:c.9100G>C	XM_005273298.1:c.9376G>C	XM_005273299.1:c.9376G>C	XM_005273300.1:c.9376G>C	XM_005273301.1:c.9376G>C	XM_005273302.1:c.8824G>C	XM_005273303.1:c.8803G>C	XM_005273304.1:c.9376G>C	XM_005273305.1:c.9376G>C	XM_005273306.1:c.8272G>C	XM_005273307.1:c.9376G>C	XM_005273308.1:c.9376G>C	XM_005273309.1:c.9376G>C	XM_005273310.1:c.9376G>C
BT-20	chr1	228503677	A	G	OBSCN, OBSCN	p.H4381R, p.H4381R	0	0	81	71	100	NM_001098623.1:c.13142A>G	NM_001098623.2:c.13142A>G	NM_001271223.2:c.16013A>G	NM_052843.2:c.13142A>G	NM_052843.3:c.13142A>G	XM_005273287.1:c.16313A>G	XM_005273288.1:c.16313A>G	XM_005273289.1:c.16313A>G	XM_005273290.1:c.16313A>G	XM_005273291.1:c.16277A>G	XM_005273292.1:c.16049A>G	XM_005273293.1:c.16049A>G	XM_005273294.1:c.16049A>G	XM_005273295.1:c.16037A>G	XM_005273296.1:c.16037A>G	XM_005273297.1:c.16037A>G	XM_005273298.1:c.16004A>G	XM_005273299.1:c.15785A>G	XM_005273300.1:c.15785A>G	XM_005273301.1:c.15785A>G	XM_005273302.1:c.15761A>G	XM_005273303.1:c.15740A>G	XM_005273304.1:c.15521A>G	XM_005273305.1:c.15257A>G	XM_005273306.1:c.15209A>G	XM_005273307.1:c.15191A>G	XM_005273308.1:c.13673A>G	XM_005273309.1:c.16313A>G	XM_005273310.1:c.16313A>G
BT-20	chr1	228504472	T	C	OBSCN, OBSCN	p.C4450R, p.C4450R	0	0	32	27	100	NM_001098623.1:c.13348T>C	NM_001098623.2:c.13348T>C	NM_001271223.2:c.16219T>C	NM_052843.2:c.13348T>C	NM_052843.3:c.13348T>C	XM_005273287.1:c.16519T>C	XM_005273288.1:c.16519T>C	XM_005273289.1:c.16519T>C	XM_005273290.1:c.16519T>C	XM_005273291.1:c.16483T>C	XM_005273292.1:c.16255T>C	XM_005273293.1:c.16255T>C	XM_005273294.1:c.16255T>C	XM_005273295.1:c.16243T>C	XM_005273296.1:c.16243T>C	XM_005273297.1:c.16243T>C	XM_005273298.1:c.16210T>C	XM_005273299.1:c.15991T>C	XM_005273300.1:c.15991T>C	XM_005273301.1:c.15991T>C	XM_005273302.1:c.15967T>C	XM_005273303.1:c.15946T>C	XM_005273304.1:c.15727T>C	XM_005273305.1:c.15463T>C	XM_005273306.1:c.15415T>C	XM_005273307.1:c.15397T>C	XM_005273308.1:c.13879T>C	XM_005273309.1:c.16519T>C	XM_005273310.1:c.16519T>C
BT-20	chr1	228504568	G	T	OBSCN, OBSCN	p.V4482F, p.V4482F	61	0	46	0	42.9907	NM_001098623.1:c.13444G>T	NM_001098623.2:c.13444G>T	NM_001271223.2:c.16315G>T	NM_052843.2:c.13444G>T	NM_052843.3:c.13444G>T	XM_005273287.1:c.16615G>T	XM_005273288.1:c.16615G>T	XM_005273289.1:c.16615G>T	XM_005273290.1:c.16615G>T	XM_005273291.1:c.16579G>T	XM_005273292.1:c.16351G>T	XM_005273293.1:c.16351G>T	XM_005273294.1:c.16351G>T	XM_005273295.1:c.16339G>T	XM_005273296.1:c.16339G>T	XM_005273297.1:c.16339G>T	XM_005273298.1:c.16306G>T	XM_005273299.1:c.16087G>T	XM_005273300.1:c.16087G>T	XM_005273301.1:c.16087G>T	XM_005273302.1:c.16063G>T	XM_005273303.1:c.16042G>T	XM_005273304.1:c.15823G>T	XM_005273305.1:c.15559G>T	XM_005273306.1:c.15511G>T	XM_005273307.1:c.15493G>T	XM_005273308.1:c.13975G>T	XM_005273309.1:c.16615G>T	XM_005273310.1:c.16615G>T
BT-20	chr1	228504591	C	A	OBSCN, OBSCN	p.H4489Q, p.H4489Q	0	0	104	15	100	NM_001098623.1:c.13467C>A	NM_001098623.2:c.13467C>A	NM_001271223.2:c.16338C>A	NM_052843.2:c.13467C>A	NM_052843.3:c.13467C>A	XM_005273287.1:c.16638C>A	XM_005273288.1:c.16638C>A	XM_005273289.1:c.16638C>A	XM_005273290.1:c.16638C>A	XM_005273291.1:c.16602C>A	XM_005273292.1:c.16374C>A	XM_005273293.1:c.16374C>A	XM_005273294.1:c.16374C>A	XM_005273295.1:c.16362C>A	XM_005273296.1:c.16362C>A	XM_005273297.1:c.16362C>A	XM_005273298.1:c.16329C>A	XM_005273299.1:c.16110C>A	XM_005273300.1:c.16110C>A	XM_005273301.1:c.16110C>A	XM_005273302.1:c.16086C>A	XM_005273303.1:c.16065C>A	XM_005273304.1:c.15846C>A	XM_005273305.1:c.15582C>A	XM_005273306.1:c.15534C>A	XM_005273307.1:c.15516C>A	XM_005273308.1:c.13998C>A	XM_005273309.1:c.16638C>A	XM_005273310.1:c.16638C>A
BT-20	chr1	228505204	G	A	OBSCN, OBSCN	p.R4534H, p.R4534H	1	0	347	194	99.8155	NM_001098623.1:c.13601G>A	NM_001098623.2:c.13601G>A	NM_001271223.2:c.16472G>A	NM_052843.2:c.13601G>A	NM_052843.3:c.13601G>A	XM_005273287.1:c.16772G>A	XM_005273288.1:c.16772G>A	XM_005273289.1:c.16772G>A	XM_005273290.1:c.16772G>A	XM_005273291.1:c.16736G>A	XM_005273292.1:c.16508G>A	XM_005273293.1:c.16508G>A	XM_005273294.1:c.16508G>A	XM_005273295.1:c.16496G>A	XM_005273296.1:c.16496G>A	XM_005273297.1:c.16496G>A	XM_005273298.1:c.16463G>A	XM_005273299.1:c.16244G>A	XM_005273300.1:c.16244G>A	XM_005273301.1:c.16244G>A	XM_005273302.1:c.16220G>A	XM_005273303.1:c.16199G>A	XM_005273304.1:c.15980G>A	XM_005273305.1:c.15716G>A	XM_005273306.1:c.15668G>A	XM_005273307.1:c.15650G>A	XM_005273308.1:c.14132G>A	XM_005273309.1:c.16772G>A	XM_005273310.1:c.16772G>A
BT-20	chr1	228505668	C	G	OBSCN, OBSCN	p.S4642C, p.S4642C	0	0	65	66	100	NM_001098623.1:c.13925C>G	NM_001098623.2:c.13925C>G	NM_001271223.2:c.16796C>G	NM_052843.2:c.13925C>G	NM_052843.3:c.13925C>G	XM_005273287.1:c.17096C>G	XM_005273288.1:c.17096C>G	XM_005273289.1:c.17093C>G	XM_005273290.1:c.17096C>G	XM_005273291.1:c.17060C>G	XM_005273292.1:c.16832C>G	XM_005273293.1:c.16832C>G	XM_005273294.1:c.16832C>G	XM_005273295.1:c.16820C>G	XM_005273296.1:c.16820C>G	XM_005273297.1:c.16820C>G	XM_005273298.1:c.16787C>G	XM_005273299.1:c.16568C>G	XM_005273300.1:c.16568C>G	XM_005273301.1:c.16568C>G	XM_005273302.1:c.16544C>G	XM_005273303.1:c.16523C>G	XM_005273304.1:c.16304C>G	XM_005273305.1:c.16040C>G	XM_005273306.1:c.15992C>G	XM_005273307.1:c.15974C>G	XM_005273308.1:c.14456C>G	XM_005273309.1:c.17096C>G	XM_005273310.1:c.17096C>G
BT-20	chr1	228505739	G	A	OBSCN, OBSCN	p.G4666S, p.G4666S	0	0	123	99	100	NM_001098623.1:c.13996G>A	NM_001098623.2:c.13996G>A	NM_001271223.2:c.16867G>A	NM_052843.2:c.13996G>A	NM_052843.3:c.13996G>A	XM_005273287.1:c.17167G>A	XM_005273288.1:c.17167G>A	XM_005273289.1:c.17164G>A	XM_005273290.1:c.17167G>A	XM_005273291.1:c.17131G>A	XM_005273292.1:c.16903G>A	XM_005273293.1:c.16903G>A	XM_005273294.1:c.16903G>A	XM_005273295.1:c.16891G>A	XM_005273296.1:c.16891G>A	XM_005273297.1:c.16891G>A	XM_005273298.1:c.16858G>A	XM_005273299.1:c.16639G>A	XM_005273300.1:c.16639G>A	XM_005273301.1:c.16639G>A	XM_005273302.1:c.16615G>A	XM_005273303.1:c.16594G>A	XM_005273304.1:c.16375G>A	XM_005273305.1:c.16111G>A	XM_005273306.1:c.16063G>A	XM_005273307.1:c.16045G>A	XM_005273308.1:c.14527G>A	XM_005273309.1:c.17167G>A	XM_005273310.1:c.17167G>A
BT-20	chr1	228509427	A	G	OBSCN, OBSCN	p.D4962G, p.D4962G	0	0	98	0	100	NM_001098623.1:c.14885A>G	NM_001098623.2:c.14885A>G	NM_001271223.2:c.17756A>G	NM_052843.2:c.14885A>G	NM_052843.3:c.14885A>G	XM_005273287.1:c.18056A>G	XM_005273288.1:c.18056A>G	XM_005273289.1:c.18053A>G	XM_005273290.1:c.18056A>G	XM_005273291.1:c.18020A>G	XM_005273292.1:c.17792A>G	XM_005273293.1:c.17792A>G	XM_005273294.1:c.17792A>G	XM_005273295.1:c.17780A>G	XM_005273296.1:c.17780A>G	XM_005273297.1:c.17780A>G	XM_005273298.1:c.17747A>G	XM_005273299.1:c.17528A>G	XM_005273300.1:c.17528A>G	XM_005273301.1:c.17528A>G	XM_005273302.1:c.17504A>G	XM_005273303.1:c.17483A>G	XM_005273304.1:c.17264A>G	XM_005273305.1:c.17000A>G	XM_005273306.1:c.16952A>G	XM_005273307.1:c.16934A>G	XM_005273308.1:c.15416A>G	XM_005273309.1:c.18056A>G	XM_005273310.1:c.18056A>G
BT-20	chr1	228525008	G	A	OBSCN, OBSCN, OBSCN	p.R5575H, p.R5575H, p.R203H	0	1	75	118	99.4845	NM_001098623.1:c.16724G>A	NM_001098623.2:c.16724G>A	NM_001271223.2:c.19595G>A	NM_052843.2:c.16724G>A	NM_052843.3:c.16724G>A	XM_005273287.1:c.19895G>A	XM_005273288.1:c.19895G>A	XM_005273289.1:c.19892G>A	XM_005273290.1:c.19895G>A	XM_005273291.1:c.19859G>A	XM_005273292.1:c.19631G>A	XM_005273293.1:c.19631G>A	XM_005273294.1:c.19631G>A	XM_005273295.1:c.19619G>A	XM_005273296.1:c.19619G>A	XM_005273297.1:c.19619G>A	XM_005273298.1:c.19586G>A	XM_005273299.1:c.19367G>A	XM_005273300.1:c.19367G>A	XM_005273301.1:c.19367G>A	XM_005273302.1:c.19343G>A	XM_005273303.1:c.19322G>A	XM_005273304.1:c.19103G>A	XM_005273305.1:c.18839G>A	XM_005273306.1:c.18791G>A	XM_005273307.1:c.18773G>A	XM_005273308.1:c.17255G>A	XM_005273309.1:c.19895G>A	XM_005273310.1:c.19895G>A
BT-20	chr1	228584685	C	G	TRIM11, TRIM11, TRIM11	p.R273S, p.R274S, p.R274S	40	104	7	36	22.9947	NM_145214.2:c.822G>C	XM_005273281.1:c.819G>C
BT-20	chr1	229676393	G	T	ABCB10	p.A388E	82	71	57	0	27.1429	NM_012089.2:c.1163C>A
BT-20	chr1	229772693	T	G	URB2, URB2	p.V778G, p.V778G	0	0	208	42	100	NM_014777.2:c.2333T>G	XM_005273360.1:c.2333T>G
BT-20	chr1	230845794	A	G	AGT, AGT	p.M268T, p.M240T	2	0	308	104	99.5169	NM_000029.3:c.803T>C
BT-20	chr1	231488524	C	T	C1orf124	p.P296L	0	0	117	118	100	NM_001010984.1:c.*1172C>T	NM_032018.4:c.887C>T	NM_001010984.2:c.*1172C>T	NM_001261462.1:c.*1172C>T	NM_032018.5:c.887C>T	XM_005273284.1:c.733+154C>T	XM_005273285.1:c.718+1207C>T
BT-20	chr1	233134086	C	T	PCNXL2, PCNXL2	p.S553N, p.S1901N	0	0	215	391	100	NM_014801.3:c.5702G>A	XM_005273272.1:c.5093G>A
BT-20	chr1	233296041	G	A	PCNXL2	p.R1169W	0	0	186	122	100	NM_014801.3:c.3505C>T	XM_005273272.1:c.2896C>T	XR_247042.1:n.3734C>T
BT-20	chr1	234565339	G	T	TARBP1	p.F898L	152	48	59	0	22.7799	NM_005646.3:c.2694C>A	XM_005273234.1:c.2691C>A
BT-20	chr1	234745009	A	G	IRF2BP2, IRF2BP2	p.S78P, p.S78P	0	0	0	39	100	NM_001077397.1:c.232T>C	NM_182972.2:c.232T>C
BT-20	chr1	236157083	G	T	NID1, NID1	p.L740M, p.L873M	31	51	23	1	22.6415	NM_002508.2:c.2617C>A	XM_005273148.1:c.2617C>A	XM_005273149.1:c.2491C>A	XM_005273150.1:c.2218C>A
BT-20	chr1	236700807	T	A	LGALS8, LGALS8, LGALS8, LGALS8, LGALS8	p.F19Y, p.F19Y, p.F19Y, p.F19Y, p.F19Y	0	0	244	0	100	XR_247110.1:n.-469A>T	NM_006499.3:c.56T>A	NM_006499.4:c.56T>A	NM_201543.1:c.56T>A	NM_201543.2:c.56T>A	NM_201544.1:c.56T>A	NM_201544.2:c.56T>A	NM_201545.1:c.56T>A	NM_201545.2:c.56T>A	XM_005273126.1:c.56T>A	XM_005273127.1:c.56T>A	XM_005273128.1:c.56T>A
BT-20	chr1	236700857	C	T	LGALS8, LGALS8, LGALS8, LGALS8, LGALS8	p.R36C, p.R36C, p.R36C, p.R36C, p.R36C	0	0	363	0	100	XR_247110.1:n.-519G>A	NM_006499.3:c.106C>T	NM_006499.4:c.106C>T	NM_201543.1:c.106C>T	NM_201543.2:c.106C>T	NM_201544.1:c.106C>T	NM_201544.2:c.106C>T	NM_201545.1:c.106C>T	NM_201545.2:c.106C>T	XM_005273126.1:c.106C>T	XM_005273127.1:c.106C>T	XM_005273128.1:c.106C>T
BT-20	chr1	236706862	G	C	LGALS8, LGALS8, LGALS8, LGALS8, LGALS8	p.R184S, p.R226S, p.R167S, p.R226S, p.R184S	0	0	572	742	100	NM_006499.3:c.678G>C	NM_006499.4:c.678G>C	NM_201543.1:c.552G>C	NM_201543.2:c.552G>C	NM_201544.1:c.552G>C	NM_201544.2:c.552G>C	NM_201545.1:c.678G>C	NM_201545.2:c.678G>C	XM_005273126.1:c.678G>C	XM_005273127.1:c.678G>C	XM_005273128.1:c.*721G>C
BT-20	chr1	236717926	T	C	HEATR1, HEATR1	p.E2017G, p.E1179G	0	0	171	73	100	NM_006499.3:c.*6465T>C	NM_006499.4:c.*6465T>C	NM_201543.1:c.*6465T>C	NM_201543.2:c.*6465T>C	NM_201544.1:c.*6465T>C	NM_201544.2:c.*6465T>C	NM_201545.1:c.*6465T>C	NM_201545.2:c.*6465T>C	XM_005273126.1:c.*6465T>C	XM_005273127.1:c.*6465T>C	NM_018072.4:c.6050A>G	NM_018072.5:c.6050A>G
BT-20	chr1	236718620	T	C	HEATR1, HEATR1	p.N1967D, p.N1129D	0	0	89	424	100	NM_006499.4:c.*7159T>C	NM_201543.2:c.*7159T>C	NM_201544.2:c.*7159T>C	NM_201545.2:c.*7159T>C	XM_005273126.1:c.*7159T>C	XM_005273127.1:c.*7159T>C	NM_018072.4:c.5899A>G	NM_018072.5:c.5899A>G
BT-20	chr1	236719193	A	G	HEATR1, HEATR1	p.V1854A, p.V1016A	0	0	53	127	100	NM_006499.4:c.*7732A>G	NM_201543.2:c.*7732A>G	NM_201544.2:c.*7732A>G	NM_201545.2:c.*7732A>G	XM_005273126.1:c.*7732A>G	XM_005273127.1:c.*7732A>G	NM_018072.4:c.5561T>C	NM_018072.5:c.5561T>C
BT-20	chr1	236721660	T	C	HEATR1, HEATR1	p.N1694S, p.N856S	0	0	341	428	100	NM_018072.4:c.5081A>G	NM_018072.5:c.5081A>G
BT-20	chr1	236749649	T	C	HEATR1	p.M607V	0	0	438	388	100	NM_018072.4:c.1819A>G	NM_018072.5:c.1819A>G
BT-20	chr1	236758887	T	C	HEATR1	p.H348R	0	0	169	123	100	NM_018072.4:c.1043A>G	NM_018072.5:c.1043A>G
BT-20	chr1	237604660	G	A	RYR2	p.M349I	98	171	127	174	52.807	NM_001035.2:c.1047G>A	XM_005273224.1:c.1047G>A
BT-20	chr1	237841390	A	G	RYR2	p.Q2958R	0	0	127	98	100	NM_001035.2:c.8873A>G	XM_005273224.1:c.8873A>G
BT-20	chr1	240370702	A	G	FMN2, FMN2	p.T864A, p.T868A	0	0	59	62	100	NM_020066.4:c.2590A>G	XM_005273200.1:c.2602A>G
BT-20	chr1	241929542	G	A	WDR64, WDR64, WDR64	p.R367Q, p.R441Q, p.R647Q	0	0	148	189	100	NM_144625.3:c.1100G>A	NM_144625.4:c.1940G>A
BT-20	chr1	242045275	C	T	EXO1, EXO1, EXO1, EXO1	p.R722C, p.R723C, p.R723C, p.R723C	0	0	144	76	100	NM_003686.3:c.2167C>T	NM_003686.4:c.2167C>T	NM_006027.3:c.2167C>T	NM_006027.4:c.2167C>T	NM_130398.2:c.2167C>T	NM_130398.3:c.2167C>T	XM_005273350.1:c.2164C>T
BT-20	chr1	242253204	G	T	PLD5, PLD5, PLD5, PLD5, PLD5	p.N459K, p.N521K, p.N313K, p.N429K, p.N429K	138	17	46	0	22.8856	NM_001195811.1:c.1377C>A	NM_001195812.1:c.939C>A	NM_152666.1:c.1287C>A	NM_152666.2:c.1563C>A	XM_005273084.1:c.1287C>A
BT-20	chr1	243468071	G	T	SDCCAG8, SDCCAG8, SDCCAG8, SDCCAG8, SDCCAG8	p.K92N, p.K244N, p.K99N, p.K56N, p.K56N	42	42	30	0	26.3158	NM_006642.2:c.732G>T	NM_006642.3:c.732G>T	XM_005273011.1:c.732G>T	XM_005273012.1:c.732G>T	XM_005273013.1:c.603G>T	XM_005273014.1:c.732G>T	XM_005273015.1:c.732G>T	XM_005273016.1:c.438G>T	XM_005273017.1:c.603G>T	XM_005273018.1:c.309G>T	XM_005273019.1:c.297G>T	XM_005273020.1:c.168G>T	XM_005273021.1:c.-3278G>T	XM_005273022.1:c.9-11986G>T	XM_005273023.1:c.732G>T
BT-20	chr1	245851609	C	G	KIF26B, KIF26B, KIF26B	p.P1393R, p.P1775R, p.P1017R	0	0	122	171	100	NM_018012.3:c.5324C>G
BT-20	chr1	246670481	C	G	SMYD3	p.K13N	0	0	54	84	100	NM_001167740.1:c.39G>C	XM_005273227.1:c.39G>C	XM_005273228.1:c.39G>C
BT-20	chr1	246755124	T	C	CNST, CNST	p.L87S, p.L87S	0	0	324	136	100	NM_001139459.1:c.260T>C	NM_152609.2:c.260T>C	XM_005273081.1:c.428T>C	XM_005273082.1:c.383T>C	XM_005273083.1:c.-30T>C
BT-20	chr1	247162658	C	T	ZNF695, ZNF695, ZNF695	p.R84K, p.R72K, p.R84K	0	0	629	428	100	NM_001204221.1:c.251G>A	NM_020394.3:c.251G>A	NM_020394.4:c.251G>A	NR_037892.1:n.436G>A	NR_037894.1:n.432G>A
BT-20	chr1	247264208	G	T	ZNF669, ZNF669	p.T288N, p.T202N	73	11	33	0	28.2051	NM_001142572.1:c.605C>A	NM_024804.2:c.863C>A	XM_005273270.1:c.494C>A	XM_005273271.1:c.494C>A	XR_247116.1:n.-3605G>T
BT-20	chr1	247614617	C	T	OR2B11	p.G223D	0	0	183	151	100	NM_001004492.1:c.668G>A	NM_001079821.2:c.*2811C>T	NM_001127461.2:c.*2811C>T	NM_001127462.2:c.*2811C>T	NM_001243133.1:c.*2811C>T	NM_004895.4:c.*2811C>T	NM_183395.2:c.*2811C>T	XM_005273036.1:c.*2811C>T	XM_005273037.1:c.*2811C>T	XM_005273038.1:c.*2811C>T
BT-20	chr1	247614693	C	T	OR2B11	p.V198M	0	0	333	407	100	NM_001004492.1:c.592G>A	NM_001079821.2:c.*2887C>T	NM_001127461.2:c.*2887C>T	NM_001127462.2:c.*2887C>T	NM_001243133.1:c.*2887C>T	NM_004895.4:c.*2887C>T	NM_183395.2:c.*2887C>T	XM_005273036.1:c.*2887C>T	XM_005273037.1:c.*2887C>T	XM_005273038.1:c.*2887C>T
BT-20	chr1	247695612	G	A	OR2C3, OR2C3	p.P68S, p.P68S	0	0	0	122	100	NR_027309.2:n.-1506C>T	XM_005273072.1:c.-148+5256G>A	XM_005273073.1:c.-148+5256G>A	XM_005273074.1:c.-264+5256G>A	NM_198074.4:c.202C>T	NR_027309.1:n.-1506C>T
BT-20	chr1	247695756	T	C	OR2C3, OR2C3	p.T20A, p.T20A	0	0	42	103	100	NR_027309.2:n.-1650A>G	XM_005273072.1:c.-148+5400T>C	XM_005273073.1:c.-148+5400T>C	XM_005273074.1:c.-264+5400T>C	NM_198074.4:c.58A>G	NR_027309.1:n.-1650A>G
BT-20	chr1	247752161	T	C	OR2G2	p.L167P	0	0	405	511	100	NM_001001915.1:c.500T>C	XR_110860.1:n.1098-22908A>G
BT-20	chr1	247752367	A	G	OR2G2	p.R236G	0	0	356	167	100	NM_001001915.1:c.706A>G	XR_110860.1:n.1098-23114T>C
BT-20	chr1	247769752	A	G	OR2G3	p.I289V	0	0	575	511	100	NM_001001914.1:c.865A>G	XR_110860.1:n.1097+29405T>C
BT-20	chr1	247875415	A	G	OR6F1	p.F215L	0	0	502	412	100	NM_001005286.1:c.643T>C	XM_005273091.1:c.-13+71684A>G	XM_005273092.1:c.-13+71684A>G
BT-20	chr1	247875583	G	C	OR6F1	p.P159A	0	0	56	318	100	NM_001005286.1:c.475C>G	XM_005273091.1:c.-13+71852G>C	XM_005273092.1:c.-13+71852G>C
BT-20	chr1	247875975	A	G	OR6F1	p.F28S	1	0	287	315	99.8342	NM_001005286.1:c.83T>C	XM_005273091.1:c.-13+72244A>G	XM_005273092.1:c.-13+72244A>G
BT-20	chr1	247921689	G	T	OR1C1	p.T7K	157	66	59	0	20.922	NM_012353.2:c.20C>A	XM_005273091.1:c.-12-102230G>T	XM_005273092.1:c.-12-102230G>T
BT-20	chr1	248039294	G	A	TRIM58	p.V322I	0	0	138	204	100	NM_015431.3:c.964G>A	XM_005273091.1:c.532G>A	XM_005273092.1:c.532G>A
BT-20	chr1	248129240	G	A	OR2AK2	p.V203M	0	0	305	331	100	NM_001004491.1:c.607G>A	NM_175911.2:c.-144+28554G>A
BT-20	chr1	248512749	G	A	OR14C36	p.G225R	0	1	237	542	99.8718	NM_001001918.1:c.673G>A
BT-20	chr1	248512767	G	T	OR14C36	p.D231Y	0	0	223	397	100	NM_001001918.1:c.691G>T
BT-20	chr1	248550976	T	G	OR2T6	p.C23G	0	2	280	430	99.7191	NM_001005471.1:c.67T>G
BT-20	chr1	248569369	A	G	OR2T1	p.H25R	0	0	247	56	100	NM_030904.1:c.74A>G
BT-20	chr1	248789504	T	C	OR2T11	p.Q309R	0	0	136	523	100	NM_001001964.1:c.926A>G
BT-20	chr1	248790075	A	G	OR2T11	p.C119R	0	0	122	228	100	NM_001001964.1:c.355T>C
BT-20	chr1	248845097	C	T	OR14I1	p.S170N	0	0	588	525	100	NM_001004734.1:c.509G>A	XM_005273131.1:c.560G>A	XM_005273132.1:c.509G>A
BT-20	chr1	248845458	C	T	OR14I1	p.D50N	0	0	306	187	100	NM_001004734.1:c.148G>A	XM_005273131.1:c.199G>A	XM_005273132.1:c.148G>A
BT-20	chr1	248845499	A	G	OR14I1	p.V36A	0	0	196	230	100	NM_001004734.1:c.107T>C	XM_005273131.1:c.158T>C	XM_005273132.1:c.107T>C
BT-20	chr10	394645	G	T	DIP2C, DIP2C	p.T442N, p.T1056N	39	0	11	0	22	NM_014974.2:c.3167C>A	XM_005252426.1:c.3335C>A	XM_005252427.1:c.3167C>A	XM_005252428.1:c.3335C>A	XM_005252429.1:c.2690C>A	XM_005252430.1:c.1256C>A
BT-20	chr10	1142208	T	C	WDR37	p.X250R	0	0	55	82	100	NM_014023.3:c.726+22T>C	XM_005252416.1:c.726+22T>C	XM_005252417.1:c.726+22T>C	XM_005252418.1:c.726+22T>C	XM_005252419.1:c.726+22T>C	XM_005252420.1:c.726+22T>C	XM_005252421.1:c.726+22T>C	XM_005252422.1:c.627+22T>C	XM_005252423.1:c.627+22T>C	XR_242695.1:n.928+22T>C
BT-20	chr10	3180227	T	C	PITRM1, PITRM1, PITRM1	p.Q939R, p.Q1038R, p.Q1037R	28	61	28	48	46.0606	NM_001242339.1:c.*1456T>C	NM_002627.3:c.*1456T>C	NM_002627.4:c.*1456T>C	XM_005252465.1:c.*1456T>C	XM_005252466.1:c.*1456T>C	XM_005252467.1:c.*1456T>C	XM_005252468.1:c.*1456T>C	XR_109001.1:n.-3637T>C	NR_038284.1:n.-3566T>C	NM_001242307.1:c.3113A>G	NM_001242309.1:c.2816A>G	NM_014889.2:c.3110A>G	NM_014889.3:c.3110A>G	XM_005252345.1:c.2912A>G
BT-20	chr10	3200292	G	A	PITRM1, PITRM1, PITRM1, PITRM1, PITRM1, PITRM1	p.A365V, p.A397V, p.A368V, p.A397V, p.A397V, p.A389V	21	81	5	61	39.2857	NM_001242307.1:c.1190C>T	NM_001242309.1:c.1094C>T	NM_014889.2:c.1190C>T	NM_014889.3:c.1190C>T	XM_005252345.1:c.1190C>T
BT-20	chr10	3202065	T	C	PITRM1, PITRM1, PITRM1, PITRM1, PITRM1, PITRM1	p.I296V, p.I328V, p.I299V, p.I328V, p.I328V, p.I320V	51	61	21	43	36.3636	NM_001242307.1:c.982A>G	NM_001242309.1:c.886A>G	NM_014889.2:c.982A>G	NM_014889.3:c.982A>G	XM_005252345.1:c.982A>G
BT-20	chr10	4882000	G	T	AKR1E2	p.R221L	45	35	23	0	22.3301	NM_001040177.1:c.662G>T	NM_001040177.2:c.662G>T	NM_001271021.1:c.582+2227G>T	NM_001271025.1:c.460-2613G>T	NR_073125.1:n.810G>T	NR_073126.1:n.724G>T	NR_073127.1:n.730+2227G>T
BT-20	chr10	5255025	A	G	AKR1C4	p.Q250R	0	0	76	55	100	NM_001818.2:c.749A>G	NM_001818.3:c.749A>G
BT-20	chr10	5260682	C	G	AKR1C4	p.L311V	34	32	83	57	67.9612	NM_001818.2:c.931C>G	NM_001818.3:c.931C>G
BT-20	chr10	5442951	C	T	TUBAL3	p.V35I	26	24	31	36	57.265	NM_001171864.1:c.4-21G>A	NM_024803.1:c.103G>A	NM_024803.2:c.103G>A
BT-20	chr10	5541181	T	C	CALML5	p.K74R	102	49	50	33	35.4701	NM_017422.4:c.221A>G
BT-20	chr10	5541230	T	C	CALML5	p.S58G	92	85	58	48	37.4558	NM_017422.4:c.172A>G
BT-20	chr10	5781628	T	G	FAM208B	p.C499G	0	0	231	13	100	NM_017782.3:c.1495T>G	NM_017782.4:c.1495T>G	XM_005252474.1:c.2215T>G	XM_005252475.1:c.1495T>G	XM_005252476.1:c.1768T>G	XM_005252477.1:c.1768T>G	XM_005252478.1:c.1495T>G	XM_005252479.1:c.1495T>G	XM_005252480.1:c.1495T>G	XM_005252481.1:c.1495T>G	XM_005252482.1:c.1495T>G	XM_005252483.1:c.1495T>G
BT-20	chr10	5788275	G	T	FAM208B	p.R964I	32	9	11	0	21.1538	NM_017782.3:c.2891G>T	NM_017782.4:c.2891G>T	XM_005252474.1:c.3611G>T	XM_005252475.1:c.2891G>T	XM_005252476.1:c.3164G>T	XM_005252477.1:c.3164G>T	XM_005252478.1:c.2891G>T	XM_005252479.1:c.2891G>T	XM_005252480.1:c.2891G>T	XM_005252481.1:c.2891G>T	XM_005252482.1:c.2891G>T	XM_005252483.1:c.2891G>T
BT-20	chr10	5788608	G	C	FAM208B	p.R1075P	0	0	121	111	100	NM_017782.3:c.3224G>C	NM_017782.4:c.3224G>C	XM_005252474.1:c.3944G>C	XM_005252475.1:c.3224G>C	XM_005252476.1:c.3497G>C	XM_005252477.1:c.3497G>C	XM_005252478.1:c.3224G>C	XM_005252479.1:c.3224G>C	XM_005252480.1:c.3224G>C	XM_005252481.1:c.3224G>C	XM_005252482.1:c.3224G>C	XM_005252483.1:c.3224G>C
BT-20	chr10	5790420	T	C	FAM208B, FAM208B	p.V523A, p.V1679A	0	0	251	154	100	NM_017782.3:c.5036T>C	NM_017782.4:c.5036T>C	XM_005252474.1:c.5756T>C	XM_005252475.1:c.5036T>C	XM_005252476.1:c.5309T>C	XM_005252477.1:c.5309T>C	XM_005252478.1:c.5036T>C	XM_005252479.1:c.5036T>C	XM_005252480.1:c.5036T>C	XM_005252481.1:c.5036T>C	XM_005252482.1:c.5036T>C	XM_005252483.1:c.5036T>C
BT-20	chr10	5804531	G	A	FAM208B, FAM208B	p.S1248N, p.S2404N	0	0	76	13	100	NM_001115156.1:c.*3438C>T	NM_001494.3:c.*3438C>T	XM_005252444.1:c.*3438C>T	NM_017782.3:c.7211G>A	NM_017782.4:c.7211G>A	XM_005252474.1:c.7931G>A	XM_005252475.1:c.7211G>A	XM_005252476.1:c.7484G>A	XM_005252477.1:c.7484G>A	XM_005252478.1:c.7211G>A	XM_005252479.1:c.7211G>A	XM_005252480.1:c.7211G>A	XM_005252481.1:c.7211G>A	XM_005252482.1:c.7211G>A	XM_005252483.1:c.7211G>A
BT-20	chr10	5920121	T	C	ANKRD16, ANKRD16	p.Q353R, p.Q353R	136	162	67	85	33.7778	NM_001009941.2:c.1058A>G	NM_001009942.2:c.953A>G	NM_001009943.2:c.*64A>G	NM_019046.2:c.1058A>G	XM_005252472.1:c.849+4848A>G	XM_005252473.1:c.*2947A>G
BT-20	chr10	7605067	C	T	ITIH5, ITIH5	p.R936Q, p.R722Q	0	0	156	0	100	NM_030569.4:c.2808G>A	NM_030569.5:c.2808G>A	NM_030569.6:c.2808G>A	NM_032817.3:c.2166G>A	NM_032817.4:c.2166G>A	NM_032817.5:c.2166G>A
BT-20	chr10	7605101	A	G	ITIH5, ITIH5	p.F925S, p.F711S	0	0	160	0	100	NM_030569.4:c.2774T>C	NM_030569.5:c.2774T>C	NM_030569.6:c.2774T>C	NM_032817.3:c.2132T>C	NM_032817.4:c.2132T>C	NM_032817.5:c.2132T>C
BT-20	chr10	7618686	T	G	ITIH5, ITIH5, ITIH5	p.T570P, p.T570P, p.T356P	1	1	200	154	99.4382	NM_001001851.1:c.1708A>C	NM_001001851.2:c.1708A>C	NM_030569.4:c.1708A>C	NM_030569.5:c.1708A>C	NM_030569.6:c.1708A>C	NM_032817.3:c.1066A>C	NM_032817.4:c.1066A>C	NM_032817.5:c.1066A>C
BT-20	chr10	7749183	C	T	ITIH2	p.S60L	23	1	38	4	63.6364	NM_002216.2:c.179C>T
BT-20	chr10	7763661	A	G	ITIH2	p.N263S	0	0	107	68	100	NM_002216.2:c.788A>G
BT-20	chr10	7866460	G	T	TAF3	p.D116Y	45	11	20	0	26.3158	NM_031923.2:c.346G>T	NM_031923.3:c.346G>T
BT-20	chr10	8006798	A	G	TAF3	p.N442S	0	0	87	0	100	NM_031923.2:c.1325A>G	NM_031923.3:c.1325A>G
BT-20	chr10	8007559	G	C	TAF3	p.V696L	0	0	77	0	100	NM_031923.2:c.2086G>C	NM_031923.3:c.2086G>C
BT-20	chr10	8007560	T	C	TAF3	p.V696A	0	0	78	0	100	NM_031923.2:c.2087T>C	NM_031923.3:c.2087T>C
BT-20	chr10	11789382	G	A	ECHDC3	p.A69T	0	0	20	32	100	NM_024693.4:c.205G>A
BT-20	chr10	11797467	G	A	ECHDC3, ECHDC3	p.A20T, p.A151T	0	0	70	1	100	NM_024693.4:c.451G>A
BT-20	chr10	12111090	T	C	DHTKD1	p.F20L	0	0	72	10	100	NM_018706.5:c.58T>C	NM_018706.6:c.58T>C	XM_005252487.1:c.58T>C	XM_005252488.1:c.58T>C
BT-20	chr10	12131081	T	G	DHTKD1	p.Y272D	18	9	45	28	73	NM_018706.5:c.814T>G	NM_018706.6:c.814T>G	XM_005252487.1:c.814T>G	XM_005252488.1:c.814T>G
BT-20	chr10	12143105	C	G	DHTKD1	p.I607M	0	0	274	115	100	NM_018706.5:c.1821C>G	NM_018706.6:c.1821C>G	XM_005252487.1:c.1821C>G	XM_005252488.1:c.1821C>G
BT-20	chr10	13166076	A	G	OPTN, OPTN, OPTN, OPTN, OPTN, OPTN	p.K265E, p.K322E, p.K316E, p.K322E, p.K322E, p.K322E	0	0	86	148	100	NM_001008211.1:c.964A>G	NM_001008212.1:c.964A>G	NM_001008213.1:c.964A>G	NM_021980.4:c.964A>G	XM_005252335.1:c.964A>G	XM_005252336.1:c.946A>G	XM_005252337.1:c.946A>G	XM_005252338.1:c.793A>G
BT-20	chr10	13340236	G	A	PHYH	p.P29S	52	65	30	44	38.7435	NM_001037537.1:c.-167+1184C>T	NM_006214.3:c.85C>T	XM_005252469.1:c.130C>T
BT-20	chr10	13489306	G	T	BEND7, BEND7, BEND7	p.D359E, p.D107E, p.D347E	33	9	15	0	26.3158	NM_001100912.1:c.1077C>A	NM_152751.2:c.1041C>A	XM_005252402.1:c.1197C>A	XM_005252403.1:c.1041C>A	XM_005252404.1:c.1041C>A	XM_005252405.1:c.1041C>A	XM_005252406.1:c.1041C>A
BT-20	chr10	13696495	G	T	FRMD4A, FRMD4A	p.Q991K, p.Q991K	53	14	18	0	21.1765	NM_018027.3:c.2971C>A	XM_005252489.1:c.3070C>A	XM_005252490.1:c.3055C>A	XM_005252491.1:c.2962C>A	XM_005252492.1:c.2962C>A	XM_005252493.1:c.2962C>A	XM_005252494.1:c.2527C>A	XM_005252495.1:c.1924C>A	XR_242726.1:n.905+68G>T	XR_242727.1:n.1048+68G>T	XR_109011.1:n.472+68G>T
BT-20	chr10	15008493	A	C	MEIG1	p.K9T	124	0	45	0	26.6272	NM_001080836.2:c.26A>C	XM_005252559.1:c.26A>C	XM_005252560.1:c.26A>C	XM_005252561.1:c.26A>C
BT-20	chr10	15145855	C	G	RPP38, RPP38, RPP38, RPP38	p.A181G, p.A181G, p.A181G, p.A181G	104	105	304	284	73.7767	NM_001097590.1:c.542C>G	NM_001097590.2:c.542C>G	NM_001265601.1:c.542C>G	NM_006414.3:c.542C>G	NM_006414.4:c.542C>G	NM_183005.3:c.542C>G	NM_183005.4:c.542C>G	NM_004808.2:c.*5339G>C	XM_005252642.1:c.*2831G>C	XM_005252643.1:c.*5339G>C
BT-20	chr10	15573050	A	G	ITGA8, ITGA8	p.V979A, p.V994A	0	0	44	21	100	NM_003638.1:c.2981T>C	XM_005252633.1:c.2936T>C
BT-20	chr10	16967401	C	T	CUBN	p.C2162Y	0	0	119	239	100	NM_001081.3:c.6485G>A
BT-20	chr10	16967586	C	G	CUBN	p.L2153F	7	34	1	19	32.7869	NM_001081.3:c.6459G>C
BT-20	chr10	17024503	G	A	CUBN	p.P1559S	0	0	66	73	100	NM_001081.3:c.4675C>T
BT-20	chr10	17156151	A	G	CUBN	p.F253S	0	0	90	44	100	NM_001081.3:c.758T>C
BT-20	chr10	17204187	G	A	TRDMT1, TRDMT1, TRDMT1, TRDMT1	p.H42Y, p.H30Y, p.H101Y, p.H30Y	8	21	30	131	84.7368	NM_004412.4:c.301C>T	NM_004412.5:c.301C>T	NM_176081.2:c.252-1814C>T	NM_176083.2:c.252-640C>T	XM_005252372.1:c.301C>T	XM_005252373.1:c.301C>T	XM_005252374.1:c.301C>T	XM_005252375.1:c.252-1814C>T	XM_005252376.1:c.88C>T	XM_005252377.1:c.124C>T	XM_005252378.1:c.88C>T
BT-20	chr10	17216556	C	T	TRDMT1, TRDMT1	p.R23Q, p.R23Q	11	43	57	181	81.5068	NM_004412.4:c.168G>A	NM_004412.5:c.168G>A	NM_176081.2:c.168G>A	NM_176083.2:c.168G>A	XM_005252372.1:c.168G>A	XM_005252373.1:c.168G>A	XM_005252374.1:c.168G>A	XM_005252375.1:c.168G>A	XM_005252376.1:c.-276G>A	XM_005252377.1:c.68G>A	XM_005252378.1:c.-276G>A
BT-20	chr10	17659131	C	A	PTPLA, PTPLA, PTPLA	p.V70F, p.V70F, p.V70F	0	0	44	0	100	NM_014241.3:c.208G>T	XM_005252641.1:c.208G>T
BT-20	chr10	17659149	C	T	PTPLA, PTPLA, PTPLA	p.E64K, p.E64K, p.E64K	0	0	36	5	100	NM_014241.3:c.190G>A	XM_005252641.1:c.190G>A
BT-20	chr10	18138639	A	G	MRC1	p.T399A	0	0	0	41	100	NM_002438.2:c.1195A>G	NM_002438.3:c.1195A>G	NR_030168.1:n.*4517A>G
BT-20	chr10	18266989	G	A	SLC39A12, SLC39A12, SLC39A12, SLC39A12	p.V304I, p.V304I, p.V170I, p.V304I	21	26	212	150	88.5086	NM_001145195.1:c.910G>A	NM_152725.3:c.910G>A	XM_005252393.1:c.508G>A	XM_005252392.1:c.910G>A
BT-20	chr10	21134282	C	G	NEBL	p.D378H	23	6	152	60	87.9668	NM_001173484.1:c.358-32413G>C	NM_006393.2:c.1132G>C	NM_213569.2:c.358-32413G>C	XM_005252341.1:c.1084G>C	XM_005252342.1:c.1030G>C	XM_005252343.1:c.1132G>C	XM_005252344.1:c.1132G>C	XR_242691.1:n.1252G>C
BT-20	chr10	21139389	T	C	NEBL	p.M351V	35	0	188	0	84.3049	NM_001173484.1:c.358-37520A>G	NM_006393.2:c.1051A>G	NM_213569.2:c.358-37520A>G	XM_005252341.1:c.1003A>G	XM_005252342.1:c.949A>G	XM_005252343.1:c.1051A>G	XM_005252344.1:c.1051A>G	XR_242691.1:n.1171A>G
BT-20	chr10	21414892	C	G	C10orf113	p.D110H	41	37	238	258	86.4111	NM_001010896.1:c.298G>C	NM_001010896.2:c.328G>C	NM_001177483.1:c.*123G>C	NM_001173484.1:c.164+46420G>C	NM_213569.2:c.164+46420G>C
BT-20	chr10	21415006	T	C	C10orf113	p.R72G	30	26	283	228	90.1235	NM_001010896.1:c.184A>G	NM_001010896.2:c.214A>G	NM_001177483.1:c.*9A>G	NM_001173484.1:c.164+46306A>G	NM_213569.2:c.164+46306A>G
BT-20	chr10	22700081	G	T	SPAG6, SPAG6, SPAG6, SPAG6	p.S454I, p.S457I, p.S205I, p.S479I	285	0	72	0	20.1681	NM_001253854.1:c.1361G>T	NM_001253855.1:c.1370G>T	NM_012443.2:c.1436G>T	NM_012443.3:c.1436G>T	NM_172242.1:c.1315-5467G>T	NM_172242.2:c.1315-5467G>T	XM_005252645.1:c.1436G>T	XM_005252646.1:c.1262G>T
BT-20	chr10	24669877	C	G	KIAA1217, KIAA1217, KIAA1217, KIAA1217, KIAA1217	p.A145G, p.A145G, p.A145G, p.A145G, p.A65G	235	199	110	115	34.1426	NM_001098500.1:c.194C>G	NM_001098501.1:c.434C>G	NM_019590.3:c.434C>G	XM_005252500.1:c.515C>G	XM_005252501.1:c.515C>G	XM_005252502.1:c.515C>G	XM_005252503.1:c.434C>G	XM_005252521.1:c.434C>G	XM_005252504.1:c.515C>G	XM_005252505.1:c.515C>G	XM_005252506.1:c.515C>G	XM_005252507.1:c.434C>G	XM_005252508.1:c.434C>G	XM_005252509.1:c.83C>G	XM_005252510.1:c.515C>G	XM_005252511.1:c.275C>G	XM_005252512.1:c.-17C>G	XM_005252513.1:c.-17C>G	XM_005252517.1:c.515C>G	XM_005252518.1:c.515C>G	XM_005252519.1:c.434C>G	XM_005252520.1:c.515C>G	XM_005252522.1:c.434C>G	XM_005252523.1:c.515C>G	XM_005252524.1:c.515C>G
BT-20	chr10	24813454	G	A	KIAA1217, KIAA1217, KIAA1217, KIAA1217, KIAA1217, KIAA1217, KIAA1217, KIAA1217, KIAA1217, KIAA1217	p.A570T, p.A570T, p.A570T, p.A570T, p.A702T, p.A852T, p.A852T, p.A852T, p.A887T, p.A807T	142	319	69	148	32.0059	NM_001098500.1:c.2419G>A	NM_001098501.1:c.2554G>A	NM_019590.3:c.2659G>A	XM_005252500.1:c.2740G>A	XM_005252501.1:c.2740G>A	XM_005252502.1:c.2740G>A	XM_005252503.1:c.2659G>A	XM_005252521.1:c.2554G>A	XM_005252504.1:c.2635G>A	XM_005252505.1:c.2635G>A	XM_005252506.1:c.2740G>A	XM_005252507.1:c.2554G>A	XM_005252508.1:c.2554G>A	XM_005252509.1:c.2308G>A	XM_005252510.1:c.2740G>A	XM_005252511.1:c.2500G>A	XM_005252512.1:c.2209G>A	XM_005252513.1:c.2104G>A	XM_005252514.1:c.1813G>A	XM_005252515.1:c.1813G>A	XM_005252516.1:c.1708G>A	XM_005252517.1:c.2740G>A	XM_005252518.1:c.2740G>A	XM_005252519.1:c.2554G>A	XM_005252520.1:c.2740G>A	XM_005252522.1:c.2659G>A	XM_005252523.1:c.2635G>A	XM_005252524.1:c.2635G>A	XM_005252525.1:c.1708G>A	XM_005252526.1:c.1708G>A
BT-20	chr10	25701341	C	G	GPR158	p.A425G	0	0	39	13	100	NM_020752.2:c.1274C>G
BT-20	chr10	25888180	A	G	GPR158, GPR158	p.I1209V, p.I584V	50	0	228	0	82.0144	NM_020752.2:c.3625A>G
BT-20	chr10	26355992	A	G	MYO3A, MYO3A, MYO3A	p.I348V, p.I348V, p.I348V	28	129	13	29	21.1055	NM_017433.4:c.1042A>G
BT-20	chr10	26446312	G	A	MYO3A, MYO3A	p.S956N, p.S956N	177	91	54	29	23.6467	NM_017433.4:c.2867G>A
BT-20	chr10	27054214	G	T	ABI1, ABI1, ABI1, ABI1, ABI1, ABI1, ABI1, ABI1, ABI1, ABI1, ABI1, ABI1, ABI1	p.N246K, p.N246K, p.N246K, p.N187K, p.N268K, p.N251K, p.N117K, p.N251K, p.N251K, p.N251K, p.N251K, p.N251K, p.N251K	107	170	71	10	22.6257	NM_001012750.1:c.753C>A	NM_001012750.2:c.753C>A	NM_001012751.1:c.753C>A	NM_001012751.2:c.753C>A	NM_001012752.1:c.738C>A	NM_001012752.2:c.738C>A	NM_001178116.1:c.804C>A	NM_001178119.1:c.753C>A	NM_001178120.1:c.753C>A	NM_001178121.1:c.738C>A	NM_001178122.1:c.753C>A	NM_001178123.1:c.753C>A	NM_001178124.1:c.738C>A	NM_001178125.1:c.561C>A	NM_005470.2:c.753C>A	NM_005470.3:c.753C>A	XM_005252331.1:c.804C>A	XM_005252332.1:c.738C>A	XM_005252333.1:c.738C>A	XM_005252334.1:c.561C>A
BT-20	chr10	27301851	G	T	ANKRD26, ANKRD26, ANKRD26	p.P1638Q, p.P1637Q, p.P1324Q	69	0	24	0	25.8065	NM_001256053.1:c.4910C>A	NM_014915.2:c.4913C>A	XM_005252409.1:c.4961C>A	XM_005252410.1:c.4913C>A	XM_005252411.1:c.4724+1572C>A	XM_005252412.1:c.4271C>A	XM_005252413.1:c.4070C>A	XM_005252415.1:c.3527C>A
BT-20	chr10	27389197	T	C	ANKRD26, ANKRD26	p.Q20R, p.Q20R	0	0	9	225	100	NM_001256053.1:c.59A>G	NM_014915.2:c.59A>G	XM_005252409.1:c.59A>G	XM_005252410.1:c.59A>G	XM_005252411.1:c.59A>G	XM_005252414.1:c.59A>G
BT-20	chr10	27444455	G	T	MASTL, MASTL, MASTL	p.E34X, p.E34X, p.E34X	46	0	14	0	23.3333	NM_001172303.1:c.100G>T	NM_001172304.1:c.100G>T	NM_032844.2:c.100G>T	NM_032844.3:c.100G>T	XM_005252630.1:c.100G>T	XM_005252631.1:c.100G>T	XM_005252632.1:c.100G>T	NM_001253866.1:c.-1316C>A	NM_014263.2:c.-1316C>A	NM_014263.3:c.-1316C>A	NM_139312.1:c.-1316C>A	NM_139312.2:c.-1316C>A
BT-20	chr10	27687225	A	G	PTCHD3	p.X768Q	80	37	29	14	26.875	NM_001034842.3:c.2302T>C	XM_005252449.1:c.*5056T>C
BT-20	chr10	27687775	T	C	PTCHD3	p.I584M	0	0	88	106	100	NM_001034842.3:c.1752A>G	XM_005252449.1:c.*4506A>G
BT-20	chr10	27688109	T	C	PTCHD3	p.D473G	21	105	10	36	26.7442	NM_001034842.3:c.1418A>G	XM_005252449.1:c.*4172A>G
BT-20	chr10	27702725	A	G	PTCHD3	p.L152P	60	0	219	0	78.4946	NM_001034842.3:c.455T>C	XM_005252449.1:c.455T>C
BT-20	chr10	28260151	A	G	ARMC4, ARMC4, ARMC4, ARMC4	p.I35T, p.I343T, p.I343T, p.I35T	325	268	85	65	20.1884	NM_018076.2:c.1028T>C	XM_005252484.1:c.1028T>C	XM_005252485.1:c.104T>C
BT-20	chr10	28273157	C	G	ARMC4, ARMC4	p.G213A, p.G213A	128	299	46	114	27.2572	NM_018076.2:c.638G>C	XM_005252484.1:c.638G>C	XM_005252485.1:c.-1405G>C
BT-20	chr10	28872367	G	T	WAC, WAC, WAC, WAC, WAC	p.S60I, p.S60I, p.S60I, p.S105I, p.S105I	89	33	32	0	20.7792	NM_016628.3:c.314G>T	NM_016628.4:c.314G>T	NM_100486.2:c.314G>T	NM_100486.3:c.314G>T	NR_024557.1:n.783G>T	NR_024557.2:n.788G>T	XM_005252454.1:c.332G>T	XM_005252455.1:c.332G>T	XM_005252456.1:c.179G>T	XM_005252457.1:c.179G>T	XM_005252458.1:c.179G>T	XM_005252459.1:c.332G>T	XM_005252460.1:c.332G>T	XR_242700.1:n.737G>T
BT-20	chr10	29782278	G	T	SVIL, SVIL, SVIL, SVIL	p.S209Y, p.S1295Y, p.S869Y, p.S87Y	42	1	31	0	41.8919	NM_003174.3:c.2606C>A	NM_021738.2:c.3884C>A	XM_005252564.1:c.4244C>A	XM_005252565.1:c.4166C>A	XM_005252566.1:c.4148C>A	XM_005252567.1:c.4118C>A	XM_005252568.1:c.4073C>A	XM_005252569.1:c.4022C>A	XM_005252570.1:c.4010C>A	XM_005252571.1:c.4010C>A	XM_005252572.1:c.4010C>A	XM_005252573.1:c.4010C>A
BT-20	chr10	29783908	A	G	SVIL, SVIL, SVIL, SVIL	p.M173T, p.M1259T, p.M833T, p.M51T	0	112	0	29	20.5674	NM_003174.3:c.2498T>C	NM_021738.2:c.3776T>C	XM_005252564.1:c.4136T>C	XM_005252565.1:c.4058T>C	XM_005252566.1:c.4040T>C	XM_005252567.1:c.4010T>C	XM_005252568.1:c.3965T>C	XM_005252569.1:c.3914T>C	XM_005252570.1:c.3902T>C	XM_005252571.1:c.3902T>C	XM_005252572.1:c.3902T>C	XM_005252573.1:c.3902T>C
BT-20	chr10	29822032	C	T	SVIL, SVIL	p.V422I, p.V422I	0	0	57	245	100	NM_003174.3:c.828-1815G>A	NM_021738.2:c.1264G>A	XM_005252564.1:c.1498G>A	XM_005252565.1:c.1498G>A	XM_005252566.1:c.1498G>A	XM_005252567.1:c.1498G>A	XM_005252568.1:c.1498G>A	XM_005252569.1:c.1498G>A	XM_005252570.1:c.1264G>A	XM_005252571.1:c.1264G>A	XM_005252572.1:c.1264G>A	XM_005252573.1:c.1264G>A
BT-20	chr10	30316072	C	G	KIAA1462, KIAA1462, KIAA1462	p.S1002T, p.S864T, p.S1002T	22	24	66	110	79.2793	NM_020848.1:c.3005G>C	NM_020848.2:c.3005G>C	XM_005252548.1:c.3005G>C	XM_005252549.1:c.2591G>C
BT-20	chr10	30316208	T	C	KIAA1462, KIAA1462, KIAA1462	p.R957G, p.R819G, p.R957G	182	268	53	62	20.354	NM_020848.1:c.2869A>G	NM_020848.2:c.2869A>G	XM_005252548.1:c.2869A>G	XM_005252549.1:c.2455A>G
BT-20	chr10	30336672	C	T	KIAA1462, KIAA1462, KIAA1462	p.E24K, p.E24K, p.E24K	217	125	62	30	21.1982	NM_020848.1:c.70G>A	NM_020848.2:c.70G>A	XM_005252548.1:c.70G>A	XM_005252549.1:c.-3093G>A
BT-20	chr10	30918549	G	C	LYZL2	p.A29G	119	120	78	76	39.1858	NM_183058.2:c.86C>G
BT-20	chr10	31138817	G	A	ZNF438, ZNF438, ZNF438, ZNF438, ZNF438, ZNF438, ZNF438	p.P163S, p.P163S, p.P173S, p.P124S, p.P173S, p.P173S, p.P173S	0	0	210	209	100	XM_001723237.2:c.*2637G>A	NM_001143768.1:c.517C>T	NM_001143766.1:c.517C>T	NM_001143767.1:c.517C>T	NM_001143769.1:c.370C>T	NM_001143770.1:c.487C>T	NM_001143771.1:c.487C>T	NM_182755.2:c.517C>T	NR_026560.1:n.479+334C>T
BT-20	chr10	32580205	C	T	EPC1, EPC1, EPC1, EPC1	p.M287I, p.M237I, p.M287I, p.M237I	274	285	70	73	20.3704	NM_001272004.1:c.861G>A	NM_001272019.1:c.648G>A	NM_025209.2:c.861G>A	NM_025209.3:c.861G>A	NR_073538.1:n.1016G>A
BT-20	chr10	32745248	A	C	CCDC7, CCDC7, CCDC7	p.K148Q, p.K148Q, p.K148Q	38	27	130	94	77.5087	NM_001026383.1:c.442A>C	NM_145023.4:c.442A>C	XM_005252596.1:c.442A>C	XM_005252592.1:c.442A>C	XM_005252594.1:c.442A>C	XM_005252595.1:c.442A>C
BT-20	chr10	32856746	A	C	CCDC7, CCDC7	p.K449T, p.K449T	15	19	79	70	81.4208	NM_001026383.1:c.1346A>C	NM_145023.4:c.1346A>C	NM_024688.2:c.-378A>C	XM_005252596.1:c.1346A>C	XM_005252592.1:c.1197+2198A>C	XM_005252593.1:c.-378A>C	XM_005252594.1:c.1346A>C	XM_005252595.1:c.1346A>C
BT-20	chr10	32974969	A	G	C10orf68, C10orf68, C10orf68	p.I47V, p.I53V, p.I39V	0	0	77	59	100	NM_024688.2:c.115A>G	XM_005252592.1:c.1453A>G	XM_005252593.1:c.115A>G
BT-20	chr10	33123824	G	C	C10orf68, C10orf68, C10orf68, C10orf68	p.G347A, p.G336A, p.G364A, p.G388A	0	0	52	182	100	NM_024688.2:c.1163G>C	XM_005252592.1:c.2609G>C	XM_005252593.1:c.1271G>C
BT-20	chr10	33552696	A	G	NRP1, NRP1, NRP1, NRP1, NRP1, NRP1, NRP1, NRP1	p.V179A, p.V179A, p.V179A, p.V179A, p.V179A, p.V179A, p.V179A, p.V179A	0	0	50	0	100	NM_001024628.2:c.536T>C	NM_001024629.2:c.536T>C	NM_001244972.1:c.536T>C	NM_001244973.1:c.536T>C	NM_003873.5:c.536T>C	NR_045259.1:n.877T>C
BT-20	chr10	37508256	G	C	ANKRD30A, ANKRD30A	p.V1150L, p.V1150L	61	22	212	33	74.6951	NM_052997.2:c.3448G>C	XM_005252639.1:c.1504G>C	XM_005252640.1:c.1489G>C
BT-20	chr10	38241437	G	T	ZNF25, ZNF25	p.T294K, p.T330K	7	30	13	0	26	NM_145011.2:c.989C>A	XM_005252383.1:c.1001C>A	XM_005252384.1:c.989C>A	XM_005252385.1:c.989C>A	XM_005252386.1:c.989C>A
BT-20	chr10	43089965	G	A	ZNF33B, ZNF33B	p.R145C, p.R33C	0	0	86	124	100	NM_006955.1:c.433C>T	XM_005271825.1:c.97C>T
BT-20	chr10	44104101	C	T	ZNF485	p.R22W	98	162	183	360	67.6214	NM_145312.3:c.64C>T
BT-20	chr10	44112245	G	A	ZNF485, ZNF485	p.A252T, p.A161T	262	371	137	189	33.9937	NM_145312.3:c.754G>A
BT-20	chr10	45467204	T	C	RASSF4	p.C47R	69	63	186	153	71.9745	NM_007021.3:c.*5636A>G	NM_032023.3:c.63-17T>C	XM_005271833.1:c.63-17T>C	XM_005271834.1:c.63-17T>C	XM_005271835.1:c.-155-17T>C	XM_005271836.1:c.-144-17T>C	XR_110549.1:n.-4537T>C	XR_110550.1:n.-4537T>C	XR_110551.1:n.-4537T>C
BT-20	chr10	45496120	A	T	C10orf25	p.I63N	289	250	121	95	28.6093	XR_110552.1:n.*1559T>A	NM_001039380.1:c.188T>A	NM_001039380.2:c.188T>A	XM_005271833.1:c.*7343A>T	XM_005271834.1:c.*7343A>T	XM_005271835.1:c.*7343A>T	XM_005271836.1:c.*7343A>T	NM_006963.4:c.-396A>T
BT-20	chr10	45496126	G	A	C10orf25	p.P61L	124	94	289	258	71.5033	XR_110552.1:n.*1553C>T	NM_001039380.1:c.182C>T	NM_001039380.2:c.182C>T	XM_005271833.1:c.*7349G>A	XM_005271834.1:c.*7349G>A	XM_005271835.1:c.*7349G>A	XM_005271836.1:c.*7349G>A	NM_006963.4:c.-390G>A
BT-20	chr10	45499009	A	G	ZNF22, ZNF22	p.S65G, p.S65G	29	19	49	33	63.0769	XR_110552.1:n.1133T>C	NM_001039380.1:c.-2702T>C	NM_001039380.2:c.-2702T>C	NM_006963.4:c.193A>G
BT-20	chr10	46965018	C	G	SYT15, SYT15, SYT15	p.E309D, p.E187D, p.E309D	75	165	81	205	54.3726	XR_246211.1:n.313-1461C>G	XR_110467.1:n.313-1461C>G	NM_031912.3:c.927G>C	NM_031912.4:c.927G>C	NM_181519.2:c.927G>C	XM_005270326.1:c.948G>C	XM_005270323.1:c.1107G>C	XM_005270324.1:c.1086G>C	XM_005270325.1:c.1107G>C	XM_005270327.1:c.927G>C	XM_005270328.1:c.561G>C	XR_246207.1:n.1695G>C
BT-20	chr10	46999151	T	C	GPRIN2, GPRIN2	p.W91R, p.W91R	97	107	76	68	41.3793	NM_014696.3:c.271T>C	XM_005270329.1:c.343T>C	XM_005270330.1:c.343T>C	XM_005270331.1:c.271T>C	XM_005270332.1:c.271T>C
BT-20	chr10	46999178	A	C	GPRIN2, GPRIN2	p.T100P, p.T100P	82	70	145	131	64.486	NM_014696.3:c.298A>C	XM_005270329.1:c.370A>C	XM_005270330.1:c.370A>C	XM_005270331.1:c.298A>C	XM_005270332.1:c.298A>C
BT-20	chr10	46999190	A	G	GPRIN2, GPRIN2	p.S104G, p.S104G	0	0	90	123	100	NM_014696.3:c.310A>G	XM_005270329.1:c.382A>G	XM_005270330.1:c.382A>G	XM_005270331.1:c.310A>G	XM_005270332.1:c.310A>G
BT-20	chr10	46999484	G	T	GPRIN2, GPRIN2	p.G202W, p.G202W	53	40	95	30	57.3394	NM_014696.3:c.604G>T	XM_005270329.1:c.676G>T	XM_005270330.1:c.676G>T	XM_005270331.1:c.604G>T	XM_005270332.1:c.604G>T
BT-20	chr10	46999577	G	T	GPRIN2, GPRIN2	p.A233S, p.A233S	112	0	111	0	49.7758	NM_014696.3:c.697G>T	XM_005270329.1:c.769G>T	XM_005270330.1:c.769G>T	XM_005270331.1:c.697G>T	XM_005270332.1:c.697G>T
BT-20	chr10	46999596	G	A	GPRIN2, GPRIN2	p.R239K, p.R239K	108	34	105	4	43.4263	NM_014696.3:c.716G>A	XM_005270329.1:c.788G>A	XM_005270330.1:c.788G>A	XM_005270331.1:c.716G>A	XM_005270332.1:c.716G>A
BT-20	chr10	46999601	G	A	GPRIN2, GPRIN2	p.V241M, p.V241M	94	13	63	0	37.0588	NM_014696.3:c.721G>A	XM_005270329.1:c.793G>A	XM_005270330.1:c.793G>A	XM_005270331.1:c.721G>A	XM_005270332.1:c.721G>A
BT-20	chr10	46999604	A	G	GPRIN2, GPRIN2	p.R242G, p.R242G	102	0	83	44	55.4585	NM_014696.3:c.724A>G	XM_005270329.1:c.796A>G	XM_005270330.1:c.796A>G	XM_005270331.1:c.724A>G	XM_005270332.1:c.724A>G
BT-20	chr10	46999863	C	G	GPRIN2, GPRIN2	p.S328C, p.S328C	96	36	98	42	51.4706	NM_014696.3:c.983C>G	XM_005270329.1:c.1055C>G	XM_005270330.1:c.1055C>G	XM_005270331.1:c.983C>G	XM_005270332.1:c.983C>G
BT-20	chr10	47000004	T	C	GPRIN2, GPRIN2	p.V375A, p.V375A	0	0	174	280	100	NM_014696.3:c.1124T>C	XM_005270329.1:c.1196T>C	XM_005270330.1:c.1196T>C	XM_005270331.1:c.1124T>C	XM_005270332.1:c.1124T>C
BT-20	chr10	47000079	T	C	GPRIN2, GPRIN2	p.L400P, p.L400P	184	324	141	261	44.1758	NM_014696.3:c.1199T>C	XM_005270329.1:c.1271T>C	XM_005270330.1:c.1271T>C	XM_005270331.1:c.1199T>C	XM_005270332.1:c.1199T>C
BT-20	chr10	47087501	C	T	PPYR1, PPYR1, PPYR1	p.R240C, p.R240C, p.R240C	31	102	31	120	53.169	NM_001278794.1:c.718C>T	NM_005972.5:c.718C>T	NM_005972.4:c.718C>T
BT-20	chr10	48390261	G	T	RBP3	p.T206N	182	94	72	0	20.6897	NM_002900.2:c.617C>A
BT-20	chr10	48428625	G	A	GDF10	p.P421S	0	0	138	0	100	NM_004962.2:c.1245+16C>T	NM_004962.3:c.1245+16C>T
BT-20	chr10	50109902	G	A	WDFY4	p.S2527N	0	0	26	25	100	NM_020945.1:c.7580G>A	XM_005270004.1:c.7580G>A	XM_005270005.1:c.7580G>A	XM_005270007.1:c.2873G>A
BT-20	chr10	50186415	C	T	WDFY4, WDFY4	p.P581L, p.P3118L	0	0	97	99	100	NM_020945.1:c.9353C>T	XM_005270004.1:c.9353C>T	XM_005270005.1:c.9353C>T	XM_005270007.1:c.4646C>T
BT-20	chr10	50315893	A	G	VSTM4, VSTM4	p.F68S, p.F68S	0	0	202	164	100	NM_001031746.3:c.203T>C	NM_144984.2:c.203T>C	XR_246075.1:n.230T>C
BT-20	chr10	50340304	C	A	FAM170B	p.R69L	0	0	144	56	100	XR_110399.1:n.439-3397C>A	NR_038973.1:n.439-3397C>A	NM_001164484.1:c.206G>T	XM_096317.11:c.320G>T
BT-20	chr10	50341954	A	G	FAM170B	p.Y4H	0	0	207	159	100	XR_110398.1:n.-3586A>G	XR_110399.1:n.439-1747A>G	NR_038973.1:n.439-1747A>G	NM_001164484.1:c.10T>C	XM_096317.11:c.124T>C
BT-20	chr10	50532683	T	C	C10orf71, C10orf71	p.F697S, p.F698S	0	0	140	165	100	NM_001135196.1:c.2093T>C	NM_199459.3:c.2074+19T>C	XM_005269476.1:c.2093T>C	XM_005269477.1:c.2093T>C	XM_005269478.1:c.2093T>C	XM_005269479.1:c.2074+19T>C
BT-20	chr10	50723564	G	T	PGBD3, PGBD3, PGBD3, PGBD3	p.P533T, p.P1001T, p.P533T, p.P1001T	80	43	38	0	23.6025	NM_170753.1:c.1597C>A	NM_170753.2:c.1597C>A	NM_170753.3:c.1597C>A	NM_000124.2:c.1397+8515C>A	NM_000124.3:c.1397+8515C>A	XM_005269595.1:c.1397+8515C>A	XM_005269596.1:c.1397+8515C>A	XM_005269597.1:c.1597C>A	NM_001277058.1:c.3001C>A	NM_001277059.1:c.3001C>A
BT-20	chr10	50724016	C	T	PGBD3, PGBD3, PGBD3, PGBD3	p.R382K, p.R850K, p.R382K, p.R850K	0	0	185	160	100	NM_170753.1:c.1145G>A	NM_170753.2:c.1145G>A	NM_170753.3:c.1145G>A	NM_000124.2:c.1397+8063G>A	NM_000124.3:c.1397+8063G>A	XM_005269595.1:c.1397+8063G>A	XM_005269596.1:c.1397+8063G>A	XM_005269597.1:c.1145G>A	NM_001277058.1:c.2549G>A	NM_001277059.1:c.2549G>A
BT-20	chr10	50820345	C	A	SLC18A3	p.A520E	0	0	95	109	100	NM_003055.2:c.1559C>A	NM_001142929.1:c.-2245C>A	NM_001142933.1:c.-2207C>A	NM_001142934.1:c.-2315C>A	NM_020549.4:c.-1891C>A	NM_020984.3:c.-69+3100C>A	NM_020985.3:c.-1144C>A	NM_020986.3:c.-972C>A
BT-20	chr10	50856652	G	A	CHAT, CHAT, CHAT, CHAT, CHAT, CHAT	p.V343M, p.V343M, p.V343M, p.V461M, p.V343M, p.V379M	0	0	355	216	100	NM_001142929.1:c.1027G>A	NM_001142933.1:c.1135G>A	NM_001142934.1:c.1027G>A	NM_020549.4:c.1381G>A	NM_020984.3:c.1027G>A	NM_020985.3:c.1027G>A	NM_020986.3:c.1027G>A
BT-20	chr10	50916542	C	T	C10orf53	p.T118I	0	0	163	86	100	NM_182554.2:c.353C>T
BT-20	chr10	50950976	G	A	OGDHL, OGDHL, OGDHL, OGDHL, OGDHL	p.T428M, p.T428M, p.T580M, p.T637M, p.T664M	2	0	167	95	99.2424	NM_001143996.1:c.1739C>T	NM_001143997.1:c.1283C>T	NM_018245.2:c.1910C>T
BT-20	chr10	52103803	G	T	SGMS1, SGMS1, SGMS1, SGMS1	p.Y24X, p.Y24X, p.Y24X, p.Y24X	215	0	62	0	22.3827	NM_147156.3:c.72C>A	XM_005269675.1:c.72C>A
BT-20	chr10	55568972	T	G	PCDH15, PCDH15	p.E1616A, p.E1611A	0	0	66	0	100	NM_001142769.1:c.4853A>C	NM_001142770.1:c.*268A>C	NM_001142771.1:c.4497+1344A>C	NM_001142772.1:c.4482+1344A>C	XM_005270056.1:c.4832A>C	XM_005270057.1:c.4476+1344A>C	XM_005270058.1:c.*1447A>C
BT-20	chr10	55755491	C	T	PCDH15, PCDH15, PCDH15, PCDH15, PCDH15, PCDH15, PCDH15, PCDH15, PCDH15, PCDH15, PCDH15, PCDH15, PCDH15, PCDH15, PCDH15, PCDH15, PCDH15	p.R929Q, p.R858Q, p.R929Q, p.R907Q, p.R941Q, p.R929Q, p.R929Q, p.R936Q, p.R929Q, p.R934Q, p.R929Q, p.R929Q, p.R907Q, p.R934Q, p.R929Q, p.R907Q, p.R892Q	0	0	81	111	100	NM_001142763.1:c.2801G>A	NM_001142764.1:c.2786G>A	NM_001142765.1:c.2573G>A	NM_001142766.1:c.2786G>A	NM_001142767.1:c.2675G>A	NM_001142768.1:c.2720G>A	NM_001142769.1:c.2822G>A	NM_001142770.1:c.2786G>A	NM_001142771.1:c.2801G>A	NM_001142772.1:c.2786G>A	NM_001142773.1:c.2720G>A	NM_033056.3:c.2786G>A	XM_005270056.1:c.2807G>A	XM_005270057.1:c.2786G>A	XM_005270058.1:c.2786G>A
BT-20	chr10	56423968	A	C	PCDH15, PCDH15, PCDH15, PCDH15, PCDH15, PCDH15, PCDH15, PCDH15, PCDH15, PCDH15, PCDH15, PCDH15, PCDH15, PCDH15, PCDH15, PCDH15, PCDH15, PCDH15	p.S19A, p.S19A, p.S19A, p.S19A, p.S19A, p.S19A, p.S19A, p.S19A, p.S19A, p.S19A, p.S19A, p.S19A, p.S19A, p.S19A, p.S19A, p.S19A, p.S19A, p.S19A	1	0	227	127	99.7183	NM_001142763.1:c.55T>G	NM_001142764.1:c.55T>G	NM_001142765.1:c.55T>G	NM_001142766.1:c.55T>G	NM_001142767.1:c.55T>G	NM_001142768.1:c.55T>G	NM_001142769.1:c.55T>G	NM_001142770.1:c.55T>G	NM_001142771.1:c.55T>G	NM_001142772.1:c.55T>G	NM_001142773.1:c.55T>G	NM_033056.3:c.55T>G	XM_005270056.1:c.55T>G	XM_005270057.1:c.55T>G	XM_005270058.1:c.55T>G
BT-20	chr10	60573753	G	T	BICC1	p.R488L	0	0	118	147	100	NM_001080512.1:c.2533+7G>T	XM_005270166.1:c.2530+7G>T	XM_005270167.1:c.2533+7G>T	XM_005270168.1:c.2533+7G>T	XM_005270169.1:c.2392+7G>T	XM_005270170.1:c.2338+7G>T
BT-20	chr10	60588553	T	C	BICC1	p.S943P	0	0	5	274	100	NM_001080512.1:c.2827T>C	XM_005270166.1:c.2824T>C	XM_005270167.1:c.*56T>C	XM_005270168.1:c.*5512T>C	XM_005270169.1:c.2686T>C	XM_005270170.1:c.2632T>C
BT-20	chr10	61005038	G	T	PHYHIPL, PHYHIPL, PHYHIPL	p.C227F, p.C247F, p.C273F	55	48	27	0	20.7692	NM_001001971.2:c.*2336C>A	NM_001143773.1:c.*2336C>A	NM_001166698.1:c.*2336C>A	NM_198215.3:c.*2336C>A	XM_005269618.1:c.*2336C>A	XM_005269619.1:c.*2336C>A	NM_001143774.1:c.740G>T	NM_032439.3:c.818G>T	XM_005270226.1:c.725G>T	XM_005270227.1:c.680G>T	XM_005270228.1:c.680G>T
BT-20	chr10	61414176	G	A	SLC16A9	p.A203V	0	1	62	50	99.115	NM_194298.2:c.608C>T
BT-20	chr10	61552692	G	T	CCDC6	p.P470T	0	0	148	209	100	NM_005436.3:c.1408C>A	NM_005436.4:c.1408C>A
BT-20	chr10	61830864	G	T	ANK3	p.P3259T	78	40	46	0	28.0488	NM_001149.2:c.1808-3097C>A	NM_001149.3:c.1808-3097C>A	NM_001204403.1:c.4388-3097C>A	NM_001204404.1:c.4409-3097C>A	NM_020987.2:c.9775C>A	NM_020987.3:c.9775C>A	XM_005269710.1:c.9775C>A	XM_005269711.1:c.9775C>A	XM_005269712.1:c.9766C>A	XM_005269713.1:c.9715C>A	XM_005269714.1:c.9688C>A	XM_005269715.1:c.4460-3097C>A	XM_005269716.1:c.4406-3097C>A
BT-20	chr10	61831209	G	T	ANK3	p.P3144T	93	0	43	0	31.6176	NM_001149.2:c.1808-3442C>A	NM_001149.3:c.1808-3442C>A	NM_001204403.1:c.4388-3442C>A	NM_001204404.1:c.4409-3442C>A	NM_020987.2:c.9430C>A	NM_020987.3:c.9430C>A	XM_005269710.1:c.9430C>A	XM_005269711.1:c.9430C>A	XM_005269712.1:c.9421C>A	XM_005269713.1:c.9370C>A	XM_005269714.1:c.9343C>A	XM_005269715.1:c.4460-3442C>A	XM_005269716.1:c.4406-3442C>A
BT-20	chr10	61831271	T	C	ANK3	p.K3123R	0	0	126	123	100	NM_001149.2:c.1808-3504A>G	NM_001149.3:c.1808-3504A>G	NM_001204403.1:c.4388-3504A>G	NM_001204404.1:c.4409-3504A>G	NM_020987.2:c.9368A>G	NM_020987.3:c.9368A>G	XM_005269710.1:c.9368A>G	XM_005269711.1:c.9368A>G	XM_005269712.1:c.9359A>G	XM_005269713.1:c.9308A>G	XM_005269714.1:c.9281A>G	XM_005269715.1:c.4460-3504A>G	XM_005269716.1:c.4406-3504A>G
BT-20	chr10	61831397	G	T	ANK3	p.A3081D	10	33	15	0	25.8621	NM_001149.2:c.1808-3630C>A	NM_001149.3:c.1808-3630C>A	NM_001204403.1:c.4388-3630C>A	NM_001204404.1:c.4409-3630C>A	NM_020987.2:c.9242C>A	NM_020987.3:c.9242C>A	XM_005269710.1:c.9242C>A	XM_005269711.1:c.9242C>A	XM_005269712.1:c.9233C>A	XM_005269713.1:c.9182C>A	XM_005269714.1:c.9155C>A	XM_005269715.1:c.4460-3630C>A	XM_005269716.1:c.4406-3630C>A
BT-20	chr10	61831695	G	T	ANK3	p.Q2982K	31	14	14	0	23.7288	NM_001149.2:c.1808-3928C>A	NM_001149.3:c.1808-3928C>A	NM_001204403.1:c.4388-3928C>A	NM_001204404.1:c.4409-3928C>A	NM_020987.2:c.8944C>A	NM_020987.3:c.8944C>A	XM_005269710.1:c.8944C>A	XM_005269711.1:c.8944C>A	XM_005269712.1:c.8935C>A	XM_005269713.1:c.8884C>A	XM_005269714.1:c.8857C>A	XM_005269715.1:c.4460-3928C>A	XM_005269716.1:c.4406-3928C>A
BT-20	chr10	63188694	G	T	TMEM26	p.Q199K	41	48	26	0	22.6087	NM_178505.6:c.595C>A	XR_246076.1:n.752C>A
BT-20	chr10	64911941	G	T	NRBF2, NRBF2	p.Q49H, p.Q39H	87	40	34	0	21.118	NM_030759.3:c.147G>T	XM_005269722.1:c.15G>T	XM_005269723.1:c.147G>T	XM_005269721.1:c.117G>T
BT-20	chr10	64927823	C	G	JMJD1C, JMJD1C, JMJD1C, JMJD1C, JMJD1C	p.E2353D, p.E2298D, p.E2535D, p.E2353D, p.E2247D	0	0	155	135	100	NM_004241.2:c.6894G>C	NM_032776.1:c.7605G>C	XM_005269621.1:c.7551G>C	XM_005269622.1:c.7491G>C	XM_005269623.1:c.7059G>C	XM_005269624.1:c.6948G>C	XM_005269625.1:c.6948G>C	XM_005269626.1:c.6741G>C
BT-20	chr10	64966657	G	T	JMJD1C, JMJD1C, JMJD1C, JMJD1C, JMJD1C, JMJD1C	p.S628Y, p.S1409Y, p.S1372Y, p.S1591Y, p.S1409Y, p.S1303Y	38	27	17	0	20.7317	NM_004241.2:c.4115C>A	NM_032776.1:c.4772C>A	XM_005269621.1:c.4772C>A	XM_005269622.1:c.4658C>A	XM_005269623.1:c.4226C>A	XM_005269624.1:c.4115C>A	XM_005269625.1:c.4115C>A	XM_005269626.1:c.3908C>A	XM_005269627.1:c.4772C>A	XM_005269628.1:c.4772C>A	XR_246079.1:n.4711C>A
BT-20	chr10	64974537	A	T	JMJD1C, JMJD1C, JMJD1C, JMJD1C, JMJD1C, JMJD1C	p.S282T, p.S245T, p.S464T, p.S282T, p.S176T, p.S176T	0	0	62	131	100	NM_004241.2:c.733T>A	NM_032776.1:c.1390T>A	XM_005269621.1:c.1390T>A	XM_005269622.1:c.1276T>A	XM_005269623.1:c.844T>A	XM_005269624.1:c.733T>A	XM_005269625.1:c.733T>A	XM_005269626.1:c.526T>A	XM_005269627.1:c.1390T>A	XM_005269628.1:c.1390T>A	XR_246079.1:n.1329T>A
BT-20	chr10	69644744	G	T	SIRT1	p.E89X	17	9	15	0	36.5854	NM_001142498.1:c.-627G>T	NM_012238.4:c.265G>T	XM_005269661.1:c.265G>T	XM_005269662.1:c.-560G>T
BT-20	chr10	70231701	A	G	DNA2, DNA2	p.F60S, p.F60S	1	0	73	11	98.8235	NM_001080449.1:c.179T>C	NM_001080449.2:c.-80T>C	NR_102264.1:n.69-59T>C
BT-20	chr10	70405855	A	G	TET1	p.I1123M	0	0	59	0	100	NM_030625.2:c.3369A>G
BT-20	chr10	70645376	A	C	STOX1, STOX1, STOX1	p.E498D, p.E608D, p.E498D	0	0	169	169	100	NM_001130159.1:c.663+1161A>C	NM_001130159.2:c.663+1161A>C	NM_001130160.1:c.463+3510A>C	NM_001130160.2:c.463+3510A>C	NM_001130161.1:c.1824A>C	NM_001130161.2:c.1824A>C	NM_001130162.1:c.1494A>C	NM_001130162.2:c.1494A>C	NM_152709.3:c.1824A>C	NM_152709.4:c.1824A>C	XM_005269605.1:c.1494A>C
BT-20	chr10	70738604	G	T	DDX21, DDX21	p.V637L, p.V569L	50	70	48	62	47.8261	NM_001256910.1:c.1705G>T	NM_004728.2:c.1909G>T	NM_004728.3:c.1909G>T
BT-20	chr10	70992664	C	T	HKDC1	p.T124I	0	0	124	14	100	NM_025130.3:c.371C>T	XR_246124.1:n.-418G>A
BT-20	chr10	71018660	T	C	HKDC1, HKDC1	p.W721R, p.W584R	0	0	260	249	100	NM_025130.3:c.2161T>C
BT-20	chr10	71060610	A	G	HK1	p.H7R	0	0	178	77	100	NM_033497.2:c.75+5174A>G	NM_033498.2:c.75+5174A>G	NM_033500.2:c.20A>G	XM_005269736.1:c.75+5174A>G
BT-20	chr10	72195439	T	C	NODAL	p.H165R	0	0	111	109	100	NM_018055.4:c.494A>G
BT-20	chr10	72500763	T	C	ADAMTS14, ADAMTS14, ADAMTS14	p.L113P, p.L590P, p.L593P	0	0	70	205	100	NM_080722.3:c.1769T>C	NM_139155.2:c.1778T>C
BT-20	chr10	72535007	C	T	C10orf27, C10orf27, C10orf27	p.R238Q, p.R237Q, p.R236Q	0	0	91	201	100	NM_152710.2:c.710G>A	XM_005269613.1:c.677G>A	XM_005269611.1:c.710G>A	XM_005269612.1:c.680G>A	XM_005269614.1:c.713G>A	XM_005269615.1:c.710G>A	XM_005269616.1:c.707G>A	XM_005269617.1:c.*1942G>A	XR_246078.1:n.1081-894G>A
BT-20	chr10	73111408	C	T	SLC29A3, SLC29A3, SLC29A3	p.S158F, p.S12F, p.S158F	0	0	221	182	100	NM_001174098.1:c.473C>T	NM_018344.4:c.473C>T	NM_018344.5:c.473C>T	NR_033413.1:n.447C>T	NR_033414.1:n.358-4430C>T
BT-20	chr10	73121913	A	G	SLC29A3, SLC29A3, SLC29A3	p.I326V, p.I180V, p.I120V	0	0	51	48	100	NM_001174098.1:c.*205A>G	NM_018344.4:c.976A>G	NM_018344.5:c.976A>G	NR_033413.1:n.950A>G	NR_033414.1:n.723A>G
BT-20	chr10	73492079	A	G	CDH23, CDH23, CDH23	p.N1349D, p.N159D, p.N1349D	0	0	189	259	100	NM_001171930.1:c.4051A>G	NM_022124.4:c.4051A>G	NM_022124.5:c.4051A>G	NM_001168390.1:c.-6+5406T>C
BT-20	chr10	73501556	G	A	CDH23, CDH23	p.A1572T, p.A382T	0	0	145	0	100	NM_022124.4:c.4723G>A	NM_022124.5:c.4723G>A	NM_001168390.1:c.-4077C>T
BT-20	chr10	73520632	A	C	C10orf54, C10orf54	p.D187E, p.D55E	1	1	144	147	99.3174	NM_022153.1:c.561T>G	NM_022124.4:c.4846-16805A>C	NM_022124.5:c.4846-16805A>C
BT-20	chr10	73767859	G	A	CHST3	p.R357Q	0	0	38	46	100	NM_004273.4:c.1070G>A
BT-20	chr10	74267924	G	T	MICU1	p.T214N	74	5	24	0	23.301	NM_006077.2:c.647C>A	NM_001195518.1:c.641C>A	NM_001195519.1:c.58+15636C>A	NM_006077.3:c.647C>A	XM_005269383.1:c.659C>A	XM_005269384.1:c.653C>A	XM_005269386.1:c.-44C>A
BT-20	chr10	74894526	A	C	ECD, ECD, ECD, ECD	p.S541A, p.S283A, p.S584A, p.S617A	0	0	1	115	100	NM_015901.4:c.*3865A>C	XM_005269681.1:c.*3865A>C	XM_005269682.1:c.*4104A>C	XM_005269683.1:c.*3865A>C	XR_246082.1:n.*2943A>C	NM_001135752.1:c.1849T>G	NM_001135753.1:c.1621T>G	NM_007265.2:c.1750T>G	NR_024203.1:n.1582T>G
BT-20	chr10	75673101	T	C	PLAU, PLAU, PLAU, PLAU, PLAU	p.L141P, p.L55P, p.L141P, p.L124P, p.L105P	0	0	87	14	100	NM_001001791.1:c.-1171A>G	NM_001001791.2:c.-73-268A>G	NM_001145031.1:c.371T>C	NM_002658.3:c.422T>C	XM_005269901.1:c.164T>C
BT-20	chr10	76854564	C	T	DUSP13, DUSP13, DUSP13, DUSP13, DUSP13, DUSP13	p.C156Y, p.C249Y, p.C249Y, p.C249Y, p.C156Y, p.C206Y	0	0	180	212	100	XM_002343024.1:c.28C>T	NM_001007271.1:c.*775G>A	NM_001007272.1:c.617G>A	NM_001007273.1:c.746G>A	NM_016364.3:c.467G>A	XM_005269883.1:c.1124G>A	XM_005269884.1:c.875G>A	XM_005269885.1:c.854G>A	XM_005269886.1:c.746G>A	XM_005269887.1:c.746G>A	XM_005269888.1:c.467G>A	XM_005269889.1:c.467G>A	XM_005269890.1:c.467G>A
BT-20	chr10	76861680	T	C	DUSP13, DUSP13, DUSP13	p.S75G, p.S75G, p.S75G	0	0	111	45	100	XM_002343024.1:c.653-1910T>C	NM_001007271.1:c.*252A>G	NM_001007272.1:c.150-4037A>G	NM_001007273.1:c.223A>G	NM_016364.3:c.-2495A>G	XM_005269883.1:c.601A>G	XM_005269884.1:c.-2485A>G	XM_005269885.1:c.331A>G	XM_005269886.1:c.223A>G	XM_005269887.1:c.223A>G	XM_005269888.1:c.-57A>G	XM_005269889.1:c.-57A>G	XM_005269890.1:c.-1-4037A>G
BT-20	chr10	79785464	G	T	POLR3A	p.D78E	105	0	27	0	20.4545	NM_007055.2:c.234C>A	NM_007055.3:c.234C>A
BT-20	chr10	81926702	G	A	ANXA11, ANXA11, ANXA11, ANXA11, ANXA11, ANXA11, ANXA11	p.R230C, p.R197C, p.R330C, p.R230C, p.R230C, p.R230C, p.R230C	0	1	31	95	99.2126	NM_001157.2:c.688C>T	NM_001278407.1:c.688C>T	NM_001278408.1:c.688C>T	NM_001278409.1:c.589C>T	NM_145868.1:c.688C>T	NM_145869.1:c.688C>T	XM_005269741.1:c.988C>T	XM_005269742.1:c.688C>T
BT-20	chr10	82363404	A	G	SH2D4B, SH2D4B	p.H189R, p.H238R	0	0	24	53	100	NM_001145719.1:c.566A>G	NM_207372.2:c.713A>G
BT-20	chr10	85981801	T	G	LRIT2, LRIT2	p.T510P, p.T520P	0	0	50	21	100	NM_001017924.2:c.1528A>C	XM_005269765.1:c.1558A>C	NM_001171971.1:c.*2769T>G	NM_001171971.2:c.*2769T>G	NM_033100.2:c.*7424T>G	NM_033100.3:c.*7424T>G	NM_033100.1:c.*7424T>G
BT-20	chr10	88635779	C	A	BMPR1A	p.P2T	0	0	55	0	100	NM_004329.2:c.4C>A	XM_005270064.1:c.4C>A
BT-20	chr10	91066769	C	A	IFIT2	p.D352E	0	0	139	75	100	NM_001547.4:c.1056C>A
BT-20	chr10	91177519	A	G	IFIT5	p.D188G	0	46	12	0	20.6897	NM_012420.2:c.563A>G	XM_005269669.1:c.475-56A>G
BT-20	chr10	91488979	A	T	KIF20B, KIF20B	p.H749L, p.H789L	0	0	31	66	100	NM_016195.2:c.2246A>T	XM_005270290.1:c.2366A>T
BT-20	chr10	93722331	A	G	BTAF1, BTAF1	p.R434G, p.R104G	0	0	39	51	100	NM_003972.2:c.1300A>G	XM_005270265.1:c.691A>G	XM_005270266.1:c.310A>G	XR_246113.1:n.1608A>G
BT-20	chr10	93726413	G	T	BTAF1, BTAF1	p.V517F, p.V187F	71	31	27	0	20.9302	NM_003972.2:c.1549G>T	XM_005270265.1:c.940G>T	XM_005270266.1:c.559G>T	XR_246113.1:n.1857G>T
BT-20	chr10	93742347	G	T	BTAF1, BTAF1, BTAF1	p.L684F, p.L354F, p.L122F	31	2	15	0	31.25	NM_003972.2:c.2052G>T	XM_005270265.1:c.1443G>T	XM_005270266.1:c.1062G>T	XR_246113.1:n.2360G>T
BT-20	chr10	94695617	C	T	EXOC6, EXOC6, EXOC6, EXOC6	p.T412I, p.T391I, p.T396I, p.T396I	0	1	62	53	99.1379	NM_001013848.2:c.1172C>T	NM_019053.4:c.1187C>T	XM_005269911.1:c.1235C>T	XM_005269912.1:c.1235C>T	XM_005269913.1:c.1187C>T	XM_005269914.1:c.1166C>T	XM_005269915.1:c.1187C>T	XM_005269916.1:c.1046C>T	XM_005269917.1:c.904-4867C>T
BT-20	chr10	95262981	A	G	CEP55, CEP55	p.T99A, p.T99A	0	0	35	130	100	NM_001127182.1:c.295A>G	NM_018131.4:c.295A>G
BT-20	chr10	95279506	A	T	CEP55, CEP55	p.H378L, p.H378L	0	0	201	206	100	NM_001127182.1:c.1133A>T	NM_018131.4:c.1133A>T
BT-20	chr10	95441272	G	A	FRA10AC1	p.S251F	0	0	61	51	100	NM_145246.3:c.752C>T	NM_145246.4:c.752C>T	XM_005269515.1:c.752C>T	XM_005269516.1:c.752C>T
BT-20	chr10	95459817	C	T	FRA10AC1, FRA10AC1, FRA10AC1	p.R17H, p.R16H, p.R16H	0	0	29	69	100	NM_145246.3:c.47G>A	NM_145246.4:c.47G>A	XM_005269515.1:c.47G>A	XM_005269516.1:c.47G>A
BT-20	chr10	97192324	A	G	SORBS1, SORBS1, SORBS1, SORBS1, SORBS1, SORBS1, SORBS1, SORBS1, SORBS1, SORBS1, SORBS1, SORBS1, SORBS1	p.L61P, p.L61P, p.L61P, p.L61P, p.L49P, p.L29P, p.L29P, p.L17P, p.L29P, p.L29P, p.L29P, p.L29P, p.L61P	0	0	104	85	100	NM_001034954.1:c.182T>C	NM_001034955.1:c.182T>C	NM_001034956.1:c.182T>C	NM_001034957.1:c.86T>C	NM_006434.2:c.86T>C	NM_015385.2:c.86T>C	NM_024991.1:c.182T>C	XM_005269403.1:c.182T>C	XM_005269404.1:c.182T>C	XM_005269405.1:c.182T>C	XM_005269406.1:c.182T>C	XM_005269407.1:c.182T>C	XM_005269408.1:c.182T>C	XM_005269409.1:c.182T>C	XM_005269410.1:c.182T>C	XM_005269411.1:c.86T>C	XM_005269412.1:c.86T>C	XM_005269413.1:c.182T>C	XM_005269414.1:c.86T>C	XM_005269415.1:c.182T>C	XM_005269416.1:c.182T>C	XM_005269417.1:c.182T>C	XM_005269418.1:c.182T>C	XM_005269419.1:c.182T>C	XM_005269420.1:c.182T>C	XM_005269421.1:c.182T>C	XM_005269422.1:c.86T>C	XM_005269423.1:c.182T>C	XM_005269424.1:c.86T>C	XM_005269425.1:c.86T>C	XM_005269426.1:c.182T>C	XM_005269427.1:c.182T>C	XM_005269428.1:c.182T>C	XM_005269429.1:c.182T>C	XM_005269430.1:c.182T>C	XM_005269431.1:c.86T>C	XM_005269432.1:c.86T>C	XM_005269433.1:c.182T>C
BT-20	chr10	97453703	A	C	TCTN3	p.L3W	1	1	37	29	97.0588	NM_001143973.1:c.-47T>G	NM_015631.5:c.-47T>G	XM_005269690.1:c.8T>G
BT-20	chr10	97772358	A	G	CC2D2B, CC2D2B	p.N64D, p.N64D	0	0	111	39	100	NR_038444.1:n.296+76665T>C	NM_001001732.2:c.190A>G	NM_001001732.3:c.190A>G	NM_001159747.1:c.190A>G	XM_005269814.1:c.1993A>G
BT-20	chr10	98078239	A	G	DNTT, DNTT	p.R112G, p.R112G	0	0	143	76	100	NM_001017520.1:c.334A>G	NM_004088.3:c.334A>G
BT-20	chr10	98819317	A	G	SLIT1	p.C339R	1	1	65	17	97.619	NM_003061.2:c.1014-29T>C
BT-20	chr10	99125949	C	T	RRP12, RRP12, RRP12, RRP12, RRP12, RRP12	p.G262S, p.G1045S, p.G863S, p.G1145S, p.G1084S, p.G160S	0	0	33	19	100	NM_001145114.1:c.3250G>A	NM_015179.3:c.3433G>A	XM_005269659.1:c.3133G>A
BT-20	chr10	99212193	G	T	ZDHHC16, ZDHHC16, ZDHHC16, ZDHHC16, ZDHHC16, ZDHHC16	p.V154F, p.V154F, p.V89F, p.V154F, p.V154F, p.V154F	14	28	14	0	25	NM_032327.2:c.460G>T	NM_198043.1:c.460G>T	NM_198044.1:c.460G>T	NM_198045.1:c.265G>T	NM_198046.1:c.460G>T	XM_005270217.1:c.460G>T	XM_005270218.1:c.460G>T	XM_005270219.1:c.460G>T	XM_005270220.1:c.460G>T
BT-20	chr10	99969475	A	C	C10orf28, C10orf28, C10orf28, C10orf28	p.D535A, p.D535A, p.D535A, p.D535A	0	0	35	45	100	NM_001256621.1:c.4-21794A>C	NM_001256619.1:c.1604A>C	NM_001256620.1:c.1604A>C	NM_014472.4:c.1604A>C	NM_138469.2:c.1604A>C	XM_005269703.1:c.1604A>C
BT-20	chr10	99991408	A	G	C10orf28, C10orf28, C10orf28, C10orf28, C10orf28	p.H642R, p.H642R, p.H642R, p.H48R, p.H656R	0	0	81	89	100	NM_001256621.1:c.143A>G	NM_001256619.1:c.1967A>G	NM_001256620.1:c.1925A>G	NM_014472.4:c.1925A>G	NM_138469.2:c.1925A>G	XM_005269703.1:c.1967A>G
BT-20	chr10	101451259	T	C	ENTPD7, ENTPD7	p.V278A, p.V276A	0	0	88	136	100	NM_020354.3:c.827T>C	XM_005269985.1:c.833T>C	XM_005269986.1:c.827T>C	XM_005269539.1:c.*4974A>G
BT-20	chr10	101483735	G	T	COX15, COX15, COX15	p.S243X, p.S64X, p.S243X	11	29	10	0	20	NM_004376.5:c.728C>A	NM_078470.4:c.728C>A	XM_005269539.1:c.728C>A
BT-20	chr10	101544447	A	T	ABCC2	p.Y39F	0	0	110	81	100	NM_000392.3:c.116A>T	XM_005269536.1:c.116A>T
BT-20	chr10	101553652	G	T	ABCC2	p.D158Y	40	35	19	0	20.2128	NM_000392.3:c.472G>T	XM_005269536.1:c.472G>T
BT-20	chr10	101977883	C	T	CHUK	p.V268I	0	0	61	44	100	NM_001278.3:c.802G>A	XR_246062.1:n.880G>A
BT-20	chr10	102006625	G	A	CWF19L1, CWF19L1, CWF19L1, CWF19L1	p.P122L, p.P11L, p.P259L, p.P259L	0	0	21	45	100	NM_018294.4:c.776C>T	XM_005269939.1:c.881C>T	XM_005269940.1:c.809C>T	XM_005269941.1:c.365C>T	XR_246095.1:n.846C>T	XR_246096.1:n.846C>T
BT-20	chr10	102046380	T	G	BLOC1S2	p.S13R	1	0	56	6	98.4127	NM_001001342.1:c.-484A>C	NM_173809.2:c.37A>C	NM_173809.4:c.37A>C	NR_046296.2:n.-264A>C	NR_046314.1:n.90A>C	NR_046315.1:n.90A>C	NM_001253837.1:c.*1773A>C	NM_016112.2:c.*1773A>C
BT-20	chr10	102048208	G	T	PKD2L1, PKD2L1	p.A741D, p.A788D	0	0	93	78	100	NM_001001342.1:c.-2312C>A	NM_173809.2:c.-1792C>A	NM_173809.4:c.-1792C>A	NR_046296.2:n.-2092C>A	NR_046314.1:n.-1739C>A	NR_046315.1:n.-1739C>A	NM_001253837.1:c.2222C>A	NM_016112.2:c.2363C>A
BT-20	chr10	102050242	C	A	PKD2L1, PKD2L1	p.R634L, p.R681L	0	0	89	101	100	NM_001001342.1:c.-4346G>T	NM_173809.2:c.-3826G>T	NM_173809.4:c.-3826G>T	NR_046296.2:n.-4126G>T	NR_046314.1:n.-3773G>T	NR_046315.1:n.-3773G>T	NM_001253837.1:c.1901G>T	NM_016112.2:c.2042G>T
BT-20	chr10	102057223	C	T	PKD2L1, PKD2L1	p.G244E, p.G291E	1	1	54	48	98.0769	NM_001253837.1:c.731G>A	NM_016112.2:c.872G>A
BT-20	chr10	102057224	C	T	PKD2L1, PKD2L1	p.G244R, p.G291R	1	1	53	47	98.0392	NM_001253837.1:c.730G>A	NM_016112.2:c.871G>A
BT-20	chr10	102295836	C	G	HIF1AN	p.P41A	0	0	48	50	100	NM_017902.2:c.121C>G
BT-20	chr10	102676705	G	T	FAM178A, FAM178A, FAM178A, FAM178A	p.R188I, p.R188I, p.R188I, p.R124I	45	16	23	0	27.381	XM_002343009.1:c.-3581C>A	NM_001136123.1:c.563G>T	NM_001243770.1:c.*3646G>T	NM_018121.3:c.563G>T	NR_024245.1:n.*3062G>T	XM_005269965.1:c.563G>T
BT-20	chr10	102684380	C	A	FAM178A, FAM178A, FAM178A, FAM178A	p.S541Y, p.S541Y, p.S541Y, p.S476Y	0	0	46	33	100	NM_001136123.1:c.1622C>A	NM_018121.3:c.1622C>A	XM_005269965.1:c.1619C>A
BT-20	chr10	102744331	A	T	SEMA4G	p.D597V	0	0	102	100	100	NM_032112.2:c.*2160T>A	NM_176792.2:c.466-757T>A	NM_176793.1:c.466-757T>A	NM_176794.1:c.466-500T>A	XM_005270230.1:c.*1969T>A	XM_005270231.1:c.*2046T>A	XR_246111.1:n.594-757T>A	NM_001163812.1:c.-3637A>T	NM_001163813.1:c.-3159A>T	NM_001163814.1:c.-3159A>T	NM_021830.3:c.-3637A>T	NM_021830.4:c.-3637A>T	XR_246100.1:n.-3463A>T	NM_001203244.1:c.1790A>T	NM_017893.2:c.*443A>T	NM_017893.3:c.*443A>T	XM_005270008.1:c.*443A>T	XM_005270009.1:c.*443A>T	XM_005270010.1:c.*443A>T	XR_246101.1:n.3301A>T
BT-20	chr10	102770082	T	G	PDZD7	p.N855T	0	0	96	153	100	NM_001195263.1:c.2564A>C	XM_005270164.1:c.2564A>C	XM_005270165.1:c.*1457A>C	NM_032429.1:c.*3157T>G	NM_032429.2:c.*3157T>G	XM_005270222.1:c.*3157T>G	XM_005270223.1:c.*3157T>G	XM_005270224.1:c.*3157T>G	XM_005270225.1:c.*2672T>G
BT-20	chr10	102824349	G	C	KAZALD1	p.G255A	0	0	50	73	100	XR_110446.1:n.-1707G>C	NM_030929.4:c.764G>C	XM_005270193.1:c.764G>C	XM_005270194.1:c.*66G>C	XR_246107.1:n.1150G>C
BT-20	chr10	104572963	T	C	C10orf26, C10orf26	p.S323P, p.S302P	0	0	59	47	100	NM_001083913.1:c.967T>C	NM_017787.4:c.904T>C	XM_005269934.1:c.1015T>C	XM_005269935.1:c.904T>C
BT-20	chr10	104678350	G	A	CNNM2, CNNM2, CNNM2	p.R38Q, p.R38Q, p.R38Q	0	0	27	30	100	NM_017649.3:c.113G>A	NM_017649.4:c.113G>A	NM_199076.1:c.113G>A	NM_199076.2:c.113G>A	NM_199077.1:c.113G>A	NM_199077.2:c.113G>A	XM_005269933.1:c.113G>A
BT-20	chr10	104836820	G	C	CNNM2, CNNM2	p.L837F, p.L815F	1	1	43	24	97.1014	NM_017649.3:c.2511G>C	NM_017649.4:c.2511G>C	NM_199076.1:c.2445G>C	NM_199076.2:c.2445G>C
BT-20	chr10	105048217	A	C	INA	p.I431L	0	0	30	41	100	NM_032727.3:c.1291A>C
BT-20	chr10	105145117	G	T	TAF5	p.V567F	25	6	9	0	22.5	NM_006951.3:c.1699G>T	XM_005270070.1:c.1665-1815G>T	NM_001206426.1:c.*3810C>A	NM_001206427.1:c.*3810C>A	NM_032747.2:c.*3810C>A	NM_032747.3:c.*3810C>A
BT-20	chr10	105194086	C	T	PDCD11	p.L1216F	0	0	85	73	100	NM_014976.1:c.3646C>T	XM_005269647.1:c.3646C>T
BT-20	chr10	105205302	A	C	PDCD11	p.D1871A	0	0	107	0	100	NM_014976.1:c.5612A>C	XM_005269647.1:c.5615A>C	NM_015916.4:c.*1607T>G	NR_024552.1:n.*1241T>G	NR_046344.1:n.*1241T>G
BT-20	chr10	105233110	C	T	CALHM3	p.D299N	0	0	64	64	100	NM_001129742.1:c.895G>A
BT-20	chr10	105659826	T	C	OBFC1, OBFC1	p.T151A, p.T151A	0	0	100	23	100	NM_024928.4:c.451A>G
BT-20	chr10	105762591	G	A	SLK, SLK	p.C552Y, p.C552Y	0	0	17	68	100	NM_014720.2:c.1655G>A	XM_005270301.1:c.1655G>A
BT-20	chr10	105762972	T	C	SLK, SLK	p.I679T, p.I679T	0	0	44	51	100	NM_014720.2:c.2036T>C	XM_005270301.1:c.2036T>C
BT-20	chr10	105816916	C	T	COL17A1, COL17A1	p.G412S, p.G428S	1	0	108	98	99.5169	NM_000494.3:c.1282G>A	XM_005269537.1:c.1282G>A
BT-20	chr10	106022789	C	A	GSTO1, GSTO1	p.A112D, p.A140D	0	0	83	155	100	NM_001191002.1:c.367-3053C>A	NM_001191003.1:c.335C>A	NM_004832.1:c.419C>A	NM_004832.2:c.419C>A
BT-20	chr10	106039185	A	G	GSTO2, GSTO2, GSTO2	p.N142D, p.N114D, p.N142D	0	0	55	52	100	NM_001191013.1:c.366+1311A>G	NM_001191014.1:c.340A>G	NM_001191015.1:c.282+1311A>G	NM_183239.1:c.424A>G	XM_005269520.1:c.424A>G
BT-20	chr10	112572458	G	C	RBM20	p.W768S	0	0	61	48	100	NM_001134363.1:c.2303G>C
BT-20	chr10	112595719	G	C	RBM20	p.E1223Q	0	0	67	70	100	NM_001134363.1:c.3667G>C
BT-20	chr10	112641053	A	G	PDCD4, PDCD4, PDCD4	p.I25V, p.I22V, p.I36V	0	0	121	153	100	NM_001199492.1:c.64A>G	NM_014456.3:c.106A>G	NM_014456.4:c.106A>G	NM_145341.2:c.73A>G	NM_145341.3:c.73A>G	XM_005269702.1:c.-453A>G
BT-20	chr10	113935379	T	C	GPAM, GPAM, GPAM	p.E131G, p.E131G, p.E131G	0	0	50	58	100	NM_001244949.1:c.392A>G	NM_020918.4:c.392A>G	NM_020918.5:c.392A>G	XM_005269998.1:c.392A>G	XM_005269999.1:c.392A>G	XM_005270000.1:c.392A>G
BT-20	chr10	113940329	T	C	GPAM, GPAM, GPAM	p.I43V, p.I43V, p.I43V	0	0	67	24	100	NM_001244949.1:c.127A>G	NM_020918.4:c.127A>G	NM_020918.5:c.127A>G	XM_005269998.1:c.127A>G	XM_005269999.1:c.127A>G	XM_005270000.1:c.127A>G
BT-20	chr10	115392919	T	A	NRAP, NRAP, NRAP	p.N519I, p.N484I, p.N519I	0	0	79	93	100	NM_001261463.1:c.1556A>T	NM_006175.3:c.1451A>T	NM_006175.4:c.1451A>T	NM_198060.2:c.1556A>T	NM_198060.3:c.1556A>T	XM_005269864.1:c.1451A>T	XM_005269865.1:c.1556A>T	XM_005269866.1:c.1556A>T	XM_005269867.1:c.1556A>T
BT-20	chr10	115393948	C	T	NRAP, NRAP, NRAP	p.D484N, p.D449N, p.D484N	1	1	122	264	99.4845	NM_001261463.1:c.1450G>A	NM_006175.3:c.1345G>A	NM_006175.4:c.1345G>A	NM_198060.2:c.1450G>A	NM_198060.3:c.1450G>A	XM_005269864.1:c.1345G>A	XM_005269865.1:c.1450G>A	XM_005269866.1:c.1450G>A	XM_005269867.1:c.1450G>A
BT-20	chr10	115409840	C	T	NRAP, NRAP, NRAP	p.A282T, p.A282T, p.A282T	0	0	56	10	100	NM_001261463.1:c.844G>A	NM_006175.3:c.844G>A	NM_006175.4:c.844G>A	NM_198060.2:c.844G>A	NM_198060.3:c.844G>A	XM_005269864.1:c.844G>A	XM_005269865.1:c.844G>A	XM_005269866.1:c.844G>A	XM_005269867.1:c.844G>A
BT-20	chr10	115411614	A	G	NRAP, NRAP, NRAP	p.V208A, p.V208A, p.V208A	0	0	92	96	100	NM_001261463.1:c.623T>C	NM_006175.3:c.623T>C	NM_006175.4:c.623T>C	NM_198060.2:c.623T>C	NM_198060.3:c.623T>C	XM_005269864.1:c.623T>C	XM_005269865.1:c.623T>C	XM_005269866.1:c.623T>C	XM_005269867.1:c.623T>C
BT-20	chr10	115609915	C	G	DCLRE1A	p.D317H	0	0	113	39	100	NM_198514.2:c.-4717C>G	NM_198514.3:c.-4717C>G	NM_001271816.1:c.949G>C	NM_014881.3:c.949G>C	NM_014881.4:c.949G>C
BT-20	chr10	115644040	G	A	NHLRC2	p.V314I	0	0	34	17	100	NM_198514.2:c.940G>A	NM_198514.3:c.940G>A
BT-20	chr10	115910928	G	T	C10orf118, C10orf118	p.Q271K, p.Q271K	0	0	81	70	100	NM_018017.2:c.811C>A	XM_005269936.1:c.880C>A	XM_005269937.1:c.811C>A
BT-20	chr10	115922774	G	A	C10orf118, C10orf118, C10orf118, C10orf118	p.T85I, p.T85I, p.T85I, p.T85I	0	0	73	54	100	NM_018017.2:c.254C>T	XM_005269936.1:c.323C>T	XM_005269937.1:c.254C>T
BT-20	chr10	116008497	G	A	VWA2, VWA2	p.A9T, p.A9T	0	0	10	63	100	NM_001272046.1:c.25G>A	NM_198496.1:c.25G>A
BT-20	chr10	118231360	G	A	PNLIPRP3	p.V381I	0	0	46	82	100	NM_001011709.2:c.1141G>A
BT-20	chr10	118231363	A	G	PNLIPRP3	p.R382G	0	0	39	81	100	NM_001011709.2:c.1144A>G
BT-20	chr10	118618574	G	T	ENO4	p.V187L	55	4	16	0	21.3333	XM_370577.7:c.562G>T	NM_001242699.1:c.559G>T	XM_003118956.1:c.165+9332G>T	XM_005269815.1:c.559G>T	XM_370577.8:c.562G>T	XR_246087.1:n.896G>T
BT-20	chr10	118969566	G	T	KCNK18	p.W304L	34	0	10	0	22.7273	NM_181840.1:c.911G>T
BT-20	chr10	121182694	C	T	GRK5, GRK5, GRK5	p.A14V, p.A14V, p.A119V	0	0	93	170	100	NM_005308.2:c.356C>T	XM_005269707.1:c.356C>T	XM_005269708.1:c.260C>T	XM_005269709.1:c.65C>T
BT-20	chr10	121586882	A	G	INPP5F, INPP5F	p.N387D, p.N997D	0	0	49	112	100	NM_001256378.1:c.*4104T>C	NM_001256379.1:c.*4104T>C	NM_024834.2:c.*4104T>C	NM_024834.3:c.*4104T>C	XM_005270157.1:c.*4104T>C	NM_001243194.1:c.1159A>G	NM_014937.2:c.2989A>G	NM_014937.3:c.2989A>G	NR_003252.1:n.1369A>G
BT-20	chr10	123845322	T	C	TACC2, TACC2, TACC2	p.W1103R, p.W1103R, p.W1103R	0	0	9	61	100	NM_206861.1:c.146+35257T>C	NM_206862.2:c.3307T>C	XM_005269388.1:c.3367T>C	XM_005269389.1:c.3367T>C	XM_005269390.1:c.3367T>C	XM_005269391.1:c.3307T>C	XM_005269392.1:c.3367T>C	XM_005269393.1:c.3367T>C	XM_005269394.1:c.3367T>C	XM_005269395.1:c.3367T>C	XM_005269396.1:c.3367T>C	XM_005269397.1:c.3367T>C	XM_005269398.1:c.3307T>C	XM_005269399.1:c.3367T>C	XM_005269400.1:c.3307T>C
BT-20	chr10	123970253	G	A	TACC2, TACC2, TACC2, TACC2, TACC2, TACC2, TACC2, TACC2, TACC2	p.A140T, p.A2109T, p.A183T, p.A2105T, p.A200T, p.A183T, p.A2060T, p.A251T, p.A183T	0	0	32	26	100	NM_006997.2:c.547G>A	NM_206860.1:c.547G>A	NM_206861.1:c.751G>A	NM_206862.2:c.6313G>A	XM_005269388.1:c.6373G>A	XM_005269389.1:c.6373G>A	XM_005269390.1:c.6373G>A	XM_005269391.1:c.6313G>A	XM_005269392.1:c.6373G>A	XM_005269393.1:c.6373G>A	XM_005269394.1:c.6247G>A	XM_005269395.1:c.6238G>A	XM_005269396.1:c.6373G>A	XM_005269397.1:c.6112G>A	XM_005269398.1:c.6325G>A	XM_005269399.1:c.6238G>A	XM_005269400.1:c.6178G>A	XM_005269401.1:c.547G>A	XM_005269402.1:c.547G>A
BT-20	chr10	124189197	A	G	PLEKHA1, PLEKHA1	p.T320A, p.T320A	0	0	19	34	100	NM_001001974.1:c.958A>G	NM_001001974.2:c.958A>G	NM_001195608.1:c.*98A>G	NM_021622.3:c.958A>G	NM_021622.4:c.958A>G	XM_005270016.1:c.958A>G	XM_005270017.1:c.958A>G	XM_005270018.1:c.958A>G	XM_005270019.1:c.1029A>G	XM_005270020.1:c.999A>G	XM_005270021.1:c.*98A>G	XM_005270022.1:c.*98A>G
BT-20	chr10	124214251	G	A	ARMS2	p.R3H	1	1	102	96	99	NM_001099667.1:c.8G>A
BT-20	chr10	124457452	C	T	C10orf120	p.A269T	0	0	38	41	100	NM_001010912.1:c.805G>A	NM_001010912.2:c.805G>A
BT-20	chr10	124742895	G	C	PSTK	p.G206R	0	0	104	96	100	NM_153336.2:c.616G>C	XM_005269496.1:c.616G>C	XM_005269497.1:c.427G>C
BT-20	chr10	124768583	G	A	ACADSB	p.R13K	0	0	63	62	100	NM_001271840.1:c.-690C>T	NM_022466.5:c.-571C>T	NR_073475.1:n.-217C>T	NR_073476.1:n.-217C>T	NR_073477.1:n.-217C>T	NR_073478.1:n.-217C>T	NR_073479.1:n.-217C>T	NM_001609.3:c.38G>A	XM_005269772.1:c.-168G>A
BT-20	chr10	125506302	T	C	CPXM2	p.Q750R	0	0	38	9	100	NM_198148.2:c.2249A>G	XM_005269528.1:c.*5783A>G
BT-20	chr10	126172863	A	G	LHPP, LHPP, LHPP	p.Q94R, p.Q94R, p.Q94R	0	0	48	90	100	NM_001167880.1:c.281A>G	NM_022126.2:c.281A>G	NM_022126.3:c.281A>G	XM_005270025.1:c.281A>G	XM_005270027.1:c.281A>G	XM_005270026.1:c.281A>G
BT-20	chr10	126714714	G	C	CTBP2	p.Q539E	0	0	66	64	100	NM_001083914.1:c.58+12852C>G	NM_001329.2:c.58+12852C>G	NM_022802.2:c.1615C>G	XM_005269561.1:c.58+12852C>G	XM_005269562.1:c.58+12852C>G	XM_005269563.1:c.58+12852C>G	XM_005269564.1:c.58+12852C>G	XM_005269565.1:c.58+12852C>G	XM_005269566.1:c.58+12852C>G	XM_005269567.1:c.58+12852C>G	XM_005269568.1:c.58+12852C>G	XM_005269569.1:c.58+12852C>G	XM_005269570.1:c.58+12852C>G	XM_005269571.1:c.58+12852C>G	XM_005269572.1:c.58+12852C>G	XM_005269573.1:c.-17-22653C>G	XM_005269574.1:c.-17-22653C>G
BT-20	chr10	126714966	A	G	CTBP2	p.Y455H	0	0	1	65	100	NM_001083914.1:c.58+12600T>C	NM_001329.2:c.58+12600T>C	NM_022802.2:c.1363T>C	XM_005269561.1:c.58+12600T>C	XM_005269562.1:c.58+12600T>C	XM_005269563.1:c.58+12600T>C	XM_005269564.1:c.58+12600T>C	XM_005269565.1:c.58+12600T>C	XM_005269566.1:c.58+12600T>C	XM_005269567.1:c.58+12600T>C	XM_005269568.1:c.58+12600T>C	XM_005269569.1:c.58+12600T>C	XM_005269570.1:c.58+12600T>C	XM_005269571.1:c.58+12600T>C	XM_005269572.1:c.58+12600T>C	XM_005269573.1:c.-17-22905T>C	XM_005269574.1:c.-17-22905T>C
BT-20	chr10	128810590	G	T	DOCK1, DOCK1	p.V364F, p.V385F	20	11	11	0	26.1905	NM_001380.3:c.1045G>T
BT-20	chr10	129249662	G	A	DOCK1, DOCK1, DOCK1	p.A1857T, p.A1878T, p.G856D	0	0	62	82	100	NM_001380.3:c.5524G>A
BT-20	chr10	129249676	C	T	DOCK1	p.R861W	0	0	39	55	100	NM_001380.3:c.5538C>T
BT-20	chr10	129249701	C	G	DOCK1	p.A869G	0	0	28	69	100	NM_001380.3:c.*10C>G
BT-20	chr10	129899578	T	C	MKI67, MKI67	p.K2857E, p.K3217E	0	0	71	103	100	NM_001145966.1:c.8569A>G	NM_002417.3:c.9649A>G	NM_002417.4:c.9649A>G	XM_005252683.1:c.9058A>G
BT-20	chr10	129899778	G	C	MKI67, MKI67	p.T2790S, p.T3150S	0	0	109	87	100	NM_001145966.1:c.8369C>G	NM_002417.3:c.9449C>G	NM_002417.4:c.9449C>G	XM_005252683.1:c.8858C>G
BT-20	chr10	129901501	G	C	MKI67, MKI67, MKI67, MKI67	p.T2508S, p.T2443S, p.T2868S, p.T2018S	0	0	63	134	100	NM_001145966.1:c.7523C>G	NM_002417.3:c.8603C>G	NM_002417.4:c.8603C>G	XM_005252683.1:c.8012C>G
BT-20	chr10	129902281	G	A	MKI67, MKI67, MKI67, MKI67	p.P2248L, p.P2183L, p.P2608L, p.P1758L	2	1	134	33	98.2353	NM_001145966.1:c.6743C>T	NM_002417.3:c.7823C>T	NM_002417.4:c.7823C>T	XM_005252683.1:c.7232C>T
BT-20	chr10	129903016	T	C	MKI67, MKI67, MKI67, MKI67	p.N2003S, p.N1938S, p.N2363S, p.N1513S	0	0	110	56	100	NM_001145966.1:c.6008A>G	NM_002417.3:c.7088A>G	NM_002417.4:c.7088A>G	XM_005252683.1:c.6497A>G
BT-20	chr10	129905896	T	A	MKI67, MKI67, MKI67, MKI67	p.E1043V, p.E978V, p.E1403V, p.E553V	0	0	47	0	100	NM_001145966.1:c.3128A>T	NM_002417.3:c.4208A>T	NM_002417.4:c.4208A>T	XM_005252683.1:c.3617A>T
BT-20	chr10	129906277	G	T	MKI67, MKI67, MKI67, MKI67	p.A916E, p.A851E, p.A1276E, p.A426E	67	0	21	0	23.8636	NM_001145966.1:c.2747C>A	NM_002417.3:c.3827C>A	NM_002417.4:c.3827C>A	XM_005252683.1:c.3236C>A
BT-20	chr10	129906980	C	T	MKI67, MKI67, MKI67, MKI67	p.G682S, p.G617S, p.G1042S, p.G192S	0	1	53	75	99.2248	NM_001145966.1:c.2044G>A	NM_002417.3:c.3124G>A	NM_002417.4:c.3124G>A	XM_005252683.1:c.2533G>A
BT-20	chr10	129917560	T	C	MKI67, MKI67, MKI67	p.N104S, p.N39S, p.N104S	0	0	40	105	100	NM_001145966.1:c.311A>G	NM_002417.3:c.311A>G	NM_002417.4:c.311A>G	XM_005252683.1:c.311A>G
BT-20	chr10	131959150	C	T	GLRX3, GLRX3	p.P123S, p.P123S	0	0	108	110	100	NM_001199868.1:c.367C>T	NM_006541.3:c.367C>T	NM_006541.4:c.367C>T	XM_005252657.1:c.-72C>T
BT-20	chr10	133955427	A	G	JAKMIP3	p.M493V	0	1	69	123	99.4819	NM_001105521.1:c.1477A>G	NM_001105521.2:c.1477A>G	XM_005252672.1:c.1477A>G	XM_005252673.1:c.1477A>G	XM_005252674.1:c.1477A>G	XM_005252675.1:c.1477A>G	XM_005252676.1:c.1255A>G	XM_005252677.1:c.1477A>G	XM_005252678.1:c.1477A>G
BT-20	chr10	134672609	C	T	TTC40	p.V1781I	0	2	79	57	98.5507	NM_001200049.1:c.277G>A	NM_017609.3:c.-1459G>A	XM_003118625.1:c.277G>A	NM_001200049.2:c.5341G>A
BT-20	chr10	134682802	C	T	TTC40	p.C1529Y	0	0	67	43	100	NM_001200049.2:c.4586G>A	XM_003118626.1:c.3884G>A	XM_003118626.2:c.3458G>A
BT-20	chr10	134690344	G	T	TTC40	p.T1445N	22	4	14	0	35	NM_001200049.2:c.4334C>A	XM_003118626.1:c.3632C>A	XM_003118626.2:c.3234+1197C>A
BT-20	chr10	134748331	C	T	C10orf93, TTC40	p.S264N, p.S264N	0	0	129	46	100	NM_001200049.2:c.791G>A	NM_173572.2:c.791G>A	NM_173572.3:c.791G>A
BT-20	chr10	134902396	C	G	GPR123	p.R539G	0	0	26	40	100	NM_001083909.1:c.-18C>G	XM_005252695.1:c.1615C>G	XM_002343040.1:c.-559G>C
BT-20	chr10	135012341	G	T	KNDC1, KNDC1, KNDC1	p.A189S, p.A777S, p.A712S	41	2	12	0	21.8182	NM_152643.6:c.2329G>T
BT-20	chr10	135082346	A	G	ADAM8, ADAM8	p.F592L, p.F657L	0	0	55	10	100	XR_109034.1:n.13+4601A>G	XR_109035.1:n.12+4601A>G	XR_109036.1:n.23+4761A>G	XR_109036.2:n.20+4761A>G	NM_001109.3:c.1969T>C	NM_001109.4:c.1969T>C	NM_001164489.1:c.1948+603T>C	NM_001164490.1:c.1774T>C	XM_005252655.1:c.1969T>C	XM_005252656.1:c.*137T>C
BT-20	chr10	135087521	G	A	ADAM8	p.L46F	0	0	56	92	100	NM_001256617.1:c.*5749C>T	NM_001256618.1:c.*5749C>T	NM_006659.3:c.*5749C>T	NR_046330.1:n.*4613C>T	XR_109034.1:n.14-5623G>A	XR_109035.1:n.13-5614G>A	XR_109036.1:n.24-5623G>A	XR_109036.2:n.21-5623G>A	NM_001109.3:c.240C>T	NM_001109.4:c.240C>T	NM_001164489.1:c.240C>T	NM_001164490.1:c.136C>T	XM_005252655.1:c.240C>T	XM_005252656.1:c.240C>T
BT-20	chr10	135098830	T	C	TUBGCP2	p.R618G	0	0	29	34	100	NM_001256617.1:c.1980-113A>G	NM_001256618.1:c.1506-113A>G	NM_006659.2:c.1896-113A>G	NM_006659.3:c.1896-113A>G	NR_046330.1:n.2653-113A>G	XR_109034.1:n.*3804T>C	XR_109035.1:n.*3804T>C	XR_109035.2:n.*3804T>C	XR_109036.1:n.*3804T>C	XR_109036.2:n.*3804T>C
BT-20	chr10	135098845	C	T	TUBGCP2	p.G613S	0	0	26	35	100	NM_001256617.1:c.1979+115G>A	NM_001256618.1:c.1505+115G>A	NM_006659.2:c.1895+115G>A	NM_006659.3:c.1895+115G>A	NR_046330.1:n.2652+115G>A	XR_109034.1:n.*3819C>T	XR_109035.1:n.*3819C>T	XR_109035.2:n.*3819C>T	XR_109036.1:n.*3819C>T	XR_109036.2:n.*3819C>T
BT-20	chr10	135165790	A	G	PRAP1, PRAP1, PRAP1, ZNF511	p.H92R, p.H73R, p.H101R, p.H260R	0	0	82	96	100	NM_001145201.1:c.275A>G	NM_145202.4:c.302A>G	XM_005252660.1:c.305A>G	XM_005252661.1:c.302A>G	XM_005252662.1:c.278A>G	NM_001098483.1:c.*3084T>C	NM_198472.2:c.*3213T>C
BT-20	chr10	135204950	C	G	PAOX	p.Q457E	0	0	42	22	100	NM_152911.2:c.1527C>G	NM_207127.1:c.*138C>G	NM_207128.1:c.1369C>G	XM_005252666.1:c.834C>G	XR_242760.1:n.1346C>G	NM_138384.2:c.-2775C>G	XM_005252696.1:c.-3295C>G	XM_005252697.1:c.-2775C>G	XM_005252698.1:c.-2775C>G
BT-20	chr10	135233541	A	G	MTG1, MTG1	p.I293V, p.I158V	0	0	59	26	100	NM_001012508.3:c.*3189T>C	XM_005252684.1:c.*3189T>C	NM_138384.2:c.877A>G	XM_005252696.1:c.754A>G	XM_005252697.1:c.724A>G
BT-20	chr11	193112	C	T	SCGB1C1	p.R5C	47	176	55	147	47.5294	NM_053280.3:c.-3943C>T	XM_005252771.1:c.-3943C>T	XM_005252772.1:c.-4193C>T	NM_145651.2:c.13C>T	XM_005252804.1:c.13C>T	NM_001097610.2:c.13C>T
BT-20	chr11	193865	T	G	SCGB1C1	p.I70R	145	153	133	137	47.5352	NM_053280.3:c.-3190T>G	XM_005252771.1:c.-3190T>G	XM_005252772.1:c.-3440T>G	NM_145651.2:c.209T>G	XM_005252804.1:c.209T>G	NM_001097610.2:c.209T>G
BT-20	chr11	280816	A	T	NLRP6, NLRP6	p.Y361F, p.Y361F	0	0	338	294	100	NM_001276700.1:c.1082A>T	NM_138329.1:c.1082A>T	NM_138329.2:c.1082A>T
BT-20	chr11	309127	A	G	IFITM2	p.I121V	0	0	84	85	100	NM_006435.2:c.361A>G	XM_005252750.1:c.356A>G	NM_003641.3:c.-5044A>G
BT-20	chr11	314207	C	G	IFITM1	p.P13A	0	0	61	90	100	NM_006435.2:c.*5042C>G	XM_005252750.1:c.*4935C>G	NM_003641.3:c.37C>G
BT-20	chr11	372157	C	T	B4GALNT4	p.A67V	62	31	28	15	31.6176	NM_178537.3:c.200C>T	NM_178537.4:c.200C>T	XM_005252891.1:c.200C>T	XM_005252892.1:c.200C>T	XM_005252893.1:c.200C>T
BT-20	chr11	406043	G	A	SIGIRR	p.L459F	0	0	190	176	100	NM_007183.2:c.*1474G>A	XM_005252760.1:c.*1474G>A	NM_001135053.1:c.1086C>T	NM_001135054.1:c.1086C>T	NM_021805.2:c.1086C>T	XM_005253044.1:c.1375C>T	XM_005253045.1:c.1375C>T	XM_005253046.1:c.1375C>T	XM_005253047.1:c.1293C>T	XM_005253048.1:c.1128C>T	XR_242815.1:n.1270C>T	XR_242816.1:n.1477C>T
BT-20	chr11	406483	T	C	SIGIRR, SIGIRR, SIGIRR, SIGIRR	p.Q312R, p.Q312R, p.Q312R, p.Q312R	0	0	393	283	100	NM_007183.2:c.*1914T>C	XM_005252760.1:c.*1914T>C	NM_001135053.1:c.935A>G	NM_001135054.1:c.935A>G	NM_021805.2:c.935A>G	XM_005253044.1:c.935A>G	XM_005253045.1:c.935A>G	XM_005253046.1:c.935A>G	XM_005253047.1:c.935A>G	XM_005253048.1:c.770A>G	XR_242815.1:n.1119A>G	XR_242816.1:n.1119A>G
BT-20	chr11	428385	A	G	ANO9, ANO9, ANO9	p.C92R, p.C399R, p.C255R	66	42	38	33	39.6648	NM_001012302.2:c.1195T>C	XM_005252885.1:c.1300T>C	XM_005252886.1:c.298T>C	XR_242796.1:n.1385T>C	XR_242797.1:n.1385T>C	XR_242798.1:n.1341T>C	XR_242799.1:n.1280T>C	XR_242800.1:n.721T>C
BT-20	chr11	428489	T	C	ANO9, ANO9, ANO9	p.I84V, p.I391V, p.I247V	0	0	229	261	100	NM_001012302.2:c.1171A>G	XM_005252885.1:c.1276A>G	XM_005252886.1:c.274A>G	XR_242796.1:n.1361A>G	XR_242797.1:n.1361A>G	XR_242798.1:n.1317A>G	XR_242799.1:n.1256A>G	XR_242800.1:n.697A>G
BT-20	chr11	433387	A	G	ANO9	p.F93L	0	0	70	95	100	NM_001012302.2:c.277T>C	XM_005252885.1:c.277T>C	XM_005252886.1:c.-3438T>C	XR_242796.1:n.362T>C	XR_242797.1:n.362T>C	XR_242798.1:n.324T>C	XR_242799.1:n.362T>C	XR_242800.1:n.-3015T>C
BT-20	chr11	433867	G	A	ANO9	p.A51V	180	96	85	9	25.4054	NM_001012302.2:c.152C>T	XM_005252885.1:c.152C>T	XM_005252886.1:c.-3918C>T	XR_242796.1:n.237C>T	XR_242797.1:n.237C>T	XR_242798.1:n.199C>T	XR_242799.1:n.237C>T	XR_242800.1:n.-3495C>T
BT-20	chr11	490035	C	T	PTDSS2	p.A423V	42	109	55	194	62.25	NM_030783.1:c.1268C>T	XM_005253153.1:c.1316C>T	XR_242827.1:n.1425C>T	XR_242828.1:n.1377C>T	NM_002939.3:c.*4656G>A	NM_203383.1:c.*4656G>A	NM_203384.1:c.*4656G>A	NM_203385.1:c.*4656G>A	NM_203386.1:c.*4656G>A	NM_203386.2:c.*4656G>A	NM_203387.1:c.*4656G>A	NM_203387.2:c.*4656G>A	NM_203388.1:c.*4656G>A	NM_203388.2:c.*4656G>A	NM_203389.1:c.*4656G>A	NM_203389.2:c.*4656G>A	XM_005253049.1:c.*4656G>A	XM_005253050.1:c.*4656G>A	XM_005253051.1:c.*4656G>A
BT-20	chr11	551753	G	A	LRRC56	p.R300H	0	0	121	133	100	NM_173573.1:c.*3227C>T	NM_173573.2:c.*3227C>T	XM_005252845.1:c.*3227C>T	XM_005252846.1:c.*3227C>T	XM_005252843.1:c.*3227C>T	XM_005252844.1:c.*3227C>T	NM_198075.3:c.899G>A	XM_005252775.1:c.899G>A	XM_005252776.1:c.797-150G>A	XM_005252777.1:c.899G>A	XM_005252778.1:c.796+451G>A
BT-20	chr11	554166	C	G	LRRC56	p.R507G	0	0	89	88	100	NM_173573.1:c.*814G>C	NM_173573.2:c.*814G>C	XM_005252845.1:c.*814G>C	XM_005252846.1:c.*814G>C	XM_005252843.1:c.*814G>C	XM_005252844.1:c.*814G>C	XR_109057.1:n.-2792C>G	NM_198075.3:c.1519C>G	XM_005252775.1:c.1519C>G	XM_005252776.1:c.1342C>G	XM_005252777.1:c.*21C>G	XM_005252778.1:c.1000C>G
BT-20	chr11	554214	G	C	LRRC56	p.D523H	0	0	245	250	100	NM_173573.1:c.*766C>G	NM_173573.2:c.*766C>G	XM_005252845.1:c.*766C>G	XM_005252846.1:c.*766C>G	XM_005252843.1:c.*766C>G	XM_005252844.1:c.*766C>G	XR_109057.1:n.-2744G>C	NM_198075.3:c.1567G>C	XM_005252775.1:c.1567G>C	XM_005252776.1:c.1390G>C	XM_005252777.1:c.*69G>C	XM_005252778.1:c.1048G>C
BT-20	chr11	556502	G	T	C11orf35	p.L355I	148	23	63	0	26.9231	NM_173573.1:c.1063C>A	NM_173573.2:c.1063C>A	XM_005252845.1:c.1351C>A	XM_005252846.1:c.1282C>A	XM_005252843.1:c.1525C>A	XM_005252844.1:c.1510C>A	XR_109057.1:n.-456G>T	NM_198075.3:c.*2226G>T	XM_005252775.1:c.*2226G>T	XM_005252776.1:c.*2226G>T	XM_005252777.1:c.*2357G>T	XM_005252778.1:c.*2226G>T	NM_001143993.1:c.-4539G>T	NM_001143994.1:c.-4983G>T	NM_003475.3:c.-4983G>T	XM_005253147.1:c.-3819G>T	XM_005253148.1:c.-3819G>T	XM_005253149.1:c.-3819G>T	XM_005253150.1:c.-4539G>T	XM_005253151.1:c.-4983G>T
BT-20	chr11	558884	C	T	C11orf35	p.A44T	0	0	11	55	100	NM_173573.1:c.130G>A	NM_173573.2:c.130G>A	XM_005252845.1:c.160G>A	XM_005252846.1:c.334G>A	XM_005252843.1:c.334G>A	XM_005252844.1:c.334G>A	XR_109057.1:n.1927C>T	NM_198075.3:c.*4608C>T	XM_005252775.1:c.*4608C>T	XM_005252776.1:c.*4608C>T	XM_005252777.1:c.*4739C>T	XM_005252778.1:c.*4608C>T	NM_001143993.1:c.-2157C>T	NM_001143994.1:c.-2601C>T	NM_003475.3:c.-2601C>T	XM_005253147.1:c.-1437C>T	XM_005253148.1:c.-1437C>T	XM_005253149.1:c.-1437C>T	XM_005253150.1:c.-2157C>T	XM_005253151.1:c.-2601C>T
BT-20	chr11	562421	G	A	RASSF7, RASSF7, RASSF7	p.R156Q, p.R156Q, p.R156Q	83	243	40	93	28.976	NM_173573.1:c.-1705C>T	NM_173573.2:c.-1705C>T	XM_005252845.1:c.-3378C>T	XM_005252846.1:c.-2837C>T	XM_005252843.1:c.-2837C>T	XM_005252844.1:c.-2837C>T	NR_038262.1:n.*3236C>T	XR_109057.1:n.*2308G>A	XR_109058.1:n.*3236C>T	XR_109059.1:n.*4372C>T	XR_109060.1:n.*4372C>T	NM_001143993.1:c.467G>A	NM_001143994.1:c.467G>A	NM_003475.3:c.467G>A	XM_005253147.1:c.668G>A	XM_005253148.1:c.668G>A	XM_005253149.1:c.668G>A	XM_005253150.1:c.467G>A	XM_005253151.1:c.467G>A
BT-20	chr11	608593	G	A	PHRF1, PHRF1, PHRF1, PHRF1, PHRF1	p.R1046Q, p.R1045Q, p.R1042Q, p.R836Q, p.R1044Q	89	221	55	99	33.1897	NM_020901.2:c.3134G>A	XM_005253024.1:c.3137G>A	XM_005253025.1:c.3134G>A	XM_005253026.1:c.3131G>A	XM_005253027.1:c.3128G>A	XM_005253028.1:c.3125G>A	XM_005253029.1:c.3017G>A	NM_001572.3:c.*4052C>T	NM_004029.2:c.*4052C>T	NM_004031.2:c.*4052C>T	XM_005252906.1:c.*4052C>T	XM_005252907.1:c.*4052C>T	XM_005252908.1:c.*4052C>T	XM_005252909.1:c.*4052C>T
BT-20	chr11	610277	T	C	PHRF1, PHRF1, PHRF1, PHRF1	p.V1449A, p.V1448A, p.V1445A, p.V1447A	0	0	138	193	100	NM_020901.2:c.4343T>C	XM_005253024.1:c.4346T>C	XM_005253025.1:c.4343T>C	XM_005253026.1:c.4340T>C	XM_005253027.1:c.4337T>C	XM_005253028.1:c.4334T>C	XM_005253029.1:c.4226T>C	NM_001572.3:c.*2368A>G	NM_004029.2:c.*2368A>G	NM_004031.2:c.*2368A>G	XM_005252906.1:c.*2368A>G	XM_005252907.1:c.*2368A>G	XM_005252908.1:c.*2368A>G	XM_005252909.1:c.*2368A>G
BT-20	chr11	617967	C	G	CDHR5, CDHR5, CDHR5, CDHR5, CDHR5	p.C536S, p.C508S, p.C696S, p.C702S, p.C702S	0	0	71	0	100	NM_021924.3:c.2105G>C	NM_031264.2:c.1523G>C	NM_001572.3:c.-2338G>C	NM_004029.2:c.-2338G>C	NM_004031.2:c.-2649G>C	XM_005252906.1:c.-2384G>C	XM_005252907.1:c.-2384G>C	XM_005252908.1:c.-2338G>C	XM_005252909.1:c.-2384G>C	NM_001171968.1:c.2087G>C	NM_021924.4:c.2105G>C	NM_031264.3:c.1523G>C	XM_005252987.1:c.1865G>C	XM_005252988.1:c.1772G>C	XM_005252989.1:c.1679G>C	XM_005252990.1:c.1438G>C
BT-20	chr11	618998	G	A	CDHR5, CDHR5, CDHR5, CDHR5	p.P355S, p.P515S, p.P521S, p.P521S	6	30	0	10	21.7391	NM_021924.3:c.1561C>T	NM_031264.2:c.1378+308C>T	NM_001572.3:c.-3369C>T	NM_004029.2:c.-3369C>T	NM_004031.2:c.-3680C>T	XM_005252906.1:c.-3415C>T	XM_005252907.1:c.-3415C>T	XM_005252908.1:c.-3369C>T	XM_005252909.1:c.-3415C>T	NM_001171968.1:c.1543C>T	NM_021924.4:c.1561C>T	NM_031264.3:c.1378+308C>T	XM_005252987.1:c.1379-58C>T	XM_005252988.1:c.1379-151C>T	XM_005252989.1:c.1379-244C>T	XM_005252990.1:c.1293+476C>T
BT-20	chr11	619789	T	G	CDHR5, CDHR5, CDHR5, CDHR5, CDHR5, CDHR5, CDHR5	p.R326S, p.R191S, p.R191S, p.R357S, p.R357S, p.R357S, p.R357S	0	0	270	213	100	NM_021924.3:c.1071A>C	NM_031264.2:c.1071A>C	NM_001572.3:c.-4160A>C	NM_004029.2:c.-4160A>C	NM_004031.2:c.-4471A>C	XM_005252906.1:c.-4206A>C	XM_005252907.1:c.-4206A>C	XM_005252908.1:c.-4160A>C	XM_005252909.1:c.-4206A>C	NM_001171968.1:c.1071A>C	NM_021924.4:c.1071A>C	NM_031264.3:c.1071A>C	XM_005252987.1:c.1071A>C	XM_005252988.1:c.1071A>C	XM_005252989.1:c.1071A>C	XM_005252990.1:c.1071A>C
BT-20	chr11	802379	T	C	PIDD, PIDD, PIDD, PIDD, PIDD	p.Q18R, p.Q331R, p.Q331R, p.Q185R, p.Q185R	0	0	30	78	100	NM_001191060.1:c.-4931A>G	NM_001191061.1:c.-4326A>G	NM_018494.3:c.554A>G	NM_145886.2:c.992A>G	NM_145887.2:c.992A>G	NM_145886.3:c.992A>G	NM_145887.3:c.992A>G	XM_005253005.1:c.992A>G	XM_005253006.1:c.992A>G	XM_005253007.1:c.992A>G	XM_005253008.1:c.554A>G	XR_242813.1:n.1123A>G	XR_242814.1:n.1123A>G	XM_005253271.1:c.*4106T>C
BT-20	chr11	828916	G	A	EFCAB4A, EFCAB4A, EFCAB4A	p.R77Q, p.R77Q, p.R77Q	0	0	83	68	100	NM_001039490.1:c.-4114G>A	NM_004357.4:c.-4180G>A	NM_139029.1:c.-4176G>A	NM_139030.3:c.-4118G>A	XM_005253261.1:c.-4180G>A	XR_242834.1:n.-4036G>A	NM_173584.3:c.230G>A	XM_005252874.1:c.-434G>A	XM_005252875.1:c.230G>A	XM_005252871.1:c.230G>A	XM_005252872.1:c.230G>A	XM_005252873.1:c.230G>A	XM_005253056.1:c.*1324G>A	XR_109078.1:n.-4297C>T	NM_020376.2:c.*4054G>A	NM_020376.3:c.*4054G>A	XM_005253022.1:c.*4054G>A
BT-20	chr11	830670	G	T	EFCAB4A, EFCAB4A, EFCAB4A	p.S248I, p.E249D, p.S248I	0	0	111	58	100	NM_001039490.1:c.-2360G>T	NM_004357.4:c.-2426G>T	NM_139029.1:c.-2422G>T	NM_139030.3:c.-2364G>T	XM_005253261.1:c.-2426G>T	XR_242834.1:n.-2282G>T	NM_173584.3:c.743G>T	XM_005252874.1:c.759G>T	XM_005252875.1:c.743G>T	XM_005252871.1:c.1044G>T	XM_005252872.1:c.1044G>T	XM_005252873.1:c.1026G>T	XM_005253056.1:c.*3078G>T
BT-20	chr11	1017302	G	C	MUC6	p.H1833Q	642	406	342	1	24.6585	XR_109042.1:n.*1025G>C	NM_005961.2:c.5499C>G
BT-20	chr11	1017325	A	C	MUC6	p.Y1826D	867	449	383	231	31.8135	XR_109042.1:n.*1048A>C	NM_005961.2:c.5476T>G
BT-20	chr11	1017337	T	C	MUC6	p.T1822A	427	665	437	1	28.6275	XR_109042.1:n.*1060T>C	NM_005961.2:c.5464A>G
BT-20	chr11	1017338	C	A	MUC6	p.Q1821H	623	675	419	2	24.491	XR_109042.1:n.*1061C>A	NM_005961.2:c.5463G>T
BT-20	chr11	1017384	G	C	MUC6	p.T1806S	324	239	63	340	41.7184	XR_109042.1:n.*1107G>C	NM_005961.2:c.5417C>G
BT-20	chr11	1017421	G	T	MUC6	p.P1794T	279	389	53	629	50.5185	XR_109042.1:n.*1144G>T	NM_005961.2:c.5380C>A
BT-20	chr11	1017543	G	A	MUC6	p.T1753I	77	299	39	89	25.3968	XR_109042.1:n.*1266G>A	NM_005961.2:c.5258C>T
BT-20	chr11	1017746	T	G	MUC6	p.L1685F	434	810	393	236	33.5825	XR_109042.1:n.*1469T>G	NM_005961.2:c.5055A>C
BT-20	chr11	1017783	A	G	MUC6	p.L1673P	37	371	35	253	41.3793	XR_109042.1:n.*1506A>G	NM_005961.2:c.5018T>C
BT-20	chr11	1017789	A	C	MUC6	p.M1671R	26	476	29	133	24.3976	XR_109042.1:n.*1512A>C	NM_005961.2:c.5012T>G
BT-20	chr11	1017858	A	G	MUC6	p.M1648T	268	471	6	423	36.7295	XR_109042.1:n.*1581A>G	NM_005961.2:c.4943T>C
BT-20	chr11	1018024	C	G	MUC6	p.A1593P	61	46	2	86	45.1282	XR_109042.1:n.*1747C>G	NM_005961.2:c.4777G>C
BT-20	chr11	1018042	A	G	MUC6	p.S1587P	36	53	2	86	49.7175	XR_109042.1:n.*1765A>G	NM_005961.2:c.4759T>C
BT-20	chr11	1018048	A	G	MUC6	p.F1585L	45	50	2	83	47.2222	XR_109042.1:n.*1771A>G	NM_005961.2:c.4753T>C
BT-20	chr11	1018059	C	T	MUC6	p.G1581E	47	53	1	90	47.644	XR_109042.1:n.*1782C>T	NM_005961.2:c.4742G>A
BT-20	chr11	1018116	T	G	MUC6	p.N1562T	7	14	25	9	61.8182	XR_109042.1:n.*1839T>G	NM_005961.2:c.4685A>C
BT-20	chr11	1018138	T	C	MUC6	p.R1555G	22	14	20	0	35.7143	XR_109042.1:n.*1861T>C	NM_005961.2:c.4663A>G
BT-20	chr11	1018144	G	C	MUC6	p.R1553G	10	15	18	0	41.8605	XR_109042.1:n.*1867G>C	NM_005961.2:c.4657C>G
BT-20	chr11	1018262	G	C	MUC6	p.H1513Q	261	234	3	275	35.9638	XR_109042.1:n.*1985G>C	NM_005961.2:c.4539C>G
BT-20	chr11	1018263	T	G	MUC6	p.H1513P	254	241	3	305	38.3562	XR_109042.1:n.*1986T>G	NM_005961.2:c.4538A>C
BT-20	chr11	1018374	T	A	MUC6	p.N1476I	216	204	556	545	72.3866	XR_109042.1:n.*2097T>A	NM_005961.2:c.4427A>T
BT-20	chr11	1018390	C	A	MUC6	p.A1471S	511	495	191	205	28.2454	XR_109042.1:n.*2113C>A	NM_005961.2:c.4411G>T
BT-20	chr11	1018399	C	G	MUC6	p.A1468P	522	456	204	256	31.9889	XR_109042.1:n.*2122C>G	NM_005961.2:c.4402G>C
BT-20	chr11	1027811	C	T	MUC6	p.V619M	0	0	94	5	100	NM_005961.2:c.1855G>A
BT-20	chr11	1029320	C	T	MUC6	p.G395R	93	161	38	60	27.8409	NM_005961.2:c.1183G>A
BT-20	chr11	1101078	A	G	MUC2	p.S2489G	35	40	78	81	67.9487	NM_002457.2:c.7462A>G
BT-20	chr11	1262546	C	T	MUC5B	p.A1479V	14	85	3	53	36.129	NM_017511.1:c.6515C>T	NM_002458.1:c.4445C>T	NM_002458.2:c.4436C>T
BT-20	chr11	1507731	A	G	MOB2	p.L19P	0	0	106	115	100	NM_001172223.1:c.56T>C
BT-20	chr11	1769018	G	T	IFITM10	p.T41N	183	121	90	0	22.8426	XM_002343068.1:c.-3010G>T	NM_001170820.3:c.416C>A	XM_005252922.1:c.122C>A	NM_001909.3:c.*5715C>A	NM_001909.4:c.*5715C>A	NM_001170820.2:c.122C>A
BT-20	chr11	1857173	T	C	SYT8, SYT8, SYT8	p.C106R, p.C120R, p.C120R	0	1	183	400	99.8288	NM_138567.3:c.358T>C	XM_005253216.1:c.358T>C	NM_001145829.1:c.-3607T>C	NM_001145841.1:c.-4281T>C	NM_003282.2:c.-3754T>C	NM_003282.3:c.-3113T>C
BT-20	chr11	1857751	C	G	SYT8, SYT8	p.P219A, p.P219A	22	20	47	51	70	NM_138567.3:c.655C>G	XM_005253216.1:c.655C>G	NM_001145829.1:c.-3029C>G	NM_001145841.1:c.-3703C>G	NM_003282.2:c.-3176C>G	NM_003282.3:c.-2535C>G
BT-20	chr11	1858262	C	T	SYT8, SYT8	p.T303M, p.T303M	76	107	38	56	33.935	NM_138567.3:c.908C>T	XM_005253216.1:c.908C>T	NM_001145829.1:c.-2518C>T	NM_001145841.1:c.-3192C>T	NM_003282.2:c.-2665C>T	NM_003282.3:c.-2024C>T
BT-20	chr11	1858572	C	T	SYT8, SYT8	p.R373W, p.R373W	33	29	57	59	65.1685	NM_138567.3:c.1117C>T	XM_005253216.1:c.1117C>T	NM_001145829.1:c.-2208C>T	NM_001145841.1:c.-2882C>T	NM_003282.2:c.-2355C>T	NM_003282.3:c.-1714C>T
BT-20	chr11	1887806	T	A	LSP1	p.H34Q	0	0	123	42	100	NM_001013253.1:c.-2544T>A	NM_001013254.1:c.-4970T>A	NM_001013255.1:c.-4531T>A	NM_001242932.1:c.102T>A	NM_002339.2:c.53+13379T>A	XM_005252924.1:c.-4110T>A	XM_005252925.1:c.-4219T>A	XM_005252927.1:c.-134+2342T>A
BT-20	chr11	1902768	G	A	LSP1, LSP1, LSP1, LSP1, LSP1	p.A38T, p.A100T, p.A38T, p.A228T, p.A38T	37	59	81	58	59.1489	NM_001013253.1:c.112G>A	NM_001013254.1:c.112G>A	NM_001013255.1:c.112G>A	NM_001242932.1:c.682G>A	NM_002339.2:c.298G>A	XM_005252924.1:c.319G>A	XM_005252925.1:c.112G>A	XM_005252926.1:c.112G>A	XM_005252927.1:c.112G>A
BT-20	chr11	2169014	A	G	INS-IGF2	p.L144P	50	85	11	27	21.9653	NM_001007139.4:c.-225T>C	XM_005252899.1:c.-225T>C	XM_005252901.1:c.-229T>C	NM_016412.2:c.*547A>G	NM_001042376.1:c.431T>C	NM_001042376.2:c.431T>C	NR_003512.1:n.490T>C	NR_003512.2:n.490T>C	NR_003512.3:n.490T>C	NR_028043.1:n.1170A>G	NR_028044.1:n.1960A>G
BT-20	chr11	2190951	C	T	TH, TH, TH, TH, TH, TH	p.V112M, p.V108M, p.V85M, p.V81M, p.V81M, p.V85M	15	35	7	17	32.4324	NR_039834.1:n.-3342C>T	NM_000360.3:c.241G>A	NM_199292.2:c.334G>A	NM_199293.2:c.322G>A	XM_005253099.1:c.253G>A	XM_005253100.1:c.253G>A	XM_005253101.1:c.241G>A
BT-20	chr11	2323022	C	T	C11orf21, C11orf21	p.V24M, p.C6Y	110	62	168	104	61.2613	NM_139022.2:c.-358C>T	XM_005252719.1:c.-253C>T	XM_005252720.1:c.-253C>T	XM_005252721.1:c.-253C>T	XR_242775.1:n.-173C>T	NM_001142946.1:c.70G>A	NR_024621.1:n.122G>A
BT-20	chr11	2323029	T	C	C11orf21	p.T4A	0	0	242	186	100	NM_139022.2:c.-351T>C	XM_005252719.1:c.-246T>C	XM_005252720.1:c.-246T>C	XM_005252721.1:c.-246T>C	XR_242775.1:n.-166T>C	NM_001142946.1:c.63A>G	NR_024621.1:n.115A>G
BT-20	chr11	2337543	G	T	TSPAN32	p.G54V	182	23	53	0	20.5426	NM_139022.2:c.627+1G>T	XM_005252719.1:c.732+1G>T	XM_005252720.1:c.*241G>T	XM_005252721.1:c.*1002G>T	XR_242775.1:n.812+1G>T
BT-20	chr11	2337693	G	A	TSPAN32	p.G104E	63	145	29	64	30.897	NM_139022.2:c.628-113G>A	XM_005252719.1:c.733-113G>A	XM_005252720.1:c.*391G>A	XM_005252721.1:c.*1152G>A	XR_242775.1:n.812+151G>A
BT-20	chr11	2424684	A	C	TSSC4, TSSC4, TSSC4, TSSC4	p.H274P, p.H274P, p.H210P, p.H274P	0	0	26	43	100	NM_014555.3:c.*1483T>G	XM_005252881.1:c.*1483T>G	XM_005252882.1:c.*1483T>G	NM_005706.2:c.821A>C	XM_005252722.1:c.821A>C	XM_005252723.1:c.821A>C	XM_005252724.1:c.629A>C
BT-20	chr11	2439542	A	G	TRPM5, TRPM5, TRPM5	p.V256A, p.V254A, p.V254A	30	56	48	108	64.4628	NM_014555.3:c.761T>C	XM_005252881.1:c.761T>C	XM_005252882.1:c.761T>C
BT-20	chr11	2920666	C	T	SLC22A18AS	p.G89D	0	0	65	30	100	NM_007105.2:c.266G>A	NM_002555.5:c.-3061C>T	NM_183233.2:c.-503C>T	XM_005252952.1:c.-3160C>T
BT-20	chr11	2924610	G	A	SLC22A18, SLC22A18	p.R12Q, p.R12Q	85	66	39	29	31.0502	NM_007105.2:c.-216+79C>T	NM_002555.5:c.35G>A	NM_183233.2:c.35G>A	XM_005252952.1:c.290G>A
BT-20	chr11	3681519	T	C	ART1, ART1	p.L257P, p.L257P	148	140	83	75	35.426	NM_004314.2:c.770T>C	XM_005252933.1:c.770T>C	XM_005252934.1:c.770T>C
BT-20	chr11	4389110	G	A	OR52B4	p.T139I	126	65	235	133	65.8318	NM_001005161.2:c.416C>T	NM_001005161.3:c.416C>T
BT-20	chr11	4406764	G	T	TRIM21	p.Y393X	22	5	12	0	30.7692	NM_003141.3:c.1179C>A
BT-20	chr11	4510285	A	G	OR52K1	p.Q52R	243	240	117	132	34.0164	NM_001005171.1:c.155A>G	NM_001005171.2:c.155A>G
BT-20	chr11	4510833	G	T	OR52K1	p.A235S	158	14	43	0	20	NM_001005171.1:c.703G>T	NM_001005171.2:c.703G>T
BT-20	chr11	4608542	C	T	OR52I2	p.T167M	1	1	259	176	99.5423	NM_001005170.1:c.500C>T	NM_001005170.2:c.500C>T
BT-20	chr11	4615690	C	T	OR52I1	p.T141M	239	418	1	206	23.9583	NM_018073.5:c.*5816G>A	NM_018073.6:c.*5816G>A	NM_001005169.1:c.422C>T
BT-20	chr11	4673788	G	A	OR51E1, OR51E1	p.S11N, p.S11N	146	140	58	81	32.7059	NM_152430.3:c.32G>A	XM_005252798.1:c.32G>A
BT-20	chr11	4791111	T	C	OR51F1	p.T13A	38	157	93	283	65.8494	NM_001004752.1:c.37A>G
BT-20	chr11	4869906	A	C	OR51S1	p.L178R	0	0	62	42	100	NM_001004758.1:c.533T>G
BT-20	chr11	4870269	A	T	OR51S1	p.I57N	0	0	89	54	100	NM_001004758.1:c.170T>A
BT-20	chr11	4928841	T	C	OR51A7	p.M81T	92	23	211	46	69.086	NM_001004749.1:c.242T>C
BT-20	chr11	4936608	C	G	OR51G2	p.E96Q	55	22	108	64	69.0763	NM_001005238.1:c.286G>C
BT-20	chr11	4936613	G	T	OR51G2	p.A94E	101	59	53	22	31.9149	NM_001005238.1:c.281C>A
BT-20	chr11	4945196	T	G	OR51G1	p.Y125S	46	28	100	66	69.1667	NM_001005237.1:c.374A>C
BT-20	chr11	4967468	G	A	OR51A4	p.T288M	0	0	546	294	100	NM_001005329.1:c.863C>T
BT-20	chr11	5020799	C	T	OR51L1	p.T196I	62	77	122	159	66.9048	NM_001004755.1:c.587C>T
BT-20	chr11	5020832	C	T	OR51L1	p.A207V	78	92	142	192	66.2698	NM_001004755.1:c.620C>T
BT-20	chr11	5067984	A	G	OR52J3	p.T77A	100	65	207	167	69.3878	NM_001001916.2:c.229A>G
BT-20	chr11	5068137	G	A	OR52J3	p.V128I	108	159	208	304	65.7253	NM_001001916.2:c.382G>A
BT-20	chr11	5068177	A	T	OR52J3	p.Q141L	108	124	280	273	70.4459	NM_001001916.2:c.422A>T
BT-20	chr11	5068425	C	T	OR52J3	p.R224C	44	52	56	117	64.3123	NM_001001916.2:c.670C>T
BT-20	chr11	5172786	A	G	OR52A1	p.S272P	0	0	179	289	100	NM_012375.2:c.814T>C
BT-20	chr11	5173229	C	T	OR52A1	p.R124H	9	21	29	47	71.6981	NM_012375.2:c.371G>A
BT-20	chr11	5221645	C	G	OR51V1	p.G96R	97	95	195	182	66.2566	NM_001004760.2:c.286G>C
BT-20	chr11	5221825	G	A	OR51V1	p.L36F	63	31	148	77	70.5329	NM_001004760.2:c.106C>T
BT-20	chr11	5322737	A	G	OR51B4	p.M147T	0	0	100	100	100	NM_033179.2:c.440T>C
BT-20	chr11	5323071	C	T	OR51B4	p.V36I	0	1	39	141	99.4475	NM_033179.2:c.106G>A
BT-20	chr11	5344902	C	G	OR51B2	p.C209S	0	0	202	175	100	NM_033180.4:c.626G>C
BT-20	chr11	5345128	G	A	OR51B2	p.L134F	18	25	49	76	74.4048	NM_033180.4:c.400C>T
BT-20	chr11	5345170	A	G	OR51B2	p.C120R	0	0	24	100	100	NM_033180.4:c.358T>C
BT-20	chr11	5364276	G	A	OR51B5, OR51B5	p.P160L, p.P160L	37	20	49	44	62	NM_001005567.1:c.479C>T	NM_001005567.2:c.479C>T	NR_038321.1:n.255-1684C>T
BT-20	chr11	5364742	C	T	OR51B5, OR51B5	p.G5S, p.G5S	38	0	22	0	36.6667	NM_001005567.1:c.13G>A	NM_001005567.2:c.13G>A	NR_038321.1:n.255-2150G>A
BT-20	chr11	5372751	A	C	OR51B6	p.K5T	157	0	335	0	68.0894	NM_001005567.2:c.-4970T>G	NR_038321.1:n.-4611T>G	NM_001004750.1:c.14A>C
BT-20	chr11	5372856	A	G	OR51B6	p.N40S	5	119	17	277	70.3349	NM_001005567.2:c.-5075T>C	NR_038321.1:n.-4716T>C	NM_001004750.1:c.119A>G
BT-20	chr11	5373006	T	C	OR51B6	p.I90T	64	87	138	184	68.0761	NM_001005567.2:c.-5225A>G	NR_038321.1:n.-4866A>G	NM_001004750.1:c.269T>C
BT-20	chr11	5373129	C	T	OR51B6	p.T131I	32	0	47	0	59.4937	NM_001005567.2:c.-5348G>A	NR_038321.1:n.-4989G>A	NM_001004750.1:c.392C>T
BT-20	chr11	5373170	C	G	OR51B6	p.R145G	30	0	44	0	59.4595	NM_001004750.1:c.433C>G
BT-20	chr11	5373242	T	G	OR51B6	p.S169A	0	22	0	42	65.625	NM_001004750.1:c.505T>G
BT-20	chr11	5373251	C	T	OR51B6	p.L172F	0	22	0	45	67.1642	NM_001004750.1:c.514C>T
BT-20	chr11	5373311	T	C	OR51B6	p.F192L	49	0	78	0	61.4173	NM_001004750.1:c.574T>C
BT-20	chr11	5373562	C	A	OR51B6	p.S275R	0	32	0	52	61.9048	NM_001004750.1:c.825C>A
BT-20	chr11	5410934	T	G	OR51M1	p.H102Q	0	0	82	275	100	NM_001004756.1:c.306T>G	NM_001004756.2:c.306T>G
BT-20	chr11	5411031	C	T	OR51M1	p.L135F	1	1	408	291	99.7147	NM_001004756.1:c.403C>T	NM_001004756.2:c.403C>T
BT-20	chr11	5411239	T	C	OR51M1	p.I204T	0	0	429	359	100	NM_001004756.1:c.611T>C	NM_001004756.2:c.611T>C
BT-20	chr11	5411395	C	A	OR51M1	p.P256H	0	0	283	273	100	NM_001004756.1:c.767C>A	NM_001004756.2:c.767C>A
BT-20	chr11	5411398	T	G	OR51M1	p.L257R	107	108	195	158	62.1479	NM_001004756.1:c.770T>G	NM_001004756.2:c.770T>G
BT-20	chr11	5411580	T	C	OR51M1	p.F318L	0	0	47	47	100	NM_001004756.1:c.952T>C	NM_001004756.2:c.952T>C
BT-20	chr11	5443867	C	T	OR51Q1	p.T146I	49	40	89	69	63.9676	NM_001004757.1:c.437C>T	NM_001004757.2:c.437C>T
BT-20	chr11	5443887	T	C	OR51Q1	p.C153R	49	43	86	72	63.2	NM_001004757.1:c.457T>C	NM_001004757.2:c.457T>C
BT-20	chr11	5443893	G	A	OR51Q1	p.V155I	49	42	81	74	63.0081	NM_001004757.1:c.463G>A	NM_001004757.2:c.463G>A
BT-20	chr11	5443963	G	A	OR51Q1	p.R178H	0	34	0	13	27.6596	NM_001004757.1:c.533G>A	NM_001004757.2:c.533G>A
BT-20	chr11	5444061	G	A	OR51Q1	p.V211M	92	53	196	118	68.4096	NM_001004757.1:c.631G>A	NM_001004757.2:c.631G>A
BT-20	chr11	5444136	C	T	OR51Q1	p.R236X	102	141	192	281	66.0615	NM_001004757.1:c.706C>T	NM_001004757.2:c.706C>T
BT-20	chr11	5444353	T	C	OR51Q1	p.F308S	40	107	95	200	66.7421	NM_001004757.1:c.923T>C	NM_001004757.2:c.923T>C
BT-20	chr11	5461991	C	A	OR51I1	p.A252S	114	137	57	61	31.9783	NM_001005288.1:c.754G>T	NM_001005288.2:c.754G>T
BT-20	chr11	5462255	C	G	OR51I1	p.V164L	52	53	98	107	66.129	NM_001005288.1:c.490G>C	NM_001005288.2:c.490G>C
BT-20	chr11	5462338	G	T	OR51I1	p.T136N	117	112	62	0	21.3058	NM_001005288.1:c.407C>A	NM_001005288.2:c.407C>A
BT-20	chr11	5475170	G	C	OR51I2	p.R151P	158	199	89	113	36.136	NM_001004754.1:c.452G>C	NM_001004754.2:c.452G>C
BT-20	chr11	5475506	G	A	OR51I2	p.R263H	192	74	94	38	33.1658	NM_001004754.1:c.788G>A	NM_001004754.2:c.788G>A
BT-20	chr11	5529152	A	G	UBQLN3, UBQLN3	p.M546T, p.M546T	29	52	56	95	65.0862	NM_017481.2:c.1637T>C
BT-20	chr11	5536537	A	C	UBQLNL	p.W379G	0	0	117	188	100	XR_078436.1:n.*3116T>G	XM_005253276.1:c.*3116T>G	NM_145053.4:c.1135T>G
BT-20	chr11	5536848	G	A	UBQLNL	p.A275V	0	0	100	61	100	XR_078436.1:n.*2805C>T	XM_005253276.1:c.*2805C>T	NM_145053.4:c.824C>T
BT-20	chr11	5566030	A	G	OR52H1	p.C242R	0	0	77	42	100	NM_001005289.1:c.724T>C
BT-20	chr11	5566365	T	C	OR52H1	p.H130R	0	0	95	228	100	NM_001005289.1:c.389A>G
BT-20	chr11	5602275	A	G	OR52B6	p.T57A	151	178	83	106	36.4865	NM_001005162.2:c.169A>G
BT-20	chr11	5602438	T	A	OR52B6	p.L111H	178	189	57	54	23.2218	NM_001005162.2:c.332T>A
BT-20	chr11	5602605	G	A	OR52B6	p.A167T	243	197	118	73	30.2694	NM_001005162.2:c.499G>A
BT-20	chr11	5602615	A	G	OR52B6	p.H170R	233	135	99	75	32.1033	NM_001005162.2:c.509A>G
BT-20	chr11	5602968	G	A	OR52B6	p.V288I	0	0	238	329	100	NM_001005162.2:c.862G>A
BT-20	chr11	5758062	T	C	OR56B1, OR56B1, OR56B1	p.C106R, p.C106R, p.C106R	0	0	141	141	100	XM_005252913.1:c.-49+801T>C	NM_001005180.1:c.316T>C	NM_001005180.2:c.316T>C
BT-20	chr11	5776287	C	T	OR52N4	p.T106I	0	0	171	264	100	NM_001005175.2:c.317C>T	NM_001005175.3:c.317C>T	XM_005252912.1:c.317C>T	XM_005252913.1:c.317C>T
BT-20	chr11	5776470	T	G	OR52N4	p.L167R	0	0	86	87	100	NM_001005175.2:c.500T>G	NM_001005175.3:c.500T>G	XM_005252912.1:c.500T>G	XM_005252913.1:c.500T>G
BT-20	chr11	5776479	A	C	OR52N4	p.Y170S	58	62	26	27	30.6358	NM_001005175.2:c.509A>C	NM_001005175.3:c.509A>C	XM_005252912.1:c.509A>C	XM_005252913.1:c.509A>C
BT-20	chr11	5776595	T	G	OR52N4	p.W209G	105	122	66	85	39.9471	NM_001005175.2:c.625T>G	NM_001005175.3:c.625T>G	XM_005252912.1:c.625T>G	XM_005252913.1:c.625T>G
BT-20	chr11	5776623	A	T	OR52N4	p.N218I	0	0	181	115	100	NM_001005175.2:c.653A>T	NM_001005175.3:c.653A>T	XM_005252912.1:c.653A>T	XM_005252913.1:c.653A>T
BT-20	chr11	5799468	C	T	OR52N5	p.V133I	131	118	75	69	36.6412	NM_001001922.1:c.397G>A	NM_001001922.2:c.397G>A
BT-20	chr11	5809308	A	T	OR52N1	p.F247I	0	0	40	132	100	NM_001001913.1:c.739T>A
BT-20	chr11	5809548	G	A	OR52N1	p.R167C	0	0	241	99	100	NM_001001913.1:c.499C>T
BT-20	chr11	5809811	G	T	OR52N1	p.T79N	291	367	59	207	28.7879	NM_001001913.1:c.236C>A
BT-20	chr11	5842310	T	G	OR52N2	p.S249A	0	20	0	50	71.4286	NM_001005174.1:c.745T>G	XM_005252914.1:c.745T>G
BT-20	chr11	5842356	A	G	OR52N2	p.H264R	0	32	0	92	74.1935	NM_001005174.1:c.791A>G	XM_005252914.1:c.791A>G
BT-20	chr11	5862731	A	G	OR52E6	p.W133R	83	133	100	92	47.0588	NM_001005167.1:c.397T>C
BT-20	chr11	5878836	T	A	OR52E8	p.I33F	32	26	13	10	28.3951	NM_001005168.1:c.97A>T
BT-20	chr11	5905575	G	T	OR52E4	p.G18V	31	0	13	0	29.5455	NM_001005165.1:c.53G>T
BT-20	chr11	5989415	C	T	OR56A5	p.V104M	177	292	66	111	27.3994	NM_001146033.1:c.310G>A	XM_002343047.1:c.310G>A
BT-20	chr11	6007272	A	G	OR52L1	p.W297R	0	0	419	495	100	NM_001005173.2:c.889T>C
BT-20	chr11	6007613	T	G	OR52L1	p.K183T	0	0	79	0	100	NM_001005173.2:c.548A>C
BT-20	chr11	6007680	A	G	OR52L1	p.C161R	0	0	114	88	100	NM_001005173.2:c.481T>C
BT-20	chr11	6007743	A	G	OR52L1	p.C140R	0	1	79	92	99.4186	NM_001005173.2:c.418T>C
BT-20	chr11	6129837	C	T	OR56B4	p.P277S	277	246	162	118	34.8692	NM_001005181.1:c.829C>T
BT-20	chr11	6221169	A	G	OR52W1	p.H239R	0	0	253	0	100	NM_001005178.1:c.716A>G
BT-20	chr11	6221214	T	A	OR52W1	p.L254Q	137	134	245	232	63.7701	NM_001005178.1:c.761T>A
BT-20	chr11	6231731	C	T	C11orf42	p.P242S	27	33	55	73	68.0851	NM_001098794.1:c.*1005G>A	NM_032127.3:c.*1005G>A	XM_005253157.1:c.*1468G>A	XM_005253158.1:c.*4050G>A	NM_173525.1:c.724C>T	NM_173525.2:c.724C>T
BT-20	chr11	6238960	C	A	FAM160A2, FAM160A2, FAM160A2	p.R633L, p.R619L, p.R619L	12	7	37	15	73.2394	NM_001098794.1:c.1856G>T	NM_032127.3:c.1898G>T	XM_005253157.1:c.1856G>T	XM_005253158.1:c.1856G>T
BT-20	chr11	6341684	C	G	PRKCDBP	p.R8P	53	29	26	33	41.844	NM_145040.2:c.23G>C	XR_242847.1:n.-3219C>G	XR_242848.1:n.-3219C>G	XR_242849.1:n.-3219C>G	XM_002343069.1:c.1133C>G
BT-20	chr11	6411935	T	C	SMPD1, SMPD1, SMPD1	p.V36A, p.V36A, p.V36A	38	71	65	53	51.9824	XM_002343048.1:c.101A>G	NM_000543.3:c.107T>C	NM_000543.4:c.107T>C	NM_001007593.2:c.107T>C	NM_001007593.1:c.107T>C	XM_005253074.1:c.107T>C	XM_005253075.1:c.107T>C	XM_005253076.1:c.107T>C	XR_242818.1:n.232T>C	NM_001164.2:c.*4829A>G	NM_001164.3:c.*4829A>G	NM_001257319.1:c.*4829A>G	NM_001257320.1:c.*4829A>G	NM_001257321.1:c.*4829A>G	NM_001257323.1:c.*4829A>G	NM_001257325.1:c.*4829A>G	NM_001257326.1:c.*4829A>G	NM_145689.1:c.*4829A>G	NR_047512.1:n.*4420A>G
BT-20	chr11	6411941	C	T	SMPD1, SMPD1, SMPD1	p.A38V, p.A38V, p.A38V	65	60	117	141	67.3629	XM_002343048.1:c.95G>A	NM_000543.3:c.113C>T	NM_000543.4:c.113C>T	NM_001007593.2:c.113C>T	NM_001007593.1:c.113C>T	XM_005253074.1:c.113C>T	XM_005253075.1:c.113C>T	XM_005253076.1:c.113C>T	XR_242818.1:n.238C>T	NM_001164.2:c.*4823G>A	NM_001164.3:c.*4823G>A	NM_001257319.1:c.*4823G>A	NM_001257320.1:c.*4823G>A	NM_001257321.1:c.*4823G>A	NM_001257323.1:c.*4823G>A	NM_001257325.1:c.*4823G>A	NM_001257326.1:c.*4823G>A	NM_145689.1:c.*4823G>A	NR_047512.1:n.*4414G>A
BT-20	chr11	6417369	G	A	APBB1	p.S21L	186	188	90	89	32.3689	XM_002343048.1:c.-4866C>T	NM_000543.3:c.*1532G>A	NM_000543.4:c.*1532G>A	NM_001007593.2:c.*1532G>A	NM_001007593.1:c.*1532G>A	XM_005253074.1:c.*1532G>A	XM_005253075.1:c.*1921G>A	XM_005253076.1:c.*1921G>A	XR_242818.1:n.*2113G>A	NM_001164.2:c.1749C>T	NM_001164.3:c.1749C>T	NM_001257319.1:c.1089C>T	NM_001257320.1:c.972C>T	NM_001257321.1:c.972C>T	NM_001257322.1:c.*5366C>T	NM_001257323.1:c.1083C>T	NM_001257324.1:c.*5366C>T	NM_001257325.1:c.1044C>T	NM_001257326.1:c.972C>T	NM_145689.1:c.1743C>T	NR_047512.1:n.1881C>T	XR_109056.1:n.*965C>T	XR_109056.2:n.*965C>T
BT-20	chr11	6530244	G	T	DNHD1, DNHD1, DNHD1	p.C352F, p.C352F, p.C41F	272	67	96	0	22.069	NM_144666.2:c.1055G>T	NM_173589.3:c.1055G>T	XR_242778.1:n.2507G>T
BT-20	chr11	6549995	A	G	DNHD1	p.N694S	0	0	403	361	100	NM_144666.2:c.2081A>G	XM_005252803.1:c.302A>G
BT-20	chr11	6550004	A	G	DNHD1	p.Q697R	0	0	372	368	100	NM_144666.2:c.2090A>G	XM_005252803.1:c.311A>G
BT-20	chr11	6550309	G	A	DNHD1	p.G769R	0	0	90	322	100	NM_144666.2:c.2305G>A	XM_005252803.1:c.526G>A
BT-20	chr11	6555365	A	G	DNHD1	p.D987G	189	140	107	114	40.1818	NM_144666.2:c.2960A>G	XM_005252803.1:c.1091A>G
BT-20	chr11	6578785	G	T	DNHD1, DNHD1	p.G2754X, p.G276X	69	16	22	0	20.5607	NM_144666.2:c.8260G>T	XM_005252803.1:c.6391G>T
BT-20	chr11	6578792	T	C	DNHD1, DNHD1	p.V2756A, p.V278A	26	4	60	12	70.5882	NM_144666.2:c.8267T>C	XM_005252803.1:c.6398T>C
BT-20	chr11	6579106	C	T	DNHD1, DNHD1	p.H2861Y, p.H383Y	114	19	258	35	68.7793	NM_144666.2:c.8581C>T	XM_005252803.1:c.6712C>T
BT-20	chr11	6585007	G	A	DNHD1	p.D3313N	194	119	87	44	29.5045	NM_144666.2:c.9937G>A	XM_005252803.1:c.8068G>A
BT-20	chr11	6646584	C	T	DCHS1	p.V2331I	185	79	88	24	29.7872	NM_003737.2:c.6991G>A	XM_005253207.1:c.7426G>A
BT-20	chr11	6789929	C	A	OR2AG2	p.R87L	58	65	126	131	67.6316	NM_001004490.1:c.260G>T
BT-20	chr11	6790106	T	C	OR2AG2	p.Y28C	22	41	42	76	65.1934	NM_001004490.1:c.83A>G
BT-20	chr11	6806827	G	T	OR2AG1	p.V187L	103	103	215	232	68.4533	NM_001004489.1:c.559G>T	NM_001004489.2:c.559G>T
BT-20	chr11	6807163	C	G	OR2AG1	p.R299G	48	113	83	178	61.8483	NM_001004489.1:c.895C>G	NM_001004489.2:c.895C>G
BT-20	chr11	6891113	A	G	OR10A2	p.H43R	22	62	9	34	33.8583	NM_001004460.1:c.128A>G
BT-20	chr11	6891605	A	G	OR10A2	p.H207R	21	28	0	19	27.9412	NM_001004460.1:c.620A>G
BT-20	chr11	6891758	A	C	OR10A2	p.K258T	220	246	98	115	31.3697	NM_001004460.1:c.773A>C
BT-20	chr11	6913127	A	G	OR2D2	p.M202T	10	61	35	170	74.2754	NM_003700.1:c.605T>C
BT-20	chr11	6942476	C	A	OR2D3	p.L82I	0	0	86	124	100	XM_002343070.1:c.*3504G>T	NM_001004684.1:c.244C>A
BT-20	chr11	6942726	G	C	OR2D3	p.W165S	59	50	20	19	26.3514	NM_013250.2:c.-5516G>C	XM_005253130.1:c.-5559G>C	XM_002343070.1:c.*3254C>G	NM_001004684.1:c.494G>C
BT-20	chr11	6953858	A	G	ZNF215, ZNF215, ZNF215	p.M119V, p.M119V, p.M119V	18	91	11	48	35.119	NM_013250.2:c.355A>G	XM_005253130.1:c.355A>G
BT-20	chr11	6977175	G	C	ZNF215, ZNF215	p.V85L, p.V323L	79	71	152	141	66.14	NM_013250.2:c.967G>C	XM_005253130.1:c.805+162G>C
BT-20	chr11	7022160	A	G	ZNF214, ZNF214, ZNF214	p.C252R, p.C252R, p.C252R	0	0	351	76	100	NM_013249.2:c.754T>C	XM_005253128.1:c.754T>C	XM_005253129.1:c.712T>C
BT-20	chr11	7022531	A	T	ZNF214, ZNF214, ZNF214	p.L128H, p.L128H, p.L128H	0	0	213	242	100	NM_013249.2:c.383T>A	XM_005253128.1:c.383T>A	XM_005253129.1:c.341T>A
BT-20	chr11	7022717	T	C	ZNF214, ZNF214, ZNF214	p.Y66C, p.Y66C, p.Y66C	0	0	40	24	100	NM_013249.2:c.197A>G	XM_005253128.1:c.197A>G	XM_005253129.1:c.155A>G
BT-20	chr11	7059960	A	C	NLRP14	p.N48T	0	0	259	113	100	NM_176822.3:c.143A>C	XM_002343049.1:c.-30T>G
BT-20	chr11	7079038	G	A	NLRP14	p.E808K	0	0	278	253	100	NM_176822.3:c.2422G>A
BT-20	chr11	7509566	A	T	OLFML1, OLFML1	p.E113V, p.E113V	167	88	69	34	28.7709	NM_198474.2:c.338A>T	NM_198474.3:c.338A>T	XM_005252878.1:c.338A>T
BT-20	chr11	7670440	A	G	PPFIBP2, PPFIBP2, PPFIBP2, PPFIBP2, PPFIBP2, PPFIBP2	p.R302G, p.R581G, p.R546G, p.R592G, p.R658G, p.R515G	0	1	0	638	99.8435	NM_001256568.1:c.1636A>G	NM_001256569.1:c.1543A>G	NM_003621.2:c.1972A>G	NM_003621.3:c.1972A>G	XM_005253176.1:c.2155A>G	XM_005253174.1:c.2155A>G	XM_005253175.1:c.2188A>G	XM_005253177.1:c.1972A>G
BT-20	chr11	7687715	T	C	CYB5R2, CYB5R2	p.N209D, p.N209D	0	0	113	89	100	NM_016229.3:c.625A>G	XM_005252973.1:c.805A>G	XM_005252974.1:c.625A>G	XM_005252975.1:c.625A>G	XM_005252976.1:c.739-938A>G	XR_242811.1:n.765A>G
BT-20	chr11	7694002	G	A	CYB5R2, CYB5R2, CYB5R2	p.P19S, p.P19S, p.P19S	0	0	31	32	100	NM_016229.3:c.55C>T	XM_005252973.1:c.235C>T	XM_005252974.1:c.55C>T	XM_005252975.1:c.55C>T	XM_005252976.1:c.235C>T	XR_242811.1:n.195C>T
BT-20	chr11	7712471	C	T	OVCH2	p.W556X	97	17	137	25	58.6957	NM_198185.2:c.1668G>A	NM_198185.3:c.1639+29G>A	XM_005252895.1:c.1651+29G>A
BT-20	chr11	7712523	G	A	OVCH2	p.T539I	105	171	77	107	40	NM_198185.2:c.1616C>T	NM_198185.3:c.1616C>T	XM_005252895.1:c.1628C>T
BT-20	chr11	7712561	T	A	OVCH2	p.Q526H	71	162	30	105	36.6848	NM_198185.2:c.1578A>T	NM_198185.3:c.1578A>T	XM_005252895.1:c.1590A>T
BT-20	chr11	7721870	G	A	OVCH2	p.P292S	0	0	223	107	100	NM_198185.2:c.874C>T	NM_198185.3:c.874C>T	XM_005252895.1:c.886C>T
BT-20	chr11	7725282	G	T	OVCH2	p.Q85K	59	71	50	0	27.7778	NM_198185.2:c.253C>A	NM_198185.3:c.253C>A	XM_005252895.1:c.265C>A
BT-20	chr11	7727886	C	T	OVCH2	p.R19Q	0	0	76	54	100	NM_198185.2:c.56G>A	NM_198185.3:c.56G>A	XM_005252895.1:c.68G>A
BT-20	chr11	7949350	A	G	OR10A6	p.L287P	0	0	151	0	100	NM_001004461.1:c.860T>C
BT-20	chr11	7949791	A	C	OR10A6	p.V140G	14	18	18	30	60	NM_001004461.1:c.419T>G
BT-20	chr11	7949860	G	A	OR10A6	p.A117V	79	62	162	102	65.1852	NM_001004461.1:c.350C>T
BT-20	chr11	7985014	C	T	NLRP10	p.R10Q	9	24	24	67	73.3871	NM_176821.3:c.29G>A
BT-20	chr11	8122113	A	G	TUB, TUB, TUB	p.M400V, p.M449V, p.M394V	284	222	141	95	31.8059	NM_003320.4:c.1345A>G	NM_177972.2:c.1180A>G	XM_005253109.1:c.1306A>G
BT-20	chr11	8435077	C	T	STK33, STK33, STK33, STK33, STK33	p.A250T, p.A396T, p.A437T, p.A437T, p.A437T	31	0	13	0	29.5455	NM_030906.2:c.1309G>A	XM_005253068.1:c.1309G>A	XM_005253069.1:c.1309G>A	XM_005253070.1:c.1309G>A
BT-20	chr11	8435078	A	C	STK33, STK33, STK33, STK33, STK33	p.D249E, p.D395E, p.D436E, p.D436E, p.D436E	31	0	14	0	31.1111	NM_030906.2:c.1308T>G	XM_005253068.1:c.1308T>G	XM_005253069.1:c.1308T>G	XM_005253070.1:c.1308T>G
BT-20	chr11	8662516	T	C	TRIM66	p.H324R	61	88	62	62	45.4212	NM_014818.1:c.971A>G	XM_005253270.1:c.1295A>G
BT-20	chr11	8751640	G	C	ST5, ST5, ST5	p.D399E, p.D399E, p.D399E	46	71	124	148	69.9229	NM_005418.3:c.1197C>G	NM_139157.2:c.81-3884C>G	NM_213618.1:c.1197C>G	XM_005253077.1:c.1287C>G	XM_005253078.1:c.1257C>G	XM_005253079.1:c.1197C>G	XM_005253080.1:c.1197C>G	XM_005253081.1:c.1287C>G	XM_005253082.1:c.141-3884C>G	XM_005253083.1:c.81-3884C>G	XM_005253084.1:c.81-3884C>G
BT-20	chr11	8751889	C	G	ST5, ST5, ST5	p.K316N, p.K316N, p.K316N	219	144	99	79	32.902	NM_005418.3:c.948G>C	NM_139157.2:c.81-4133G>C	NM_213618.1:c.948G>C	XM_005253077.1:c.1038G>C	XM_005253078.1:c.1008G>C	XM_005253079.1:c.948G>C	XM_005253080.1:c.948G>C	XM_005253081.1:c.1038G>C	XM_005253082.1:c.141-4133G>C	XM_005253083.1:c.81-4133G>C	XM_005253084.1:c.81-4133G>C
BT-20	chr11	8752598	G	C	ST5, ST5, ST5	p.P80R, p.P80R, p.P80R	21	97	37	160	62.5397	NM_005418.3:c.239C>G	NM_139157.2:c.81-4842C>G	NM_213618.1:c.239C>G	XM_005253077.1:c.329C>G	XM_005253078.1:c.299C>G	XM_005253079.1:c.239C>G	XM_005253080.1:c.239C>G	XM_005253081.1:c.329C>G	XM_005253082.1:c.141-4842C>G	XM_005253083.1:c.81-4842C>G	XM_005253084.1:c.81-4842C>G
BT-20	chr11	8942999	G	A	C11orf16	p.A423V	0	0	187	81	100	NM_182901.2:c.*1972G>A	NM_020643.2:c.1268C>T	NM_001206645.1:c.*1972G>A	NM_001206646.1:c.*1972G>A	NM_001206647.1:c.*1972G>A	NM_001206648.1:c.*1972G>A	NM_020642.3:c.*1972G>A	NM_182901.3:c.*1972G>A	NR_045417.1:n.*1373G>A	NR_045418.1:n.*1373G>A
BT-20	chr11	8947283	G	C	C11orf16, C11orf16	p.P311A, p.P311A	108	26	29	14	24.2938	NM_020643.2:c.931C>G
BT-20	chr11	8959545	C	A	ASCL3, ASCL3	p.R55L, p.R55L	0	0	208	364	100	NM_020643.2:c.-5116G>T	NM_020646.1:c.164G>T
BT-20	chr11	9769562	C	G	SWAP70, SWAP70	p.Q447E, p.Q505E	97	53	220	135	70.297	NM_015055.2:c.1513C>G	XM_005252829.1:c.1339C>G	XM_005252830.1:c.1066C>G
BT-20	chr11	9917545	A	G	SBF2, SBF2	p.L381S, p.L625S	58	24	20	12	28.0702	NM_030962.3:c.1874T>C	XM_005253154.1:c.1874T>C	XM_005253155.1:c.1745T>C	XM_005253156.1:c.1874T>C	XR_242853.1:n.174-19608A>G
BT-20	chr11	10655609	C	T	MRVI1, MRVI1, MRVI1, MRVI1	p.A70T, p.A79T, p.A79T, p.A70T	2	0	341	44	99.4832	NM_001098579.1:c.208G>A	NM_001098579.2:c.208G>A	NM_001100163.1:c.-39G>A	NM_001100163.2:c.-39G>A	NM_001100167.1:c.-616-2001G>A	NM_001100167.2:c.-619-2001G>A	NM_001206880.1:c.235G>A	NM_001206881.1:c.-658G>A	NM_130385.2:c.-39G>A	NM_130385.3:c.235G>A	XM_005252733.1:c.340G>A	XM_005252734.1:c.238G>A	XM_005252735.1:c.235G>A	XM_005252736.1:c.82G>A	XM_005252737.1:c.82G>A	XM_005252738.1:c.82G>A	XM_005252739.1:c.82G>A	XM_005252740.1:c.79G>A	XM_005252741.1:c.79G>A	XM_005252742.1:c.79G>A	XM_005252743.1:c.-711G>A	XM_005252744.1:c.340G>A	XR_242776.1:n.239G>A
BT-20	chr11	10673739	T	C	MRVI1, MRVI1	p.I11V, p.I11V	2	0	263	37	99.3377	NM_001098579.1:c.31A>G	NM_001098579.2:c.31A>G	NM_001100163.1:c.-48-18121A>G	NM_001100163.2:c.-48-18121A>G	NM_001100167.1:c.-774-10A>G	NM_001100167.2:c.-777-10A>G	NM_001206880.1:c.68-10A>G	NM_001206881.1:c.-667-18121A>G	NM_130385.2:c.-48-18121A>G	NM_130385.3:c.68-10A>G	XM_005252733.1:c.173-10A>G	XM_005252734.1:c.68-10A>G	XM_005252735.1:c.68-10A>G	XM_005252736.1:c.-89-10A>G	XM_005252737.1:c.-89-10A>G	XM_005252738.1:c.-89-10A>G	XM_005252739.1:c.-89-10A>G	XM_005252740.1:c.-89-10A>G	XM_005252741.1:c.-89-10A>G	XM_005252742.1:c.-89-10A>G	XM_005252743.1:c.-720-18121A>G	XM_005252744.1:c.173-10A>G	XR_242776.1:n.69-10A>G
BT-20	chr11	10823640	G	T	EIF4G2, EIF4G2, EIF4G2, EIF4G2, EIF4G2	p.Q419K, p.Q419K, p.Q213K, p.Q213K, p.Q213K	56	23	36	0	31.3043	NM_001042559.2:c.1255C>A	NM_001172705.1:c.1255C>A	NM_001418.3:c.1255C>A	XM_005252817.1:c.1477C>A	XM_005252818.1:c.637C>A	XM_005252819.1:c.637C>A	NR_004403.1:n.-485C>A
BT-20	chr11	11927009	G	T	USP47, USP47, USP47	p.G315C, p.G295C, p.G227C	51	0	25	0	32.8947	NM_017944.3:c.679G>T	XM_005252997.1:c.943G>T	XM_005252998.1:c.883G>T
BT-20	chr11	11986061	T	C	DKK3, DKK3, DKK3, DKK3, DKK3	p.R349G, p.R335G, p.R335G, p.R335G, p.R307G	0	0	112	159	100	NM_001018057.1:c.1003A>G	NM_013253.4:c.1003A>G	NM_015881.5:c.1003A>G	XM_005252866.1:c.1234A>G
BT-20	chr11	12315186	G	A	MICALCL	p.V70I	107	85	53	42	33.101	NM_032867.2:c.208G>A	XM_005253178.1:c.208G>A
BT-20	chr11	12315891	G	A	MICALCL	p.A305T	0	0	262	205	100	NM_032867.2:c.913G>A	XM_005253178.1:c.913G>A
BT-20	chr11	12315915	A	G	MICALCL	p.S313G	212	142	109	74	34.0782	NM_032867.2:c.937A>G	XM_005253178.1:c.937A>G
BT-20	chr11	14316364	G	T	RRAS2, RRAS2, RRAS2, RRAS2, RRAS2	p.Q4K, p.Q46K, p.Q4K, p.Q87K, p.Q81K	38	24	19	0	23.4568	NM_001102669.1:c.10C>A	NM_001102669.2:c.10C>A	NM_001177314.1:c.136C>A	NM_001177315.1:c.10C>A	NM_012250.4:c.241C>A	NM_012250.5:c.241C>A	XM_005252827.1:c.412C>A	XM_005252828.1:c.259C>A
BT-20	chr11	14991539	T	C	CALCA, CALCA, CALCA	p.N57D, p.N57D, p.N57D	0	0	324	231	100	NM_001033952.1:c.169A>G	NM_001033952.2:c.169A>G	NM_001033953.1:c.169A>G	NM_001033953.2:c.169A>G	NM_001741.2:c.169A>G	XM_005253133.1:c.169A>G	XM_005253134.1:c.169A>G
BT-20	chr11	15243059	G	A	INSC, INSC, INSC, INSC, INSC, INSC	p.D286N, p.D333N, p.D286N, p.D244N, p.D286N, p.D321N	67	35	164	99	72.0548	NM_001031853.3:c.997G>A	NM_001031853.4:c.997G>A	NM_001042536.1:c.856G>A	NM_001042536.2:c.856G>A	NM_001278313.1:c.856G>A	NM_001278314.1:c.961G>A	NM_001278315.1:c.856G>A	NM_001278316.1:c.730G>A	XM_005252911.1:c.262G>A
BT-20	chr11	17333663	G	A	NUCB2, NUCB2, NUCB2	p.S303N, p.S303N, p.S303N	0	0	49	4	100	NM_005013.2:c.908G>A	XM_005252941.1:c.908G>A	XM_005252942.1:c.908G>A	XM_005252943.1:c.908G>A	XM_005252944.1:c.908G>A	XM_005252945.1:c.908G>A	XM_005252946.1:c.908G>A	XM_005252947.1:c.908G>A	XM_005252948.1:c.908G>A	XM_005252949.1:c.908G>A
BT-20	chr11	17390443	C	A	B7H6	p.H264N	32	24	50	34	60	NR_026750.1:n.990C>A	NM_001202439.1:c.790C>A	XR_242803.1:n.1028C>A
BT-20	chr11	17408630	C	T	KCNJ11, KCNJ11	p.V337I, p.V250I	0	0	357	254	100	NM_000525.3:c.1009G>A	NM_001166290.1:c.748G>A	XM_005252910.1:c.838G>A
BT-20	chr11	17409572	T	C	KCNJ11	p.K23E	0	0	63	0	100	NM_000525.3:c.67A>G	NM_001166290.1:c.-16-179A>G	XM_005252910.1:c.67A>G	NM_000352.3:c.*4966A>G	XM_005253088.1:c.*4966A>G
BT-20	chr11	17414570	C	T	ABCC8	p.V1572I	96	121	206	286	69.3935	NM_000525.3:c.-4932G>A	NM_001166290.1:c.-3866G>A	XM_005252910.1:c.-4932G>A	NM_000352.3:c.4714G>A	XM_005253088.1:c.4717G>A
BT-20	chr11	17519742	C	G	USH1C, USH1C, USH1C, USH1C	p.E483D, p.E519D, p.E500D, p.E819D	132	60	220	98	62.3529	NM_005709.2:c.1557G>C	NM_005709.3:c.1557G>C	NM_153676.2:c.2457G>C	NM_153676.3:c.2457G>C	XM_005252725.1:c.1500G>C	XM_005252726.1:c.1353G>C
BT-20	chr11	18057612	G	T	TPH1	p.D65E	74	37	28	0	20.1439	NM_004179.1:c.195C>A	NM_004179.2:c.195C>A	XR_242819.1:n.240C>A
BT-20	chr11	18195051	T	C	MRGPRX4	p.L83S	0	0	459	375	100	NM_054032.2:c.248T>C	NM_054032.3:c.248T>C
BT-20	chr11	18253176	C	T	SAA4, SAA2-SAA4	p.C89Y, p.C167Y	0	0	373	300	100	NM_001199744.1:c.500G>A	NM_006512.2:c.266G>A	NM_006512.3:c.266G>A
BT-20	chr11	18305355	C	T	HPS5, HPS5, HPS5	p.M1015I, p.M901I, p.M901I	18	43	38	81	66.1111	NM_007216.3:c.2703G>A	NM_181507.1:c.3045G>A	NM_181508.1:c.2703G>A	XM_005252761.1:c.3045G>A	XM_005252762.1:c.3045G>A	XM_005252763.1:c.2703G>A	XM_005252764.1:c.2703G>A	XM_005252765.1:c.2484G>A	XM_005252766.1:c.2484G>A	XM_005253061.1:c.231-1027C>T
BT-20	chr11	18727448	T	C	IGSF22	p.T1276A	19	53	79	99	71.2	NM_153347.1:c.*3892T>C	NM_173588.2:c.*722A>G	NM_173588.3:c.3826A>G	XR_242793.1:n.3624A>G
BT-20	chr11	18735947	T	C	IGSF22	p.M559V	0	0	422	216	100	NM_173588.2:c.1675A>G	NM_173588.3:c.1675A>G	XR_242793.1:n.1865A>G
BT-20	chr11	18737095	C	T	IGSF22	p.R472Q	0	0	426	340	100	NM_173588.2:c.1415G>A	NM_173588.3:c.1415G>A	XR_242793.1:n.1605G>A
BT-20	chr11	18743180	C	G	IGSF22	p.A94P	62	33	119	96	69.3548	NM_173588.2:c.280G>C	NM_173588.3:c.280G>C	XR_242793.1:n.470G>C
BT-20	chr11	19077765	T	C	MRGPRX2, MRGPRX2	p.N62S, p.N62S	222	80	123	28	33.3333	NM_054030.2:c.185A>G
BT-20	chr11	19167850	A	G	ZDHHC13	p.K99R	0	51	0	26	33.7662	NM_001001483.1:c.-95+1A>G	NM_001001483.2:c.-95A>G	NM_019028.2:c.296A>G	XM_005252995.1:c.296A>G	XM_005252996.1:c.-95A>G
BT-20	chr11	19170795	G	T	ZDHHC13, ZDHHC13	p.D16Y, p.D146Y	84	0	22	0	20.7547	NM_001001483.1:c.46G>T	NM_001001483.2:c.46G>T	NM_019028.2:c.436G>T	XM_005252995.1:c.436G>T	XM_005252996.1:c.46G>T
BT-20	chr11	19184916	A	G	ZDHHC13, ZDHHC13	p.Y262C, p.Y392C	90	115	40	60	32.7869	NM_001001483.1:c.785A>G	NM_001001483.2:c.785A>G	NM_019028.2:c.1175A>G	XM_005252995.1:c.1175A>G	XM_005252996.1:c.785A>G
BT-20	chr11	20124915	G	A	NAV2, NAV2, NAV2, NAV2, NAV2, NAV2, NAV2	p.E1242K, p.E823K, p.E2234K, p.E2181K, p.E2178K, p.E616K, p.E2114K	383	347	197	119	30.2103	NM_001111018.1:c.6340G>A	NM_001111019.1:c.3724G>A	NM_001111019.2:c.3724G>A	NM_001244963.1:c.6709G>A	NM_145117.4:c.6532G>A	NM_182964.5:c.6541G>A	XM_005253212.1:c.3799G>A	XM_005253213.1:c.3724G>A	XM_005253214.1:c.3688G>A	XM_005253215.1:c.3538G>A
BT-20	chr11	20404613	T	G	HTATIP2, HTATIP2, HTATIP2, HTATIP2	p.S197R, p.S197R, p.S197R, p.S231R	0	0	106	174	100	NM_001145166.1:c.-4680T>G	NM_001145167.1:c.-4775T>G	NM_005788.3:c.-4680T>G	XM_005252730.1:c.-4729T>G	NM_001098520.1:c.693T>G	NM_001098521.1:c.591T>G	NM_001098522.1:c.591T>G	NM_006410.4:c.591T>G
BT-20	chr11	20529886	G	A	PRMT3, PRMT3, PRMT3	p.S446N, p.S508N, p.S431N	0	0	102	75	100	NM_001145166.1:c.1337G>A	NM_001145167.1:c.1292G>A	NM_005788.3:c.1523G>A	XM_005252730.1:c.1424G>A
BT-20	chr11	20623042	T	C	SLC6A5	p.F124S	182	61	394	141	68.7661	XM_928515.4:c.*4875T>C	NM_004211.3:c.371T>C	XM_005253225.1:c.-193T>C
BT-20	chr11	20623156	C	G	SLC6A5	p.A162G	0	0	33	122	100	XM_928515.4:c.*4989C>G	NM_004211.3:c.485C>G	XM_005253225.1:c.-79C>G
BT-20	chr11	20676346	C	T	SLC6A5, SLC6A5	p.P541S, p.P776S	128	116	297	185	66.3912	NM_004211.3:c.2326C>T	XM_005253225.1:c.1624C>T
BT-20	chr11	20805286	G	A	NELL1, NELL1, NELL1, NELL1	p.R110Q, p.R82Q, p.R82Q, p.R82Q	101	76	190	136	64.8111	NM_006157.3:c.245G>A	NM_201551.1:c.245G>A	XM_005252939.1:c.329G>A	XM_005252940.1:c.245G>A
BT-20	chr11	21392487	C	T	NELL1	p.A156V	95	45	130	74	59.3023	NM_006157.3:c.1638C>T	NM_201551.1:c.1638C>T	XM_005252939.1:c.1722C>T	XM_005252940.1:c.1467C>T
BT-20	chr11	22271870	A	T	ANO5, ANO5	p.L321F, p.L322F	141	97	251	161	63.3846	NM_001142649.1:c.963A>T	NM_213599.2:c.966A>T	XM_005252820.1:c.1446A>T	XM_005252821.1:c.1443A>T	XM_005252822.1:c.888A>T	XM_005252823.1:c.885A>T
BT-20	chr11	22646660	C	A	FANCF	p.G233W	29	90	12	24	23.2258	NM_022725.3:c.697G>T
BT-20	chr11	26586801	G	A	MUC15, MUC15, MUC15	p.T229I, p.T202I, p.T229I	57	97	30	63	37.6518	NM_001135091.1:c.686C>T	NM_001135092.1:c.686C>T	NM_145650.3:c.605C>T	XM_005252799.1:c.953C>T	XM_005252800.1:c.953C>T	NM_031418.2:c.1447+5475G>A	XM_005253063.1:c.1630+5475G>A	XM_005253064.1:c.1009+5475G>A
BT-20	chr11	27362359	T	G	CCDC34	p.E264A	61	60	109	121	65.5271	NM_030771.1:c.791A>C
BT-20	chr11	27679916	C	T	BDNF, BDNF, BDNF, BDNF, BDNF, BDNF, BDNF, BDNF, BDNF, BDNF, BDNF, BDNF, BDNF, BDNF, BDNF, BDNF, BDNF	p.V66M, p.V66M, p.V66M, p.V66M, p.V66M, p.V95M, p.V66M, p.V81M, p.V66M, p.V74M, p.V66M, p.V66M, p.V148M, p.V66M, p.V66M, p.V66M, p.V66M	167	76	334	161	67.0732	NR_002832.2:n.503C>T	NR_033312.1:n.434C>T	NR_033313.1:n.434C>T	NR_033314.1:n.503C>T	NR_033315.1:n.434C>T	XR_242807.1:n.355C>T	XR_242808.1:n.352C>T	XR_242809.1:n.224-802C>T	NM_001143805.1:c.196G>A	NM_001143806.1:c.196G>A	NM_001143807.1:c.196G>A	NM_001143808.1:c.196G>A	NM_001143809.1:c.283G>A	NM_001143810.1:c.442G>A	NM_001143811.1:c.196G>A	NM_001143812.1:c.196G>A	NM_001143813.1:c.196G>A	NM_001143814.1:c.196G>A	NM_001143815.1:c.196G>A	NM_001143816.1:c.196G>A	NM_001709.4:c.196G>A	NM_170731.4:c.220G>A	NM_170732.4:c.196G>A	NM_170733.3:c.196G>A	NM_170734.3:c.241G>A	NM_170735.5:c.196G>A	XM_005253060.1:c.442G>A	NR_002832.1:n.522C>T
BT-20	chr11	28057957	T	C	KIF18A	p.I735V	37	17	72	46	68.6047	NM_031217.3:c.2203A>G
BT-20	chr11	30358191	G	T	C11orf46	p.C211F	162	0	75	0	31.6456	NM_152316.1:c.632G>T	XM_005252792.1:c.296G>T
BT-20	chr11	32954344	G	A	QSER1	p.V385I	0	0	18	46	100	NM_001076786.1:c.1153G>A	XM_005253136.1:c.1153G>A
BT-20	chr11	32956244	A	G	QSER1, QSER1, QSER1	p.N1018S, p.N779S, p.N523S	0	0	179	200	100	NM_001076786.1:c.3053A>G	XM_005253136.1:c.3053A>G
BT-20	chr11	33079580	A	G	TCP11L1, TCP11L1, TCP11L1	p.K178R, p.K178R, p.K178R	39	366	15	152	29.1958	NM_001145541.1:c.533A>G	NM_018393.3:c.533A>G
BT-20	chr11	33360905	G	T	HIPK3, HIPK3, HIPK3	p.V480L, p.V480L, p.V480L	29	17	14	0	23.3333	NM_001048200.1:c.1438G>T	NM_001048200.2:c.1438G>T	NM_001278162.1:c.1438G>T	NM_001278163.1:c.1438G>T	NM_005734.3:c.1438G>T	NM_005734.4:c.1438G>T	XM_005252727.1:c.1552G>T	XM_005252728.1:c.1552G>T	XM_005252729.1:c.1438G>T
BT-20	chr11	33370827	C	G	HIPK3, HIPK3, HIPK3	p.P913R, p.P913R, p.P934R	130	82	49	28	26.6436	NM_001048200.1:c.2738C>G	NM_001048200.2:c.2738C>G	NM_001278162.1:c.2738C>G	NM_001278163.1:c.2738C>G	NM_005734.3:c.2801C>G	NM_005734.4:c.2801C>G	XM_005252727.1:c.2915C>G	XM_005252728.1:c.2852C>G	XM_005252729.1:c.2801C>G
BT-20	chr11	33891120	G	T	LMO2	p.T7N	114	22	41	0	23.1638	NM_001142315.1:c.-188C>A	NM_001142316.1:c.-188C>A	NM_005574.3:c.20C>A	XM_005252920.1:c.221C>A	XM_005252921.1:c.-188C>A
BT-20	chr11	34152939	T	C	NAT10, NAT10	p.Y389H, p.Y461H	0	0	77	0	100	NM_001144030.1:c.1165T>C	NM_024662.2:c.1381T>C	XM_005252999.1:c.1381T>C
BT-20	chr11	34916657	C	T	APIP, APIP	p.D20N, p.D37N	0	0	351	336	100	NM_015957.2:c.58G>A	XM_005252959.1:c.109G>A
BT-20	chr11	34969112	A	G	PDHX, PDHX, PDHX	p.T101A, p.T86A, p.T101A	0	0	126	142	100	NM_001135024.1:c.256A>G	NM_001166158.1:c.301A>G	NM_003477.2:c.301A>G
BT-20	chr11	35226155	A	G	CD44, CD44	p.K374R, p.K417R	191	281	101	139	33.7079	NM_000610.3:c.1250A>G	NM_001001389.1:c.1121A>G	NM_001001390.1:c.668-3497A>G	NM_001001391.1:c.668-10244A>G	NM_001001392.1:c.234-17097A>G	NM_001202555.1:c.668-6638A>G	NM_001202556.1:c.667+14543A>G	NM_001202557.1:c.668-10244A>G	XM_005253231.1:c.1253A>G	XM_005253232.1:c.1253A>G	XM_005253233.1:c.1133A>G	XM_005253234.1:c.1133A>G	XM_005253235.1:c.1124A>G	XM_005253236.1:c.995A>G	XM_005253237.1:c.995A>G	XM_005253238.1:c.764A>G	XM_005253239.1:c.923-3497A>G	XM_005253240.1:c.794-3497A>G	XM_005253241.1:c.668-3497A>G	XM_005253242.1:c.1121A>G
BT-20	chr11	35229673	T	C	CD44, CD44, CD44, CD44, CD44	p.I230T, p.I43T, p.I436T, p.I7T, p.I479T	33	75	19	40	35.3293	NM_000610.3:c.1436T>C	NM_001001389.1:c.1307T>C	NM_001001390.1:c.689T>C	NM_001001391.1:c.668-6726T>C	NM_001001392.1:c.234-13579T>C	NM_001202555.1:c.668-3120T>C	NM_001202556.1:c.668-11190T>C	NM_001202557.1:c.668-6726T>C	XM_005253231.1:c.1439T>C	XM_005253232.1:c.1436T>C	XM_005253233.1:c.1319T>C	XM_005253234.1:c.1316T>C	XM_005253235.1:c.1310T>C	XM_005253236.1:c.1181T>C	XM_005253237.1:c.1178T>C	XM_005253238.1:c.950T>C	XM_005253239.1:c.944T>C	XM_005253240.1:c.815T>C	XM_005253241.1:c.689T>C	XM_005253242.1:c.*2286T>C	XR_109040.1:n.*1917A>G
BT-20	chr11	36595128	C	T	RAG1, RAG1	p.H92Y, p.H92Y	197	171	123	91	36.7698	NM_000448.2:c.274C>T	XM_005253041.1:c.274C>T
BT-20	chr11	36595600	A	G	RAG1, RAG1	p.H249R, p.H249R	310	415	197	234	37.2837	NM_000448.2:c.746A>G	XM_005253041.1:c.746A>G
BT-20	chr11	36596200	G	A	RAG1, RAG1	p.R449K, p.R449K	58	135	111	255	65.4741	NM_000448.2:c.1346G>A	XM_005253041.1:c.1346G>A
BT-20	chr11	36597313	A	G	RAG1, RAG1	p.K820R, p.K820R	286	225	104	116	30.0958	NM_000448.2:c.2459A>G	XM_005253041.1:c.2459A>G
BT-20	chr11	36680719	G	A	C11orf74, C11orf74	p.E143K, p.E217K	73	125	21	40	23.5521	NM_001276722.1:c.649G>A	NM_001276723.1:c.649G>A	NM_001276724.1:c.649G>A	NM_001276725.1:c.427G>A	NM_001276726.1:c.427G>A	NM_001276727.1:c.427G>A	NM_138787.2:c.649G>A	NM_138787.3:c.649G>A	NR_077243.1:n.874G>A
BT-20	chr11	43876698	C	T	HSD17B12	p.S280L	25	10	32	8	53.3333	NM_016142.2:c.839C>T	XM_005252960.1:c.836C>T	XM_005252961.1:c.617C>T	XR_109045.1:n.*3583G>A
BT-20	chr11	43940602	C	G	ALKBH3	p.D228E	37	83	45	108	56.044	XR_109046.1:n.209+534G>C	NM_139178.3:c.684C>G	XM_005252824.1:c.684C>G	XM_005252825.1:c.681C>G	XM_005252826.1:c.261C>G	NR_038907.1:n.227+534G>C
BT-20	chr11	44080210	T	C	ACCSL, ACCSL	p.C529R, p.C348R	102	151	79	125	44.6389	NM_001031854.2:c.1585T>C	XM_005252915.1:c.1042T>C
BT-20	chr11	44104981	C	T	ACCS, ACCS	p.P421L, p.P421L	74	0	51	0	40.8	NM_001127219.1:c.1262C>T	NM_032592.3:c.1262C>T	XM_005253170.1:c.1262C>T	XM_005253171.1:c.1254+120C>T	XM_005253172.1:c.872C>T	XM_005253173.1:c.557C>T
BT-20	chr11	44331509	C	G	ALX4	p.R35T	45	25	24	11	33.3333	NM_021926.2:c.104G>C	NM_021926.3:c.104G>C	XR_242817.1:n.227G>C
BT-20	chr11	44640268	A	G	CD82, CD82	p.I241V, p.I216V	77	88	79	93	51.0386	NM_001024844.1:c.646A>G	NM_002231.3:c.721A>G
BT-20	chr11	44940828	G	A	TSPAN18, TSPAN18	p.V133I, p.V133I	82	14	82	6	47.8261	NM_001031730.1:c.397G>A	NM_130783.3:c.397G>A	NM_130783.4:c.397G>A	XM_005253217.1:c.427G>A	XR_242833.1:n.858-15387C>T
BT-20	chr11	45883644	G	T	CRY2, CRY2	p.W250L, p.W168L	55	44	30	0	23.2558	NM_001127457.1:c.503G>T	NM_021117.3:c.749G>T
BT-20	chr11	45937267	C	T	PEX16, PEX16	p.V116I, p.V116I	0	0	219	60	100	NM_004813.2:c.346G>A	NM_057174.2:c.346G>A
BT-20	chr11	46394616	G	T	DGKZ, DGKZ, DGKZ, DGKZ, DGKZ, DGKZ, DGKZ, DGKZ, DGKZ, DGKZ	p.G447W, p.G431W, p.G431W, p.G435W, p.G413W, p.G408W, p.G209W, p.G430W, p.G397W, p.G619W	35	0	13	0	27.0833	NM_001105540.1:c.1855G>T	NM_001199266.1:c.1291G>T	NM_001199267.1:c.1288G>T	NM_001199268.1:c.1222G>T	NM_003646.3:c.1291G>T	NM_201532.1:c.1339G>T	NM_201532.2:c.1339G>T	NM_201533.2:c.1189G>T	NM_201533.3:c.1303G>T	XM_005253179.1:c.1987G>T	XM_005253180.1:c.1984G>T	XM_005253181.1:c.1342G>T	XM_005253182.1:c.1306G>T	NR_039837.1:n.-3336G>T
BT-20	chr11	46893108	T	C	LRP4	p.S1554G	0	0	117	76	100	NR_038909.1:n.198-1517T>C	XR_109049.1:n.203-1517T>C	NM_002334.2:c.4660A>G	NM_002334.3:c.4660A>G	XM_005252923.1:c.4660A>G
BT-20	chr11	46898771	T	C	LRP4	p.I1086V	0	0	153	149	100	NR_038909.1:n.*2804T>C	XR_109049.1:n.*2804T>C	NM_002334.2:c.3256A>G	NM_002334.3:c.3256A>G	XM_005252923.1:c.3256A>G
BT-20	chr11	47380340	G	T	SPI1	p.A177D	0	35	0	33	48.5294	NM_001080547.1:c.496+55C>A	NM_003120.2:c.493+55C>A
BT-20	chr11	47431728	A	G	SLC39A13, SLC39A13, SLC39A13	p.E28G, p.E28G, p.E28G	0	0	93	28	100	NM_001128225.1:c.83A>G	NM_001128225.2:c.83A>G	NM_152264.3:c.83A>G	NM_152264.4:c.83A>G	XM_005253221.1:c.83A>G	XM_005253222.1:c.83A>G	XM_005253223.1:c.83A>G	XM_005253224.1:c.83A>G	XR_242832.1:n.493A>G
BT-20	chr11	47609867	G	A	FAM180B	p.A145T	0	0	21	20	100	XM_002343059.1:c.-3819C>T	NM_001164379.1:c.433G>A	XM_374880.4:c.556G>A	NM_004551.1:c.*3834G>A	NM_004551.2:c.*3834G>A	NM_031909.2:c.*1506C>T
BT-20	chr11	47640429	G	C	MTCH2, MTCH2	p.P142A, p.P290A	60	15	61	26	53.7037	NM_014342.3:c.868C>G	XM_005252841.1:c.841C>G	XM_005252842.1:c.424C>G
BT-20	chr11	47701528	C	A	AGBL2, AGBL2, AGBL2	p.M671I, p.M633I, p.M615I	0	82	0	66	44.5946	NM_024783.2:c.2013G>T	NM_024783.3:c.2013G>T	XM_005253137.1:c.2013G>T	XM_005253138.1:c.1899G>T	XM_005253139.1:c.1899G>T	XM_005253140.1:c.1899G>T	XM_005253141.1:c.*2035G>T	XR_242823.1:n.2602G>T	XR_242824.1:n.2445G>T
BT-20	chr11	48145375	A	C	PTPRJ, PTPRJ	p.Q276P, p.Q276P	18	17	20	17	51.3889	NM_001098503.1:c.827A>C	NM_002843.3:c.827A>C	XM_005253038.1:c.932A>C
BT-20	chr11	48146622	G	A	PTPRJ, PTPRJ	p.R326Q, p.R326Q	63	72	84	85	55.5921	NM_001098503.1:c.977G>A	NM_002843.3:c.977G>A	XM_005253038.1:c.1082G>A
BT-20	chr11	48166267	G	C	PTPRJ	p.E872D	133	108	118	105	48.0603	XM_002343061.1:c.-4944C>G	NM_002843.3:c.2616G>C	XM_005253038.1:c.2721G>C
BT-20	chr11	48238549	G	A	OR4B1	p.C63Y	73	61	89	72	54.5763	NM_001005470.1:c.188G>A
BT-20	chr11	48285842	A	G	OR4X1	p.R144G	0	0	172	230	100	NM_001004726.1:c.430A>G
BT-20	chr11	48286231	T	A	OR4X1	p.Y273X	19	0	28	0	59.5745	NM_001004726.1:c.819T>A
BT-20	chr11	48286256	C	T	OR4X1	p.P282S	51	0	54	0	51.4286	NM_001004726.1:c.844C>T
BT-20	chr11	48346523	C	T	OR4C3	p.L11F	28	0	15	0	34.8837	NM_001004702.1:c.31C>T
BT-20	chr11	48346535	G	C	OR4C3	p.G15R	27	0	16	0	37.2093	NM_001004702.1:c.43G>C
BT-20	chr11	48346541	A	T	OR4C3	p.T17S	27	0	17	0	38.6364	NM_001004702.1:c.49A>T
BT-20	chr11	48346547	C	T	OR4C3	p.P19S	27	0	16	0	37.2093	NM_001004702.1:c.55C>T
BT-20	chr11	48346551	C	A	OR4C3	p.A20E	26	0	15	0	36.5854	NM_001004702.1:c.59C>A
BT-20	chr11	48346791	C	T	OR4C3	p.S100F	95	151	59	112	41.0072	NM_001004702.1:c.299C>T
BT-20	chr11	48346916	G	C	OR4C3	p.V142L	146	49	185	45	54.1176	NM_001004702.1:c.424G>C
BT-20	chr11	48346932	G	A	OR4C3	p.R147H	141	48	177	39	53.3333	NM_001004702.1:c.440G>A
BT-20	chr11	48346961	A	T	OR4C3	p.N157Y	102	53	131	0	45.8042	NM_001004702.1:c.469A>T
BT-20	chr11	48346962	A	G	OR4C3	p.N157S	96	52	133	0	47.331	NM_001004702.1:c.470A>G
BT-20	chr11	48347014	G	A	OR4C3	p.W174X	20	98	19	133	56.2963	NM_001004702.1:c.522G>A
BT-20	chr11	48347067	C	T	OR4C3	p.P192L	179	107	214	179	57.8792	NM_001004702.1:c.575C>T
BT-20	chr11	48347100	C	T	OR4C3	p.A203V	345	207	302	196	47.4286	NM_001004702.1:c.608C>T
BT-20	chr11	48347124	A	G	OR4C3	p.E211G	296	303	254	282	47.2247	NM_001004702.1:c.632A>G
BT-20	chr11	48347130	C	G	OR4C3	p.A213G	252	308	166	292	44.9902	NM_001004702.1:c.638C>G
BT-20	chr11	48347142	C	T	OR4C3	p.T217M	258	232	177	169	41.3876	NM_001004702.1:c.650C>T
BT-20	chr11	48347144	T	C	OR4C3	p.Y218H	212	236	180	171	43.9299	NM_001004702.1:c.652T>C
BT-20	chr11	48347267	T	C	OR4C3	p.C259R	74	71	54	48	41.2955	NM_001004702.1:c.775T>C
BT-20	chr11	48347286	G	T	OR4C3	p.C265F	184	48	86	0	27.044	NM_001004702.1:c.794G>T
BT-20	chr11	48347306	G	T	OR4C3	p.V272F	149	0	114	0	43.346	NM_001004702.1:c.814G>T
BT-20	chr11	48347342	G	A	OR4C3	p.V284M	237	129	191	1	34.4086	NM_001004702.1:c.850G>A
BT-20	chr11	48347346	A	T	OR4C3	p.H285L	237	146	188	107	43.5103	NM_001004702.1:c.854A>T
BT-20	chr11	48347358	C	T	OR4C3	p.T289I	235	149	188	104	43.1953	NM_001004702.1:c.866C>T
BT-20	chr11	48347363	C	T	OR4C3	p.P291S	229	143	192	105	44.3946	NM_001004702.1:c.871C>T
BT-20	chr11	48366958	T	G	OR4C45	p.E287A	84	81	102	101	55.163	NM_001005513.1:c.861A>C
BT-20	chr11	48366971	G	C	OR4C45	p.L283V	81	83	104	102	55.6757	NM_001005513.1:c.848C>G
BT-20	chr11	48367073	A	C	OR4C45	p.F249C	1	1	410	298	99.7183	NM_001005513.1:c.746T>G
BT-20	chr11	48367097	A	G	OR4C45	p.I241T	199	214	99	102	32.7362	NM_001005513.1:c.722T>C
BT-20	chr11	48367163	A	G	OR4C45	p.F219S	74	126	0	57	22.179	NM_001005513.1:c.656T>C
BT-20	chr11	48367195	C	T	OR4C45	p.M208I	0	56	0	63	52.9412	NM_001005513.1:c.624G>A
BT-20	chr11	48367311	T	C	OR4C45	p.N170D	313	319	276	270	46.3497	NM_001005513.1:c.508A>G
BT-20	chr11	48367419	G	A	OR4C45	p.P134S	126	152	105	132	46.0194	NM_001005513.1:c.400C>T
BT-20	chr11	48367455	G	A	OR4C45	p.R122C	77	152	1	132	36.7403	NM_001005513.1:c.364C>T
BT-20	chr11	48373748	C	G	OR4C45	p.K84N	74	0	46	0	38.3333	NM_001005513.1:c.252G>C
BT-20	chr11	48373770	T	A	OR4C45	p.N77I	69	0	47	0	40.5172	NM_001005513.1:c.230A>T
BT-20	chr11	48373797	C	T	OR4C45	p.C68Y	64	59	24	29	30.1136	NM_001005513.1:c.203G>A
BT-20	chr11	48373815	A	G	OR4C45	p.F62S	0	55	0	31	36.0465	NM_001005513.1:c.185T>C
BT-20	chr11	48373820	A	C	OR4C45	p.Y60X	0	57	0	30	34.4828	NM_001005513.1:c.180T>G
BT-20	chr11	48373827	G	A	OR4C45	p.P58L	0	58	0	32	35.5556	NM_001005513.1:c.173C>T
BT-20	chr11	48373833	G	A	OR4C45	p.S56F	0	59	0	31	34.4444	NM_001005513.1:c.167C>T
BT-20	chr11	48373834	A	G	OR4C45	p.S56P	0	60	0	31	34.0659	NM_001005513.1:c.166T>C
BT-20	chr11	48373885	A	G	OR4C45	p.F39L	89	10	72	0	42.1053	NM_001005513.1:c.115T>C
BT-20	chr11	48373986	A	G	OR4C45	p.I5T	116	214	88	179	44.7236	NM_001005513.1:c.14T>C
BT-20	chr11	50003191	C	A	OR4C12	p.V283L	0	0	171	186	100	NM_001005270.1:c.847G>T	NM_001005270.2:c.847G>T
BT-20	chr11	55322638	C	T	OR4C15	p.R286C	50	94	43	93	48.5714	NM_001001920.1:c.856C>T
BT-20	chr11	55339829	A	G	OR4C16	p.T76A	95	7	91	6	48.7437	NM_001004701.2:c.226A>G
BT-20	chr11	55340318	G	A	OR4C16	p.V239I	91	91	111	102	53.9241	NM_001004701.2:c.715G>A
BT-20	chr11	55406022	C	G	OR4P4	p.Y63X	25	36	28	46	54.8148	NM_001004124.1:c.189C>G
BT-20	chr11	55418693	T	C	OR4S2	p.F105S	29	110	29	111	50.1792	NM_001004059.2:c.314T>C
BT-20	chr11	55541098	G	A	OR5D13	p.C62Y	0	0	78	0	100	NM_001001967.1:c.185G>A
BT-20	chr11	55563336	A	T	OR5D14	p.Q102L	17	46	21	50	52.9851	NM_001004735.1:c.305A>T
BT-20	chr11	55563776	T	G	OR5D14	p.S249A	0	0	204	244	100	NM_001004735.1:c.745T>G
BT-20	chr11	55563900	T	C	OR5D14	p.L290P	38	88	39	105	53.3333	NM_001004735.1:c.869T>C
BT-20	chr11	55587511	A	G	OR5D18	p.N136D	0	0	232	207	100	NM_001001952.1:c.406A>G
BT-20	chr11	55587587	C	T	OR5D18	p.T161M	51	65	45	43	43.1373	NM_001001952.1:c.482C>T
BT-20	chr11	55606693	G	A	OR5D16	p.A156T	70	72	82	87	54.3408	NM_001005496.1:c.466G>A
BT-20	chr11	55681494	G	A	OR5W2	p.R189C	0	0	79	46	100	NM_001001960.1:c.565C>T
BT-20	chr11	55872876	C	T	OR8H2	p.H120Y	0	0	283	318	100	NM_001005200.1:c.358C>T
BT-20	chr11	55873024	A	G	OR8H2	p.Y169C	0	0	186	208	100	NM_001005200.1:c.506A>G
BT-20	chr11	55927570	G	T	OR8K5	p.T75N	168	0	46	0	21.4953	NM_001004058.2:c.224C>A
BT-20	chr11	56000403	C	G	OR5T2	p.V87L	24	26	28	38	56.8966	NM_001004746.1:c.259G>C
BT-20	chr11	56058535	C	T	OR8H1	p.G2S	41	40	34	37	46.7105	NM_001005199.1:c.4G>A
BT-20	chr11	56086147	T	G	OR8K3	p.L122R	53	62	55	59	49.7817	NM_001005202.1:c.365T>G
BT-20	chr11	56113516	T	C	OR8K1	p.M1T	73	68	58	71	47.7778	NM_001002907.1:c.2T>C
BT-20	chr11	56113575	A	G	OR8K1	p.M21V	35	13	31	14	48.3871	NM_001002907.1:c.61A>G
BT-20	chr11	56113593	C	A	OR8K1	p.P27T	36	13	31	12	46.7391	NM_001002907.1:c.79C>A
BT-20	chr11	56127971	T	G	OR8J1	p.I83M	6	17	2	18	46.5116	NM_001005205.1:c.249T>G	NM_001005205.2:c.249T>G
BT-20	chr11	56143490	T	A	OR8U8	p.L131M	46	0	37	0	44.5783	NM_001005204.1:c.391T>A	NM_001013356.1:c.391T>A
BT-20	chr11	56143508	A	T	OR8U8	p.T137S	46	0	37	0	44.5783	NM_001005204.1:c.409A>T	NM_001013356.1:c.409A>T
BT-20	chr11	56143592	C	T	OR8U8	p.R165C	21	59	24	43	45.5782	NM_001005204.1:c.493C>T	NM_001013356.1:c.493C>T
BT-20	chr11	56184888	G	A	OR5R1	p.A274V	195	99	181	90	47.9646	NM_001004744.1:c.821C>T	NM_001013356.1:c.853+40926G>A
BT-20	chr11	56185159	A	G	OR5R1	p.F184L	172	239	160	214	47.6433	NM_001004744.1:c.550T>C	NM_001013356.1:c.853+41197A>G
BT-20	chr11	56185327	T	C	OR5R1	p.S128G	27	28	15	17	36.7816	NM_001004744.1:c.382A>G	NM_001013356.1:c.853+41365T>C
BT-20	chr11	56185345	A	G	OR5R1	p.C122R	0	0	37	47	100	NM_001004744.1:c.364T>C	NM_001013356.1:c.853+41383A>G
BT-20	chr11	56310222	C	T	OR5M11	p.S171N	18	32	21	39	54.5455	NM_001013356.1:c.853+166260C>T	NM_001005245.1:c.512G>A
BT-20	chr11	56409603	C	T	OR5AP2	p.A105T	89	114	62	141	50	NM_001013356.1:c.854-98905C>T	NM_001002925.1:c.313G>A
BT-20	chr11	56431216	C	T	OR5AR1	p.Q19X	38	27	30	30	48	NM_001013356.1:c.854-77292C>T	NM_001004730.1:c.55C>T
BT-20	chr11	56467945	G	T	OR9G9	p.V28L	289	104	90	33	23.8372	NM_001013356.1:c.854-40563G>T	NM_001005213.1:c.82G>T	NM_001013358.1:c.82G>T
BT-20	chr11	56468020	T	C	OR9G9	p.C53R	47	0	134	0	74.0331	NM_001013356.1:c.854-40488T>C	NM_001005213.1:c.157T>C	NM_001013358.1:c.157T>C
BT-20	chr11	56468021	G	A	OR9G9	p.C53Y	83	0	78	0	48.4472	NM_001013356.1:c.854-40487G>A	NM_001005213.1:c.158G>A	NM_001013358.1:c.158G>A
BT-20	chr11	56468111	C	T	OR9G9	p.T83I	0	136	0	145	51.6014	NM_001013356.1:c.854-40397C>T	NM_001005213.1:c.248C>T	NM_001013358.1:c.248C>T
BT-20	chr11	56468155	T	G	OR9G9	p.C98G	124	335	45	118	26.2058	NM_001013356.1:c.854-40353T>G	NM_001005213.1:c.292T>G	NM_001013358.1:c.292T>G
BT-20	chr11	56468368	C	T	OR9G9	p.R169C	168	177	150	160	47.3282	NM_001013356.1:c.854-40140C>T	NM_001005213.1:c.505C>T	NM_001013358.1:c.505C>T
BT-20	chr11	56510623	A	G	OR9G4	p.V222A	44	3	42	4	49.4624	NM_001005284.1:c.665T>C	NM_001013356.1:c.*2063A>G
BT-20	chr11	56510672	T	C	OR9G4	p.N206D	0	0	0	68	100	NM_001005284.1:c.616A>G	NM_001013356.1:c.*2112T>C
BT-20	chr11	56756664	G	A	OR5AK2	p.M92I	0	0	45	2	100	NM_001005323.1:c.276G>A
BT-20	chr11	57147016	A	G	PRG3	p.I109T	0	0	84	127	100	NM_006093.3:c.326T>C
BT-20	chr11	57466073	G	T	ZDHHC5, ZDHHC5, ZDHHC5	p.E203X, p.E389X, p.E336X	54	4	16	0	21.6216	NM_015457.2:c.1165G>T	XM_005273889.1:c.1006G>T
BT-20	chr11	57569279	G	A	CTNND1, CTNND1, CTNND1, CTNND1, CTNND1, CTNND1, CTNND1, CTNND1, CTNND1, CTNND1, CTNND1, CTNND1, CTNND1, CTNND1, CTNND1, CTNND1, CTNND1, CTNND1, CTNND1, CTNND1, CTNND1, CTNND1, CTNND1, CTNND1, CTNND1, CTNND1, CTNND1, CTNND1, CTNND1, CTNND1, CTNND1	p.R21Q, p.R344Q, p.R243Q, p.R344Q, p.R344Q, p.R344Q, p.R290Q, p.R290Q, p.R243Q, p.R344Q, p.R243Q, p.R290Q, p.R344Q, p.R243Q, p.R290Q, p.R344Q, p.R344Q, p.R21Q, p.R243Q, p.R344Q, p.R21Q, p.R21Q, p.R290Q, p.R243Q, p.R21Q, p.R290Q, p.R243Q, p.R290Q, p.R344Q, p.R21Q, p.R243Q	80	73	96	90	54.8673	NM_001085458.1:c.1031G>A	NM_001085459.1:c.1031G>A	NM_001085460.1:c.1031G>A	NM_001085461.1:c.1031G>A	NM_001085462.1:c.1031G>A	NM_001085463.1:c.728G>A	NM_001085464.1:c.728G>A	NM_001085465.1:c.728G>A	NM_001085466.1:c.728G>A	NM_001085467.1:c.728G>A	NM_001085468.1:c.728G>A	NM_001085469.1:c.728G>A	NM_001206883.1:c.869G>A	NM_001206884.1:c.869G>A	NM_001206885.1:c.1031G>A	NM_001206886.1:c.869G>A	NM_001206887.1:c.869G>A	NM_001206888.1:c.869G>A	NM_001206889.1:c.869G>A	NM_001206890.1:c.728G>A	NM_001206891.1:c.869G>A	NM_001331.2:c.1031G>A	XM_005273785.1:c.1214G>A	XM_005273786.1:c.1214G>A	XM_005273787.1:c.1214G>A	XM_005273788.1:c.1214G>A	XM_005273789.1:c.1214G>A	XM_005273790.1:c.1031G>A	XM_005273791.1:c.1031G>A	XM_005273792.1:c.1031G>A	XM_005273793.1:c.62G>A	XM_005273794.1:c.62G>A	XM_005273795.1:c.62G>A	XM_005273796.1:c.62G>A	XM_005273797.1:c.62G>A	NR_037646.1:n.1590G>A
BT-20	chr11	57576826	G	T	CTNND1, CTNND1, CTNND1, CTNND1, CTNND1, CTNND1, CTNND1, CTNND1, CTNND1, CTNND1, CTNND1, CTNND1, CTNND1, CTNND1, CTNND1, CTNND1, CTNND1, CTNND1, CTNND1, CTNND1, CTNND1, CTNND1, CTNND1, CTNND1, CTNND1, CTNND1, CTNND1, CTNND1, CTNND1, CTNND1, CTNND1	p.V446F, p.V769F, p.V668F, p.V769F, p.V769F, p.V775F, p.V715F, p.V715F, p.V674F, p.V775F, p.V668F, p.V715F, p.V775F, p.V668F, p.V715F, p.V769F, p.V769F, p.V446F, p.V674F, p.V775F, p.V452F, p.V446F, p.V721F, p.V668F, p.V446F, p.V715F, p.V668F, p.V721F, p.V769F, p.V452F, p.V668F	64	2	28	0	29.7872	NM_001085458.1:c.2323G>T	NM_001085459.1:c.2305G>T	NM_001085460.1:c.2305G>T	NM_001085461.1:c.2305G>T	NM_001085462.1:c.2305G>T	NM_001085463.1:c.2020G>T	NM_001085464.1:c.2002G>T	NM_001085465.1:c.2002G>T	NM_001085466.1:c.2020G>T	NM_001085467.1:c.2002G>T	NM_001085468.1:c.2002G>T	NM_001085469.1:c.2002G>T	NM_001206883.1:c.2161G>T	NM_001206884.1:c.2161G>T	NM_001206885.1:c.2323G>T	NM_001206886.1:c.2143G>T	NM_001206887.1:c.2143G>T	NM_001206888.1:c.2143G>T	NM_001206889.1:c.2143G>T	NM_001206890.1:c.2002G>T	NM_001206891.1:c.2143G>T	NM_001331.2:c.2305G>T	XM_005273785.1:c.2506G>T	XM_005273786.1:c.2488G>T	XM_005273787.1:c.2488G>T	XM_005273788.1:c.2506G>T	XM_005273789.1:c.2488G>T	XM_005273790.1:c.2305G>T	XM_005273791.1:c.2305G>T	XM_005273792.1:c.2323G>T	XM_005273793.1:c.1354G>T	XM_005273794.1:c.1336G>T	XM_005273795.1:c.1336G>T	XM_005273796.1:c.1354G>T	XM_005273797.1:c.1336G>T	NR_037646.1:n.2882G>T
BT-20	chr11	57958497	T	C	OR9Q2	p.C179R	35	121	36	129	51.4019	NM_001005283.1:c.535T>C	NM_001005283.2:c.535T>C
BT-20	chr11	57971056	G	T	OR1S2	p.L200M	73	50	37	0	23.125	NM_001004459.1:c.598C>A
BT-20	chr11	57982229	A	G	OR1S1	p.S5G	0	0	53	31	100	NM_001004458.1:c.13A>G
BT-20	chr11	57982584	T	C	OR1S1	p.I123T	0	54	0	59	52.2124	NM_001004458.1:c.368T>C
BT-20	chr11	57982620	A	G	OR1S1	p.H135R	111	61	71	70	45.0479	NM_001004458.1:c.404A>G
BT-20	chr11	57982832	T	A	OR1S1	p.L206M	30	21	18	15	39.2857	NM_001004458.1:c.616T>A
BT-20	chr11	57982896	G	T	OR1S1	p.S227I	18	43	80	94	74.0426	NM_001004458.1:c.680G>T
BT-20	chr11	57996312	C	G	OR10Q1	p.E12D	0	0	1	88	100	NM_001004471.1:c.36G>C	NM_001004471.2:c.36G>C
BT-20	chr11	58034543	C	T	OR10W1	p.R263Q	100	73	106	71	50.5714	NM_207374.2:c.788G>A	NM_207374.3:c.788G>A
BT-20	chr11	58034840	C	T	OR10W1	p.G164D	58	55	55	42	46.1905	NM_207374.2:c.491G>A	NM_207374.3:c.491G>A
BT-20	chr11	58125620	T	C	OR5B17	p.Y308C	94	74	105	82	52.6761	NM_001005489.1:c.923A>G
BT-20	chr11	58126305	A	T	OR5B17	p.L80I	86	249	82	223	47.6562	NM_001005489.1:c.238T>A
BT-20	chr11	58169996	T	C	OR5B3	p.K296R	24	24	21	20	46.0674	NM_001005469.1:c.887A>G
BT-20	chr11	58170143	C	G	OR5B3	p.G247A	99	160	96	164	50.0963	NM_001005469.1:c.740G>C
BT-20	chr11	58170291	T	C	OR5B3	p.I198V	33	9	43	16	58.4158	NM_001005469.1:c.592A>G
BT-20	chr11	58170342	C	T	OR5B3	p.A181T	59	33	55	41	51.0638	NM_001005469.1:c.541G>A
BT-20	chr11	58170374	T	C	OR5B3	p.N170S	71	37	65	40	49.2958	NM_001005469.1:c.509A>G
BT-20	chr11	58170738	A	G	OR5B3	p.W49R	31	94	25	80	45.6522	NM_001005469.1:c.145T>C
BT-20	chr11	58207204	A	G	OR5B12	p.C141R	0	0	297	392	100	NM_001004733.1:c.421T>C	NM_001004733.2:c.421T>C
BT-20	chr11	58478084	T	C	GLYAT, GLYAT	p.N156S, p.N156S	0	0	187	64	100	NM_005838.3:c.467A>G	NM_201648.2:c.467A>G
BT-20	chr11	58978940	C	T	MPEG1	p.A467T	100	121	79	112	46.3592	NM_015177.1:c.*6558C>T	NM_001039396.1:c.1399G>A
BT-20	chr11	59189912	G	A	OR5A2	p.P172L	17	57	24	63	54.0373	NM_001001954.1:c.515C>T
BT-20	chr11	59211188	G	A	OR5A1	p.D183N	114	96	138	92	52.2727	NM_001004728.1:c.547G>A
BT-20	chr11	59224608	A	G	OR4D6	p.M59V	114	33	108	26	47.6868	NM_001004708.1:c.175A>G
BT-20	chr11	59224720	A	G	OR4D6	p.D96G	0	0	15	152	100	NM_001004708.1:c.287A>G
BT-20	chr11	59224765	A	C	OR4D6	p.D111A	62	90	60	85	48.8215	NM_001004708.1:c.332A>C
BT-20	chr11	59224885	G	C	OR4D6	p.S151T	82	94	96	110	53.9267	NM_001004708.1:c.452G>C
BT-20	chr11	59225221	T	C	OR4D6	p.M263T	28	50	33	62	54.9133	NM_001004708.1:c.788T>C
BT-20	chr11	59271637	T	C	OR4D11	p.F197L	0	0	158	46	100	NM_001004706.1:c.589T>C
BT-20	chr11	59480951	T	C	OR10V1	p.Q123R	0	0	116	12	100	NM_001005324.1:c.368A>G
BT-20	chr11	60182970	A	T	MS4A14, MS4A14, MS4A14	p.N177Y, p.N65Y, p.N160Y	0	0	209	170	100	NM_001079692.1:c.478A>T	NM_001079692.2:c.478A>T	NM_001261827.1:c.577A>T	NM_001261828.1:c.628A>T	NM_032597.3:c.529A>T	NM_032597.4:c.529A>T	NR_049733.1:n.1164A>T	NR_049732.1:n.1215A>T	NR_049731.1:n.1263A>T	NR_049734.1:n.1314A>T
BT-20	chr11	60184191	G	A	MS4A14, MS4A14, MS4A14, MS4A14, MS4A14, MS4A14	p.G584R, p.G322R, p.G472R, p.G567R, p.G322R, p.G322R	87	75	74	59	45.0847	NM_001079692.1:c.1699G>A	NM_001079692.2:c.1699G>A	NM_001261827.1:c.1798G>A	NM_001261828.1:c.1849G>A	NM_032597.3:c.1750G>A	NM_032597.4:c.1750G>A	NR_049733.1:n.2385G>A	NR_049732.1:n.2436G>A	NR_049731.1:n.2484G>A	NR_049734.1:n.2535G>A
BT-20	chr11	60265002	C	T	MS4A12, MS4A12, MS4A12	p.Q71X, p.Q71X, p.Q71X	33	75	23	33	34.1463	NM_001164470.1:c.211C>T	NM_017716.1:c.211C>T	NM_017716.2:c.211C>T
BT-20	chr11	60285575	A	G	MS4A13, MS4A13, MS4A13	p.I7V, p.I7V, p.I7V	0	0	111	110	100	NM_001012417.2:c.19A>G	NM_001100909.1:c.19A>G	NM_001278320.1:c.19A>G
BT-20	chr11	60291413	C	T	MS4A13, MS4A13	p.P58L, p.P58L	0	0	22	28	100	NM_001012417.2:c.173C>T	NM_001100909.1:c.173C>T	NM_001278320.1:c.130-5425C>T
BT-20	chr11	60531264	A	G	MS4A15, MS4A15	p.S20G, p.S20G	67	100	53	76	43.5811	NM_001098835.1:c.58A>G	NM_001278242.1:c.58A>G	NM_152717.2:c.-20-3776A>G	NR_103481.1:n.278A>G
BT-20	chr11	60531346	T	G	MS4A15, MS4A15	p.L47R, p.L47R	74	94	73	97	50.2959	NM_001098835.1:c.140T>G	NM_001278242.1:c.140T>G	NM_152717.2:c.-20-3694T>G	NR_103481.1:n.360T>G
BT-20	chr11	60637164	C	T	ZP1	p.T158I	62	74	62	58	46.875	NM_207341.2:c.473C>T
BT-20	chr11	60703777	G	A	TMEM132A, TMEM132A	p.E825K, p.E824K	108	96	108	97	50.1222	NM_016582.1:c.*914C>T	NM_016582.2:c.*914C>T	NR_027391.1:n.*778C>T	NM_017870.3:c.2473G>A	NM_178031.2:c.2470G>A
BT-20	chr11	60718801	C	T	SLC15A3, SLC15A3	p.A75T, p.A75T	28	19	18	21	45.3488	NM_016582.1:c.223G>A	NM_016582.2:c.223G>A	NR_027391.1:n.457G>A
BT-20	chr11	60893235	C	T	CD5	p.A471V	79	67	63	50	43.6293	NM_014207.3:c.1412C>T	NM_017966.4:c.*6057G>A	XM_005274077.1:c.*6057G>A	XM_005274078.1:c.*6057G>A	XM_005274079.1:c.*6057G>A
BT-20	chr11	60899767	A	G	VPS37C	p.L198S	0	0	60	29	100	NM_014207.3:c.*6010A>G	NM_017966.4:c.593T>C	XM_005274077.1:c.593T>C	XM_005274078.1:c.593T>C	XM_005274079.1:c.593T>C
BT-20	chr11	60906279	G	T	VPS37C, VPS37C	p.T8N, p.T8N	120	6	75	14	41.3953	NM_017966.4:c.23C>A	XM_005274077.1:c.23C>A	XM_005274078.1:c.23C>A	XM_005274079.1:c.23C>A
BT-20	chr11	61108974	G	A	DAK, DAK	p.A115T, p.A185T	0	0	166	207	100	NM_015533.3:c.553G>A	XM_005273898.1:c.553G>A	XM_005273899.1:c.553G>A
BT-20	chr11	61111346	C	G	DAK, DAK	p.A264G, p.A334G	42	30	41	41	53.2468	NM_153611.3:c.*6525G>C	NM_001161452.1:c.*6525G>C	NM_001161454.1:c.*6525G>C	NM_153611.4:c.*6525G>C	NM_015533.3:c.1001C>G	XM_005273898.1:c.1001C>G	XM_005273899.1:c.1001C>G
BT-20	chr11	61165741	G	C	TMEM216, TMEM216	p.R147T, p.R86T	85	27	47	0	29.5597	NM_001136040.2:c.*6441C>G	NM_001142565.1:c.*6441C>G	NM_024811.3:c.*6441C>G	XM_005274298.1:c.*6441C>G	XM_005274299.1:c.*6441C>G	XM_005274300.1:c.*6441C>G	XM_005274301.1:c.*6441C>G	XM_005274302.1:c.*6441C>G	XM_005274303.1:c.*6441C>G	NM_001173990.1:c.432-1G>C	NM_001173990.2:c.432-1G>C	NM_001173991.1:c.440G>C	NM_001173991.2:c.440G>C	NM_016499.3:c.257G>C	NM_016499.4:c.257G>C	NM_016499.5:c.257G>C	XM_005274039.1:c.257G>C
BT-20	chr11	61675644	T	C	RAB3IL1, RAB3IL1	p.Q49R, p.Q96R	35	30	14	7	24.4186	NM_001271686.1:c.287A>G	NM_013401.2:c.146A>G	NM_013401.3:c.146A>G	XM_005274140.1:c.287A>G	XM_005274141.1:c.164A>G
BT-20	chr11	61730553	T	C	BEST1, BEST1	p.S583P, p.S271P	47	1	36	1	43.5294	XR_078441.1:n.-4713T>C	XR_247232.1:n.-4719T>C	NM_001139443.1:c.1747T>C	NM_004183.3:c.1739+188T>C	XM_005274210.1:c.1927T>C	XM_005274211.1:c.1609T>C	XM_005274212.1:c.1609T>C	XM_005274213.1:c.1559+188T>C	XM_005274214.1:c.1478+188T>C	XM_005274215.1:c.1421+188T>C	XM_005274216.1:c.*822T>C	XM_005274217.1:c.*728T>C	XM_005274218.1:c.*822T>C	XM_005274219.1:c.*728T>C	XM_005274220.1:c.868T>C	XM_005274221.1:c.*728T>C	XR_247211.1:n.2027+188T>C	NM_002032.2:c.*1646A>G	XM_005273865.1:c.*1646A>G
BT-20	chr11	61913196	G	T	INCENP, INCENP, INCENP	p.E644D, p.E644D, p.E640D	37	74	30	79	49.5455	NM_001040694.1:c.1932G>T	NM_020238.2:c.1920G>T
BT-20	chr11	62010863	C	T	SCGB1D2	p.P53L	91	74	118	86	55.2846	NM_006551.3:c.158C>T	XM_005273715.1:c.158C>T
BT-20	chr11	62300558	G	T	AHNAK	p.A444E	75	23	27	0	21.6	NM_001620.1:c.1331C>A	NM_001620.2:c.1331C>A	NM_024060.2:c.342+1917C>A	NM_024060.3:c.342+1917C>A	XM_005274240.1:c.1331C>A	XM_005274241.1:c.1331C>A	XM_005274242.1:c.1331C>A	XM_005274243.1:c.1331C>A	XM_005274244.1:c.1331C>A	XM_005274245.1:c.1331C>A	XM_005274246.1:c.1331C>A
BT-20	chr11	62378660	G	A	EML3	p.A14V	0	0	122	110	100	NM_012200.2:c.*4513C>T	NM_012200.3:c.*4513C>T	XM_005273904.1:c.*5014C>T	NM_153265.2:c.351C>T	XM_005273876.1:c.354C>T	XM_005273877.1:c.351C>T	XM_005273878.1:c.354C>T	XM_005273879.1:c.354C>T	XM_005273880.1:c.41C>T	XM_005273881.1:c.41C>T	NM_000327.3:c.-2094G>A
BT-20	chr11	62381106	G	C	ROM1	p.G118A	0	0	45	80	100	NM_012200.2:c.*2067C>G	NM_012200.3:c.*2067C>G	XM_005273904.1:c.*2568C>G	NM_153265.2:c.-1177C>G	XM_005273876.1:c.-1177C>G	XM_005273877.1:c.-1177C>G	XM_005273878.1:c.-1177C>G	XM_005273879.1:c.-1177C>G	XM_005273880.1:c.-2326C>G	XM_005273881.1:c.-1490C>G	NM_000327.3:c.353G>C
BT-20	chr11	62400108	G	A	GANAB, GANAB, GANAB, GANAB, GANAB	p.R195C, p.R212C, p.R217C, p.R309C, p.R331C	146	181	144	153	47.5962	NM_001278192.1:c.649C>T	NM_001278193.1:c.583C>T	NM_001278194.1:c.634C>T	NM_198334.1:c.925C>T	NM_198334.2:c.925C>T	NM_198335.2:c.991C>T	NM_198335.3:c.991C>T
BT-20	chr11	62416504	C	G	INTS5	p.A350P	45	68	62	69	53.6885	NM_001278192.1:c.-2433G>C	NM_001278193.1:c.-2433G>C	NM_001278194.1:c.-2615G>C	NM_198334.1:c.-2433G>C	NM_198334.2:c.-2433G>C	NM_198335.2:c.-2433G>C	NM_198335.3:c.-2433G>C	NM_030628.1:c.1048G>C
BT-20	chr11	62445039	G	T	UBXN1, UBXN1	p.P201H, p.P201H	34	17	20	0	28.169	NM_015853.3:c.602C>A	XM_005274033.1:c.602C>A	XM_005274034.1:c.602C>A	NM_001085372.2:c.*5453G>T
BT-20	chr11	62458275	T	C	BSCL2	p.K268R	12	56	14	71	55.5556	NM_203422.1:c.-1382A>G	NM_203422.2:c.-1382A>G	NM_203422.3:c.-1382A>G	NR_037946.1:n.3657A>G	NM_001122955.2:c.1137A>G	NM_001122955.3:c.1137A>G	NM_001130702.1:c.1137A>G	NM_001130702.2:c.803A>G	NM_032667.5:c.945A>G	NM_032667.6:c.945A>G	NR_037948.1:n.1739A>G	NR_037949.1:n.1745A>G	XM_005273909.1:c.1143A>G
BT-20	chr11	62520598	G	T	ZBTB3	p.T230N	46	22	17	0	20	NM_024784.3:c.689C>A
BT-20	chr11	62543326	C	T	TAF6L, TAF6L, TAF6L	p.T24M, p.T24M, p.T24M	25	110	27	117	51.6129	NM_006473.2:c.71C>T	NM_006473.3:c.71C>T	XM_005273714.1:c.71C>T
BT-20	chr11	62569419	G	A	NXF1, NXF1, NXF1, NXF1	p.R185X, p.R48X, p.R228X, p.R185X	97	74	112	81	53.022	XM_002343090.1:c.399-1828G>A	NM_001244666.1:c.*5662C>T	NM_003164.3:c.*5522C>T	NM_003164.4:c.*5522C>T	XM_005274203.1:c.*5522C>T	NM_001081491.1:c.553C>T	NM_006362.4:c.553C>T	XM_005273712.1:c.682C>T
BT-20	chr11	62677329	G	T	CHRM1, CHRM1	p.P415H, p.P415H	55	19	22	0	22.9167	NM_000738.2:c.1244C>A
BT-20	chr11	62847453	T	C	SLC22A24	p.I540V	0	0	144	141	100	NM_001136506.1:c.1615A>G	NM_001136506.2:c.1618A>G
BT-20	chr11	62848487	A	C	SLC22A24	p.Y501X	0	0	75	171	100	NM_001136506.1:c.1503T>G	NM_001136506.2:c.1503T>G
BT-20	chr11	62863518	A	G	SLC22A24	p.S339P	73	63	95	88	57.3668	NM_001136506.1:c.1015T>C	NM_001136506.2:c.1015T>C
BT-20	chr11	62886319	G	C	SLC22A24	p.L153V	0	0	36	61	100	NM_001136506.1:c.830+65C>G	NM_001136506.2:c.830+65C>G
BT-20	chr11	62886800	G	C	SLC22A24, SLC22A24	p.R26G, p.R172G	99	122	110	125	51.5351	NM_001136506.1:c.514C>G	NM_001136506.2:c.514C>G
BT-20	chr11	62911079	G	C	SLC22A24	p.T58S	0	0	49	0	100	NM_001136506.1:c.173C>G	NM_001136506.2:c.173C>G
BT-20	chr11	63057925	G	A	SLC22A10, SLC22A10	p.W96X, p.W44X	0	0	141	157	100	NM_001039752.3:c.288G>A	XM_005273986.1:c.288G>A	XR_247202.1:n.534G>A	XR_247203.1:n.298G>A	XR_247204.1:n.534G>A
BT-20	chr11	63072184	C	T	SLC22A10	p.T474M	2	29	1	26	46.5517	NM_001039752.3:c.1421C>T	XM_005273986.1:c.1070+5083C>T	XR_247202.1:n.1528C>T	XR_247203.1:n.1292C>T	XR_247204.1:n.1204C>T
BT-20	chr11	63072310	C	T	SLC22A10	p.P516L	0	0	187	132	100	NM_001039752.3:c.1547C>T	XM_005273986.1:c.1070+5209C>T	XR_247202.1:n.1654C>T	XR_247203.1:n.1418C>T	XR_247204.1:n.1330C>T
BT-20	chr11	63176187	A	G	SLC22A9	p.I479M	55	87	32	90	46.2121	NM_080866.2:c.1437A>G	XM_005273736.1:c.1437A>G
BT-20	chr11	63258416	T	C	HRASLS5, HRASLS5, HRASLS5	p.S31G, p.S31G, p.S31G	0	0	30	85	100	NM_001146728.1:c.91A>G	NM_001146729.1:c.91A>G	NM_054108.3:c.91A>G	NM_054108.2:c.91A>G
BT-20	chr11	63487386	T	C	RTN3, RTN3, RTN3	p.V452A, p.V471A, p.V359A	0	0	260	242	100	NM_001265589.1:c.1412T>C	NM_001265590.1:c.1076T>C	NM_001265591.1:c.143-30077T>C	NM_006054.2:c.143-30077T>C	NM_006054.3:c.143-30077T>C	NM_201428.1:c.1355T>C	NM_201428.2:c.1355T>C	NM_201429.1:c.199+15007T>C	NM_201429.2:c.199+15007T>C	NM_201430.1:c.143-30077T>C	NM_201430.2:c.143-30077T>C	NR_049750.1:n.330-30077T>C	NR_049751.1:n.330-30077T>C
BT-20	chr11	63679369	T	C	RCOR2	p.T514A	0	0	18	31	100	NM_173587.2:c.1540A>G	NM_173587.3:c.1540A>G	XM_005273932.1:c.1310A>G	XM_005273933.1:c.1324A>G	XM_002343092.1:c.-2654A>G	NM_001039468.1:c.*2620T>C	NM_001039469.1:c.*2660T>C	NM_001039469.2:c.*2660T>C	NM_001163296.1:c.*2660T>C	NM_001163297.1:c.*2660T>C	NM_004954.3:c.*2620T>C	NM_004954.4:c.*2660T>C	NM_017490.2:c.*2620T>C	NM_017490.3:c.*2660T>C	XM_005273813.1:c.*2660T>C	XM_005273814.1:c.*2660T>C	XM_005273815.1:c.*2660T>C	XR_247188.1:n.*877T>C	XR_247189.1:n.*877T>C
BT-20	chr11	63997329	A	G	NUDT22, NUDT22, NUDT22	p.Q260R, p.Q227R, p.Q260R	0	0	46	50	100	NM_005528.3:c.-886A>G	XM_005273965.1:c.-886A>G	XM_005273966.1:c.-886A>G	NM_001128612.1:c.779A>G	NM_001128612.2:c.779A>G	NM_001128613.1:c.680A>G	NM_001128613.2:c.680A>G	NM_001271831.1:c.680A>G	NM_032344.2:c.779A>G	NM_032344.3:c.779A>G	XM_005274351.1:c.800A>G	XM_005274352.1:c.701A>G	XM_005274353.1:c.*362A>G	NM_001033678.2:c.-3817T>C	NM_001033678.3:c.-3817T>C	NM_001160389.1:c.-3817T>C	NM_001160390.1:c.-3805T>C	NM_001160392.1:c.-3817T>C	NM_001160393.1:c.-3997T>C	NM_031472.2:c.-3880T>C	NM_031472.3:c.-3880T>C	XM_005274345.1:c.-3817T>C	XM_005274344.1:c.-3769T>C	XM_005274346.1:c.-3769T>C	XM_005274347.1:c.-3880T>C	XR_132897.1:n.740+729T>C	NM_001243733.1:c.-4977A>G	NM_003377.3:c.-4977A>G	NM_003377.4:c.-4977A>G
BT-20	chr11	63997338	T	C	NUDT22, NUDT22, NUDT22	p.L263P, p.L230P, p.L263P	0	0	36	49	100	NM_005528.3:c.-877T>C	XM_005273965.1:c.-877T>C	XM_005273966.1:c.-877T>C	NM_001128612.1:c.788T>C	NM_001128612.2:c.788T>C	NM_001128613.1:c.689T>C	NM_001128613.2:c.689T>C	NM_001271831.1:c.689T>C	NM_032344.2:c.788T>C	NM_032344.3:c.788T>C	XM_005274351.1:c.809T>C	XM_005274352.1:c.710T>C	XM_005274353.1:c.*371T>C	NM_001033678.2:c.-3826A>G	NM_001033678.3:c.-3826A>G	NM_001160389.1:c.-3826A>G	NM_001160390.1:c.-3814A>G	NM_001160392.1:c.-3826A>G	NM_001160393.1:c.-4006A>G	NM_031472.2:c.-3889A>G	NM_031472.3:c.-3889A>G	XM_005274345.1:c.-3826A>G	XM_005274344.1:c.-3778A>G	XM_005274346.1:c.-3778A>G	XM_005274347.1:c.-3889A>G	XR_132897.1:n.740+720A>G	NM_001243733.1:c.-4968T>C	NM_003377.3:c.-4968T>C	NM_003377.4:c.-4968T>C
BT-20	chr11	64031030	G	A	PLCB3, PLCB3, PLCB3	p.V806I, p.V806I, p.V739I	69	58	80	51	50.7752	NM_000932.1:c.2416G>A	NM_000932.2:c.2416G>A	NM_001184883.1:c.2215G>A	XM_005274052.1:c.2416G>A
BT-20	chr11	64031241	C	T	PLCB3, PLCB3, PLCB3	p.S845L, p.S845L, p.S778L	58	65	50	78	50.996	NM_000932.1:c.2534C>T	NM_000932.2:c.2534C>T	NM_001184883.1:c.2333C>T	XM_005274052.1:c.2534C>T
BT-20	chr11	64085785	A	G	PRDX5, PRDX5, PRDX5	p.Y33C, p.Y33C, p.Y33C	0	0	13	52	100	NM_016404.1:c.-787T>C	XM_005274047.1:c.-787T>C	NM_012094.3:c.98A>G	NM_012094.4:c.98A>G	NM_181651.1:c.98A>G	NM_181651.2:c.98A>G	NM_181652.1:c.98A>G	NM_181652.2:c.98A>G	XM_005273882.1:c.344A>G	NM_004451.3:c.*2347A>G	XM_005273817.1:c.*2347A>G	XM_005273818.1:c.*2347A>G
BT-20	chr11	64109118	T	G	CCDC88B, CCDC88B	p.D193E, p.D190E	28	13	34	24	58.5859	NM_032251.4:c.579T>G	NM_032251.5:c.579T>G
BT-20	chr11	64111581	G	T	CCDC88B, CCDC88B, CCDC88B	p.R172M, p.R523M, p.R520M	34	64	27	0	21.6	NM_032251.4:c.1568G>T	NM_032251.5:c.1568G>T
BT-20	chr11	64111928	T	C	CCDC88B, CCDC88B, CCDC88B	p.W288R, p.W639R, p.W636R	45	44	32	29	40.6667	NM_032251.4:c.1915T>C	NM_032251.5:c.1915T>C
BT-20	chr11	64124622	G	A	CCDC88B, CCDC88B	p.G601R, p.G112R	78	144	58	98	41.2698	NM_032251.4:c.*56G>A	NM_032251.5:c.*56G>A	NM_001006944.1:c.-2086G>A	NM_003942.2:c.-2086G>A	XM_005274379.1:c.-2086G>A	XM_005274380.1:c.-2086G>A	XM_005274381.1:c.-2229G>A	XM_005274382.1:c.-2086G>A
BT-20	chr11	64390453	G	T	NRXN2, NRXN2, NRXN2, NRXN2, NRXN2	p.Y1245X, p.Y1315X, p.Y982X, p.Y1245X, p.Y269X	51	46	28	0	22.4	NM_015080.2:c.3945C>A	NM_015080.3:c.3945C>A	NM_138732.1:c.3735C>A	NM_138732.2:c.3735C>A	NM_138734.1:c.807C>A	NM_138734.2:c.807C>A	XM_005274400.1:c.3924C>A	XM_005274401.1:c.3924C>A	XM_005274402.1:c.3900C>A	XM_005274403.1:c.3153C>A	XM_005274404.1:c.3081C>A	XM_005274405.1:c.3057C>A	XM_005274406.1:c.1731C>A	XR_247216.1:n.3007-2609C>A	XR_247217.1:n.3007-2609C>A
BT-20	chr11	64507680	A	C	RASGRP2	p.S11R	0	0	191	90	100	NM_001098670.1:c.372-45T>G	NM_001098671.1:c.372-45T>G	NM_153819.1:c.372-45T>G	XM_005273707.1:c.687-45T>G	XM_005273708.1:c.372-45T>G
BT-20	chr11	64533529	G	T	SF1, SF1, SF1	p.Q561K, p.Q561K, p.Q535K	31	14	13	0	22.4138	NM_001178030.1:c.1958-539C>A	NM_001178031.1:c.1603C>A	NM_004630.2:c.1681C>A	NM_004630.3:c.1681C>A	NM_201995.1:c.1681C>A	NM_201995.2:c.1681C>A	NM_201997.2:c.1587-539C>A	NM_201998.1:c.1583-539C>A	NM_201998.2:c.1583-539C>A	NR_033649.1:n.1959-539C>A	NR_033650.1:n.1963-539C>A	XM_005274233.1:c.1681C>A	XM_005274234.1:c.1685C>A	XM_005274235.1:c.1676C>A	XM_005274236.1:c.1336C>A	XM_005274237.1:c.1242-539C>A	XM_005274238.1:c.1238-539C>A
BT-20	chr11	64544038	G	T	SF1, SF1, SF1, SF1, SF1, SF1, SF1	p.T156K, p.T31K, p.T31K, p.T31K, p.T5K, p.T31K, p.T31K	65	6	27	0	27.551	XM_002343111.1:c.-2257G>T	NM_001178030.1:c.467C>A	NM_001178031.1:c.14C>A	NM_004630.2:c.92C>A	NM_004630.3:c.92C>A	NM_201995.1:c.92C>A	NM_201995.2:c.92C>A	NM_201997.1:c.92C>A	NM_201997.2:c.92C>A	NM_201998.1:c.92C>A	NM_201998.2:c.92C>A	NR_033649.1:n.544C>A	NR_033650.1:n.544C>A	XM_005274233.1:c.92C>A	XM_005274234.1:c.92C>A	XM_005274235.1:c.92C>A	XM_005274236.1:c.-2220C>A	XM_005274237.1:c.-178C>A	XM_005274238.1:c.-178C>A
BT-20	chr11	64572018	T	C	MEN1, MEN1, MEN1, MEN1, MEN1, MEN1, MEN1, MEN1	p.T546A, p.T546A, p.T546A, p.T506A, p.T546A, p.T541A, p.T546A, p.T546A	0	0	81	117	100	NM_004579.2:c.-1397A>G	NM_004579.3:c.-1397A>G	XM_005274142.1:c.-1397A>G	XM_005274143.1:c.-1397A>G	XM_005274144.1:c.-1397A>G	NM_000244.3:c.1636A>G	NM_130799.2:c.1621A>G	NM_130800.2:c.1636A>G	NM_130801.2:c.1636A>G	NM_130802.2:c.1636A>G	NM_130803.2:c.1636A>G	NM_130804.2:c.1636A>G	XM_005274001.1:c.1621A>G	XM_005274002.1:c.1621A>G	XM_005274003.1:c.1621A>G	XM_005274004.1:c.1516A>G
BT-20	chr11	64597506	T	C	CDC42BPG	p.Q1135R	89	36	71	13	40.1914	NM_017525.2:c.3404A>G
BT-20	chr11	64677293	G	C	ATG2A	p.P656R	0	1	20	22	97.6744	NM_015104.1:c.1967C>G	NM_015104.2:c.1967C>G	XM_005273849.1:c.1967C>G	XM_005273850.1:c.1967C>G	XM_005273851.1:c.1772C>G
BT-20	chr11	64809090	T	G	SAC3D1	p.L109R	0	0	30	40	100	NM_013299.3:c.326T>G	XM_005273959.1:c.326T>G	XM_005273960.1:c.326T>G	XM_005273961.1:c.326T>G	NM_013306.3:c.*1826T>G	NM_013306.4:c.*1826T>G	NM_147777.2:c.*1826T>G	NM_147777.3:c.*1826T>G	XM_005273962.1:c.*3318T>G	NR_037650.1:n.*1046T>G	NM_005468.2:c.*3653A>C
BT-20	chr11	64855986	A	G	LOC100130348	p.V87A	145	60	158	73	52.9817	NM_006782.3:c.*400A>G	XM_001716057.2:c.411T>C	XM_001716057.3:c.260T>C	NM_001242631.1:c.260T>C	XM_005273703.1:c.292T>C	NM_080668.3:c.-4536T>C	XM_005273733.1:c.-4536T>C	XM_005273734.1:c.-4536T>C	XM_005273735.1:c.-4536T>C
BT-20	chr11	64882789	C	T	TM7SF2, TM7SF2, TM7SF2	p.T320I, p.T299I, p.T183I	98	161	117	164	52.037	NM_014205.2:c.*1125G>A	NM_013265.2:c.*3730C>T	NM_013265.3:c.*3730C>T	NR_073519.1:n.*3457C>T	NM_001277233.1:c.893-159C>T	NM_003273.2:c.896C>T	NM_003273.3:c.896C>T	NR_102367.1:n.1003C>T	XM_001716064.2:c.-3622G>A
BT-20	chr11	64884312	C	T	ZNHIT2	p.E272K	19	22	21	21	50.6024	NM_014205.2:c.814G>A	NM_013265.3:c.*5253C>T	NR_073519.1:n.*4980C>T	NM_001277233.1:c.*787C>T	NM_003273.2:c.*787C>T	NM_003273.3:c.*787C>T	NR_102367.1:n.*605C>T	NM_001997.3:c.*3841G>A	NM_001997.4:c.*3841G>A
BT-20	chr11	64898272	C	T	SYVN1, SYVN1, SYVN1	p.R322Q, p.R271Q, p.R322Q	21	40	5	49	46.9565	NM_032431.2:c.965G>A	NM_172230.2:c.965G>A	XM_005274354.1:c.812G>A	NM_004927.2:c.*4928C>T	NM_004927.3:c.*4928C>T	NR_037567.1:n.*3431C>T	NR_037568.1:n.*3431C>T
BT-20	chr11	64972286	G	C	CAPN1, CAPN1, CAPN1, CAPN1	p.R433P, p.R433P, p.R174P, p.R433P	17	47	19	32	44.3478	NM_001198868.1:c.1298G>C	NM_001198869.1:c.1298G>C	NM_001198870.1:c.1136G>C	NM_005186.2:c.1298G>C	NM_005186.3:c.1298G>C	NR_040008.1:n.1410G>C
BT-20	chr11	64981587	G	A	SLC22A20	p.E82K	26	25	63	27	63.8298	NM_001004326.2:c.244G>A	NM_001004326.3:c.238G>A	NM_001004326.4:c.244G>A	NR_033396.1:n.277G>A	XM_005274009.1:c.244G>A	XM_005274010.1:c.-407G>A	NM_001198868.1:c.*2830G>A	NM_001198869.1:c.*2830G>A	NM_001198870.1:c.*2830G>A	NM_005186.2:c.*2830G>A	NM_005186.3:c.*2830G>A	NR_040008.1:n.*2110G>A
BT-20	chr11	64981853	G	T	SLC22A20	p.M146I	32	20	38	18	51.8519	NM_001004326.2:c.438G>T	NM_001004326.3:c.432G>T	NM_001004326.4:c.438G>T	NR_033396.1:n.471G>T	XM_005274009.1:c.438G>T	XM_005274010.1:c.-213G>T	NM_001198868.1:c.*3096G>T	NM_001198869.1:c.*3096G>T	NM_001198870.1:c.*3096G>T	NM_005186.2:c.*3096G>T	NM_005186.3:c.*3096G>T	NR_040008.1:n.*2376G>T
BT-20	chr11	64990041	G	C	SLC22A20, SLC22A20	p.E86Q, p.G246A	96	112	99	108	49.8795	NM_001004326.2:c.737G>C	NM_001004326.3:c.901G>C	NM_001004326.4:c.737G>C	NR_033396.1:n.939G>C	XM_005274009.1:c.737G>C	XM_005274010.1:c.256G>C
BT-20	chr11	65064690	G	A	POLA2, POLA2	p.G583R, p.G280R	133	135	152	154	53.3101	NM_002689.2:c.1747G>A
BT-20	chr11	65124408	A	G	TIGD3, TIGD3	p.T377A, p.T377A	59	34	82	50	58.6667	NM_006268.3:c.*5178A>G	NM_006268.4:c.*5178A>G	XM_005274149.1:c.*5178A>G	XM_005274150.1:c.*5178A>G	NM_145719.2:c.1129A>G
BT-20	chr11	65144075	T	C	SLC25A45, SLC25A45, SLC25A45, SLC25A45, SLC25A45	p.M182V, p.M182V, p.M224V, p.M200V, p.M162V	0	0	45	70	100	NM_001077241.1:c.544A>G	NM_001278250.1:c.598A>G	NM_001278251.1:c.544A>G	NM_182556.2:c.670A>G	XM_005273921.1:c.484A>G	XM_005273922.1:c.*706A>G
BT-20	chr11	65144440	G	T	SLC25A45, SLC25A45, SLC25A45, SLC25A45, SLC25A45	p.H107Q, p.H107Q, p.H149Q, p.H125Q, p.H87Q	29	4	12	0	26.6667	NM_001077241.1:c.321C>A	NM_001278250.1:c.375C>A	NM_001278251.1:c.321C>A	NM_182556.2:c.447C>A	XM_005273921.1:c.261C>A	XM_005273922.1:c.*341C>A
BT-20	chr11	65319751	G	A	LTBP3, LTBP3, LTBP3, LTBP3, LTBP3	p.A438V, p.A139V, p.A349V, p.A321V, p.A438V	41	61	49	60	51.6588	NM_001130144.1:c.1313C>T	NM_001130144.2:c.1313C>T	NM_001164266.1:c.962C>T	NM_021070.3:c.1313C>T	NM_021070.4:c.1313C>T	XM_005273995.1:c.962C>T	XM_005273996.1:c.458C>T
BT-20	chr11	65347636	G	C	EHBP1L1	p.V133L	0	0	214	185	100	NM_001099409.1:c.397G>C	XM_005273866.1:c.397G>C	XM_005273867.1:c.397G>C	XM_005273868.1:c.397G>C	XM_005273869.1:c.397G>C	XM_005273870.1:c.397G>C
BT-20	chr11	65349063	G	A	EHBP1L1	p.R307Q	8	18	9	24	55.9322	NM_001099409.1:c.920G>A	XM_005273866.1:c.920G>A	XM_005273867.1:c.956G>A	XM_005273868.1:c.956G>A	XM_005273869.1:c.855+266G>A	XM_005273870.1:c.855+266G>A
BT-20	chr11	65349756	T	G	EHBP1L1	p.V538G	50	64	72	72	55.814	NM_001099409.1:c.1613T>G	XM_005273866.1:c.1613T>G	XM_005273867.1:c.1329+320T>G	XM_005273868.1:c.1329+320T>G	XM_005273869.1:c.855+959T>G	XM_005273870.1:c.855+959T>G
BT-20	chr11	65349849	A	T	EHBP1L1	p.D569V	0	0	90	43	100	NM_001099409.1:c.1706A>T	XM_005273866.1:c.1706A>T	XM_005273867.1:c.1329+413A>T	XM_005273868.1:c.1329+413A>T	XM_005273869.1:c.855+1052A>T	XM_005273870.1:c.855+1052A>T
BT-20	chr11	65361261	G	T	KCNK7, KCNK7, KCNK7, KCNK7	p.A135D, p.A135D, p.A135D, p.A135D	33	8	14	0	25.4545	NM_002419.3:c.*4501C>A	NM_005714.1:c.404C>A	NM_033347.1:c.404C>A	NM_033348.1:c.404C>A	NM_033455.1:c.404C>A	NM_001099409.1:c.*1488G>T	XM_005273867.1:c.*1488G>T	XM_005273868.1:c.*1488G>T	XM_005273869.1:c.*1488G>T	XM_005273870.1:c.*1488G>T
BT-20	chr11	65385606	A	G	PCNXL3	p.Q258R	0	0	227	107	100	NM_002419.3:c.-4379T>C	NM_032223.2:c.773A>G	XM_005273987.1:c.773A>G	XM_005273988.1:c.773A>G	XM_005273989.1:c.-1509A>G	XM_005273990.1:c.773A>G
BT-20	chr11	65386206	C	G	PCNXL3	p.S458C	40	26	58	34	58.2278	NM_002419.3:c.-4979G>C	NM_032223.2:c.1373C>G	XM_005273987.1:c.1373C>G	XM_005273988.1:c.1373C>G	XM_005273989.1:c.-909C>G	XM_005273990.1:c.1373C>G
BT-20	chr11	65408937	C	T	SIPA1, SIPA1, SIPA1	p.S182F, p.S182F, p.S182F	39	52	129	121	73.3138	NM_032223.2:c.*4488C>T	XM_005273987.1:c.*4488C>T	XM_005273988.1:c.*4488C>T	XM_005273989.1:c.*4488C>T	NM_006747.3:c.545C>T	NM_153253.29:c.545C>T	XM_005274189.1:c.545C>T	XM_005274190.1:c.545C>T	XR_247210.1:n.620C>T
BT-20	chr11	65547333	G	A	DKFZp761E198	p.L154F	31	61	48	66	55.3398	NM_138368.3:c.460C>T	NM_138368.4:c.631C>T
BT-20	chr11	65547455	C	A	DKFZp761E198	p.G113V	20	69	32	43	45.7317	NM_138368.3:c.338G>T	NM_138368.4:c.509G>T
BT-20	chr11	65562517	G	T	OVOL1, OVOL1	p.G170V, p.G108V	86	52	53	1	28.125	XR_110918.1:n.-4178C>A	XR_247238.1:n.-3843C>A	NM_004561.2:c.509G>T	NM_004561.3:c.509G>T	XM_005274017.1:c.323G>T	XM_005274018.1:c.323G>T
BT-20	chr11	65628334	G	A	MUS81	p.R37H	0	0	37	35	100	NM_025128.4:c.110G>A	XM_005274307.1:c.110G>A	XR_247212.1:n.459G>A	NM_005507.2:c.-2764C>T
BT-20	chr11	65629934	G	C	MUS81	p.R180P	0	0	185	225	100	NM_025128.4:c.539G>C	XM_005274307.1:c.539G>C	XR_247212.1:n.888G>C	NM_016938.3:c.*4455C>G	NM_016938.4:c.*4455C>G	NR_037718.1:n.*3978C>G	NM_005507.2:c.-4364C>G
BT-20	chr11	65636053	T	C	EFEMP2	p.I259V	0	0	109	89	100	NM_025128.4:c.*2530T>C	XM_005274307.1:c.*2530T>C	XR_247212.1:n.*2425T>C	NM_016938.3:c.775A>G	NM_016938.4:c.775A>G	NR_037718.1:n.1034A>G
BT-20	chr11	65649774	A	G	CTSW	p.S139G	0	0	128	203	100	NM_004214.4:c.*1671T>C	NM_198897.1:c.*1671T>C	XM_005274391.1:c.*1671T>C	XM_005274392.1:c.*1671T>C	NM_001335.3:c.415A>G
BT-20	chr11	65685225	T	C	C11orf68, C11orf68	p.Q196R, p.Q195R	0	0	114	93	100	NM_001135635.1:c.587A>G	NM_031450.3:c.584A>G	NM_006442.2:c.-1748T>C	NM_006442.3:c.-1748T>C
BT-20	chr11	65788072	C	T	CATSPER1	p.V652I	0	0	110	96	100	XM_005274422.1:c.-4977C>T	NM_053054.3:c.1954G>A	XM_005273755.1:c.1561G>A	XR_247185.1:n.2057G>A	XR_247186.1:n.2030+210G>A
BT-20	chr11	66033430	C	T	KLC2, KLC2, KLC2, KLC2, KLC2, KLC2, KLC2	p.P440S, p.P517S, p.P517S, p.P517S, p.P517S, p.P378S, p.P440S	0	55	0	58	51.3274	NM_001134774.1:c.1318C>T	NM_001134775.1:c.1549C>T	NM_001134776.1:c.1549C>T	NM_022822.2:c.1549C>T	XM_005274182.1:c.1549C>T	XM_005274183.1:c.1549C>T	XM_005274184.1:c.1549C>T	XM_005274185.1:c.1318C>T	NM_030981.2:c.-2721C>T	XM_005274321.1:c.-2721C>T
BT-20	chr11	66083129	T	C	CD248	p.H457R	0	0	89	94	100	NM_020404.2:c.1370A>G
BT-20	chr11	66105194	G	A	BRMS1	p.A273V	58	79	60	89	52.0979	NM_004292.2:c.-1321C>T	XM_005274410.1:c.-1455C>T	NM_001024957.1:c.818C>T	NM_015399.3:c.*159C>T	XM_005273883.1:c.*770C>T
BT-20	chr11	66107674	A	G	BRMS1	p.M30T	0	1	220	253	99.789	NM_004292.2:c.-3801T>C	XM_005274410.1:c.-3935T>C	NM_001024957.1:c.546T>C	NM_015399.3:c.546T>C	XM_005273883.1:c.546T>C
BT-20	chr11	66254085	G	T	DPP3, DPP3, DPP3	p.Q145H, p.Q145H, p.Q134H	0	0	173	143	100	NM_001256670.1:c.345G>T	NM_005700.3:c.435G>T	NM_005700.4:c.435G>T	NM_130443.2:c.435G>T	NM_130443.3:c.435G>T	XM_005273706.1:c.495G>T
BT-20	chr11	66272142	A	G	DPP3	p.Q14R	0	0	280	65	100	NM_001256670.1:c.1848A>G	NM_005700.3:c.1938A>G	NM_005700.4:c.1938A>G	NM_130443.2:c.1938A>G	NM_130443.3:c.1938A>G	XM_005273706.1:c.1939-4408A>G
BT-20	chr11	66313203	T	C	ZDHHC24, ZDHHC24	p.Q91R, p.Q91R	0	0	203	137	100	NM_001104.1:c.-1206T>C	NR_047663.1:n.-1109T>C	NM_207340.1:c.272A>G	XM_005273872.1:c.272A>G	XM_005273873.1:c.272A>G	XM_005273874.1:c.272A>G
BT-20	chr11	66328741	A	C	ACTN3	p.E53A	0	0	84	0	100	NM_001104.1:c.1904A>C	NR_047663.1:n.2001A>C	NM_003793.3:c.*2663T>G
BT-20	chr11	66329732	A	G	ACTN3	p.Q194R	0	0	148	66	100	NM_001104.1:c.2327A>G	NR_047663.1:n.2424A>G	NM_003793.3:c.*1672T>C
BT-20	chr11	66472274	T	C	SPTBN2	p.S825G	0	0	54	43	100	NM_006946.2:c.2473A>G	XM_005274192.1:c.2473A>G	XM_005274193.1:c.2473A>G
BT-20	chr11	66837965	T	C	RHOD	p.C134R	0	0	106	85	100	XM_005274425.1:c.*2723A>G	NM_014578.3:c.400T>C	XM_005273963.1:c.202T>C
BT-20	chr11	67160961	A	G	RAD9A	p.M1V	125	46	107	32	44.8387	NM_001243224.1:c.1A>G	NM_004584.2:c.235-6A>G	NR_024469.1:n.*1803A>G	NM_001008709.1:c.*5045T>C	NM_002708.3:c.*5045T>C	NM_206873.1:c.*5045T>C
BT-20	chr11	67200812	C	T	RPS6KB2	p.P267L	19	34	28	21	48.0392	NM_001018070.1:c.*5035G>A	NM_001018070.2:c.*5035G>A	NM_020441.2:c.*5035G>A	XM_005274117.1:c.*5035G>A	NM_005608.2:c.*2392G>A	NM_003952.2:c.800C>T	XM_005274164.1:c.509C>T	XM_005274165.1:c.200C>T	XR_247207.1:n.830C>T	XR_247208.1:n.761C>T
BT-20	chr11	67257823	C	A	AIP	p.Q228K	0	0	129	30	100	NM_001130848.1:c.*1681G>T	NM_004910.2:c.*1681G>T	XM_005274409.1:c.*1681G>T	NM_003977.2:c.682C>A
BT-20	chr11	67265677	G	T	PITPNM1, PITPNM1, PITPNM1	p.T534N, p.T534N, p.T534N	38	8	22	0	32.3529	NM_001130848.1:c.1601C>A	NM_004910.2:c.1601C>A	XM_005274409.1:c.1598C>A
BT-20	chr11	67288594	C	T	CABP2, CABP2	p.R94Q, p.R100Q	0	0	53	81	100	NM_016366.2:c.281G>A	NM_031204.2:c.110G>A	XM_005274046.1:c.299G>A
BT-20	chr11	67430762	T	C	ALDH3B2, ALDH3B2	p.H361R, p.H361R	0	0	255	243	100	NM_000695.3:c.1082A>G	NM_001031615.1:c.1082A>G
BT-20	chr11	67433869	C	T	ALDH3B2, ALDH3B2, ALDH3B2	p.S52N, p.S52N, p.S52N	0	0	44	94	100	NM_000695.3:c.155G>A	NM_001031615.1:c.155G>A
BT-20	chr11	67809268	C	T	TCIRG1, TCIRG1, TCIRG1	p.R56W, p.R56W, p.R56W	35	27	36	28	50.7937	NM_006019.2:c.166C>T	NM_006019.3:c.166C>T	NM_006053.2:c.-1715C>T	NM_006053.3:c.-1715C>T	XM_005273709.1:c.166C>T	XM_005273710.1:c.166C>T
BT-20	chr11	67957518	A	T	SUV420H1, SUV420H1, SUV420H1	p.I9N, p.I9N, p.I9N	0	0	191	148	100	NM_016028.4:c.26T>A	NM_017635.3:c.26T>A	XM_005274035.1:c.26T>A	XM_005274036.1:c.26T>A	XM_005274038.1:c.26T>A
BT-20	chr11	68030173	C	A	C11orf24	p.G97V	88	0	70	0	44.3038	NM_022338.3:c.290G>T	XM_005274053.1:c.290G>T	XM_005274054.1:c.264+26G>T
BT-20	chr11	68678962	T	C	IGHMBP2	p.L201S	140	153	148	164	51.5702	NM_002180.2:c.602T>C	XM_005273974.1:c.-410T>C	XM_005273976.1:c.602T>C	XM_005273977.1:c.602T>C	XR_247198.1:n.704T>C
BT-20	chr11	68705674	C	A	IGHMBP2, IGHMBP2	p.T879K, p.T503K	19	8	20	18	58.4615	NM_002180.2:c.2636C>A	XM_005273974.1:c.1625C>A	XM_005273975.1:c.1508C>A	XR_247198.1:n.*4808C>A
BT-20	chr11	68777323	T	C	MRGPRF, MRGPRF	p.K16R, p.K16R	57	84	45	70	44.9219	XR_247246.1:n.-2428T>C	XR_247247.1:n.-2428T>C	NM_001098515.1:c.47A>G	NM_145015.4:c.47A>G
BT-20	chr11	68840160	A	G	TPCN2, TPCN2, TPCN2	p.K376R, p.K376R, p.K291R	0	1	38	83	99.1803	NM_139075.3:c.1127A>G	XM_005273824.1:c.1124A>G	XM_005273825.1:c.1061+669A>G	XM_005273826.1:c.872A>G	XM_005273827.1:c.1127A>G	XM_005273828.1:c.1127A>G	XM_005273829.1:c.1127A>G	XM_005273830.1:c.434A>G	XM_005273831.1:c.434A>G	XM_005273832.1:c.404A>G	XR_247191.1:n.1228A>G	XR_247192.1:n.1162+669A>G
BT-20	chr11	68851414	T	C	TPCN2	p.L564P	0	0	72	21	100	NR_036122.1:n.*688T>C	NM_139075.3:c.1691T>C	XM_005273824.1:c.1688T>C	XM_005273825.1:c.1472T>C	XM_005273826.1:c.1436T>C	XM_005273827.1:c.1641T>C	XM_005273828.1:c.1691T>C	XM_005273829.1:c.1540-3166T>C	XM_005273830.1:c.998T>C	XM_005273831.1:c.998T>C	XM_005273832.1:c.968T>C	XR_247191.1:n.1742T>C	XR_247192.1:n.1623T>C
BT-20	chr11	71169547	G	C	NADSYN1	p.V74L	0	0	342	129	100	NM_018161.4:c.220G>C
BT-20	chr11	71184678	A	C	NADSYN1	p.Q204H	0	0	192	87	100	NM_018161.4:c.612A>C	XM_005274080.1:c.-3789A>C
BT-20	chr11	71850130	C	T	FOLR3	p.R98C	133	144	146	155	52.0761	NM_000804.2:c.292C>T
BT-20	chr11	71951070	G	T	PHOX2A	p.P193Q	16	35	19	0	27.1429	NM_005169.3:c.578C>A	NM_001567.3:c.*1673G>T	XM_005273978.1:c.*1673G>T	XM_005273979.1:c.*1673G>T	XM_005273980.1:c.*1761G>T	XM_005273981.1:c.*1673G>T
BT-20	chr11	72406798	C	T	ARAP1, ARAP1, ARAP1, ARAP1, ARAP1, ARAP1	p.E884K, p.E1129K, p.E884K, p.E1129K, p.E889K, p.E823K	38	48	38	52	51.1364	XR_110891.1:n.-4721C>T	NM_001040118.2:c.3385G>A	NM_001135190.1:c.2467G>A	NM_015242.4:c.2650G>A	XM_005273748.1:c.3385G>A	XM_005273749.1:c.3385G>A	XM_005273750.1:c.3385G>A	XM_005273751.1:c.3385G>A	XM_005273752.1:c.3202G>A	XM_005273753.1:c.3202G>A	XM_005273754.1:c.2650G>A	XR_110891.2:n.-4721C>T
BT-20	chr11	72408055	G	C	ARAP1, ARAP1, ARAP1, ARAP1, ARAP1, ARAP1	p.Q802E, p.Q1047E, p.Q802E, p.Q1047E, p.Q807E, p.Q741E	51	9	52	16	53.125	XR_110891.1:n.-3464G>C	NM_001040118.2:c.3139C>G	NM_001135190.1:c.2221C>G	NM_015242.4:c.2404C>G	XM_005273748.1:c.3139C>G	XM_005273749.1:c.3139C>G	XM_005273750.1:c.3139C>G	XM_005273751.1:c.3139C>G	XM_005273752.1:c.2956C>G	XM_005273753.1:c.2956C>G	XM_005273754.1:c.2404C>G	XR_110891.2:n.-3464G>C
BT-20	chr11	72945341	C	T	P2RY2, P2RY2, P2RY2, P2RY2	p.P46L, p.P46L, p.P46L, p.P46L	0	0	202	174	100	NM_002564.2:c.137C>T	NM_002564.3:c.137C>T	NM_176071.1:c.137C>T	NM_176071.2:c.137C>T	NM_176072.1:c.137C>T	NM_176072.2:c.137C>T	XM_005274019.1:c.137C>T	XM_005274020.1:c.137C>T	XM_005274021.1:c.137C>T
BT-20	chr11	73689104	G	A	UCP2	p.A55V	69	70	80	69	51.7361	XM_002343117.1:c.-3567G>A	NM_003355.2:c.164C>T
BT-20	chr11	73768503	G	T	C2CD3	p.Q1680K	30	0	18	0	37.5	NM_015531.4:c.5038C>A	XM_005273893.1:c.5038C>A	XM_005273894.1:c.5038C>A	XM_005273895.1:c.4711C>A	XM_005273896.1:c.4489C>A	XM_005273897.1:c.4952-2787C>A
BT-20	chr11	74053547	C	T	PGM2L1	p.V531I	12	49	17	50	52.3438	NM_173582.3:c.1591G>A
BT-20	chr11	74660356	G	A	SPCS2	p.G9E	9	13	80	0	78.4314	NM_001270380.1:c.-456C>T	NM_001270381.1:c.-1013C>T	NM_182969.1:c.-456C>T	NM_182969.2:c.-456C>T	XM_005273765.1:c.-456C>T	XM_005273766.1:c.-4298C>T	XM_005273767.1:c.-4298C>T	XM_005273768.1:c.-4298C>T	XM_005273769.1:c.-4298C>T	XM_005273770.1:c.-1013C>T	XM_005273771.1:c.-1081C>T	XM_005273772.1:c.-983C>T	XM_005273773.1:c.-915C>T	XM_005273774.1:c.-1346C>T	NM_014752.2:c.26G>A
BT-20	chr11	74883577	G	A	SLCO2B1, SLCO2B1, SLCO2B1, SLCO2B1, SLCO2B1, SLCO2B1	p.R168Q, p.R57Q, p.R196Q, p.R85Q, p.R312Q, p.R290Q	100	106	59	78	39.9417	NM_001145211.1:c.869G>A	NM_001145211.2:c.869G>A	NM_001145212.1:c.503G>A	NM_001145212.2:c.503G>A	NM_007256.3:c.935G>A	NM_007256.4:c.935G>A	XM_005273732.1:c.587G>A
BT-20	chr11	74904362	T	C	SLCO2B1, SLCO2B1, SLCO2B1, SLCO2B1, SLCO2B1, SLCO2B1	p.I248T, p.I137T, p.I276T, p.I165T, p.I392T, p.I370T	0	0	75	34	100	NM_001145211.1:c.1109T>C	NM_001145211.2:c.1109T>C	NM_001145212.1:c.743T>C	NM_001145212.2:c.743T>C	NM_007256.3:c.1175T>C	NM_007256.4:c.1175T>C	XM_005273732.1:c.827T>C
BT-20	chr11	75152243	C	T	GDPD5, GDPD5, GDPD5, GDPD5, GDPD5	p.A342T, p.A480T, p.A235T, p.A480T, p.A361T	56	74	12	71	38.9671	NM_030792.6:c.1438G>A	XM_005274313.1:c.1438G>A	XM_005274314.1:c.1438G>A	XM_005274315.1:c.1438G>A	XM_005274316.1:c.1438G>A	XM_005274317.1:c.1438G>A	XM_005274318.1:c.703G>A	XM_005274319.1:c.703G>A
BT-20	chr11	76507692	T	A	TSKU, TSKU	p.D344E, p.D344E	51	26	123	76	72.1014	NM_001258210.1:c.1032T>A	NM_015516.3:c.1032T>A	XM_005273892.1:c.1074T>A
BT-20	chr11	76637651	G	A	ACER3, ACER3, ACER3	p.V10I, p.V52I, p.V10I	198	125	97	60	32.7083	NM_018367.5:c.154G>A	XM_005274086.1:c.104-32372G>A	XM_005274087.1:c.28G>A	XM_005274088.1:c.28G>A	XM_005274089.1:c.-203G>A	XM_005274090.1:c.-79G>A	XM_005274091.1:c.-203G>A	XM_005274092.1:c.154G>A
BT-20	chr11	76813961	C	T	OMP	p.R26W	177	86	63	45	29.1105	NM_004055.4:c.297+9102C>T	XM_005274206.1:c.417+9102C>T	XM_005274207.1:c.417+9102C>T	NM_006189.1:c.76C>T
BT-20	chr11	76919478	C	A	MYO7A, MYO7A	p.L1916I, p.L1954I	407	326	208	180	34.612	NM_000260.3:c.5860C>A	NM_001127180.1:c.5746C>A	XM_005274011.1:c.5866C>A	XM_005274012.1:c.5743C>A
BT-20	chr11	76954812	T	C	GDPD4	p.I390V	66	70	108	113	61.9048	NM_182833.1:c.1168A>G	XM_005273837.1:c.1168A>G
BT-20	chr11	77790655	G	C	NDUFC2-KCTD14, NDUFC2, NDUFC2-KCTD14, NDUFC2, NDUFC2-KCTD14, NDUFC2	p.L46V, p.L46V, p.L46V, p.L46V, p.L46V, p.L46V	25	15	43	41	67.7419	NM_001203260.1:c.136C>G	NM_001203261.1:c.136C>G	NM_001203262.1:c.136C>G	NM_001204054.1:c.136C>G	NM_001204055.1:c.136C>G	NM_004549.4:c.136C>G	NM_004549.5:c.136C>G
BT-20	chr11	77825320	T	C	ALG8, ALG8	p.N222S, p.N222S	0	32	0	94	74.6032	NM_001007027.2:c.665A>G	NM_024079.4:c.665A>G	XM_005274247.1:c.638A>G
BT-20	chr11	77921527	G	C	USP35, USP35, USP35, USP35, USP35, USP35	p.A487P, p.A632P, p.A607P, p.A876P, p.A308P, p.A444P	0	0	154	99	100	NM_012296.2:c.*8791C>G	NM_012296.3:c.*8791C>G	NM_080491.1:c.*8791C>G	NM_080491.2:c.*8791C>G	NM_020798.1:c.2626G>C	NM_020798.2:c.2626G>C	XM_005274123.1:c.1819G>C	XM_005274124.1:c.1819G>C
BT-20	chr11	78279790	T	G	NARS2	p.N87T	0	0	128	231	100	NM_001243251.1:c.-422A>C	NM_024678.3:c.260A>C	NM_024678.4:c.260A>C	NM_024678.5:c.260A>C	NR_027479.1:n.155A>C
BT-20	chr11	82444332	G	T	FAM181B	p.P147H	21	38	20	0	25.3165	NM_175885.3:c.440C>A
BT-20	chr11	82996986	A	C	CCDC90B	p.F10L	21	0	29	0	58	NM_021825.3:c.30T>G	XM_005274151.1:c.73+157T>G	XM_005274152.1:c.30T>G	XM_005274153.1:c.-161T>G	XM_005274154.1:c.-481T>G	XM_005274155.1:c.-907T>G	XM_005274156.1:c.-566T>G	XM_005274157.1:c.-594T>G	XM_005274158.1:c.-1020T>G	XM_005274159.1:c.-359T>G	XM_005274160.1:c.-92T>G
BT-20	chr11	85436352	G	A	SYTL2, SYTL2, SYTL2	p.T383M, p.T383M, p.T383M	0	0	493	203	100	NM_001162951.1:c.1459+2587C>T	NM_001162953.1:c.1462+2587C>T	NM_032943.2:c.1459+2587C>T	NM_032943.3:c.1459+2587C>T	NM_206927.1:c.1148C>T	NM_206927.2:c.1148C>T	NM_206928.1:c.1148C>T	NM_206928.2:c.1148C>T	XM_005274063.1:c.1462+2587C>T	XM_005274064.1:c.1459+2587C>T	XM_005274057.1:c.4049C>T	XM_005274058.1:c.4046C>T	XM_005274059.1:c.2258C>T	XM_005274060.1:c.1462+2587C>T	XM_005274061.1:c.1459+2587C>T	XM_005274062.1:c.1381+2587C>T	XM_005274065.1:c.1315+2587C>T	XM_005274066.1:c.1459+2587C>T
BT-20	chr11	85436394	T	C	SYTL2, SYTL2, SYTL2	p.D369G, p.D369G, p.D369G	0	0	134	401	100	NM_001162951.1:c.1459+2545A>G	NM_001162953.1:c.1462+2545A>G	NM_032943.2:c.1459+2545A>G	NM_032943.3:c.1459+2545A>G	NM_206927.1:c.1106A>G	NM_206927.2:c.1106A>G	NM_206928.1:c.1106A>G	NM_206928.2:c.1106A>G	XM_005274063.1:c.1462+2545A>G	XM_005274064.1:c.1459+2545A>G	XM_005274057.1:c.4007A>G	XM_005274058.1:c.4004A>G	XM_005274059.1:c.2216A>G	XM_005274060.1:c.1462+2545A>G	XM_005274061.1:c.1459+2545A>G	XM_005274062.1:c.1381+2545A>G	XM_005274065.1:c.1315+2545A>G	XM_005274066.1:c.1459+2545A>G
BT-20	chr11	85436500	T	C	SYTL2, SYTL2, SYTL2	p.M334V, p.M334V, p.M334V	0	0	276	120	100	NM_001162951.1:c.1459+2439A>G	NM_001162953.1:c.1462+2439A>G	NM_032943.2:c.1459+2439A>G	NM_032943.3:c.1459+2439A>G	NM_206927.1:c.1000A>G	NM_206927.2:c.1000A>G	NM_206928.1:c.1000A>G	NM_206928.2:c.1000A>G	XM_005274063.1:c.1462+2439A>G	XM_005274064.1:c.1459+2439A>G	XM_005274057.1:c.3901A>G	XM_005274058.1:c.3898A>G	XM_005274059.1:c.2110A>G	XM_005274060.1:c.1462+2439A>G	XM_005274061.1:c.1459+2439A>G	XM_005274062.1:c.1381+2439A>G	XM_005274065.1:c.1315+2439A>G	XM_005274066.1:c.1459+2439A>G
BT-20	chr11	85436868	G	C	SYTL2, SYTL2, SYTL2	p.A211G, p.A211G, p.A211G	0	0	301	247	100	NM_001162951.1:c.1459+2071C>G	NM_001162953.1:c.1462+2071C>G	NM_032943.2:c.1459+2071C>G	NM_032943.3:c.1459+2071C>G	NM_206927.1:c.632C>G	NM_206927.2:c.632C>G	NM_206928.1:c.632C>G	NM_206928.2:c.632C>G	XM_005274063.1:c.1462+2071C>G	XM_005274064.1:c.1459+2071C>G	XM_005274057.1:c.3533C>G	XM_005274058.1:c.3530C>G	XM_005274059.1:c.1742C>G	XM_005274060.1:c.1462+2071C>G	XM_005274061.1:c.1459+2071C>G	XM_005274062.1:c.1381+2071C>G	XM_005274065.1:c.1315+2071C>G	XM_005274066.1:c.1459+2071C>G
BT-20	chr11	85447600	G	C	SYTL2, SYTL2, SYTL2, SYTL2, SYTL2, SYTL2	p.T34S, p.T176S, p.T128S, p.T176S, p.T176S, p.T177S	81	93	45	40	32.8185	NM_001162951.1:c.527C>G	NM_001162953.1:c.530C>G	NM_032943.2:c.527C>G	NM_032943.3:c.527C>G	XM_005274063.1:c.530C>G	XM_005274064.1:c.527C>G	XM_005274057.1:c.530C>G	XM_005274058.1:c.527C>G	XM_005274060.1:c.530C>G	XM_005274061.1:c.527C>G	XM_005274062.1:c.449C>G	XM_005274065.1:c.383C>G	XM_005274066.1:c.527C>G
BT-20	chr11	86111834	C	A	CCDC81, CCDC81, CCDC81, CCDC81	p.T74N, p.T201N, p.T291N, p.T74N	28	148	15	58	29.3173	NM_001156474.1:c.872C>A	NM_021827.3:c.602C>A	NM_021827.4:c.602C>A	XM_005274161.1:c.872C>A	XM_005274162.1:c.5C>A
BT-20	chr11	86123556	A	G	CCDC81, CCDC81, CCDC81, CCDC81	p.Y184C, p.Y359C, p.Y449C, p.Y232C	144	154	81	88	36.1884	NM_001156474.1:c.1346A>G	NM_021827.3:c.1076A>G	NM_021827.4:c.1076A>G	XM_005274161.1:c.1202A>G	XM_005274162.1:c.479A>G
BT-20	chr11	87013438	G	A	TMEM135, TMEM135, TMEM135	p.G196R, p.G79R, p.G218R	0	0	171	150	100	NM_001168724.1:c.586G>A	NM_022918.2:c.652G>A	NM_022918.3:c.652G>A	NR_033149.1:n.820G>A
BT-20	chr11	87032287	G	C	TMEM135, TMEM135, TMEM135	p.G408A, p.G291A, p.G430A	48	40	90	69	64.3725	NM_001168724.1:c.1223G>C	NM_022918.2:c.1289G>C	NM_022918.3:c.1289G>C	NR_033149.1:n.1457G>C
BT-20	chr11	88045583	A	G	CTSC	p.I153T	0	0	189	166	100	NM_001814.4:c.458T>C
BT-20	chr11	88911696	C	A	TYR	p.S192Y	90	54	132	85	60.1108	NM_000372.4:c.575C>A
BT-20	chr11	92531356	A	G	FAT3	p.Q1726R	0	0	201	199	100	NM_001008781.2:c.5177A>G	XM_005273759.1:c.5222A>G
BT-20	chr11	92534442	A	G	FAT3	p.I2755V	0	0	264	289	100	NM_001008781.2:c.8263A>G	XM_005273759.1:c.8308A>G
BT-20	chr11	92590448	A	G	FAT3, FAT3	p.S252G, p.S3812G	0	0	263	506	100	NM_001008781.2:c.11434A>G	XM_005273759.1:c.11479A>G
BT-20	chr11	93129483	G	C	CCDC67, CCDC67, CCDC67	p.E440Q, p.E440Q, p.E440Q	51	14	103	26	66.4948	NM_181645.3:c.1318G>C	XM_005273802.1:c.1318G>C	XM_005273803.1:c.1318G>C
BT-20	chr11	93129484	A	G	CCDC67, CCDC67, CCDC67	p.E440G, p.E440G, p.E440G	54	14	98	26	64.5833	NM_181645.3:c.1319A>G	XM_005273802.1:c.1319A>G	XM_005273803.1:c.1319A>G
BT-20	chr11	93141580	C	A	CCDC67, CCDC67	p.Q504K, p.Q504K	0	0	59	77	100	NM_181645.3:c.1510C>A	XM_005273802.1:c.1510C>A	XM_005273803.1:c.1510C>A
BT-20	chr11	93408831	G	A	KIAA1731	p.R208Q	0	0	217	200	100	NM_033395.1:c.623G>A	XM_005274365.1:c.623G>A	XM_005274366.1:c.623G>A	XM_005274367.1:c.623G>A	XM_005274368.1:c.623G>A	XM_005274369.1:c.-73G>A
BT-20	chr11	93425159	C	A	KIAA1731	p.A499E	0	0	102	86	100	NM_033395.1:c.1496C>A	XM_005274365.1:c.1496C>A	XM_005274366.1:c.1496C>A	XM_005274367.1:c.1496C>A	XM_005274368.1:c.1496C>A	XM_005274369.1:c.797C>A
BT-20	chr11	93463060	G	A	KIAA1731, KIAA1731, KIAA1731, KIAA1731	p.G544D, p.G398D, p.G2531D, p.G711D	229	190	95	80	29.4613	NR_003032.1:n.*1085C>T	NR_003028.1:n.*619C>T	XM_005274251.1:c.*3480C>T	XM_005274252.1:c.*3502C>T	XM_005274253.1:c.*2260C>T	XM_005274254.1:c.*3487C>T	XM_005274255.1:c.*3227C>T	XM_005274256.1:c.*2000C>T	XM_005274257.1:c.*2022C>T	XM_005274258.1:c.*3610C>T	XM_005274259.1:c.*3853C>T	XM_005274260.1:c.*3838C>T	XM_005274261.1:c.*3036C>T	XM_005274262.1:c.*3394C>T	XM_005274263.1:c.*2351C>T	XM_005274264.1:c.*2830C>T	XM_005274265.1:c.*2815C>T	XM_005274266.1:c.*3358C>T	XM_005274267.1:c.*2123C>T	XM_005274268.1:c.*2599C>T	XM_005274269.1:c.*1588C>T	XM_005274270.1:c.*2393C>T	XM_005274271.1:c.*2378C>T	XM_005274272.1:c.*2563C>T	XM_005274273.1:c.*1328C>T	XM_005274274.1:c.*2357C>T	XM_005274275.1:c.*1151C>T	XM_005274276.1:c.*1557C>T	XM_005274277.1:c.*891C>T	XM_005274278.1:c.*1135C>T	XM_005274279.1:c.*855C>T	XM_005274280.1:c.*906C>T	XM_005274281.1:c.*875C>T	XM_005274282.1:c.*646C>T	XM_005274283.1:c.*842C>T	XM_005274284.1:c.*613C>T	XR_110903.1:n.-1137C>T	NM_033395.1:c.7592G>A
BT-20	chr11	93469892	G	C	TAF1D	p.L221V	69	182	37	122	38.7805	NR_002959.1:n.-3129C>G	NR_002973.1:n.-1490C>G	NM_024116.2:c.661C>G	NM_024116.3:c.661C>G	XM_005274250.1:c.661C>G	XM_005274251.1:c.661C>G	XM_005274252.1:c.661C>G	XM_005274253.1:c.661C>G	XM_005274254.1:c.661C>G	XM_005274255.1:c.661C>G	XM_005274256.1:c.661C>G	XM_005274257.1:c.661C>G	XM_005274258.1:c.661C>G	XM_005274259.1:c.661C>G	XM_005274260.1:c.661C>G	XM_005274261.1:c.661C>G	XM_005274262.1:c.661C>G	XM_005274263.1:c.661C>G	XM_005274264.1:c.661C>G	XM_005274265.1:c.661C>G	XM_005274266.1:c.661C>G	XM_005274267.1:c.661C>G	XM_005274268.1:c.661C>G	XM_005274269.1:c.661C>G	XM_005274270.1:c.661C>G	XM_005274271.1:c.661C>G	XM_005274272.1:c.661C>G	XM_005274273.1:c.661C>G	XM_005274274.1:c.661C>G	XM_005274275.1:c.661C>G	XM_005274276.1:c.661C>G	XM_005274277.1:c.661C>G	XM_005274278.1:c.661C>G	XM_005274279.1:c.661C>G	XM_005274280.1:c.661C>G	XM_005274281.1:c.661C>G	XM_005274282.1:c.661C>G	XM_005274283.1:c.635+338C>G
BT-20	chr11	93797619	A	G	HEPHL1	p.N251D	0	0	340	295	100	NM_001098672.1:c.751A>G
BT-20	chr11	93862493	A	C	PANX1, PANX1	p.Q5H, p.Q5H	57	10	122	35	70.0893	NM_015368.3:c.15A>C	XM_005273862.1:c.15A>C	XM_001725210.2:c.484T>G
BT-20	chr11	94261255	C	G	LOC643037	p.L86V	64	39	57	47	50.2415	NM_001190462.1:c.256C>G	XM_926406.2:c.346C>G
BT-20	chr11	94760132	G	T	KDM4DL	p.V471F	87	161	39	74	31.3019	XM_002343086.1:c.1411G>T	NM_001161630.1:c.1411G>T
BT-20	chr11	94862577	G	T	ENDOD1	p.G446V	107	68	46	34	31.3725	NM_015036.1:c.1337G>T	NM_015036.2:c.1337G>T
BT-20	chr11	99690376	C	T	CNTN5, CNTN5, CNTN5, CNTN5	p.R53X, p.R53X, p.R53X, p.R53X	104	58	22	21	20.9756	NM_001243270.1:c.157C>T	NM_001243271.1:c.157C>T	NM_014361.2:c.157C>T	NM_014361.3:c.157C>T	NM_175566.1:c.56-25208C>T	NM_175566.2:c.56-25208C>T
BT-20	chr11	99690428	T	G	CNTN5, CNTN5, CNTN5, CNTN5	p.L70R, p.L70R, p.L70R, p.L70R	44	43	0	46	34.5865	NM_001243270.1:c.209T>G	NM_001243271.1:c.209T>G	NM_014361.2:c.209T>G	NM_014361.3:c.209T>G	NM_175566.1:c.56-25156T>G	NM_175566.2:c.56-25156T>G
BT-20	chr11	101771248	G	A	ANGPTL5	p.R192W	0	0	213	117	100	NM_178127.4:c.574C>T	XM_005271496.1:c.574C>T
BT-20	chr11	102272839	C	A	TMEM123, TMEM123	p.V86F, p.V67F	118	149	219	286	65.4145	NM_052932.2:c.256G>T
BT-20	chr11	102562700	C	T	MMP27	p.D447N	0	0	71	22	100	NM_022122.2:c.1339G>A
BT-20	chr11	102567207	T	A	MMP27	p.E266V	1	0	136	153	99.6552	NM_022122.2:c.797A>T
BT-20	chr11	102576375	G	A	MMP27	p.T24M	0	0	134	29	100	NM_022122.2:c.71C>T
BT-20	chr11	102713620	T	C	MMP3	p.K45E	149	195	81	97	34.0996	NM_002422.3:c.133A>G
BT-20	chr11	102826012	G	T	MMP13	p.L111I	138	0	39	0	22.0339	NM_002427.2:c.331C>A	NM_002427.3:c.331C>A	XM_005271560.1:c.331C>A
BT-20	chr11	103029516	A	G	DYNC2H1, DYNC2H1	p.K1413R, p.K1413R	0	0	233	271	100	NM_001080463.1:c.4238A>G	NM_001377.2:c.4238A>G
BT-20	chr11	103082590	G	A	DYNC2H1, DYNC2H1	p.R2871Q, p.R2871Q	0	0	52	97	100	NM_001080463.1:c.8612G>A	NM_001377.2:c.8612G>A
BT-20	chr11	104763117	G	A	CASP12, CASP12, CASP12, CASP12, CASP12, CASP12, CASP12, CASP12	p.R125X, p.R125X, p.R41X, p.R125X, p.R125X, p.R28X, p.R125X, p.R41X	0	0	114	103	100	NM_001191016.1:c.373C>T	NR_000035.2:n.629C>T	NR_034061.1:n.629C>T	NR_034063.1:n.629C>T	NR_034064.1:n.629C>T	NR_034065.1:n.629C>T	NR_034066.1:n.377C>T	NR_034067.1:n.629C>T	NR_034068.1:n.377C>T	NR_034070.1:n.724C>T	NR_034071.1:n.724C>T	XM_003118977.1:c.373C>T	XM_003118978.1:c.82C>T	XM_003118979.1:c.373C>T
BT-20	chr11	104768000	G	A	CASP12, CASP12, CASP12, CASP12, CASP12	p.T68I, p.T68I, p.T68I, p.T68I, p.T68I	0	0	263	244	100	NM_001191016.1:c.203C>T	NR_000035.2:n.459C>T	NR_034061.1:n.459C>T	NR_034063.1:n.459C>T	NR_034064.1:n.459C>T	NR_034065.1:n.459C>T	NR_034066.1:n.263+1135C>T	NR_034067.1:n.459C>T	NR_034068.1:n.263+1135C>T	NR_034070.1:n.459C>T	NR_034071.1:n.459C>T	NR_034078.1:n.*4276C>T	NR_034079.1:n.*4276C>T	XM_003118977.1:c.203C>T	XM_003118978.1:c.-184C>T	XM_003118979.1:c.203C>T
BT-20	chr11	104869708	G	C	CASP5, CASP5, CASP5, CASP5, CASP5, CASP5	p.L347V, p.L116V, p.L334V, p.L116V, p.L192V, p.L276V	57	56	131	103	67.4352	NM_001136109.1:c.826C>G	NM_001136110.1:c.574C>G	NM_001136111.1:c.346C>G	NM_001136112.1:c.1039C>G	NM_004347.3:c.1000C>G	NR_024239.1:n.748C>G	NR_036562.1:n.496C>G	XM_005271691.1:c.952C>G
BT-20	chr11	107299631	G	A	CWF19L2	p.H443Y	11	26	18	31	56.9767	NM_152434.2:c.1327C>T
BT-20	chr11	108043450	G	T	NPAT, NPAT	p.T549N, p.T754N	131	62	59	0	23.4127	NM_002519.2:c.2261C>A
BT-20	chr11	108043988	C	T	NPAT, NPAT	p.V370I, p.V575I	25	22	54	30	64.1221	NM_002519.2:c.1723G>A
BT-20	chr11	108106447	G	T	ATM, ATM	p.V128L, p.V128L	264	0	104	0	28.2609	NM_000051.3:c.382G>T	XM_005271561.1:c.382G>T	XM_005271562.1:c.382G>T	XM_005271563.1:c.382G>T
BT-20	chr11	108106554	G	T	ATM, ATM	p.Q163H, p.Q163H	89	0	55	0	38.1944	NM_000051.3:c.489G>T	XM_005271561.1:c.489G>T	XM_005271562.1:c.489G>T	XM_005271563.1:c.489G>T
BT-20	chr11	108121636	A	C	ATM, ATM	p.K482Q, p.K482Q	95	31	138	89	64.3059	NM_000051.3:c.1444A>C	XM_005271561.1:c.1444A>C	XM_005271562.1:c.1444A>C	XM_005271563.1:c.1444A>C	XM_005271564.1:c.400A>C
BT-20	chr11	108183167	A	G	ATM, ATM, ATM, ATM, ATM	p.N635S, p.N340S, p.N1983S, p.N97S, p.N1983S	0	0	361	269	100	NM_000051.3:c.5948A>G	NM_138292.3:c.1904A>G	XM_005271561.1:c.5948A>G	XM_005271562.1:c.5948A>G	XM_005271563.1:c.5948A>G	XM_005271564.1:c.4904A>G	XM_005271416.1:c.641-3369T>C
BT-20	chr11	108196817	G	T	ATM, ATM, ATM, ATM	p.Q932H, p.Q637H, p.Q2280H, p.Q2280H	64	0	21	0	24.7059	NM_000051.3:c.6840G>T	NM_138292.3:c.2796G>T	XM_005271561.1:c.6840G>T	XM_005271562.1:c.6840G>T	XM_005271563.1:c.6840G>T	XM_005271564.1:c.5796G>T	XM_005271416.1:c.641-17019C>A
BT-20	chr11	108380335	T	C	EXPH5, EXPH5, EXPH5	p.N1967D, p.N1779D, p.N1811D	0	0	152	186	100	XR_246464.1:n.267-5703T>C	NM_001144763.1:c.5671A>G	NM_001144765.1:c.5335A>G	NM_015065.2:c.5899A>G	XM_005271461.1:c.5878A>G	XM_005271462.1:c.5431A>G	XM_005271463.1:c.5335A>G
BT-20	chr11	108381247	C	T	EXPH5, EXPH5, EXPH5	p.G1663R, p.G1475R, p.G1507R	54	126	42	97	43.5737	XR_246464.1:n.267-4791C>T	NM_001144763.1:c.4759G>A	NM_001144765.1:c.4423G>A	NM_015065.2:c.4987G>A	XM_005271461.1:c.4966G>A	XM_005271462.1:c.4519G>A	XM_005271463.1:c.4423G>A
BT-20	chr11	108384207	C	T	EXPH5, EXPH5, EXPH5	p.S676N, p.S488N, p.S520N	79	85	58	62	42.2535	XR_246464.1:n.267-1831C>T	NM_001144763.1:c.1799G>A	NM_001144765.1:c.1463G>A	NM_015065.2:c.2027G>A	XM_005271461.1:c.2006G>A	XM_005271462.1:c.1559G>A	XM_005271463.1:c.1463G>A
BT-20	chr11	108409784	T	A	EXPH5	p.E137V	136	58	77	28	35.1171	NM_001144763.1:c.182A>T	NM_001144765.1:c.-1167A>T	NM_015065.2:c.410A>T	XM_005271461.1:c.389A>T	XM_005271462.1:c.-1120A>T	XM_005271463.1:c.-1167A>T
BT-20	chr11	108409797	T	A	EXPH5	p.K133X	144	68	60	23	28.1356	NM_001144763.1:c.169A>T	NM_001144765.1:c.-1180A>T	NM_015065.2:c.397A>T	XM_005271461.1:c.376A>T	XM_005271462.1:c.-1133A>T	XM_005271463.1:c.-1180A>T
BT-20	chr11	108464209	T	C	EXPH5	p.R19G	16	15	5	6	26.1905	NM_015065.2:c.55A>G	XM_005271461.1:c.34A>G
BT-20	chr11	111420420	G	T	LAYN, LAYN, LAYN	p.G154V, p.G10V, p.G162V	148	90	66	0	21.7105	NM_001258390.1:c.485G>T	NM_001258391.1:c.107-4866G>T	NM_178834.3:c.461G>T	NM_178834.4:c.461G>T
BT-20	chr11	111724133	C	T	ALG9, ALG9, ALG9, ALG9, ALG9, ALG9, ALG9	p.V243I, p.V118I, p.V118I, p.V117I, p.V184I, p.V118I, p.V118I	83	36	169	84	68.0108	NM_001077690.1:c.866G>A	NM_001077691.1:c.352G>A	NM_001077692.1:c.352G>A	NM_024740.2:c.866G>A
BT-20	chr11	111749349	A	T	FDXACB1	p.I87N	156	123	293	254	66.2228	NM_022761.2:c.-936A>T	XM_005271646.1:c.-2826A>T	XM_005271647.1:c.-2826A>T	NM_138378.1:c.260T>A	NM_138378.2:c.260T>A	NR_038364.1:n.497+336T>A
BT-20	chr11	111795085	C	G	C11orf52	p.T23R	31	20	57	36	64.5833	NM_080659.2:c.68C>G	NR_037651.1:n.551C>G	NM_001278542.1:c.-3063C>G
BT-20	chr11	112065434	T	C	BCO2, BCO2, BCO2, BCO2, BCO2, BCO2	p.L197P, p.L231P, p.L126P, p.L197P, p.L58P, p.L197P	0	0	406	315	100	NM_001037290.1:c.590T>C	NM_001037290.2:c.590T>C	NM_001256397.1:c.590T>C	NM_001256398.1:c.517+1014T>C	NM_001256400.1:c.377T>C	NM_031938.4:c.692T>C	NM_031938.5:c.692T>C	XM_005271692.1:c.692T>C
BT-20	chr11	112088499	A	C	BCO2, BCO2, BCO2, BCO2, BCO2, BCO2	p.I514L, p.I548L, p.I443L, p.I514L, p.I475L, p.I508L	0	0	282	233	100	NM_001037290.1:c.1540A>C	NM_001037290.2:c.1540A>C	NM_001256397.1:c.1522A>C	NM_001256398.1:c.1423A>C	NM_001256400.1:c.1327A>C	NM_031938.4:c.1642A>C	NM_031938.5:c.1642A>C	XM_005271692.1:c.1513A>C
BT-20	chr11	112123095	A	G	C11orf34	p.S142P	45	68	100	145	68.4358	NM_001145024.1:c.424T>C
BT-20	chr11	112832353	T	C	NCAM1, NCAM1, NCAM1, NCAM1, NCAM1	p.F5L, p.F5L, p.F5L, p.F5L, p.F5L	1	0	163	100	99.6212	XR_246476.1:n.246-155A>G	NM_000615.5:c.20T>C	NM_000615.6:c.20T>C	NM_001076682.2:c.20T>C	NM_001076682.3:c.20T>C	NM_001242607.1:c.20T>C	NM_001242608.1:c.20T>C	NM_181351.3:c.20T>C	NM_181351.4:c.20T>C
BT-20	chr11	113130951	G	T	NCAM1, NCAM1, NCAM1, NCAM1, NCAM1, NCAM1	p.E701D, p.E675D, p.E665D, p.E665D, p.E700D, p.E59D	68	79	98	98	57.1429	NM_000615.5:c.2008G>T	NM_000615.6:c.2008G>T	NM_001076682.2:c.2113G>T	NM_001076682.3:c.2113G>T	NM_001242607.1:c.2116G>T	NM_001242608.1:c.2008G>T	NM_181351.3:c.2038G>T	NM_181351.4:c.2038G>T
BT-20	chr11	113194168	A	C	TTC12, TTC12	p.M73L, p.M73L	0	0	240	144	100	NM_017868.3:c.217A>C	XM_005271603.1:c.217A>C	XM_005271604.1:c.217A>C	XM_005271605.1:c.217A>C	XM_005271606.1:c.217A>C	XM_005271607.1:c.217A>C
BT-20	chr11	113266821	G	A	ANKK1	p.A239T	143	91	46	58	30.7692	NM_178510.1:c.715G>A
BT-20	chr11	113270160	A	G	ANKK1	p.H490R	0	12	0	40	76.9231	NM_178510.1:c.1469A>G
BT-20	chr11	113270828	G	A	ANKK1	p.E713K	72	126	46	61	35.082	NM_178510.1:c.2137G>A
BT-20	chr11	113561054	A	G	TMPRSS5, TMPRSS5, TMPRSS5, TMPRSS5, TMPRSS5, TMPRSS5, TMPRSS5	p.F290L, p.F360L, p.F110L, p.F325L, p.F369L, p.F256L, p.F110L	0	0	147	218	100	NM_030770.2:c.1105T>C	XM_005271683.1:c.1078T>C	XM_005271684.1:c.973T>C	XM_005271685.1:c.898T>C	XM_005271686.1:c.766T>C
BT-20	chr11	113803028	A	C	HTR3B, HTR3B	p.Y129S, p.Y118S	3	11	16	62	84.7826	NM_006028.3:c.386A>C	NM_006028.4:c.386A>C
BT-20	chr11	114393652	C	T	FAM55A, FAM55A	p.G60R, p.G211R	0	0	212	81	100	NM_152315.2:c.631G>A	XM_005271404.1:c.1057G>A	XR_246481.1:n.-3687C>T	XR_246482.1:n.-3687C>T
BT-20	chr11	114441943	G	A	FAM55D, FAM55D	p.A167V, p.A451V	0	0	177	93	100	NM_001077639.1:c.1352C>T	NM_017678.2:c.500C>T
BT-20	chr11	114442103	A	G	FAM55D, FAM55D	p.Y114H, p.Y398H	0	0	218	20	100	NM_001077639.1:c.1192T>C	NM_017678.2:c.340T>C
BT-20	chr11	116691675	T	A	APOA4	p.T367S	64	54	181	105	70.7921	NM_000482.3:c.1099A>T	XM_002343131.1:c.-4222T>A
BT-20	chr11	116692334	C	T	APOA4	p.S147N	0	0	33	54	100	NM_000482.3:c.440G>A	XM_002343131.1:c.-3563C>T
BT-20	chr11	117042377	G	A	PAFAH1B2	p.V151M	0	0	283	99	100	NM_001184746.1:c.451G>A	NM_001184747.1:c.412-4245G>A	NM_001184748.1:c.394-3232G>A	NM_002572.2:c.*3962G>A	NM_002572.3:c.*3962G>A	XR_246451.1:n.589G>A	XR_246452.1:n.550-4245G>A
BT-20	chr11	117266312	C	G	CEP164, CEP164, CEP164, CEP164	p.T991S, p.T988S, p.T421S, p.T962S	66	89	151	177	67.9089	NM_001271933.1:c.2972C>G	NM_014956.4:c.2963C>G	XM_005271451.1:c.4658C>G	XM_005271452.1:c.4658C>G	XM_005271453.1:c.4649C>G	XM_005271454.1:c.2972C>G	XM_005271455.1:c.2972C>G	XM_005271456.1:c.2963C>G	XM_005271457.1:c.2972C>G	XM_005271458.1:c.2894C>G	XM_005271459.1:c.2894C>G	XM_005271460.1:c.2633C>G
BT-20	chr11	117267884	A	G	CEP164, CEP164, CEP164	p.Q1122R, p.Q1119R, p.Q552R	0	22	0	53	70.6667	NM_001271933.1:c.3365A>G	NM_014956.4:c.3356A>G	XM_005271451.1:c.5051A>G	XM_005271452.1:c.5048A>G	XM_005271453.1:c.5042A>G	XM_005271454.1:c.3365A>G	XM_005271455.1:c.3365A>G	XM_005271456.1:c.3356A>G	XM_005271457.1:c.3365A>G	XM_005271458.1:c.3287A>G	XM_005271459.1:c.3287A>G	XM_005271460.1:c.3026A>G
BT-20	chr11	117403235	G	T	DSCAML1, DSCAML1	p.H232N, p.H36N	176	173	80	82	31.7025	NM_020693.2:c.694C>A
BT-20	chr11	117693255	T	C	FXYD2	p.E68G	138	134	69	89	36.7442	NM_001204268.1:c.299-60A>G	NM_001243598.1:c.311+139A>G	NM_001243598.2:c.311+139A>G	NR_037907.1:n.756+139A>G	XR_110525.1:n.-3121A>G	NM_001127489.1:c.203A>G	NM_001680.4:c.65-60A>G	NM_021603.3:c.59-60A>G	XM_005271570.1:c.203A>G	XM_005271571.1:c.59-60A>G	XM_002343122.1:c.386T>C
BT-20	chr11	117693258	G	A	FXYD2	p.A67V	118	205	58	84	30.5376	NM_001204268.1:c.299-63C>T	NM_001243598.1:c.311+136C>T	NM_001243598.2:c.311+136C>T	NR_037907.1:n.756+136C>T	XR_110525.1:n.-3124C>T	NM_001127489.1:c.200C>T	NM_001680.4:c.65-63C>T	NM_021603.3:c.59-63C>T	XM_005271570.1:c.200C>T	XM_005271571.1:c.59-63C>T	XM_002343122.1:c.389G>A
BT-20	chr11	117774291	A	C	TMPRSS13	p.L265V	0	0	55	165	100	NM_001077263.1:c.1677+79T>G	NM_001077263.2:c.1677+79T>G	NM_001206789.1:c.1572+79T>G	NM_001206790.1:c.*4842T>G	NM_001244995.1:c.1677+79T>G	XM_005271693.1:c.1756T>G
BT-20	chr11	117864063	A	G	IL10RA, IL10RA, IL10RA, IL10RA, IL10RA	p.S10G, p.S159G, p.S10G, p.S139G, p.S139G	271	120	168	96	40.3053	NM_001558.3:c.475A>G	NR_026691.1:n.682A>G
BT-20	chr11	117869670	A	G	IL10RA, IL10RA, IL10RA, IL10RA, IL10RA	p.R202G, p.R351G, p.R202G, p.R331G, p.R331G	76	150	124	290	64.6875	NM_001558.3:c.1051A>G	NR_026691.1:n.1258A>G
BT-20	chr11	117982495	T	G	TMPRSS4, TMPRSS4, TMPRSS4, TMPRSS4, TMPRSS4, TMPRSS4, TMPRSS4	p.V203G, p.V168G, p.V183G, p.V208G, p.V183G, p.V61G, p.V206G	0	0	0	263	100	NM_001083947.1:c.608T>G	NM_001173551.1:c.617T>G	NM_001173552.1:c.503T>G	NM_019894.3:c.623T>G	XM_005271613.1:c.623T>G	XM_005271614.1:c.617T>G	XM_005271615.1:c.503T>G	XM_005271616.1:c.623T>G	XM_005271617.1:c.548T>G	XR_246454.1:n.872T>G
BT-20	chr11	118074337	A	G	AMICA1, AMICA1, AMICA1, AMICA1, AMICA1, AMICA1, AMICA1	p.V3A, p.V183A, p.V149A, p.V193A, p.V154A, p.V193A, p.V154A	140	42	262	81	65.3333	NM_001098526.1:c.578T>C	NM_153206.2:c.548T>C	XM_005271406.1:c.578T>C	XM_005271407.1:c.548T>C	XM_005271408.1:c.461T>C	XM_005271409.1:c.461T>C
BT-20	chr11	118081345	A	T	AMICA1, AMICA1, AMICA1, AMICA1, AMICA1, AMICA1	p.I84N, p.I50N, p.I94N, p.I55N, p.I94N, p.I55N	60	8	112	17	65.4822	NM_001098526.1:c.281T>A	NM_153206.2:c.251T>A	XM_005271406.1:c.281T>A	XM_005271407.1:c.251T>A	XM_005271408.1:c.164T>A	XM_005271409.1:c.164T>A
BT-20	chr11	118220630	G	T	CD3G, CD3G	p.M24I, p.M84I	277	63	103	0	23.2506	NM_000073.2:c.252G>T	XM_005271723.1:c.258G>T	XM_005271724.1:c.252G>T	XM_005271725.1:c.258G>T	XM_005271726.1:c.258G>T
BT-20	chr11	118529017	T	G	TREH, TREH	p.X547S, p.X455S	22	0	215	193	94.8837	NM_001144758.1:c.*1484T>G	NM_001144758.2:c.*1484T>G	NM_001144759.1:c.*1484T>G	NM_001144759.2:c.*1484T>G	NM_015157.2:c.*1484T>G	NM_015157.3:c.*1484T>G	XM_005271465.1:c.*1484T>G	XM_005271466.1:c.*1484T>G	XM_005271467.1:c.*1484T>G	XM_005271468.1:c.*1484T>G	XM_005271469.1:c.*1484T>G	XM_005271470.1:c.*1484T>G	XM_005271471.1:c.*1484T>G	XM_005271472.1:c.*1484T>G	XM_005271473.1:c.*1484T>G	XM_005271474.1:c.*1484T>G	XM_005271476.1:c.*1484T>G	NM_007180.2:c.1733A>C
BT-20	chr11	118529069	G	C	TREH, TREH, TREH	p.P530A, p.P561A, p.P438A	0	0	64	198	100	NM_001144758.1:c.*1536G>C	NM_001144758.2:c.*1536G>C	NM_001144759.1:c.*1536G>C	NM_001144759.2:c.*1536G>C	NM_015157.2:c.*1536G>C	NM_015157.3:c.*1536G>C	XM_005271465.1:c.*1536G>C	XM_005271466.1:c.*1536G>C	XM_005271467.1:c.*1536G>C	XM_005271468.1:c.*1536G>C	XM_005271469.1:c.*1536G>C	XM_005271470.1:c.*1536G>C	XM_005271471.1:c.*1536G>C	XM_005271472.1:c.*1536G>C	XM_005271473.1:c.*1536G>C	XM_005271474.1:c.*1536G>C	XM_005271476.1:c.*1536G>C	NM_007180.2:c.1681C>G
BT-20	chr11	118529078	G	C	TREH, TREH, TREH	p.P527A, p.P558A, p.P435A	0	0	101	0	100	NM_001144758.1:c.*1545G>C	NM_001144758.2:c.*1545G>C	NM_001144759.1:c.*1545G>C	NM_001144759.2:c.*1545G>C	NM_015157.2:c.*1545G>C	NM_015157.3:c.*1545G>C	XM_005271465.1:c.*1545G>C	XM_005271466.1:c.*1545G>C	XM_005271467.1:c.*1545G>C	XM_005271468.1:c.*1545G>C	XM_005271469.1:c.*1545G>C	XM_005271470.1:c.*1545G>C	XM_005271471.1:c.*1545G>C	XM_005271472.1:c.*1545G>C	XM_005271473.1:c.*1545G>C	XM_005271474.1:c.*1545G>C	XM_005271476.1:c.*1545G>C	NM_007180.2:c.1672C>G
BT-20	chr11	118530611	T	C	TREH, TREH, TREH	p.T358A, p.T389A, p.T266A	18	66	25	136	65.7143	NM_001144758.1:c.*3078T>C	NM_001144758.2:c.*3078T>C	NM_001144759.1:c.*3078T>C	NM_001144759.2:c.*3078T>C	NM_015157.2:c.*3078T>C	NM_015157.3:c.*3078T>C	XM_005271465.1:c.*3078T>C	XM_005271466.1:c.*3078T>C	XM_005271467.1:c.*3078T>C	XM_005271468.1:c.*3078T>C	XM_005271469.1:c.*3078T>C	XM_005271470.1:c.*3078T>C	XM_005271471.1:c.*3078T>C	XM_005271472.1:c.*3078T>C	XM_005271473.1:c.*3078T>C	XM_005271474.1:c.*3078T>C	XM_005271476.1:c.*3078T>C	NM_007180.2:c.1165A>G
BT-20	chr11	118952173	A	G	VPS11, VPS11	p.K887R, p.K735R	1	0	206	65	99.6324	NM_000190.3:c.-3571A>G	NM_001258208.1:c.-3571A>G	NM_001258209.1:c.-3713A>G	XM_005271531.1:c.-3713A>G	XM_005271532.1:c.-3689A>G	XM_005271533.1:c.-3571A>G	NM_021729.4:c.2665A>G
BT-20	chr11	118967758	T	C	DPAGT1, DPAGT1, DPAGT1, DPAGT1	p.I221V, p.I312V, p.I393V, p.I286V	93	112	165	185	63.0631	NM_000190.3:c.*3765T>C	NM_001024382.1:c.*3765T>C	NM_001258208.1:c.*3765T>C	NM_001258209.1:c.*3765T>C	XM_005271531.1:c.*3765T>C	XM_005271532.1:c.*3765T>C	XM_005271533.1:c.*3765T>C	NM_001382.3:c.1177A>G	XM_005271422.1:c.1255A>G	XM_005271423.1:c.934A>G	XM_005271424.1:c.856A>G	NM_002105.2:c.-1654A>G	XR_246424.1:n.-1585A>G
BT-20	chr11	119005132	C	T	HINFP, HINFP, HINFP	p.A246V, p.A493V, p.A493V	79	70	144	149	66.2896	NM_001243259.1:c.*280C>T	NM_015517.3:c.1478C>T	NM_015517.4:c.1478C>T	NM_198971.1:c.1478C>T	NM_198971.2:c.1478C>T	XM_005271499.1:c.1478C>T
BT-20	chr11	119031703	G	T	ABCG4, ABCG4	p.D610Y, p.D610Y	51	53	30	0	22.3881	NM_001142505.1:c.1828G>T	NM_022169.4:c.1828G>T
BT-20	chr11	119043656	C	T	NLRX1, NLRX1, NLRX1, NLRX1	p.P63S, p.P63S, p.P63S, p.P63S	15	7	33	13	67.6471	NM_024618.2:c.187C>T	NM_170722.1:c.187C>T	XM_005271667.1:c.187C>T	XM_005271668.1:c.187C>T	XM_005271669.1:c.187C>T	XM_005271670.1:c.-348C>T	XM_005271671.1:c.-348C>T	XM_005271672.1:c.-348C>T
BT-20	chr11	119052826	C	A	NLRX1, NLRX1, NLRX1, NLRX1	p.A793E, p.A793E, p.A793E, p.A793E	9	63	50	100	67.5676	NM_024618.2:c.2378C>A	NM_170722.1:c.2378C>A	XM_005271667.1:c.2378C>A	XM_005271668.1:c.2378C>A	XM_005271669.1:c.2378C>A	XM_005271670.1:c.1844C>A	XM_005271671.1:c.1844C>A	XM_005271672.1:c.1844C>A	NM_001168468.1:c.-3378C>A	NM_024791.2:c.-3378C>A	NM_024791.3:c.-3378C>A	NR_033122.1:n.-3340C>A	XM_005271677.1:c.-3493C>A	XM_005271678.1:c.-3309C>A
BT-20	chr11	119059404	G	A	PDZD3, PDZD3, PDZD3, PDZD3, PDZD3	p.R359Q, p.R68Q, p.R358Q, p.R372Q, p.R438Q	8	70	34	123	66.8085	NM_001145018.1:c.*1605C>T	XM_005271515.1:c.*1605C>T	XM_005271516.1:c.*1605C>T	XM_005271517.1:c.*1605C>T	NM_001168468.1:c.1115G>A	NM_024791.2:c.1073G>A	NM_024791.3:c.1073G>A	NR_033122.1:n.1229G>A	XM_005271677.1:c.1076G>A	XM_005271678.1:c.*450G>A	NM_024618.2:c.*5256G>A	NM_170722.1:c.*4715G>A	XM_005271667.1:c.*5256G>A	XM_005271668.1:c.*5256G>A	XM_005271669.1:c.*5256G>A	XM_005271670.1:c.*5256G>A	XM_005271671.1:c.*5256G>A	XM_005271672.1:c.*5256G>A
BT-20	chr11	119063908	C	T	CCDC153	p.R101H	117	77	184	143	62.7639	NM_001145018.1:c.302G>A	XM_005271515.1:c.473G>A	XM_005271516.1:c.302G>A	XM_005271517.1:c.182G>A	NM_001168468.1:c.*3707C>T	NM_024791.2:c.*3707C>T	NM_024791.3:c.*3707C>T	NR_033122.1:n.*2976C>T	XM_005271677.1:c.*3707C>T	XM_005271678.1:c.*4954C>T
BT-20	chr11	119216504	C	T	C1QTNF5	p.V136M	0	0	129	166	100	NM_031433.2:c.406G>A	NM_031433.3:c.406G>A	XM_005271689.1:c.406G>A	XM_005271690.1:c.406G>A	XM_002343125.1:c.*4880C>T	NM_001278431.1:c.-5143G>A	NM_015645.3:c.-2231G>A	NM_015645.4:c.-2231G>A
BT-20	chr11	119252199	T	G	USP2	p.Y10S	0	0	355	343	100	NM_001243759.1:c.29A>C	NM_004205.4:c.-58A>C	XM_005271721.1:c.-2524A>C	NR_034160.1:n.-289T>G	XR_246411.1:n.-290T>G	XR_246412.1:n.-290T>G
BT-20	chr11	119510644	A	C	PVRL1	p.V361G	80	174	54	63	31.5364	NM_203285.1:c.1082T>G
BT-20	chr11	120099658	A	G	OAF	p.H210R	0	0	452	113	100	NM_178507.2:c.629A>G
BT-20	chr11	120099679	G	A	OAF	p.R217H	0	0	396	144	100	NM_178507.2:c.650G>A
BT-20	chr11	120175749	A	G	POU2F3, POU2F3, POU2F3, POU2F3	p.H82R, p.H152R, p.H154R, p.H106R	0	0	0	138	100	NM_001244682.1:c.461A>G	NM_014352.2:c.455A>G	NM_014352.3:c.455A>G
BT-20	chr11	120980038	G	T	TECTA	p.G106V	61	25	44	0	33.8462	NM_005422.2:c.317G>T	XM_005271653.1:c.317G>T
BT-20	chr11	120989335	A	G	TECTA	p.R371G	149	58	79	24	33.2258	NM_005422.2:c.1111A>G	XM_005271653.1:c.1111A>G
BT-20	chr11	121000774	T	C	TECTA	p.V932A	259	204	126	91	31.9118	NM_005422.2:c.2795T>C	XM_005271653.1:c.2795T>C
BT-20	chr11	121032978	G	A	TECTA	p.S1724N	0	0	117	178	100	NM_005422.2:c.5171G>A	XM_005271653.1:c.5156G>A
BT-20	chr11	121437819	C	G	SORL1	p.Q1074E	0	0	322	219	100	NM_003105.4:c.3220C>G	NM_003105.5:c.3220C>G
BT-20	chr11	121491782	G	A	SORL1, SORL1, SORL1	p.V813I, p.V582I, p.V1967I	0	0	89	157	100	NM_003105.4:c.5899G>A	NM_003105.5:c.5899G>A	XM_005271652.1:c.2629G>A
BT-20	chr11	122646967	G	A	UBASH3B	p.A68T	102	109	128	135	55.4852	NM_032873.4:c.202G>A	XM_005271712.1:c.286G>A	XM_002343132.1:c.7C>T
BT-20	chr11	122738261	A	G	CRTAM, CRTAM	p.K321R, p.K122R	0	0	100	79	100	NM_019604.2:c.962A>G
BT-20	chr11	123600475	A	G	ZNF202, ZNF202, ZNF202	p.V154A, p.V154A, p.V154A	0	1	374	119	99.7976	NM_003455.2:c.461T>C	XM_005271659.1:c.461T>C	XM_005271660.1:c.461T>C	XM_005271661.1:c.461T>C	XM_005271662.1:c.461T>C	XM_005271663.1:c.461T>C	XM_005271664.1:c.-212T>C
BT-20	chr11	123676388	G	A	OR6M1	p.R224C	181	101	331	206	65.5678	NM_001005325.1:c.670C>T
BT-20	chr11	123753937	A	G	TMEM225	p.C196R	0	0	221	35	100	NM_001013743.1:c.586T>C
BT-20	chr11	123754844	T	C	TMEM225	p.N134S	0	0	20	204	100	NM_001013743.1:c.401A>G
BT-20	chr11	123777497	G	A	OR8D4	p.C120Y	0	0	44	0	100	NM_001005197.1:c.359G>A
BT-20	chr11	123777536	G	A	OR8D4	p.R133K	0	0	145	37	100	NM_001005197.1:c.398G>A
BT-20	chr11	123777986	T	C	OR8D4	p.L283P	0	0	133	111	100	NM_001005197.1:c.848T>C
BT-20	chr11	123778031	G	A	OR8D4	p.R298K	0	0	101	85	100	NM_001005197.1:c.893G>A
BT-20	chr11	123847473	A	G	OR10S1	p.V309A	0	0	253	344	100	NM_001004474.1:c.926T>C
BT-20	chr11	123848121	T	C	OR10S1	p.K93R	0	0	354	379	100	NM_001004474.1:c.278A>G
BT-20	chr11	123848212	C	T	OR10S1	p.G63S	0	0	55	0	100	NM_001004474.1:c.187G>A
BT-20	chr11	123887164	A	C	OR10G4	p.K295Q	0	0	108	3	100	NM_001004462.1:c.883A>C
BT-20	chr11	123894602	A	C	OR10G9	p.K295Q	194	75	144	147	51.9643	NM_001001953.1:c.883A>C
BT-20	chr11	124095414	C	G	OR8G2	p.S6C	125	65	239	126	65.7658	NM_001007249.1:c.17C>G
BT-20	chr11	124180082	A	G	OR8D1	p.L194P	0	0	189	184	100	NM_001002917.1:c.581T>C
BT-20	chr11	124180184	G	T	OR8D1	p.T160K	183	29	57	0	21.1896	NM_001002917.1:c.479C>A
BT-20	chr11	124180282	A	C	OR8D1	p.C127W	1	0	178	217	99.7475	NM_001002917.1:c.381T>G
BT-20	chr11	124440362	C	G	OR8A1	p.T133R	0	0	136	201	100	NM_001005194.1:c.398C>G
BT-20	chr11	124440617	C	T	OR8A1	p.S218L	0	0	161	202	100	NM_001005194.1:c.653C>T
BT-20	chr11	124767067	T	C	ROBO4	p.Q54R	17	34	17	24	44.5652	NM_019055.5:c.161A>G	XM_005271595.1:c.71-501A>G	XM_005271596.1:c.-159-116A>G	XM_005271597.1:c.-358A>G
BT-20	chr11	124789755	T	C	HEPN1	p.W37R	95	84	52	48	35.8423	NM_001037558.2:c.109T>C	NM_152722.4:c.*1279A>G	XM_005271449.1:c.*1279A>G	XM_005271450.1:c.*506A>G
BT-20	chr11	124793682	T	C	HEPACAM, HEPACAM	p.M218V, p.M218V	0	0	156	223	100	NM_001037558.2:c.*3769T>C	NM_152722.4:c.652A>G	XM_005271449.1:c.652A>G	XM_005271450.1:c.652A>G
BT-20	chr11	124947396	A	G	SLC37A2, SLC37A2	p.I96V, p.I96V	56	105	103	192	64.693	NM_001145290.1:c.286A>G	NM_198277.2:c.286A>G	XR_246418.1:n.587A>G
BT-20	chr11	124972208	A	G	TMEM218, TMEM218	p.L12S, p.L12S	0	0	267	212	100	NM_001080546.1:c.-71T>C	NM_001080546.2:c.-71T>C	NM_001258238.1:c.-71T>C	NM_001258239.1:c.35T>C	NM_001258240.1:c.-71T>C	NM_001258241.1:c.-71T>C	NM_001258242.1:c.35T>C	NM_001258243.1:c.35T>C	NM_001258244.1:c.-71T>C	NM_001258245.1:c.-71T>C	NM_001258246.1:c.35T>C	NM_001258247.1:c.-61-10T>C	NR_047586.1:n.261T>C	NR_047587.1:n.178-1009T>C	NR_047588.1:n.349T>C	NR_047589.1:n.246+422T>C	NR_047590.1:n.286T>C	NR_047591.1:n.305+422T>C	NR_047592.1:n.252T>C	XM_005271431.1:c.50T>C	XM_005271432.1:c.35T>C	XM_005271433.1:c.35T>C	XM_005271434.1:c.50T>C	XM_005271435.1:c.-71T>C	XM_005271436.1:c.-71T>C	XM_005271437.1:c.-71T>C	XM_005271438.1:c.-71T>C
BT-20	chr11	125351472	A	T	FEZ1, FEZ1	p.D123E, p.D123E	202	218	68	86	26.8293	NM_005103.3:c.369T>A	NM_005103.4:c.369T>A	XM_005271734.1:c.369T>A	XM_005271735.1:c.369T>A
BT-20	chr11	125452313	A	G	EI24, EI24, EI24	p.H248R, p.H272R, p.H286R	63	67	102	117	62.7507	NM_001007277.1:c.745A>G	NM_004879.3:c.857A>G
BT-20	chr11	125479496	C	T	STT3A	p.R377C	92	59	188	135	68.1435	NM_001278503.1:c.1117+12C>T	NM_001278504.1:c.841+12C>T	NM_152713.3:c.1117+12C>T	NM_152713.4:c.1117+12C>T
BT-20	chr11	125525195	A	G	CHEK1, CHEK1, CHEK1, CHEK1, CHEK1, CHEK1	p.I487V, p.I471V, p.I437V, p.I471V, p.I471V, p.I471V	0	0	62	16	100	NM_001114121.1:c.1411A>G	NM_001114121.2:c.1411A>G	NM_001114122.1:c.1411A>G	NM_001114122.2:c.1411A>G	NM_001244846.1:c.1309A>G	NM_001274.4:c.1411A>G	NM_001274.5:c.1411A>G	NR_045204.1:n.2084A>G	NR_045205.1:n.1845A>G
BT-20	chr11	125617610	A	G	PATE1, PATE1	p.Q35R, p.Q47R	22	23	71	82	77.2727	NM_138294.2:c.140A>G	XM_005271411.1:c.104A>G
BT-20	chr11	125763746	C	G	PUS3	p.E460D	64	47	126	80	64.9842	NM_001271985.1:c.756G>C	NM_031307.3:c.1380G>C	XM_005271687.1:c.1083G>C	XM_005271688.1:c.*403G>C	NM_001134793.1:c.-26+2379C>G	NM_145014.2:c.-81+2379C>G	XM_005271429.1:c.-81+2379C>G	XM_005271430.1:c.-25-5493C>G
BT-20	chr11	125766044	C	A	PUS3	p.A46S	162	144	347	322	68.6154	NM_001271985.1:c.-246-360G>T	NM_031307.3:c.136G>T	XM_005271687.1:c.82-360G>T	XM_005271688.1:c.136G>T	NM_001134793.1:c.-25-3195C>A	NM_145014.2:c.-80-2955C>A	XM_005271429.1:c.-80-2955C>A	XM_005271430.1:c.-25-3195C>A
BT-20	chr11	125766173	A	C	PUS3	p.Y3D	63	11	129	8	64.9289	NM_001271985.1:c.-246-489T>G	NM_031307.3:c.7T>G	XM_005271687.1:c.82-489T>G	XM_005271688.1:c.7T>G	NM_001134793.1:c.-25-3066A>C	NM_145014.2:c.-80-2826A>C	XM_005271429.1:c.-80-2826A>C	XM_005271430.1:c.-25-3066A>C
BT-20	chr11	125769354	T	C	HYLS1, HYLS1, HYLS1	p.C31R, p.C31R, p.C31R	61	66	127	136	67.4359	NM_001271985.1:c.-246-3670A>G	NM_031307.3:c.-46-3129A>G	XM_005271687.1:c.82-3670A>G	XM_005271688.1:c.-46-3129A>G	NM_013264.3:c.-5059T>C	NM_013264.4:c.-5059T>C	NM_001134793.1:c.91T>C	NM_145014.2:c.91T>C	XM_005271429.1:c.91T>C	XM_005271430.1:c.91T>C
BT-20	chr11	125769507	G	T	HYLS1, HYLS1, HYLS1	p.V82F, p.V82F, p.V82F	255	67	84	0	20.6897	NM_001271985.1:c.-247+3558C>A	NM_031307.3:c.-46-3282C>A	XM_005271687.1:c.81+3558C>A	XM_005271688.1:c.-46-3282C>A	NM_013264.3:c.-4906G>T	NM_013264.4:c.-4906G>T	XM_005271529.1:c.-4906G>T	NM_001134793.1:c.244G>T	NM_145014.2:c.244G>T	XM_005271429.1:c.244G>T	XM_005271430.1:c.244G>T
BT-20	chr11	125830970	A	T	CDON, CDON, CDON	p.I1221N, p.I1244N, p.I598N	36	32	87	50	66.8293	NM_001243597.1:c.3731T>A	NM_016952.4:c.3662T>A	XM_005271584.1:c.3731T>A	XM_005271585.1:c.3731T>A	XM_005271586.1:c.3731T>A	XM_294675.7:c.*4235A>T	XM_294675.8:c.*4235A>T	XM_294675.9:c.*4235A>T
BT-20	chr11	125875719	G	T	CDON, CDON	p.L596M, p.L596M	85	9	39	0	29.3233	NM_001243597.1:c.1786C>A	NM_016952.4:c.1786C>A	XM_005271584.1:c.1786C>A	XM_005271585.1:c.1786C>A	XM_005271586.1:c.1786C>A
BT-20	chr11	125891269	C	T	CDON, CDON, CDON	p.V75I, p.V75I, p.V75I	51	28	74	59	62.7358	NM_001243597.1:c.223G>A	NM_016952.4:c.223G>A	XM_005271584.1:c.223G>A	XM_005271585.1:c.223G>A	XM_005271586.1:c.223G>A
BT-20	chr11	126081403	T	C	RPUSD4, RPUSD4	p.Q44R, p.Q44R	0	0	197	188	100	NM_001144827.1:c.131A>G	NM_032795.2:c.131A>G	XM_005271708.1:c.-3998A>G	NM_024556.2:c.-399T>C	NM_024556.3:c.-399T>C	XM_005271665.1:c.-399T>C	XM_005271666.1:c.-399T>C
BT-20	chr11	126162843	C	T	TIRAP, TIRAP, TIRAP, TIRAP, TIRAP	p.S180L, p.S180L, p.S180L, p.S180L, p.S180L	0	0	109	138	100	XM_002343135.1:c.-3391G>A	NM_001039661.1:c.539C>T	NM_148910.2:c.539C>T	XM_005271399.1:c.866C>T
BT-20	chr11	126343227	T	C	KIRREL3, KIRREL3, KIRREL3	p.I190V, p.I190V, p.I190V	72	20	146	44	67.3759	NM_001161707.1:c.568A>G	NM_032531.2:c.568A>G	NM_032531.3:c.568A>G	XM_005271702.1:c.568A>G
BT-20	chr11	128782012	C	G	KCNJ5, KCNJ5, KCNJ5	p.Q282E, p.Q282E, p.Q282E	0	0	3	159	100	NM_000890.3:c.844C>G	XM_005271543.1:c.844C>G
BT-20	chr11	128805548	G	A	TP53AIP1, TP53AIP1	p.P101S, p.P105S	302	281	148	125	31.8925	NM_001195194.1:c.301C>T	NM_001195195.1:c.254-609C>T	NM_001251964.1:c.*1839C>T	NM_022112.1:c.*1839C>T	NM_022112.2:c.313C>T
BT-20	chr11	128805557	T	C	TP53AIP1, TP53AIP1	p.R98G, p.R102G	295	291	153	143	33.5601	NM_001195194.1:c.292A>G	NM_001195195.1:c.254-618A>G	NM_001251964.1:c.*1830A>G	NM_022112.1:c.*1830A>G	NM_022112.2:c.304A>G
BT-20	chr11	129794950	T	C	PRDM10, PRDM10, PRDM10, PRDM10, PRDM10, PRDM10	p.T573A, p.T483A, p.T487A, p.T487A, p.T569A, p.T483A	114	44	66	25	36.5462	NM_020228.2:c.1717A>G	NM_199437.1:c.1705A>G	NM_199438.1:c.1459A>G	NM_199439.1:c.1447A>G
BT-20	chr11	130068430	C	T	ST14	p.S533F	181	142	92	71	33.5391	NM_021978.3:c.1598C>T
BT-20	chr11	130780225	C	A	SNX19, SNX19, SNX19	p.L61F, p.L618F, p.L618F	0	0	129	20	100	NM_014758.2:c.1854G>T	XM_005271545.1:c.1854G>T	XM_005271546.1:c.1854G>T	XM_005271547.1:c.1854G>T	XM_005271548.1:c.129G>T	XM_005271549.1:c.-7G>T	XR_246449.1:n.2188G>T
BT-20	chr11	134151975	G	C	GLB1L3, GLB1L3, GLB1L3	p.R163P, p.R163P, p.R15P	0	0	113	113	100	NM_001080407.2:c.488G>C	XM_005271398.1:c.488G>C
BT-20	chr12	235022	C	T	IQSEC3	p.P283S	0	0	85	53	100	NM_001170738.1:c.847C>T	NM_015232.1:c.-6-12411C>T
BT-20	chr12	248202	C	G	IQSEC3, IQSEC3	p.A255G, p.A558G	64	54	34	30	35.1648	NM_001170738.1:c.1673C>G	NM_015232.1:c.764C>G	NR_033859.1:n.2444-392G>C	XR_242985.1:n.*498G>C
BT-20	chr12	319125	A	G	SLC6A12, SLC6A12, SLC6A12, SLC6A12	p.C10R, p.C10R, p.C10R, p.C10R	115	57	57	81	44.5161	NM_001122847.1:c.28T>C	NM_001122847.2:c.28T>C	NM_001122848.1:c.28T>C	NM_001122848.2:c.28T>C	NM_001206931.1:c.28T>C	NM_003044.3:c.28T>C	NM_003044.4:c.28T>C	XM_005253744.1:c.28T>C	XM_005253745.1:c.28T>C	XM_005253746.1:c.28T>C	XM_005253747.1:c.28T>C	XM_005253748.1:c.28T>C	XR_242993.1:n.*4866A>G
BT-20	chr12	427575	A	G	KDM5A, KDM5A	p.M824T, p.M865T	104	185	184	347	64.7561	NM_001042603.1:c.2594T>C	NM_005056.2:c.2594T>C
BT-20	chr12	547683	T	C	CCDC77, CCDC77, CCDC77, CCDC77	p.M303T, p.M303T, p.M335T, p.M303T	153	150	87	85	36.2105	NM_001130146.1:c.908T>C	NM_001130147.1:c.908T>C	NM_001130148.1:c.908T>C	NM_032358.3:c.1004T>C	XM_005253799.1:c.908T>C	XM_005253800.1:c.1004T>C	XR_242989.1:n.*87T>C	XR_242990.1:n.*1697T>C
BT-20	chr12	657398	G	T	B4GALNT3, B4GALNT3	p.W263L, p.W165L	36	38	19	0	20.4301	NM_173593.3:c.788G>T	XM_005253682.1:c.788G>T	XM_005253683.1:c.530G>T	XM_005253684.1:c.299G>T	XM_005253685.1:c.530G>T
BT-20	chr12	863152	G	A	WNK1, WNK1, WNK1, WNK1, WNK1	p.A141T, p.A141T, p.A141T, p.A141T, p.A141T	96	124	71	39	33.3333	XM_001714404.1:c.254C>T	NM_001184985.1:c.421G>A	NM_014823.2:c.421G>A	NM_018979.2:c.421G>A	NM_018979.3:c.421G>A	NM_213655.4:c.421G>A	XM_005253733.1:c.421G>A	XM_005253734.1:c.421G>A	XM_005253735.1:c.421G>A	XM_005253736.1:c.421G>A	XM_005253737.1:c.421G>A	XM_005253738.1:c.421G>A	XM_005253739.1:c.421G>A	XM_005253740.1:c.421G>A	XM_005253741.1:c.421G>A	XM_005253742.1:c.421G>A
BT-20	chr12	990912	A	C	WNK1, WNK1, WNK1, WNK1, WNK1	p.T1056P, p.T809P, p.T1308P, p.T229P, p.T1316P	16	44	30	125	72.093	NM_001184985.1:c.3946A>C	NM_014823.2:c.2425A>C	NM_018979.2:c.3166A>C	NM_018979.3:c.3166A>C	NM_213655.4:c.3922A>C	XM_005253733.1:c.4405A>C	XM_005253734.1:c.3166A>C	XM_005253735.1:c.3166A>C	XM_005253736.1:c.3082A>C	XM_005253737.1:c.3079A>C	XM_005253738.1:c.3166A>C	XM_005253739.1:c.2425A>C	XM_005253740.1:c.2344A>C	XM_005253741.1:c.2341A>C	XM_005253742.1:c.2344A>C	XM_005253743.1:c.1945A>C
BT-20	chr12	994487	G	C	WNK1, WNK1, WNK1, WNK1, WNK1	p.C1506S, p.C1259S, p.C1758S, p.C679S, p.C1766S	0	0	205	141	100	NM_001184985.1:c.5297G>C	NM_014823.2:c.3776G>C	NM_018979.2:c.4517G>C	NM_018979.3:c.4517G>C	NM_213655.4:c.5273G>C	XM_005253733.1:c.5756G>C	XM_005253734.1:c.4517G>C	XM_005253735.1:c.4517G>C	XM_005253736.1:c.4433G>C	XM_005253737.1:c.4430G>C	XM_005253738.1:c.4517G>C	XM_005253739.1:c.3776G>C	XM_005253740.1:c.3695G>C	XM_005253741.1:c.3692G>C	XM_005253742.1:c.3695G>C	XM_005253743.1:c.3296G>C
BT-20	chr12	999638	C	T	WNK1, WNK1, WNK1, WNK1, WNK1	p.P1823L, p.P1576L, p.P2075L, p.P996L, p.P2083L	62	62	107	112	63.8484	NM_001184985.1:c.6248C>T	NM_014823.2:c.4727C>T	NM_018979.2:c.5468C>T	NM_018979.3:c.5468C>T	NM_213655.4:c.6224C>T	XM_005253733.1:c.6707C>T	XM_005253734.1:c.5468C>T	XM_005253735.1:c.5468C>T	XM_005253736.1:c.5384C>T	XM_005253737.1:c.5381C>T	XM_005253738.1:c.5468C>T	XM_005253739.1:c.4727C>T	XM_005253740.1:c.4646C>T	XM_005253741.1:c.4643C>T	XM_005253742.1:c.4646C>T	XM_005253743.1:c.4247C>T
BT-20	chr12	1023218	G	T	RAD52, RAD52, RAD52	p.S346X, p.S269X, p.S346X	0	14	0	29	67.4419	NM_001184985.1:c.*5260G>T	NM_014823.2:c.*5260G>T	NM_018979.2:c.*5260G>T	NM_018979.3:c.*5260G>T	NM_213655.4:c.*5260G>T	XM_005253733.1:c.*5260G>T	XM_005253734.1:c.*5260G>T	XM_005253735.1:c.*5260G>T	XM_005253736.1:c.*5260G>T	XM_005253737.1:c.*5260G>T	XM_005253739.1:c.*5260G>T	XM_005253740.1:c.*5260G>T	XM_005253741.1:c.*5260G>T	XM_005253742.1:c.*5260G>T	XM_005253743.1:c.*5260G>T	NM_134424.2:c.1037C>A	XM_005253720.1:c.1037C>A	XM_005253721.1:c.1037C>A	XM_005253722.1:c.1037C>A	XM_005253723.1:c.935C>A	XM_005253724.1:c.*34C>A	XM_005253725.1:c.*492C>A	XM_005253726.1:c.*2303C>A	XR_242986.1:n.1302C>A
BT-20	chr12	1995403	T	C	CACNA2D4	p.I327V	0	0	242	6	100	NM_172364.4:c.979A>G	XR_242992.1:n.1158A>G
BT-20	chr12	2791130	C	T	CACNA1C, CACNA1C, CACNA1C	p.P1820L, p.P1820L, p.P1868L	0	0	780	681	100	NM_000719.6:c.5445-586C>T	NM_001129827.1:c.5589-586C>T	NM_001129829.1:c.5568-586C>T	NM_001129830.1:c.5459C>T	NM_001129831.1:c.5529-586C>T	NM_001129832.1:c.5505-586C>T	NM_001129833.1:c.5502-586C>T	NM_001129834.1:c.5502-586C>T	NM_001129835.1:c.5502-586C>T	NM_001129836.1:c.5496-586C>T	NM_001129837.1:c.5469-586C>T	NM_001129838.1:c.5469-586C>T	NM_001129839.1:c.5463-586C>T	NM_001129840.1:c.5445-586C>T	NM_001129841.1:c.5445-586C>T	NM_001129842.1:c.5445-586C>T	NM_001129843.1:c.5445-586C>T	NM_001129844.1:c.5436-586C>T	NM_001129846.1:c.5412-586C>T	NM_001167623.1:c.5445-586C>T	NM_001167624.1:c.5459C>T	NM_001167625.1:c.5625-586C>T	NM_199460.2:c.5603C>T	XM_005253765.1:c.5739-586C>T	XM_005253766.1:c.5612C>T	XM_005253767.1:c.5634-586C>T	XM_005253768.1:c.5598-586C>T	XM_005253769.1:c.5577-586C>T	XM_005253770.1:c.5468C>T	XM_005253771.1:c.5468C>T	XM_005253772.1:c.5538-586C>T	XM_005253773.1:c.5514-586C>T	XM_005253774.1:c.5511-586C>T	XM_005253775.1:c.5511-586C>T	XM_005253776.1:c.5511-586C>T	XM_005253777.1:c.5505-586C>T	XM_005253778.1:c.5478-586C>T	XM_005253779.1:c.5478-586C>T
BT-20	chr12	2791132	A	G	CACNA1C, CACNA1C, CACNA1C	p.M1821V, p.M1821V, p.M1869V	0	0	689	606	100	NM_000719.6:c.5445-584A>G	NM_001129827.1:c.5589-584A>G	NM_001129829.1:c.5568-584A>G	NM_001129830.1:c.5461A>G	NM_001129831.1:c.5529-584A>G	NM_001129832.1:c.5505-584A>G	NM_001129833.1:c.5502-584A>G	NM_001129834.1:c.5502-584A>G	NM_001129835.1:c.5502-584A>G	NM_001129836.1:c.5496-584A>G	NM_001129837.1:c.5469-584A>G	NM_001129838.1:c.5469-584A>G	NM_001129839.1:c.5463-584A>G	NM_001129840.1:c.5445-584A>G	NM_001129841.1:c.5445-584A>G	NM_001129842.1:c.5445-584A>G	NM_001129843.1:c.5445-584A>G	NM_001129844.1:c.5436-584A>G	NM_001129846.1:c.5412-584A>G	NM_001167623.1:c.5445-584A>G	NM_001167624.1:c.5461A>G	NM_001167625.1:c.5625-584A>G	NM_199460.2:c.5605A>G	XM_005253765.1:c.5739-584A>G	XM_005253766.1:c.5614A>G	XM_005253767.1:c.5634-584A>G	XM_005253768.1:c.5598-584A>G	XM_005253769.1:c.5577-584A>G	XM_005253770.1:c.5470A>G	XM_005253771.1:c.5470A>G	XM_005253772.1:c.5538-584A>G	XM_005253773.1:c.5514-584A>G	XM_005253774.1:c.5511-584A>G	XM_005253775.1:c.5511-584A>G	XM_005253776.1:c.5511-584A>G	XM_005253777.1:c.5505-584A>G	XM_005253778.1:c.5478-584A>G	XM_005253779.1:c.5478-584A>G
BT-20	chr12	2930951	A	G	ITFG2, ITFG2	p.D137G, p.D314G	74	29	33	10	29.4521	NM_018463.2:c.941A>G	NM_018463.3:c.941A>G	XM_005253707.1:c.941A>G	XM_005253708.1:c.605A>G	XM_005253709.1:c.410A>G	NM_031474.2:c.*5422T>C	XM_005253796.1:c.*5956T>C	XM_005253797.1:c.*5283T>C	XM_005253798.1:c.*5185T>C
BT-20	chr12	3129932	C	T	TEAD4, TEAD4, TEAD4	p.P239L, p.P196L, p.P110L	29	50	58	81	63.7615	NM_003213.2:c.716C>T	NM_003213.3:c.716C>T	NM_201441.1:c.587C>T	NM_201441.2:c.587C>T	NM_201443.1:c.329C>T	NM_201443.2:c.329C>T	XM_005253755.1:c.797C>T	XM_005253756.1:c.668C>T	XM_005253757.1:c.497C>T
BT-20	chr12	3724583	T	C	EFCAB4B	p.T712A	59	70	127	146	67.9104	NM_001144958.1:c.2134A>G	XM_005253804.1:c.2137A>G	XM_005253805.1:c.1420A>G	XM_001719755.1:c.-3427A>G	XR_109120.1:n.-3414A>G
BT-20	chr12	3788145	C	T	EFCAB4B, EFCAB4B	p.E154K, p.E154K	131	171	64	104	35.7447	NM_001144958.1:c.460G>A	NM_001144959.1:c.460G>A	NM_032680.3:c.460G>A	XM_005253804.1:c.460G>A	XM_005253806.1:c.460G>A
BT-20	chr12	4736495	C	T	AKAP3	p.E525K	0	0	63	63	100	NM_001278309.1:c.1573G>A	NM_006422.2:c.1573G>A	NM_006422.3:c.1573G>A	XM_005253664.1:c.1573G>A	XM_005253665.1:c.1573G>A
BT-20	chr12	4736677	G	C	AKAP3	p.T464S	0	0	130	155	100	NM_001278309.1:c.1391C>G	NM_006422.2:c.1391C>G	NM_006422.3:c.1391C>G	XM_005253664.1:c.1391C>G	XM_005253665.1:c.1391C>G
BT-20	chr12	4737715	C	T	AKAP3	p.G118E	0	0	391	314	100	NM_001278309.1:c.353G>A	NM_006422.2:c.353G>A	NM_006422.3:c.353G>A	XM_005253664.1:c.353G>A	XM_005253665.1:c.353G>A
BT-20	chr12	4830000	T	G	GALNT8	p.Y53D	100	136	36	75	31.9885	XR_242996.1:n.-732A>C	NM_017417.1:c.157T>G
BT-20	chr12	4873163	G	T	GALNT8	p.V515F	15	21	13	11	40	NM_017417.1:c.1543G>T
BT-20	chr12	6078424	A	T	VWF	p.F2561Y	76	0	28	0	26.9231	NM_000552.3:c.7682T>A
BT-20	chr12	6143984	T	C	VWF	p.Q852R	0	0	470	494	100	NM_000552.3:c.2555A>G
BT-20	chr12	6166069	G	T	VWF, VWF	p.C633X, p.C633X	42	3	14	0	23.7288	NM_000552.3:c.1899C>A
BT-20	chr12	6172202	T	C	VWF, VWF	p.H484R, p.H484R	0	0	185	37	100	NM_000552.3:c.1451A>G
BT-20	chr12	6421495	G	A	PLEKHG6, PLEKHG6, PLEKHG6	p.A35T, p.A35T, p.A35T	0	0	158	116	100	NM_001144856.1:c.103G>A	NM_001144857.1:c.-816G>A	NM_018173.3:c.103G>A	XM_005253704.1:c.103G>A	XM_005253705.1:c.103G>A	XM_005253706.1:c.103G>A
BT-20	chr12	6428116	T	G	PLEKHG6	p.I494S	0	0	154	242	100	NM_001144856.1:c.1409-43T>G	NM_001144857.1:c.1313-43T>G	NM_018173.3:c.1409-43T>G	XM_005253704.1:c.1409-43T>G	XM_005253705.1:c.1409-43T>G	XM_005253706.1:c.1409-43T>G
BT-20	chr12	6436514	G	T	PLEKHG6, PLEKHG6, PLEKHG6	p.G589C, p.G557C, p.G589C	24	47	26	0	26.8041	NM_001144856.1:c.1765G>T	NM_001144857.1:c.1669G>T	NM_018173.3:c.1765G>T	XM_005253704.1:c.1765G>T	XM_005253706.1:c.*86G>T	XM_002343138.1:c.-1824G>T	NM_001065.2:c.*1964C>A	NM_001065.3:c.*1964C>A	XM_005253758.1:c.*1964C>A	XM_005253759.1:c.*2926C>A
BT-20	chr12	6554628	G	A	CD27	p.A59T	185	231	385	389	65.042	NR_015382.1:n.1516+1499C>T	XR_242987.1:n.1992+1499C>T	NM_001242.4:c.175G>A
BT-20	chr12	6560473	A	G	CD27	p.H233R	0	0	211	212	100	NR_015382.1:n.211T>C	XR_242987.1:n.44+162T>C	XM_002343139.1:c.*2222T>C	NM_001242.4:c.698A>G	NM_018009.4:c.-942A>G	XM_005253699.1:c.-942A>G	XM_005253700.1:c.-942A>G	XM_005253701.1:c.-942A>G	XM_005253702.1:c.-942A>G	XM_005253703.1:c.-1639A>G
BT-20	chr12	6562753	A	G	TAPBPL	p.M146V	0	0	316	47	100	NR_015382.1:n.-2070T>C	XR_242987.1:n.-2075T>C	XM_002343139.1:c.233T>C	NM_001242.4:c.*2195A>G	NM_018009.4:c.436A>G	XM_005253699.1:c.436A>G	XM_005253700.1:c.436A>G	XM_005253701.1:c.436A>G	XM_005253702.1:c.436A>G	XM_005253703.1:c.46A>G
BT-20	chr12	6562810	A	G	TAPBPL	p.T165A	0	0	356	98	100	NR_015382.1:n.-2127T>C	XR_242987.1:n.-2132T>C	XM_002343139.1:c.176T>C	NM_001242.4:c.*2252A>G	NM_018009.4:c.493A>G	XM_005253699.1:c.493A>G	XM_005253700.1:c.493A>G	XM_005253701.1:c.493A>G	XM_005253702.1:c.493A>G	XM_005253703.1:c.103A>G
BT-20	chr12	6567907	C	T	TAPBPL	p.T334M	0	0	194	202	100	NM_014231.3:c.*5729G>A	NM_016830.2:c.*4091G>A	NM_199245.1:c.*6135G>A	XM_002343139.1:c.-1233G>A	NM_018009.4:c.1001C>T	XM_005253699.1:c.1001C>T	XM_005253700.1:c.1001C>T	XM_005253701.1:c.1001C>T	XM_005253702.1:c.1001C>T	XM_005253703.1:c.611C>T
BT-20	chr12	6604331	G	T	NCAPD2, NCAPD2	p.V23L, p.V23L	68	119	15	58	28.0769	NM_016497.3:c.-2029C>A	NM_014865.3:c.67G>T	XM_005253815.1:c.-10G>T	XM_005253816.1:c.67G>T
BT-20	chr12	6619284	C	G	NCAPD2	p.Q83E	0	0	229	0	100	NR_004387.1:n.-104C>G	NM_014865.3:c.247C>G	XM_005253815.1:c.127+326C>G	XM_005253816.1:c.203+326C>G
BT-20	chr12	6635274	G	A	NCAPD2, NCAPD2, NCAPD2	p.V797M, p.V669M, p.V752M	0	0	147	6	100	NM_014865.3:c.2389G>A	XM_005253815.1:c.2254G>A	XM_005253816.1:c.2005G>A
BT-20	chr12	6690320	G	T	CHD4, CHD4, CHD4	p.P1600H, p.P1625H, p.P1593H	101	0	30	0	22.9008	NR_003012.1:n.*319C>A	NM_001273.2:c.4799C>A	XM_005253668.1:c.4778C>A	XR_109126.1:n.101-1490G>T
BT-20	chr12	6708966	G	T	CHD4, CHD4, CHD4	p.N485K, p.N482K, p.N478K	51	0	17	0	25	NM_001273.2:c.1455C>A	XM_005253668.1:c.1434C>A
BT-20	chr12	6711147	C	A	CHD4, CHD4, CHD4	p.E139D, p.E136D, p.E132D	0	0	125	38	100	NM_001273.2:c.417G>T	XM_005253668.1:c.396G>T
BT-20	chr12	6754491	A	G	ACRBP, ACRBP	p.S124P, p.S124P	1	133	52	1	28.3422	NM_032489.2:c.370T>C	XM_005253801.1:c.370T>C	XM_005253802.1:c.370T>C	XR_242991.1:n.432T>C
BT-20	chr12	6887020	T	C	LAG3, LAG3	p.I285T, p.I455T	49	0	184	0	78.97	NM_002286.5:c.1364T>C
BT-20	chr12	6935977	A	G	GPR162, GPR162, GPR162	p.R175G, p.R459G, p.R155G	15	0	34	0	69.3878	NM_014449.1:c.523A>G	NM_019858.1:c.1375A>G	NM_014262.3:c.-1629A>G
BT-20	chr12	6939850	A	G	LEPREL2, LEPREL2	p.T300A, p.T108A	0	0	441	530	100	NM_014449.1:c.*3481A>G	NM_019858.1:c.*3481A>G	NM_014262.3:c.900A>G
BT-20	chr12	6948468	T	C	LEPREL2, LEPREL2	p.I684T, p.I492T	0	0	371	415	100	NM_014262.3:c.2053T>C	NM_002075.2:c.-1312T>C	XM_005253679.1:c.-1760T>C	XM_005253680.1:c.-1760T>C	XM_005253681.1:c.-1760T>C
BT-20	chr12	7022085	T	A	LRRC23, LRRC23	p.V317E, p.V317E	78	24	269	66	76.659	NM_001975.2:c.-1751T>A	XM_005253673.1:c.-1754T>A	XM_005253674.1:c.-2136T>A	NM_001135217.1:c.950T>A	NM_006992.3:c.759-970T>A	NM_201650.2:c.950T>A	XM_005253661.1:c.622-970T>A	XM_005253662.1:c.622-970T>A	XM_005253657.1:c.797T>A	XM_005253658.1:c.797T>A	XM_005253659.1:c.797T>A	XM_005253660.1:c.606-970T>A	XM_005253656.1:c.950T>A	XM_005253663.1:c.491-970T>A
BT-20	chr12	7023123	A	G	LRRC23, LRRC23, LRRC23	p.E225G, p.E276G, p.N187D	37	43	132	157	78.3198	NM_001975.2:c.-713A>G	XM_005253673.1:c.-716A>G	XM_005253674.1:c.-1098A>G	NM_001135217.1:c.*93A>G	NM_006992.3:c.827A>G	NM_201650.2:c.*93A>G	XM_005253661.1:c.*39A>G	XM_005253662.1:c.*39A>G	XM_005253657.1:c.*93A>G	XM_005253658.1:c.*93A>G	XM_005253659.1:c.*93A>G	XM_005253660.1:c.674A>G	XM_005253656.1:c.*93A>G	XM_005253663.1:c.559A>G
BT-20	chr12	7092639	G	T	LPCAT3	p.H71Q	99	0	36	0	26.6667	XM_002343140.1:c.-74G>T	NM_005768.5:c.213C>A
BT-20	chr12	7249598	T	C	C1RL	p.I285V	73	111	135	255	67.9443	NM_001733.4:c.-4614A>G	NM_016546.1:c.853A>G	NM_016546.2:c.853A>G	XM_005253385.1:c.900A>G	XM_005253386.1:c.691+2684A>G	XM_005253387.1:c.*2445A>G
BT-20	chr12	7252506	C	T	C1RL, C1RL	p.A203T, p.A203T	205	313	58	137	27.3492	NM_016546.1:c.607G>A	NM_016546.2:c.607G>A	XM_005253385.1:c.607G>A	XM_005253386.1:c.607G>A	XM_005253387.1:c.607G>A
BT-20	chr12	7289697	G	T	CLSTN3, CLSTN3	p.V401F, p.V413F	80	5	36	0	29.7521	NM_014718.3:c.1201G>T	XM_005253531.1:c.1444G>T
BT-20	chr12	7551022	A	T	CD163L1, CD163L1	p.L523M, p.L533M	0	0	76	475	100	NM_174941.4:c.1567T>A	XM_005253348.1:c.1597T>A
BT-20	chr12	7640336	G	A	CD163	p.H590Y	156	123	75	70	34.1981	NM_004244.4:c.1735+33C>T	NM_004244.5:c.1735+33C>T	NM_203416.2:c.1735+33C>T	NM_203416.3:c.1735+33C>T	XM_005253527.1:c.1735+33C>T	XM_005253528.1:c.1768C>T	XM_005253529.1:c.1735+33C>T
BT-20	chr12	7649484	T	C	CD163, CD163, CD163	p.I342V, p.I342V, p.I342V	0	0	182	89	100	NM_004244.4:c.1024A>G	NM_004244.5:c.1024A>G	NM_203416.2:c.1024A>G	NM_203416.3:c.1024A>G	XM_005253527.1:c.1024A>G	XM_005253528.1:c.1024A>G	XM_005253529.1:c.1024A>G
BT-20	chr12	7805236	C	G	APOBEC1, APOBEC1	p.M35I, p.M80I	0	0	249	289	100	NM_001644.3:c.240G>C	XM_005253355.1:c.240G>C	XM_005253356.1:c.105G>C
BT-20	chr12	7894056	G	A	CLEC4C, CLEC4C, CLEC4C	p.P35S, p.P66S, p.P66S	33	57	45	105	62.5	NM_130441.2:c.196C>T	NM_203503.1:c.103C>T	XR_242887.1:n.370C>T
BT-20	chr12	8278181	A	T	CLEC4A, CLEC4A, CLEC4A	p.H36L, p.H36L, p.H36L	94	85	34	34	27.5304	NM_016184.3:c.107A>T	NM_194447.2:c.82+1625A>T	NM_194448.2:c.82+1625A>T	NM_194450.2:c.107A>T
BT-20	chr12	8374770	G	A	FAM90A1, FAM90A1	p.T348I, p.T348I	0	0	120	370	100	NM_018088.3:c.1043C>T	XM_005253403.1:c.1043C>T	XM_005253404.1:c.1043C>T	XM_002343153.1:c.-2839C>T	XM_002343152.1:c.*2153G>A
BT-20	chr12	9004892	C	A	A2ML1, A2ML1, A2ML1	p.D430E, p.D850E, p.D350E	0	0	247	199	100	NM_144670.3:c.2550C>A	NM_144670.4:c.2550C>A	NR_046256.1:n.1245C>A	XM_005253321.1:c.1077C>A
BT-20	chr12	9013755	C	T	A2ML1, A2ML1, A2ML1	p.R702W, p.R1122W, p.R622W	0	0	224	305	100	NM_144670.3:c.3364C>T	NM_144670.4:c.3364C>T	NR_046256.1:n.2059C>T	XM_005253321.1:c.1891C>T
BT-20	chr12	9020489	A	G	A2ML1, A2ML1, A2ML1	p.M837V, p.M1257V, p.M757V	0	0	274	182	100	NM_144670.3:c.3769A>G	NM_144670.4:c.3769A>G	NR_046256.1:n.2464A>G	XM_005253321.1:c.2296A>G
BT-20	chr12	9221407	G	T	A2M, A2M	p.T1282K, p.T1432K	108	0	33	0	23.4043	NR_034140.1:n.-3741C>A	NR_026971.1:n.*756G>T	NM_000014.4:c.4295C>A	XR_041988.2:n.-3747C>A
BT-20	chr12	9248233	T	C	A2M, A2M	p.N489D, p.N639D	0	0	262	209	100	NM_000014.4:c.1915A>G
BT-20	chr12	9303296	A	T	PZP, PZP	p.I1229N, p.I1443N	29	40	34	85	63.2979	NM_002864.2:c.4328T>A	XM_005253459.1:c.3686T>A
BT-20	chr12	9307373	T	G	PZP, PZP	p.T991P, p.T1205P	0	0	291	283	100	NM_002864.2:c.3613A>C	XM_005253459.1:c.2971A>C
BT-20	chr12	9316773	T	C	PZP	p.N857S	140	28	92	14	38.6861	NM_002864.2:c.2570A>G	XM_005253459.1:c.2094+962A>G
BT-20	chr12	9750669	A	G	KLRB1	p.I168T	20	10	26	14	57.1429	NM_002258.2:c.503T>C
BT-20	chr12	9833524	C	G	CLEC2D, CLEC2D, CLEC2D	p.L23V, p.L23V, p.L23V	73	101	140	193	65.6805	NM_001004419.2:c.67C>G	NM_001004419.3:c.67C>G	NM_001004419.4:c.67C>G	NM_001197317.1:c.62-6974C>G	NM_001197317.2:c.62-6974C>G	NM_001197318.1:c.67C>G	NM_001197318.2:c.67C>G	NM_001197319.1:c.62-6974C>G	NM_001197319.2:c.62-6974C>G	NM_013269.3:c.67C>G	NM_013269.4:c.67C>G	NM_013269.5:c.67C>G	NR_036693.1:n.90C>G	NR_036693.2:n.94C>G
BT-20	chr12	10041364	G	A	KLRF2	p.V68I	75	80	148	150	65.7837	NM_001190765.1:c.202G>A
BT-20	chr12	10046052	C	A	KLRF2	p.P131T	103	38	148	61	59.7143	NM_001190765.1:c.391C>A
BT-20	chr12	10066232	C	T	CLEC2A	p.G153E	38	27	17	14	32.2917	NM_001130711.1:c.458G>A	XM_005253366.1:c.410+3067G>A
BT-20	chr12	10069302	C	T	CLEC2A, CLEC2A	p.G136D, p.G136D	1	1	118	93	99.061	NM_001130711.1:c.407G>A	XM_005253366.1:c.407G>A
BT-20	chr12	10149851	C	T	CLEC1B, CLEC1B	p.G31D, p.G64D	0	0	0	73	100	XM_005253325.1:c.*2228C>T	NM_001099431.1:c.92G>A	NM_016509.3:c.191G>A	XM_005253382.1:c.191G>A
BT-20	chr12	10151642	T	C	CLEC1B, CLEC1B	p.I20V, p.I20V	0	1	363	449	99.877	XM_005253325.1:c.*4019T>C	NM_001099431.1:c.58A>G	NM_016509.3:c.58A>G	XM_005253382.1:c.58A>G
BT-20	chr12	10163375	C	A	CLEC12B, CLEC12B, CLEC12B	p.T6N, p.T6N, p.T6N	131	92	84	58	38.9041	NM_001129998.1:c.17C>A	NM_205852.2:c.17C>A	XR_242889.1:n.145C>A
BT-20	chr12	10167277	G	C	CLEC12B, CLEC12B, CLEC12B	p.V13L, p.V116L, p.V116L	0	0	244	349	100	NM_001129998.1:c.346G>C	NM_205852.2:c.346G>C	XR_242889.1:n.474G>C
BT-20	chr12	10251445	C	G	CLEC1A, CLEC1A, CLEC1A	p.G16A, p.G26A, p.G16A	0	0	162	309	100	NM_016511.2:c.77G>C	XM_005253383.1:c.77G>C	XM_005253384.1:c.77G>C
BT-20	chr12	10462052	T	G	KLRD1, KLRD1, KLRD1, KLRD1, KLRD1	p.S25A, p.S25A, p.S25A, p.S25A, p.S25A	0	0	179	156	100	NM_001114396.1:c.73T>G	NM_002262.3:c.73T>G	NM_007334.2:c.8-173T>G	XM_005253363.1:c.73T>G	XM_005253364.1:c.73T>G
BT-20	chr12	10532326	T	C	KLRC4-KLRK1, KLRC4-KLRK1, KLRK1, KLRC4-KLRK1	p.T72A, p.T72A, p.T72A, p.T72A	0	0	82	62	100	NM_007360.2:c.214A>G	NM_007360.3:c.214A>G	NM_001199805.1:c.214A>G	XR_242912.1:n.393T>C
BT-20	chr12	10562089	A	C	KLRC4	p.I29S	0	0	284	284	100	NM_002261.2:c.*3082T>G	NM_001199805.1:c.-487-480T>G	NM_013431.2:c.86T>G	XM_005253491.1:c.86T>G	XM_005253492.1:c.86T>G	XR_242905.1:n.282T>G
BT-20	chr12	10571091	T	G	KLRC3, KLRC3, KLRC3, KLRC3, KLRC3	p.H113P, p.H113P, p.H113P, p.H113P, p.H113P	19	0	141	216	94.9468	NM_002261.2:c.338A>C	NM_007333.2:c.338A>C
BT-20	chr12	10601981	T	G	KLRC1, KLRC1, KLRC1, KLRC1, KLRC1	p.H97P, p.H115P, p.H97P, p.H115P, p.H115P	11	1	69	0	85.1852	NM_002259.3:c.344A>C	NM_002259.4:c.344A>C	NM_007328.2:c.290A>C	NM_007328.3:c.290A>C	NM_213657.1:c.290A>C	NM_213657.2:c.290A>C	NM_213658.1:c.344A>C	NM_213658.2:c.344A>C	XM_005253359.1:c.344A>C	XM_005253360.1:c.344A>C	XM_005253361.1:c.290A>C
BT-20	chr12	10603670	T	C	KLRC1, KLRC1, KLRC1, KLRC1, KLRC1	p.N29S, p.N29S, p.N29S, p.N29S, p.N29S	0	0	264	135	100	NM_002259.3:c.86A>G	NM_002259.4:c.86A>G	NM_007328.2:c.86A>G	NM_007328.3:c.86A>G	NM_213657.1:c.86A>G	NM_213657.2:c.86A>G	NM_213658.1:c.86A>G	NM_213658.2:c.86A>G	XM_005253359.1:c.86A>G	XM_005253360.1:c.86A>G	XM_005253361.1:c.86A>G
BT-20	chr12	10962115	A	G	TAS2R9	p.V187A	0	0	117	328	100	NM_023918.1:c.-2536T>C	NM_023917.2:c.560T>C
BT-20	chr12	10978402	G	A	TAS2R10	p.T156M	0	0	159	193	100	NM_023921.1:c.467C>T
BT-20	chr12	10999708	T	C	PRR4, PRR4	p.Q120R, p.R43G	0	0	303	115	100	NM_001098538.1:c.398A>G	NM_001098538.2:c.127A>G	NM_007244.2:c.359A>G	NR_037918.1:n.1416A>G
BT-20	chr12	10999780	C	T	PRR4	p.R96Q	0	0	218	393	100	NM_001098538.1:c.326G>A	NM_001098538.2:c.101-46G>A	NM_007244.2:c.287G>A	NR_037918.1:n.1344G>A
BT-20	chr12	11061122	T	C	TAS2R13	p.N259S	0	0	158	440	100	NM_023920.2:c.776A>G	NM_001098538.1:c.104-60116A>G	NR_037918.1:n.545-24248A>G	NM_006250.2:c.-58-24248A>G
BT-20	chr12	11149711	C	A	TAS2R20	p.R255L	32	65	23	32	36.1842	NM_176889.2:c.764G>T	NM_001098538.1:c.37-23391G>T	NR_037918.1:n.478-23391G>T	NM_006250.2:c.-125-23391G>T
BT-20	chr12	11149720	A	G	TAS2R20	p.F252S	32	72	24	31	34.5912	NM_176889.2:c.755T>C	NM_001098538.1:c.37-23400T>C	NR_037918.1:n.478-23400T>C	NM_006250.2:c.-125-23400T>C
BT-20	chr12	11149769	T	C	TAS2R20	p.I236V	52	34	39	23	41.8919	NM_176889.2:c.706A>G	NM_001098538.1:c.37-23449A>G	NR_037918.1:n.478-23449A>G	NM_006250.2:c.-125-23449A>G
BT-20	chr12	11150033	G	T	TAS2R20	p.H148N	116	112	90	100	45.4545	NM_176889.2:c.442C>A	NM_001098538.1:c.37-23713C>A	NR_037918.1:n.478-23713C>A	NM_006250.2:c.-125-23713C>A
BT-20	chr12	11150046	G	T	TAS2R20	p.H143Q	95	140	75	110	44.0476	NM_176889.2:c.429C>A	NM_001098538.1:c.37-23726C>A	NR_037918.1:n.478-23726C>A	NM_006250.2:c.-125-23726C>A
BT-20	chr12	11174276	G	A	TAS2R19	p.R299C	92	56	98	106	57.9545	NM_001098538.1:c.36+25343C>T	NM_176888.1:c.895C>T	NR_037918.1:n.477+13105C>T	NM_006250.2:c.-126+13105C>T
BT-20	chr12	11244194	T	C	TAS2R43	p.H212R	0	0	58	0	100	NM_176884.2:c.635A>G	NM_001098538.1:c.-133-44407A>G	NR_037918.1:n.205-44407A>G	NM_006250.2:c.-398-44407A>G
BT-20	chr12	11286088	A	C	TAS2R30	p.F252L	16	81	15	63	44.5714	NM_001098538.1:c.-134+37933T>G	NR_037918.1:n.204+37933T>G	NM_001097643.1:c.756T>G	NM_006250.2:c.-399+37933T>G
BT-20	chr12	11338781	C	A	TAS2R42	p.G255W	0	0	296	349	100	NM_181429.1:c.763G>T
BT-20	chr12	11338957	A	G	TAS2R42	p.F196S	0	0	387	398	100	NM_181429.1:c.587T>C
BT-20	chr12	11339020	T	A	TAS2R42	p.Y175F	0	0	113	4	100	NM_181429.1:c.524A>T
BT-20	chr12	11339112	G	T	TAS2R42	p.D144E	20	45	20	0	23.5294	NM_181429.1:c.432C>A
BT-20	chr12	11421038	G	C	PRB3	p.R49G	51	0	103	141	82.7119	NM_006249.4:c.145C>G	XM_005253418.1:c.145C>G	XM_005253419.1:c.145C>G
BT-20	chr12	12496086	C	T	MANSC1, MANSC1	p.V21I, p.V55I	50	28	84	73	66.8085	NM_018050.2:c.163G>A	XM_005253401.1:c.61G>A
BT-20	chr12	12630669	C	T	DUSP16, DUSP16	p.V218M, p.V366M	30	33	33	58	59.0909	NM_030640.1:c.1096G>A	NM_030640.2:c.1096G>A	XM_005253488.1:c.652G>A	XR_242884.1:n.1043-2444C>T	XR_242885.1:n.1043-5887C>T
BT-20	chr12	12814818	C	T	GPR19, GPR19, GPR19	p.V189I, p.V189I, p.V189I	0	0	291	288	100	NM_006143.2:c.565G>A
BT-20	chr12	13103266	G	T	GPRC5D	p.A18D	185	142	153	107	44.293	NM_018654.1:c.53C>A	XM_005253421.1:c.53C>A
BT-20	chr12	13366504	G	A	EMP1, EMP1	p.S57N, p.S57N	194	20	103	14	35.3474	NM_001423.2:c.170G>A	XM_005253338.1:c.170G>A
BT-20	chr12	14587301	A	G	ATF7IP, ATF7IP, ATF7IP, ATF7IP, ATF7IP, ATF7IP, ATF7IP, ATF7IP	p.K530R, p.K529R, p.K529R, p.K530R, p.K530R, p.K530R, p.K529R, p.K530R	0	0	149	70	100	NM_018179.3:c.1589A>G	XM_005253423.1:c.1613A>G	XM_005253424.1:c.1610A>G	XM_005253425.1:c.1589A>G	XM_005253426.1:c.1586A>G	XM_005253427.1:c.1613A>G	XM_005253428.1:c.1610A>G	XM_005253429.1:c.1586A>G
BT-20	chr12	14688644	C	T	PLBD1	p.V265I	0	0	188	137	100	XR_242918.1:n.144C>T	NM_024829.5:c.793G>A
BT-20	chr12	14829893	A	C	GUCY2C, GUCY2C	p.F281L, p.F281L	0	0	98	82	100	NM_004963.3:c.843T>G
BT-20	chr12	14993439	C	T	ART4, ART4	p.D265N, p.D265N	147	130	289	249	66.0123	NM_021071.2:c.793G>A
BT-20	chr12	15035081	T	C	MGP, MGP	p.T127A, p.T102A	19	48	20	65	55.9211	NM_000900.2:c.304A>G	NM_000900.3:c.304A>G	NM_001190839.1:c.379A>G
BT-20	chr12	16397677	G	A	SLC15A5	p.P271L	0	0	146	137	100	NM_001170798.1:c.812C>T
BT-20	chr12	16397734	C	A	SLC15A5	p.R252L	0	0	76	50	100	NM_001170798.1:c.755G>T
BT-20	chr12	18234256	T	C	RERGL	p.M163V	53	31	95	83	67.9389	NM_024730.2:c.487A>G	XM_005253483.1:c.484A>G
BT-20	chr12	18435452	C	T	PIK3C2G, PIK3C2G	p.P146L, p.P146L	25	67	53	130	66.5455	NM_004570.4:c.437C>T	XM_005253393.1:c.437C>T
BT-20	chr12	18649057	C	T	PIK3C2G, PIK3C2G, PIK3C2G	p.P730L, p.P952L, p.P911L	4	26	2	21	43.3962	NM_004570.4:c.2732C>T	XM_005253393.1:c.2855C>T
BT-20	chr12	20522252	G	A	PDE3A	p.D12N	66	24	129	52	66.7897	NM_000921.3:c.34G>A	NM_000921.4:c.34G>A	XM_005253389.1:c.-2161G>A
BT-20	chr12	20905250	C	T	SLCO1C1, SLCO1C1, SLCO1C1	p.S677F, p.S511F, p.S559F	0	0	114	197	100	NM_001145944.1:c.1676C>T	NM_001145945.1:c.1780C>T	NM_001145946.1:c.2030C>T	NM_017435.3:c.1927C>T	NM_017435.4:c.1927C>T	XM_005253394.1:c.1927C>T	XM_005253395.1:c.1690C>T	XM_005253396.1:c.1676C>T	XM_005253397.1:c.*1602C>T
BT-20	chr12	21011480	T	G	SLCO1B3, SLCO1B3, SLCO1B7, SLCO1B3	p.S112A, p.S112A, p.S112A, p.S112A	27	26	24	25	48.0392	NM_019844.2:c.334T>G	NM_019844.3:c.334T>G	XM_005253347.1:c.334T>G
BT-20	chr12	21015760	G	A	SLCO1B3, SLCO1B3, SLCO1B3	p.M233I, p.M233I, p.M233I	113	112	182	182	61.7997	NM_019844.2:c.699G>A	NM_019844.3:c.699G>A	XM_005253347.1:c.699G>A
BT-20	chr12	21176135	T	C	SLCO1B7, SLCO1B7	p.V214A, p.V167A	46	27	73	39	60.5405	NM_001009562.4:c.500T>C
BT-20	chr12	21201663	G	A	SLCO1B7, SLCO1B7	p.A385T, p.A338T	3	13	4	20	60	NM_001009562.4:c.1012G>A
BT-20	chr12	21713402	T	C	GYS2	p.M363V	0	0	125	206	100	NM_021957.3:c.1087A>G	XM_005253352.1:c.1087A>G	XM_005253353.1:c.1036A>G	XM_005253354.1:c.868A>G
BT-20	chr12	22040815	C	T	ABCC9, ABCC9	p.W619X, p.W619X	66	10	0	42	35.5932	NM_005691.2:c.1856G>A	NM_020297.2:c.1856G>A	NM_020298.2:c.1856G>A	XM_005253284.1:c.1856G>A	XM_005253285.1:c.1856G>A	XM_005253286.1:c.1856G>A	XM_005253287.1:c.1856G>A	XM_005253288.1:c.1856G>A	XM_005253289.1:c.1856G>A	XM_005253290.1:c.1856G>A	XM_005253291.1:c.1856G>A
BT-20	chr12	22671015	G	T	KIAA0528, KIAA0528, KIAA0528	p.P286H, p.P286H, p.P286H	48	0	21	0	30.4348	NM_014802.1:c.857C>A	XM_005253532.1:c.857C>A	XM_005253533.1:c.857C>A	XM_005253534.1:c.925+1034C>A	XM_005253535.1:c.925+1034C>A	XM_005253536.1:c.857C>A	XM_005253537.1:c.925+1034C>A	XM_005253538.1:c.925+1034C>A
BT-20	chr12	25243115	G	C	LRMP, LRMP, LRMP, LRMP, LRMP	p.C144S, p.C144S, p.C197S, p.C197S, p.C197S	149	156	63	63	29.2343	NM_001204126.1:c.590G>C	NM_001204127.1:c.590G>C	NM_006152.2:c.590G>C	NM_006152.3:c.590G>C	XM_005253369.1:c.590G>C	XM_005253370.1:c.590G>C	XM_005253371.1:c.590G>C	XM_005253372.1:c.590G>C	XM_005253373.1:c.431G>C	XM_005253374.1:c.590G>C	XR_242890.1:n.1419G>C
BT-20	chr12	25261735	G	T	CASC1, CASC1, CASC1, CASC1	p.A633E, p.A593E, p.A639E, p.A574E	0	0	139	93	100	NM_001204126.1:c.*741G>T	NM_001204127.1:c.*741G>T	NM_006152.2:c.*741G>T	NM_006152.3:c.*741G>T	XM_005253369.1:c.*741G>T	XM_005253370.1:c.*741G>T	XM_005253371.1:c.*741G>T	XM_005253372.1:c.*741G>T	XM_005253373.1:c.*741G>T	XM_005253374.1:c.*741G>T	XR_242890.1:n.*553G>T	NM_001082972.1:c.2068-40C>A	NM_001082973.1:c.1898C>A	NM_001204101.1:c.1721C>A	NM_001204102.1:c.1778C>A	NM_018272.3:c.1916C>A	XM_005253406.1:c.2090C>A	XM_005253407.1:c.1778C>A	XM_005253408.1:c.1562C>A	XM_005253409.1:c.1562C>A	XM_005253410.1:c.1540-40C>A	XM_005253411.1:c.1778C>A
BT-20	chr12	27234999	T	C	C12orf71	p.I140V	0	0	84	19	100	NM_001080406.1:c.418A>G
BT-20	chr12	27800746	G	T	PPFIBP1, PPFIBP1, PPFIBP1, PPFIBP1	p.V148L, p.V148L, p.V148L, p.V148L	0	0	75	168	100	NM_001198915.1:c.-18G>T	NM_001198916.1:c.442G>T	NM_003622.2:c.442G>T	NM_003622.3:c.442G>T	NM_177444.1:c.442G>T	NM_177444.2:c.442G>T	XM_005253505.1:c.442G>T	XM_005253506.1:c.442G>T	XM_005253507.1:c.442G>T	XM_005253508.1:c.442G>T	XM_005253509.1:c.442G>T	XM_005253510.1:c.442G>T	XM_005253511.1:c.442G>T	XM_005253512.1:c.442G>T	XM_005253513.1:c.442G>T	XM_005253514.1:c.442G>T	XM_005253515.1:c.442G>T	XM_005253516.1:c.442G>T	XM_005253517.1:c.442G>T
BT-20	chr12	27849796	A	G	REP15	p.N101D	0	0	179	295	100	NM_001198915.1:c.*3981A>G	NM_001198916.1:c.*3981A>G	NM_003622.2:c.*3981A>G	NM_003622.3:c.*3981A>G	NM_177444.2:c.*3981A>G	XM_005253505.1:c.*3981A>G	XM_005253506.1:c.*3981A>G	XM_005253507.1:c.*3981A>G	XM_005253508.1:c.*3981A>G	XM_005253509.1:c.*3981A>G	XM_005253510.1:c.*3981A>G	XM_005253511.1:c.*3981A>G	XM_005253512.1:c.*3981A>G	XM_005253513.1:c.*3981A>G	XM_005253514.1:c.*3981A>G	XM_005253515.1:c.*3981A>G	XM_005253516.1:c.*3981A>G	XM_005253517.1:c.*3981A>G	NM_001029874.1:c.301A>G
BT-20	chr12	27915718	A	T	MANSC4	p.S326T	111	8	140	14	56.4103	NM_001146221.1:c.976T>A	XM_002343149.1:c.1096T>A
BT-20	chr12	28605426	G	A	CCDC91, CCDC91, CCDC91, CCDC91	p.V314M, p.V314M, p.V284M, p.V116M	0	1	288	272	99.8217	NM_018318.3:c.940G>A	XM_005253412.1:c.940G>A	XM_005253413.1:c.940G>A	XM_005253414.1:c.940G>A	XM_005253415.1:c.850G>A	XM_005253416.1:c.850G>A
BT-20	chr12	29604297	G	T	OVCH1	p.H912Q	48	8	23	0	29.1139	NR_073170.1:n.561-10370G>T	NR_073171.1:n.561-10432G>T	NR_073172.1:n.561-35522G>T	NM_183378.2:c.2736C>A
BT-20	chr12	29604392	C	G	OVCH1	p.A881P	0	0	134	159	100	NR_073170.1:n.561-10275C>G	NR_073171.1:n.561-10337C>G	NR_073172.1:n.561-35427C>G	NM_183378.2:c.2641G>C
BT-20	chr12	29630081	G	A	OVCH1	p.T444I	0	0	152	0	100	NR_073172.1:n.561-9738G>A	NM_183378.2:c.1331C>T
BT-20	chr12	29639186	T	C	OVCH1	p.K330E	0	0	100	94	100	NR_073172.1:n.561-633T>C	NM_183378.2:c.988A>G
BT-20	chr12	29648275	G	A	OVCH1	p.R133C	0	1	55	139	99.4872	NM_183378.2:c.397C>T
BT-20	chr12	30792510	G	T	IPO8, IPO8, IPO8	p.P605T, p.P299T, p.P810T	67	36	33	0	24.2647	NM_001190995.1:c.1813C>A	NM_006390.2:c.2428C>A	NM_006390.3:c.2428C>A
BT-20	chr12	30881809	T	C	CAPRIN2, CAPRIN2, CAPRIN2, CAPRIN2, CAPRIN2, CAPRIN2, CAPRIN2, CAPRIN2, CAPRIN2	p.M186V, p.M316V, p.M186V, p.M186V, p.M519V, p.M519V, p.M186V, p.M519V, p.M519V	0	0	219	198	100	NM_001002259.1:c.1555A>G	NM_001206856.1:c.1555A>G	NM_023925.3:c.1555A>G	NM_032156.2:c.556A>G	NM_032156.3:c.1555A>G	NR_038177.1:n.2223A>G
BT-20	chr12	30888001	T	C	CAPRIN2, CAPRIN2, CAPRIN2, CAPRIN2, CAPRIN2	p.K34R, p.K237R, p.K237R, p.K237R, p.K237R	0	0	277	193	100	NM_001002259.1:c.710A>G	NM_001206856.1:c.710A>G	NM_023925.3:c.710A>G	NM_032156.2:c.-207A>G	NM_032156.3:c.710A>G	NR_038177.1:n.1461A>G
BT-20	chr12	31135579	T	C	TSPAN11, TSPAN11, TSPAN11	p.V180A, p.V190A, p.V190A	39	6	23	6	39.1892	NM_001080509.2:c.569T>C	XM_005253378.1:c.569T>C	XM_005253379.1:c.539T>C
BT-20	chr12	31249861	C	G	DDX11, DDX11, DDX11, DDX11, DDX11, DDX11	p.Q567E, p.Q541E, p.Q567E, p.Q567E, p.Q245E, p.Q567E	68	43	37	23	35.0877	NM_001257144.1:c.1699C>G	NM_001257145.1:c.1621C>G	NM_004399.2:c.1699C>G	NM_030653.3:c.1699C>G	NM_152438.1:c.1699C>G	XM_005253331.1:c.1807C>G	XM_005253332.1:c.1699C>G	XM_005253333.1:c.1807C>G
BT-20	chr12	31648826	C	T	DENND5B, DENND5B, DENND5B	p.R52K, p.R87K, p.R74K	41	18	13	17	33.7079	NM_144973.3:c.155G>A	XM_005253326.1:c.221G>A	XM_005253327.1:c.155G>A	XM_005253328.1:c.260G>A	XM_005253329.1:c.221G>A	XM_005253330.1:c.221G>A
BT-20	chr12	32135441	T	C	C12orf35	p.S518P	0	0	115	47	100	NM_018169.2:c.1552T>C	NM_018169.3:c.1552T>C	XM_005253405.1:c.1552T>C
BT-20	chr12	32490482	G	T	BICD1, BICD1, BICD1	p.A768S, p.A768S, p.A50S	81	155	63	0	21.0702	NM_001003398.1:c.2302G>T	NM_001714.2:c.2302G>T	XM_005253465.1:c.2302G>T	XM_005253466.1:c.*5041G>T	XR_242898.1:n.2855G>T
BT-20	chr12	32772692	G	T	FGD4, FGD4, FGD4, FGD4, FGD4	p.V467F, p.V123F, p.V579F, p.V552F, p.V219F	106	21	34	0	21.118	NM_139241.2:c.1399G>T	XM_005253306.1:c.1654G>T	XM_005253304.1:c.1891G>T	XM_005253305.1:c.1735G>T	XM_005253307.1:c.1120G>T	XM_005253308.1:c.1120G>T	XM_005253309.1:c.1120G>T	XM_005253310.1:c.655G>T	XM_005253311.1:c.655G>T
[truncated: 28,825 more rows]
[truncated: 25 more columns]
