# Supplementary material for: Evaluation of Hybridization Capture Versus Amplicon‐Based Methods for Whole‐Exome Sequencing
Source: Hum Mutat. 2015 Jul 15;36(9):903–14. doi: 10.1002/humu.22825 (PMC4832303; doi:10.1002/humu.22825)
Supplement: Supplementary file 1 — Figure S1 Supporting Table S1 | General sample features Supporting Table S7 | VarScan2 single‐sample SNVs from SureSelect in commonly targeted bases Supporting Table S8 | VarScan2 single‐sample SNVs from SeqCap in commonly targeted bases Supporting Table S9 | VarScan2 single‐sample SNVs from HaloPlex in commonly targeted bases Supporting Table S10 | GATK single‐sample SNVs from SureSelect in commonly targeted bases Supporting Table S10 | GATK single‐sample SNVs from SeqCap in commonly targeted bases Supporting Table S12 | GATK single‐sample SNVs from HaloPlex in commonly targeted bases Supporting Table S13 | MuTect single‐sample SNVs from SureSelect in commonly targeted bases Supporting Table S14 | MuTect single‐sample SNVs from SeqCap in commonly targeted bases Supporting Table S15 | MuTect single‐sample SNVs from HaloPlex in commonly targeted bases Supporting Table S16 | Ion Torrent Suite single‐sample SNVs from AmpliSeq in commonly targeted bases Supporting Table S20 | SureCall single‐sample SNVs from HaloPlex in commonly targeted bases Table S21 | Number/Percent of SNVs in the CCLE in commonly targeted regions called by each technology Supporting Table S22 | Reasons Different Technologies Missed CCLE Mutations in Commonly Targeted Regions Supporting Table S23 | Indels in Commonly Targeted Regions Supporting Table S24 | Comparison of CNV calling HCC‐2218 to HCC‐2218BL on VarScan2 and SNP array [file HUMU-36-903-s001.zip › humu22825-sup-00015-Table S21.xlsx]

## Sheet: Sheet1
Table S21 | Number/Percent of SNVs in the CCLE in commonly targeted regions called by each technology
Total Variants from the CCLE
BT-20	MCF-7	HCC-2218
39	14	38
Number of SNVs Detected
	BT-20				MCF-7				HCC-2218
	VarScan2	GATK	MuTect	SureCall	VarScan2	GATK	MuTect	SureCall	VarScan2	GATK	MuTect	SureCall
SureSelect	34	36	37	NA	5	6	6	NA	32	32	33	NA
SeqCap	36	35	36	NA	6	6	6	NA	34	34	34	NA
HaloPlex	32	34	31	32	6	7	6	7	32	33	30	31
	BT-20			MCF-7			HCC-2218
	Ion Torrent Suite			Ion Torrent Suite			Ion Torrent Suite
AmpliSeq	35			5			35
Percent of SNVs
	BT-20				MCF-7				HCC-2218
	VarScan2	GATK	MuTect	SureCall	VarScan2	GATK	MuTect	SureCall	VarScan2	GATK	MuTect	SureCall
SureSelect	87.1795	92.3077	94.8718	NA	35.7143	42.8571	42.8571	NA	84.2105	84.2105	86.8421	NA
SeqCap	92.3077	89.7436	92.3077	NA	42.8571	42.8571	42.8571	NA	89.4737	89.4737	89.4737	NA
HaloPlex	82.0513	87.1795	79.4872	82.0513	42.8571	50	42.8571	50	84.2105	86.8421	78.9474	81.5789
	BT-20			MCF-7			HCC-2218
	Ion Torrent Suite			Ion Torrent Suite			Ion Torrent Suite
AmpliSeq	89.7436			35.7143			92.1053
	Average
	VarScan2	GATK	MuTect	SureCall
SureSelect	78.022	81.3187	83.5165	NA
SeqCap	83.5165	82.4176	83.5165	NA
HaloPlex	76.9231	81.3187	73.6264	76.9231
	Ion Torrent Suite
AmpliSeq	82.4176
