# Supplementary material for: Evaluation of Hybridization Capture Versus Amplicon‐Based Methods for Whole‐Exome Sequencing
Source: Hum Mutat. 2015 Jul 15;36(9):903–14. doi: 10.1002/humu.22825 (PMC4832303; doi:10.1002/humu.22825)
Supplement: Supplementary file 1 — Figure S1 Supporting Table S1 | General sample features Supporting Table S7 | VarScan2 single‐sample SNVs from SureSelect in commonly targeted bases Supporting Table S8 | VarScan2 single‐sample SNVs from SeqCap in commonly targeted bases Supporting Table S9 | VarScan2 single‐sample SNVs from HaloPlex in commonly targeted bases Supporting Table S10 | GATK single‐sample SNVs from SureSelect in commonly targeted bases Supporting Table S10 | GATK single‐sample SNVs from SeqCap in commonly targeted bases Supporting Table S12 | GATK single‐sample SNVs from HaloPlex in commonly targeted bases Supporting Table S13 | MuTect single‐sample SNVs from SureSelect in commonly targeted bases Supporting Table S14 | MuTect single‐sample SNVs from SeqCap in commonly targeted bases Supporting Table S15 | MuTect single‐sample SNVs from HaloPlex in commonly targeted bases Supporting Table S16 | Ion Torrent Suite single‐sample SNVs from AmpliSeq in commonly targeted bases Supporting Table S20 | SureCall single‐sample SNVs from HaloPlex in commonly targeted bases Table S21 | Number/Percent of SNVs in the CCLE in commonly targeted regions called by each technology Supporting Table S22 | Reasons Different Technologies Missed CCLE Mutations in Commonly Targeted Regions Supporting Table S23 | Indels in Commonly Targeted Regions Supporting Table S24 | Comparison of CNV calling HCC‐2218 to HCC‐2218BL on VarScan2 and SNP array [file HUMU-36-903-s001.zip › humu22825-sup-00016-Table S22.xlsx]

## Sheet: BT-20
Supporting Table S22 | Reasons Different Technologies Missed CCLE Mutations in Commonly Targeted Regions
				We investigated whether mutations in the CCLE were caught by different technologies.
				If an SNV is missed, we investigated why it was missed and show the reason in the column of why the variant caller missed the variant.
				If the SNV is caught, we wrote "NA" in the column of why the variant caller missed the variant.
				SureSelect						SeqCap						HaloPlex								AmpliSeq
Chrom	Pos	Ref	Alt	Called by VarScan2?	Called by GATK?	Called by MuTect?	Why VarScan2 Missed	Why GATK Missed	Why MuTect Missed	Called by VarScan2?	Called by GATK?	Called by MuTect?	Why VarScan2 Missed	Why GATK Missed	Why MuTect Missed	Called by VarScan2?	Called by GATK?	Called by MuTect?	Called by SureCall?	Why VarScan2 Missed	Why GATK Missed	Why MuTect Missed	Why SureCall Missed	Called by Torrent?	Why Torrent Missed	Coding Variant(s)
chr11	22646660	C	A	Yes	Yes	Yes	NA	NA	NA	Yes	Yes	Yes	NA	NA	NA	Yes	Yes	Yes	Yes	NA	NA	NA	NA	Yes	NA	NM_022725.3:c.697G>T
chr11	33370827	C	G	Yes	Yes	Yes	NA	NA	NA	Yes	Yes	Yes	NA	NA	NA	Yes	Yes	Yes	Yes	NA	NA	NA	NA	Yes	NA	NM_001048200.1:c.2738C>G	NM_001048200.2:c.2738C>G	NM_001278162.1:c.2738C>G	NM_001278163.1:c.2738C>G	NM_005734.3:c.2801C>G	NM_005734.4:c.2801C>G	XM_005252727.1:c.2915C>G	XM_005252728.1:c.2852C>G	XM_005252729.1:c.2801C>G
chr11	36595128	C	T	Yes	Yes	Yes	NA	NA	NA	Yes	Yes	Yes	NA	NA	NA	Yes	Yes	Yes	Yes	NA	NA	NA	NA	Yes	NA	NM_000448.2:c.274C>T	XM_005253041.1:c.274C>T
chr12	26749985	T	C	Yes	Yes	Yes	NA	NA	NA	No	No	No	17.98% VF	18.90% VF	19.60% VF	No	No	No	No	16.81% VF	16.45% VF	16.88% VF	16.59% VF	No	13.62% VF	NM_002223.2:c.4085A>G
chr13	32972720	C	G	Yes	Yes	Yes	NA	NA	NA	Yes	Yes	Yes	NA	NA	NA	Yes	Yes	Yes	Yes	NA	NA	NA	NA	Yes	NA	NM_001079691.1:c.*4561G>C	NM_052818.2:c.*4359G>C	XM_005266587.1:c.*3297G>C	XM_005266588.1:c.*3289G>C	XM_005266589.1:c.*4359G>C	NM_000059.3:c.10070C>G
chr13	48955428	C	T	Yes	Yes	Yes	NA	NA	NA	Yes	Yes	Yes	NA	NA	NA	No	Yes	No	No	14.84% VF	NA	12.71% VF	13.65% VF	Yes	NA	NM_000321.2:c.1544C>T
chr14	64701777	C	A	No	Yes	Yes	19.15% VF	NA	NA	Yes	Yes	Yes	NA	NA	NA	Yes	Yes	Yes	Yes	NA	NA	NA	NA	Yes	NA	NM_001040275.1:c.1317G>T	NM_001040276.1:c.1317G>T	NM_001214902.1:c.1317G>T	NM_001214903.1:c.1317G>T	NM_001271876.1:c.1317G>T	NM_001271877.1:c.1044G>T	NM_001437.2:c.1317G>T	NR_073496.1:n.1921G>T	NR_073497.1:n.1285G>T	NR_073505.1:n.2060G>T
chr15	22958213	C	T	Yes	Yes	Yes	NA	NA	NA	Yes	Yes	Yes	NA	NA	NA	Yes	Yes	Yes	Yes	NA	NA	NA	NA	Yes	NA	NM_001033028.1:c.563C>T	NM_014608.2:c.1856C>T	XM_005272542.1:c.1940C>T	XM_005272543.1:c.1856C>T	XM_005272544.1:c.1856C>T	XM_005272545.1:c.1850C>T
chr16	10032017	G	A	Yes	Yes	Yes	NA	NA	NA	Yes	Yes	Yes	NA	NA	NA	Yes	Yes	Yes	Yes	NA	NA	NA	NA	Yes	NA	NM_000833.3:c.806C>T	NM_001134407.1:c.806C>T	NM_001134408.1:c.806C>T	XM_005255267.1:c.962C>T	XM_005255268.1:c.962C>T	XM_005255269.1:c.335C>T
chr17	7578536	T	G	Yes	Yes	Yes	NA	NA	NA	Yes	Yes	Yes	NA	NA	NA	Yes	Yes	Yes	Yes	NA	NA	NA	NA	Yes	NA	NM_000546.4:c.394A>C	NM_000546.5:c.394A>C	NM_001126112.1:c.394A>C	NM_001126112.2:c.394A>C	NM_001126113.1:c.394A>C	NM_001126113.2:c.394A>C	NM_001126114.1:c.394A>C	NM_001126114.2:c.394A>C	NM_001126115.1:c.-3A>C	NM_001126116.1:c.-3A>C	NM_001126117.1:c.-3A>C	NM_001126118.1:c.277A>C	NM_001276695.1:c.277A>C	NM_001276696.1:c.277A>C	NM_001276697.1:c.-84A>C	NM_001276698.1:c.-84A>C	NM_001276699.1:c.-84A>C	NM_001276760.1:c.277A>C	NM_001276761.1:c.277A>C	XM_005256778.1:c.334A>C
chr17	48264127	C	T	Yes	Yes	Yes	NA	NA	NA	Yes	Yes	Yes	NA	NA	NA	Yes	Yes	Yes	Yes	NA	NA	NA	NA	Yes	NA	XR_109403.1:n.569+820C>T	NM_000088.3:c.3688G>A	XM_005257058.1:c.3418G>A	XM_005257059.1:c.2770G>A
chr18	56401552	G	T	Yes	Yes	Yes	NA	NA	NA	Yes	Yes	Yes	NA	NA	NA	Yes	Yes	Yes	Yes	NA	NA	NA	NA	Yes	NA	NM_006785.2:c.1414G>T	NM_006785.3:c.1414G>T	NM_173844.1:c.1381G>T	NM_173844.2:c.1381G>T	XM_005266644.1:c.*432G>T
chr19	6820800	G	C	Yes	Yes	Yes	NA	NA	NA	Yes	Yes	Yes	NA	NA	NA	Yes	Yes	Yes	Yes	NA	NA	NA	NA	Yes	NA	NM_001258206.1:c.292G>C	NM_001258207.1:c.292G>C	NM_005428.2:c.292G>C	NM_005428.3:c.292G>C	XM_005259642.1:c.292G>C
chr2	11337762	G	A	Yes	Yes	Yes	NA	NA	NA	Yes	Yes	Yes	NA	NA	NA	Yes	Yes	Yes	Yes	NA	NA	NA	NA	Yes	NA	NM_004850.3:c.3169C>T	XM_005246190.1:c.3169C>T
chr2	11376055	A	C	Yes	Yes	Yes	NA	NA	NA	Yes	Yes	Yes	NA	NA	NA	Yes	Yes	Yes	Yes	NA	NA	NA	NA	Yes	NA	NM_004850.3:c.496T>G	XM_005246190.1:c.496T>G
chr2	32724849	C	T	Yes	Yes	Yes	NA	NA	NA	Yes	Yes	Yes	NA	NA	NA	Yes	Yes	Yes	Yes	NA	NA	NA	NA	Yes	NA	NM_016252.3:c.8704C>T	XM_005264449.1:c.8785C>T	XM_005264450.1:c.8773C>T	XM_005264451.1:c.8758C>T	XM_005264452.1:c.8743C>T	XM_005264453.1:c.8716C>T	XM_005264454.1:c.8785C>T	XM_005264455.1:c.8653C>T	XR_244950.1:n.9280C>T
chr2	100289052	C	A	No	No	No	Splice Site	Splice Site	Splice Site	No	No	No	Splice Site	Splice Site	Splice Site	No	No	No	No	Splice Site	Splice Site	Splice Site	Splice Site	No	Splice Site	NM_001025108.1:c.1167-1G>T	NM_002285.2:c.1092-1G>T	XM_005263941.1:c.1554-1G>T	XM_005263942.1:c.1248-1G>T	XM_005263943.1:c.1092-1G>T	XM_005263944.1:c.1092-1G>T	XM_005263945.1:c.99-1G>T
chr2	141607713	C	G	Yes	Yes	Yes	NA	NA	NA	Yes	Yes	Yes	NA	NA	NA	No	Yes	Yes	Yes	0	NA	NA	NA	Yes	NA	NM_018557.2:c.4897G>C
chr2	141773415	C	T	Yes	Yes	Yes	NA	NA	NA	Yes	Yes	Yes	NA	NA	NA	Yes	Yes	No	Yes	NA	NA	rejected as clustered_read_position	NA	Yes	NA	NM_018557.2:c.2040G>A
chr2	179584511	C	T	Yes	Yes	Yes	NA	NA	NA	No	No	No	19.05% VF	19.05% VF	19.05% VF	Yes	Yes	Yes	Yes	NA	NA	NA	NA	Yes	NA	NM_001256850.1:c.22757G>A	NM_001267550.1:c.23708G>A	NM_003319.3:c.13282+18298G>A	NM_003319.4:c.13282+18298G>A	NM_133378.3:c.19976G>A	NM_133378.4:c.19976G>A	NM_133432.2:c.13657+18298G>A	NM_133432.3:c.13657+18298G>A	NM_133437.2:c.13858+18298G>A	NM_133437.3:c.13858+18298G>A	XM_005246828.1:c.22760G>A	XM_005246829.1:c.22760G>A
chr3	97466404	G	T	Yes	Yes	Yes	NA	NA	NA	Yes	Yes	Yes	NA	NA	NA	Yes	Yes	Yes	Yes	NA	NA	NA	NA	Yes	NA	NM_001080448.2:c.3266G>T
chr3	178936074	C	G	Yes	Yes	Yes	NA	NA	NA	Yes	Yes	Yes	NA	NA	NA	Yes	Yes	Yes	Yes	NA	NA	NA	NA	Yes	NA	NM_006218.2:c.1616C>G
chr3	178952085	A	G	Yes	Yes	Yes	NA	NA	NA	Yes	Yes	Yes	NA	NA	NA	Yes	Yes	Yes	Yes	NA	NA	NA	NA	Yes	NA	NM_006218.2:c.3140A>G
chr4	23803415	G	C	Yes	Yes	Yes	NA	NA	NA	Yes	Yes	Yes	NA	NA	NA	Yes	Yes	No	Yes	NA	NA	rejected as clustered_read_position	NA	Yes	NA	NM_013261.3:c.2231C>G	XM_005248130.1:c.2246C>G	XM_005248131.1:c.2243C>G	XM_005248132.1:c.2222C>G	XM_005248133.1:c.2195C>G	XM_005248134.1:c.2035-5867C>G
chr4	66356160	C	A	No	No	No	13.73% VF	GATK call ref allele	14.21% VF	Yes	Yes	Yes	NA	NA	NA	No	No	No	No	12.71% VF	Low Qual	13.38% VF	12.04% VF	Yes	NA	NM_004439.5:c.1337G>T	NM_182472.2:c.1337G>T	XM_005265650.1:c.1337G>T	XM_005265651.1:c.1337G>T	XM_005265652.1:c.1130G>T	XM_005265653.1:c.911-69877G>T
chr4	66361205	G	A	Yes	Yes	Yes	NA	NA	NA	Yes	Yes	Yes	NA	NA	NA	Yes	Yes	Yes	Yes	NA	NA	NA	NA	Yes	NA	NM_004439.5:c.967C>T	NM_182472.2:c.967C>T	XM_005265650.1:c.967C>T	XM_005265651.1:c.967C>T	XM_005265652.1:c.760C>T	XM_005265653.1:c.911-74922C>T
chr4	99337926	G	A	Yes	Yes	Yes	NA	NA	NA	Yes	Yes	Yes	NA	NA	NA	Yes	Yes	Yes	Yes	NA	NA	NA	NA	Yes	NA	NM_001100426.1:c.797G>A	NM_001100427.1:c.794G>A	NM_001100428.1:c.650G>A	NM_001100429.1:c.647G>A	NM_001100430.1:c.521G>A	NM_021159.4:c.797G>A	XM_005263169.1:c.797G>A
chr4	99337979	G	C	Yes	Yes	Yes	NA	NA	NA	Yes	No	Yes	NA	GATK calls low quality	NA	Yes	Yes	Yes	Yes	NA	NA	NA	NA	No	19.58% VF	NM_001100426.1:c.850G>C	NM_001100427.1:c.847G>C	NM_001100428.1:c.703G>C	NM_001100429.1:c.700G>C	NM_001100430.1:c.574G>C	NM_021159.4:c.850G>C	XM_005263169.1:c.850G>C
chr5	38481703	G	T	Yes	Yes	Yes	NA	NA	NA	Yes	Yes	Yes	NA	NA	NA	Yes	Yes	No	Yes	NA	NA	rejected as clustered_read_position	NA	Yes	NA	NM_001127671.1:c.3288C>A	NM_002310.5:c.3288C>A	XM_005248301.1:c.3390C>A	XM_005248302.1:c.3288C>A	XM_005248303.1:c.3288C>A
chr5	176637954	A	T	Yes	Yes	Yes	NA	NA	NA	Yes	Yes	Yes	NA	NA	NA	Yes	Yes	Yes	Yes	NA	NA	NA	NA	Yes	NA	NM_022455.4:c.2554A>T	NM_172349.2:c.1747A>T	XM_005265959.1:c.2554A>T	XM_005265960.1:c.1747A>T	XM_005265961.1:c.1747A>T
chr6	51920386	T	C	No	Yes	Yes	RC=5	NA	NA	Yes	Yes	Yes	NA	NA	NA	Yes	Yes	Yes	No	NA	NA	NA	not called	Yes	NA	NM_138694.3:c.1835A>G	NM_170724.2:c.1835A>G
chr6	117709103	G	C	No	No	Yes	18.14% VF	18.81% VF	NA	Yes	Yes	Yes	NA	NA	NA	No	No	No	No	16.9% VF	19.4% VF	19.31% VF	19.67% VF	Yes	NA	NM_002944.2:c.1854C>G
chr8	11414252	C	G	Yes	Yes	Yes	NA	NA	NA	Yes	Yes	Yes	NA	NA	NA	Yes	Yes	Yes	Yes	NA	NA	NA	NA	Yes	NA	NM_001715.2:c.858C>G	XM_005272390.1:c.645C>G
chr8	100654663	C	T	Yes	Yes	Yes	NA	NA	NA	Yes	Yes	Yes	NA	NA	NA	Yes	Yes	Yes	Yes	NA	NA	NA	NA	Yes	NA	NM_017890.3:c.5920C>T	NM_017890.4:c.5920C>T	NM_152564.3:c.5845C>T	NM_152564.4:c.5845C>T	XM_005250800.1:c.5920C>T	XM_005250801.1:c.5920C>T	XM_005250802.1:c.5917C>T	XM_005250803.1:c.5920C>T
chr8	113349814	C	A	Yes	Yes	Yes	NA	NA	NA	Yes	Yes	Yes	NA	NA	NA	Yes	Yes	Yes	Yes	NA	NA	NA	NA	Yes	NA	NM_052900.2:c.6487G>T	NM_198123.1:c.6799G>T	NM_198124.1:c.6679G>T	XM_005250771.1:c.6679G>T
chr8	119945391	G	T	Yes	Yes	Yes	NA	NA	NA	Yes	Yes	Yes	NA	NA	NA	Yes	Yes	Yes	Yes	NA	NA	NA	NA	No	not called	NM_002546.3:c.179C>A
chr9	35800763	C	T	Yes	Yes	Yes	NA	NA	NA	Yes	Yes	Yes	NA	NA	NA	Yes	Yes	Yes	Yes	NA	NA	NA	NA	Yes	NA	NM_003995.3:c.1276C>T	XM_005251478.1:c.1276C>T	XM_005251479.1:c.289C>T
chrX	105193692	C	G	Yes	Yes	Yes	NA	NA	NA	Yes	Yes	Yes	NA	NA	NA	No	No	Yes	No	Read Count = 3	not called	NA	not called	Yes	NA	NM_198465.2:c.4479C>G	XM_005262104.1:c.4482C>G	XM_005262105.1:c.3459C>G	XM_005262106.1:c.3339C>G	XM_005262107.1:c.3315C>G
chrX	129518709	C	T	Yes	Yes	Yes	NA	NA	NA	Yes	Yes	Yes	NA	NA	NA	Yes	Yes	Yes	Yes	NA	NA	NA	NA	Yes	NA	NM_178471.1:c.713G>A	NM_178471.2:c.713G>A

## Sheet: MCF-7
				SureSelect						SeqCap						HaloPlex								AmpliSeq
Chrom	Pos	Ref	Alt	Called by VarScan2?	Called by GATK?	Called by MuTect?	Why VarScan2 Missed	Why GATK Missed	Why MuTect Missed	Called by VarScan2?	Called by GATK?	Called by MuTect?	Why VarScan2 Missed	Why GATK Missed	Why MuTect Missed	Called by VarScan2?	Called by GATK?	Called by MuTect?	Called by SureCall?	Why VarScan2 Missed	Why GATK Missed	Why MuTect Missed	Why SureCall Missed	Called by Torrent?	Why Torrent Missed	Coding Variant(s)
chr16	77465275	G	C	No	No	No	10.86% VF	Called as ref, no GQ reported	10.83% VF	No	No	No	5.88% VF	not called	6% VF	No	No	No	No	11.11% VF	Called as ref allele	8% VF	not called	No	not called	NM_199355.2:c.412C>G
chr16	77465382	G	A	No	No	No	13.6% VF	16.47% VF	15.02% VF	No	No	No	19.79% VF	19.79% VF	19.79% VF	Yes	Yes	Yes	Yes	NA	NA	NA	NA	No	not called	NM_199355.2:c.305C>T
chr17	5463291	G	T	No	Yes	Yes	19.67% VF	NA	NA	Yes	Yes	Yes	NA	NA	NA	Yes	Yes	Yes	Yes	NA	NA	NA	NA	Yes	NA	NM_001033053.2:c.725C>A	NM_014922.4:c.725C>A	NM_033004.3:c.725C>A	NM_033006.3:c.725C>A	NM_033007.3:c.725C>A	XM_005256530.1:c.725C>A	XM_005256531.1:c.725C>A	XM_005256532.1:c.725C>A	XM_005256533.1:c.725C>A	XM_005256534.1:c.725C>A	XM_005256535.1:c.725C>A	XR_243550.1:n.1277C>A	XR_243551.1:n.1277C>A
chr2	141093332	T	C	No	No	No	0.76% VF	missed by GATK and all.vcf	not called	No	No	No	0% VF	not called	not called	No	No	No	No	0.47% VF	not called	rejected as fstar_tumor_lod and possible contamination	not called	No	not called	NM_018557.2:c.11968A>G
chr2	179431771	G	T	No	No	No	12.21% VF	all.vcf called ref, no GQ reported	10.89% VF	No	No	No	10.14% VF	called as ref allele	11.59% VF	No	No	No	No	12.87% VF	Called as ref allele	12.72% VF	12.18% VF	No	not called	XR_108403.1:n.478-4256G>T	XR_108405.1:n.2044-15528G>T	NR_038271.1:n.447-4256G>T	NR_038272.1:n.2044-15528G>T	NM_001256850.1:c.74165C>A	NM_001267550.1:c.79088C>A	NM_003319.3:c.51892C>A	NM_003319.4:c.51893C>A	NM_133378.3:c.71383C>A	NM_133378.4:c.71384C>A	NM_133432.2:c.52267C>A	NM_133432.3:c.52268C>A	NM_133437.2:c.52468C>A	NM_133437.3:c.52469C>A	XM_005246828.1:c.70469C>A	XM_005246829.1:c.70418C>A	XM_005246830.1:c.39773C>A	XM_005246831.1:c.39104C>A
chr2	212248542	T	C	Yes	Yes	Yes	NA	NA	NA	1	1	1	NA	NA	NA	Yes	Yes	Yes	Yes	NA	NA	NA	NA	Yes	NA	NM_001042599.1:c.3677A>G	NM_005235.2:c.3725A>G	XM_005246375.1:c.3722A>G	XM_005246376.1:c.3695A>G	XM_005246377.1:c.3647A>G
chr22	23596073	T	C	Yes	Yes	Yes	NA	NA	NA	1	1	1	NA	NA	NA	Yes	Yes	Yes	Yes	NA	NA	NA	NA	Yes	NA	XM_002343771.1:c.-108A>G	NM_004327.3:c.1367T>C	NM_021574.2:c.1367T>C	XR_244382.1:n.2113T>C
chr3	123457879	G	A	No	No	No	synonymous SNV	synonymous SNV	synonymous SNV	Yes	Yes	Yes	synonymous SNV	synonymous SNV	synonymous SNV	No	No	No	No	synonymous SNV	synonymous SNV	synonymous SNV	synonymous SNV	No	synonymous SNV	NM_053025.3:c.453C>T	NM_053026.3:c.453C>T	NM_053027.3:c.453C>T	NM_053028.3:c.453C>T	XM_005247492.1:c.483C>T	XM_005247493.1:c.483C>T	XM_005247494.1:c.483C>T	XM_002342366.1:c.*5050G>A
chr3	170811698	C	A	No	No	No	16.84% VF	16.94% VF	17.03% VF	Yes	Yes	Yes	16.67% VF	18.18% VF	17.27% VF	No	No	No	No	17.19% VF	18.18% VF	17.1% VF	14.04% VF	No	not called	NM_001161560.1:c.2627G>T	NM_001161561.1:c.2564G>T	NM_001161562.1:c.2540G>T	NM_001161563.1:c.2486G>T	NM_001161564.1:c.2462G>T	NM_001161565.1:c.2399G>T	NM_001161566.1:c.2375G>T	NM_015028.1:c.2651G>T	NM_015028.2:c.2651G>T
chr3	178936091	G	A	Yes	Yes	Yes	NA	NA	NA	1	1	1	NA	NA	NA	Yes	Yes	No	Yes	NA	NA	rejected as a clustered_read_position	NA	Yes	NA	NM_006218.2:c.1633G>A
chr3	185167815	G	A	Yes	Yes	Yes	NA	NA	NA	1	1	1	NA	NA	NA	No	Yes	Yes	Yes	Read Count = 5	NA	NA	NA	Yes	NA	NM_001242314.1:c.1138G>A	NM_001242317.1:c.517G>A	NM_004721.3:c.1138G>A	NM_004721.4:c.1138G>A
chr4	66189923	A	G	Yes	Yes	Yes	NA	NA	NA	1	1	1	NA	NA	NA	Yes	Yes	Yes	Yes	NA	NA	NA	NA	No	19.70% VF	NM_004439.5:c.3023T>C	NM_182472.2:c.2957T>C	XM_005265650.1:c.3026T>C	XM_005265651.1:c.2960T>C	XM_005265652.1:c.2819T>C	XM_005265653.1:c.2534T>C
chr5	127654666	A	T	No	No	No	0% VF	not called	not called	Yes	Yes	Yes	0% VF	not called	not called	No	No	No	No	0% VF	not called	not called	not called	No	not called	NM_001999.3:c.4499T>A
chr9	8341851	G	A	No	No	No	0% VF	not called	not called	Yes	Yes	Yes	0% VF	not called	not called	No	No	No	No	0.88% VF	not called	not called	not called	No	not called	NM_001040712.1:c.3559C>T	NM_001040712.2:c.3559C>T	NM_001171025.1:c.3568C>T	NM_002839.2:c.4789C>T	NM_002839.3:c.4789C>T	NM_130391.2:c.4750C>T	NM_130391.3:c.3568C>T	NM_130392.2:c.4762C>T	NM_130392.3:c.3571C>T	NM_130393.2:c.3556C>T	NM_130393.3:c.3541C>T	XM_005251529.1:c.4837C>T	XM_005251530.1:c.4837C>T	XM_005251531.1:c.4837C>T	XM_005251532.1:c.4837C>T	XM_005251533.1:c.4789C>T

## Sheet: HCC-2218
				SureSelect						SeqCap						HaloPlex								AmpliSeq
Chrom	Pos	Ref	Alt	Called by VarScan2?	Called by GATK?	Called by MuTect?	Why VarScan2 Missed	Why GATK Missed	Why MuTect Missed	Called by VarScan2?	Called by GATK?	Called by MuTect?	Why VarScan2 Missed	Why GATK Missed	Why MuTect Missed	Called by VarScan2?	Called by GATK?	Called by MuTect?	Called by SureCall?	Why VarScan2 Missed	Why GATK Missed	Why MuTect Missed	Why SureCall Missed	Called by Torrent?	Why Torrent Missed	Coding Variant(s)
chr1	12266800	C	T	Yes	Yes	Yes	NA	NA	NA	Yes	Yes	Yes	NA	NA	NA	Yes	Yes	Yes	Yes	NA	NA	NA	NA	Yes	NA	NM_001066.2:c.1109C>T	XR_244793.1:n.1101C>T
chr1	38186114	C	T	Yes	Yes	Yes	NA	NA	NA	Yes	Yes	Yes	NA	NA	NA	Yes	Yes	Yes	Yes	NA	NA	NA	NA	Yes	NA	XM_002342081.1:c.*3920C>T	NM_001099439.1:c.2321G>A	XR_246258.1:n.1058G>A
chr1	97544662	G	A	Yes	Yes	Yes	NA	NA	NA	Yes	Yes	Yes	NA	NA	NA	Yes	Yes	Yes	Yes	NA	NA	NA	NA	Yes	NA	NM_000110.3:c.2948C>T	XM_005270561.1:c.2837C>T	XM_005270562.1:c.2732C>T
chr1	229623213	C	T	Yes	Yes	Yes	NA	NA	NA	Yes	Yes	Yes	NA	NA	NA	Yes	Yes	No	Yes	NA	NA	rejected as a clustered read positon	NA	Yes	NA	NM_018230.2:c.1342G>A	XM_005273190.1:c.1201G>A
chr10	50678893	C	G	Yes	Yes	Yes	NA	NA	NA	Yes	Yes	Yes	NA	NA	NA	Yes	Yes	Yes	No	NA	NA	NA	not called	Yes	NA	NM_000124.2:c.3113G>C	NM_000124.3:c.3113G>C	XM_005269595.1:c.3113G>C	XM_005269596.1:c.3113G>C
chr11	64129169	C	T	Yes	Yes	Yes	NA	NA	NA	Yes	Yes	Yes	NA	NA	NA	Yes	Yes	Yes	Yes	NA	NA	NA	NA	Yes	NA	NM_032251.4:c.*4603C>T	NM_032251.5:c.*4603C>T	NM_001006944.1:c.707C>T	NM_003942.2:c.707C>T	XM_005274379.1:c.707C>T	XM_005274380.1:c.707C>T	XM_005274381.1:c.518C>T	XM_005274382.1:c.707C>T
chr11	94203750	G	A	Yes	Yes	Yes	NA	NA	NA	Yes	Yes	Yes	NA	NA	NA	Yes	Yes	Yes	Yes	NA	NA	NA	NA	Yes	NA	NR_031630.1:n.-4004C>T	NM_005590.3:c.904C>T	NM_005591.3:c.904C>T	XM_005274006.1:c.913C>T	XM_005274007.1:c.904C>T	XM_005274008.1:c.436C>T
chr12	53421963	G	A	No	No	No	18.26% VF	17.93% VF	18.27% VF	No	No	No	19.39% VF	18.75% VF	19.26% VF	Yes	Yes	Yes	Yes	NA	NA	NA	NA	Yes	NA	NM_001417.4:c.970G>A	XM_005268709.1:c.970G>A	XM_005268710.1:c.853G>A
chr12	78542643	G	A	Yes	Yes	Yes	NA	NA	NA	Yes	Yes	Yes	NA	NA	NA	Yes	Yes	Yes	Yes	NA	NA	NA	NA	Yes	NA	NM_014903.4:c.4729G>A	XM_005269214.1:c.4729G>A	XM_005269215.1:c.4729G>A
chr14	21792944	C	G	Yes	Yes	Yes	NA	NA	NA	Yes	Yes	Yes	NA	NA	NA	Yes	Yes	Yes	Yes	NA	NA	NA	NA	Yes	NA	NM_020366.3:c.1930C>G	XM_005267878.1:c.865C>G	XM_005267879.1:c.856C>G	XM_005267880.1:c.823C>G	XM_005267881.1:c.304C>G	XM_005267882.1:c.79C>G	XM_005267883.1:c.126+60C>G	XM_005267884.1:c.96+60C>G
chr14	44975561	C	A	Yes	Yes	Yes	NA	NA	NA	Yes	Yes	Yes	NA	NA	NA	Yes	Yes	Yes	Yes	NA	NA	NA	NA	Yes	NA	NM_032135.3:c.630G>T
chr17	57043169	C	T	Yes	Yes	Yes	NA	NA	NA	Yes	Yes	Yes	NA	NA	NA	No	No	No	No	14.03% VF	17.38% VF	18.18% VF	17.06% VF	Yes	NA	NM_014906.3:c.698C>T	NM_014906.4:c.698C>T	NR_048561.1:n.713-3731C>T	XM_005257168.1:c.73-3731C>T	XM_005257169.1:c.73-3731C>T
chr17	57756792	C	G	No	No	No	7.74% VF	Called as ref	8.04% VF	No	No	No	8.54% VF	Not called	8.77% VF	No	No	No	No	7.85% VF	not called	rejected as a clustered read positon	not called	No	not called	NM_004859.3:c.2831C>G	XM_005257011.1:c.2834C>G	XM_005257012.1:c.2831C>G
chr17	74395786	C	T	Yes	Yes	Yes	NA	NA	NA	Yes	Yes	Yes	NA	NA	NA	Yes	Yes	Yes	Yes	NA	NA	NA	NA	Yes	NA	NM_022066.3:c.1372G>A	XM_005257567.1:c.1372G>A	XM_005257568.1:c.1297G>A
chr17	80213351	G	C	Yes	Yes	Yes	NA	NA	NA	Yes	Yes	Yes	NA	NA	NA	Yes	Yes	Yes	Yes	NA	NA	NA	NA	Yes	NA	NM_001893.3:c.290C>G	NM_001893.4:c.290C>G	NM_139062.1:c.290C>G	NM_139062.2:c.290C>G	XM_005256336.1:c.290C>G	XM_005256337.1:c.290C>G	XM_005256338.1:c.290C>G	XR_243518.1:n.610C>G	XM_002343592.1:c.-990G>C	XM_002343592.2:c.-990G>C
chr19	14581657	C	G	Yes	Yes	Yes	NA	NA	NA	Yes	Yes	Yes	NA	NA	NA	Yes	Yes	Yes	Yes	NA	NA	NA	NA	Yes	NA	NM_002741.3:c.2619C>G	NM_213560.1:c.2637C>G	NM_000955.2:c.*1715G>C
chr19	42791250	G	A	Yes	Yes	Yes	NA	NA	NA	Yes	Yes	Yes	NA	NA	NA	Yes	Yes	Yes	Yes	NA	NA	NA	NA	Yes	NA	NM_015125.3:c.310G>A	XM_005258673.1:c.310G>A	XM_005258674.1:c.310G>A	XM_005258675.1:c.310G>A
chr2	32820108	A	C	Yes	Yes	Yes	NA	NA	NA	Yes	Yes	Yes	NA	NA	NA	Yes	Yes	Yes	Yes	NA	NA	NA	NA	Yes	NA	NM_016252.3:c.13509A>C	XM_005264449.1:c.13590A>C	XM_005264450.1:c.13578A>C	XM_005264451.1:c.13563A>C	XM_005264452.1:c.13548A>C	XM_005264453.1:c.13521A>C	XM_005264454.1:c.13582+981A>C	XM_005264455.1:c.13458A>C	XR_244950.1:n.14258A>C
chr2	60695929	G	A	Yes	Yes	Yes	NA	NA	NA	Yes	Yes	Yes	NA	NA	NA	Yes	Yes	Yes	Yes	NA	NA	NA	NA	Yes	NA	NM_018014.3:c.425C>T	NM_022893.3:c.425C>T	NM_138559.1:c.425C>T
chr2	80808860	C	A	Yes	Yes	Yes	NA	NA	NA	Yes	Yes	Yes	NA	NA	NA	Yes	Yes	Yes	Yes	NA	NA	NA	NA	Yes	NA	NM_001164883.1:c.1923C>A	NM_004389.2:c.1923C>A	NM_004389.3:c.1923C>A	XM_005264153.1:c.1923C>A	XM_005264154.1:c.960C>A	XM_005264155.1:c.819C>A
chr2	152321384	G	A	Yes	Yes	Yes	NA	NA	NA	Yes	Yes	Yes	NA	NA	NA	Yes	Yes	Yes	Yes	NA	NA	NA	NA	Yes	NA	NM_001177663.1:c.5350G>A	NM_001177664.1:c.5350G>A	NM_001177665.1:c.5350G>A	NM_018151.3:c.5350G>A	NM_018151.4:c.5350G>A	XM_005246665.1:c.5350G>A	XM_005246666.1:c.5257G>A
chr2	152321897	G	C	Yes	Yes	Yes	NA	NA	NA	Yes	Yes	Yes	NA	NA	NA	Yes	Yes	Yes	Yes	NA	NA	NA	NA	Yes	NA	NM_001177663.1:c.5863G>C	NM_001177664.1:c.5863G>C	NM_001177665.1:c.5863G>C	NM_018151.3:c.5863G>C	NM_018151.4:c.5863G>C	XM_005246665.1:c.5863G>C	XM_005246666.1:c.5770G>C
chr2	170011051	C	T	Yes	Yes	Yes	NA	NA	NA	Yes	Yes	Yes	NA	NA	NA	Yes	Yes	Yes	Yes	NA	NA	NA	NA	Yes	NA	NM_004525.2:c.12214G>A	XM_005246551.1:c.9925G>A
chr20	39801138	G	C	Yes	Yes	Yes	NA	NA	NA	Yes	Yes	Yes	NA	NA	NA	Yes	Yes	Yes	Yes	NA	NA	NA	NA	Yes	NA	NM_002660.2:c.2983G>C	NM_182811.1:c.2983G>C	XM_005260438.1:c.2983G>C	XR_244143.1:n.3007G>C	XM_002343703.1:c.*3181C>G
chr22	19241631	C	T	Yes	Yes	Yes	NA	NA	NA	Yes	Yes	Yes	NA	NA	NA	Yes	Yes	Yes	Yes	NA	NA	NA	NA	Yes	NA	NM_001835.3:c.370G>A	NM_007098.2:c.370G>A	NM_007098.3:c.370G>A	XM_005261278.1:c.433G>A	XM_005261279.1:c.370G>A	XM_005261280.1:c.433G>A	XM_005261281.1:c.433G>A
chr22	41546047	C	T	Yes	Yes	Yes	NA	NA	NA	Yes	Yes	Yes	NA	NA	NA	Yes	Yes	Yes	Yes	NA	NA	NA	NA	Yes	NA	NM_001429.3:c.2662C>T
chr4	40104312	C	G	Yes	Yes	Yes	NA	NA	NA	Yes	Yes	Yes	NA	NA	NA	No	Yes	No	Yes	11.98% VF	NA	19.88% VF	NA	Yes	NA	NM_018177.3:c.847C>G	NM_018177.4:c.847C>G
chr4	76507104	G	C	Yes	Yes	Yes	NA	NA	NA	Yes	Yes	Yes	NA	NA	NA	Yes	Yes	Yes	Yes	NA	NA	NA	NA	Yes	NA	NM_003948.3:c.1421C>G	XM_005263335.1:c.1652C>G
chr4	103450992	G	A	No	No	No	Splice Site	Splice Site	Splice Site	No	No	No	Splice Site	Splice Site	Splice Site	No	No	No	No	Splice Site	Splice Site	Splice Site	Splice Site	No	Splice Site	NM_001165412.1:c.40-1G>A	NM_003998.2:c.40-1G>A	NM_003998.3:c.40-1G>A	XM_005263029.1:c.64-1G>A
chr5	80390175	G	A	Yes	Yes	Yes	NA	NA	NA	Yes	Yes	Yes	NA	NA	NA	Yes	Yes	Yes	Yes	NA	NA	NA	NA	Yes	NA	NM_006909.1:c.1612G>A	NM_006909.2:c.1612G>A	XM_005248564.1:c.1612G>A	XM_005248565.1:c.1612G>A
chr6	2749441	C	G	Yes	Yes	Yes	NA	NA	NA	Yes	Yes	Yes	NA	NA	NA	Yes	Yes	Yes	Yes	NA	NA	NA	NA	Yes	NA	NM_001012418.3:c.88G>C	XM_005249077.1:c.88G>C	XM_005249078.1:c.88G>C	XM_005249079.1:c.88G>C	XM_005249080.1:c.88G>C
chr6	4049288	C	G	Yes	Yes	Yes	NA	NA	NA	Yes	Yes	Yes	NA	NA	NA	Yes	Yes	Yes	Yes	NA	NA	NA	NA	Yes	NA	NM_003913.4:c.1974C>G	XR_241928.1:n.2071C>G	XR_241929.1:n.2071C>G	XR_241930.1:n.2071C>G	XR_241931.1:n.2071C>G	XR_241932.1:n.2071C>G	XR_241933.1:n.2071C>G	XR_241934.1:n.2071C>G	XR_241935.1:n.2071C>G	XR_241936.1:n.2071C>G	XR_241937.1:n.2071C>G	XR_241938.1:n.2071C>G	XR_241939.1:n.2071C>G	XR_241940.1:n.2071C>G	XR_241941.1:n.2071C>G	XR_241942.1:n.2071C>G	XR_241943.1:n.2071C>G	XR_241944.1:n.2071C>G	XR_241945.1:n.2071C>G	XR_241946.1:n.2071C>G	XR_241947.1:n.2071C>G	XR_241948.1:n.2071C>G	XR_241949.1:n.2071C>G	XR_241950.1:n.2071C>G
chr6	117013223	C	G	Yes	Yes	Yes	NA	NA	NA	Yes	Yes	Yes	NA	NA	NA	Yes	Yes	No	Yes	NA	NA	rejected as a clustered read positon	NA	Yes	NA	NM_002269.2:c.144C>G	XM_005266964.1:c.135C>G
chr7	116414934	G	T	No	No	No	Splice Site	Splice Site	Splice Site	No	No	No	Splice Site	Splice Site	Splice Site	No	No	No	No	Splice Site	Splice Site	Splice Site	Splice Site	No	Splice Site	NM_000245.2:c.3029-1G>T	NM_001127500.1:c.3083-1G>T	XM_005250353.1:c.3140-1G>T	XM_005250354.1:c.1739-1G>T
chr8	56699227	C	G	No	No	No	18.3% VF	19.43% VF	19.43% VF	Yes	Yes	Yes	NA	NA	NA	Yes	Yes	Yes	Yes	NA	NA	NA	NA	Yes	NA	NM_024831.6:c.770C>G	XM_005251328.1:c.491C>G
chr8	121292203	G	A	No	No	Yes	18.5% VF	19.88% VF	NA	Yes	Yes	Yes	NA	NA	NA	No	No	No	No	18.72% VF	14.51% VF	13.98% VF	12.26% VF	Yes	NA	NM_021110.1:c.3511G>A	NM_021110.2:c.3511G>A	XM_005251059.1:c.3511G>A
chr9	27158127	G	C	Yes	Yes	Yes	NA	NA	NA	Yes	Yes	Yes	NA	NA	NA	Yes	Yes	Yes	Yes	NA	NA	NA	NA	Yes	NA	XR_132559.1:n.14C>G	NM_000459.3:c.351G>C	XM_005251561.1:c.351G>C	XM_005251562.1:c.351G>C	XM_005251563.1:c.351G>C
chr9	90584712	G	A	Yes	Yes	Yes	NA	NA	NA	Yes	Yes	Yes	NA	NA	NA	Yes	Yes	Yes	No	NA	NA	NA	not called	Yes	NA	XR_158847.1:n.-4449C>T	NM_001039803.1:c.686C>T	NM_012119.3:c.623C>T	NM_178432.2:c.662C>T	NM_001039803.2:c.686C>T	NM_001170639.1:c.623C>T	NM_001170640.1:c.501-448C>T	NM_012119.4:c.623C>T	NM_178432.3:c.662C>T	XM_005251858.1:c.740C>T	XM_005251859.1:c.725C>T	XM_005251860.1:c.701C>T	XM_005251861.1:c.540-448C>T	XM_005251862.1:c.740C>T
