# Supplementary material for: Evaluation of Hybridization Capture Versus Amplicon‐Based Methods for Whole‐Exome Sequencing
Source: Hum Mutat. 2015 Jul 15;36(9):903–14. doi: 10.1002/humu.22825 (PMC4832303; doi:10.1002/humu.22825)
Supplement: Supplementary file 1 — Figure S1 Supporting Table S1 | General sample features Supporting Table S7 | VarScan2 single‐sample SNVs from SureSelect in commonly targeted bases Supporting Table S8 | VarScan2 single‐sample SNVs from SeqCap in commonly targeted bases Supporting Table S9 | VarScan2 single‐sample SNVs from HaloPlex in commonly targeted bases Supporting Table S10 | GATK single‐sample SNVs from SureSelect in commonly targeted bases Supporting Table S10 | GATK single‐sample SNVs from SeqCap in commonly targeted bases Supporting Table S12 | GATK single‐sample SNVs from HaloPlex in commonly targeted bases Supporting Table S13 | MuTect single‐sample SNVs from SureSelect in commonly targeted bases Supporting Table S14 | MuTect single‐sample SNVs from SeqCap in commonly targeted bases Supporting Table S15 | MuTect single‐sample SNVs from HaloPlex in commonly targeted bases Supporting Table S16 | Ion Torrent Suite single‐sample SNVs from AmpliSeq in commonly targeted bases Supporting Table S20 | SureCall single‐sample SNVs from HaloPlex in commonly targeted bases Table S21 | Number/Percent of SNVs in the CCLE in commonly targeted regions called by each technology Supporting Table S22 | Reasons Different Technologies Missed CCLE Mutations in Commonly Targeted Regions Supporting Table S23 | Indels in Commonly Targeted Regions Supporting Table S24 | Comparison of CNV calling HCC‐2218 to HCC‐2218BL on VarScan2 and SNP array [file HUMU-36-903-s001.zip › humu22825-sup-00017-Table S23.xlsx]

## Sheet: VarScan2
Supporting Table S23 | Indels in Commonly Targeted Regions
Technology	Sample	Chromosome	Position	Ref	Alt	Type	Ref Supporting Reads Pos.	Ref. Supporting Reads Neg.	Alt. Supporting Reads Pos.	Alt. Supporting Reads Neg.	Var. Freq.	Genes:AA Changes
SureSelect	BT-20	chr1	1684348	-	CCT	nonframeshift insertion	33	39	18	22	35.7143	NADK:p.G591delinsRG
SureSelect	BT-20	chr1	2938408	AGA	-	nonframeshift deletion	20	26	20	14	42.5	ACTRT2:p.53_54del
SureSelect	BT-20	chr1	11710780	-	GCG	nonframeshift insertion	0	3	1	13	82.3529	FBXO2:p.A45delinsAP
SureSelect	BT-20	chr1	14106395	-	CTC	nonframeshift insertion	19	32	21	14	40.6977	PRDM2:p.T702delinsTS
SureSelect	BT-20	chr1	15820308	-	C	frameshift insertion	2	0	11	20	93.9394	CASP9:p.V413fs
SureSelect	BT-20	chr1	17718672	G	-	frameshift deletion	1	0	11	31	97.6744	PADI6:p.Q342fs
SureSelect	BT-20	chr1	29448083	-	G	frameshift insertion	9	31	12	0	23.0769	TMEM200B:p.A86fs
SureSelect	BT-20	chr1	31905890	-	CAG	nonframeshift insertion	3	8	26	28	83.0769	SERINC2:p.Q373delinsPE
SureSelect	BT-20	chr1	52306064	TCT	-	nonframeshift deletion	10	14	25	73	80.3279	NRD1:p.22_23del
SureSelect	BT-20	chr1	54605319	-	G	frameshift insertion	8	9	6	4	37.037	CDCP2:p.P408fs
SureSelect	BT-20	chr1	54605320	-	C	frameshift insertion	0	0	10	9	100	CDCP2:p.P408fs
SureSelect	BT-20	chr1	78024346	-	TAT	nonframeshift insertion	1	1	69	20	97.8022	AK5:p.S534delinsSY
SureSelect	BT-20	chr1	87045897	CCTACA	-	nonframeshift deletion	120	114	96	85	43.6145	CLCA4:p.877_878del
SureSelect	BT-20	chr1	117122286	-	TCC	nonframeshift insertion	42	55	126	189	76.4563	IGSF3:p.D1041delinsGN
SureSelect	BT-20	chr1	152681681	-	AGCTCTGGGGGCTGCTGT	nonframeshift insertion	30	30	34	52	58.9041	LCE4A:p.S44delinsKLWGLLC
SureSelect	BT-20	chr1	154842200	-	GCTGCTGCTGCT	nonframeshift insertion	40	35	18	23	35.3448	KCNN3:p.P81delinsSSSSP
SureSelect	BT-20	chr1	156565050	-	AC	frameshift insertion	10	22	436	454	96.5293	GPATCH4:p.T361fs
SureSelect	BT-20	chr1	179504026	AAG	-	nonframeshift deletion	2	5	3	15	72	AXDND1:p.987_988del
SureSelect	BT-20	chr1	200182704	GAGGACGCCGGAGAGGAGGCCGGA	-	nonframeshift deletion	8	0	19	9	77.7778	FAM58BP:p.5_12del
SureSelect	BT-20	chr1	225380562	AAAG	-	frameshift deletion	5	13	7	116	87.234	DNAH14:p.1923_1924del
SureSelect	BT-20	chr1	228588856	-	ACTC	frameshift insertion	195	269	68	102	26.8139	TRIM11:p.F181fs
SureSelect	BT-20	chr1	240255569	GGC	-	nonframeshift deletion	14	4	49	8	76	FMN2:p.54_54del
SureSelect	BT-20	chr1	241959639	-	A	frameshift insertion	1	5	53	129	96.8085	WDR64:p.G1043fs
SureSelect	BT-20	chr1	247615262	A	-	frameshift deletion	1	1	29	59	97.7778	OR2B11:p.F8fs
SureSelect	BT-20	chr2	3749152	GAA	-	nonframeshift deletion	5	26	1	21	41.5094	ALLC:p.301_301del
SureSelect	BT-20	chr2	5833885	-	CAGCAGCAGCGG	nonframeshift insertion	64	41	17	18	25	SOX11:p.S344delinsSQQQR
SureSelect	BT-20	chr2	17962994	AAGTT	-	frameshift deletion	45	36	65	71	62.6728	GEN1:p.839_840del
SureSelect	BT-20	chr2	26477126	-	ACT	nonframeshift insertion	0	0	49	36	100	HADHB:p.T2delinsNS
SureSelect	BT-20	chr2	69741754	TGT	-	nonframeshift deletion	6	1	6	11	70.8333	AAK1:p.541_542del
SureSelect	BT-20	chr2	71062834	-	C	frameshift insertion	4	2	97	128	97.4026	CD207:p.E25fs
SureSelect	BT-20	chr2	72692273	-	AG	frameshift insertion	3	4	69	69	95.1724	EXOC6B:p.L666fs
SureSelect	BT-20	chr2	73675228	-	CTC	nonframeshift insertion	96	62	50	26	32.4786	ALMS1:p.S524delinsSS
SureSelect	BT-20	chr2	74756112	-	A	frameshift insertion	32	8	28	6	45.9459	AUP1:p.F6fs
SureSelect	BT-20	chr2	95847041	GCG	-	nonframeshift deletion	26	46	13	22	32.7103	ZNF2:p.156_157del
SureSelect	BT-20	chr2	98907090	T	-	frameshift deletion	3	4	38	32	90.9091	VWA3B:p.S1054fs
SureSelect	BT-20	chr2	112832536	AAT	-	nonframeshift deletion	43	33	10	18	26.9231	TMEM87B:p.166_167del
SureSelect	BT-20	chr2	120194652	-	GTGTGC	nonframeshift insertion	5	10	64	68	89.7959	TMEM37:p.T70delinsTCA
SureSelect	BT-20	chr2	128394876	-	A	frameshift insertion	47	12	25	15	40.404	MYO7B:p.P323fs
SureSelect	BT-20	chr2	152236046	A	-	nonframeshift deletion	7	6	22	43	83.3333	TNFAIP6:p.X278X
SureSelect	BT-20	chr2	152695770	AAGAC	-	frameshift deletion	70	66	31	37	33.3333	CACNB4:p.474_476del
SureSelect	BT-20	chr2	175292581	TCAAATTTATCAG	-	frameshift deletion	71	28	26	18	30.7692	SCRN3:p.404_408del
SureSelect	BT-20	chr2	178494174	-	GGA	nonframeshift insertion	11	10	125	186	93.6747	PDE11A:p.S671delinsSP
SureSelect	BT-20	chr2	185802212	-	ACA	nonframeshift insertion	76	40	55	21	39.5833	ZNF804A:p.T697delinsNT
SureSelect	BT-20	chr2	186653523	-	GAT	nonframeshift insertion	55	60	57	61	50.6438	FSIP2:p.D643delinsGY
SureSelect	BT-20	chr2	186656350	GTG	-	nonframeshift deletion	73	35	50	37	44.6154	FSIP2:p.1585_1586del
SureSelect	BT-20	chr2	187559048	-	CAA	nonframeshift insertion	8	15	51	51	81.6	FAM171B:p.Q50delinsPK
SureSelect	BT-20	chr2	190670540	-	A	frameshift insertion	24	15	15	14	42.6471	PMS1:p.K160fs
SureSelect	BT-20	chr2	233712227	ACA	-	nonframeshift deletion	0	1	15	36	98.0769	GIGYF2:p.1231_1232del
SureSelect	BT-20	chr2	234429740	-	TTC	nonframeshift insertion	10	4	121	123	94.5736	USP40:p.K752delinsRK
SureSelect	BT-20	chr2	241696841	TCC	-	nonframeshift deletion	14	2	39	15	77.1429	KIF1A:p.917_918del
SureSelect	BT-20	chr3	46751074	AAG	-	nonframeshift deletion	5	0	22	2	82.7586	TMIE:p.123_123del
SureSelect	BT-20	chr3	48896042	ATTAGG	-	nonframeshift deletion	15	11	7	7	35	SLC25A20:p.196_197del
SureSelect	BT-20	chr3	50306753	-	C	frameshift insertion	6	0	80	22	94.4444	SEMA3B:p.P27fs
SureSelect	BT-20	chr3	56591279	-	GGGGTAAGCA	frameshift insertion	1	3	6	6	75	CCDC66:p.L3fs
SureSelect	BT-20	chr3	112253059	-	A	frameshift insertion	43	5	171	74	83.6177	ATG3:p.L307fs
SureSelect	BT-20	chr3	113376111	TGCTGCTGC	-	nonframeshift deletion	43	97	40	87	47.5655	KIAA2018:p.1470_1473del
SureSelect	BT-20	chr3	124646706	-	AAG	nonframeshift insertion	2	11	30	100	90.9091	MUC13:p.F62delinsLF
SureSelect	BT-20	chr3	125854312	C	-	frameshift deletion	9	2	96	15	90.9836	ALDH1L1:p.G539fs
SureSelect	BT-20	chr3	157823582	-	CACCTCCTC	nonframeshift insertion	35	19	10	8	25	SHOX2:p.V78delinsEEVV
SureSelect	BT-20	chr3	184429134	-	TCC	nonframeshift insertion	51	33	224	111	79.9523	MAGEF1:p.D159delinsGN
SureSelect	BT-20	chr3	195453018	C	-	frameshift deletion	81	91	35	34	28.6307	MUC20:p.A344fs
SureSelect	BT-20	chr4	113347610	-	T	frameshift insertion	26	21	48	82	73.4463	ALPK1:p.F32fs
SureSelect	BT-20	chr4	134072601	-	C	frameshift insertion	6	38	15	0	25.4237	PCDH10:p.R436fs
SureSelect	BT-20	chr4	140651585	CTG	-	nonframeshift deletion	13	12	34	28	71.2644	MAML3:p.772_772del
SureSelect	BT-20	chr4	152201019	-	CAGGT	frameshift insertion	11	18	43	69	79.4326	PRSS48:p.Q42fs
SureSelect	BT-20	chr4	155244402	TTTG	-	frameshift deletion	5	113	5	181	61.1842	DCHS2:p.1365_1366del
SureSelect	BT-20	chr4	177605082	TCA	-	nonframeshift deletion	2	2	70	75	97.3154	VEGFC:p.419_420del
SureSelect	BT-20	chr4	184367559	CTG	-	nonframeshift deletion	0	0	41	52	100	CDKN2AIP:p.241_242del
SureSelect	BT-20	chr5	271858	CCGGCCCTGGGG	-	nonframeshift deletion	4	23	1	27	50.9091	PDCD6:p.40_44del
SureSelect	BT-20	chr5	56177849	CAA	-	nonframeshift deletion	22	11	29	48	70	MAP3K1:p.941_942del
SureSelect	BT-20	chr5	77745854	-	A	frameshift insertion	2	0	38	32	97.2222	SCAMP1:p.H243fs
SureSelect	BT-20	chr5	140568035	-	A	frameshift insertion	2	1	93	145	98.7552	PCDHB9:p.I381fs
SureSelect	BT-20	chr5	140856931	TCGGGAGAC	-	nonframeshift deletion	42	26	34	23	45.6	PCDHGC3:p.416_419del
SureSelect	BT-20	chr5	141324956	-	CTGCTGCTG	nonframeshift insertion	24	27	36	53	63.5714	PCDH12:p.R1182delinsTAAG
SureSelect	BT-20	chr5	149374880	T	-	frameshift deletion	5	7	79	216	96.0912	TIGD6:p.Q344fs
SureSelect	BT-20	chr5	156479569	-	GTT	nonframeshift insertion	3	5	8	55	88.7324	HAVCR1:p.T159delinsKP
SureSelect	BT-20	chr5	156721864	-	C	frameshift insertion	3	0	149	44	98.4694	CYFIP2:p.P94fs
SureSelect	BT-20	chr5	175811095	-	GT	frameshift insertion	9	7	58	66	88.5714	NOP16:p.R196fs
SureSelect	BT-20	chr5	180687429	TCT	-	nonframeshift deletion	30	13	312	149	91.4683	TRIM52:p.128_129del
SureSelect	BT-20	chr6	35108990	C	-	frameshift deletion	6	8	11	12	62.1622	TCP11:p.G6fs
SureSelect	BT-20	chr6	41754574	-	CTT	nonframeshift insertion	4	9	150	54	94.0092	PRICKLE4:p.L288delinsPF
SureSelect	BT-20	chr6	57398187	-	A	frameshift insertion	82	57	26	51	35.6481	PRIM2:p.E297fs
SureSelect	BT-20	chr6	109850201	C	-	frameshift deletion	1	1	14	4	90	AKD1:p.V295fs
SureSelect	BT-20	chr6	109906330	CTT	-	nonframeshift deletion	6	1	6	4	58.8235	AKD1:p.703_704del
SureSelect	BT-20	chr6	116600466	-	CAC	nonframeshift insertion	231	118	124	71	35.8456	TSPYL1:p.V176delinsVW
SureSelect	BT-20	chr6	117113762	-	GG	frameshift insertion	52	32	19	6	22.9358	GPRC6A:p.Y600fs
SureSelect	BT-20	chr6	117113763	-	A	frameshift insertion	48	32	18	6	23.0769	GPRC6A:p.Y600fs
SureSelect	BT-20	chr6	151674117	-	GAG	nonframeshift insertion	6	11	84	56	89.172	AKAP12:p.E1531delinsGE
SureSelect	BT-20	chr6	159660780	CCACCACCCGCCGCACGA	-	nonframeshift deletion	36	29	35	30	50	FNDC1:p.1471_1477del
SureSelect	BT-20	chr6	160560898	TGGTAAGT	-	frameshift deletion	3	6	11	21	78.0488	SLC22A1:p.425_426del
SureSelect	BT-20	chr7	1586654	-	GCC	nonframeshift insertion	8	15	93	77	88.0829	TMEM184A:p.G392delinsGA
SureSelect	BT-20	chr7	36447350	-	CTT	nonframeshift insertion	5	0	145	62	97.6415	ANLN:p.T206delinsTF
SureSelect	BT-20	chr7	36552730	-	T	frameshift insertion	16	9	131	122	91.0072	AOAH:p.K657fs
SureSelect	BT-20	chr7	36552791	-	T	frameshift insertion	8	12	114	122	92.1875	AOAH:p.T638fs
SureSelect	BT-20	chr7	44146447	C	-	frameshift deletion	14	26	5	10	27.2727	AEBP1:p.P186fs
SureSelect	BT-20	chr7	82581489	-	TCA	nonframeshift insertion	5	4	60	60	93.0233	PCLO:p.E2927delinsVK
SureSelect	BT-20	chr7	90894460	-	CCG	nonframeshift insertion	3	1	34	6	90.9091	FZD1:p.P89delinsPA
SureSelect	BT-20	chr7	100371477	-	G	frameshift insertion	1	0	13	34	97.9167	ZAN:p.F10fs
SureSelect	BT-20	chr7	101200670	-	G	frameshift insertion	0	0	44	84	100	EMID2:p.G389fs
SureSelect	BT-20	chr7	102575000	GAA	-	nonframeshift deletion	5	5	58	56	91.9355	LRRC17:p.214_214del
SureSelect	BT-20	chr7	114619729	-	A	frameshift insertion	1	3	26	17	91.4894	MDFIC:p.Q129fs
SureSelect	BT-20	chr7	128533515	-	C	frameshift insertion	1	2	36	48	96.5517	KCP:p.G370fs
SureSelect	BT-20	chr7	128550681	C	-	frameshift deletion	1	1	24	32	96.5517	KCP:p.A16fs
SureSelect	BT-20	chr7	149476667	-	C	frameshift insertion	1	0	18	32	98.0392	SSPO:p.P373fs
SureSelect	BT-20	chr7	149506212	-	C	frameshift insertion	2	3	66	114	97.2973	SSPO:p.S3065fs
SureSelect	BT-20	chr7	150713903	-	C	frameshift insertion	0	0	3	25	100	ATG9B:p.A765fs
SureSelect	BT-20	chr8	6673378	A	-	frameshift deletion	0	1	2	8	90.9091	XKR5:p.S127fs
SureSelect	BT-20	chr8	10467630	-	TTC	nonframeshift insertion	2	0	58	72	98.4848	RP1L1:p.K1326delinsKK
SureSelect	BT-20	chr8	21966701	C	-	frameshift deletion	1	0	30	9	97.5	NUDT18:p.G37fs
SureSelect	BT-20	chr8	21966708	G	-	frameshift deletion	0	0	35	7	100	NUDT18:p.P35fs
SureSelect	BT-20	chr8	24811065	G	-	frameshift deletion	9	6	20	65	85	NEFL:p.P471fs
SureSelect	BT-20	chr8	30620841	-	T	frameshift insertion	1	0	20	22	97.6744	UBXN8:p.F171fs
SureSelect	BT-20	chr8	38827186	C	-	frameshift deletion	1	1	28	28	96.5517	PLEKHA2:p.A388fs
SureSelect	BT-20	chr8	41166638	GCT	-	nonframeshift deletion	0	3	9	45	94.7368	SFRP1:p.13_14del
SureSelect	BT-20	chr8	48805817	-	G	frameshift insertion	2	0	69	31	98.0392	PRKDC:p.L1243fs
SureSelect	BT-20	chr8	77765299	CCT	-	nonframeshift deletion	4	27	7	10	35.4167	ZFHX4:p.2048_2048del
SureSelect	BT-20	chr8	86126828	-	AACATT	nonframeshift insertion	9	6	19	37	78.8732	C8orf59:p.V88delinsVMF
SureSelect	BT-20	chr8	101206460	-	GAC	nonframeshift insertion	30	12	45	25	62.5	SPAG1:p.S354delinsRR
SureSelect	BT-20	chr8	143746088	CA	-	frameshift deletion	11	6	120	106	93.0041	JRK:p.463_463del
SureSelect	BT-20	chr8	144511954	TGG	-	nonframeshift deletion	1	6	5	14	73.0769	MAFA:p.207_208del
SureSelect	BT-20	chr8	145106939	CC	-	frameshift deletion	2	0	37	17	96.4286	OPLAH:p.1167_1167del
SureSelect	BT-20	chr8	145617535	GGGGGTGCAAGGTGA	-	frameshift deletion	0	1	22	4	96.2963	ADCK5:p.419_423del
SureSelect	BT-20	chr8	145738768	G	-	frameshift deletion	2	3	83	70	96.8354	RECQL4:p.R766fs
SureSelect	BT-20	chr9	12775862	-	GGCGGCGGC	nonframeshift insertion	11	3	35	15	78.125	C9orf150:p.G50delinsGRRR
SureSelect	BT-20	chr9	18826262	T	-	frameshift deletion	12	3	43	31	83.1461	ADAMTSL1:p.C6fs
SureSelect	BT-20	chr9	79318376	GTGACAGCCTGCAAC	-	nonframeshift deletion	3	1	37	100	97.1631	PRUNE2:p.2713_2718del
SureSelect	BT-20	chr9	79324136	-	TGACTGTTGCAG	nonframeshift insertion	38	21	34	22	48.6957	PRUNE2:p.S1018delinsSCNSQ
SureSelect	BT-20	chr9	88937852	TTT	-	nonframeshift deletion	75	46	57	44	45.4955	ZCCHC6:p.937_938del
SureSelect	BT-20	chr9	95237025	-	TCA	nonframeshift insertion	24	39	9	17	29.2135	ASPN:p.E52delinsVK
SureSelect	BT-20	chr9	123476543	CGGCGG	-	nonframeshift deletion	25	4	39	14	64.6341	MEGF9:p.30_32del
SureSelect	BT-20	chr9	125391771	-	A	frameshift insertion	53	26	67	33	55.8659	OR1B1:p.L15fs
SureSelect	BT-20	chr9	131020796	CCT	-	nonframeshift deletion	21	50	35	54	55.625	GOLGA2:p.715_716del
SureSelect	BT-20	chr9	132630665	GAC	-	nonframeshift deletion	0	0	12	45	100	USP20:p.358_358del
SureSelect	BT-20	chr9	138836942	CCT	-	nonframeshift deletion	187	235	53	72	22.8519	UBAC1:p.269_270del
SureSelect	BT-20	chr9	140918171	GGAGAAGGAGACCAC	-	nonframeshift deletion	8	1	6	5	55	CACNA1B:p.992_997del
SureSelect	BT-20	chr10	21805467	-	CCTCCT	nonframeshift insertion	5	7	35	47	87.234	C10orf140:p.G429delinsRRG
SureSelect	BT-20	chr10	46999592	-	ATGAGGGAG	nonframeshift insertion	36	7	13	3	27.1186	GPRIN2:p.M238delinsNEGV
SureSelect	BT-20	chr10	61122269	-	TA	frameshift insertion	0	0	10	24	100	FAM13C:p.L6fs
SureSelect	BT-20	chr10	97920100	-	C	frameshift insertion	0	0	31	68	100	ZNF518A:p.L1341fs
SureSelect	BT-20	chr10	101982635	-	TCCTCCAGAACAG	frameshift insertion	5	1	12	14	81.25	CHUK:p.G101fs
SureSelect	BT-20	chr10	102770294	-	GCTGCG	nonframeshift insertion	4	4	4	6	55.5556	PDZD7:p.S784delinsSAA
SureSelect	BT-20	chr10	118383464	-	G	frameshift insertion	1	1	37	31	97.1429	PNLIPRP2:p.V20fs
SureSelect	BT-20	chr11	209895	CCC	-	nonframeshift deletion	0	3	47	38	96.5909	RIC8A:p.207_208del
SureSelect	BT-20	chr11	502130	CTGGATGTCCAGGCT	-	nonframeshift deletion	30	11	16	5	33.871	RNH1:p.7_11del
SureSelect	BT-20	chr11	801632	-	G	frameshift insertion	1	2	15	47	95.3846	PIDD:p.P70fs
SureSelect	BT-20	chr11	4592707	-	AC	frameshift insertion	19	25	44	48	67.6471	C11orf40:p.C200fs
SureSelect	BT-20	chr11	5510541	-	GGCT	frameshift insertion	47	88	63	98	54.3919	OR52D1:p.G202fs
SureSelect	BT-20	chr11	6411936	GCTGGC	-	nonframeshift deletion	14	17	46	29	70.7547	SMPD1:p.36_38del
SureSelect	BT-20	chr11	6567896	-	TGCCCTACTGCA	nonframeshift insertion	22	33	55	26	59.5588	DNHD1:p.A1909delinsACPTA
SureSelect	BT-20	chr11	6662746	-	CAG	nonframeshift insertion	31	21	21	16	41.573	DCHS1:p.L33delinsLW
SureSelect	BT-20	chr11	17352478	ACA	-	nonframeshift deletion	35	40	10	20	28.5714	NUCB2:p.401_402del
SureSelect	BT-20	chr11	46342260	-	G	frameshift insertion	0	3	113	69	98.3784	CREB3L1:p.R508fs
SureSelect	BT-20	chr11	47788664	GGTGGT	-	nonframeshift deletion	8	0	15	2	68	FNBP4:p.58_59del
SureSelect	BT-20	chr11	48285982	CTT	-	nonframeshift deletion	94	58	59	34	37.9592	OR4X1:p.190_191del
SureSelect	BT-20	chr11	48367051	-	AG	frameshift insertion	36	56	25	37	40.2597	OR4C45:p.L256fs
SureSelect	BT-20	chr11	57799109	C	-	frameshift deletion	57	60	38	63	46.3303	OR6Q1:p.L229fs
SureSelect	BT-20	chr11	67786065	-	C	frameshift insertion	0	0	58	39	100	ALDH3B1:p.L77fs
SureSelect	BT-20	chr11	67789294	-	C	frameshift insertion	0	0	22	57	100	ALDH3B1:p.R300fs
SureSelect	BT-20	chr11	76751542	T	-	frameshift deletion	1	0	76	19	98.9583	B3GNT6:p.L316fs
SureSelect	BT-20	chr11	76751585	T	-	frameshift deletion	6	0	100	35	95.7447	B3GNT6:p.P330fs
SureSelect	BT-20	chr11	76751604	T	-	frameshift deletion	7	5	98	42	92.1053	B3GNT6:p.L337fs
SureSelect	BT-20	chr11	76954789	-	A	frameshift insertion	9	15	5	10	38.4615	GDPD4:p.N397fs
SureSelect	BT-20	chr11	94800903	-	C	frameshift insertion	4	2	190	98	97.9592	SRSF8:p.R171fs
SureSelect	BT-20	chr11	111742146	G	-	frameshift deletion	1	1	19	4	92	ALG9:p.R21fs
SureSelect	BT-20	chr11	111853107	-	C	frameshift insertion	0	0	48	29	100	DIXDC1:p.P271fs
SureSelect	BT-20	chr11	115375030	AGCCGG	-	nonframeshift deletion	9	16	2	9	30.5556	CADM1:p.26_28del
SureSelect	BT-20	chr11	118529045	-	G	frameshift insertion	0	0	11	18	100	TREH:p.G538fs
SureSelect	BT-20	chr11	125452301	-	C	frameshift insertion	2	0	45	22	97.1014	EI24:p.T268fs
SureSelect	BT-20	chr11	128638217	G	-	frameshift deletion	2	5	18	55	91.25	FLI1:p.L112fs
SureSelect	BT-20	chr12	1003758	CAACTAGTT	-	nonframeshift deletion	20	13	10	24	50.7463	WNK1:p.2099_2102del
SureSelect	BT-20	chr12	2062324	-	TGC	nonframeshift insertion	32	26	76	37	66.0819	DCP1B:p.Q159delinsRK
SureSelect	BT-20	chr12	6777070	TGC	-	nonframeshift deletion	14	31	18	22	47.0588	ZNF384:p.514_515del
SureSelect	BT-20	chr12	7080211	-	G	frameshift insertion	0	1	16	92	99.0826	EMG1:p.S42fs
SureSelect	BT-20	chr12	9994446	TGT	-	nonframeshift deletion	1	1	61	33	97.9167	KLRF1:p.125_125del
SureSelect	BT-20	chr12	14720555	GCA	-	nonframeshift deletion	5	6	6	15	65.625	PLBD1:p.25_26del
SureSelect	BT-20	chr12	18435399	CCC	-	nonframeshift deletion	23	32	37	34	56.3492	PIK3C2G:p.128_129del
SureSelect	BT-20	chr12	48596876	-	A	frameshift insertion	19	32	25	31	52.3364	OR10AD1:p.L67fs
SureSelect	BT-20	chr12	51723599	-	G	frameshift insertion	31	24	30	30	52.1739	CELA1:p.L210fs
SureSelect	BT-20	chr12	52345594	-	G	frameshift insertion	6	11	10	0	37.037	ACVR1B:p.G23fs
SureSelect	BT-20	chr12	53069223	ACCTCCGGAGCCGTAGCTGCT	-	frameshift deletion	35	18	32	14	46.4646	KRT1:p.556_556del
SureSelect	BT-20	chr12	55820959	A	-	frameshift deletion	2	9	11	45	83.5821	OR6C76:p.K308fs
SureSelect	BT-20	chr12	57327887	-	TT	frameshift insertion	92	30	86	6	42.9907	SDR9C7:p.L53fs
SureSelect	BT-20	chr12	57327889	GCACCT	-	nonframeshift deletion	106	32	75	5	36.6972	SDR9C7:p.51_53del
SureSelect	BT-20	chr12	76424938	TGC	-	nonframeshift deletion	0	10	12	33	81.8182	PHLDA1:p.194_195del
SureSelect	BT-20	chr12	104341188	GAA	-	nonframeshift deletion	10	4	66	39	88.2353	HSP90B1:p.788_788del
SureSelect	BT-20	chr12	114392972	-	GGT	nonframeshift insertion	4	0	36	23	93.6508	RBM19:p.T295delinsTP
SureSelect	BT-20	chr12	120791166	-	T	frameshift insertion	14	29	15	0	25.8621	MSI1:p.Q223fs
SureSelect	BT-20	chr12	124824722	-	GCCGCTGCT	nonframeshift insertion	4	3	16	3	73.0769	NCOR2:p.G1839delinsGAAA
SureSelect	BT-20	chr13	52718051	-	T	frameshift insertion	6	1	86	39	94.697	NEK3:p.T292fs
SureSelect	BT-20	chr14	23240714	-	AGC	nonframeshift insertion	50	45	14	20	26.3566	OXA1L:p.S403delinsKR
SureSelect	BT-20	chr14	23371256	-	GGC	nonframeshift insertion	69	102	22	41	26.9231	RBM23:p.A393delinsAP
SureSelect	BT-20	chr14	23548788	-	GTGAAT	nonframeshift insertion	68	52	78	95	59.0444	ACIN1:p.R644delinsIHR
SureSelect	BT-20	chr14	24646407	-	GAA	nonframeshift insertion	6	1	65	28	93	REC8:p.E228delinsGK
SureSelect	BT-20	chr14	24769850	-	GAGGAG	nonframeshift insertion	11	13	19	14	57.8947	C14orf21:p.E162delinsGGE
SureSelect	BT-20	chr14	53619481	-	GCCGCC	nonframeshift insertion	0	38	12	24	48.6486	DDHD1:p.G112delinsGAA
SureSelect	BT-20	chr14	63784408	-	G	frameshift insertion	0	1	61	53	99.1304	GPHB5:p.L52fs
SureSelect	BT-20	chr14	93154538	GGC	-	nonframeshift deletion	5	6	4	15	63.3333	RIN3:p.967_967del
SureSelect	BT-20	chr14	105055119	GACGGGCAG	-	frameshift deletion	21	8	17	8	46.2963	C14orf180:p.161_161del
SureSelect	BT-20	chr14	105996050	GCC	-	nonframeshift deletion	1	15	14	32	74.1935	TMEM121:p.293_294del
SureSelect	BT-20	chr15	38776807	GGTGGTGGT	-	nonframeshift deletion	9	4	6	2	38.0952	FAM98B:p.417_419del
SureSelect	BT-20	chr15	41099900	-	GGGGC	frameshift insertion	5	24	5	24	50	ZFYVE19:p.W38fs
SureSelect	BT-20	chr15	42111754	-	C	frameshift insertion	3	5	13	13	76.4706	MAPKBP1:p.G13fs
SureSelect	BT-20	chr15	71276481	CAA	-	nonframeshift deletion	42	13	14	7	27.6316	LRRC49:p.58_58del
SureSelect	BT-20	chr15	72105929	C	-	frameshift deletion	5	2	197	81	97.5439	NR2E3:p.D316fs
SureSelect	BT-20	chr15	85438312	-	TTG	nonframeshift insertion	6	17	2	6	25.8065	SLC28A1:p.L140delinsLC
SureSelect	BT-20	chr15	93198679	TGGAGC	-	nonframeshift deletion	3	6	11	16	75	FAM174B:p.69_71del
SureSelect	BT-20	chr15	100252710	CAGCAG	-	nonframeshift deletion	17	13	14	19	52.381	MEF2A:p.410_411del
SureSelect	BT-20	chr16	138773	-	G	frameshift insertion	0	0	23	11	100	NPRL3:p.L411fs
SureSelect	BT-20	chr16	2049883	-	TCC	nonframeshift insertion	4	5	35	14	84.4828	ZNF598:p.D556delinsGN
SureSelect	BT-20	chr16	2059622	C	-	frameshift deletion	0	0	4	6	100	ZNF598:p.G42fs
SureSelect	BT-20	chr16	3019782	-	C	frameshift insertion	12	41	14	0	20.8955	PAQR4:p.S36fs
SureSelect	BT-20	chr16	3602228	G	-	frameshift deletion	1	3	37	93	97.0149	NLRC3:p.P38fs
SureSelect	BT-20	chr16	10524657	GAC	-	nonframeshift deletion	0	0	19	15	100	ATF7IP2:p.60_61del
SureSelect	BT-20	chr16	29912803	-	GGT	nonframeshift insertion	4	4	49	43	92	ASPHD1:p.G171delinsGC
SureSelect	BT-20	chr16	50259157	-	GTC	nonframeshift insertion	26	71	20	106	56.5022	PAPD5:p.V572delinsVV
SureSelect	BT-20	chr16	71981415	-	TTTG	frameshift insertion	12	25	33	57	70.8661	PKD1L3:p.K1231fs
SureSelect	BT-20	chr16	81242149	TT	-	frameshift deletion	22	30	85	100	78.0591	PKD1L2:p.236_236del
SureSelect	BT-20	chr16	88599696	GA	-	frameshift deletion	3	9	8	22	71.4286	ZFPM1:p.444_444del
SureSelect	BT-20	chr16	88780635	GGTGTG	-	frameshift deletion	10	6	74	114	92.1569	CTU2:p.437_437del
SureSelect	BT-20	chr17	3594277	G	-	frameshift deletion	3	0	43	30	96.0526	P2RX5:p.P111fs
SureSelect	BT-20	chr17	7123241	-	GGGCGTGCAGGACGC	nonframeshift insertion	9	31	11	24	46.6667	ACADVL:p.G26delinsGACRTR
SureSelect	BT-20	chr17	8725215	-	G	frameshift insertion	5	6	27	186	95.0893	PIK3R6:p.L609fs
SureSelect	BT-20	chr17	15343525	-	CTT	nonframeshift insertion	17	1	90	29	86.8613	CDRT4:p.G10delinsKG
SureSelect	BT-20	chr17	18874686	-	GGT	nonframeshift insertion	0	12	68	67	91.8367	FAM83G:p.R820delinsTR
SureSelect	BT-20	chr17	21081609	C	-	frameshift deletion	0	2	20	55	97.4026	DHRS7B:p.A88fs
SureSelect	BT-20	chr17	21156531	-	C	frameshift insertion	0	0	3	6	100	C17orf103:p.G15fs
SureSelect	BT-20	chr17	26699196	-	G	frameshift insertion	0	3	10	47	95	SARM1:p.P48fs
SureSelect	BT-20	chr17	26699200	-	C	frameshift insertion	0	6	10	43	89.8305	SARM1:p.G49fs
SureSelect	BT-20	chr17	26699206	A	-	frameshift deletion	0	1	11	46	98.2759	SARM1:p.K51fs
SureSelect	BT-20	chr17	26727722	A	-	frameshift deletion	0	0	17	3	100	SLC46A1:p.I409fs
SureSelect	BT-20	chr17	45438887	AGTG	-	frameshift deletion	4	4	18	113	94.2446	C17orf57:p.269_269del
SureSelect	BT-20	chr17	48227404	-	GC	frameshift insertion	0	1	13	81	98.9474	PPP1R9B:p.A157fs
SureSelect	BT-20	chr17	48452979	-	AGC	nonframeshift insertion	3	5	104	79	95.8115	EME1:p.K137delinsKA
SureSelect	BT-20	chr17	56833458	-	GAACCC	nonframeshift insertion	23	18	19	50	62.7273	PPM1E:p.E34delinsGTQ
SureSelect	BT-20	chr17	59482166	C	-	frameshift deletion	0	2	26	26	96.2963	TBX2:p.R353fs
SureSelect	BT-20	chr17	71238446	C	-	frameshift deletion	2	3	42	76	95.935	C17orf80:p.T526fs
SureSelect	BT-20	chr17	72839131	-	GCTCCGGGG	nonframeshift insertion	1	6	4	3	50	GRIN2C:p.L1049delinsPRSL
SureSelect	BT-20	chr17	78971123	G	-	frameshift deletion	7	4	6	2	42.1053	CHMP6:p.E159fs
SureSelect	BT-20	chr18	3452223	T	-	frameshift deletion	36	70	11	33	29.3333	TGIF1:p.P82fs
SureSelect	BT-20	chr18	11689670	-	GGCCCT	nonframeshift insertion	19	7	3	7	27.7778	GNAL:p.P36delinsPGP
SureSelect	BT-20	chr18	19100759	-	TCT	nonframeshift insertion	2	12	4	48	78.7879	GREB1L:p.D1861delinsDS
SureSelect	BT-20	chr18	43833702	-	CTG	nonframeshift insertion	0	0	18	4	100	C18orf25:p.S313delinsSC
SureSelect	BT-20	chr18	47405426	-	GAG	nonframeshift insertion	3	1	67	58	96.8992	MYO5B:p.L1055delinsLS
SureSelect	BT-20	chr18	51795958	CGA	-	nonframeshift deletion	2	4	1	19	76.9231	POLI:p.14_15del
SureSelect	BT-20	chr18	56203253	AAG	-	nonframeshift deletion	1	1	56	49	98.1308	ALPK2:p.1388_1389del
SureSelect	BT-20	chr18	74090958	G	-	frameshift deletion	3	0	19	8	90	ZNF516:p.P1037fs
SureSelect	BT-20	chr19	4499633	AGCTGGCCGGGGAGG	-	nonframeshift deletion	3	10	2	12	51.8519	HDGFRP2:p.574_579del
SureSelect	BT-20	chr19	7938307	-	G	frameshift insertion	0	0	12	13	100	FLJ22184:p.P89fs
SureSelect	BT-20	chr19	10676488	-	C	frameshift insertion	10	7	52	49	85.5932	KRI1:p.A27fs
SureSelect	BT-20	chr19	11303460	C	-	frameshift deletion	11	0	53	6	84.2857	KANK2:p.G432fs
SureSelect	BT-20	chr19	11558341	GAG	-	nonframeshift deletion	4	0	3	13	80	PRKCSH:p.313_313del
SureSelect	BT-20	chr19	15052984	-	ATC	nonframeshift insertion	2	6	75	71	94.8052	OR7C2:p.V228delinsVI
SureSelect	BT-20	chr19	15730499	-	C	frameshift insertion	1	1	24	61	97.7011	CYP4F8:p.V150fs
SureSelect	BT-20	chr19	16268208	A	-	frameshift deletion	6	3	47	61	92.3077	HSH2D:p.L221fs
SureSelect	BT-20	chr19	30500119	TGA	-	nonframeshift deletion	15	30	25	64	66.4179	RMP:p.298_299del
SureSelect	BT-20	chr19	35758177	-	G	frameshift insertion	18	4	9	0	29.0323	LSR:p.R485fs
SureSelect	BT-20	chr19	35758276	-	GGA	nonframeshift insertion	12	0	190	29	94.8052	LSR:p.G518delinsGE
SureSelect	BT-20	chr19	36258938	G	-	frameshift deletion	2	3	73	56	96.2687	C19orf55:p.Q397fs
SureSelect	BT-20	chr19	37879853	-	TGTG	frameshift insertion	7	15	44	73	84.1727	ZNF527:p.P301fs
SureSelect	BT-20	chr19	37879855	T	-	frameshift deletion	0	0	44	73	100	ZNF527:p.Y302fs
SureSelect	BT-20	chr19	41622108	-	C	frameshift insertion	3	0	110	29	97.8873	CYP2F1:p.S5fs
SureSelect	BT-20	chr19	41928868	-	C	frameshift insertion	3	5	140	215	97.7961	BCKDHA:p.P324fs
SureSelect	BT-20	chr19	44590000	CTC	-	nonframeshift deletion	3	1	77	52	96.9925	ZNF284:p.123_124del
SureSelect	BT-20	chr19	50249933	CTGCTTCTCCTCCGGCTC	-	nonframeshift deletion	64	71	62	85	52.1277	TSKS:p.257_262del
SureSelect	BT-20	chr19	51835893	-	G	frameshift insertion	0	0	36	39	100	VSIG10L:p.A859fs
SureSelect	BT-20	chr19	52004792	-	C	frameshift insertion	0	2	112	83	98.9848	SIGLEC12:p.A66fs
SureSelect	BT-20	chr19	52803670	TG	-	frameshift deletion	2	2	33	54	95.6044	ZNF480:p.2_2del
SureSelect	BT-20	chr19	55790887	-	GCCGCCGCC	nonframeshift insertion	13	3	23	9	66.6667	HSPBP1:p.G30delinsGAAA
SureSelect	BT-20	chr19	55869880	GCTCCTTCATCTCGCCCCATGGCT	-	nonframeshift deletion	38	23	110	98	77.3234	FAM71E2:p.778_786del
SureSelect	BT-20	chr19	56029617	-	CCA	nonframeshift insertion	9	18	294	180	94.6108	SSC5D:p.P1325delinsPH
SureSelect	BT-20	chr19	56052338	-	C	frameshift insertion	9	13	99	319	95	SGK110:p.V318fs
SureSelect	BT-20	chr19	56599438	TCG	-	nonframeshift deletion	0	0	31	2	100	ZNF787:p.367_368del
SureSelect	BT-20	chr19	58549664	C	-	frameshift deletion	0	4	25	16	91.1111	ZSCAN1:p.P154fs
SureSelect	BT-20	chr19	58718361	-	G	frameshift insertion	1	1	19	49	97.1429	ZNF274:p.A177fs
SureSelect	BT-20	chr20	238436	TGGTCT	-	nonframeshift deletion	7	7	17	75	86.7925	DEFB132:p.6_8del
SureSelect	BT-20	chr20	278688	CGG	-	nonframeshift deletion	9	0	80	14	91.2621	ZCCHC3:p.154_155del
SureSelect	BT-20	chr20	25457050	CTCCCA	-	nonframeshift deletion	3	0	48	23	95.9459	NINL:p.958_959del
SureSelect	BT-20	chr20	37555323	-	GCG	nonframeshift insertion	20	21	23	57	66.1157	FAM83D:p.A110delinsGA
SureSelect	BT-20	chr20	42694559	-	CCG	nonframeshift insertion	2	19	9	73	79.6117	TOX2:p.P348delinsPA
SureSelect	BT-20	chr20	44004156	ATT	-	nonframeshift deletion	7	18	81	205	91.9614	TP53TG5:p.97_97del
SureSelect	BT-20	chr21	31913982	G	-	frameshift deletion	0	0	131	22	100	KRTAP19-6:p.F57fs
SureSelect	BT-20	chr21	32201970	A	-	frameshift deletion	2	2	175	77	98.4375	KRTAP7-1:p.I16fs
SureSelect	BT-20	chr21	34003929	-	AGTATT	nonframeshift insertion	4	3	50	90	95.2381	SYNJ1:p.V1405delinsVIL
SureSelect	BT-20	chr21	34948697	A	-	frameshift deletion	0	0	12	0	100	SON:p.R2416fs
SureSelect	BT-20	chr21	40883672	-	AGA	nonframeshift insertion	2	25	4	6	27.027	SH3BGR:p.G230delinsGR
SureSelect	BT-20	chr21	46057613	CTGCTGTGTGCCTGT	-	nonframeshift deletion	34	3	182	80	87.6254	KRTAP10-10:p.93_98del
SureSelect	BT-20	chr21	47978322	-	C	frameshift insertion	0	5	107	56	97.0238	DIP2A:p.L296fs
SureSelect	BT-20	chr22	19189004	-	C	frameshift insertion	1	0	28	29	98.2759	CLTCL1:p.V1201fs
SureSelect	BT-20	chr22	20779974	-	G	frameshift insertion	0	3	1	8	75	SCARF2:p.A763fs
SureSelect	BT-20	chr22	20780025	-	C	frameshift insertion	0	0	13	4	100	SCARF2:p.A746fs
SureSelect	BT-20	chr22	20780030	-	C	frameshift insertion	0	2	21	2	92	SCARF2:p.A745fs
SureSelect	BT-20	chr22	29707640	-	C	frameshift insertion	0	2	9	39	96	GAS2L1:p.A400fs
SureSelect	BT-20	chr22	39777823	-	CAA	nonframeshift insertion	1	2	41	21	95.3846	SYNGR1:p.P202delinsPQ
SureSelect	BT-20	chr22	40697177	GCA	-	nonframeshift deletion	5	13	14	32	71.875	TNRC6B:p.516_517del
SureSelect	BT-20	chr22	50316985	-	CTGCACTCCGGGGC	frameshift insertion	3	6	8	3	55	CRELD2:p.V264fs
SureSelect	BT-20	chr22	51042514	-	G	frameshift insertion	0	0	13	17	100	MAPK8IP2:p.R262fs
SureSelect	BT-20	chrX	50121147	-	G	frameshift insertion	0	0	5	14	100	DGKK:p.L1014fs
SureSelect	BT-20	chrX	53115503	-	CC	frameshift insertion	0	3	1	20	87.5	TSPYL2:p.I248fs
SureSelect	BT-20	chrX	104464277	A	-	frameshift deletion	1	1	40	35	97.4026	TEX13A:p.W201fs
SureSelect	BT-20	chrX	104464282	C	-	frameshift deletion	1	1	42	36	97.5	TEX13A:p.G199fs
SureSelect	BT-20	chrX	135474445	GAT	-	nonframeshift deletion	4	2	27	39	91.6667	GPR112:p.2656_2656del
SureSelect	BT-20	chrX	152864478	-	C	frameshift insertion	0	5	7	22	85.2941	FAM58A:p.G14fs
SureSelect	BT-20	chrX	152864514	-	C	frameshift insertion	0	2	3	19	91.6667	FAM58A:p.G3fs
SureSelect	MCF-7	chr1	2938408	AGA	-	nonframeshift deletion	22	9	26	26	62.6506	ACTRT2:p.53_54del
SureSelect	MCF-7	chr1	14106395	-	CTC	nonframeshift insertion	36	34	13	10	24.7312	PRDM2:p.T702delinsTS
SureSelect	MCF-7	chr1	17718672	G	-	frameshift deletion	4	3	17	37	88.5246	PADI6:p.Q342fs
SureSelect	MCF-7	chr1	31905890	-	CAG	nonframeshift insertion	2	8	20	30	83.3333	SERINC2:p.Q373delinsPE
SureSelect	MCF-7	chr1	52306064	TCT	-	nonframeshift deletion	24	43	31	61	57.8616	NRD1:p.22_23del
SureSelect	MCF-7	chr1	53925374	-	CCGCCC	nonframeshift insertion	1	4	0	7	58.3333	DMRTB1:p.A83delinsARP
SureSelect	MCF-7	chr1	54605320	-	C	frameshift insertion	0	2	19	20	95.122	CDCP2:p.P408fs
SureSelect	MCF-7	chr1	78024346	-	TAT	nonframeshift insertion	3	2	66	33	95.1923	AK5:p.S534delinsSY
SureSelect	MCF-7	chr1	109792736	-	CGC	nonframeshift insertion	0	0	36	0	100	CELSR2:p.T12delinsTA
SureSelect	MCF-7	chr1	117122286	-	TCC	nonframeshift insertion	110	114	31	55	27.7419	IGSF3:p.D1041delinsGN
SureSelect	MCF-7	chr1	144923729	T	-	frameshift deletion	183	100	43	30	20.5056	PDE4DIP:p.E309fs
SureSelect	MCF-7	chr1	150199040	TCCTCT	-	nonframeshift deletion	199	77	313	307	69.1964	ANP32E:p.144_146del
SureSelect	MCF-7	chr1	152681681	-	AGCTCTGGGGGCTGCTGT	nonframeshift insertion	23	24	28	53	63.2812	LCE4A:p.S44delinsKLWGLLC
SureSelect	MCF-7	chr1	156565050	-	AC	frameshift insertion	8	17	417	446	97.1847	GPATCH4:p.T361fs
SureSelect	MCF-7	chr1	179504026	AAG	-	nonframeshift deletion	0	11	2	13	57.6923	AXDND1:p.987_988del
SureSelect	MCF-7	chr1	225380562	AAAG	-	frameshift deletion	7	62	12	68	53.6913	DNAH14:p.1923_1924del
SureSelect	MCF-7	chr1	225539400	GGT	-	nonframeshift deletion	33	14	38	11	51.0417	DNAH14:p.3690_3691del
SureSelect	MCF-7	chr1	226924876	CTGCCGCTG	-	nonframeshift deletion	11	22	7	13	37.7358	ITPKB:p.92_95del
SureSelect	MCF-7	chr1	240255569	GGC	-	nonframeshift deletion	31	1	9	2	25.5814	FMN2:p.54_54del
SureSelect	MCF-7	chr1	247615262	A	-	frameshift deletion	21	27	14	23	43.5294	OR2B11:p.F8fs
SureSelect	MCF-7	chr1	247978542	AGG	-	nonframeshift deletion	59	58	53	39	44.0191	OR14A16:p.163_164del
SureSelect	MCF-7	chr1	248059780	-	A	frameshift insertion	60	178	51	162	47.2284	OR2W3:p.K298fs
SureSelect	MCF-7	chr2	3749152	GAA	-	nonframeshift deletion	2	19	1	17	46.1538	ALLC:p.301_301del
SureSelect	MCF-7	chr2	26477126	-	ACT	nonframeshift insertion	1	0	35	42	98.7179	HADHB:p.T2delinsNS
SureSelect	MCF-7	chr2	67632312	C	-	frameshift deletion	85	163	32	39	22.2571	ETAA1:p.S833fs
SureSelect	MCF-7	chr2	69741754	TGT	-	nonframeshift deletion	3	0	21	16	92.5	AAK1:p.541_542del
SureSelect	MCF-7	chr2	71062834	-	C	frameshift insertion	2	0	103	144	99.1968	CD207:p.E25fs
SureSelect	MCF-7	chr2	72692273	-	AG	frameshift insertion	1	3	61	64	96.8992	EXOC6B:p.L666fs
SureSelect	MCF-7	chr2	73675228	-	CTC	nonframeshift insertion	73	60	81	39	47.4308	ALMS1:p.S524delinsSS
SureSelect	MCF-7	chr2	95847041	GCG	-	nonframeshift deletion	5	10	37	78	88.4615	ZNF2:p.156_157del
SureSelect	MCF-7	chr2	99988117	AGA	-	frameshift deletion	22	8	14	2	34.7826	EIF5B:p.493_493del
SureSelect	MCF-7	chr2	100210335	G	-	frameshift deletion	19	25	13	21	43.5897	AFF3:p.A749fs
SureSelect	MCF-7	chr2	100210338	TGAGG	-	frameshift deletion	18	17	13	21	49.2754	AFF3:p.747_748del
SureSelect	MCF-7	chr2	112832536	AAT	-	nonframeshift deletion	1	0	66	38	99.0476	TMEM87B:p.166_167del
SureSelect	MCF-7	chr2	113500309	-	A	frameshift insertion	31	45	23	47	47.9452	CKAP2L:p.L188fs
SureSelect	MCF-7	chr2	120194652	-	GTGTGC	nonframeshift insertion	4	8	53	58	90.2439	TMEM37:p.T70delinsTCA
SureSelect	MCF-7	chr2	128394878	-	T	frameshift insertion	1	0	58	16	98.6667	MYO7B:p.P323fs
SureSelect	MCF-7	chr2	142888355	-	CGG	nonframeshift insertion	33	32	6	22	30.1075	LRP1B:p.G19delinsPG
SureSelect	MCF-7	chr2	152236046	A	-	nonframeshift deletion	13	15	4	14	39.1304	TNFAIP6:p.X278X
SureSelect	MCF-7	chr2	166032776	ATT	-	nonframeshift deletion	68	47	73	32	47.7273	SCN3A:p.43_43del
SureSelect	MCF-7	chr2	176988291	-	GCA	nonframeshift insertion	3	6	29	30	86.7647	HOXD9:p.P265delinsPA
SureSelect	MCF-7	chr2	178494174	-	GGA	nonframeshift insertion	51	81	27	56	38.6047	PDE11A:p.S671delinsSP
SureSelect	MCF-7	chr2	187559030	-	CAGCAG	nonframeshift insertion	8	7	17	24	73.2143	FAM171B:p.Q44delinsPAE
SureSelect	MCF-7	chr2	190670540	-	A	frameshift insertion	19	9	13	8	42.8571	PMS1:p.K160fs
SureSelect	MCF-7	chr2	211421453	-	TCT	nonframeshift insertion	49	34	43	28	46.1039	CPS1:p.I5delinsIL
SureSelect	MCF-7	chr2	215645503	TGGTGAAGAACATTCAGGCAA	-	nonframeshift deletion	98	81	43	27	28.1124	BARD1:p.359_365del
SureSelect	MCF-7	chr2	236761415	-	CAGG	frameshift insertion	22	25	16	42	55.2381	AGAP1:p.P379fs
SureSelect	MCF-7	chr2	241696841	TCC	-	nonframeshift deletion	35	11	12	3	24.5902	KIF1A:p.917_918del
SureSelect	MCF-7	chr3	42251578	-	GGA	nonframeshift insertion	13	12	28	10	60.3175	TRAK1:p.T688delinsTG
SureSelect	MCF-7	chr3	46751074	AAG	-	nonframeshift deletion	3	0	23	0	88.4615	TMIE:p.123_123del
SureSelect	MCF-7	chr3	50306753	-	C	frameshift insertion	2	0	67	22	97.8022	SEMA3B:p.P27fs
SureSelect	MCF-7	chr3	56650052	-	CTT	nonframeshift insertion	8	0	35	26	88.4058	CCDC66:p.T605delinsTF
SureSelect	MCF-7	chr3	98073592	A	-	frameshift deletion	10	27	9	14	38.3333	OR5K4:p.K299fs
SureSelect	MCF-7	chr3	112253059	-	A	frameshift insertion	103	51	74	35	41.4449	ATG3:p.L307fs
SureSelect	MCF-7	chr3	112545911	T	-	frameshift deletion	19	44	19	35	46.1538	CD200R1L:p.H182fs
SureSelect	MCF-7	chr3	113376111	TGC	-	nonframeshift deletion	51	88	22	58	36.5297	KIAA2018:p.1472_1473del
SureSelect	MCF-7	chr3	121351316	-	GGCTCAGGCTCA	nonframeshift insertion	102	197	21	70	23.3333	HCLS1:p.P368delinsLSLSP
SureSelect	MCF-7	chr3	124646706	-	AAG	nonframeshift insertion	5	17	38	81	84.3972	MUC13:p.F62delinsLF
SureSelect	MCF-7	chr3	125854312	C	-	frameshift deletion	25	9	37	5	55.2632	ALDH1L1:p.G539fs
SureSelect	MCF-7	chr3	126142434	GGA	-	nonframeshift deletion	4	27	5	29	52.3077	CCDC37:p.411_412del
SureSelect	MCF-7	chr3	183818222	G	-	frameshift deletion	91	43	69	47	46.4	HTR3E:p.R21fs
SureSelect	MCF-7	chr3	184429134	-	TCC	nonframeshift insertion	52	36	236	102	79.3427	MAGEF1:p.D159delinsGN
SureSelect	MCF-7	chr3	195518113	-	GTCTCCTGCGTAACA	nonframeshift insertion	58	34	68	49	55.9809	MUC4:p.T113delinsMLRRRP
SureSelect	MCF-7	chr4	952050	CT	-	frameshift deletion	48	54	22	37	36.646	TMEM175:p.310_311del
SureSelect	MCF-7	chr4	5527116	-	T	frameshift insertion	20	11	20	11	50	C4orf6:p.I20fs
SureSelect	MCF-7	chr4	113347610	-	T	frameshift insertion	46	40	41	59	53.7634	ALPK1:p.F32fs
SureSelect	MCF-7	chr4	119947962	AAG	-	nonframeshift deletion	4	4	41	72	93.3884	SYNPO2:p.146_147del
SureSelect	MCF-7	chr4	140651585	CTG	-	nonframeshift deletion	12	12	35	45	76.9231	MAML3:p.772_772del
SureSelect	MCF-7	chr4	152201019	-	CAGGT	frameshift insertion	5	2	24	27	87.931	PRSS48:p.Q42fs
SureSelect	MCF-7	chr4	155244402	TTTG	-	frameshift deletion	1	36	2	66	64.7619	DCHS2:p.1365_1366del
SureSelect	MCF-7	chr4	177605082	TCA	-	nonframeshift deletion	3	7	69	94	94.2197	VEGFC:p.419_420del
SureSelect	MCF-7	chr5	271858	CCGGCCCTGGGG	-	nonframeshift deletion	3	11	1	12	48.1481	PDCD6:p.40_44del
SureSelect	MCF-7	chr5	56177849	CAA	-	nonframeshift deletion	71	25	142	126	73.6264	MAP3K1:p.941_942del
SureSelect	MCF-7	chr5	77745854	-	A	frameshift insertion	3	1	20	51	94.6667	SCAMP1:p.H243fs
SureSelect	MCF-7	chr5	112824049	-	GCC	nonframeshift insertion	6	1	8	0	53.3333	MCC:p.G21delinsGA
SureSelect	MCF-7	chr5	113698632	-	GCC	nonframeshift insertion	21	22	30	24	55.6701	KCNN2:p.A54delinsGP
SureSelect	MCF-7	chr5	139931629	-	GT	frameshift insertion	21	9	14	5	38.7755	SRA1:p.V36fs
SureSelect	MCF-7	chr5	140568035	-	A	frameshift insertion	3	2	112	171	98.2639	PCDHB9:p.I381fs
SureSelect	MCF-7	chr5	149374880	T	-	frameshift deletion	9	13	139	404	96.1062	TIGD6:p.Q344fs
SureSelect	MCF-7	chr5	156479558	TTGGAACAGTCGTCA	-	nonframeshift deletion	11	34	13	122	75	HAVCR1:p.158_163del
SureSelect	MCF-7	chr5	156721864	-	C	frameshift insertion	5	0	206	55	98.1203	CYFIP2:p.P94fs
SureSelect	MCF-7	chr5	175811095	-	GT	frameshift insertion	8	5	78	103	93.299	NOP16:p.R196fs
SureSelect	MCF-7	chr5	176930172	GAG	-	nonframeshift deletion	72	33	22	6	21.0526	DOK3:p.289_289del
SureSelect	MCF-7	chr5	180046493	AG	-	frameshift deletion	2	0	31	16	95.9184	FLT4:p.473_473del
SureSelect	MCF-7	chr6	1391086	-	GGC	nonframeshift insertion	11	6	4	5	34.6154	FOXF2:p.G302delinsGR
SureSelect	MCF-7	chr6	35108990	C	-	frameshift deletion	5	10	6	7	46.4286	TCP11:p.G6fs
SureSelect	MCF-7	chr6	39387732	CTT	-	nonframeshift deletion	15	13	7	14	42.8571	KIF6:p.600_601del
SureSelect	MCF-7	chr6	41754574	-	CTT	nonframeshift insertion	78	28	68	13	43.3155	PRICKLE4:p.L288delinsPF
SureSelect	MCF-7	chr6	57398187	-	A	frameshift insertion	151	138	45	48	24.3455	PRIM2:p.E297fs
SureSelect	MCF-7	chr6	90578267	ATC	-	nonframeshift deletion	38	27	19	15	34.3434	CASP8AP2:p.1753_1754del
SureSelect	MCF-7	chr6	96034896	TG	-	frameshift deletion	7	10	5	7	41.3793	MANEA:p.194_194del
SureSelect	MCF-7	chr6	116600466	-	CAC	nonframeshift insertion	96	56	76	34	41.9847	TSPYL1:p.V176delinsVW
SureSelect	MCF-7	chr6	136913667	-	GTC	nonframeshift insertion	33	85	25	68	44.0758	MAP3K5:p.D834delinsET
SureSelect	MCF-7	chr6	151674117	-	GAG	nonframeshift insertion	66	67	54	65	47.2222	AKAP12:p.E1531delinsGE
SureSelect	MCF-7	chr6	159660780	CCACCACCCGCCGCACGA	-	nonframeshift deletion	25	17	25	22	52.809	FNDC1:p.1471_1477del
SureSelect	MCF-7	chr6	160211646	GTT	-	nonframeshift deletion	2	0	28	27	96.4912	MRPL18:p.9_10del
SureSelect	MCF-7	chr7	15725798	TGG	-	nonframeshift deletion	14	4	19	16	66.0377	MEOX2:p.76_77del
SureSelect	MCF-7	chr7	36552730	-	T	frameshift insertion	19	4	119	91	90.1288	AOAH:p.K657fs
SureSelect	MCF-7	chr7	36552791	-	T	frameshift insertion	10	8	81	103	91.0891	AOAH:p.T638fs
SureSelect	MCF-7	chr7	76240786	A	-	frameshift deletion	2	0	34	18	96.2963	POMZP3:p.L187fs
SureSelect	MCF-7	chr7	82581489	-	TCA	nonframeshift insertion	5	5	145	117	96.3235	PCLO:p.E2927delinsVK
SureSelect	MCF-7	chr7	99662512	TAGT	-	frameshift deletion	22	81	25	88	52.3148	ZNF3:p.98_99del
SureSelect	MCF-7	chr7	100371477	-	G	frameshift insertion	22	63	13	63	47.205	ZAN:p.F10fs
SureSelect	MCF-7	chr7	101200670	-	G	frameshift insertion	12	14	99	340	94.4086	EMID2:p.G389fs
SureSelect	MCF-7	chr7	102575000	GAA	-	nonframeshift deletion	6	10	87	61	90.2439	LRRC17:p.214_214del
SureSelect	MCF-7	chr7	121653375	TGA	-	nonframeshift deletion	105	28	202	48	65.2742	PTPRZ1:p.1425_1426del
SureSelect	MCF-7	chr7	128533515	-	C	frameshift insertion	3	3	33	55	93.617	KCP:p.G370fs
SureSelect	MCF-7	chr7	128550681	C	-	frameshift deletion	2	0	42	24	97.0588	KCP:p.A16fs
SureSelect	MCF-7	chr7	149476667	-	C	frameshift insertion	2	2	20	51	94.6667	SSPO:p.P373fs
SureSelect	MCF-7	chr7	149506212	-	C	frameshift insertion	3	1	59	120	97.8142	SSPO:p.S3065fs
SureSelect	MCF-7	chr7	150713903	-	C	frameshift insertion	1	0	3	14	94.4444	ATG9B:p.A765fs
SureSelect	MCF-7	chr8	6673378	A	-	frameshift deletion	0	1	3	10	92.8571	XKR5:p.S127fs
SureSelect	MCF-7	chr8	8887543	AAC	-	frameshift deletion	21	87	22	82	49.0566	ERI1:p.350_350del
SureSelect	MCF-7	chr8	10467671	CTC	-	nonframeshift deletion	130	204	9	86	22.1445	RP1L1:p.1312_1313del
SureSelect	MCF-7	chr8	22262229	GCTGCT	-	nonframeshift deletion	18	29	11	28	45.3488	SLC39A14:p.2_4del
SureSelect	MCF-7	chr8	24811065	G	-	frameshift deletion	6	3	39	109	94.2675	NEFL:p.P471fs
SureSelect	MCF-7	chr8	27394335	-	GTC	nonframeshift insertion	5	8	2	8	43.4783	EPHX2:p.S336delinsRS
SureSelect	MCF-7	chr8	30620841	-	T	frameshift insertion	1	1	24	40	96.9697	UBXN8:p.F171fs
SureSelect	MCF-7	chr8	33354236	-	GAT	nonframeshift insertion	5	12	1	10	39.2857	MAK16:p.D206delinsGY
SureSelect	MCF-7	chr8	38827186	C	-	frameshift deletion	0	0	24	17	100	PLEKHA2:p.A388fs
SureSelect	MCF-7	chr8	48805817	-	G	frameshift insertion	2	1	94	32	97.6744	PRKDC:p.L1243fs
SureSelect	MCF-7	chr8	65494021	-	GCA	nonframeshift insertion	2	3	7	8	75	BHLHE22:p.G225delinsGH
SureSelect	MCF-7	chr8	86126828	-	AACATT	nonframeshift insertion	9	15	33	33	73.3333	C8orf59:p.V88delinsVMF
SureSelect	MCF-7	chr8	101206460	-	GAC	nonframeshift insertion	0	2	81	47	98.4615	SPAG1:p.S354delinsRR
SureSelect	MCF-7	chr8	125568182	A	-	frameshift deletion	228	44	110	27	33.4963	MTSS1:p.P105fs
SureSelect	MCF-7	chr8	143746088	CA	-	frameshift deletion	22	8	149	117	89.8649	JRK:p.463_463del
SureSelect	MCF-7	chr8	144511954	TGGTGG	-	nonframeshift deletion	5	8	1	6	35	MAFA:p.206_208del
SureSelect	MCF-7	chr8	145106939	CC	-	frameshift deletion	2	0	39	17	96.5517	OPLAH:p.1167_1167del
SureSelect	MCF-7	chr8	145738768	G	-	frameshift deletion	2	1	86	68	98.0892	RECQL4:p.R766fs
SureSelect	MCF-7	chr9	12775862	-	GGCGGCGGC	nonframeshift insertion	11	3	20	13	70.2128	C9orf150:p.G50delinsGRRR
SureSelect	MCF-7	chr9	18826262	T	-	frameshift deletion	8	1	34	32	88	ADAMTSL1:p.C6fs
SureSelect	MCF-7	chr9	79318376	GTGACAGCCTGCAAC	-	nonframeshift deletion	0	5	35	137	97.1751	PRUNE2:p.2713_2718del
SureSelect	MCF-7	chr9	79324136	-	TGACTGTTGCAG	nonframeshift insertion	56	24	57	28	51.5152	PRUNE2:p.S1018delinsSCNSQ
SureSelect	MCF-7	chr9	88937852	TTT	-	nonframeshift deletion	9	5	223	151	96.3918	ZCCHC6:p.937_938del
SureSelect	MCF-7	chr9	115932151	-	TTC	nonframeshift insertion	82	47	133	73	61.4925	FKBP15:p.E946delinsEK
SureSelect	MCF-7	chr9	123476543	CGGCGG	-	nonframeshift deletion	20	2	26	8	60.7143	MEGF9:p.30_32del
SureSelect	MCF-7	chr9	125391771	-	A	frameshift insertion	6	7	111	62	93.0108	OR1B1:p.L15fs
SureSelect	MCF-7	chr9	132630665	GAC	-	nonframeshift deletion	5	19	4	15	44.186	USP20:p.358_358del
SureSelect	MCF-7	chr9	138903490	-	C	frameshift insertion	23	33	16	0	22.2222	NACC2:p.E546fs
SureSelect	MCF-7	chr10	8111514	-	G	frameshift insertion	24	44	29	66	58.2822	GATA3:p.G334fs
SureSelect	MCF-7	chr10	21805467	-	CCTCCT	nonframeshift insertion	27	26	6	13	26.3889	C10orf140:p.G429delinsRRG
SureSelect	MCF-7	chr10	46999592	-	ATGAGGGAG	nonframeshift insertion	57	3	24	5	32.5843	GPRIN2:p.M238delinsNEGV
SureSelect	MCF-7	chr10	61122269	-	TA	frameshift insertion	0	0	8	55	100	FAM13C:p.L6fs
SureSelect	MCF-7	chr10	63976913	AGCTTC	-	nonframeshift deletion	82	49	33	52	39.3519	RTKN2:p.327_328del
SureSelect	MCF-7	chr10	91497903	-	TAAAAG	nonframeshift insertion	22	31	9	11	27.3973	KIF20B:p.L1102delinsLKR
SureSelect	MCF-7	chr10	97920100	-	C	frameshift insertion	5	2	142	183	97.8916	ZNF518A:p.L1341fs
SureSelect	MCF-7	chr10	102770294	-	GCTGCG	nonframeshift insertion	15	17	8	9	34.6939	PDZD7:p.S784delinsSAA
SureSelect	MCF-7	chr10	118383464	-	G	frameshift insertion	3	2	98	90	97.4093	PNLIPRP2:p.V20fs
SureSelect	MCF-7	chr10	125780753	G	-	frameshift deletion	1	3	16	25	91.1111	CHST15:p.R456fs
SureSelect	MCF-7	chr11	209895	CCC	-	nonframeshift deletion	0	1	34	18	98.1132	RIC8A:p.207_208del
SureSelect	MCF-7	chr11	1080881	ACA	-	nonframeshift deletion	5	0	165	7	97.1751	MUC2:p.422_423del
SureSelect	MCF-7	chr11	5475432	-	CA	frameshift insertion	1	0	52	58	99.0991	OR51I2:p.L238fs
SureSelect	MCF-7	chr11	6411936	GCTGGC	-	nonframeshift deletion	12	7	20	15	64.8148	SMPD1:p.36_38del
SureSelect	MCF-7	chr11	6567896	-	TGCCCTACTGCA	nonframeshift insertion	7	19	25	18	62.3188	DNHD1:p.A1909delinsACPTA
SureSelect	MCF-7	chr11	17352478	ACA	-	nonframeshift deletion	4	8	17	31	80	NUCB2:p.401_402del
SureSelect	MCF-7	chr11	18127559	-	CGG	nonframeshift insertion	40	78	11	22	21.8543	SAAL1:p.P10delinsPR
SureSelect	MCF-7	chr11	35684947	GGAAGAGAGTGAGTCGGA	-	nonframeshift deletion	5	4	10	3	59.0909	TRIM44:p.96_102del
SureSelect	MCF-7	chr11	46342260	-	G	frameshift insertion	8	6	223	130	96.1853	CREB3L1:p.R508fs
SureSelect	MCF-7	chr11	46724717	AGTGGTGACAGA	-	nonframeshift deletion	15	5	20	5	55.5556	ZNF408:p.184_188del
SureSelect	MCF-7	chr11	47788664	GGTGGT	-	nonframeshift deletion	25	3	18	1	40.4255	FNBP4:p.58_59del
SureSelect	MCF-7	chr11	48285982	CTT	-	nonframeshift deletion	25	17	285	170	91.5493	OR4X1:p.190_191del
SureSelect	MCF-7	chr11	48367051	-	AG	frameshift insertion	93	128	41	84	36.1272	OR4C45:p.L256fs
SureSelect	MCF-7	chr11	65325326	-	CAGCAG	nonframeshift insertion	2	53	0	22	28.5714	LTBP3:p.L21delinsLCW
SureSelect	MCF-7	chr11	67786065	-	C	frameshift insertion	1	2	92	56	98.0132	ALDH3B1:p.L77fs
SureSelect	MCF-7	chr11	67789294	-	C	frameshift insertion	1	1	53	93	98.6486	ALDH3B1:p.R300fs
SureSelect	MCF-7	chr11	73020376	-	CTC	nonframeshift insertion	10	20	7	7	31.8182	ARHGEF17:p.C231delinsCL
SureSelect	MCF-7	chr11	76751542	T	-	frameshift deletion	4	1	57	19	93.8272	B3GNT6:p.L316fs
SureSelect	MCF-7	chr11	76751585	T	-	frameshift deletion	10	1	79	38	91.4062	B3GNT6:p.P330fs
SureSelect	MCF-7	chr11	76751604	T	-	frameshift deletion	2	0	99	46	98.6395	B3GNT6:p.L337fs
SureSelect	MCF-7	chr11	94800903	-	C	frameshift insertion	2	1	86	44	97.7444	SRSF8:p.R171fs
SureSelect	MCF-7	chr11	111742146	G	-	frameshift deletion	0	0	14	1	100	ALG9:p.R21fs
SureSelect	MCF-7	chr11	111853107	-	C	frameshift insertion	0	0	26	13	100	DIXDC1:p.P271fs
SureSelect	MCF-7	chr11	117280725	C	-	frameshift deletion	339	239	312	176	45.7786	CEP164:p.L805fs
SureSelect	MCF-7	chr11	118529045	-	G	frameshift insertion	0	1	11	15	96.2963	TREH:p.G538fs
SureSelect	MCF-7	chr11	125452301	-	C	frameshift insertion	0	0	17	10	100	EI24:p.T268fs
SureSelect	MCF-7	chr11	128638217	G	-	frameshift deletion	0	3	13	30	93.4783	FLI1:p.L112fs
SureSelect	MCF-7	chr12	4735970	A	-	frameshift deletion	59	32	43	9	36.3636	AKAP3:p.S700fs
SureSelect	MCF-7	chr12	6777070	TGC	-	nonframeshift deletion	14	29	21	15	45.5696	ZNF384:p.514_515del
SureSelect	MCF-7	chr12	7080211	-	G	frameshift insertion	2	2	12	74	95.5556	EMG1:p.S42fs
SureSelect	MCF-7	chr12	9994446	TGT	-	nonframeshift deletion	2	0	78	34	98.2456	KLRF1:p.125_125del
SureSelect	MCF-7	chr12	14720555	GCA	-	nonframeshift deletion	2	2	6	8	77.7778	PLBD1:p.25_26del
SureSelect	MCF-7	chr12	48106392	-	T	frameshift insertion	24	80	15	58	41.2429	ENDOU:p.K293fs
SureSelect	MCF-7	chr12	51723599	-	G	frameshift insertion	55	64	34	40	38.342	CELA1:p.L210fs
SureSelect	MCF-7	chr12	53452264	CAGGTGGCAGG	-	frameshift deletion	61	124	9	56	26	TENC1:p.420_420del
SureSelect	MCF-7	chr12	55523587	T	-	frameshift deletion	79	12	57	15	44.1718	OR9K2:p.I12fs
SureSelect	MCF-7	chr12	55714407	-	A	frameshift insertion	99	27	87	15	44.7368	OR6C1:p.T8fs
SureSelect	MCF-7	chr12	76424938	TGC	-	nonframeshift deletion	0	32	32	108	81.3953	PHLDA1:p.194_195del
SureSelect	MCF-7	chr12	85638646	A	-	frameshift deletion	12	1	82	103	93.4343	LRRIQ1:p.E1699fs
SureSelect	MCF-7	chr12	104373729	-	A	frameshift insertion	55	4	11	6	22.3684	TDG:p.E92fs
SureSelect	MCF-7	chr12	111800827	GCCACCCCC	-	nonframeshift deletion	12	0	17	1	60	FAM109A:p.146_148del
SureSelect	MCF-7	chr12	118506328	TCCTCC	-	nonframeshift deletion	222	226	84	155	34.7889	VSIG10:p.472_474del
SureSelect	MCF-7	chr12	120791166	-	T	frameshift insertion	16	41	23	0	28.75	MSI1:p.Q223fs
SureSelect	MCF-7	chr12	122359398	-	GAGGAGGAGGAGAAA	nonframeshift insertion	3	1	30	7	90.2439	WDR66:p.E63delinsGGGGEK
SureSelect	MCF-7	chr12	124102434	GTTTTCAGATAGAATGCCTA	-	frameshift deletion	26	21	4	9	21.6667	DDX55:p.246_253del
SureSelect	MCF-7	chr12	124824722	-	GCCGCTGCT	nonframeshift insertion	3	13	16	4	55.5556	NCOR2:p.G1839delinsGAAA
SureSelect	MCF-7	chr13	52718051	-	T	frameshift insertion	27	8	35	10	56.25	NEK3:p.T292fs
SureSelect	MCF-7	chr14	24646407	-	GAA	nonframeshift insertion	9	1	149	37	94.898	REC8:p.E228delinsGK
SureSelect	MCF-7	chr14	24769850	-	GAG	nonframeshift insertion	54	55	30	18	30.5732	C14orf21:p.E162delinsGE
SureSelect	MCF-7	chr14	53619481	-	GCCGCC	nonframeshift insertion	5	70	15	41	42.7481	DDHD1:p.G112delinsGAA
SureSelect	MCF-7	chr14	63784408	-	G	frameshift insertion	1	1	109	106	99.0783	GPHB5:p.L52fs
SureSelect	MCF-7	chr14	93154538	GGC	-	nonframeshift deletion	23	24	5	14	28.7879	RIN3:p.967_967del
SureSelect	MCF-7	chr14	101350671	-	TCT	nonframeshift insertion	73	88	60	70	44.6735	RTL1:p.E152delinsEK
SureSelect	MCF-7	chr14	105173863	CCCCACCCCCAC	-	nonframeshift deletion	0	13	0	8	38.0952	INF2:p.420_424del
SureSelect	MCF-7	chr14	105352885	GCAGGA	-	nonframeshift deletion	22	15	19	11	44.7761	KIAA0284:p.700_702del
SureSelect	MCF-7	chr14	105996050	GCC	-	nonframeshift deletion	8	54	13	32	42.0561	TMEM121:p.293_294del
SureSelect	MCF-7	chr15	34137080	AGA	-	nonframeshift deletion	61	53	24	22	28.75	RYR3:p.4438_4439del
SureSelect	MCF-7	chr15	41099900	-	GGGGC	frameshift insertion	1	10	1	11	52.1739	ZFYVE19:p.W38fs
SureSelect	MCF-7	chr15	42111746	G	-	frameshift deletion	2	9	25	49	87.0588	MAPKBP1:p.A10fs
SureSelect	MCF-7	chr15	71276481	CAA	-	nonframeshift deletion	47	16	45	14	48.3607	LRRC49:p.58_58del
SureSelect	MCF-7	chr15	72105929	C	-	frameshift deletion	7	3	310	123	97.7427	NR2E3:p.D316fs
SureSelect	MCF-7	chr15	74536401	AAG	-	nonframeshift deletion	73	45	57	37	44.3396	CCDC33:p.33_33del
SureSelect	MCF-7	chr15	93198679	TGGAGC	-	nonframeshift deletion	2	2	8	18	86.6667	FAM174B:p.69_71del
SureSelect	MCF-7	chr15	99511805	-	C	frameshift insertion	3	0	50	49	97.0588	PGPEP1L:p.V111fs
SureSelect	MCF-7	chr15	100252710	CAG	-	nonframeshift deletion	38	44	43	35	48.75	MEF2A:p.410_410del
SureSelect	MCF-7	chr16	138773	-	G	frameshift insertion	0	0	50	13	100	NPRL3:p.L411fs
SureSelect	MCF-7	chr16	2059622	C	-	frameshift deletion	0	0	7	18	100	ZNF598:p.G42fs
SureSelect	MCF-7	chr16	3119298	-	G	frameshift insertion	63	59	35	51	41.3462	IL32:p.R170fs
SureSelect	MCF-7	chr16	3602228	G	-	frameshift deletion	7	6	71	165	94.7791	NLRC3:p.P38fs
SureSelect	MCF-7	chr16	4644390	AGG	-	nonframeshift deletion	2	3	10	1	68.75	C16orf96:p.969_970del
SureSelect	MCF-7	chr16	10524657	GAC	-	nonframeshift deletion	8	6	23	24	77.0492	ATF7IP2:p.60_61del
SureSelect	MCF-7	chr16	29912803	-	GGT	nonframeshift insertion	37	29	47	39	56.5789	ASPHD1:p.G171delinsGC
SureSelect	MCF-7	chr16	31770697	-	A	frameshift insertion	5	6	162	81	95.6693	ZNF720:p.X127delinsX
SureSelect	MCF-7	chr16	71981415	-	TTTG	frameshift insertion	11	19	16	25	57.7465	PKD1L3:p.K1231fs
SureSelect	MCF-7	chr16	88599696	GA	-	frameshift deletion	4	4	3	15	69.2308	ZFPM1:p.444_444del
SureSelect	MCF-7	chr16	88780635	GGTGTG	-	frameshift deletion	7	11	60	85	88.9571	CTU2:p.437_437del
SureSelect	MCF-7	chr16	88789667	-	CCTGCT	nonframeshift insertion	36	14	47	39	63.2353	PIEZO1:p.A1469delinsSRA
SureSelect	MCF-7	chr16	89294020	AC	-	frameshift deletion	98	92	120	118	55.6075	ZNF778:p.442_442del
SureSelect	MCF-7	chr17	3594277	G	-	frameshift deletion	24	12	15	17	47.0588	P2RX5:p.P111fs
SureSelect	MCF-7	chr17	8725215	-	G	frameshift insertion	1	2	23	158	98.3696	PIK3R6:p.L609fs
SureSelect	MCF-7	chr17	15343525	-	CTT	nonframeshift insertion	17	1	85	38	87.234	CDRT4:p.G10delinsKG
SureSelect	MCF-7	chr17	15878110	CAA	-	nonframeshift deletion	61	41	45	34	43.6464	ADORA2B:p.151_152del
SureSelect	MCF-7	chr17	18874686	-	GGT	nonframeshift insertion	46	46	35	33	42.5	FAM83G:p.R820delinsTR
SureSelect	MCF-7	chr17	21319651	GAG	-	nonframeshift deletion	23	53	16	14	28.3019	KCNJ12:p.333_333del
SureSelect	MCF-7	chr17	26699196	-	G	frameshift insertion	0	0	6	56	100	SARM1:p.P48fs
SureSelect	MCF-7	chr17	26699200	-	C	frameshift insertion	0	7	7	48	88.7097	SARM1:p.G49fs
SureSelect	MCF-7	chr17	26699206	A	-	frameshift deletion	0	3	7	45	94.5455	SARM1:p.K51fs
SureSelect	MCF-7	chr17	26727722	A	-	frameshift deletion	0	0	12	8	100	SLC46A1:p.I409fs
SureSelect	MCF-7	chr17	38858135	A	-	frameshift deletion	4	0	148	30	97.8022	KRT24:p.N222fs
SureSelect	MCF-7	chr17	45438887	AGTG	-	frameshift deletion	6	11	43	248	94.4805	C17orf57:p.269_269del
SureSelect	MCF-7	chr17	46608185	-	GGGCGCTGT	nonframeshift insertion	32	30	12	12	27.907	HOXB1:p.P28delinsTAPP
SureSelect	MCF-7	chr17	48227404	-	GC	frameshift insertion	1	2	6	76	96.4706	PPP1R9B:p.A157fs
SureSelect	MCF-7	chr17	48452979	-	AGC	nonframeshift insertion	9	12	192	130	93.8776	EME1:p.K137delinsKA
SureSelect	MCF-7	chr17	56833458	-	GAACCC	nonframeshift insertion	202	164	176	393	60.8556	PPM1E:p.E34delinsGTQ
SureSelect	MCF-7	chr17	62530886	AAG	-	nonframeshift deletion	7	12	103	204	94.1718	CEP95:p.133_133del
SureSelect	MCF-7	chr18	3452223	T	-	frameshift deletion	0	1	22	45	98.5294	TGIF1:p.P82fs
SureSelect	MCF-7	chr18	19100759	-	TCT	nonframeshift insertion	1	9	4	50	84.375	GREB1L:p.D1861delinsDS
SureSelect	MCF-7	chr18	43833702	-	CTG	nonframeshift insertion	1	0	19	9	96.5517	C18orf25:p.S313delinsSC
SureSelect	MCF-7	chr18	47405426	-	GAG	nonframeshift insertion	6	6	86	82	93.3333	MYO5B:p.L1055delinsLS
SureSelect	MCF-7	chr18	51795958	CGA	-	nonframeshift deletion	0	4	4	29	89.1892	POLI:p.14_15del
SureSelect	MCF-7	chr18	56204388	CAGTTGATGTGTCCT	-	nonframeshift deletion	5	5	20	26	82.1429	ALPK2:p.1006_1011del
SureSelect	MCF-7	chr18	74090958	G	-	frameshift deletion	2	0	15	9	92.3077	ZNF516:p.P1037fs
SureSelect	MCF-7	chr19	2341103	G	-	frameshift deletion	0	0	20	16	100	SPPL2B:p.R321fs
SureSelect	MCF-7	chr19	4499633	AGCTGGCCGGGGAGG	-	nonframeshift deletion	1	10	2	9	50	HDGFRP2:p.574_579del
SureSelect	MCF-7	chr19	7938307	-	G	frameshift insertion	1	1	9	7	88.8889	FLJ22184:p.P89fs
SureSelect	MCF-7	chr19	9236699	-	ATGGT	frameshift insertion	37	39	18	27	37.1901	OR7G3:p.S310fs
SureSelect	MCF-7	chr19	9236917	G	-	frameshift deletion	27	19	24	19	48.3146	OR7G3:p.A237fs
SureSelect	MCF-7	chr19	11303460	C	-	frameshift deletion	10	4	83	5	86.2745	KANK2:p.G432fs
SureSelect	MCF-7	chr19	11558341	-	GAG	nonframeshift insertion	4	9	4	3	35	PRKCSH:p.E313delinsGE
SureSelect	MCF-7	chr19	15052984	-	ATC	nonframeshift insertion	7	18	118	94	89.4515	OR7C2:p.V228delinsVI
SureSelect	MCF-7	chr19	15730499	-	C	frameshift insertion	1	3	37	118	97.4843	CYP4F8:p.V150fs
SureSelect	MCF-7	chr19	16268208	A	-	frameshift deletion	3	7	93	85	94.6809	HSH2D:p.L221fs
SureSelect	MCF-7	chr19	19790877	AT	-	frameshift deletion	30	21	60	57	69.6429	ZNF101:p.240_240del
SureSelect	MCF-7	chr19	30500119	TGA	-	nonframeshift deletion	26	29	39	68	66.0494	RMP:p.298_299del
SureSelect	MCF-7	chr19	35758276	-	GGA	nonframeshift insertion	46	10	167	14	76.3713	LSR:p.G518delinsGE
SureSelect	MCF-7	chr19	36002419	CCA	-	nonframeshift deletion	16	1	8	0	32	DMKN:p.270_271del
SureSelect	MCF-7	chr19	36258938	G	-	frameshift deletion	4	2	45	40	93.4066	C19orf55:p.Q397fs
SureSelect	MCF-7	chr19	41928868	-	C	frameshift insertion	2	10	108	226	96.5318	BCKDHA:p.P324fs
SureSelect	MCF-7	chr19	44590000	CTC	-	nonframeshift deletion	3	1	71	58	96.9925	ZNF284:p.123_124del
SureSelect	MCF-7	chr19	45864925	-	G	frameshift insertion	37	16	22	6	34.5679	ERCC2:p.P58fs
SureSelect	MCF-7	chr19	46997017	-	CGGCCT	nonframeshift insertion	9	4	12	9	61.7647	PNMAL2:p.R569delinsQAG
SureSelect	MCF-7	chr19	49573363	GGA	-	nonframeshift deletion	7	2	6	8	60.8696	KCNA7:p.442_443del
SureSelect	MCF-7	chr19	49657890	-	TCC	nonframeshift insertion	86	100	46	50	34.0426	HRC:p.E202delinsGK
SureSelect	MCF-7	chr19	51835893	-	G	frameshift insertion	2	0	34	40	97.3684	VSIG10L:p.A859fs
SureSelect	MCF-7	chr19	52887247	-	CAA	nonframeshift insertion	9	2	97	50	93.038	ZNF880:p.I138delinsIQ
SureSelect	MCF-7	chr19	54866944	G	-	frameshift deletion	17	77	6	22	22.9508	LAIR1:p.A259fs
SureSelect	MCF-7	chr19	54973989	CCT	-	nonframeshift deletion	39	66	91	104	65	LENG9:p.262_263del
SureSelect	MCF-7	chr19	55869880	GCTCCTTCATCTCGCCCCATGGCT	-	nonframeshift deletion	75	44	66	71	53.5156	FAM71E2:p.778_786del
SureSelect	MCF-7	chr19	56052338	-	C	frameshift insertion	18	19	75	288	90.75	SGK110:p.V318fs
SureSelect	MCF-7	chr19	56089909	-	CCG	nonframeshift insertion	6	5	19	14	75	ZNF579:p.G366delinsAG
SureSelect	MCF-7	chr19	56090215	-	G	frameshift insertion	47	67	29	0	20.2797	ZNF579:p.P264fs
SureSelect	MCF-7	chr19	56125166	-	C	frameshift insertion	4	22	9	0	25.7143	ZNF865:p.A61fs
SureSelect	MCF-7	chr19	56599438	TCG	-	nonframeshift deletion	0	1	18	2	95.2381	ZNF787:p.367_368del
SureSelect	MCF-7	chr19	56671273	CCCCGGCAG	-	nonframeshift deletion	4	15	5	10	44.1176	ZNF444:p.228_231del
SureSelect	MCF-7	chr19	57328509	AGGCTGCTC	-	nonframeshift deletion	58	122	15	30	20	PEG3:p.431_434del
SureSelect	MCF-7	chr19	58718361	-	G	frameshift insertion	1	0	19	49	98.5507	ZNF274:p.A177fs
SureSelect	MCF-7	chr20	278688	CGG	-	nonframeshift deletion	11	1	132	10	92.2078	ZCCHC3:p.154_155del
SureSelect	MCF-7	chr20	25457050	CTCCCA	-	nonframeshift deletion	19	4	153	87	91.2548	NINL:p.958_959del
SureSelect	MCF-7	chr20	32664865	-	CAG	nonframeshift insertion	7	21	4	10	33.3333	RALY:p.A230delinsAQ
SureSelect	MCF-7	chr20	42694559	-	CCG	nonframeshift insertion	7	30	5	24	43.9394	TOX2:p.P348delinsPA
SureSelect	MCF-7	chr20	44004156	ATT	-	nonframeshift deletion	21	82	28	80	51.1848	TP53TG5:p.97_97del
SureSelect	MCF-7	chr20	60639792	GCGCCGCCGGGG	-	nonframeshift deletion	5	13	0	11	37.931	TAF4:p.355_359del
SureSelect	MCF-7	chr20	61870606	-	G	frameshift insertion	2	4	38	46	93.3333	BIRC7:p.G224fs
SureSelect	MCF-7	chr21	32201970	A	-	frameshift deletion	4	1	143	68	97.6852	KRTAP7-1:p.I16fs
SureSelect	MCF-7	chr21	40883672	-	AGA	nonframeshift insertion	1	13	10	54	82.0513	SH3BGR:p.G230delinsGR
SureSelect	MCF-7	chr21	47978322	-	C	frameshift insertion	1	3	89	51	97.2222	DIP2A:p.L296fs
SureSelect	MCF-7	chr22	18138491	C	-	frameshift deletion	12	13	4	5	26.4706	BCL2L13:p.S5fs
SureSelect	MCF-7	chr22	19189004	-	C	frameshift insertion	1	0	44	25	98.5714	CLTCL1:p.V1201fs
SureSelect	MCF-7	chr22	20780025	-	C	frameshift insertion	0	1	10	1	91.6667	SCARF2:p.A746fs
SureSelect	MCF-7	chr22	20780030	-	C	frameshift insertion	0	1	14	1	93.75	SCARF2:p.A745fs
SureSelect	MCF-7	chr22	29707640	-	C	frameshift insertion	0	0	5	28	100	GAS2L1:p.A400fs
SureSelect	MCF-7	chr22	38610837	CCCCGCCCACGGCCCGGA	-	nonframeshift deletion	13	17	8	4	28.5714	MAFF:p.149_155del
SureSelect	MCF-7	chr22	39496323	AAC	-	nonframeshift deletion	10	13	9	6	39.4737	APOBEC3H:p.14_14del
SureSelect	MCF-7	chr22	39777823	-	CAA	nonframeshift insertion	0	4	28	12	90.9091	SYNGR1:p.P202delinsPQ
SureSelect	MCF-7	chr22	40697177	GCA	-	nonframeshift deletion	10	16	5	12	39.5349	TNRC6B:p.516_517del
SureSelect	MCF-7	chr22	51042514	-	G	frameshift insertion	0	0	8	11	100	MAPK8IP2:p.R262fs
SureSelect	MCF-7	chrX	50121147	-	G	frameshift insertion	0	1	4	16	95.2381	DGKK:p.L1014fs
SureSelect	MCF-7	chrX	50350729	-	TCC	nonframeshift insertion	5	2	8	2	58.8235	SHROOM4:p.E1138delinsGK
SureSelect	MCF-7	chrX	50350759	-	TGCTGCTGCTGT	nonframeshift insertion	8	2	11	1	54.5455	SHROOM4:p.Q1128delinsHSSSK
SureSelect	MCF-7	chrX	104464277	A	-	frameshift deletion	2	2	65	78	97.2789	TEX13A:p.W201fs
SureSelect	MCF-7	chrX	104464282	C	-	frameshift deletion	2	5	71	79	95.5414	TEX13A:p.G199fs
SureSelect	MCF-7	chrX	135474445	GAT	-	nonframeshift deletion	2	3	31	34	92.8571	GPR112:p.2656_2656del
SureSelect	MCF-7	chrX	150349558	CACCACTGGCCA	-	nonframeshift deletion	1	8	62	100	94.7368	GPR50:p.501_505del
SureSelect	MCF-7	chrX	152864478	-	C	frameshift insertion	0	0	7	13	100	FAM58A:p.G14fs
SureSelect	MCF-7	chrX	152864514	-	C	frameshift insertion	0	2	0	6	75	FAM58A:p.G3fs
SureSelect	HCC-2218BL	chr1	1684348	-	CCT	nonframeshift insertion	24	40	60	38	60.4938	NADK:p.G591delinsRG
SureSelect	HCC-2218BL	chr1	14106395	-	CTC	nonframeshift insertion	41	52	18	34	35.8621	PRDM2:p.T702delinsTS
SureSelect	HCC-2218BL	chr1	17718672	G	-	frameshift deletion	2	1	10	43	94.6429	PADI6:p.Q342fs
SureSelect	HCC-2218BL	chr1	31905890	-	CAG	nonframeshift insertion	3	6	32	27	86.7647	SERINC2:p.Q373delinsPE
SureSelect	HCC-2218BL	chr1	52306064	TCT	-	nonframeshift deletion	13	15	66	127	87.3303	NRD1:p.22_23del
SureSelect	HCC-2218BL	chr1	54605320	-	C	frameshift insertion	0	0	22	24	100	CDCP2:p.P408fs
SureSelect	HCC-2218BL	chr1	55505553	-	CTG	nonframeshift insertion	10	37	11	18	38.1579	PCSK9:p.L15delinsPV
SureSelect	HCC-2218BL	chr1	78024346	-	TAT	nonframeshift insertion	54	39	40	12	35.8621	AK5:p.S534delinsSY
SureSelect	HCC-2218BL	chr1	87045897	CCTACA	-	nonframeshift deletion	39	17	295	330	91.7768	CLCA4:p.877_878del
SureSelect	HCC-2218BL	chr1	109792736	-	CGC	nonframeshift insertion	3	0	34	0	91.8919	CELSR2:p.T12delinsTA
SureSelect	HCC-2218BL	chr1	117122286	-	TCC	nonframeshift insertion	54	80	32	55	39.3665	IGSF3:p.D1041delinsGN
SureSelect	HCC-2218BL	chr1	144923729	T	-	frameshift deletion	100	53	29	24	25.7282	PDE4DIP:p.E309fs
SureSelect	HCC-2218BL	chr1	152681681	-	AGCTCTGGGGGCTGCTGT	nonframeshift insertion	31	31	27	42	52.6718	LCE4A:p.S44delinsKLWGLLC
SureSelect	HCC-2218BL	chr1	153233489	-	GGCGGT	nonframeshift insertion	21	26	14	7	30.8824	LOR:p.G22delinsGRC
SureSelect	HCC-2218BL	chr1	154842200	-	GCTGCTGCTGCT	nonframeshift insertion	12	18	6	10	34.7826	KCNN3:p.P81delinsSSSSP
SureSelect	HCC-2218BL	chr1	156565050	-	AC	frameshift insertion	11	18	452	479	96.9792	GPATCH4:p.T361fs
SureSelect	HCC-2218BL	chr1	160209874	CTCTTCTTCCTC	-	nonframeshift deletion	56	47	39	37	42.4581	DCAF8:p.263_266del
SureSelect	HCC-2218BL	chr1	175129925	-	CTT	nonframeshift insertion	47	87	27	35	31.6327	KIAA0040:p.K75delinsKR
SureSelect	HCC-2218BL	chr1	179504026	AAG	-	nonframeshift deletion	3	20	1	16	42.5	AXDND1:p.987_988del
SureSelect	HCC-2218BL	chr1	215901415	TCG	-	nonframeshift deletion	71	53	70	60	51.1811	USH2A:p.4007_4008del
SureSelect	HCC-2218BL	chr1	218578686	TTG	-	nonframeshift deletion	34	85	10	31	25.625	TGFB2:p.202_203del
SureSelect	HCC-2218BL	chr1	240255569	GGC	-	nonframeshift deletion	26	2	8	2	26.3158	FMN2:p.54_54del
SureSelect	HCC-2218BL	chr1	245133624	-	CCTCC	frameshift insertion	12	37	2	19	30	EFCAB2:p.S67fs
SureSelect	HCC-2218BL	chr1	247615262	A	-	frameshift deletion	19	26	12	25	45.122	OR2B11:p.F8fs
SureSelect	HCC-2218BL	chr1	247978542	AGG	-	nonframeshift deletion	4	3	110	98	96.7442	OR14A16:p.163_164del
SureSelect	HCC-2218BL	chr1	248059353	CTC	-	nonframeshift deletion	64	51	63	47	48.8889	OR2W3:p.155_156del
SureSelect	HCC-2218BL	chr2	3749152	GAA	-	nonframeshift deletion	5	22	0	13	32.5	ALLC:p.301_301del
SureSelect	HCC-2218BL	chr2	26477126	-	ACT	nonframeshift insertion	1	0	63	52	99.1379	HADHB:p.T2delinsNS
SureSelect	HCC-2218BL	chr2	48982756	-	GCTGCA	nonframeshift insertion	6	10	0	10	38.4615	LHCGR:p.P19delinsCSP
SureSelect	HCC-2218BL	chr2	54482704	GGGCCC	-	nonframeshift deletion	34	20	87	167	82.4675	TSPYL6:p.194_195del
SureSelect	HCC-2218BL	chr2	69741754	TGT	-	nonframeshift deletion	2	0	21	16	94.8718	AAK1:p.541_542del
SureSelect	HCC-2218BL	chr2	71062834	-	C	frameshift insertion	1	3	76	130	98.0952	CD207:p.E25fs
SureSelect	HCC-2218BL	chr2	72692273	-	AG	frameshift insertion	1	6	93	72	95.9302	EXOC6B:p.L666fs
SureSelect	HCC-2218BL	chr2	73675228	-	CTC	nonframeshift insertion	5	11	156	92	93.9394	ALMS1:p.S524delinsSS
SureSelect	HCC-2218BL	chr2	95847041	GCG	-	nonframeshift deletion	2	9	31	82	91.129	ZNF2:p.156_157del
SureSelect	HCC-2218BL	chr2	100210335	G	-	frameshift deletion	13	37	12	20	39.0244	AFF3:p.A749fs
SureSelect	HCC-2218BL	chr2	100210338	TGAGG	-	frameshift deletion	14	36	12	20	39.0244	AFF3:p.747_748del
SureSelect	HCC-2218BL	chr2	112832536	AAT	-	nonframeshift deletion	30	29	41	26	53.1746	TMEM87B:p.166_167del
SureSelect	HCC-2218BL	chr2	120194652	-	GTGTGC	nonframeshift insertion	8	9	60	69	88.3562	TMEM37:p.T70delinsTCA
SureSelect	HCC-2218BL	chr2	128394878	-	T	frameshift insertion	31	12	44	8	54.7368	MYO7B:p.P323fs
SureSelect	HCC-2218BL	chr2	152236046	A	-	nonframeshift deletion	16	8	16	18	58.6207	TNFAIP6:p.X278X
SureSelect	HCC-2218BL	chr2	166032776	ATT	-	nonframeshift deletion	76	54	68	41	45.6067	SCN3A:p.43_43del
SureSelect	HCC-2218BL	chr2	175292581	TCAAATTTATCAG	-	frameshift deletion	36	22	15	15	34.0909	SCRN3:p.404_408del
SureSelect	HCC-2218BL	chr2	178257554	-	T	frameshift insertion	22	22	12	0	21.4286	AGPS:p.L13fs
SureSelect	HCC-2218BL	chr2	178494174	-	GGA	nonframeshift insertion	9	6	79	123	93.0876	PDE11A:p.S671delinsSP
SureSelect	HCC-2218BL	chr2	185802212	-	ACA	nonframeshift insertion	44	30	47	22	48.2517	ZNF804A:p.T697delinsNT
SureSelect	HCC-2218BL	chr2	187559030	-	CAG	nonframeshift insertion	7	11	15	27	70	FAM171B:p.Q44delinsPE
SureSelect	HCC-2218BL	chr2	211421453	-	TCT	nonframeshift insertion	43	35	34	29	44.6809	CPS1:p.I5delinsIL
SureSelect	HCC-2218BL	chr2	233712227	ACA	-	nonframeshift deletion	4	13	11	10	55.2632	GIGYF2:p.1231_1232del
SureSelect	HCC-2218BL	chr2	234429740	-	TTC	nonframeshift insertion	80	71	60	56	43.4457	USP40:p.K752delinsRK
SureSelect	HCC-2218BL	chr2	236761415	-	CAGG	frameshift insertion	29	77	31	34	38.0117	AGAP1:p.P379fs
SureSelect	HCC-2218BL	chr2	238244864	GCA	-	nonframeshift deletion	22	8	22	3	45.4545	COL6A3:p.2959_2960del
SureSelect	HCC-2218BL	chr3	42251578	-	GGA	nonframeshift insertion	32	38	33	12	39.1304	TRAK1:p.T688delinsTG
SureSelect	HCC-2218BL	chr3	46751074	AAG	-	nonframeshift deletion	6	0	36	0	85.7143	TMIE:p.123_123del
SureSelect	HCC-2218BL	chr3	46759229	-	AGC	nonframeshift insertion	37	47	20	27	35.8779	PRSS50:p.L29delinsRF
SureSelect	HCC-2218BL	chr3	50306753	-	C	frameshift insertion	5	1	131	40	96.6102	SEMA3B:p.P27fs
SureSelect	HCC-2218BL	chr3	56650055	-	CTC	nonframeshift insertion	55	32	50	27	46.9512	CCDC66:p.S606delinsSS
SureSelect	HCC-2218BL	chr3	71821968	-	A	frameshift insertion	7	37	4	25	39.726	PROK2:p.F99fs
SureSelect	HCC-2218BL	chr3	112253059	-	A	frameshift insertion	29	10	138	66	83.9506	ATG3:p.L307fs
SureSelect	HCC-2218BL	chr3	112545911	T	-	frameshift deletion	22	44	26	44	51.4706	CD200R1L:p.H182fs
SureSelect	HCC-2218BL	chr3	113376111	TGC	-	nonframeshift deletion	51	114	18	35	24.3119	KIAA2018:p.1472_1473del
SureSelect	HCC-2218BL	chr3	121351316	-	GGCTCAGGCTCA	nonframeshift insertion	98	188	25	62	23.3244	HCLS1:p.P368delinsLSLSP
SureSelect	HCC-2218BL	chr3	124646706	-	AAG	nonframeshift insertion	0	10	27	88	92	MUC13:p.F62delinsLF
SureSelect	HCC-2218BL	chr3	125725269	AACA	-	frameshift deletion	45	4	33	2	41.6667	SLC41A3:p.501_502del
SureSelect	HCC-2218BL	chr3	125854312	C	-	frameshift deletion	4	2	72	12	93.3333	ALDH1L1:p.G539fs
SureSelect	HCC-2218BL	chr3	184429134	-	TCC	nonframeshift insertion	190	97	107	50	35.3604	MAGEF1:p.D159delinsGN
SureSelect	HCC-2218BL	chr3	184429558	-	C	frameshift insertion	31	71	17	63	43.956	MAGEF1:p.E18fs
SureSelect	HCC-2218BL	chr3	190106072	G	-	frameshift deletion	3	2	147	95	97.9757	CLDN16:p.R55fs
SureSelect	HCC-2218BL	chr3	195518113	-	GTCTCCTGCGTAACA	nonframeshift insertion	36	44	56	36	53.4884	MUC4:p.T113delinsMLRRRP
SureSelect	HCC-2218BL	chr4	15513005	GAA	-	nonframeshift deletion	8	56	7	37	40.7407	CC2D2A:p.226_226del
SureSelect	HCC-2218BL	chr4	113347610	-	T	frameshift insertion	89	89	51	69	40.2685	ALPK1:p.F32fs
SureSelect	HCC-2218BL	chr4	140651585	CTG	-	nonframeshift deletion	8	16	47	37	77.7778	MAML3:p.772_772del
SureSelect	HCC-2218BL	chr4	147560451	-	TGG	nonframeshift insertion	6	19	8	11	43.1818	POU4F2:p.A53delinsAW
SureSelect	HCC-2218BL	chr4	152201019	-	CAGGT	frameshift insertion	18	33	10	18	35.443	PRSS48:p.Q42fs
SureSelect	HCC-2218BL	chr4	155158260	-	GTT	nonframeshift insertion	54	154	46	121	44.5333	DCHS2:p.T2060delinsKP
SureSelect	HCC-2218BL	chr4	155160425	-	C	frameshift insertion	3	14	4	19	57.5	DCHS2:p.G2008fs
SureSelect	HCC-2218BL	chr4	155244402	TTTG	-	frameshift deletion	2	53	0	102	64.9682	DCHS2:p.1365_1366del
SureSelect	HCC-2218BL	chr4	177106010	TCTC	-	frameshift deletion	4	8	75	162	95.1807	SPATA4:p.279_280del
SureSelect	HCC-2218BL	chr4	177605082	TCA	-	nonframeshift deletion	4	6	90	123	95.5157	VEGFC:p.419_420del
SureSelect	HCC-2218BL	chr4	184367559	CTG	-	nonframeshift deletion	0	2	50	73	98.4	CDKN2AIP:p.241_242del
SureSelect	HCC-2218BL	chr5	53814337	-	GGGG	frameshift insertion	8	56	19	0	22.8916	SNX18:p.A185fs
SureSelect	HCC-2218BL	chr5	56177849	CAA	-	nonframeshift deletion	102	74	56	55	38.676	MAP3K1:p.941_942del
SureSelect	HCC-2218BL	chr5	77745854	-	A	frameshift insertion	0	2	51	55	98.1481	SCAMP1:p.H243fs
SureSelect	HCC-2218BL	chr5	98192165	AGG	-	nonframeshift deletion	76	65	62	62	46.7925	CHD1:p.1684_1684del
SureSelect	HCC-2218BL	chr5	112824049	-	GCC	nonframeshift insertion	17	4	7	0	25	MCC:p.G21delinsGA
SureSelect	HCC-2218BL	chr5	113698632	-	GCC	nonframeshift insertion	38	32	21	25	39.6552	KCNN2:p.A54delinsGP
SureSelect	HCC-2218BL	chr5	137088946	-	GCT	nonframeshift insertion	8	27	7	32	52.7027	HNRNPA0:p.S270delinsRA
SureSelect	HCC-2218BL	chr5	139931629	-	GT	frameshift insertion	0	0	14	3	100	SRA1:p.V36fs
SureSelect	HCC-2218BL	chr5	140568035	-	A	frameshift insertion	1	3	110	187	98.6711	PCDHB9:p.I381fs
SureSelect	HCC-2218BL	chr5	141324956	-	CTGCTGCTG	nonframeshift insertion	83	70	24	32	26.7943	PCDH12:p.R1182delinsTAAG
SureSelect	HCC-2218BL	chr5	149374880	T	-	frameshift deletion	72	184	67	183	49.4071	TIGD6:p.Q344fs
SureSelect	HCC-2218BL	chr5	156479569	-	GTT	nonframeshift insertion	6	28	16	92	76.0563	HAVCR1:p.T159delinsKP
SureSelect	HCC-2218BL	chr5	156721864	-	C	frameshift insertion	7	1	251	81	97.6471	CYFIP2:p.P94fs
SureSelect	HCC-2218BL	chr5	175811095	-	AT	frameshift insertion	3	7	37	48	89.4737	NOP16:p.R196fs
SureSelect	HCC-2218BL	chr5	176930172	GAG	-	nonframeshift deletion	38	22	27	14	40.5941	DOK3:p.289_289del
SureSelect	HCC-2218BL	chr5	180046493	AG	-	frameshift deletion	14	7	12	8	48.7805	FLT4:p.473_473del
SureSelect	HCC-2218BL	chr6	1391086	-	GGC	nonframeshift insertion	8	14	4	3	24.1379	FOXF2:p.G302delinsGR
SureSelect	HCC-2218BL	chr6	34725656	-	TCA	nonframeshift insertion	4	43	2	26	37.3333	SNRPC:p.C13delinsCS
SureSelect	HCC-2218BL	chr6	41754574	-	CTT	nonframeshift insertion	51	12	63	19	56.5517	PRICKLE4:p.L288delinsPF
SureSelect	HCC-2218BL	chr6	57398187	-	A	frameshift insertion	102	88	61	53	37.5	PRIM2:p.E297fs
SureSelect	HCC-2218BL	chr6	82461728	CCGCCGAAGTCGCCG	-	nonframeshift deletion	23	30	8	8	23.1884	FAM46A:p.39_44del
SureSelect	HCC-2218BL	chr6	90577707	G	-	frameshift deletion	58	72	71	88	55.0173	CASP8AP2:p.L1566fs
SureSelect	HCC-2218BL	chr6	116600466	-	CAC	nonframeshift insertion	13	15	135	67	87.8261	TSPYL1:p.V176delinsVW
SureSelect	HCC-2218BL	chr6	117113762	-	GG	frameshift insertion	13	19	24	18	56.7568	GPRC6A:p.Y600fs
SureSelect	HCC-2218BL	chr6	117113763	-	A	frameshift insertion	14	13	22	17	59.0909	GPRC6A:p.Y600fs
SureSelect	HCC-2218BL	chr6	151674117	-	GAG	nonframeshift insertion	9	12	100	81	89.604	AKAP12:p.E1531delinsGE
SureSelect	HCC-2218BL	chr6	159660780	CCACCACCCGCCGCACGA	-	nonframeshift deletion	37	21	28	17	43.6893	FNDC1:p.1471_1477del
SureSelect	HCC-2218BL	chr6	160211646	GTT	-	nonframeshift deletion	4	2	41	32	92.4051	MRPL18:p.9_10del
SureSelect	HCC-2218BL	chr7	1586654	-	GCC	nonframeshift insertion	4	12	60	49	87.2	TMEM184A:p.G392delinsGA
SureSelect	HCC-2218BL	chr7	15725798	TGG	-	nonframeshift deletion	26	12	17	7	38.7097	MEOX2:p.76_77del
SureSelect	HCC-2218BL	chr7	36447350	-	CTT	nonframeshift insertion	79	29	81	37	52.2124	ANLN:p.T206delinsTF
SureSelect	HCC-2218BL	chr7	36552730	-	T	frameshift insertion	19	11	133	145	90.2597	AOAH:p.K657fs
SureSelect	HCC-2218BL	chr7	36552791	-	T	frameshift insertion	8	10	117	147	93.617	AOAH:p.T638fs
SureSelect	HCC-2218BL	chr7	51098568	TCT	-	nonframeshift deletion	32	24	24	21	44.5545	COBL:p.538_539del
SureSelect	HCC-2218BL	chr7	76240786	A	-	frameshift deletion	1	0	32	18	98.0392	POMZP3:p.L187fs
SureSelect	HCC-2218BL	chr7	82581489	-	TCA	nonframeshift insertion	7	10	122	79	92.2018	PCLO:p.E2927delinsVK
SureSelect	HCC-2218BL	chr7	99662512	TAGT	-	frameshift deletion	20	77	18	55	42.9412	ZNF3:p.98_99del
SureSelect	HCC-2218BL	chr7	100385562	GCTTCAGCTACCGCTTGCAAGGCCGCATGACCTAT	-	frameshift deletion	25	3	20	8	50	ZAN:p.2343_2354del
SureSelect	HCC-2218BL	chr7	101200670	-	G	frameshift insertion	7	3	56	165	95.671	EMID2:p.G389fs
SureSelect	HCC-2218BL	chr7	102575000	GAA	-	nonframeshift deletion	2	12	72	55	90.0709	LRRC17:p.214_214del
SureSelect	HCC-2218BL	chr7	121653375	TGA	-	nonframeshift deletion	150	50	148	33	47.5066	PTPRZ1:p.1425_1426del
SureSelect	HCC-2218BL	chr7	123672457	GCTGCT	-	nonframeshift deletion	16	20	9	15	40	TMEM229A:p.199_201del
SureSelect	HCC-2218BL	chr7	128533515	-	C	frameshift insertion	2	1	32	43	96.1538	KCP:p.G370fs
SureSelect	HCC-2218BL	chr7	128550681	C	-	frameshift deletion	1	0	23	15	97.4359	KCP:p.A16fs
SureSelect	HCC-2218BL	chr7	149476667	-	C	frameshift insertion	3	4	15	19	82.9268	SSPO:p.P373fs
SureSelect	HCC-2218BL	chr7	149506212	-	C	frameshift insertion	4	1	58	95	96.8354	SSPO:p.S3065fs
SureSelect	HCC-2218BL	chr7	150713903	-	C	frameshift insertion	0	0	3	17	100	ATG9B:p.A765fs
SureSelect	HCC-2218BL	chr8	6673378	A	-	frameshift deletion	0	1	5	17	95.6522	XKR5:p.S127fs
SureSelect	HCC-2218BL	chr8	8887543	AAC	-	frameshift deletion	26	154	31	130	47.2141	ERI1:p.350_350del
SureSelect	HCC-2218BL	chr8	21966701	C	-	frameshift deletion	0	0	13	3	100	NUDT18:p.G37fs
SureSelect	HCC-2218BL	chr8	21966708	G	-	frameshift deletion	0	0	14	3	100	NUDT18:p.P35fs
SureSelect	HCC-2218BL	chr8	22262229	GCTGCT	-	nonframeshift deletion	7	12	51	79	87.2483	SLC39A14:p.2_4del
SureSelect	HCC-2218BL	chr8	22570908	T	-	frameshift deletion	21	16	16	11	42.1875	PEBP4:p.N220fs
SureSelect	HCC-2218BL	chr8	24811065	G	-	frameshift deletion	15	13	63	150	88.3817	NEFL:p.P471fs
SureSelect	HCC-2218BL	chr8	30620841	-	T	frameshift insertion	3	0	41	62	97.1698	UBXN8:p.F171fs
SureSelect	HCC-2218BL	chr8	38827186	C	-	frameshift deletion	0	0	45	55	100	PLEKHA2:p.A388fs
SureSelect	HCC-2218BL	chr8	41166638	GCT	-	nonframeshift deletion	2	3	13	63	93.8272	SFRP1:p.13_14del
SureSelect	HCC-2218BL	chr8	48805817	-	G	frameshift insertion	2	1	101	63	98.2036	PRKDC:p.L1243fs
SureSelect	HCC-2218BL	chr8	65494021	-	GCA	nonframeshift insertion	10	17	2	6	22.8571	BHLHE22:p.G225delinsGH
SureSelect	HCC-2218BL	chr8	86126828	-	AACATT	nonframeshift insertion	9	12	37	63	82.6446	C8orf59:p.V88delinsVMF
SureSelect	HCC-2218BL	chr8	101206460	-	GAC	nonframeshift insertion	55	14	41	16	45.2381	SPAG1:p.S354delinsRR
SureSelect	HCC-2218BL	chr8	125568182	A	-	frameshift deletion	94	15	79	13	45.7711	MTSS1:p.P105fs
SureSelect	HCC-2218BL	chr8	143746088	CA	-	frameshift deletion	12	7	112	99	91.7391	JRK:p.463_463del
SureSelect	HCC-2218BL	chr8	144511954	TGG	-	nonframeshift deletion	2	8	2	12	58.3333	MAFA:p.207_208del
SureSelect	HCC-2218BL	chr8	144649542	-	C	frameshift insertion	0	0	14	2	100	C8orf73:p.G676fs
SureSelect	HCC-2218BL	chr8	145106939	CC	-	frameshift deletion	2	1	42	14	94.9153	OPLAH:p.1167_1167del
SureSelect	HCC-2218BL	chr8	145617535	GGGGGTGCAAGGTGA	-	frameshift deletion	2	1	17	9	89.6552	ADCK5:p.419_423del
SureSelect	HCC-2218BL	chr8	145738768	G	-	frameshift deletion	0	1	95	59	99.3548	RECQL4:p.R766fs
SureSelect	HCC-2218BL	chr9	12775862	-	GGCGGCGGC	nonframeshift insertion	50	25	9	11	21.0526	C9orf150:p.G50delinsGRRR
SureSelect	HCC-2218BL	chr9	18826262	T	-	frameshift deletion	9	12	68	32	82.6446	ADAMTSL1:p.C6fs
SureSelect	HCC-2218BL	chr9	72755129	AAA	-	nonframeshift deletion	9	47	14	34	46.1538	MAMDC2:p.355_355del
SureSelect	HCC-2218BL	chr9	79318376	GTGACAGCCTGCAAC	-	nonframeshift deletion	38	92	30	71	43.7229	PRUNE2:p.2713_2718del
SureSelect	HCC-2218BL	chr9	79324136	-	TGACTGTTGCAG	nonframeshift insertion	95	68	28	21	23.1132	PRUNE2:p.S1018delinsSCNSQ
SureSelect	HCC-2218BL	chr9	88937852	TTT	-	nonframeshift deletion	7	2	195	164	97.5543	ZCCHC6:p.937_938del
SureSelect	HCC-2218BL	chr9	95237025	TCA	-	nonframeshift deletion	50	72	13	30	26.0606	ASPN:p.51_52del
SureSelect	HCC-2218BL	chr9	100092969	-	GAGGAG	nonframeshift insertion	2	9	0	7	38.8889	C9orf174:p.E915delinsGGE
SureSelect	HCC-2218BL	chr9	123476543	CGGCGG	-	nonframeshift deletion	26	3	29	11	57.971	MEGF9:p.30_32del
SureSelect	HCC-2218BL	chr9	132630665	GAC	-	nonframeshift deletion	2	5	6	26	82.0513	USP20:p.358_358del
SureSelect	HCC-2218BL	chr9	138836942	CCT	-	nonframeshift deletion	88	113	99	112	51.2136	UBAC1:p.269_270del
SureSelect	HCC-2218BL	chr9	139581759	-	CAG	nonframeshift insertion	11	36	9	21	38.961	AGPAT2:p.L17delinsLW
SureSelect	HCC-2218BL	chr9	140138736	AG	-	frameshift deletion	16	22	25	20	54.2169	FAM166A:p.251_251del
SureSelect	HCC-2218BL	chr10	21805467	-	CCTCCT	nonframeshift insertion	1	5	25	19	88	C10orf140:p.G429delinsRRG
SureSelect	HCC-2218BL	chr10	24822125	GAA	-	nonframeshift deletion	2	6	0	6	42.8571	KIAA1217:p.1045_1045del
SureSelect	HCC-2218BL	chr10	27702257	-	C	frameshift insertion	37	24	30	27	48.3051	PTCHD3:p.G308fs
SureSelect	HCC-2218BL	chr10	61122269	-	TA	frameshift insertion	0	0	9	44	100	FAM13C:p.L6fs
SureSelect	HCC-2218BL	chr10	63976913	AGCTTC	-	nonframeshift deletion	101	39	39	26	31.7073	RTKN2:p.327_328del
SureSelect	HCC-2218BL	chr10	91497903	-	TAAAAG	nonframeshift insertion	6	7	46	26	84.7059	KIF20B:p.L1102delinsLKR
SureSelect	HCC-2218BL	chr10	97920100	-	C	frameshift insertion	3	6	134	192	97.3134	ZNF518A:p.L1341fs
SureSelect	HCC-2218BL	chr10	105209357	AG	-	frameshift deletion	24	26	19	30	49.4949	CALHM2:p.114_114del
SureSelect	HCC-2218BL	chr10	118383464	-	G	frameshift insertion	1	0	95	82	99.4382	PNLIPRP2:p.V20fs
SureSelect	HCC-2218BL	chr10	126673561	-	A	frameshift insertion	43	22	31	16	41.9643	ZRANB1:p.X735delinsX
SureSelect	HCC-2218BL	chr11	209895	CCC	-	nonframeshift deletion	31	16	39	16	53.9216	RIC8A:p.207_208del
SureSelect	HCC-2218BL	chr11	502130	CTGGATGTCCAGGCT	-	nonframeshift deletion	24	16	4	10	25.9259	RNH1:p.7_11del
SureSelect	HCC-2218BL	chr11	801632	-	G	frameshift insertion	0	4	8	46	93.1034	PIDD:p.P70fs
SureSelect	HCC-2218BL	chr11	4389405	G	-	frameshift deletion	26	39	15	36	43.9655	OR52B4:p.L41fs
SureSelect	HCC-2218BL	chr11	4592707	-	AC	frameshift insertion	3	0	57	68	97.6562	C11orf40:p.C200fs
SureSelect	HCC-2218BL	chr11	4790874	G	-	frameshift deletion	29	25	28	29	51.3514	OR51F1:p.R92fs
SureSelect	HCC-2218BL	chr11	5475432	-	CA	frameshift insertion	72	59	52	54	44.7257	OR51I2:p.L238fs
SureSelect	HCC-2218BL	chr11	5510710	CTT	-	nonframeshift deletion	74	83	49	66	42.2794	OR52D1:p.258_259del
SureSelect	HCC-2218BL	chr11	6567896	-	TGCCCTACTGCA	nonframeshift insertion	30	36	50	29	54.4828	DNHD1:p.A1909delinsACPTA
SureSelect	HCC-2218BL	chr11	46342260	-	G	frameshift insertion	0	1	164	86	99.6016	CREB3L1:p.R508fs
SureSelect	HCC-2218BL	chr11	46724717	AGTGGTGACAGA	-	nonframeshift deletion	20	5	14	5	43.1818	ZNF408:p.184_188del
SureSelect	HCC-2218BL	chr11	47788664	GGTGGT	-	nonframeshift deletion	20	1	16	0	43.2432	FNBP4:p.58_59del
SureSelect	HCC-2218BL	chr11	48285982	CTT	-	nonframeshift deletion	114	104	99	73	44.1026	OR4X1:p.190_191del
SureSelect	HCC-2218BL	chr11	48367051	-	AG	frameshift insertion	78	97	50	84	43.3657	OR4C45:p.L256fs
SureSelect	HCC-2218BL	chr11	65404248	CCTCAGCCTCAG	-	nonframeshift deletion	52	98	22	45	30.8756	PCNXL3:p.1968_1972del
SureSelect	HCC-2218BL	chr11	67786065	-	C	frameshift insertion	1	0	85	39	99.2	ALDH3B1:p.L77fs
SureSelect	HCC-2218BL	chr11	67789294	-	C	frameshift insertion	0	1	39	85	99.2	ALDH3B1:p.R300fs
SureSelect	HCC-2218BL	chr11	76751542	T	-	frameshift deletion	1	0	54	17	98.6111	B3GNT6:p.L316fs
SureSelect	HCC-2218BL	chr11	76751585	T	-	frameshift deletion	7	0	71	21	92.9293	B3GNT6:p.P330fs
SureSelect	HCC-2218BL	chr11	76751604	T	-	frameshift deletion	4	2	78	38	95.082	B3GNT6:p.L337fs
SureSelect	HCC-2218BL	chr11	76954789	-	A	frameshift insertion	15	21	10	19	44.6154	GDPD4:p.N397fs
SureSelect	HCC-2218BL	chr11	94800903	-	C	frameshift insertion	3	1	185	85	98.5401	SRSF8:p.R171fs
SureSelect	HCC-2218BL	chr11	111742146	G	-	frameshift deletion	0	0	18	1	100	ALG9:p.R21fs
SureSelect	HCC-2218BL	chr11	111853107	-	C	frameshift insertion	1	1	45	24	97.1831	DIXDC1:p.P271fs
SureSelect	HCC-2218BL	chr11	117280725	C	-	frameshift deletion	236	186	245	192	50.8731	CEP164:p.L805fs
SureSelect	HCC-2218BL	chr11	118529045	-	G	frameshift insertion	0	0	9	11	100	TREH:p.G538fs
SureSelect	HCC-2218BL	chr11	124750448	CGGAGT	-	nonframeshift deletion	12	3	6	6	44.4444	ROBO3:p.1365_1366del
SureSelect	HCC-2218BL	chr11	125452301	-	C	frameshift insertion	1	1	39	19	96.6667	EI24:p.T268fs
SureSelect	HCC-2218BL	chr11	128638217	G	-	frameshift deletion	2	5	21	43	90.1408	FLI1:p.L112fs
SureSelect	HCC-2218BL	chr12	2062324	-	TGC	nonframeshift insertion	81	55	36	11	25.6831	DCP1B:p.Q159delinsRK
SureSelect	HCC-2218BL	chr12	4735970	A	-	frameshift deletion	120	68	39	8	20	AKAP3:p.S700fs
SureSelect	HCC-2218BL	chr12	6777070	TGC	-	nonframeshift deletion	23	32	22	23	45	ZNF384:p.514_515del
SureSelect	HCC-2218BL	chr12	7080211	-	G	frameshift insertion	2	3	10	78	94.6237	EMG1:p.S42fs
SureSelect	HCC-2218BL	chr12	9994446	TGT	-	nonframeshift deletion	3	1	124	59	97.861	KLRF1:p.125_125del
SureSelect	HCC-2218BL	chr12	18435399	CCC	-	nonframeshift deletion	46	47	39	33	43.6364	PIK3C2G:p.128_129del
SureSelect	HCC-2218BL	chr12	51723599	-	G	frameshift insertion	46	30	40	38	50.6494	CELA1:p.L210fs
SureSelect	HCC-2218BL	chr12	51752960	TCT	-	nonframeshift deletion	146	127	93	103	41.791	GALNT6:p.441_442del
SureSelect	HCC-2218BL	chr12	53069223	ACCTCCGGAGCCGTAGCTGCT	-	frameshift deletion	9	4	71	45	89.9225	KRT1:p.556_556del
SureSelect	HCC-2218BL	chr12	55523587	T	-	frameshift deletion	57	6	61	18	55.6338	OR9K2:p.I12fs
SureSelect	HCC-2218BL	chr12	55714407	-	A	frameshift insertion	81	23	100	22	53.9823	OR6C1:p.T8fs
SureSelect	HCC-2218BL	chr12	55820959	A	-	frameshift deletion	9	27	2	37	52	OR6C76:p.K308fs
SureSelect	HCC-2218BL	chr12	64712547	-	GTT	nonframeshift insertion	33	50	19	41	41.958	C12orf56:p.N234delinsKT
SureSelect	HCC-2218BL	chr12	76424938	TGC	-	nonframeshift deletion	0	25	25	94	82.6389	PHLDA1:p.194_195del
SureSelect	HCC-2218BL	chr12	85638646	A	-	frameshift deletion	58	43	41	31	41.6185	LRRIQ1:p.E1699fs
SureSelect	HCC-2218BL	chr12	103352172	-	GCA	nonframeshift insertion	10	16	5	3	23.5294	ASCL1:p.A50delinsAA
SureSelect	HCC-2218BL	chr12	122359398	-	GAGGAGGAGGAGAAA	nonframeshift insertion	11	1	19	4	65.7143	WDR66:p.E63delinsGGGGEK
SureSelect	HCC-2218BL	chr12	124824722	-	GCCGCTGCT	nonframeshift insertion	3	6	15	4	67.8571	NCOR2:p.G1839delinsGAAA
SureSelect	HCC-2218BL	chr13	61102576	ATA	-	nonframeshift deletion	86	46	92	47	51.2915	TDRD3:p.406_407del
SureSelect	HCC-2218BL	chr13	97639880	A	-	frameshift deletion	70	101	70	88	48.0243	OXGR1:p.L45fs
SureSelect	HCC-2218BL	chr13	112722436	TGGGCG	-	nonframeshift deletion	0	16	1	14	48.3871	SOX1:p.155_157del
SureSelect	HCC-2218BL	chr13	112723112	-	GGGCGT	nonframeshift insertion	7	3	10	3	56.5217	SOX1:p.A380delinsAGR
SureSelect	HCC-2218BL	chr14	21560753	GAGGCT	-	nonframeshift deletion	17	25	7	12	31.1475	ZNF219:p.233_235del
SureSelect	HCC-2218BL	chr14	23240714	-	AGC	nonframeshift insertion	63	56	55	46	45.9091	OXA1L:p.S403delinsKR
SureSelect	HCC-2218BL	chr14	23548784	-	GAACGT	nonframeshift insertion	75	44	155	157	72.3898	ACIN1:p.S645delinsYVP
SureSelect	HCC-2218BL	chr14	24646407	-	GAA	nonframeshift insertion	10	1	99	38	92.5676	REC8:p.E228delinsGK
SureSelect	HCC-2218BL	chr14	24769850	-	GAG	nonframeshift insertion	15	27	34	32	61.1111	C14orf21:p.E162delinsGE
SureSelect	HCC-2218BL	chr14	53619481	-	GCCGCC	nonframeshift insertion	2	45	13	48	56.4815	DDHD1:p.G112delinsGAA
SureSelect	HCC-2218BL	chr14	63784408	-	G	frameshift insertion	1	1	71	69	98.5915	GPHB5:p.L52fs
SureSelect	HCC-2218BL	chr14	93154538	GGC	-	nonframeshift deletion	11	5	9	22	65.9574	RIN3:p.967_967del
SureSelect	HCC-2218BL	chr14	101350671	-	TCT	nonframeshift insertion	42	51	42	37	45.9302	RTL1:p.E152delinsEK
SureSelect	HCC-2218BL	chr15	31776211	GGC	-	nonframeshift deletion	16	0	33	9	72.4138	OTUD7A:p.696_696del
SureSelect	HCC-2218BL	chr15	42111746	G	-	frameshift deletion	4	7	21	26	81.0345	MAPKBP1:p.A10fs
SureSelect	HCC-2218BL	chr15	71276481	CAA	-	nonframeshift deletion	29	6	29	4	48.5294	LRRC49:p.58_58del
SureSelect	HCC-2218BL	chr15	72105929	C	-	frameshift deletion	6	0	182	97	97.8947	NR2E3:p.D316fs
SureSelect	HCC-2218BL	chr15	74536401	AAG	-	nonframeshift deletion	3	1	90	57	97.351	CCDC33:p.33_33del
SureSelect	HCC-2218BL	chr15	85438312	-	TTG	nonframeshift insertion	5	22	5	10	35.7143	SLC28A1:p.L140delinsLC
SureSelect	HCC-2218BL	chr15	93198679	TGGAGC	-	nonframeshift deletion	0	0	14	12	100	FAM174B:p.69_71del
SureSelect	HCC-2218BL	chr15	100252710	CAGCAG	-	nonframeshift deletion	38	51	12	16	23.9316	MEF2A:p.410_411del
SureSelect	HCC-2218BL	chr16	138773	-	G	frameshift insertion	0	0	38	17	100	NPRL3:p.L411fs
SureSelect	HCC-2218BL	chr16	2059622	C	-	frameshift deletion	1	1	4	18	91.6667	ZNF598:p.G42fs
SureSelect	HCC-2218BL	chr16	2579543	-	GG	frameshift insertion	13	17	8	0	21.0526	AMDHD2:p.Q403fs
SureSelect	HCC-2218BL	chr16	3119298	-	G	frameshift insertion	60	59	25	47	37.6963	IL32:p.R170fs
SureSelect	HCC-2218BL	chr16	3602228	G	-	frameshift deletion	5	4	60	131	95.5	NLRC3:p.P38fs
SureSelect	HCC-2218BL	chr16	10524657	GAC	-	nonframeshift deletion	2	3	48	32	94.1176	ATF7IP2:p.60_61del
SureSelect	HCC-2218BL	chr16	24583713	AAAGAG	-	nonframeshift deletion	22	5	10	11	43.75	RBBP6:p.1776_1777del
SureSelect	HCC-2218BL	chr16	31770697	-	A	frameshift insertion	95	53	87	38	45.7875	ZNF720:p.X127delinsX
SureSelect	HCC-2218BL	chr16	81242149	TT	-	frameshift deletion	36	48	26	28	39.1304	PKD1L2:p.236_236del
SureSelect	HCC-2218BL	chr16	88599696	GA	-	frameshift deletion	3	3	6	14	76.9231	ZFPM1:p.444_444del
SureSelect	HCC-2218BL	chr16	88599701	T	-	frameshift deletion	0	0	7	14	100	ZFPM1:p.P445fs
SureSelect	HCC-2218BL	chr16	88780635	GGTGTG	-	frameshift deletion	4	5	43	60	91.9643	CTU2:p.437_437del
SureSelect	HCC-2218BL	chr16	88787608	CTT	-	nonframeshift deletion	66	32	63	37	50.5051	PIEZO1:p.1878_1878del
SureSelect	HCC-2218BL	chr16	89916880	-	GAG	nonframeshift insertion	14	38	14	17	37.3494	SPIRE2:p.E68delinsGE
SureSelect	HCC-2218BL	chr17	3594277	G	-	frameshift deletion	0	1	32	19	98.0769	P2RX5:p.P111fs
SureSelect	HCC-2218BL	chr17	7123241	-	GGGCGTGCAGGACGC	nonframeshift insertion	14	26	10	15	38.4615	ACADVL:p.G26delinsGACRTR
SureSelect	HCC-2218BL	chr17	8725215	-	G	frameshift insertion	4	6	21	171	95.0495	PIK3R6:p.L609fs
SureSelect	HCC-2218BL	chr17	15343525	-	CTT	nonframeshift insertion	21	0	86	41	85.8108	CDRT4:p.G10delinsKG
SureSelect	HCC-2218BL	chr17	17697094	CAG	-	nonframeshift deletion	89	121	19	44	23.0769	RAI1:p.278_278del
SureSelect	HCC-2218BL	chr17	17700038	AGG	-	nonframeshift deletion	12	19	7	18	44.6429	RAI1:p.1259_1260del
SureSelect	HCC-2218BL	chr17	17772623	-	A	frameshift insertion	7	1	7	4	57.8947	TOM1L2:p.F264fs
SureSelect	HCC-2218BL	chr17	26699196	-	G	frameshift insertion	0	2	5	50	96.4912	SARM1:p.P48fs
SureSelect	HCC-2218BL	chr17	26699200	-	C	frameshift insertion	0	6	5	45	89.2857	SARM1:p.G49fs
SureSelect	HCC-2218BL	chr17	26699206	A	-	frameshift deletion	0	5	5	41	90.1961	SARM1:p.K51fs
SureSelect	HCC-2218BL	chr17	26727722	A	-	frameshift deletion	0	0	9	11	100	SLC46A1:p.I409fs
SureSelect	HCC-2218BL	chr17	45438887	AGTG	-	frameshift deletion	34	113	13	89	40.9639	C17orf57:p.269_269del
SureSelect	HCC-2218BL	chr17	46608185	-	GGGCGCTGT	nonframeshift insertion	27	28	11	15	32.0988	HOXB1:p.P28delinsTAPP
SureSelect	HCC-2218BL	chr17	48227404	-	GC	frameshift insertion	0	2	2	68	97.2222	PPP1R9B:p.A157fs
SureSelect	HCC-2218BL	chr17	56833458	-	GAACCC	nonframeshift insertion	31	59	7	27	27.4194	PPM1E:p.E34delinsGTQ
SureSelect	HCC-2218BL	chr17	59482166	C	-	frameshift deletion	0	1	40	53	98.9362	TBX2:p.R353fs
SureSelect	HCC-2218BL	chr17	77808241	GTGGTGGTG	-	nonframeshift deletion	5	16	4	8	36.3636	CBX4:p.398_400del
SureSelect	HCC-2218BL	chr17	79219501	ATG	-	nonframeshift deletion	36	8	17	3	31.25	SLC38A10:p.1071_1072del
SureSelect	HCC-2218BL	chr17	80274160	-	T	frameshift insertion	9	5	7	0	33.3333	CD7:p.A175fs
SureSelect	HCC-2218BL	chr17	80274162	G	-	frameshift deletion	6	5	7	0	38.8889	CD7:p.P174fs
SureSelect	HCC-2218BL	chr18	11689670	-	GGCCCT	nonframeshift insertion	11	4	7	3	40	GNAL:p.P36delinsPGP
SureSelect	HCC-2218BL	chr18	19100759	-	TCT	nonframeshift insertion	1	20	6	63	76.6667	GREB1L:p.D1861delinsDS
SureSelect	HCC-2218BL	chr18	43833702	-	CTG	nonframeshift insertion	0	0	45	6	100	C18orf25:p.S313delinsSC
SureSelect	HCC-2218BL	chr18	51795958	CGA	-	nonframeshift deletion	2	31	3	23	44.0678	POLI:p.14_15del
SureSelect	HCC-2218BL	chr18	56203253	AAG	-	nonframeshift deletion	78	65	71	66	48.9286	ALPK2:p.1388_1389del
SureSelect	HCC-2218BL	chr18	56204388	CAGTTGATGTGTCCT	-	nonframeshift deletion	43	78	6	42	28.4024	ALPK2:p.1006_1011del
SureSelect	HCC-2218BL	chr18	66358515	AA	-	frameshift deletion	7	19	3	9	31.5789	TMX3:p.191_191del
SureSelect	HCC-2218BL	chr18	74090958	G	-	frameshift deletion	4	1	43	16	92.1875	ZNF516:p.P1037fs
SureSelect	HCC-2218BL	chr19	1004897	-	CGTT	frameshift insertion	50	48	27	28	35.9477	GRIN3B:p.G466fs
SureSelect	HCC-2218BL	chr19	1825928	CTC	-	nonframeshift deletion	5	13	5	22	60	REXO1:p.642_642del
SureSelect	HCC-2218BL	chr19	2341103	G	-	frameshift deletion	0	1	44	15	98.3333	SPPL2B:p.R321fs
SureSelect	HCC-2218BL	chr19	4499633	AGCTGGCCGGGGAGG	-	nonframeshift deletion	2	20	0	14	38.8889	HDGFRP2:p.574_579del
SureSelect	HCC-2218BL	chr19	7938307	-	G	frameshift insertion	0	0	19	25	100	FLJ22184:p.P89fs
SureSelect	HCC-2218BL	chr19	9236699	-	ATGGT	frameshift insertion	62	67	31	52	39.1509	OR7G3:p.S310fs
SureSelect	HCC-2218BL	chr19	10676488	-	CC	frameshift insertion	15	3	21	3	57.1429	KRI1:p.A27fs
SureSelect	HCC-2218BL	chr19	11303460	C	-	frameshift deletion	30	1	38	1	55.7143	KANK2:p.G432fs
SureSelect	HCC-2218BL	chr19	13318673	CTGCTG	-	nonframeshift deletion	2	4	7	1	57.1429	CACNA1A:p.2327_2328del
SureSelect	HCC-2218BL	chr19	15052984	-	ATC	nonframeshift insertion	5	10	91	81	91.9786	OR7C2:p.V228delinsVI
SureSelect	HCC-2218BL	chr19	15132683	C	-	frameshift deletion	4	9	4	14	58.0645	CCDC105:p.Y401fs
SureSelect	HCC-2218BL	chr19	15730499	-	C	frameshift insertion	0	4	41	100	97.2414	CYP4F8:p.V150fs
SureSelect	HCC-2218BL	chr19	16268208	A	-	frameshift deletion	2	8	100	85	94.8718	HSH2D:p.L221fs
SureSelect	HCC-2218BL	chr19	30500119	TGA	-	nonframeshift deletion	27	50	11	36	37.9032	RMP:p.298_299del
SureSelect	HCC-2218BL	chr19	35758276	-	GGA	nonframeshift insertion	19	1	158	25	90.1478	LSR:p.G518delinsGE
SureSelect	HCC-2218BL	chr19	36211375	AAG	-	nonframeshift deletion	9	16	15	10	50	MLL4:p.376_376del
SureSelect	HCC-2218BL	chr19	36258938	G	-	frameshift deletion	0	0	65	49	100	C19orf55:p.Q397fs
SureSelect	HCC-2218BL	chr19	36640664	GCTGGT	-	nonframeshift deletion	13	21	8	15	40.3509	CAPNS1:p.302_304del
SureSelect	HCC-2218BL	chr19	38795547	GAA	-	nonframeshift deletion	18	67	9	51	41.3793	C19orf33:p.88_89del
SureSelect	HCC-2218BL	chr19	41928868	-	C	frameshift insertion	77	148	50	103	40.4762	BCKDHA:p.P324fs
SureSelect	HCC-2218BL	chr19	44590000	CTC	-	nonframeshift deletion	43	35	36	30	45.8333	ZNF284:p.123_124del
SureSelect	HCC-2218BL	chr19	49657890	-	TCC	nonframeshift insertion	86	86	24	31	24.2291	HRC:p.E202delinsGK
SureSelect	HCC-2218BL	chr19	50881821	-	AAC	nonframeshift insertion	4	6	73	74	93.6306	NR1H2:p.K172delinsKT
SureSelect	HCC-2218BL	chr19	51835893	-	G	frameshift insertion	0	0	53	51	100	VSIG10L:p.A859fs
SureSelect	HCC-2218BL	chr19	52004792	-	C	frameshift insertion	43	27	38	37	51.7241	SIGLEC12:p.A66fs
SureSelect	HCC-2218BL	chr19	52803670	TG	-	frameshift deletion	3	2	41	52	94.898	ZNF480:p.2_2del
SureSelect	HCC-2218BL	chr19	52887247	-	CAA	nonframeshift insertion	9	5	106	60	92.2222	ZNF880:p.I138delinsIQ
SureSelect	HCC-2218BL	chr19	54973989	CCT	-	nonframeshift deletion	74	97	68	104	50.1458	LENG9:p.262_263del
SureSelect	HCC-2218BL	chr19	55790887	-	GCCGCCGCC	nonframeshift insertion	20	9	13	4	36.9565	HSPBP1:p.G30delinsGAAA
SureSelect	HCC-2218BL	chr19	56029617	-	CCA	nonframeshift insertion	143	105	121	75	44.1441	SSC5D:p.P1325delinsPH
SureSelect	HCC-2218BL	chr19	56052338	-	C	frameshift insertion	12	23	86	308	91.8415	SGK110:p.V318fs
SureSelect	HCC-2218BL	chr19	56089909	-	CCG	nonframeshift insertion	0	0	19	14	100	ZNF579:p.G366delinsAG
SureSelect	HCC-2218BL	chr19	56599438	TCG	-	nonframeshift deletion	0	1	21	3	96	ZNF787:p.367_368del
SureSelect	HCC-2218BL	chr19	58718361	-	G	frameshift insertion	0	1	16	27	97.7273	ZNF274:p.A177fs
SureSelect	HCC-2218BL	chr20	126156	CAAA	-	frameshift deletion	110	35	97	16	43.7984	DEFB126:p.53_54del
SureSelect	HCC-2218BL	chr20	126311	CC	-	frameshift deletion	6	9	96	210	95.3271	DEFB126:p.105_105del
SureSelect	HCC-2218BL	chr20	238436	TGGTCT	-	nonframeshift deletion	65	151	32	91	36.2832	DEFB132:p.6_8del
SureSelect	HCC-2218BL	chr20	278688	CGG	-	nonframeshift deletion	21	0	139	35	89.2308	ZCCHC3:p.154_155del
SureSelect	HCC-2218BL	chr20	25457050	CTCCCA	-	nonframeshift deletion	3	7	126	50	94.6237	NINL:p.958_959del
SureSelect	HCC-2218BL	chr20	32664865	-	CAG	nonframeshift insertion	11	21	7	11	36	RALY:p.A230delinsAQ
SureSelect	HCC-2218BL	chr20	42694559	-	CCG	nonframeshift insertion	6	37	3	18	32.8125	TOX2:p.P348delinsPA
SureSelect	HCC-2218BL	chr20	44004156	ATT	-	nonframeshift deletion	23	77	23	65	46.8085	TP53TG5:p.97_97del
SureSelect	HCC-2218BL	chr20	61870606	-	G	frameshift insertion	2	3	23	28	91.0714	BIRC7:p.G224fs
SureSelect	HCC-2218BL	chr21	31913982	G	-	frameshift deletion	69	23	73	25	51.5789	KRTAP19-6:p.F57fs
SureSelect	HCC-2218BL	chr21	32201970	A	-	frameshift deletion	3	1	199	82	98.5965	KRTAP7-1:p.I16fs
SureSelect	HCC-2218BL	chr21	34860750	AATTA	-	frameshift deletion	127	103	114	75	45.1074	DNAJC28:p.316_317del
SureSelect	HCC-2218BL	chr21	34948697	A	-	frameshift deletion	1	0	19	1	95.2381	SON:p.R2416fs
SureSelect	HCC-2218BL	chr21	40883672	-	AGA	nonframeshift insertion	1	4	7	28	87.5	SH3BGR:p.G230delinsGR
SureSelect	HCC-2218BL	chr21	47721986	-	TGG	nonframeshift insertion	1	16	4	15	52.7778	C21orf58:p.H193delinsPN
SureSelect	HCC-2218BL	chr21	47978322	-	C	frameshift insertion	1	3	56	41	96.0396	DIP2A:p.L296fs
SureSelect	HCC-2218BL	chr22	19189004	-	C	frameshift insertion	1	1	42	57	98.0198	CLTCL1:p.V1201fs
SureSelect	HCC-2218BL	chr22	20100167	-	C	frameshift insertion	17	7	16	20	60	TRMT2A:p.G599fs
SureSelect	HCC-2218BL	chr22	20779974	-	G	frameshift insertion	0	2	19	19	95	SCARF2:p.A763fs
SureSelect	HCC-2218BL	chr22	20780025	-	C	frameshift insertion	2	1	34	2	92.3077	SCARF2:p.A746fs
SureSelect	HCC-2218BL	chr22	20780030	-	C	frameshift insertion	0	1	38	2	97.561	SCARF2:p.A745fs
SureSelect	HCC-2218BL	chr22	23631814	-	C	frameshift insertion	6	34	1	23	37.5	BCR:p.P191fs
SureSelect	HCC-2218BL	chr22	26879947	GAGGCGGCGCCCCGGGGGAGA	-	nonframeshift deletion	10	3	5	12	56.6667	SRRD:p.31_37del
SureSelect	HCC-2218BL	chr22	29707640	-	C	frameshift insertion	2	3	9	34	89.5833	GAS2L1:p.A400fs
SureSelect	HCC-2218BL	chr22	39496323	AAC	-	nonframeshift deletion	20	14	12	6	34.6154	APOBEC3H:p.14_14del
SureSelect	HCC-2218BL	chr22	51042514	-	G	frameshift insertion	0	0	11	22	100	MAPK8IP2:p.R262fs
SureSelect	HCC-2218BL	chrX	36162685	-	TG	frameshift insertion	8	0	11	0	57.8947	CXorf59:p.L423fs
SureSelect	HCC-2218BL	chrX	50121147	-	G	frameshift insertion	0	0	9	23	100	DGKK:p.L1014fs
SureSelect	HCC-2218BL	chrX	50350729	-	TCC	nonframeshift insertion	4	4	8	5	61.9048	SHROOM4:p.E1138delinsGK
SureSelect	HCC-2218BL	chrX	50350759	-	TGCTGCTGCTGT	nonframeshift insertion	12	6	15	4	51.3514	SHROOM4:p.Q1128delinsHSSSK
SureSelect	HCC-2218BL	chrX	104464277	A	-	frameshift deletion	5	3	62	71	94.3262	TEX13A:p.W201fs
SureSelect	HCC-2218BL	chrX	104464282	C	-	frameshift deletion	1	3	68	77	97.3154	TEX13A:p.G199fs
SureSelect	HCC-2218BL	chrX	135474445	GAT	-	nonframeshift deletion	11	11	17	29	67.6471	GPR112:p.2656_2656del
SureSelect	HCC-2218BL	chrX	150349558	CACCACTGGCCA	-	nonframeshift deletion	6	4	72	70	93.4211	GPR50:p.501_505del
SureSelect	HCC-2218BL	chrX	152864478	-	C	frameshift insertion	4	2	6	12	75	FAM58A:p.G14fs
SureSelect	HCC-2218BL	chrX	152864514	-	C	frameshift insertion	2	1	1	8	75	FAM58A:p.G3fs
SureSelect	HCC-2218	chr1	1684348	-	CCT	nonframeshift insertion	12	15	16	27	61.4286	NADK:p.G591delinsRG
SureSelect	HCC-2218	chr1	17718672	G	-	frameshift deletion	1	0	8	32	97.561	PADI6:p.Q342fs
SureSelect	HCC-2218	chr1	31905890	-	CAG	nonframeshift insertion	1	1	17	17	94.4444	SERINC2:p.Q373delinsPE
SureSelect	HCC-2218	chr1	52306064	TCT	-	nonframeshift deletion	7	13	46	107	88.4393	NRD1:p.22_23del
SureSelect	HCC-2218	chr1	54605320	-	C	frameshift insertion	0	1	21	23	97.7778	CDCP2:p.P408fs
SureSelect	HCC-2218	chr1	55505553	-	CTG	nonframeshift insertion	8	35	11	14	36.7647	PCSK9:p.L15delinsPV
SureSelect	HCC-2218	chr1	78024346	-	TAT	nonframeshift insertion	41	20	49	16	51.5873	AK5:p.S534delinsSY
SureSelect	HCC-2218	chr1	87045897	CCTACA	-	nonframeshift deletion	38	14	276	251	91.019	CLCA4:p.877_878del
SureSelect	HCC-2218	chr1	109792736	-	CGC	nonframeshift insertion	4	1	26	1	84.375	CELSR2:p.T12delinsTA
SureSelect	HCC-2218	chr1	117122286	-	TCC	nonframeshift insertion	45	38	24	41	43.9189	IGSF3:p.D1041delinsGN
SureSelect	HCC-2218	chr1	152681681	-	AGCTCTGGGGGCTGCTGT	nonframeshift insertion	47	67	35	105	55.1181	LCE4A:p.S44delinsKLWGLLC
SureSelect	HCC-2218	chr1	153233489	-	GGCGGT	nonframeshift insertion	48	54	26	54	43.956	LOR:p.G22delinsGRC
SureSelect	HCC-2218	chr1	154842200	-	GCTGCTGCTGCT	nonframeshift insertion	34	35	18	20	35.514	KCNN3:p.P81delinsSSSSP
SureSelect	HCC-2218	chr1	156565050	-	AC	frameshift insertion	14	26	566	682	96.8944	GPATCH4:p.T361fs
SureSelect	HCC-2218	chr1	179504026	AAG	-	nonframeshift deletion	0	6	5	20	80.6452	AXDND1:p.987_988del
SureSelect	HCC-2218	chr1	218578686	TTG	-	nonframeshift deletion	68	170	17	58	23.9617	TGFB2:p.202_203del
SureSelect	HCC-2218	chr1	240255569	GGC	-	nonframeshift deletion	41	7	12	3	23.8095	FMN2:p.54_54del
SureSelect	HCC-2218	chr1	245133624	-	CCTCC	frameshift insertion	20	61	1	26	25	EFCAB2:p.S67fs
SureSelect	HCC-2218	chr1	247615262	A	-	frameshift deletion	19	42	18	29	43.5185	OR2B11:p.F8fs
SureSelect	HCC-2218	chr1	247978542	AGG	-	nonframeshift deletion	2	6	144	149	97.3422	OR14A16:p.163_164del
SureSelect	HCC-2218	chr1	248059353	CTC	-	nonframeshift deletion	94	75	106	94	54.2005	OR2W3:p.155_156del
SureSelect	HCC-2218	chr2	26477126	-	ACT	nonframeshift insertion	1	1	29	32	96.8254	HADHB:p.T2delinsNS
SureSelect	HCC-2218	chr2	48982756	-	GCTGCA	nonframeshift insertion	1	7	1	6	46.6667	LHCGR:p.P19delinsCSP
SureSelect	HCC-2218	chr2	54482704	GGGCCC	-	nonframeshift deletion	20	15	66	112	83.5681	TSPYL6:p.194_195del
SureSelect	HCC-2218	chr2	69741754	TGT	-	nonframeshift deletion	1	0	12	11	95.8333	AAK1:p.541_542del
SureSelect	HCC-2218	chr2	71062834	-	C	frameshift insertion	6	2	55	80	94.4056	CD207:p.E25fs
SureSelect	HCC-2218	chr2	72692273	-	AG	frameshift insertion	2	3	48	39	94.5652	EXOC6B:p.L666fs
SureSelect	HCC-2218	chr2	73675228	-	CTC	nonframeshift insertion	3	2	94	66	96.9697	ALMS1:p.S524delinsSS
SureSelect	HCC-2218	chr2	95847041	GCG	-	nonframeshift deletion	2	4	24	44	91.8919	ZNF2:p.156_157del
SureSelect	HCC-2218	chr2	100210335	G	-	frameshift deletion	7	23	6	12	37.5	AFF3:p.A749fs
SureSelect	HCC-2218	chr2	100210338	TGAGG	-	frameshift deletion	7	20	6	12	40	AFF3:p.747_748del
SureSelect	HCC-2218	chr2	112832536	AAT	-	nonframeshift deletion	31	24	19	13	36.7816	TMEM87B:p.166_167del
SureSelect	HCC-2218	chr2	120194652	-	GTGTGC	nonframeshift insertion	2	9	48	38	88.6598	TMEM37:p.T70delinsTCA
SureSelect	HCC-2218	chr2	128394878	-	T	frameshift insertion	22	4	27	10	58.7302	MYO7B:p.P323fs
SureSelect	HCC-2218	chr2	152236046	A	-	nonframeshift deletion	8	8	6	15	56.7568	TNFAIP6:p.X278X
SureSelect	HCC-2218	chr2	166032776	ATT	-	nonframeshift deletion	62	35	36	15	34.4595	SCN3A:p.43_43del
SureSelect	HCC-2218	chr2	175292581	TCAAATTTATCAG	-	frameshift deletion	29	10	20	9	42.6471	SCRN3:p.404_408del
SureSelect	HCC-2218	chr2	178494174	-	GGA	nonframeshift insertion	5	5	54	77	92.9078	PDE11A:p.S671delinsSP
SureSelect	HCC-2218	chr2	185802212	-	ACA	nonframeshift insertion	37	29	20	13	33.3333	ZNF804A:p.T697delinsNT
SureSelect	HCC-2218	chr2	187559030	-	CAG	nonframeshift insertion	5	9	9	17	65	FAM171B:p.Q44delinsPE
SureSelect	HCC-2218	chr2	211421453	-	TCT	nonframeshift insertion	40	40	16	15	27.9279	CPS1:p.I5delinsIL
SureSelect	HCC-2218	chr2	234429740	-	TTC	nonframeshift insertion	53	40	50	38	48.6188	USP40:p.K752delinsRK
SureSelect	HCC-2218	chr2	236761415	-	CAGG	frameshift insertion	18	34	25	37	54.386	AGAP1:p.P379fs
SureSelect	HCC-2218	chr2	238244864	GCA	-	nonframeshift deletion	13	3	14	2	50	COL6A3:p.2959_2960del
SureSelect	HCC-2218	chr3	42251578	-	GGA	nonframeshift insertion	22	15	19	16	48.6111	TRAK1:p.T688delinsTG
SureSelect	HCC-2218	chr3	46751074	AAG	-	nonframeshift deletion	6	0	14	2	72.7273	TMIE:p.123_123del
SureSelect	HCC-2218	chr3	46759229	-	AGC	nonframeshift insertion	20	37	22	17	40.625	PRSS50:p.L29delinsRF
SureSelect	HCC-2218	chr3	50306753	-	C	frameshift insertion	3	0	91	38	97.7273	SEMA3B:p.P27fs
SureSelect	HCC-2218	chr3	56650055	-	CTC	nonframeshift insertion	22	13	29	28	61.9565	CCDC66:p.S606delinsSS
SureSelect	HCC-2218	chr3	71821968	-	A	frameshift insertion	5	31	4	26	45.4545	PROK2:p.F99fs
SureSelect	HCC-2218	chr3	112253059	-	A	frameshift insertion	20	8	65	30	77.2358	ATG3:p.L307fs
SureSelect	HCC-2218	chr3	121351316	-	GGCTCAGGCTCA	nonframeshift insertion	34	36	11	51	46.9697	HCLS1:p.P368delinsLSLSP
SureSelect	HCC-2218	chr3	124646706	-	AAG	nonframeshift insertion	0	4	14	47	93.8462	MUC13:p.F62delinsLF
SureSelect	HCC-2218	chr3	125725269	AACA	-	frameshift deletion	0	0	31	1	100	SLC41A3:p.501_502del
SureSelect	HCC-2218	chr3	125854312	C	-	frameshift deletion	3	1	31	4	89.7436	ALDH1L1:p.G539fs
SureSelect	HCC-2218	chr3	184429134	-	TCC	nonframeshift insertion	182	80	87	37	32.1244	MAGEF1:p.D159delinsGN
SureSelect	HCC-2218	chr3	184429558	-	C	frameshift insertion	37	54	30	68	51.8519	MAGEF1:p.E18fs
SureSelect	HCC-2218	chr3	190106072	G	-	frameshift deletion	2	4	117	93	97.2222	CLDN16:p.R55fs
SureSelect	HCC-2218	chr3	195518113	-	GTCTCCTGCGTAACA	nonframeshift insertion	30	39	43	40	54.6053	MUC4:p.T113delinsMLRRRP
SureSelect	HCC-2218	chr4	104035635	CTT	-	nonframeshift deletion	66	72	41	71	44.8	CENPE:p.2505_2506del
SureSelect	HCC-2218	chr4	113347610	-	T	frameshift insertion	64	57	31	44	38.2653	ALPK1:p.F32fs
SureSelect	HCC-2218	chr4	140651585	CTG	-	nonframeshift deletion	10	10	36	30	76.7442	MAML3:p.772_772del
SureSelect	HCC-2218	chr4	147560451	-	TGG	nonframeshift insertion	7	8	3	6	37.5	POU4F2:p.A53delinsAW
SureSelect	HCC-2218	chr4	152201019	-	CAGGT	frameshift insertion	14	20	5	7	26.087	PRSS48:p.Q42fs
SureSelect	HCC-2218	chr4	155158260	-	GTT	nonframeshift insertion	46	124	47	98	46.0317	DCHS2:p.T2060delinsKP
SureSelect	HCC-2218	chr4	155160425	-	C	frameshift insertion	5	17	3	9	35.2941	DCHS2:p.G2008fs
SureSelect	HCC-2218	chr4	155244402	TTTG	-	frameshift deletion	0	43	1	88	67.4242	DCHS2:p.1365_1366del
SureSelect	HCC-2218	chr4	177106010	TCTC	-	frameshift deletion	4	4	41	155	96.0784	SPATA4:p.279_280del
SureSelect	HCC-2218	chr4	177605082	TCA	-	nonframeshift deletion	6	6	89	124	94.6667	VEGFC:p.419_420del
SureSelect	HCC-2218	chr4	184367559	CTG	-	nonframeshift deletion	1	1	56	66	98.3871	CDKN2AIP:p.241_242del
SureSelect	HCC-2218	chr5	56177849	CAA	-	nonframeshift deletion	96	61	48	50	38.4314	MAP3K1:p.941_942del
SureSelect	HCC-2218	chr5	77745854	-	A	frameshift insertion	3	0	49	73	97.6	SCAMP1:p.H243fs
SureSelect	HCC-2218	chr5	98192165	AGG	-	nonframeshift deletion	99	104	50	34	29.2683	CHD1:p.1684_1684del
SureSelect	HCC-2218	chr5	112824049	-	GCC	nonframeshift insertion	11	3	13	2	51.7241	MCC:p.G21delinsGA
SureSelect	HCC-2218	chr5	113698632	-	GCC	nonframeshift insertion	49	51	21	15	26.4706	KCNN2:p.A54delinsGP
SureSelect	HCC-2218	chr5	137088946	-	GCT	nonframeshift insertion	12	45	3	21	29.6296	HNRNPA0:p.S270delinsRA
SureSelect	HCC-2218	chr5	139931629	-	GT	frameshift insertion	0	0	21	2	100	SRA1:p.V36fs
SureSelect	HCC-2218	chr5	140568035	-	A	frameshift insertion	6	3	164	206	97.6253	PCDHB9:p.I381fs
SureSelect	HCC-2218	chr5	141324956	-	CTGCTGCTG	nonframeshift insertion	66	79	36	49	36.9565	PCDH12:p.R1182delinsTAAG
SureSelect	HCC-2218	chr5	149374880	T	-	frameshift deletion	49	205	110	296	61.5152	TIGD6:p.Q344fs
SureSelect	HCC-2218	chr5	156479569	-	GTT	nonframeshift insertion	7	36	13	49	59.0476	HAVCR1:p.T159delinsKP
SureSelect	HCC-2218	chr5	156721864	-	C	frameshift insertion	13	6	280	87	95.0777	CYFIP2:p.P94fs
SureSelect	HCC-2218	chr5	175811095	-	AT	frameshift insertion	5	7	58	50	90	NOP16:p.R196fs
SureSelect	HCC-2218	chr5	176930172	GAG	-	nonframeshift deletion	45	28	26	7	31.1321	DOK3:p.289_289del
SureSelect	HCC-2218	chr5	180046493	AG	-	frameshift deletion	14	5	27	17	69.8413	FLT4:p.473_473del
SureSelect	HCC-2218	chr6	1612018	-	CGG	nonframeshift insertion	8	12	1	9	33.3333	FOXC1:p.H446delinsHR
SureSelect	HCC-2218	chr6	34725656	-	TCA	nonframeshift insertion	1	41	3	29	43.2432	SNRPC:p.C13delinsCS
SureSelect	HCC-2218	chr6	41754574	-	CTT	nonframeshift insertion	74	19	67	17	47.4576	PRICKLE4:p.L288delinsPF
SureSelect	HCC-2218	chr6	57398187	-	A	frameshift insertion	127	114	45	34	24.6875	PRIM2:p.E297fs
SureSelect	HCC-2218	chr6	90577707	G	-	frameshift deletion	82	99	50	51	35.8156	CASP8AP2:p.L1566fs
SureSelect	HCC-2218	chr6	116600466	-	CAC	nonframeshift insertion	15	12	162	62	89.243	TSPYL1:p.V176delinsVW
SureSelect	HCC-2218	chr6	117113762	-	GG	frameshift insertion	26	20	12	9	31.3433	GPRC6A:p.Y600fs
SureSelect	HCC-2218	chr6	117113763	-	A	frameshift insertion	25	16	12	9	33.871	GPRC6A:p.Y600fs
SureSelect	HCC-2218	chr6	151674117	-	GAG	nonframeshift insertion	5	16	96	90	89.8551	AKAP12:p.E1531delinsGE
SureSelect	HCC-2218	chr6	159660780	CCACCACCCGCCGCACGA	-	nonframeshift deletion	58	24	10	20	26.7857	FNDC1:p.1471_1477del
SureSelect	HCC-2218	chr6	160211646	GTT	-	nonframeshift deletion	4	2	65	48	94.958	MRPL18:p.9_10del
SureSelect	HCC-2218	chr6	160560898	TGGTAAGT	-	frameshift deletion	7	20	1	9	27.027	SLC22A1:p.425_426del
SureSelect	HCC-2218	chr7	1586654	-	GCC	nonframeshift insertion	5	9	50	50	87.7193	TMEM184A:p.G392delinsGA
SureSelect	HCC-2218	chr7	15725798	TGG	-	nonframeshift deletion	19	14	11	10	38.8889	MEOX2:p.76_77del
SureSelect	HCC-2218	chr7	36447350	-	CTT	nonframeshift insertion	76	32	56	32	44.898	ANLN:p.T206delinsTF
SureSelect	HCC-2218	chr7	36552730	-	T	frameshift insertion	15	2	110	111	92.8571	AOAH:p.K657fs
SureSelect	HCC-2218	chr7	36552791	-	T	frameshift insertion	6	10	90	129	93.1915	AOAH:p.T638fs
SureSelect	HCC-2218	chr7	51098568	TCT	-	nonframeshift deletion	26	13	21	11	45.0704	COBL:p.538_539del
SureSelect	HCC-2218	chr7	76240786	A	-	frameshift deletion	0	0	13	7	100	POMZP3:p.L187fs
SureSelect	HCC-2218	chr7	82581489	-	TCA	nonframeshift insertion	7	6	68	48	89.9225	PCLO:p.E2927delinsVK
SureSelect	HCC-2218	chr7	100385562	GCTTCAGCTACCGCTTGCAAGGCCGCATGACCTAT	-	frameshift deletion	23	2	27	7	57.6271	ZAN:p.2343_2354del
SureSelect	HCC-2218	chr7	101200670	-	G	frameshift insertion	8	4	74	130	94.4444	EMID2:p.G389fs
SureSelect	HCC-2218	chr7	102575000	GAA	-	nonframeshift deletion	5	8	65	72	91.3333	LRRC17:p.214_214del
SureSelect	HCC-2218	chr7	123672457	GCTGCT	-	nonframeshift deletion	3	7	16	12	73.6842	TMEM229A:p.199_201del
SureSelect	HCC-2218	chr7	128533515	-	C	frameshift insertion	1	1	32	42	97.3684	KCP:p.G370fs
SureSelect	HCC-2218	chr7	128550681	C	-	frameshift deletion	0	2	41	21	96.875	KCP:p.A16fs
SureSelect	HCC-2218	chr7	131241030	GGCGAC	-	nonframeshift deletion	3	1	8	12	83.3333	PODXL:p.28_30del
SureSelect	HCC-2218	chr7	149476667	-	C	frameshift insertion	1	1	21	43	96.9697	SSPO:p.P373fs
SureSelect	HCC-2218	chr7	149506212	-	C	frameshift insertion	4	3	63	135	96.5854	SSPO:p.S3065fs
SureSelect	HCC-2218	chr7	150713903	-	C	frameshift insertion	0	0	7	32	100	ATG9B:p.A765fs
SureSelect	HCC-2218	chr8	8887543	AAC	-	frameshift deletion	4	15	20	130	88.7574	ERI1:p.350_350del
SureSelect	HCC-2218	chr8	22262229	GCTGCT	-	nonframeshift deletion	7	9	26	36	79.4872	SLC39A14:p.2_4del
SureSelect	HCC-2218	chr8	22570908	T	-	frameshift deletion	0	0	18	9	100	PEBP4:p.N220fs
SureSelect	HCC-2218	chr8	24811065	G	-	frameshift deletion	6	5	25	73	89.9083	NEFL:p.P471fs
SureSelect	HCC-2218	chr8	30620841	-	T	frameshift insertion	0	1	23	27	98.0392	UBXN8:p.F171fs
SureSelect	HCC-2218	chr8	38827186	C	-	frameshift deletion	0	0	23	19	100	PLEKHA2:p.A388fs
SureSelect	HCC-2218	chr8	41166638	GCT	-	nonframeshift deletion	1	1	8	37	95.7447	SFRP1:p.13_14del
SureSelect	HCC-2218	chr8	48805817	-	G	frameshift insertion	3	0	121	76	98.5	PRKDC:p.L1243fs
SureSelect	HCC-2218	chr8	65494021	-	GCA	nonframeshift insertion	13	13	8	7	36.5854	BHLHE22:p.G225delinsGH
SureSelect	HCC-2218	chr8	86126828	-	AACATT	nonframeshift insertion	22	22	56	105	78.5366	C8orf59:p.V88delinsVMF
SureSelect	HCC-2218	chr8	101206460	-	GAC	nonframeshift insertion	61	34	60	24	46.9274	SPAG1:p.S354delinsRR
SureSelect	HCC-2218	chr8	125568182	A	-	frameshift deletion	153	35	124	25	44.2136	MTSS1:p.P105fs
SureSelect	HCC-2218	chr8	143746088	CA	-	frameshift deletion	26	11	214	169	91.1905	JRK:p.463_463del
SureSelect	HCC-2218	chr8	144511954	TGG	-	nonframeshift deletion	1	11	8	17	67.5676	MAFA:p.207_208del
SureSelect	HCC-2218	chr8	144649542	-	C	frameshift insertion	0	0	12	5	100	C8orf73:p.G676fs
SureSelect	HCC-2218	chr8	145106939	CC	-	frameshift deletion	2	1	72	22	96.9072	OPLAH:p.1167_1167del
SureSelect	HCC-2218	chr8	145617535	GGGGGTGCAAGGTGA	-	frameshift deletion	3	0	26	13	92.8571	ADCK5:p.419_423del
SureSelect	HCC-2218	chr8	145738768	G	-	frameshift deletion	7	0	113	76	96.4286	RECQL4:p.R766fs
SureSelect	HCC-2218	chr9	18826262	T	-	frameshift deletion	7	6	36	32	83.9506	ADAMTSL1:p.C6fs
SureSelect	HCC-2218	chr9	72755129	AAA	-	nonframeshift deletion	16	38	6	42	47.0588	MAMDC2:p.355_355del
SureSelect	HCC-2218	chr9	79318376	GTGACAGCCTGCAAC	-	nonframeshift deletion	52	113	18	45	27.6316	PRUNE2:p.2713_2718del
SureSelect	HCC-2218	chr9	79324136	-	TGACTGTTGCAG	nonframeshift insertion	87	43	22	14	21.6867	PRUNE2:p.S1018delinsSCNSQ
SureSelect	HCC-2218	chr9	88937852	TTT	-	nonframeshift deletion	7	3	184	118	96.7949	ZCCHC6:p.937_938del
SureSelect	HCC-2218	chr9	95237025	TCA	-	nonframeshift deletion	32	48	21	28	37.9845	ASPN:p.51_52del
SureSelect	HCC-2218	chr9	123476543	CGGCGG	-	nonframeshift deletion	20	3	19	6	52.0833	MEGF9:p.30_32del
SureSelect	HCC-2218	chr9	132630665	GAC	-	nonframeshift deletion	1	2	12	10	88	USP20:p.358_358del
SureSelect	HCC-2218	chr9	138836942	CCT	-	nonframeshift deletion	82	86	75	95	50.2959	UBAC1:p.269_270del
SureSelect	HCC-2218	chr9	139581759	-	CAG	nonframeshift insertion	12	15	6	13	41.3043	AGPAT2:p.L17delinsLW
SureSelect	HCC-2218	chr9	140138736	AG	-	frameshift deletion	8	13	13	11	53.3333	FAM166A:p.251_251del
SureSelect	HCC-2218	chr10	21805467	-	CCTCCT	nonframeshift insertion	2	10	16	17	73.3333	C10orf140:p.G429delinsRRG
SureSelect	HCC-2218	chr10	24822125	GAA	-	nonframeshift deletion	3	13	0	12	42.8571	KIAA1217:p.1045_1045del
SureSelect	HCC-2218	chr10	27702257	-	C	frameshift insertion	28	13	37	23	59.4059	PTCHD3:p.G308fs
SureSelect	HCC-2218	chr10	61122269	-	TA	frameshift insertion	0	1	12	41	98.1481	FAM13C:p.L6fs
SureSelect	HCC-2218	chr10	91497903	-	TAAAAG	nonframeshift insertion	2	1	26	27	94.6429	KIF20B:p.L1102delinsLKR
SureSelect	HCC-2218	chr10	97920100	-	C	frameshift insertion	6	1	95	141	97.1193	ZNF518A:p.L1341fs
SureSelect	HCC-2218	chr10	102770294	-	GCTGCG	nonframeshift insertion	8	30	3	11	26.9231	PDZD7:p.S784delinsSAA
SureSelect	HCC-2218	chr10	105209357	AG	-	frameshift deletion	15	19	14	16	46.875	CALHM2:p.114_114del
SureSelect	HCC-2218	chr10	118383464	-	G	frameshift insertion	4	1	79	54	96.3768	PNLIPRP2:p.V20fs
SureSelect	HCC-2218	chr10	126673561	-	A	frameshift insertion	29	18	19	11	38.961	ZRANB1:p.X735delinsX
SureSelect	HCC-2218	chr11	209895	CCC	-	nonframeshift deletion	21	12	23	10	50	RIC8A:p.207_208del
SureSelect	HCC-2218	chr11	502130	CTGGATGTCCAGGCT	-	nonframeshift deletion	22	15	7	8	28.8462	RNH1:p.7_11del
SureSelect	HCC-2218	chr11	801632	-	G	frameshift insertion	0	6	9	39	88.8889	PIDD:p.P70fs
SureSelect	HCC-2218	chr11	4389405	G	-	frameshift deletion	17	25	11	25	46.1538	OR52B4:p.L41fs
SureSelect	HCC-2218	chr11	4592707	-	AC	frameshift insertion	2	0	42	47	97.8022	C11orf40:p.C200fs
SureSelect	HCC-2218	chr11	4790874	G	-	frameshift deletion	22	34	17	31	46.1538	OR51F1:p.R92fs
SureSelect	HCC-2218	chr11	5475432	-	CA	frameshift insertion	59	48	50	39	45.4082	OR51I2:p.L238fs
SureSelect	HCC-2218	chr11	5510710	CTT	-	nonframeshift deletion	54	69	38	40	38.806	OR52D1:p.258_259del
SureSelect	HCC-2218	chr11	6567896	-	TGCCCTACTGCA	nonframeshift insertion	23	19	46	32	65	DNHD1:p.A1909delinsACPTA
SureSelect	HCC-2218	chr11	46342260	-	G	frameshift insertion	2	2	140	93	98.3122	CREB3L1:p.R508fs
SureSelect	HCC-2218	chr11	46724717	AGTGGTGACAGA	-	nonframeshift deletion	12	3	14	4	54.5455	ZNF408:p.184_188del
SureSelect	HCC-2218	chr11	47788664	GGTGGT	-	nonframeshift deletion	26	5	17	0	35.4167	FNBP4:p.58_59del
SureSelect	HCC-2218	chr11	48285982	CTT	-	nonframeshift deletion	106	65	78	53	43.3775	OR4X1:p.190_191del
SureSelect	HCC-2218	chr11	48367051	-	AG	frameshift insertion	57	76	31	50	37.8505	OR4C45:p.L256fs
SureSelect	HCC-2218	chr11	65404248	CCTCAGCCTCAG	-	nonframeshift deletion	38	68	10	44	33.75	PCNXL3:p.1968_1972del
SureSelect	HCC-2218	chr11	67786065	-	C	frameshift insertion	3	1	69	34	96.2617	ALDH3B1:p.L77fs
SureSelect	HCC-2218	chr11	67789294	-	C	frameshift insertion	1	5	41	66	94.6903	ALDH3B1:p.R300fs
SureSelect	HCC-2218	chr11	76751542	T	-	frameshift deletion	0	1	46	19	98.4848	B3GNT6:p.L316fs
SureSelect	HCC-2218	chr11	76751585	T	-	frameshift deletion	3	0	81	23	97.1963	B3GNT6:p.P330fs
SureSelect	HCC-2218	chr11	76751604	T	-	frameshift deletion	5	1	89	40	95.5556	B3GNT6:p.L337fs
SureSelect	HCC-2218	chr11	76954789	-	A	frameshift insertion	8	12	12	17	59.1837	GDPD4:p.N397fs
SureSelect	HCC-2218	chr11	94800903	-	C	frameshift insertion	4	2	151	79	97.4576	SRSF8:p.R171fs
SureSelect	HCC-2218	chr11	111742146	G	-	frameshift deletion	0	0	23	1	100	ALG9:p.R21fs
SureSelect	HCC-2218	chr11	111853107	-	C	frameshift insertion	1	0	38	30	98.5507	DIXDC1:p.P271fs
SureSelect	HCC-2218	chr11	117280725	C	-	frameshift deletion	223	158	248	173	52.4938	CEP164:p.L805fs
SureSelect	HCC-2218	chr11	118529045	-	G	frameshift insertion	0	2	4	9	86.6667	TREH:p.G538fs
SureSelect	HCC-2218	chr11	124750448	CGGAGT	-	nonframeshift deletion	9	5	6	4	41.6667	ROBO3:p.1365_1366del
SureSelect	HCC-2218	chr11	125452301	-	C	frameshift insertion	1	0	27	19	97.8723	EI24:p.T268fs
SureSelect	HCC-2218	chr11	128638217	G	-	frameshift deletion	0	6	11	46	90.4762	FLI1:p.L112fs
SureSelect	HCC-2218	chr12	2062324	-	TGC	nonframeshift insertion	64	32	22	19	29.927	DCP1B:p.Q159delinsRK
SureSelect	HCC-2218	chr12	4735970	A	-	frameshift deletion	97	62	40	6	22.439	AKAP3:p.S700fs
SureSelect	HCC-2218	chr12	6777070	TGC	-	nonframeshift deletion	23	36	26	20	43.8095	ZNF384:p.514_515del
SureSelect	HCC-2218	chr12	7080211	-	G	frameshift insertion	0	3	8	60	95.7746	EMG1:p.S42fs
SureSelect	HCC-2218	chr12	8374782	-	ACG	nonframeshift insertion	0	2	8	9	89.4737	FAM90A1:p.T344delinsTS
SureSelect	HCC-2218	chr12	9994446	TGT	-	nonframeshift deletion	4	1	85	25	95.6522	KLRF1:p.125_125del
SureSelect	HCC-2218	chr12	18435399	CCC	-	nonframeshift deletion	33	38	40	36	51.7007	PIK3C2G:p.128_129del
SureSelect	HCC-2218	chr12	51723599	-	G	frameshift insertion	38	41	32	32	44.7552	CELA1:p.L210fs
SureSelect	HCC-2218	chr12	51752960	TCT	-	nonframeshift deletion	121	110	100	85	44.4712	GALNT6:p.441_442del
SureSelect	HCC-2218	chr12	53069223	ACCTCCGGAGCCGTAGCTGCT	-	frameshift deletion	6	9	63	25	85.4369	KRT1:p.556_556del
SureSelect	HCC-2218	chr12	55523587	T	-	frameshift deletion	52	10	52	19	53.3835	OR9K2:p.I12fs
SureSelect	HCC-2218	chr12	55714407	-	A	frameshift insertion	82	19	81	16	48.9899	OR6C1:p.T8fs
SureSelect	HCC-2218	chr12	55820959	A	-	frameshift deletion	9	17	4	29	55.9322	OR6C76:p.K308fs
SureSelect	HCC-2218	chr12	64712547	-	GTT	nonframeshift insertion	26	49	31	27	43.609	C12orf56:p.N234delinsKT
SureSelect	HCC-2218	chr12	76424938	TGC	-	nonframeshift deletion	0	31	20	93	78.4722	PHLDA1:p.194_195del
SureSelect	HCC-2218	chr12	85638646	A	-	frameshift deletion	31	24	26	26	48.5981	LRRIQ1:p.E1699fs
SureSelect	HCC-2218	chr12	122359398	-	GAGGAGGAGGAGAAA	nonframeshift insertion	3	6	27	4	77.5	WDR66:p.E63delinsGGGGEK
SureSelect	HCC-2218	chr12	124824722	-	GCCGCTGCT	nonframeshift insertion	3	5	10	3	61.9048	NCOR2:p.G1839delinsGAAA
SureSelect	HCC-2218	chr13	97639880	A	-	frameshift deletion	63	81	61	78	49.1166	OXGR1:p.L45fs
SureSelect	HCC-2218	chr13	112722436	TGGGCG	-	nonframeshift deletion	0	14	0	8	36.3636	SOX1:p.155_157del
SureSelect	HCC-2218	chr13	112723112	-	GGGCGT	nonframeshift insertion	5	5	10	6	61.5385	SOX1:p.A380delinsAGR
SureSelect	HCC-2218	chr14	21560753	GAGGCT	-	nonframeshift deletion	15	18	6	11	34	ZNF219:p.233_235del
SureSelect	HCC-2218	chr14	23240714	-	AGC	nonframeshift insertion	60	69	38	40	37.6812	OXA1L:p.S403delinsKR
SureSelect	HCC-2218	chr14	23548784	-	GAACGT	nonframeshift insertion	81	23	135	141	72.6316	ACIN1:p.S645delinsYVP
SureSelect	HCC-2218	chr14	24646407	-	GAA	nonframeshift insertion	6	2	86	49	94.4056	REC8:p.E228delinsGK
SureSelect	HCC-2218	chr14	24769850	-	GAG	nonframeshift insertion	14	24	39	28	63.8095	C14orf21:p.E162delinsGE
SureSelect	HCC-2218	chr14	53619481	-	GCCGCC	nonframeshift insertion	1	35	15	27	53.8462	DDHD1:p.G112delinsGAA
SureSelect	HCC-2218	chr14	63784408	-	G	frameshift insertion	0	2	62	64	98.4375	GPHB5:p.L52fs
SureSelect	HCC-2218	chr14	71275774	CCT	-	nonframeshift deletion	9	24	3	6	21.4286	MAP3K9:p.38_39del
SureSelect	HCC-2218	chr14	93154538	GGC	-	nonframeshift deletion	10	17	6	33	59.0909	RIN3:p.967_967del
SureSelect	HCC-2218	chr14	101350671	-	TCT	nonframeshift insertion	57	55	59	88	56.7568	RTL1:p.E152delinsEK
SureSelect	HCC-2218	chr15	42111746	G	-	frameshift deletion	1	8	11	18	76.3158	MAPKBP1:p.A10fs
SureSelect	HCC-2218	chr15	71276481	CAA	-	nonframeshift deletion	33	9	28	11	48.1481	LRRC49:p.58_58del
SureSelect	HCC-2218	chr15	72105929	C	-	frameshift deletion	1	2	145	75	98.6547	NR2E3:p.D316fs
SureSelect	HCC-2218	chr15	74536401	AAG	-	nonframeshift deletion	5	3	70	64	94.3662	CCDC33:p.33_33del
SureSelect	HCC-2218	chr15	93198679	TGGAGC	-	nonframeshift deletion	3	2	5	7	70.5882	FAM174B:p.69_71del
SureSelect	HCC-2218	chr15	100252710	CAGCAG	-	nonframeshift deletion	30	40	9	10	21.3483	MEF2A:p.410_411del
SureSelect	HCC-2218	chr16	138773	-	G	frameshift insertion	2	0	28	9	94.8718	NPRL3:p.L411fs
SureSelect	HCC-2218	chr16	2059622	C	-	frameshift deletion	0	1	3	9	92.3077	ZNF598:p.G42fs
SureSelect	HCC-2218	chr16	3119298	-	G	frameshift insertion	57	64	24	48	37.3057	IL32:p.R170fs
SureSelect	HCC-2218	chr16	3602228	G	-	frameshift deletion	0	6	59	144	97.1292	NLRC3:p.P38fs
SureSelect	HCC-2218	chr16	10524657	GAC	-	nonframeshift deletion	0	2	29	23	96.2963	ATF7IP2:p.60_61del
SureSelect	HCC-2218	chr16	24583713	AAAGAG	-	nonframeshift deletion	15	11	6	10	38.0952	RBBP6:p.1776_1777del
SureSelect	HCC-2218	chr16	31770697	-	A	frameshift insertion	79	40	67	48	49.1453	ZNF720:p.X127delinsX
SureSelect	HCC-2218	chr16	81242149	TT	-	frameshift deletion	1	2	25	32	95	PKD1L2:p.236_236del
SureSelect	HCC-2218	chr16	88599696	GA	-	frameshift deletion	0	0	3	7	100	ZFPM1:p.444_444del
SureSelect	HCC-2218	chr16	88599701	T	-	frameshift deletion	0	0	3	7	100	ZFPM1:p.P445fs
SureSelect	HCC-2218	chr16	88780635	GGTGTG	-	frameshift deletion	6	2	20	24	84.6154	CTU2:p.437_437del
SureSelect	HCC-2218	chr17	3594277	G	-	frameshift deletion	3	0	16	7	88.4615	P2RX5:p.P111fs
SureSelect	HCC-2218	chr17	7123241	-	GGGCGTGCAGGACGC	nonframeshift insertion	5	10	4	10	48.2759	ACADVL:p.G26delinsGACRTR
SureSelect	HCC-2218	chr17	8167576	-	A	frameshift insertion	11	3	9	0	39.1304	PFAS:p.Q613fs
SureSelect	HCC-2218	chr17	8725215	-	G	frameshift insertion	2	2	12	80	95.8333	PIK3R6:p.L609fs
SureSelect	HCC-2218	chr17	15343525	-	CTT	nonframeshift insertion	6	0	38	23	91.0448	CDRT4:p.G10delinsKG
SureSelect	HCC-2218	chr17	21319651	GAG	-	nonframeshift deletion	13	32	7	5	21.0526	KCNJ12:p.333_333del
SureSelect	HCC-2218	chr17	26699196	-	G	frameshift insertion	1	4	18	102	96	SARM1:p.P48fs
SureSelect	HCC-2218	chr17	26699200	-	C	frameshift insertion	0	10	18	94	91.8033	SARM1:p.G49fs
SureSelect	HCC-2218	chr17	26699206	A	-	frameshift deletion	0	8	27	93	93.75	SARM1:p.K51fs
SureSelect	HCC-2218	chr17	26727722	A	-	frameshift deletion	0	0	29	23	100	SLC46A1:p.I409fs
SureSelect	HCC-2218	chr17	45438887	AGTG	-	frameshift deletion	0	6	17	81	94.2308	C17orf57:p.269_269del
SureSelect	HCC-2218	chr17	46608185	-	GGGCGCTGT	nonframeshift insertion	134	96	232	263	68.2759	HOXB1:p.P28delinsTAPP
SureSelect	HCC-2218	chr17	48227404	-	GC	frameshift insertion	4	5	39	306	97.4576	PPP1R9B:p.A157fs
SureSelect	HCC-2218	chr17	56833458	-	GAACCC	nonframeshift insertion	47	65	19	50	38.1215	PPM1E:p.E34delinsGTQ
SureSelect	HCC-2218	chr17	59482166	C	-	frameshift deletion	4	12	216	309	97.0425	TBX2:p.R353fs
SureSelect	HCC-2218	chr17	65955759	-	CCTCCAGCC	nonframeshift insertion	26	26	11	6	24.6377	BPTF:p.P2660delinsPSSP
SureSelect	HCC-2218	chr17	77808241	GTGGTGGTG	-	nonframeshift deletion	14	19	9	20	46.7742	CBX4:p.398_400del
SureSelect	HCC-2218	chr17	79219501	ATG	-	nonframeshift deletion	16	11	9	3	30.7692	SLC38A10:p.1071_1072del
SureSelect	HCC-2218	chr17	80274160	-	T	frameshift insertion	9	8	3	4	29.1667	CD7:p.A175fs
SureSelect	HCC-2218	chr18	19100759	-	TCT	nonframeshift insertion	0	12	0	49	80.3279	GREB1L:p.D1861delinsDS
SureSelect	HCC-2218	chr18	43833702	-	CTG	nonframeshift insertion	0	0	39	8	100	C18orf25:p.S313delinsSC
SureSelect	HCC-2218	chr18	51795958	CGA	-	nonframeshift deletion	1	30	1	25	45.614	POLI:p.14_15del
SureSelect	HCC-2218	chr18	56203253	AAG	-	nonframeshift deletion	73	58	67	58	48.8281	ALPK2:p.1388_1389del
SureSelect	HCC-2218	chr18	56204388	CAGTTGATGTGTCCT	-	nonframeshift deletion	29	51	15	19	29.8246	ALPK2:p.1006_1011del
SureSelect	HCC-2218	chr18	66358515	AA	-	frameshift deletion	2	12	4	11	51.7241	TMX3:p.191_191del
SureSelect	HCC-2218	chr18	74090958	G	-	frameshift deletion	1	0	34	15	98	ZNF516:p.P1037fs
SureSelect	HCC-2218	chr19	1004897	-	CGTT	frameshift insertion	41	35	21	21	35.5932	GRIN3B:p.G466fs
SureSelect	HCC-2218	chr19	1825928	CTC	-	nonframeshift deletion	9	25	9	27	51.4286	REXO1:p.642_642del
SureSelect	HCC-2218	chr19	2341103	G	-	frameshift deletion	0	0	42	6	100	SPPL2B:p.R321fs
SureSelect	HCC-2218	chr19	4499633	AGCTGGCCGGGGAGG	-	nonframeshift deletion	4	18	1	8	29.0323	HDGFRP2:p.574_579del
SureSelect	HCC-2218	chr19	7938307	-	G	frameshift insertion	1	0	19	19	97.4359	FLJ22184:p.P89fs
SureSelect	HCC-2218	chr19	9236699	-	ATGGT	frameshift insertion	51	54	33	40	41.0112	OR7G3:p.S310fs
SureSelect	HCC-2218	chr19	10676488	-	CC	frameshift insertion	11	4	30	10	72.7273	KRI1:p.A27fs
SureSelect	HCC-2218	chr19	11303460	C	-	frameshift deletion	16	3	26	2	59.5745	KANK2:p.G432fs
SureSelect	HCC-2218	chr19	13318673	CTGCTG	-	nonframeshift deletion	2	4	8	1	60	CACNA1A:p.2327_2328del
SureSelect	HCC-2218	chr19	15052984	-	ATC	nonframeshift insertion	2	12	88	81	92.3497	OR7C2:p.V228delinsVI
SureSelect	HCC-2218	chr19	15132683	C	-	frameshift deletion	3	11	1	7	36.3636	CCDC105:p.Y401fs
SureSelect	HCC-2218	chr19	15730499	-	C	frameshift insertion	1	2	36	108	97.9592	CYP4F8:p.V150fs
SureSelect	HCC-2218	chr19	16268208	A	-	frameshift deletion	3	1	71	89	97.561	HSH2D:p.L221fs
SureSelect	HCC-2218	chr19	30500119	TGA	-	nonframeshift deletion	27	50	22	27	38.8889	RMP:p.298_299del
SureSelect	HCC-2218	chr19	33167524	-	GG	frameshift insertion	9	15	10	0	29.4118	RGS9BP:p.G119fs
SureSelect	HCC-2218	chr19	35758276	-	GGA	nonframeshift insertion	10	0	140	31	94.4751	LSR:p.G518delinsGE
SureSelect	HCC-2218	chr19	36211375	AAG	-	nonframeshift deletion	6	12	5	8	41.9355	MLL4:p.376_376del
SureSelect	HCC-2218	chr19	36258938	G	-	frameshift deletion	1	0	48	37	98.8372	C19orf55:p.Q397fs
SureSelect	HCC-2218	chr19	36640664	GCTGGT	-	nonframeshift deletion	9	15	3	17	45.4545	CAPNS1:p.302_304del
SureSelect	HCC-2218	chr19	38795547	GAA	-	nonframeshift deletion	16	54	12	49	46.5649	C19orf33:p.88_89del
SureSelect	HCC-2218	chr19	41928868	-	C	frameshift insertion	67	145	48	107	42.2343	BCKDHA:p.P324fs
SureSelect	HCC-2218	chr19	44590000	CTC	-	nonframeshift deletion	34	19	30	14	45.3608	ZNF284:p.123_124del
SureSelect	HCC-2218	chr19	49657890	-	TCC	nonframeshift insertion	87	99	23	32	22.8216	HRC:p.E202delinsGK
SureSelect	HCC-2218	chr19	50155362	CCGCTC	-	nonframeshift deletion	0	5	1	5	54.5455	SCAF1:p.572_574del
SureSelect	HCC-2218	chr19	50881821	-	AAC	nonframeshift insertion	2	5	56	51	93.8596	NR1H2:p.K172delinsKT
SureSelect	HCC-2218	chr19	51835893	-	G	frameshift insertion	2	1	41	44	96.5909	VSIG10L:p.A859fs
SureSelect	HCC-2218	chr19	52004792	-	C	frameshift insertion	33	36	40	37	52.7397	SIGLEC12:p.A66fs
SureSelect	HCC-2218	chr19	52803670	TG	-	frameshift deletion	1	4	37	61	95.1456	ZNF480:p.2_2del
SureSelect	HCC-2218	chr19	52887247	-	CAA	nonframeshift insertion	5	4	94	47	94	ZNF880:p.I138delinsIQ
SureSelect	HCC-2218	chr19	54973989	CCT	-	nonframeshift deletion	54	79	50	90	51.2821	LENG9:p.262_263del
SureSelect	HCC-2218	chr19	55790887	-	GCCGCCGCC	nonframeshift insertion	22	9	6	6	27.907	HSPBP1:p.G30delinsGAAA
SureSelect	HCC-2218	chr19	56029617	-	CCA	nonframeshift insertion	156	103	114	60	40.1848	SSC5D:p.P1325delinsPH
SureSelect	HCC-2218	chr19	56052338	-	C	frameshift insertion	13	21	55	273	90.6077	SGK110:p.V318fs
SureSelect	HCC-2218	chr19	56089909	-	CCG	nonframeshift insertion	0	0	16	11	100	ZNF579:p.G366delinsAG
SureSelect	HCC-2218	chr19	56599438	TCG	-	nonframeshift deletion	0	0	17	0	100	ZNF787:p.367_368del
SureSelect	HCC-2218	chr19	58718361	-	G	frameshift insertion	1	1	25	41	97.0588	ZNF274:p.A177fs
SureSelect	HCC-2218	chr20	126156	CAAA	-	frameshift deletion	88	23	54	21	40.3226	DEFB126:p.53_54del
SureSelect	HCC-2218	chr20	126311	CC	-	frameshift deletion	9	19	79	136	88.4774	DEFB126:p.105_105del
SureSelect	HCC-2218	chr20	238436	TGGTCT	-	nonframeshift deletion	72	130	31	83	36.0759	DEFB132:p.6_8del
SureSelect	HCC-2218	chr20	278688	CGG	-	nonframeshift deletion	21	2	120	27	86.4706	ZCCHC3:p.154_155del
SureSelect	HCC-2218	chr20	25457050	CTCCCA	-	nonframeshift deletion	11	2	99	46	91.7722	NINL:p.958_959del
SureSelect	HCC-2218	chr20	32664865	-	CAG	nonframeshift insertion	3	8	6	19	69.4444	RALY:p.A230delinsAQ
SureSelect	HCC-2218	chr20	42694559	-	CCG	nonframeshift insertion	5	20	13	25	60.3175	TOX2:p.P348delinsPA
SureSelect	HCC-2218	chr20	44004156	ATT	-	nonframeshift deletion	40	145	14	65	29.9242	TP53TG5:p.97_97del
SureSelect	HCC-2218	chr20	61870606	-	G	frameshift insertion	1	2	34	36	95.8904	BIRC7:p.G224fs
SureSelect	HCC-2218	chr21	31913982	G	-	frameshift deletion	56	16	58	19	51.6779	KRTAP19-6:p.F57fs
SureSelect	HCC-2218	chr21	32201970	A	-	frameshift deletion	4	0	176	67	98.3806	KRTAP7-1:p.I16fs
SureSelect	HCC-2218	chr21	34860750	AATTA	-	frameshift deletion	116	64	94	65	46.9027	DNAJC28:p.316_317del
SureSelect	HCC-2218	chr21	34948697	A	-	frameshift deletion	1	0	14	2	94.1176	SON:p.R2416fs
SureSelect	HCC-2218	chr21	40883672	-	AGA	nonframeshift insertion	0	2	2	20	91.6667	SH3BGR:p.G230delinsGR
SureSelect	HCC-2218	chr21	46057613	CTGCTGTGTGCCTGT	-	nonframeshift deletion	152	34	95	15	37.1622	KRTAP10-10:p.93_98del
SureSelect	HCC-2218	chr21	47721986	-	TGG	nonframeshift insertion	5	14	3	29	62.7451	C21orf58:p.H193delinsPN
SureSelect	HCC-2218	chr21	47978322	-	C	frameshift insertion	0	2	52	22	97.3684	DIP2A:p.L296fs
SureSelect	HCC-2218	chr22	19189004	-	C	frameshift insertion	0	1	55	30	98.8372	CLTCL1:p.V1201fs
SureSelect	HCC-2218	chr22	20100167	-	C	frameshift insertion	17	15	15	14	47.541	TRMT2A:p.G599fs
SureSelect	HCC-2218	chr22	20779974	-	G	frameshift insertion	0	3	14	11	89.2857	SCARF2:p.A763fs
SureSelect	HCC-2218	chr22	20780025	-	C	frameshift insertion	0	1	25	2	96.4286	SCARF2:p.A746fs
SureSelect	HCC-2218	chr22	20780030	-	C	frameshift insertion	1	0	30	4	97.1429	SCARF2:p.A745fs
SureSelect	HCC-2218	chr22	23631814	-	C	frameshift insertion	6	30	2	19	36.8421	BCR:p.P191fs
SureSelect	HCC-2218	chr22	29707640	-	C	frameshift insertion	1	2	5	30	92.1053	GAS2L1:p.A400fs
SureSelect	HCC-2218	chr22	39496323	AAC	-	nonframeshift deletion	13	17	16	8	44.4444	APOBEC3H:p.14_14del
SureSelect	HCC-2218	chr22	51042514	-	G	frameshift insertion	0	0	18	21	100	MAPK8IP2:p.R262fs
SureSelect	HCC-2218	chrX	15301654	TGGCTC	-	nonframeshift deletion	155	210	56	112	31.5197	ASB11:p.297_298del
SureSelect	HCC-2218	chrX	50121147	-	G	frameshift insertion	0	0	8	23	100	DGKK:p.L1014fs
SureSelect	HCC-2218	chrX	50350729	-	TCC	nonframeshift insertion	6	1	9	3	63.1579	SHROOM4:p.E1138delinsGK
SureSelect	HCC-2218	chrX	50350759	-	TGCTGCTGCTGT	nonframeshift insertion	15	3	16	2	50	SHROOM4:p.Q1128delinsHSSSK
SureSelect	HCC-2218	chrX	104464277	A	-	frameshift deletion	12	3	66	89	91.1765	TEX13A:p.W201fs
SureSelect	HCC-2218	chrX	104464282	C	-	frameshift deletion	1	4	71	92	97.0238	TEX13A:p.G199fs
SureSelect	HCC-2218	chrX	135474445	GAT	-	nonframeshift deletion	26	29	14	19	37.5	GPR112:p.2656_2656del
SureSelect	HCC-2218	chrX	150349558	CACCACTGGCCA	-	nonframeshift deletion	7	6	58	105	92.6136	GPR50:p.501_505del
SureSelect	HCC-2218	chrX	152864478	-	C	frameshift insertion	3	2	11	11	81.4815	FAM58A:p.G14fs
SureSelect	HCC-2218	chrX	152864514	-	C	frameshift insertion	1	1	0	22	91.6667	FAM58A:p.G3fs
SeqCap	BT-20	chr1	1684348	-	CCT	nonframeshift insertion	20	19	6	8	26.4151	NADK:p.G591delinsRG
SeqCap	BT-20	chr1	2938408	AGA	-	nonframeshift deletion	10	8	3	9	40	ACTRT2:p.53_54del
SeqCap	BT-20	chr1	6529183	TCC	-	nonframeshift deletion	3	20	2	5	23.3333	PLEKHG5:p.799_800del
SeqCap	BT-20	chr1	11710780	-	GCG	nonframeshift insertion	0	2	2	17	90.4762	FBXO2:p.A45delinsAP
SeqCap	BT-20	chr1	14106395	-	CTC	nonframeshift insertion	33	18	24	13	42.0455	PRDM2:p.T702delinsTS
SeqCap	BT-20	chr1	15820308	-	C	frameshift insertion	0	1	58	32	98.9011	CASP9:p.V413fs
SeqCap	BT-20	chr1	17718672	G	-	frameshift deletion	8	2	35	53	89.7959	PADI6:p.Q342fs
SeqCap	BT-20	chr1	31905890	-	CAG	nonframeshift insertion	8	1	41	23	87.6712	SERINC2:p.Q373delinsPE
SeqCap	BT-20	chr1	52306064	TCT	-	nonframeshift deletion	5	11	15	45	78.9474	NRD1:p.22_23del
SeqCap	BT-20	chr1	54605319	-	G	frameshift insertion	31	66	11	28	28.6765	CDCP2:p.P408fs
SeqCap	BT-20	chr1	54605320	-	C	frameshift insertion	2	9	29	55	88.4211	CDCP2:p.P408fs
SeqCap	BT-20	chr1	78024346	-	TAT	nonframeshift insertion	3	5	30	46	90.4762	AK5:p.S534delinsSY
SeqCap	BT-20	chr1	87045897	CCTACA	-	nonframeshift deletion	41	34	26	23	39.5161	CLCA4:p.877_878del
SeqCap	BT-20	chr1	117122286	-	TCC	nonframeshift insertion	14	16	35	61	76.1905	IGSF3:p.D1041delinsGN
SeqCap	BT-20	chr1	152681681	-	AGCTCTGGGGGCTGCTGT	nonframeshift insertion	10	7	25	12	68.5185	LCE4A:p.S44delinsKLWGLLC
SeqCap	BT-20	chr1	154842200	-	GCTGCTGCTGCT	nonframeshift insertion	19	24	18	15	43.4211	KCNN3:p.P81delinsSSSSP
SeqCap	BT-20	chr1	156565050	-	AC	frameshift insertion	1	4	51	66	95.9016	GPATCH4:p.T361fs
SeqCap	BT-20	chr1	179504026	AAG	-	nonframeshift deletion	7	10	57	36	84.5455	AXDND1:p.987_988del
SeqCap	BT-20	chr1	200182704	GAGGACGCCGGAGAGGAGGCCGGA	-	nonframeshift deletion	14	0	37	7	75.8621	FAM58BP:p.5_12del
SeqCap	BT-20	chr1	225380562	AAAG	-	frameshift deletion	6	2	64	69	94.3262	DNAH14:p.1923_1924del
SeqCap	BT-20	chr1	228588856	-	ACTC	frameshift insertion	22	28	16	8	32.4324	TRIM11:p.F181fs
SeqCap	BT-20	chr1	240255569	GGC	-	nonframeshift deletion	18	6	53	30	77.5701	FMN2:p.54_54del
SeqCap	BT-20	chr1	241959639	-	A	frameshift insertion	6	7	87	101	93.5323	WDR64:p.G1043fs
SeqCap	BT-20	chr1	247615262	A	-	frameshift deletion	0	3	7	77	96.5517	OR2B11:p.F8fs
SeqCap	BT-20	chr2	3749152	GAA	-	nonframeshift deletion	78	33	63	32	46.1165	ALLC:p.301_301del
SeqCap	BT-20	chr2	17962994	AAGTT	-	frameshift deletion	23	26	56	29	63.4328	GEN1:p.839_840del
SeqCap	BT-20	chr2	26477126	-	ACT	nonframeshift insertion	17	7	162	212	93.9698	HADHB:p.T2delinsNS
SeqCap	BT-20	chr2	69741754	TGT	-	nonframeshift deletion	8	5	65	21	86.8687	AAK1:p.541_542del
SeqCap	BT-20	chr2	71062834	-	C	frameshift insertion	2	1	17	58	96.1538	CD207:p.E25fs
SeqCap	BT-20	chr2	72692273	-	AG	frameshift insertion	3	5	103	80	95.8115	EXOC6B:p.L666fs
SeqCap	BT-20	chr2	73675228	-	CTC	nonframeshift insertion	54	105	35	39	31.7597	ALMS1:p.S524delinsSS
SeqCap	BT-20	chr2	74756112	-	A	frameshift insertion	28	26	31	23	50	AUP1:p.F6fs
SeqCap	BT-20	chr2	95847041	GCG	-	nonframeshift deletion	60	56	47	42	43.4146	ZNF2:p.156_157del
SeqCap	BT-20	chr2	98907090	T	-	frameshift deletion	15	10	42	46	77.8761	VWA3B:p.S1054fs
SeqCap	BT-20	chr2	112832536	AAT	-	nonframeshift deletion	102	107	45	42	29.3919	TMEM87B:p.166_167del
SeqCap	BT-20	chr2	120194652	-	GTGTGC	nonframeshift insertion	0	7	40	44	92.3077	TMEM37:p.T70delinsTCA
SeqCap	BT-20	chr2	128394876	-	A	frameshift insertion	37	40	28	33	44.2029	MYO7B:p.P323fs
SeqCap	BT-20	chr2	152236046	A	-	nonframeshift deletion	1	18	3	26	60.4167	TNFAIP6:p.X278X
SeqCap	BT-20	chr2	152695770	AAGAC	-	frameshift deletion	42	63	13	24	26.0563	CACNB4:p.474_476del
SeqCap	BT-20	chr2	175292581	TCAAATTTATCAG	-	frameshift deletion	48	63	41	58	47.1429	SCRN3:p.404_408del
SeqCap	BT-20	chr2	178494174	-	GGA	nonframeshift insertion	28	5	132	93	87.2093	PDE11A:p.S671delinsSP
SeqCap	BT-20	chr2	185802212	-	ACA	nonframeshift insertion	29	42	19	45	47.4074	ZNF804A:p.T697delinsNT
SeqCap	BT-20	chr2	186653523	-	GAT	nonframeshift insertion	43	33	39	44	52.2013	FSIP2:p.D643delinsGY
SeqCap	BT-20	chr2	186656350	GTG	-	nonframeshift deletion	52	36	46	36	48.2353	FSIP2:p.1585_1586del
SeqCap	BT-20	chr2	187559048	-	CAA	nonframeshift insertion	12	1	57	15	84.7059	FAM171B:p.Q50delinsPK
SeqCap	BT-20	chr2	190670540	-	A	frameshift insertion	85	73	58	46	39.6947	PMS1:p.K160fs
SeqCap	BT-20	chr2	233712227	ACA	-	nonframeshift deletion	0	1	92	21	99.1228	GIGYF2:p.1231_1232del
SeqCap	BT-20	chr2	234429740	-	TTC	nonframeshift insertion	6	5	41	88	92.1429	USP40:p.K752delinsRK
SeqCap	BT-20	chr2	241696841	TCC	-	nonframeshift deletion	5	18	15	24	62.9032	KIF1A:p.917_918del
SeqCap	BT-20	chr3	46751074	AAG	-	nonframeshift deletion	5	13	3	36	68.4211	TMIE:p.123_123del
SeqCap	BT-20	chr3	48896042	ATTAGG	-	nonframeshift deletion	22	18	16	13	42.029	SLC25A20:p.196_197del
SeqCap	BT-20	chr3	50306753	-	C	frameshift insertion	1	1	9	2	84.6154	SEMA3B:p.P27fs
SeqCap	BT-20	chr3	56591279	-	GGGGTAAGCA	frameshift insertion	21	15	43	42	70.2479	CCDC66:p.L3fs
SeqCap	BT-20	chr3	112253059	-	A	frameshift insertion	29	19	160	108	84.8101	ATG3:p.L307fs
SeqCap	BT-20	chr3	113376111	TGCTGCTGC	-	nonframeshift deletion	17	33	30	35	56.5217	KIAA2018:p.1470_1473del
SeqCap	BT-20	chr3	124646706	-	AAG	nonframeshift insertion	2	6	68	139	96.2791	MUC13:p.F62delinsLF
SeqCap	BT-20	chr3	125854312	C	-	frameshift deletion	18	0	80	35	86.4662	ALDH1L1:p.G539fs
SeqCap	BT-20	chr3	184429134	-	TCC	nonframeshift insertion	10	17	58	47	79.5455	MAGEF1:p.D159delinsGN
SeqCap	BT-20	chr3	195453018	C	-	frameshift deletion	68	33	35	13	32.2148	MUC20:p.A344fs
SeqCap	BT-20	chr3	195518113	-	GTCTCCTGCGTAACA	nonframeshift insertion	52	35	19	15	28.0992	MUC4:p.T113delinsMLRRRP
SeqCap	BT-20	chr4	113347610	-	T	frameshift insertion	8	8	30	18	75	ALPK1:p.F32fs
SeqCap	BT-20	chr4	140651585	CTG	-	nonframeshift deletion	6	1	20	2	75.8621	MAML3:p.772_772del
SeqCap	BT-20	chr4	147560458	-	GGC	nonframeshift insertion	8	1	15	0	62.5	POU4F2:p.G56delinsGR
SeqCap	BT-20	chr4	152201019	-	CAGGT	frameshift insertion	12	32	67	99	79.0476	PRSS48:p.Q42fs
SeqCap	BT-20	chr4	155244402	TTTG	-	frameshift deletion	31	33	86	146	78.3784	DCHS2:p.1365_1366del
SeqCap	BT-20	chr4	177605082	TCA	-	nonframeshift deletion	3	6	117	115	96.2656	VEGFC:p.419_420del
SeqCap	BT-20	chr4	184367559	CTG	-	nonframeshift deletion	1	0	38	41	98.75	CDKN2AIP:p.241_242del
SeqCap	BT-20	chr5	271858	CCGGCCCTGGGG	-	nonframeshift deletion	3	5	4	8	60	PDCD6:p.40_44del
SeqCap	BT-20	chr5	56177849	CAA	-	nonframeshift deletion	5	3	21	16	82.2222	MAP3K1:p.941_942del
SeqCap	BT-20	chr5	77745854	-	A	frameshift insertion	4	0	44	122	97.6471	SCAMP1:p.H243fs
SeqCap	BT-20	chr5	140568035	-	A	frameshift insertion	0	4	107	111	98.1982	PCDHB9:p.I381fs
SeqCap	BT-20	chr5	140856931	TCGGGAGAC	-	nonframeshift deletion	31	18	28	12	44.9438	PCDHGC3:p.416_419del
SeqCap	BT-20	chr5	141324956	-	CTGCTGCTG	nonframeshift insertion	9	4	9	11	60.6061	PCDH12:p.R1182delinsTAAG
SeqCap	BT-20	chr5	149374880	T	-	frameshift deletion	1	1	54	59	98.2609	TIGD6:p.Q344fs
SeqCap	BT-20	chr5	156479569	-	GTT	nonframeshift insertion	8	9	157	173	95.1009	HAVCR1:p.T159delinsKP
SeqCap	BT-20	chr5	156721864	-	C	frameshift insertion	1	1	28	63	97.8495	CYFIP2:p.P94fs
SeqCap	BT-20	chr5	175811095	-	GT	frameshift insertion	13	14	175	187	93.0591	NOP16:p.R196fs
SeqCap	BT-20	chr5	180687429	TCT	-	nonframeshift deletion	16	8	107	59	87.3684	TRIM52:p.128_129del
SeqCap	BT-20	chr6	18134021	C	-	frameshift deletion	24	9	9	1	23.2558	TPMT:p.G198fs
SeqCap	BT-20	chr6	41754574	-	CTT	nonframeshift insertion	5	29	239	260	93.621	PRICKLE4:p.L288delinsPF
SeqCap	BT-20	chr6	43970504	-	GCG	nonframeshift insertion	4	37	0	25	37.8788	C6orf223:p.A124delinsGA
SeqCap	BT-20	chr6	57398187	-	A	frameshift insertion	65	88	34	39	32.3009	PRIM2:p.E297fs
SeqCap	BT-20	chr6	109850201	C	-	frameshift deletion	11	2	46	10	81.1594	AKD1:p.V295fs
SeqCap	BT-20	chr6	109906330	CTT	-	nonframeshift deletion	100	18	107	37	54.9618	AKD1:p.703_704del
SeqCap	BT-20	chr6	116600466	-	CAC	nonframeshift insertion	135	108	77	53	34.8525	TSPYL1:p.V176delinsVW
SeqCap	BT-20	chr6	117113762	-	GG	frameshift insertion	41	27	21	9	30.6122	GPRC6A:p.Y600fs
SeqCap	BT-20	chr6	117113763	-	A	frameshift insertion	39	25	17	9	28.8889	GPRC6A:p.Y600fs
SeqCap	BT-20	chr6	151674117	-	GAG	nonframeshift insertion	3	3	69	71	95.8904	AKAP12:p.E1531delinsGE
SeqCap	BT-20	chr6	159660780	CCACCACCCGCCGCACGA	-	nonframeshift deletion	43	53	29	38	41.1043	FNDC1:p.1471_1477del
SeqCap	BT-20	chr6	160560898	TGGTAAGT	-	frameshift deletion	18	10	28	60	75.8621	SLC22A1:p.425_426del
SeqCap	BT-20	chr7	36447350	-	CTT	nonframeshift insertion	11	3	165	69	94.3548	ANLN:p.T206delinsTF
SeqCap	BT-20	chr7	36552730	-	T	frameshift insertion	4	4	41	55	92.3077	AOAH:p.K657fs
SeqCap	BT-20	chr7	36552791	-	T	frameshift insertion	1	0	48	66	99.1304	AOAH:p.T638fs
SeqCap	BT-20	chr7	44146447	C	-	frameshift deletion	3	26	1	18	39.5833	AEBP1:p.P186fs
SeqCap	BT-20	chr7	82581489	-	TCA	nonframeshift insertion	2	3	59	63	96.063	PCLO:p.E2927delinsVK
SeqCap	BT-20	chr7	90894460	-	CCG	nonframeshift insertion	3	0	11	0	78.5714	FZD1:p.P89delinsPA
SeqCap	BT-20	chr7	100371477	-	G	frameshift insertion	0	2	9	25	94.4444	ZAN:p.F10fs
SeqCap	BT-20	chr7	101200670	-	G	frameshift insertion	4	3	32	42	91.358	EMID2:p.G389fs
SeqCap	BT-20	chr7	102575000	GAA	-	nonframeshift deletion	5	8	39	67	89.0756	LRRC17:p.214_214del
SeqCap	BT-20	chr7	114619729	-	A	frameshift insertion	3	3	32	31	91.3043	MDFIC:p.Q129fs
SeqCap	BT-20	chr7	128533515	-	C	frameshift insertion	2	4	24	90	95	KCP:p.G370fs
SeqCap	BT-20	chr7	149476667	-	C	frameshift insertion	4	2	35	69	94.5455	SSPO:p.P373fs
SeqCap	BT-20	chr7	149506212	-	C	frameshift insertion	1	2	36	82	97.5207	SSPO:p.S3065fs
SeqCap	BT-20	chr7	150713903	-	C	frameshift insertion	0	2	8	36	95.6522	ATG9B:p.A765fs
SeqCap	BT-20	chr8	6673378	A	-	frameshift deletion	1	0	60	45	99.0566	XKR5:p.S127fs
SeqCap	BT-20	chr8	10467630	-	TTC	nonframeshift insertion	1	0	23	21	97.7778	RP1L1:p.K1326delinsKK
SeqCap	BT-20	chr8	24811065	G	-	frameshift deletion	5	0	72	54	96.1832	NEFL:p.P471fs
SeqCap	BT-20	chr8	30620841	-	T	frameshift insertion	3	0	24	38	95.3846	UBXN8:p.F171fs
SeqCap	BT-20	chr8	38827186	C	-	frameshift deletion	1	0	45	89	99.2593	PLEKHA2:p.A388fs
SeqCap	BT-20	chr8	41166638	GCT	-	nonframeshift deletion	0	0	2	17	100	SFRP1:p.13_14del
SeqCap	BT-20	chr8	48805817	-	G	frameshift insertion	3	2	80	42	96.063	PRKDC:p.L1243fs
SeqCap	BT-20	chr8	86126828	-	AACATT	nonframeshift insertion	13	9	48	86	85.8974	C8orf59:p.V88delinsVMF
SeqCap	BT-20	chr8	101206460	-	GAC	nonframeshift insertion	32	43	43	78	61.7347	SPAG1:p.S354delinsRR
SeqCap	BT-20	chr8	143746088	CA	-	frameshift deletion	1	0	8	18	96.2963	JRK:p.463_463del
SeqCap	BT-20	chr8	145617535	GGGGGTGCAAGGTGA	-	frameshift deletion	0	2	1	5	75	ADCK5:p.419_423del
SeqCap	BT-20	chr8	145738768	G	-	frameshift deletion	0	0	18	7	100	RECQL4:p.R766fs
SeqCap	BT-20	chr9	12775862	-	GGCGGCGGC	nonframeshift insertion	8	17	12	50	71.2644	C9orf150:p.G50delinsGRRR
SeqCap	BT-20	chr9	18826262	T	-	frameshift deletion	9	9	17	27	70.9677	ADAMTSL1:p.C6fs
SeqCap	BT-20	chr9	79318376	GTGACAGCCTGCAAC	-	nonframeshift deletion	3	1	42	62	96.2963	PRUNE2:p.2713_2718del
SeqCap	BT-20	chr9	79324136	-	TGACTGTTGCAG	nonframeshift insertion	35	22	31	32	52.5	PRUNE2:p.S1018delinsSCNSQ
SeqCap	BT-20	chr9	88937852	TTT	-	nonframeshift deletion	12	25	10	19	43.9394	ZCCHC6:p.937_938del
SeqCap	BT-20	chr9	95237025	TCA	-	nonframeshift deletion	13	19	7	8	31.9149	ASPN:p.51_52del
SeqCap	BT-20	chr9	96439005	-	CCTGCCTCCACCACA	nonframeshift insertion	2	2	51	8	93.6508	PHF2:p.P871delinsPCLHHT
SeqCap	BT-20	chr9	125391771	-	A	frameshift insertion	8	20	18	44	68.8889	OR1B1:p.L15fs
SeqCap	BT-20	chr9	131020796	CCT	-	nonframeshift deletion	12	16	24	14	57.5758	GOLGA2:p.715_716del
SeqCap	BT-20	chr9	132630665	GAC	-	nonframeshift deletion	0	7	15	58	91.25	USP20:p.358_358del
SeqCap	BT-20	chr9	138836942	CCT	-	nonframeshift deletion	36	29	15	6	24.4186	UBAC1:p.269_270del
SeqCap	BT-20	chr10	21805467	-	CCTCCT	nonframeshift insertion	5	17	28	53	78.6408	C10orf140:p.G429delinsRRG
SeqCap	BT-20	chr10	46999592	-	ATGAGGGAG	nonframeshift insertion	19	16	3	7	22.2222	GPRIN2:p.M238delinsNEGV
SeqCap	BT-20	chr10	61122269	-	TA	frameshift insertion	0	1	63	114	99.4382	FAM13C:p.L6fs
SeqCap	BT-20	chr10	97920100	-	C	frameshift insertion	1	1	49	65	98.2759	ZNF518A:p.L1341fs
SeqCap	BT-20	chr10	101982635	-	TCCTCCAGAACAG	frameshift insertion	7	3	14	9	69.697	CHUK:p.G101fs
SeqCap	BT-20	chr10	102770294	-	GCTGCG	nonframeshift insertion	0	5	0	8	61.5385	PDZD7:p.S784delinsSAA
SeqCap	BT-20	chr10	118383464	-	G	frameshift insertion	2	0	29	25	96.4286	PNLIPRP2:p.V20fs
SeqCap	BT-20	chr11	209895	CCC	-	nonframeshift deletion	0	2	14	45	96.7213	RIC8A:p.207_208del
SeqCap	BT-20	chr11	801632	-	G	frameshift insertion	3	2	9	14	82.1429	PIDD:p.P70fs
SeqCap	BT-20	chr11	4592707	-	AC	frameshift insertion	39	28	47	53	59.8802	C11orf40:p.C200fs
SeqCap	BT-20	chr11	5510541	-	GGCT	frameshift insertion	25	15	41	29	63.6364	OR52D1:p.G202fs
SeqCap	BT-20	chr11	6411936	GCTGGC	-	nonframeshift deletion	5	2	16	6	75.8621	SMPD1:p.36_38del
SeqCap	BT-20	chr11	6567896	-	TGCCCTACTGCA	nonframeshift insertion	27	20	33	26	55.6604	DNHD1:p.A1909delinsACPTA
SeqCap	BT-20	chr11	6662746	-	CAG	nonframeshift insertion	12	19	8	23	50	DCHS1:p.L33delinsLW
SeqCap	BT-20	chr11	17352478	ACA	-	nonframeshift deletion	64	57	37	32	36.3158	NUCB2:p.401_402del
SeqCap	BT-20	chr11	18127559	-	CGG	nonframeshift insertion	41	65	11	24	24.8227	SAAL1:p.P10delinsPR
SeqCap	BT-20	chr11	46342260	-	G	frameshift insertion	0	3	57	44	97.1154	CREB3L1:p.R508fs
SeqCap	BT-20	chr11	48285982	CTT	-	nonframeshift deletion	23	26	10	13	31.9444	OR4X1:p.190_191del
SeqCap	BT-20	chr11	48367051	-	AG	frameshift insertion	29	44	23	41	46.7153	OR4C45:p.L256fs
SeqCap	BT-20	chr11	57799109	C	-	frameshift deletion	9	18	9	20	51.7857	OR6Q1:p.L229fs
SeqCap	BT-20	chr11	67786065	-	C	frameshift insertion	2	2	18	30	92.3077	ALDH3B1:p.L77fs
SeqCap	BT-20	chr11	67789294	-	C	frameshift insertion	0	3	32	76	97.2973	ALDH3B1:p.R300fs
SeqCap	BT-20	chr11	76751542	T	-	frameshift deletion	0	0	7	3	100	B3GNT6:p.L316fs
SeqCap	BT-20	chr11	76751585	T	-	frameshift deletion	0	0	27	4	100	B3GNT6:p.P330fs
SeqCap	BT-20	chr11	76751604	T	-	frameshift deletion	0	0	37	5	100	B3GNT6:p.L337fs
SeqCap	BT-20	chr11	76954789	-	A	frameshift insertion	27	28	51	59	66.6667	GDPD4:p.N397fs
SeqCap	BT-20	chr11	94800903	-	C	frameshift insertion	0	0	55	23	100	SRSF8:p.R171fs
SeqCap	BT-20	chr11	111742146	G	-	frameshift deletion	1	0	104	11	99.1379	ALG9:p.R21fs
SeqCap	BT-20	chr11	111853107	-	C	frameshift insertion	1	2	88	101	98.4375	DIXDC1:p.P271fs
SeqCap	BT-20	chr11	115375030	AGCCGG	-	nonframeshift deletion	18	55	3	23	26.2626	CADM1:p.26_28del
SeqCap	BT-20	chr11	118529045	-	G	frameshift insertion	0	0	14	30	100	TREH:p.G538fs
SeqCap	BT-20	chr11	125301193	GAG	-	nonframeshift deletion	12	11	5	5	30.303	PKNOX2:p.442_442del
SeqCap	BT-20	chr11	125452301	-	C	frameshift insertion	5	11	402	374	97.9798	EI24:p.T268fs
SeqCap	BT-20	chr11	128638217	G	-	frameshift deletion	8	10	35	160	91.5493	FLI1:p.L112fs
SeqCap	BT-20	chr12	1003758	CAACTAGTT	-	nonframeshift deletion	31	32	25	35	48.7805	WNK1:p.2099_2102del
SeqCap	BT-20	chr12	2062324	-	TGC	nonframeshift insertion	33	8	44	12	57.732	DCP1B:p.Q159delinsRK
SeqCap	BT-20	chr12	6777070	TGC	-	nonframeshift deletion	7	11	8	11	51.3514	ZNF384:p.514_515del
SeqCap	BT-20	chr12	7080211	-	G	frameshift insertion	1	3	94	140	98.3193	EMG1:p.S42fs
SeqCap	BT-20	chr12	9994446	TGT	-	nonframeshift deletion	1	2	102	49	98.0519	KLRF1:p.125_125del
SeqCap	BT-20	chr12	18435399	CCC	-	nonframeshift deletion	23	45	36	52	56.4103	PIK3C2G:p.128_129del
SeqCap	BT-20	chr12	48596876	-	A	frameshift insertion	28	16	27	22	52.6882	OR10AD1:p.L67fs
SeqCap	BT-20	chr12	51723599	-	G	frameshift insertion	5	16	7	17	53.3333	CELA1:p.L210fs
SeqCap	BT-20	chr12	53069223	ACCTCCGGAGCCGTAGCTGCT	-	frameshift deletion	20	0	16	5	51.2195	KRT1:p.556_556del
SeqCap	BT-20	chr12	55820959	A	-	frameshift deletion	1	9	0	12	54.5455	OR6C76:p.K308fs
SeqCap	BT-20	chr12	57327887	-	TT	frameshift insertion	12	11	5	11	41.0256	SDR9C7:p.L53fs
SeqCap	BT-20	chr12	57327889	GCACCT	-	nonframeshift deletion	11	10	4	11	41.6667	SDR9C7:p.51_53del
SeqCap	BT-20	chr12	104341188	GAA	-	nonframeshift deletion	5	8	39	45	86.5979	HSP90B1:p.788_788del
SeqCap	BT-20	chr12	114392972	-	GGT	nonframeshift insertion	2	1	20	44	95.5224	RBM19:p.T295delinsTP
SeqCap	BT-20	chr12	124824722	-	GCCGCTGCT	nonframeshift insertion	2	2	14	2	80	NCOR2:p.G1839delinsGAAA
SeqCap	BT-20	chr13	52718051	-	T	frameshift insertion	6	1	58	73	94.9275	NEK3:p.T292fs
SeqCap	BT-20	chr14	23240714	-	AGC	nonframeshift insertion	22	35	10	17	32.1429	OXA1L:p.S403delinsKR
SeqCap	BT-20	chr14	23371256	-	GGC	nonframeshift insertion	17	20	7	4	22.9167	RBM23:p.A393delinsAP
SeqCap	BT-20	chr14	23548788	-	GTGAAT	nonframeshift insertion	20	12	32	34	67.3469	ACIN1:p.R644delinsIHR
SeqCap	BT-20	chr14	24646407	-	GAA	nonframeshift insertion	9	9	62	52	86.3636	REC8:p.E228delinsGK
SeqCap	BT-20	chr14	24769850	-	GAG	nonframeshift insertion	13	24	9	11	35.0877	C14orf21:p.E162delinsGE
SeqCap	BT-20	chr14	53619481	-	GCCGCC	nonframeshift insertion	0	10	2	28	75	DDHD1:p.G112delinsGAA
SeqCap	BT-20	chr14	63784408	-	G	frameshift insertion	1	1	31	63	97.9167	GPHB5:p.L52fs
SeqCap	BT-20	chr14	93154538	GGC	-	nonframeshift deletion	1	1	2	6	80	RIN3:p.967_967del
SeqCap	BT-20	chr15	41099900	-	GGGGC	frameshift insertion	4	20	4	13	41.4634	ZFYVE19:p.W38fs
SeqCap	BT-20	chr15	42111754	-	C	frameshift insertion	4	7	11	8	63.3333	MAPKBP1:p.G13fs
SeqCap	BT-20	chr15	71276481	CAA	-	nonframeshift deletion	47	55	16	19	25.5474	LRRC49:p.58_58del
SeqCap	BT-20	chr15	72105929	C	-	frameshift deletion	1	4	16	20	87.8049	NR2E3:p.D316fs
SeqCap	BT-20	chr15	85186877	CTTGGCTCCGTGTTCCAT	-	nonframeshift deletion	30	34	5	11	20	WDR73:p.315_321del
SeqCap	BT-20	chr15	85438312	-	TTG	nonframeshift insertion	46	51	22	28	34.0136	SLC28A1:p.L140delinsLC
SeqCap	BT-20	chr15	100252710	CAGCAG	-	nonframeshift deletion	18	14	17	16	50.7692	MEF2A:p.410_411del
SeqCap	BT-20	chr16	138773	-	G	frameshift insertion	0	0	30	24	100	NPRL3:p.L411fs
SeqCap	BT-20	chr16	2049883	-	TCC	nonframeshift insertion	1	3	5	18	85.1852	ZNF598:p.D556delinsGN
SeqCap	BT-20	chr16	3602228	G	-	frameshift deletion	2	0	24	41	97.0149	NLRC3:p.P38fs
SeqCap	BT-20	chr16	10524657	GAC	-	nonframeshift deletion	0	0	20	47	100	ATF7IP2:p.60_61del
SeqCap	BT-20	chr16	29912803	-	GGT	nonframeshift insertion	1	0	52	15	98.5294	ASPHD1:p.G171delinsGC
SeqCap	BT-20	chr16	50259157	-	GTC	nonframeshift insertion	8	26	20	38	63.0435	PAPD5:p.V572delinsVV
SeqCap	BT-20	chr16	67876824	CAG	-	nonframeshift deletion	24	21	4	10	23.7288	THAP11:p.123_123del
SeqCap	BT-20	chr16	71981415	-	TTTG	frameshift insertion	40	49	63	90	63.2231	PKD1L3:p.K1231fs
SeqCap	BT-20	chr16	81242149	TT	-	frameshift deletion	7	11	18	25	70.4918	PKD1L2:p.236_236del
SeqCap	BT-20	chr16	88780635	GGTGTG	-	frameshift deletion	12	7	68	81	88.6905	CTU2:p.437_437del
SeqCap	BT-20	chr17	3594277	G	-	frameshift deletion	3	2	43	35	93.9759	P2RX5:p.P111fs
SeqCap	BT-20	chr17	7750178	-	ACCACC	nonframeshift insertion	4	11	5	2	31.8182	KDM6B:p.L251delinsLTT
SeqCap	BT-20	chr17	8725215	-	G	frameshift insertion	0	1	52	58	99.0991	PIK3R6:p.L609fs
SeqCap	BT-20	chr17	15343525	-	CTT	nonframeshift insertion	35	16	150	217	87.799	CDRT4:p.G10delinsKG
SeqCap	BT-20	chr17	18874686	-	GGT	nonframeshift insertion	1	2	91	25	97.479	FAM83G:p.R820delinsTR
SeqCap	BT-20	chr17	21081609	C	-	frameshift deletion	1	0	27	57	98.8235	DHRS7B:p.A88fs
SeqCap	BT-20	chr17	21319651	GAG	-	nonframeshift deletion	62	111	19	27	21.0046	KCNJ12:p.333_333del
SeqCap	BT-20	chr17	26699196	-	G	frameshift insertion	0	0	0	9	100	SARM1:p.P48fs
SeqCap	BT-20	chr17	26699200	-	C	frameshift insertion	0	0	0	9	100	SARM1:p.G49fs
SeqCap	BT-20	chr17	26699206	A	-	frameshift deletion	0	1	0	8	88.8889	SARM1:p.K51fs
SeqCap	BT-20	chr17	26727722	A	-	frameshift deletion	0	1	62	117	99.4444	SLC46A1:p.I409fs
SeqCap	BT-20	chr17	45438887	AGTG	-	frameshift deletion	3	4	6	124	94.8905	C17orf57:p.269_269del
SeqCap	BT-20	chr17	48227404	-	GC	frameshift insertion	0	0	10	1	100	PPP1R9B:p.A157fs
SeqCap	BT-20	chr17	48452979	-	AGC	nonframeshift insertion	1	3	55	40	95.9596	EME1:p.K137delinsKA
SeqCap	BT-20	chr17	56833458	-	GAACCC	nonframeshift insertion	1	7	2	13	65.2174	PPM1E:p.E34delinsGTQ
SeqCap	BT-20	chr17	71238446	C	-	frameshift deletion	0	6	32	46	92.8571	C17orf80:p.T526fs
SeqCap	BT-20	chr18	3452223	T	-	frameshift deletion	19	41	6	12	23.0769	TGIF1:p.P82fs
SeqCap	BT-20	chr18	19100759	-	TCT	nonframeshift insertion	12	52	137	331	87.9699	GREB1L:p.D1861delinsDS
SeqCap	BT-20	chr18	43833702	-	CTG	nonframeshift insertion	1	2	31	45	96.2025	C18orf25:p.S313delinsSC
SeqCap	BT-20	chr18	47405426	-	GAG	nonframeshift insertion	1	1	28	44	97.2973	MYO5B:p.L1055delinsLS
SeqCap	BT-20	chr18	51795958	CGA	-	nonframeshift deletion	0	0	1	13	100	POLI:p.14_15del
SeqCap	BT-20	chr18	56203253	AAG	-	nonframeshift deletion	0	2	9	25	94.4444	ALPK2:p.1388_1389del
SeqCap	BT-20	chr18	74090958	G	-	frameshift deletion	1	0	16	31	97.9167	ZNF516:p.P1037fs
SeqCap	BT-20	chr19	4499633	AGCTGGCCGGGGAGG	-	nonframeshift deletion	4	33	3	25	43.0769	HDGFRP2:p.574_579del
SeqCap	BT-20	chr19	7938307	-	G	frameshift insertion	0	2	8	18	92.8571	FLJ22184:p.P89fs
SeqCap	BT-20	chr19	10676488	-	C	frameshift insertion	5	4	4	7	55	KRI1:p.A27fs
SeqCap	BT-20	chr19	11303460	C	-	frameshift deletion	3	4	35	8	86	KANK2:p.G432fs
SeqCap	BT-20	chr19	13318673	CTGCTGCTGCTGCTGCTG	-	nonframeshift deletion	2	0	13	0	86.6667	CACNA1A:p.2323_2328del
SeqCap	BT-20	chr19	15052984	-	ATC	nonframeshift insertion	1	5	46	71	95.122	OR7C2:p.V228delinsVI
SeqCap	BT-20	chr19	15730499	-	C	frameshift insertion	3	2	61	69	96.2963	CYP4F8:p.V150fs
SeqCap	BT-20	chr19	16268208	A	-	frameshift deletion	3	4	53	46	93.3962	HSH2D:p.L221fs
SeqCap	BT-20	chr19	30500119	TGA	-	nonframeshift deletion	28	9	60	59	76.2821	RMP:p.298_299del
SeqCap	BT-20	chr19	36258938	G	-	frameshift deletion	0	1	58	12	98.5915	C19orf55:p.Q397fs
SeqCap	BT-20	chr19	37879853	-	TGTG	frameshift insertion	2	7	29	45	89.1566	ZNF527:p.P301fs
SeqCap	BT-20	chr19	37879855	T	-	frameshift deletion	0	0	29	45	100	ZNF527:p.Y302fs
SeqCap	BT-20	chr19	41173893	TGCTGT	-	nonframeshift deletion	4	2	11	0	64.7059	NUMBL:p.434_436del
SeqCap	BT-20	chr19	41622108	-	C	frameshift insertion	1	2	46	50	96.9697	CYP2F1:p.S5fs
SeqCap	BT-20	chr19	41928868	-	C	frameshift insertion	0	0	21	9	100	BCKDHA:p.P324fs
SeqCap	BT-20	chr19	44351167	GGAGAT	-	frameshift deletion	4	1	108	93	97.5728	ZNF283:wholegene,
SeqCap	BT-20	chr19	44590000	CTC	-	nonframeshift deletion	0	0	31	39	100	ZNF284:p.123_124del
SeqCap	BT-20	chr19	50249933	CTGCTTCTCCTCCGGCTC	-	nonframeshift deletion	10	16	13	7	43.4783	TSKS:p.257_262del
SeqCap	BT-20	chr19	51835893	-	G	frameshift insertion	1	2	51	91	97.931	VSIG10L:p.A859fs
SeqCap	BT-20	chr19	52004792	-	C	frameshift insertion	6	4	37	77	91.9355	SIGLEC12:p.A66fs
SeqCap	BT-20	chr19	52803670	TG	-	frameshift deletion	13	1	268	65	95.9654	ZNF480:p.2_2del
SeqCap	BT-20	chr19	55790887	-	GCCGCCGCC	nonframeshift insertion	13	4	52	16	80	HSPBP1:p.G30delinsGAAA
SeqCap	BT-20	chr19	55869880	GCTCCTTCATCTCGCCCCATGGCT	-	nonframeshift deletion	13	7	38	47	80.9524	FAM71E2:p.778_786del
SeqCap	BT-20	chr19	56029617	-	CCA	nonframeshift insertion	2	14	39	86	88.6525	SSC5D:p.P1325delinsPH
SeqCap	BT-20	chr19	56052338	-	C	frameshift insertion	8	5	92	118	94.1704	SGK110:p.V318fs
SeqCap	BT-20	chr19	58718361	-	G	frameshift insertion	3	3	54	90	96	ZNF274:p.A177fs
SeqCap	BT-20	chr20	238436	TGGTCT	-	nonframeshift deletion	2	1	13	26	92.8571	DEFB132:p.6_8del
SeqCap	BT-20	chr20	278688	CGG	-	nonframeshift deletion	1	0	8	0	88.8889	ZCCHC3:p.154_155del
SeqCap	BT-20	chr20	25457050	CTCCCA	-	nonframeshift deletion	0	0	14	8	100	NINL:p.958_959del
SeqCap	BT-20	chr20	37555323	-	GCG	nonframeshift insertion	1	3	5	5	71.4286	FAM83D:p.A110delinsGA
SeqCap	BT-20	chr20	42694559	-	CCG	nonframeshift insertion	3	12	15	23	71.6981	TOX2:p.P348delinsPA
SeqCap	BT-20	chr20	44004156	ATT	-	nonframeshift deletion	5	6	86	257	96.8927	TP53TG5:p.97_97del
SeqCap	BT-20	chr21	31913982	G	-	frameshift deletion	0	0	108	64	100	KRTAP19-6:p.F57fs
SeqCap	BT-20	chr21	32201970	A	-	frameshift deletion	1	0	74	79	99.3506	KRTAP7-1:p.I16fs
SeqCap	BT-20	chr21	33057313	G	-	frameshift deletion	2	0	9	0	81.8182	SCAF4:p.P520fs
SeqCap	BT-20	chr21	34003929	-	AGTATT	nonframeshift insertion	0	1	63	91	99.3548	SYNJ1:p.V1405delinsVIL
SeqCap	BT-20	chr21	34948697	A	-	frameshift deletion	6	1	136	77	96.8182	SON:p.R2416fs
SeqCap	BT-20	chr21	40883672	-	AGA	nonframeshift insertion	35	40	17	14	29.2453	SH3BGR:p.G230delinsGR
SeqCap	BT-20	chr21	46057613	CTGCTGTGTGCCTGT	-	nonframeshift deletion	3	1	22	10	88.8889	KRTAP10-10:p.93_98del
SeqCap	BT-20	chr21	47978322	-	C	frameshift insertion	0	2	127	128	99.2218	DIP2A:p.L296fs
SeqCap	BT-20	chr22	19189004	-	C	frameshift insertion	1	2	126	193	99.0683	CLTCL1:p.V1201fs
SeqCap	BT-20	chr22	39777823	-	CAA	nonframeshift insertion	2	3	15	10	83.3333	SYNGR1:p.P202delinsPQ
SeqCap	BT-20	chr22	40697177	GCA	-	nonframeshift deletion	12	11	35	22	71.25	TNRC6B:p.516_517del
SeqCap	BT-20	chr22	50316985	-	CTGCACTCCGGGGC	frameshift insertion	3	0	15	5	86.9565	CRELD2:p.V264fs
SeqCap	BT-20	chrX	50121147	-	G	frameshift insertion	1	1	37	42	97.5309	DGKK:p.L1014fs
SeqCap	BT-20	chrX	53115503	-	CC	frameshift insertion	7	6	18	50	83.9506	TSPYL2:p.I248fs
SeqCap	BT-20	chrX	104464277	A	-	frameshift deletion	0	0	5	18	100	TEX13A:p.W201fs
SeqCap	BT-20	chrX	104464282	C	-	frameshift deletion	0	1	6	18	96	TEX13A:p.G199fs
SeqCap	BT-20	chrX	135474445	GAT	-	nonframeshift deletion	5	8	81	130	94.1964	GPR112:p.2656_2656del
SeqCap	MCF-7	chr1	2938408	AGA	-	nonframeshift deletion	6	12	15	13	60.8696	ACTRT2:p.53_54del
SeqCap	MCF-7	chr1	14106395	-	CTC	nonframeshift insertion	36	15	18	4	30.137	PRDM2:p.T702delinsTS
SeqCap	MCF-7	chr1	17718672	G	-	frameshift deletion	5	2	30	68	93.3333	PADI6:p.Q342fs
SeqCap	MCF-7	chr1	31905890	-	CAG	nonframeshift insertion	6	5	22	18	78.4314	SERINC2:p.Q373delinsPE
SeqCap	MCF-7	chr1	52306064	TCT	-	nonframeshift deletion	10	19	12	33	60.8108	NRD1:p.22_23del
SeqCap	MCF-7	chr1	53925374	-	CCGCCC	nonframeshift insertion	0	3	0	6	66.6667	DMRTB1:p.A83delinsARP
SeqCap	MCF-7	chr1	54605320	-	C	frameshift insertion	1	4	69	93	97.006	CDCP2:p.P408fs
SeqCap	MCF-7	chr1	78024346	-	TAT	nonframeshift insertion	3	4	29	43	91.1392	AK5:p.S534delinsSY
SeqCap	MCF-7	chr1	117122286	-	TCC	nonframeshift insertion	17	52	10	16	27.3684	IGSF3:p.D1041delinsGN
SeqCap	MCF-7	chr1	144923729	T	-	frameshift deletion	214	221	56	72	22.7353	PDE4DIP:p.E309fs
SeqCap	MCF-7	chr1	150199040	TCCTCT	-	nonframeshift deletion	31	62	36	100	59.3886	ANP32E:p.144_146del
SeqCap	MCF-7	chr1	152681681	-	AGCTCTGGGGGCTGCTGT	nonframeshift insertion	4	4	13	11	75	LCE4A:p.S44delinsKLWGLLC
SeqCap	MCF-7	chr1	154842200	-	GCTGCTGCTGCT	nonframeshift insertion	6	13	13	12	56.8182	KCNN3:p.P81delinsSSSSP
SeqCap	MCF-7	chr1	156565050	-	AC	frameshift insertion	0	1	30	48	98.7342	GPATCH4:p.T361fs
SeqCap	MCF-7	chr1	179504026	AAG	-	nonframeshift deletion	27	23	53	11	56.1404	AXDND1:p.987_988del
SeqCap	MCF-7	chr1	225380562	AAAG	-	frameshift deletion	24	28	21	28	48.5149	DNAH14:p.1923_1924del
SeqCap	MCF-7	chr1	225539400	GGT	-	nonframeshift deletion	42	26	55	27	54.6667	DNAH14:p.3690_3691del
SeqCap	MCF-7	chr1	240255569	GGC	-	nonframeshift deletion	25	7	12	5	34.6939	FMN2:p.54_54del
SeqCap	MCF-7	chr1	247615262	A	-	frameshift deletion	3	27	2	23	45.4545	OR2B11:p.F8fs
SeqCap	MCF-7	chr1	247978542	AGG	-	nonframeshift deletion	15	51	18	35	44.5378	OR14A16:p.163_164del
SeqCap	MCF-7	chr1	248059780	-	A	frameshift insertion	4	25	10	16	47.2727	OR2W3:p.K298fs
SeqCap	MCF-7	chr2	3749152	GAA	-	nonframeshift deletion	39	12	37	17	51.4286	ALLC:p.301_301del
SeqCap	MCF-7	chr2	26477126	-	ACT	nonframeshift insertion	6	10	127	161	94.7368	HADHB:p.T2delinsNS
SeqCap	MCF-7	chr2	67632312	C	-	frameshift deletion	41	34	17	14	29.2453	ETAA1:p.S833fs
SeqCap	MCF-7	chr2	69741754	TGT	-	nonframeshift deletion	2	3	55	25	94.1176	AAK1:p.541_542del
SeqCap	MCF-7	chr2	71062834	-	C	frameshift insertion	0	0	26	49	100	CD207:p.E25fs
SeqCap	MCF-7	chr2	72692273	-	AG	frameshift insertion	2	5	107	62	96.0227	EXOC6B:p.L666fs
SeqCap	MCF-7	chr2	73675228	-	CTC	nonframeshift insertion	48	61	39	59	47.343	ALMS1:p.S524delinsSS
SeqCap	MCF-7	chr2	95847041	GCG	-	nonframeshift deletion	8	5	83	77	92.4855	ZNF2:p.156_157del
SeqCap	MCF-7	chr2	98907090	-	T	frameshift insertion	30	19	7	8	23.4375	VWA3B:p.S1054fs
SeqCap	MCF-7	chr2	99988117	AGA	-	frameshift deletion	21	9	24	11	53.8462	EIF5B:p.493_493del
SeqCap	MCF-7	chr2	100210335	G	-	frameshift deletion	2	7	3	7	52.6316	AFF3:p.A749fs
SeqCap	MCF-7	chr2	100210338	TGAGG	-	frameshift deletion	3	7	3	8	52.381	AFF3:p.747_748del
SeqCap	MCF-7	chr2	112832536	AAT	-	nonframeshift deletion	0	1	92	97	99.4737	TMEM87B:p.166_167del
SeqCap	MCF-7	chr2	113500309	-	A	frameshift insertion	20	16	20	11	46.2687	CKAP2L:p.L188fs
SeqCap	MCF-7	chr2	120194652	-	GTGTGC	nonframeshift insertion	5	4	19	21	81.6327	TMEM37:p.T70delinsTCA
SeqCap	MCF-7	chr2	128394878	-	T	frameshift insertion	0	0	39	45	100	MYO7B:p.P323fs
SeqCap	MCF-7	chr2	142888355	-	CGG	nonframeshift insertion	8	31	3	7	20.4082	LRP1B:p.G19delinsPG
SeqCap	MCF-7	chr2	166032776	ATT	-	nonframeshift deletion	20	53	33	49	52.9032	SCN3A:p.43_43del
SeqCap	MCF-7	chr2	176988291	-	GCA	nonframeshift insertion	0	0	5	8	100	HOXD9:p.P265delinsPA
SeqCap	MCF-7	chr2	178494174	-	GGA	nonframeshift insertion	45	19	27	17	40.7407	PDE11A:p.S671delinsSP
SeqCap	MCF-7	chr2	187559030	-	CAGCAG	nonframeshift insertion	7	0	35	2	84.0909	FAM171B:p.Q44delinsPAE
SeqCap	MCF-7	chr2	190670540	-	A	frameshift insertion	61	48	56	35	45.5	PMS1:p.K160fs
SeqCap	MCF-7	chr2	211421453	-	TCT	nonframeshift insertion	28	11	33	7	50.6329	CPS1:p.I5delinsIL
SeqCap	MCF-7	chr2	215645503	TGGTGAAGAACATTCAGGCAA	-	nonframeshift deletion	71	43	20	18	25	BARD1:p.359_365del
SeqCap	MCF-7	chr2	220379123	CTCA	-	frameshift deletion	3	12	2	21	60.5263	ACCN4:p.20_21del
SeqCap	MCF-7	chr2	233712227	ACA	-	nonframeshift deletion	38	7	16	2	28.5714	GIGYF2:p.1231_1232del
SeqCap	MCF-7	chr2	236761415	-	CAGG	frameshift insertion	6	17	15	15	56.6038	AGAP1:p.P379fs
SeqCap	MCF-7	chr3	42251578	-	GGA	nonframeshift insertion	4	7	3	6	45	TRAK1:p.T688delinsTG
SeqCap	MCF-7	chr3	46751074	AAG	-	nonframeshift deletion	3	12	4	22	63.4146	TMIE:p.123_123del
SeqCap	MCF-7	chr3	56591279	-	GGGGTAAGCA	frameshift insertion	12	9	29	34	75	CCDC66:p.L3fs
SeqCap	MCF-7	chr3	56650052	-	CTT	nonframeshift insertion	3	0	14	18	91.4286	CCDC66:p.T605delinsTF
SeqCap	MCF-7	chr3	98073592	A	-	frameshift deletion	13	47	12	37	44.9541	OR5K4:p.K299fs
SeqCap	MCF-7	chr3	98110407	-	A	frameshift insertion	129	34	85	23	39.8524	OR5K3:p.K300fs
SeqCap	MCF-7	chr3	112253059	-	A	frameshift insertion	70	36	49	22	40.113	ATG3:p.L307fs
SeqCap	MCF-7	chr3	112545911	T	-	frameshift deletion	21	38	25	20	43.2692	CD200R1L:p.H182fs
SeqCap	MCF-7	chr3	113376111	TGC	-	nonframeshift deletion	13	14	17	11	50.9091	KIAA2018:p.1472_1473del
SeqCap	MCF-7	chr3	121351316	-	GGCTCAGGCTCA	nonframeshift insertion	21	34	13	8	27.6316	HCLS1:p.P368delinsLSLSP
SeqCap	MCF-7	chr3	124646706	-	AAG	nonframeshift insertion	6	4	57	88	93.5484	MUC13:p.F62delinsLF
SeqCap	MCF-7	chr3	125854312	C	-	frameshift deletion	26	6	29	12	56.1644	ALDH1L1:p.G539fs
SeqCap	MCF-7	chr3	126142434	GGA	-	nonframeshift deletion	27	28	25	18	43.8776	CCDC37:p.411_412del
SeqCap	MCF-7	chr3	183818222	G	-	frameshift deletion	47	24	30	11	36.6071	HTR3E:p.R21fs
SeqCap	MCF-7	chr3	184429134	-	TCC	nonframeshift insertion	18	18	40	34	67.2727	MAGEF1:p.D159delinsGN
SeqCap	MCF-7	chr3	195518113	-	GTCTCCTGCGTAACA	nonframeshift insertion	31	18	42	24	57.3913	MUC4:p.T113delinsMLRRRP
SeqCap	MCF-7	chr4	5527116	-	T	frameshift insertion	23	22	24	29	54.0816	C4orf6:p.I20fs
SeqCap	MCF-7	chr4	113347610	-	T	frameshift insertion	21	15	20	17	50.6849	ALPK1:p.F32fs
SeqCap	MCF-7	chr4	119947962	AAG	-	nonframeshift deletion	3	2	20	51	93.4211	SYNPO2:p.146_147del
SeqCap	MCF-7	chr4	140651585	CTG	-	nonframeshift deletion	5	1	23	4	81.8182	MAML3:p.772_772del
SeqCap	MCF-7	chr4	152201019	-	CAGGT	frameshift insertion	1	11	18	28	79.3103	PRSS48:p.Q42fs
SeqCap	MCF-7	chr4	155244402	TTTG	-	frameshift deletion	18	17	33	39	67.2897	DCHS2:p.1365_1366del
SeqCap	MCF-7	chr4	177605082	TCA	-	nonframeshift deletion	5	4	99	100	95.6731	VEGFC:p.419_420del
SeqCap	MCF-7	chr5	56177849	CAA	-	nonframeshift deletion	33	5	57	46	73.0496	MAP3K1:p.941_942del
SeqCap	MCF-7	chr5	65892768	-	GCC	nonframeshift insertion	13	0	5	3	38.0952	MAST4:p.L95delinsLA
SeqCap	MCF-7	chr5	77745854	-	A	frameshift insertion	5	4	63	141	95.7746	SCAMP1:p.H243fs
SeqCap	MCF-7	chr5	79950742	CCCCCAGCT	-	nonframeshift deletion	2	31	3	7	23.2558	MSH3:p.11_14del
SeqCap	MCF-7	chr5	113698632	-	GCC	nonframeshift insertion	16	1	20	3	57.5	KCNN2:p.A54delinsGP
SeqCap	MCF-7	chr5	139931629	-	GT	frameshift insertion	19	20	24	24	55.1724	SRA1:p.V36fs
SeqCap	MCF-7	chr5	140568035	-	A	frameshift insertion	6	2	135	120	96.9582	PCDHB9:p.I381fs
SeqCap	MCF-7	chr5	149374880	T	-	frameshift deletion	4	2	75	88	96.4497	TIGD6:p.Q344fs
SeqCap	MCF-7	chr5	156479558	TTGGAACAGTCGTCA	-	nonframeshift deletion	35	29	124	171	82.1727	HAVCR1:p.158_163del
SeqCap	MCF-7	chr5	156721864	-	C	frameshift insertion	1	1	38	70	98.1818	CYFIP2:p.P94fs
SeqCap	MCF-7	chr5	175811095	-	GT	frameshift insertion	18	14	199	201	92.5926	NOP16:p.R196fs
SeqCap	MCF-7	chr5	176930172	GAG	-	nonframeshift deletion	28	33	9	8	21.7949	DOK3:p.289_289del
SeqCap	MCF-7	chr5	180046493	AG	-	frameshift deletion	0	0	6	9	100	FLT4:p.473_473del
SeqCap	MCF-7	chr6	39387732	CTT	-	nonframeshift deletion	32	34	27	28	45.4545	KIF6:p.600_601del
SeqCap	MCF-7	chr6	41754574	-	CTT	nonframeshift insertion	114	91	96	81	46.3351	PRICKLE4:p.L288delinsPF
SeqCap	MCF-7	chr6	57398187	-	A	frameshift insertion	71	110	21	36	23.9496	PRIM2:p.E297fs
SeqCap	MCF-7	chr6	90578267	ATC	-	nonframeshift deletion	19	15	23	12	50.7246	CASP8AP2:p.1753_1754del
SeqCap	MCF-7	chr6	96034896	TG	-	frameshift deletion	30	64	12	19	24.8	MANEA:p.194_194del
SeqCap	MCF-7	chr6	109850201	C	-	frameshift deletion	2	0	16	8	92.3077	AKD1:p.V295fs
SeqCap	MCF-7	chr6	116600466	-	CAC	nonframeshift insertion	40	41	34	22	40.8759	TSPYL1:p.V176delinsVW
SeqCap	MCF-7	chr6	136913667	-	GTC	nonframeshift insertion	9	28	11	16	42.1875	MAP3K5:p.D834delinsET
SeqCap	MCF-7	chr6	151674117	-	GAG	nonframeshift insertion	40	33	37	51	54.6584	AKAP12:p.E1531delinsGE
SeqCap	MCF-7	chr6	159660780	CCACCACCCGCCGCACGA	-	nonframeshift deletion	21	43	15	29	40.7407	FNDC1:p.1471_1477del
SeqCap	MCF-7	chr6	160211646	GTT	-	nonframeshift deletion	1	4	69	107	97.2376	MRPL18:p.9_10del
SeqCap	MCF-7	chr7	15725798	TGG	-	nonframeshift deletion	11	8	22	26	71.6418	MEOX2:p.76_77del
SeqCap	MCF-7	chr7	36552730	-	T	frameshift insertion	2	2	26	32	93.5484	AOAH:p.K657fs
SeqCap	MCF-7	chr7	36552791	-	T	frameshift insertion	0	2	29	33	96.875	AOAH:p.T638fs
SeqCap	MCF-7	chr7	76240786	A	-	frameshift deletion	2	0	33	30	96.9231	POMZP3:p.L187fs
SeqCap	MCF-7	chr7	82581489	-	TCA	nonframeshift insertion	4	5	95	93	95.4315	PCLO:p.E2927delinsVK
SeqCap	MCF-7	chr7	99662512	TAGT	-	frameshift deletion	19	37	19	41	51.7241	ZNF3:p.98_99del
SeqCap	MCF-7	chr7	100371477	-	G	frameshift insertion	13	35	13	30	47.2527	ZAN:p.F10fs
SeqCap	MCF-7	chr7	101200670	-	G	frameshift insertion	5	4	58	97	94.5122	EMID2:p.G389fs
SeqCap	MCF-7	chr7	102575000	GAA	-	nonframeshift deletion	5	16	61	130	90.0943	LRRC17:p.214_214del
SeqCap	MCF-7	chr7	121653375	TGA	-	nonframeshift deletion	10	35	22	38	57.1429	PTPRZ1:p.1425_1426del
SeqCap	MCF-7	chr7	128533515	-	C	frameshift insertion	0	1	24	63	98.8636	KCP:p.G370fs
SeqCap	MCF-7	chr7	149476667	-	C	frameshift insertion	4	5	26	53	89.7727	SSPO:p.P373fs
SeqCap	MCF-7	chr7	149503917	GATA	-	frameshift deletion	34	44	10	13	22.7723	SSPO:p.2912_2912del
SeqCap	MCF-7	chr7	149506212	-	C	frameshift insertion	3	1	45	55	96.1538	SSPO:p.S3065fs
SeqCap	MCF-7	chr7	150713903	-	C	frameshift insertion	0	3	6	33	92.8571	ATG9B:p.A765fs
SeqCap	MCF-7	chr8	6673378	A	-	frameshift deletion	2	1	105	80	98.4043	XKR5:p.S127fs
SeqCap	MCF-7	chr8	8887543	AAC	-	frameshift deletion	12	22	13	26	53.4247	ERI1:p.350_350del
SeqCap	MCF-7	chr8	10467569	CTC	-	nonframeshift deletion	32	30	12	4	20.5128	RP1L1:p.1346_1347del
SeqCap	MCF-7	chr8	10467579	TTC	-	nonframeshift deletion	31	31	15	14	31.8681	RP1L1:p.1343_1343del
SeqCap	MCF-7	chr8	22262229	GCTGCT	-	nonframeshift deletion	6	2	3	3	42.8571	SLC39A14:p.2_4del
SeqCap	MCF-7	chr8	24811065	G	-	frameshift deletion	7	2	90	48	93.8776	NEFL:p.P471fs
SeqCap	MCF-7	chr8	27394335	-	GTC	nonframeshift insertion	4	7	4	11	57.6923	EPHX2:p.S336delinsRS
SeqCap	MCF-7	chr8	30620841	-	T	frameshift insertion	5	0	26	53	94.0476	UBXN8:p.F171fs
SeqCap	MCF-7	chr8	33354236	-	GAT	nonframeshift insertion	2	29	1	9	24.3902	MAK16:p.D206delinsGY
SeqCap	MCF-7	chr8	38827186	C	-	frameshift deletion	0	0	24	62	100	PLEKHA2:p.A388fs
SeqCap	MCF-7	chr8	48805817	-	G	frameshift insertion	1	1	71	40	98.2301	PRKDC:p.L1243fs
SeqCap	MCF-7	chr8	86126828	-	AACATT	nonframeshift insertion	14	19	55	110	83.3333	C8orf59:p.V88delinsVMF
SeqCap	MCF-7	chr8	101206460	-	GAC	nonframeshift insertion	2	7	50	126	95.1351	SPAG1:p.S354delinsRR
SeqCap	MCF-7	chr8	125568182	A	-	frameshift deletion	54	27	22	13	30.1724	MTSS1:p.P105fs
SeqCap	MCF-7	chr8	143746088	CA	-	frameshift deletion	1	1	17	15	94.1176	JRK:p.463_463del
SeqCap	MCF-7	chr8	145738768	G	-	frameshift deletion	0	0	13	7	100	RECQL4:p.R766fs
SeqCap	MCF-7	chr9	12775862	-	GGCGGCGGC	nonframeshift insertion	7	10	7	32	69.6429	C9orf150:p.G50delinsGRRR
SeqCap	MCF-7	chr9	18826262	T	-	frameshift deletion	4	5	10	21	77.5	ADAMTSL1:p.C6fs
SeqCap	MCF-7	chr9	79318376	GTGACAGCCTGCAAC	-	nonframeshift deletion	0	1	58	52	99.0991	PRUNE2:p.2713_2718del
SeqCap	MCF-7	chr9	79324136	-	TGACTGTTGCAG	nonframeshift insertion	30	22	43	24	56.3025	PRUNE2:p.S1018delinsSCNSQ
SeqCap	MCF-7	chr9	88937852	TTT	-	nonframeshift deletion	1	2	30	43	96.0526	ZCCHC6:p.937_938del
SeqCap	MCF-7	chr9	115932151	-	TTC	nonframeshift insertion	1	21	2	13	40.5405	FKBP15:p.E946delinsEK
SeqCap	MCF-7	chr9	125391771	-	A	frameshift insertion	0	5	22	36	92.0635	OR1B1:p.L15fs
SeqCap	MCF-7	chr9	132630665	GAC	-	nonframeshift deletion	7	23	5	4	23.0769	USP20:p.358_358del
SeqCap	MCF-7	chr10	8111514	-	G	frameshift insertion	21	29	34	48	62.1212	GATA3:p.G334fs
SeqCap	MCF-7	chr10	21805467	-	CCTCCT	nonframeshift insertion	18	35	4	12	23.1884	C10orf140:p.G429delinsRRG
SeqCap	MCF-7	chr10	46999592	-	ATGAGGGAG	nonframeshift insertion	29	18	6	10	25.3968	GPRIN2:p.M238delinsNEGV
SeqCap	MCF-7	chr10	61122269	-	TA	frameshift insertion	1	2	88	152	98.7654	FAM13C:p.L6fs
SeqCap	MCF-7	chr10	63976913	AGCTTC	-	nonframeshift deletion	79	43	59	36	43.7788	RTKN2:p.327_328del
SeqCap	MCF-7	chr10	91497903	-	TAAAAG	nonframeshift insertion	16	17	10	5	31.25	KIF20B:p.L1102delinsLKR
SeqCap	MCF-7	chr10	97920100	-	C	frameshift insertion	4	2	81	141	97.3684	ZNF518A:p.L1341fs
SeqCap	MCF-7	chr10	102770294	-	GCTGCG	nonframeshift insertion	4	20	1	10	31.4286	PDZD7:p.S784delinsSAA
SeqCap	MCF-7	chr10	118383464	-	G	frameshift insertion	3	0	79	50	97.7273	PNLIPRP2:p.V20fs
SeqCap	MCF-7	chr10	125780753	G	-	frameshift deletion	12	7	18	50	78.1609	CHST15:p.R456fs
SeqCap	MCF-7	chr11	209895	CCC	-	nonframeshift deletion	1	0	5	22	96.4286	RIC8A:p.207_208del
SeqCap	MCF-7	chr11	1080881	ACA	-	nonframeshift deletion	1	0	18	7	96.1538	MUC2:p.422_423del
SeqCap	MCF-7	chr11	5475432	-	CA	frameshift insertion	0	1	15	35	98.0392	OR51I2:p.L238fs
SeqCap	MCF-7	chr11	6411936	GCTGGC	-	nonframeshift deletion	7	1	7	2	52.9412	SMPD1:p.36_38del
SeqCap	MCF-7	chr11	6567896	-	TGCCCTACTGCA	nonframeshift insertion	10	11	17	19	63.1579	DNHD1:p.A1909delinsACPTA
SeqCap	MCF-7	chr11	17352478	ACA	-	nonframeshift deletion	34	21	47	35	59.854	NUCB2:p.401_402del
SeqCap	MCF-7	chr11	18127559	-	CGG	nonframeshift insertion	24	42	10	20	31.25	SAAL1:p.P10delinsPR
SeqCap	MCF-7	chr11	35684947	GGAAGAGAGTGAGTCGGA	-	nonframeshift deletion	9	4	12	7	59.375	TRIM44:p.96_102del
SeqCap	MCF-7	chr11	46342260	-	G	frameshift insertion	3	3	109	81	96.9388	CREB3L1:p.R508fs
SeqCap	MCF-7	chr11	46724717	AGTGGTGACAGA	-	nonframeshift deletion	11	22	3	19	40	ZNF408:p.184_188del
SeqCap	MCF-7	chr11	48285982	CTT	-	nonframeshift deletion	8	5	55	33	87.1287	OR4X1:p.190_191del
SeqCap	MCF-7	chr11	48367051	-	AG	frameshift insertion	41	75	28	48	39.5833	OR4C45:p.L256fs
SeqCap	MCF-7	chr11	67786065	-	C	frameshift insertion	1	2	18	57	96.1538	ALDH3B1:p.L77fs
SeqCap	MCF-7	chr11	67789294	-	C	frameshift insertion	0	1	64	153	99.5413	ALDH3B1:p.R300fs
SeqCap	MCF-7	chr11	73020376	-	CTC	nonframeshift insertion	8	3	8	7	57.6923	ARHGEF17:p.C231delinsCL
SeqCap	MCF-7	chr11	76751542	T	-	frameshift deletion	1	0	12	9	95.4545	B3GNT6:p.L316fs
SeqCap	MCF-7	chr11	76751585	T	-	frameshift deletion	2	1	19	8	90	B3GNT6:p.P330fs
SeqCap	MCF-7	chr11	76751604	T	-	frameshift deletion	0	0	23	9	100	B3GNT6:p.L337fs
SeqCap	MCF-7	chr11	94800903	-	C	frameshift insertion	0	0	27	11	100	SRSF8:p.R171fs
SeqCap	MCF-7	chr11	111742146	G	-	frameshift deletion	0	0	31	4	100	ALG9:p.R21fs
SeqCap	MCF-7	chr11	111853107	-	C	frameshift insertion	0	0	35	37	100	DIXDC1:p.P271fs
SeqCap	MCF-7	chr11	117280725	C	-	frameshift deletion	9	26	16	20	50.7042	CEP164:p.L805fs
SeqCap	MCF-7	chr11	118529045	-	G	frameshift insertion	0	3	24	40	95.5224	TREH:p.G538fs
SeqCap	MCF-7	chr11	125452301	-	C	frameshift insertion	4	9	173	167	96.3173	EI24:p.T268fs
SeqCap	MCF-7	chr11	128638217	G	-	frameshift deletion	4	6	18	67	89.4737	FLI1:p.L112fs
SeqCap	MCF-7	chr12	2062324	-	TGC	nonframeshift insertion	43	12	12	4	22.5352	DCP1B:p.Q159delinsRK
SeqCap	MCF-7	chr12	4735966	-	C	frameshift insertion	9	14	2	5	23.3333	AKAP3:p.G701fs
SeqCap	MCF-7	chr12	4735970	A	-	frameshift deletion	5	4	2	4	40	AKAP3:p.S700fs
SeqCap	MCF-7	chr12	6777070	TGC	-	nonframeshift deletion	6	11	6	7	43.3333	ZNF384:p.514_515del
SeqCap	MCF-7	chr12	7080211	-	G	frameshift insertion	0	1	58	71	99.2308	EMG1:p.S42fs
SeqCap	MCF-7	chr12	9994446	TGT	-	nonframeshift deletion	1	1	69	42	98.2301	KLRF1:p.125_125del
SeqCap	MCF-7	chr12	48106392	-	T	frameshift insertion	32	60	31	52	47.4286	ENDOU:p.K293fs
SeqCap	MCF-7	chr12	51723599	-	G	frameshift insertion	16	47	7	25	33.6842	CELA1:p.L210fs
SeqCap	MCF-7	chr12	52345594	-	G	frameshift insertion	5	8	7	0	35	ACVR1B:p.G23fs
SeqCap	MCF-7	chr12	53452264	CAGGTGGCAGG	-	frameshift deletion	50	20	20	16	33.9623	TENC1:p.420_420del
SeqCap	MCF-7	chr12	55523587	T	-	frameshift deletion	38	15	39	13	49.5238	OR9K2:p.I12fs
SeqCap	MCF-7	chr12	55714407	-	A	frameshift insertion	32	14	32	15	50.5376	OR6C1:p.T8fs
SeqCap	MCF-7	chr12	55820959	A	-	frameshift deletion	1	7	0	6	42.8571	OR6C76:p.K308fs
SeqCap	MCF-7	chr12	76424938	TGC	-	nonframeshift deletion	1	1	4	17	91.3043	PHLDA1:p.194_195del
SeqCap	MCF-7	chr12	85638646	A	-	frameshift deletion	9	4	32	35	83.75	LRRIQ1:p.E1699fs
SeqCap	MCF-7	chr12	118506328	TCCTCC	-	nonframeshift deletion	21	20	17	19	46.7532	VSIG10:p.472_474del
SeqCap	MCF-7	chr12	122359398	-	GAGGAGGAGGAGAAA	nonframeshift insertion	7	4	15	5	64.5161	WDR66:p.E63delinsGGGGEK
SeqCap	MCF-7	chr12	124102434	GTTTTCAGATAGAATGCCTA	-	frameshift deletion	43	37	11	19	27.2727	DDX55:p.246_253del
SeqCap	MCF-7	chr12	124824722	-	GCCGCTGCT	nonframeshift insertion	3	1	18	8	86.6667	NCOR2:p.G1839delinsGAAA
SeqCap	MCF-7	chr13	52718051	-	T	frameshift insertion	17	11	22	18	58.8235	NEK3:p.T292fs
SeqCap	MCF-7	chr14	24646407	-	GAA	nonframeshift insertion	7	16	66	73	85.8025	REC8:p.E228delinsGK
SeqCap	MCF-7	chr14	24769850	-	GAG	nonframeshift insertion	30	42	10	12	23.4043	C14orf21:p.E162delinsGE
SeqCap	MCF-7	chr14	53619481	-	GCCGCC	nonframeshift insertion	1	22	6	38	65.6716	DDHD1:p.G112delinsGAA
SeqCap	MCF-7	chr14	63784408	-	G	frameshift insertion	2	0	54	100	98.7179	GPHB5:p.L52fs
SeqCap	MCF-7	chr14	71108986	-	CGGCCGAGC	nonframeshift insertion	69	14	28	2	26.5487	TTC9:p.A47delinsAGRA
SeqCap	MCF-7	chr14	101350671	-	TCT	nonframeshift insertion	50	54	54	40	47.4747	RTL1:p.E152delinsEK
SeqCap	MCF-7	chr14	105173863	CCCCACCCCCAC	-	nonframeshift deletion	0	23	0	14	37.8378	INF2:p.420_424del
SeqCap	MCF-7	chr14	105352885	GCAGGA	-	nonframeshift deletion	4	3	5	2	50	KIAA0284:p.700_702del
SeqCap	MCF-7	chr15	34137080	AGA	-	nonframeshift deletion	32	20	14	7	28.7671	RYR3:p.4438_4439del
SeqCap	MCF-7	chr15	41099900	-	GGGGC	frameshift insertion	2	9	2	11	54.1667	ZFYVE19:p.W38fs
SeqCap	MCF-7	chr15	42111746	G	-	frameshift deletion	2	2	12	14	86.6667	MAPKBP1:p.A10fs
SeqCap	MCF-7	chr15	71276481	CAA	-	nonframeshift deletion	31	64	38	35	43.4524	LRRC49:p.58_58del
SeqCap	MCF-7	chr15	72105929	C	-	frameshift deletion	2	0	19	47	97.0588	NR2E3:p.D316fs
SeqCap	MCF-7	chr15	74536401	AAG	-	nonframeshift deletion	189	114	153	105	45.9893	CCDC33:p.33_33del
SeqCap	MCF-7	chr15	93198679	TGGAGC	-	nonframeshift deletion	1	4	1	5	54.5455	FAM174B:p.69_71del
SeqCap	MCF-7	chr15	99511805	-	C	frameshift insertion	3	5	63	133	96.0784	PGPEP1L:p.V111fs
SeqCap	MCF-7	chr15	100252710	CAG	-	nonframeshift deletion	46	34	48	20	45.9459	MEF2A:p.410_410del
SeqCap	MCF-7	chr16	138773	-	G	frameshift insertion	1	0	38	22	98.3607	NPRL3:p.L411fs
SeqCap	MCF-7	chr16	855518	GCAGCT	-	nonframeshift deletion	54	42	8	18	21.3115	PRR25:p.26_27del
SeqCap	MCF-7	chr16	3119298	-	G	frameshift insertion	45	95	7	45	27.0833	IL32:p.R170fs
SeqCap	MCF-7	chr16	3602228	G	-	frameshift deletion	1	0	31	74	99.0566	NLRC3:p.P38fs
SeqCap	MCF-7	chr16	4644390	AGG	-	nonframeshift deletion	16	13	33	25	66.6667	C16orf96:p.969_970del
SeqCap	MCF-7	chr16	10524657	GAC	-	nonframeshift deletion	13	25	28	46	66.0714	ATF7IP2:p.60_61del
SeqCap	MCF-7	chr16	29912803	-	GGT	nonframeshift insertion	44	4	48	22	59.322	ASPHD1:p.G171delinsGC
SeqCap	MCF-7	chr16	31770697	-	A	frameshift insertion	4	4	34	89	93.8931	ZNF720:p.X127delinsX
SeqCap	MCF-7	chr16	71981415	-	TTTG	frameshift insertion	22	29	26	39	56.0345	PKD1L3:p.K1231fs
SeqCap	MCF-7	chr16	88780635	GGTGTG	-	frameshift deletion	17	16	53	38	73.3871	CTU2:p.437_437del
SeqCap	MCF-7	chr16	89294020	AC	-	frameshift deletion	31	27	29	37	53.2258	ZNF778:p.442_442del
SeqCap	MCF-7	chr17	3594277	G	-	frameshift deletion	17	16	11	15	44.0678	P2RX5:p.P111fs
SeqCap	MCF-7	chr17	8725215	-	G	frameshift insertion	1	2	39	55	96.9072	PIK3R6:p.L609fs
SeqCap	MCF-7	chr17	15343525	-	CTT	nonframeshift insertion	31	15	128	209	87.9896	CDRT4:p.G10delinsKG
SeqCap	MCF-7	chr17	15878110	CAA	-	nonframeshift deletion	48	40	26	39	42.4837	ADORA2B:p.151_152del
SeqCap	MCF-7	chr17	17772623	-	A	frameshift insertion	20	1	7	1	27.5862	TOM1L2:p.F264fs
SeqCap	MCF-7	chr17	18874686	-	GGT	nonframeshift insertion	51	10	32	9	40.1961	FAM83G:p.R820delinsTR
SeqCap	MCF-7	chr17	26699196	-	G	frameshift insertion	0	2	1	11	85.7143	SARM1:p.P48fs
SeqCap	MCF-7	chr17	26699200	-	C	frameshift insertion	0	2	1	10	84.6154	SARM1:p.G49fs
SeqCap	MCF-7	chr17	26699206	A	-	frameshift deletion	0	2	2	11	86.6667	SARM1:p.K51fs
SeqCap	MCF-7	chr17	26727722	A	-	frameshift deletion	0	3	65	145	98.5915	SLC46A1:p.I409fs
SeqCap	MCF-7	chr17	38858135	A	-	frameshift deletion	1	0	24	12	97.2973	KRT24:p.N222fs
SeqCap	MCF-7	chr17	38975308	GCCGCCGTGGCC	-	nonframeshift deletion	10	0	37	3	80	KRT10:p.490_493del
SeqCap	MCF-7	chr17	45438887	AGTG	-	frameshift deletion	4	5	8	174	95.288	C17orf57:p.269_269del
SeqCap	MCF-7	chr17	46608185	-	GGGCGCTGT	nonframeshift insertion	24	37	5	18	27.381	HOXB1:p.P28delinsTAPP
SeqCap	MCF-7	chr17	48227404	-	GC	frameshift insertion	0	0	21	3	100	PPP1R9B:p.A157fs
SeqCap	MCF-7	chr17	48452979	-	AGC	nonframeshift insertion	4	2	60	83	95.9732	EME1:p.K137delinsKA
SeqCap	MCF-7	chr17	56833458	-	GAACCC	nonframeshift insertion	36	95	33	141	57.0492	PPM1E:p.E34delinsGTQ
SeqCap	MCF-7	chr17	62530886	AAG	-	nonframeshift deletion	8	11	57	154	91.7391	CEP95:p.133_133del
SeqCap	MCF-7	chr18	3452223	T	-	frameshift deletion	0	2	10	22	94.1176	TGIF1:p.P82fs
SeqCap	MCF-7	chr18	19100759	-	TCT	nonframeshift insertion	15	39	117	263	87.5576	GREB1L:p.D1861delinsDS
SeqCap	MCF-7	chr18	43833702	-	CTG	nonframeshift insertion	0	8	30	38	89.4737	C18orf25:p.S313delinsSC
SeqCap	MCF-7	chr18	47405426	-	GAG	nonframeshift insertion	4	5	38	59	91.5094	MYO5B:p.L1055delinsLS
SeqCap	MCF-7	chr18	56204388	CAGTTGATGTGTCCT	-	nonframeshift deletion	4	3	17	11	80	ALPK2:p.1006_1011del
SeqCap	MCF-7	chr18	74090958	G	-	frameshift deletion	2	4	30	47	92.7711	ZNF516:p.P1037fs
SeqCap	MCF-7	chr19	2341103	G	-	frameshift deletion	0	0	20	6	100	SPPL2B:p.R321fs
SeqCap	MCF-7	chr19	4499633	AGCTGGCCGGGGAGG	-	nonframeshift deletion	6	23	3	17	40.8163	HDGFRP2:p.574_579del
SeqCap	MCF-7	chr19	7938307	-	G	frameshift insertion	0	2	6	15	91.3043	FLJ22184:p.P89fs
SeqCap	MCF-7	chr19	9236699	-	ATGGT	frameshift insertion	16	9	17	13	54.5455	OR7G3:p.S310fs
SeqCap	MCF-7	chr19	9236917	G	-	frameshift deletion	8	10	10	10	52.6316	OR7G3:p.A237fs
SeqCap	MCF-7	chr19	11303460	C	-	frameshift deletion	7	1	50	13	88.7324	KANK2:p.G432fs
SeqCap	MCF-7	chr19	13318673	CTG	-	nonframeshift deletion	1	1	19	0	90.4762	CACNA1A:p.2328_2328del
SeqCap	MCF-7	chr19	15052984	-	ATC	nonframeshift insertion	1	12	60	61	90.2985	OR7C2:p.V228delinsVI
SeqCap	MCF-7	chr19	15730499	-	C	frameshift insertion	3	2	98	129	97.8448	CYP4F8:p.V150fs
SeqCap	MCF-7	chr19	16268208	A	-	frameshift deletion	4	3	78	57	95.0704	HSH2D:p.L221fs
SeqCap	MCF-7	chr19	19790877	AT	-	frameshift deletion	18	22	64	50	74.026	ZNF101:p.240_240del
SeqCap	MCF-7	chr19	30500119	TGA	-	nonframeshift deletion	22	10	48	33	71.6814	RMP:p.298_299del
SeqCap	MCF-7	chr19	35758276	-	GGA	nonframeshift insertion	2	0	8	2	83.3333	LSR:p.G518delinsGE
SeqCap	MCF-7	chr19	36258938	G	-	frameshift deletion	2	1	67	8	96.1538	C19orf55:p.Q397fs
SeqCap	MCF-7	chr19	41928868	-	C	frameshift insertion	0	0	27	15	100	BCKDHA:p.P324fs
SeqCap	MCF-7	chr19	44590000	CTC	-	nonframeshift deletion	0	0	24	36	100	ZNF284:p.123_124del
SeqCap	MCF-7	chr19	46997017	-	CGGCCT	nonframeshift insertion	7	0	19	0	73.0769	PNMAL2:p.R569delinsQAG
SeqCap	MCF-7	chr19	49573363	GGA	-	nonframeshift deletion	23	18	55	38	69.403	KCNA7:p.442_443del
SeqCap	MCF-7	chr19	49657890	-	TCC	nonframeshift insertion	8	23	8	15	42.5926	HRC:p.E202delinsGK
SeqCap	MCF-7	chr19	51835893	-	G	frameshift insertion	4	1	47	84	96.3235	VSIG10L:p.A859fs
SeqCap	MCF-7	chr19	52887247	-	CAA	nonframeshift insertion	2	6	59	57	93.5484	ZNF880:p.I138delinsIQ
SeqCap	MCF-7	chr19	54866944	G	-	frameshift deletion	19	14	5	5	23.2558	LAIR1:p.A259fs
SeqCap	MCF-7	chr19	54973989	CCT	-	nonframeshift deletion	2	5	3	7	58.8235	LENG9:p.262_263del
SeqCap	MCF-7	chr19	55869880	GCTCCTTCATCTCGCCCCATGGCT	-	nonframeshift deletion	15	12	28	26	66.6667	FAM71E2:p.778_786del
SeqCap	MCF-7	chr19	56052338	-	C	frameshift insertion	8	2	84	86	94.4444	SGK110:p.V318fs
SeqCap	MCF-7	chr19	57328509	AGGCTGCTC	-	nonframeshift deletion	45	19	14	8	25.5814	PEG3:p.431_434del
SeqCap	MCF-7	chr19	58718361	-	G	frameshift insertion	1	3	46	89	97.1223	ZNF274:p.A177fs
SeqCap	MCF-7	chr20	278688	CGG	-	nonframeshift deletion	2	0	18	0	90	ZCCHC3:p.154_155del
SeqCap	MCF-7	chr20	25457050	CTCCCA	-	nonframeshift deletion	1	1	28	20	96	NINL:p.958_959del
SeqCap	MCF-7	chr20	32664865	-	CAG	nonframeshift insertion	7	6	4	2	31.5789	RALY:p.A230delinsAQ
SeqCap	MCF-7	chr20	42694559	-	CCG	nonframeshift insertion	7	7	7	4	44	TOX2:p.P348delinsPA
SeqCap	MCF-7	chr20	44004156	ATT	-	nonframeshift deletion	36	77	29	69	46.4455	TP53TG5:p.97_97del
SeqCap	MCF-7	chr20	61870606	-	G	frameshift insertion	3	1	20	19	90.6977	BIRC7:p.G224fs
SeqCap	MCF-7	chr21	32201970	A	-	frameshift deletion	0	2	43	42	97.7011	KRTAP7-1:p.I16fs
SeqCap	MCF-7	chr21	33057313	G	-	frameshift deletion	3	0	9	1	76.9231	SCAF4:p.P520fs
SeqCap	MCF-7	chr21	34948697	A	-	frameshift deletion	8	1	81	30	92.5	SON:p.R2416fs
SeqCap	MCF-7	chr21	40883672	-	AGA	nonframeshift insertion	9	8	64	46	86.6142	SH3BGR:p.G230delinsGR
SeqCap	MCF-7	chr21	47978322	-	C	frameshift insertion	3	3	88	110	97.0588	DIP2A:p.L296fs
SeqCap	MCF-7	chr22	18138491	C	-	frameshift deletion	51	28	22	10	28.8288	BCL2L13:p.S5fs
SeqCap	MCF-7	chr22	19189004	-	C	frameshift insertion	2	1	128	180	99.0354	CLTCL1:p.V1201fs
SeqCap	MCF-7	chr22	39496323	AAC	-	nonframeshift deletion	14	18	9	10	37.2549	APOBEC3H:p.14_14del
SeqCap	MCF-7	chr22	39777823	-	CAA	nonframeshift insertion	1	4	6	13	79.1667	SYNGR1:p.P202delinsPQ
SeqCap	MCF-7	chr22	40697177	GCA	-	nonframeshift deletion	20	18	13	4	30.9091	TNRC6B:p.516_517del
SeqCap	MCF-7	chrX	50121147	-	G	frameshift insertion	2	0	38	30	97.1429	DGKK:p.L1014fs
SeqCap	MCF-7	chrX	50350729	-	TCC	nonframeshift insertion	4	6	3	11	58.3333	SHROOM4:p.E1138delinsGK
SeqCap	MCF-7	chrX	50350759	-	TGCTGCTGCTGT	nonframeshift insertion	3	10	12	3	53.5714	SHROOM4:p.Q1128delinsHSSSK
SeqCap	MCF-7	chrX	104464277	A	-	frameshift deletion	0	1	6	25	96.875	TEX13A:p.W201fs
SeqCap	MCF-7	chrX	104464282	C	-	frameshift deletion	0	0	7	26	100	TEX13A:p.G199fs
SeqCap	MCF-7	chrX	135474445	GAT	-	nonframeshift deletion	4	3	47	64	94.0678	GPR112:p.2656_2656del
SeqCap	MCF-7	chrX	135956572	-	GG	frameshift insertion	39	99	3	35	21.5909	RBMX:p.P263fs
SeqCap	MCF-7	chrX	150349558	CACCACTGGCCA	-	nonframeshift deletion	3	1	43	13	93.3333	GPR50:p.501_505del
SeqCap	HCC-2218BL	chr1	1684348	-	CCT	nonframeshift insertion	13	12	34	27	70.9302	NADK:p.G591delinsRG
SeqCap	HCC-2218BL	chr1	14106395	-	CTC	nonframeshift insertion	45	28	40	27	47.8571	PRDM2:p.T702delinsTS
SeqCap	HCC-2218BL	chr1	17718672	G	-	frameshift deletion	5	7	37	85	91.0448	PADI6:p.Q342fs
SeqCap	HCC-2218BL	chr1	31905890	-	CAG	nonframeshift insertion	17	9	62	36	79.0323	SERINC2:p.Q373delinsPE
SeqCap	HCC-2218BL	chr1	52306064	TCT	-	nonframeshift deletion	4	14	19	82	84.8739	NRD1:p.22_23del
SeqCap	HCC-2218BL	chr1	54605320	-	C	frameshift insertion	9	16	96	136	90.2724	CDCP2:p.P408fs
SeqCap	HCC-2218BL	chr1	55505553	-	CTG	nonframeshift insertion	19	13	7	13	38.4615	PCSK9:p.L15delinsPV
SeqCap	HCC-2218BL	chr1	78024346	-	TAT	nonframeshift insertion	30	44	28	30	43.9394	AK5:p.S534delinsSY
SeqCap	HCC-2218BL	chr1	87045897	CCTACA	-	nonframeshift deletion	6	12	60	56	86.5672	CLCA4:p.877_878del
SeqCap	HCC-2218BL	chr1	117122286	-	TCC	nonframeshift insertion	14	22	10	12	37.931	IGSF3:p.D1041delinsGN
SeqCap	HCC-2218BL	chr1	144923729	T	-	frameshift deletion	169	166	44	51	22.093	PDE4DIP:p.E309fs
SeqCap	HCC-2218BL	chr1	152681681	-	AGCTCTGGGGGCTGCTGT	nonframeshift insertion	4	9	24	17	75.9259	LCE4A:p.S44delinsKLWGLLC
SeqCap	HCC-2218BL	chr1	154842200	-	GCTGCTGCTGCT	nonframeshift insertion	18	11	12	5	36.9565	KCNN3:p.P81delinsSSSSP
SeqCap	HCC-2218BL	chr1	156565050	-	AC	frameshift insertion	0	5	52	60	95.7265	GPATCH4:p.T361fs
SeqCap	HCC-2218BL	chr1	160209874	CTCTTCTTCCTC	-	nonframeshift deletion	31	27	22	15	38.9474	DCAF8:p.263_266del
SeqCap	HCC-2218BL	chr1	175129925	-	CTT	nonframeshift insertion	52	20	27	6	31.4286	KIAA0040:p.K75delinsKR
SeqCap	HCC-2218BL	chr1	179504026	AAG	-	nonframeshift deletion	49	29	40	18	42.6471	AXDND1:p.987_988del
SeqCap	HCC-2218BL	chr1	215901415	TCG	-	nonframeshift deletion	46	19	30	25	45.8333	USH2A:p.4007_4008del
SeqCap	HCC-2218BL	chr1	218578686	TTG	-	nonframeshift deletion	21	59	10	25	30.4348	TGFB2:p.202_203del
SeqCap	HCC-2218BL	chr1	240255569	GGC	-	nonframeshift deletion	24	14	15	8	37.7049	FMN2:p.54_54del
SeqCap	HCC-2218BL	chr1	247615262	A	-	frameshift deletion	2	34	4	25	44.6154	OR2B11:p.F8fs
SeqCap	HCC-2218BL	chr1	247978542	AGG	-	nonframeshift deletion	6	3	58	109	94.8864	OR14A16:p.163_164del
SeqCap	HCC-2218BL	chr1	248059353	CTC	-	nonframeshift deletion	25	21	20	14	42.5	OR2W3:p.155_156del
SeqCap	HCC-2218BL	chr2	3749152	GAA	-	nonframeshift deletion	54	33	38	22	40.8163	ALLC:p.301_301del
SeqCap	HCC-2218BL	chr2	25384457	-	T	frameshift insertion	9	4	5	3	38.0952	POMC:p.G99fs
SeqCap	HCC-2218BL	chr2	26477126	-	ACT	nonframeshift insertion	14	4	173	244	95.8621	HADHB:p.T2delinsNS
SeqCap	HCC-2218BL	chr2	48982756	-	GCTGCA	nonframeshift insertion	1	23	0	18	42.8571	LHCGR:p.P19delinsCSP
SeqCap	HCC-2218BL	chr2	54482704	GGGCCC	-	nonframeshift deletion	2	3	9	36	90	TSPYL6:p.194_195del
SeqCap	HCC-2218BL	chr2	69741754	TGT	-	nonframeshift deletion	4	2	56	21	92.7711	AAK1:p.541_542del
SeqCap	HCC-2218BL	chr2	71062834	-	C	frameshift insertion	1	1	26	62	97.7778	CD207:p.E25fs
SeqCap	HCC-2218BL	chr2	72692273	-	AG	frameshift insertion	6	2	93	69	95.2941	EXOC6B:p.L666fs
SeqCap	HCC-2218BL	chr2	73675228	-	CTC	nonframeshift insertion	1	9	105	132	95.9514	ALMS1:p.S524delinsSS
SeqCap	HCC-2218BL	chr2	95847041	GCG	-	nonframeshift deletion	6	3	123	110	96.281	ZNF2:p.156_157del
SeqCap	HCC-2218BL	chr2	112832536	AAT	-	nonframeshift deletion	67	75	43	65	43.2	TMEM87B:p.166_167del
SeqCap	HCC-2218BL	chr2	120194652	-	GTGTGC	nonframeshift insertion	1	8	36	39	89.2857	TMEM37:p.T70delinsTCA
SeqCap	HCC-2218BL	chr2	128394878	-	T	frameshift insertion	21	27	19	32	51.5152	MYO7B:p.P323fs
SeqCap	HCC-2218BL	chr2	152236046	A	-	nonframeshift deletion	1	8	1	17	66.6667	TNFAIP6:p.X278X
SeqCap	HCC-2218BL	chr2	166032776	ATT	-	nonframeshift deletion	46	69	44	74	50.6438	SCN3A:p.43_43del
SeqCap	HCC-2218BL	chr2	175292581	TCAAATTTATCAG	-	frameshift deletion	47	27	16	24	35.0877	SCRN3:p.404_408del
SeqCap	HCC-2218BL	chr2	178494174	-	GGA	nonframeshift insertion	14	4	73	63	88.3117	PDE11A:p.S671delinsSP
SeqCap	HCC-2218BL	chr2	185802212	-	ACA	nonframeshift insertion	22	29	12	30	45.1613	ZNF804A:p.T697delinsNT
SeqCap	HCC-2218BL	chr2	187559030	-	CAGCAG	nonframeshift insertion	9	0	17	1	66.6667	FAM171B:p.Q44delinsPAE
SeqCap	HCC-2218BL	chr2	211421453	-	TCT	nonframeshift insertion	38	18	43	16	51.3043	CPS1:p.I5delinsIL
SeqCap	HCC-2218BL	chr2	233712227	ACA	-	nonframeshift deletion	62	13	45	7	40.9449	GIGYF2:p.1231_1232del
SeqCap	HCC-2218BL	chr2	234429740	-	TTC	nonframeshift insertion	31	45	26	36	44.9275	USP40:p.K752delinsRK
SeqCap	HCC-2218BL	chr2	236761415	-	CAGG	frameshift insertion	20	36	7	24	35.6322	AGAP1:p.P379fs
SeqCap	HCC-2218BL	chr2	238244864	GCA	-	nonframeshift deletion	56	21	43	19	44.6043	COL6A3:p.2959_2960del
SeqCap	HCC-2218BL	chr3	42251578	-	GGA	nonframeshift insertion	5	12	6	5	39.2857	TRAK1:p.T688delinsTG
SeqCap	HCC-2218BL	chr3	46751074	AAG	-	nonframeshift deletion	9	19	5	65	71.4286	TMIE:p.123_123del
SeqCap	HCC-2218BL	chr3	46759229	-	AGC	nonframeshift insertion	2	20	1	10	33.3333	PRSS50:p.L29delinsRF
SeqCap	HCC-2218BL	chr3	50306753	-	C	frameshift insertion	0	0	8	5	100	SEMA3B:p.P27fs
SeqCap	HCC-2218BL	chr3	56591279	-	GGGGTAAGCA	frameshift insertion	57	64	37	31	35.9788	CCDC66:p.L3fs
SeqCap	HCC-2218BL	chr3	56650055	-	CTC	nonframeshift insertion	24	32	17	27	44	CCDC66:p.S606delinsSS
SeqCap	HCC-2218BL	chr3	71821968	-	A	frameshift insertion	5	44	6	36	46.1538	PROK2:p.F99fs
SeqCap	HCC-2218BL	chr3	112253059	-	A	frameshift insertion	32	11	120	94	83.2685	ATG3:p.L307fs
SeqCap	HCC-2218BL	chr3	112545911	T	-	frameshift deletion	31	30	29	29	48.7395	CD200R1L:p.H182fs
SeqCap	HCC-2218BL	chr3	113376111	TGC	-	nonframeshift deletion	28	33	21	14	36.4583	KIAA2018:p.1472_1473del
SeqCap	HCC-2218BL	chr3	124646706	-	AAG	nonframeshift insertion	3	16	71	127	91.2442	MUC13:p.F62delinsLF
SeqCap	HCC-2218BL	chr3	125725269	AACA	-	frameshift deletion	41	32	37	31	48.227	SLC41A3:p.501_502del
SeqCap	HCC-2218BL	chr3	125854312	C	-	frameshift deletion	13	0	66	22	87.1287	ALDH1L1:p.G539fs
SeqCap	HCC-2218BL	chr3	184429134	-	TCC	nonframeshift insertion	48	39	28	21	36.0294	MAGEF1:p.D159delinsGN
SeqCap	HCC-2218BL	chr3	184429558	-	C	frameshift insertion	2	21	1	8	28.125	MAGEF1:p.E18fs
SeqCap	HCC-2218BL	chr3	190106072	G	-	frameshift deletion	0	1	38	47	98.8372	CLDN16:p.R55fs
SeqCap	HCC-2218BL	chr3	195518113	-	GTCTCCTGCGTAACA	nonframeshift insertion	27	35	56	37	60	MUC4:p.T113delinsMLRRRP
SeqCap	HCC-2218BL	chr4	15513005	GAA	-	nonframeshift deletion	39	38	33	41	49.0066	CC2D2A:p.226_226del
SeqCap	HCC-2218BL	chr4	113347610	-	T	frameshift insertion	50	43	26	23	34.507	ALPK1:p.F32fs
SeqCap	HCC-2218BL	chr4	140651585	CTG	-	nonframeshift deletion	6	0	39	4	87.7551	MAML3:p.772_772del
SeqCap	HCC-2218BL	chr4	147560451	-	TGG	nonframeshift insertion	19	0	17	0	47.2222	POU4F2:p.A53delinsAW
SeqCap	HCC-2218BL	chr4	147560458	-	GGC	nonframeshift insertion	12	0	7	0	36.8421	POU4F2:p.G56delinsGR
SeqCap	HCC-2218BL	chr4	152201019	-	CAGGT	frameshift insertion	37	50	23	26	36.0294	PRSS48:p.Q42fs
SeqCap	HCC-2218BL	chr4	155158260	-	GTT	nonframeshift insertion	13	68	15	51	44.898	DCHS2:p.T2060delinsKP
SeqCap	HCC-2218BL	chr4	155160425	-	C	frameshift insertion	29	48	34	47	51.2658	DCHS2:p.G2008fs
SeqCap	HCC-2218BL	chr4	155244402	TTTG	-	frameshift deletion	23	19	48	93	77.0492	DCHS2:p.1365_1366del
SeqCap	HCC-2218BL	chr4	177106010	TCTC	-	frameshift deletion	2	1	67	96	98.1928	SPATA4:p.279_280del
SeqCap	HCC-2218BL	chr4	177605082	TCA	-	nonframeshift deletion	11	9	169	208	94.9622	VEGFC:p.419_420del
SeqCap	HCC-2218BL	chr4	184367559	CTG	-	nonframeshift deletion	1	2	67	39	97.2477	CDKN2AIP:p.241_242del
SeqCap	HCC-2218BL	chr5	56177849	CAA	-	nonframeshift deletion	43	30	34	32	47.482	MAP3K1:p.941_942del
SeqCap	HCC-2218BL	chr5	77745854	-	A	frameshift insertion	4	9	84	166	95.057	SCAMP1:p.H243fs
SeqCap	HCC-2218BL	chr5	98192165	AGG	-	nonframeshift deletion	48	46	36	40	44.7059	CHD1:p.1684_1684del
SeqCap	HCC-2218BL	chr5	113698632	-	GCC	nonframeshift insertion	20	1	19	1	48.7805	KCNN2:p.A54delinsGP
SeqCap	HCC-2218BL	chr5	137088946	-	GCT	nonframeshift insertion	2	8	0	10	50	HNRNPA0:p.S270delinsRA
SeqCap	HCC-2218BL	chr5	139931629	-	GT	frameshift insertion	3	6	35	39	89.1566	SRA1:p.V36fs
SeqCap	HCC-2218BL	chr5	140568035	-	A	frameshift insertion	2	0	141	145	99.3056	PCDHB9:p.I381fs
SeqCap	HCC-2218BL	chr5	141324956	-	CTGCTGCTG	nonframeshift insertion	15	40	4	17	27.6316	PCDH12:p.R1182delinsTAAG
SeqCap	HCC-2218BL	chr5	149374880	T	-	frameshift deletion	65	48	40	55	45.6731	TIGD6:p.Q344fs
SeqCap	HCC-2218BL	chr5	156479558	TTGGAACAGTCGTCA	-	nonframeshift deletion	197	191	45	59	21.1382	HAVCR1:p.158_163del
SeqCap	HCC-2218BL	chr5	156479569	-	GTT	nonframeshift insertion	22	26	126	144	84.9057	HAVCR1:p.T159delinsKP
SeqCap	HCC-2218BL	chr5	156721864	-	C	frameshift insertion	3	4	39	82	94.5312	CYFIP2:p.P94fs
SeqCap	HCC-2218BL	chr5	175811095	-	GT	frameshift insertion	18	7	91	111	88.9868	NOP16:p.R196fs
SeqCap	HCC-2218BL	chr5	176930172	GAG	-	nonframeshift deletion	23	25	11	29	45.4545	DOK3:p.289_289del
SeqCap	HCC-2218BL	chr5	180046493	AG	-	frameshift deletion	2	10	4	3	36.8421	FLT4:p.473_473del
SeqCap	HCC-2218BL	chr6	34725656	-	TCA	nonframeshift insertion	55	46	17	24	28.8732	SNRPC:p.C13delinsCS
SeqCap	HCC-2218BL	chr6	41754574	-	CTT	nonframeshift insertion	71	100	85	117	54.1555	PRICKLE4:p.L288delinsPF
SeqCap	HCC-2218BL	chr6	43970504	GCGGCG	-	nonframeshift deletion	3	28	0	19	38	C6orf223:p.124_125del
SeqCap	HCC-2218BL	chr6	57398187	-	A	frameshift insertion	67	99	37	46	33.3333	PRIM2:p.E297fs
SeqCap	HCC-2218BL	chr6	90577707	G	-	frameshift deletion	22	24	28	39	59.292	CASP8AP2:p.L1566fs
SeqCap	HCC-2218BL	chr6	109906330	CTT	-	nonframeshift deletion	50	8	54	8	51.6667	AKD1:p.703_704del
SeqCap	HCC-2218BL	chr6	116600466	-	CAC	nonframeshift insertion	8	19	81	62	84.1176	TSPYL1:p.V176delinsVW
SeqCap	HCC-2218BL	chr6	117113762	-	GG	frameshift insertion	11	6	17	6	57.5	GPRC6A:p.Y600fs
SeqCap	HCC-2218BL	chr6	117113763	-	A	frameshift insertion	13	2	15	6	58.3333	GPRC6A:p.Y600fs
SeqCap	HCC-2218BL	chr6	151674117	-	GAG	nonframeshift insertion	10	4	65	91	91.7647	AKAP12:p.E1531delinsGE
SeqCap	HCC-2218BL	chr6	159660780	CCACCACCCGCCGCACGA	-	nonframeshift deletion	55	73	19	30	27.6836	FNDC1:p.1471_1477del
SeqCap	HCC-2218BL	chr6	160211646	GTT	-	nonframeshift deletion	9	7	125	176	94.9527	MRPL18:p.9_10del
SeqCap	HCC-2218BL	chr6	160560898	TGGTAAGT	-	frameshift deletion	54	79	14	31	25.2809	SLC22A1:p.425_426del
SeqCap	HCC-2218BL	chr7	15725798	TGG	-	nonframeshift deletion	27	15	6	13	31.1475	MEOX2:p.76_77del
SeqCap	HCC-2218BL	chr7	36447350	-	CTT	nonframeshift insertion	85	40	85	46	51.1719	ANLN:p.T206delinsTF
SeqCap	HCC-2218BL	chr7	36552730	-	T	frameshift insertion	5	7	54	53	89.916	AOAH:p.K657fs
SeqCap	HCC-2218BL	chr7	36552791	-	T	frameshift insertion	0	2	55	50	98.1308	AOAH:p.T638fs
SeqCap	HCC-2218BL	chr7	51098568	TCT	-	nonframeshift deletion	30	48	29	47	49.3506	COBL:p.538_539del
SeqCap	HCC-2218BL	chr7	76240786	A	-	frameshift deletion	1	2	51	36	96.6667	POMZP3:p.L187fs
SeqCap	HCC-2218BL	chr7	82581489	-	TCA	nonframeshift insertion	3	9	96	90	93.9394	PCLO:p.E2927delinsVK
SeqCap	HCC-2218BL	chr7	99662512	TAGT	-	frameshift deletion	20	39	15	37	46.8468	ZNF3:p.98_99del
SeqCap	HCC-2218BL	chr7	101200670	-	G	frameshift insertion	2	2	43	61	96.2963	EMID2:p.G389fs
SeqCap	HCC-2218BL	chr7	102575000	GAA	-	nonframeshift deletion	8	11	58	94	88.8889	LRRC17:p.214_214del
SeqCap	HCC-2218BL	chr7	121653375	TGA	-	nonframeshift deletion	31	33	11	33	40.7407	PTPRZ1:p.1425_1426del
SeqCap	HCC-2218BL	chr7	123672457	GCTGCT	-	nonframeshift deletion	9	6	7	3	40	TMEM229A:p.199_201del
SeqCap	HCC-2218BL	chr7	128533515	-	C	frameshift insertion	1	2	30	78	97.2973	KCP:p.G370fs
SeqCap	HCC-2218BL	chr7	149476667	-	C	frameshift insertion	7	1	37	68	92.9204	SSPO:p.P373fs
SeqCap	HCC-2218BL	chr7	149506212	-	C	frameshift insertion	0	1	27	83	99.0991	SSPO:p.S3065fs
SeqCap	HCC-2218BL	chr7	150713903	-	C	frameshift insertion	0	0	5	36	100	ATG9B:p.A765fs
SeqCap	HCC-2218BL	chr8	6673378	A	-	frameshift deletion	2	5	193	178	98.1481	XKR5:p.S127fs
SeqCap	HCC-2218BL	chr8	8887543	AAC	-	frameshift deletion	27	55	24	57	49.6933	ERI1:p.350_350del
SeqCap	HCC-2218BL	chr8	22262229	GCTGCT	-	nonframeshift deletion	0	1	25	20	97.8261	SLC39A14:p.2_4del
SeqCap	HCC-2218BL	chr8	22570908	T	-	frameshift deletion	35	21	41	21	52.5424	PEBP4:p.N220fs
SeqCap	HCC-2218BL	chr8	24811065	G	-	frameshift deletion	12	5	213	113	95.0437	NEFL:p.P471fs
SeqCap	HCC-2218BL	chr8	30620841	-	T	frameshift insertion	4	3	63	119	96.2963	UBXN8:p.F171fs
SeqCap	HCC-2218BL	chr8	38827186	C	-	frameshift deletion	3	0	74	112	98.4127	PLEKHA2:p.A388fs
SeqCap	HCC-2218BL	chr8	41166638	GCT	-	nonframeshift deletion	0	1	0	18	94.7368	SFRP1:p.13_14del
SeqCap	HCC-2218BL	chr8	48805817	-	G	frameshift insertion	5	0	100	45	96.6667	PRKDC:p.L1243fs
SeqCap	HCC-2218BL	chr8	86126828	-	AACATT	nonframeshift insertion	13	22	73	133	85.4772	C8orf59:p.V88delinsVMF
SeqCap	HCC-2218BL	chr8	101206460	-	GAC	nonframeshift insertion	44	80	21	65	40.9524	SPAG1:p.S354delinsRR
SeqCap	HCC-2218BL	chr8	125568182	A	-	frameshift deletion	25	14	23	12	47.2973	MTSS1:p.P105fs
SeqCap	HCC-2218BL	chr8	143746088	CA	-	frameshift deletion	3	1	17	15	88.8889	JRK:p.463_463del
SeqCap	HCC-2218BL	chr8	144649542	-	C	frameshift insertion	0	0	24	0	100	C8orf73:p.G676fs
SeqCap	HCC-2218BL	chr8	145738768	G	-	frameshift deletion	0	0	19	9	100	RECQL4:p.R766fs
[truncated: 1,921 more rows]

## Sheet: GATK
Technology	Sample	Chromosome	Position	Ref	Alt	Type	Ref. Supporting Reads	Alt. Supporting Reads	Var. Freq	Gene:AA Changes
SureSelect	BT-20	chr1	1647894	-	TTTCTT	nonframeshift insertion	53	18	25.3521	CDK11B:p.R93delinsKKR
SureSelect	BT-20	chr1	1684348	-	CCT	nonframeshift insertion	38	37	49.3333	NADK:p.G591delinsRG
SureSelect	BT-20	chr1	11710780	-	GCG	nonframeshift insertion	0	10	100	FBXO2:p.A45delinsAP
SureSelect	BT-20	chr1	14106395	-	CTC	nonframeshift insertion	43	35	44.8718	PRDM2:p.T702delinsTS
SureSelect	BT-20	chr1	15820308	-	C	frameshift insertion	0	30	100	CASP9:p.V413fs
SureSelect	BT-20	chr1	31905890	-	CAG	nonframeshift insertion	1	52	98.1132	SERINC2:p.Q373delinsPE
SureSelect	BT-20	chr1	54605319	-	G	frameshift insertion	17	10	37.037	CDCP2:p.P408fs
SureSelect	BT-20	chr1	54605320	-	C	frameshift insertion	10	18	64.2857	CDCP2:p.P408fs
SureSelect	BT-20	chr1	78024346	-	TAT	nonframeshift insertion	0	92	100	AK5:p.S534delinsSY
SureSelect	BT-20	chr1	117122286	-	TCC	nonframeshift insertion	83	263	76.0116	IGSF3:p.D1041delinsGN
SureSelect	BT-20	chr1	152681681	-	AGCTCTGGGGGCTGCTGT	nonframeshift insertion	0	115	100	LCE4A:p.S44delinsKLWGLLC
SureSelect	BT-20	chr1	154842200	-	GCTGCTGCTGCT	nonframeshift insertion	4	26	86.6667	KCNN3:p.P81delinsSSSSP
SureSelect	BT-20	chr1	156565050	-	AC	frameshift insertion	0	896	100	GPATCH4:p.T361fs
SureSelect	BT-20	chr1	228588856	-	ACTC	frameshift insertion	388	180	31.6901	TRIM11:p.F181fs
SureSelect	BT-20	chr1	241959639	-	A	frameshift insertion	0	182	100	WDR64:p.G1043fs
SureSelect	BT-20	chr2	5833885	-	CAGCAGCAGCGG	nonframeshift insertion	38	29	43.2836	SOX11:p.S344delinsSQQQR
SureSelect	BT-20	chr2	26477126	-	ACT	nonframeshift insertion	0	85	100	HADHB:p.T2delinsNS
SureSelect	BT-20	chr2	71062834	-	C	frameshift insertion	0	211	100	CD207:p.E25fs
SureSelect	BT-20	chr2	72692273	-	AG	frameshift insertion	0	139	100	EXOC6B:p.L666fs
SureSelect	BT-20	chr2	73675228	-	CTC	nonframeshift insertion	149	77	34.0708	ALMS1:p.S524delinsSS
SureSelect	BT-20	chr2	74756112	-	A	frameshift insertion	29	35	54.6875	AUP1:p.F6fs
SureSelect	BT-20	chr2	120194652	-	GTGTGC	nonframeshift insertion	0	153	100	TMEM37:p.T70delinsTCA
SureSelect	BT-20	chr2	128394876	-	A	frameshift insertion	55	40	42.1053	MYO7B:p.P323fs
SureSelect	BT-20	chr2	178494174	-	GGA	nonframeshift insertion	0	312	100	PDE11A:p.S671delinsSP
SureSelect	BT-20	chr2	185802212	-	ACA	nonframeshift insertion	107	77	41.8478	ZNF804A:p.T697delinsNT
SureSelect	BT-20	chr2	186653523	-	GAT	nonframeshift insertion	96	119	55.3488	FSIP2:p.D643delinsGY
SureSelect	BT-20	chr2	187559048	-	CAA	nonframeshift insertion	2	100	98.0392	FAM171B:p.Q50delinsPK
SureSelect	BT-20	chr2	190670540	-	A	frameshift insertion	35	27	43.5484	PMS1:p.K160fs
SureSelect	BT-20	chr2	234429740	-	TTC	nonframeshift insertion	1	250	99.6016	USP40:p.K752delinsRK
SureSelect	BT-20	chr3	42251578	-	GGAGGA	nonframeshift insertion	1	24	96	TRAK1:p.T688delinsTGG
SureSelect	BT-20	chr3	50306753	-	C	frameshift insertion	0	98	100	SEMA3B:p.P27fs
SureSelect	BT-20	chr3	56591279	-	GGGGTAAGCA	frameshift insertion	0	13	100	CCDC66:p.L3fs
SureSelect	BT-20	chr3	112253059	-	A	frameshift insertion	31	225	87.8906	ATG3:p.L307fs
SureSelect	BT-20	chr3	124646706	-	AAG	nonframeshift insertion	0	137	100	MUC13:p.F62delinsLF
SureSelect	BT-20	chr3	184429134	-	TCC	nonframeshift insertion	5	352	98.5994	MAGEF1:p.D159delinsGN
SureSelect	BT-20	chr3	195518113	-	GTCTCCTGCGTAACA	nonframeshift insertion	77	57	42.5373	MUC4:p.T113delinsMLRRRP
SureSelect	BT-20	chr4	113347610	-	T	frameshift insertion	11	122	91.7293	ALPK1:p.F32fs
SureSelect	BT-20	chr4	147560458	-	GGC	nonframeshift insertion	0	4	100	POU4F2:p.G56delinsGR
SureSelect	BT-20	chr4	152201019	-	CAGGT	frameshift insertion	0	127	100	PRSS48:p.Q42fs
SureSelect	BT-20	chr5	77745854	-	A	frameshift insertion	0	70	100	SCAMP1:p.H243fs
SureSelect	BT-20	chr5	79950725	-	CCGCAGCGGCCGCAGCGC	nonframeshift insertion	0	17	100	MSH3:p.A20delinsALRPLRA
SureSelect	BT-20	chr5	140568035	-	A	frameshift insertion	0	237	100	PCDHB9:p.I381fs
SureSelect	BT-20	chr5	141324956	-	CTGCTGCTG	nonframeshift insertion	5	82	94.2529	PCDH12:p.R1182delinsTAAG
SureSelect	BT-20	chr5	156479569	-	GTT	nonframeshift insertion	0	70	100	HAVCR1:p.T159delinsKP
SureSelect	BT-20	chr5	156721864	-	C	frameshift insertion	0	193	100	CYFIP2:p.P94fs
SureSelect	BT-20	chr5	175811095	-	GT	frameshift insertion	0	125	100	NOP16:p.R196fs
SureSelect	BT-20	chr6	41754574	-	CTT	nonframeshift insertion	0	205	100	PRICKLE4:p.L288delinsPF
SureSelect	BT-20	chr6	57398187	-	A	frameshift insertion	95	110	53.6585	PRIM2:p.E297fs
SureSelect	BT-20	chr6	116600466	-	CAC	nonframeshift insertion	297	197	39.8785	TSPYL1:p.V176delinsVW
SureSelect	BT-20	chr6	151674117	-	GAG	nonframeshift insertion	0	143	100	AKAP12:p.E1531delinsGE
SureSelect	BT-20	chr7	1586654	-	GCC	nonframeshift insertion	0	166	100	TMEM184A:p.G392delinsGA
SureSelect	BT-20	chr7	36447350	-	CTT	nonframeshift insertion	0	213	100	ANLN:p.T206delinsTF
SureSelect	BT-20	chr7	36552730	-	T	frameshift insertion	0	268	100	AOAH:p.K657fs
SureSelect	BT-20	chr7	36552791	-	T	frameshift insertion	0	244	100	AOAH:p.T638fs
SureSelect	BT-20	chr7	82581489	-	TCA	nonframeshift insertion	0	121	100	PCLO:p.E2927delinsVK
SureSelect	BT-20	chr7	90894460	-	CCG	nonframeshift insertion	0	38	100	FZD1:p.P89delinsPA
SureSelect	BT-20	chr7	100371477	-	G	frameshift insertion	0	51	100	ZAN:p.F10fs
SureSelect	BT-20	chr7	101200670	-	G	frameshift insertion	0	128	100	EMID2:p.G389fs
SureSelect	BT-20	chr7	114619729	-	A	frameshift insertion	1	40	97.561	MDFIC:p.Q129fs
SureSelect	BT-20	chr7	128533515	-	C	frameshift insertion	0	84	100	KCP:p.G370fs
SureSelect	BT-20	chr7	149476667	-	C	frameshift insertion	0	48	100	SSPO:p.P373fs
SureSelect	BT-20	chr7	149506212	-	C	frameshift insertion	0	173	100	SSPO:p.S3065fs
SureSelect	BT-20	chr7	150713903	-	C	frameshift insertion	0	27	100	ATG9B:p.A765fs
SureSelect	BT-20	chr8	10467630	-	TTC	nonframeshift insertion	1	250	99.6016	RP1L1:p.K1326delinsKK
SureSelect	BT-20	chr8	30620841	-	T	frameshift insertion	0	42	100	UBXN8:p.F171fs
SureSelect	BT-20	chr8	48805817	-	G	frameshift insertion	0	97	100	PRKDC:p.L1243fs
SureSelect	BT-20	chr8	65494021	-	GCA	nonframeshift insertion	9	5	35.7143	BHLHE22:p.G225delinsGH
SureSelect	BT-20	chr8	86126828	-	AACATT	nonframeshift insertion	0	67	100	C8orf59:p.V88delinsVMF
SureSelect	BT-20	chr8	101206460	-	GAC	nonframeshift insertion	40	71	63.964	SPAG1:p.S354delinsRR
SureSelect	BT-20	chr9	12775862	-	GGCGGCGGC	nonframeshift insertion	0	24	100	C9orf150:p.G50delinsGRRR
SureSelect	BT-20	chr9	79324136	-	TGACTGTTGCAG	nonframeshift insertion	4	86	95.5556	PRUNE2:p.S1018delinsSCNSQ
SureSelect	BT-20	chr9	96439005	-	CCTGCCTCCACCACA	nonframeshift insertion	0	13	100	PHF2:p.P871delinsPCLHHT
SureSelect	BT-20	chr9	125391771	-	A	frameshift insertion	64	99	60.7362	OR1B1:p.L15fs
SureSelect	BT-20	chr10	21805467	-	CCTCCT	nonframeshift insertion	0	84	100	C10orf140:p.G429delinsRRG
SureSelect	BT-20	chr10	46999592	-	ATGAGGGAG	nonframeshift insertion	27	31	53.4483	GPRIN2:p.M238delinsNEGV
SureSelect	BT-20	chr10	61122269	-	TA	frameshift insertion	0	34	100	FAM13C:p.L6fs
SureSelect	BT-20	chr10	97920100	-	C	frameshift insertion	0	100	100	ZNF518A:p.L1341fs
SureSelect	BT-20	chr10	101982635	-	TCCTCCAGAACAG	frameshift insertion	0	22	100	CHUK:p.G101fs
SureSelect	BT-20	chr10	102770294	-	GCTGCG	nonframeshift insertion	0	8	100	PDZD7:p.S784delinsSAA
SureSelect	BT-20	chr10	118383464	-	G	frameshift insertion	0	67	100	PNLIPRP2:p.V20fs
SureSelect	BT-20	chr11	801632	-	G	frameshift insertion	0	62	100	PIDD:p.P70fs
SureSelect	BT-20	chr11	4592707	-	AC	frameshift insertion	35	91	72.2222	C11orf40:p.C200fs
SureSelect	BT-20	chr11	5510541	-	GGCT	frameshift insertion	108	167	60.7273	OR52D1:p.G202fs
SureSelect	BT-20	chr11	6567896	-	TGCCCTACTGCA	nonframeshift insertion	1	118	99.1597	DNHD1:p.A1909delinsACPTA
SureSelect	BT-20	chr11	6662746	-	CAG	nonframeshift insertion	23	36	61.0169	DCHS1:p.L33delinsLW
SureSelect	BT-20	chr11	18127559	-	CGG	nonframeshift insertion	123	45	26.7857	SAAL1:p.P10delinsPR
SureSelect	BT-20	chr11	46342260	-	G	frameshift insertion	0	180	100	CREB3L1:p.R508fs
SureSelect	BT-20	chr11	48367051	-	AG	frameshift insertion	90	62	40.7895	OR4C45:p.L256fs
SureSelect	BT-20	chr11	67786065	-	C	frameshift insertion	0	92	100	ALDH3B1:p.L77fs
SureSelect	BT-20	chr11	67789294	-	C	frameshift insertion	0	77	100	ALDH3B1:p.R300fs
SureSelect	BT-20	chr11	75141629	-	C	frameshift insertion	17	28	62.2222	KLHL35:p.A16fs
SureSelect	BT-20	chr11	75141631	-	CGCACGGACCCGCGCACGGCGCC	frameshift insertion	18	28	60.8696	KLHL35:p.E15fs
SureSelect	BT-20	chr11	76954789	-	A	frameshift insertion	20	16	44.4444	GDPD4:p.N397fs
SureSelect	BT-20	chr11	94800903	-	C	frameshift insertion	0	285	100	SRSF8:p.R171fs
SureSelect	BT-20	chr11	111853107	-	C	frameshift insertion	0	77	100	DIXDC1:p.P271fs
SureSelect	BT-20	chr11	118529045	-	G	frameshift insertion	0	28	100	TREH:p.G538fs
SureSelect	BT-20	chr11	125452301	-	C	frameshift insertion	0	70	100	EI24:p.T268fs
SureSelect	BT-20	chr12	2062324	-	TGC	nonframeshift insertion	9	131	93.5714	DCP1B:p.Q159delinsRK
SureSelect	BT-20	chr12	7080211	-	G	frameshift insertion	0	105	100	EMG1:p.S42fs
SureSelect	BT-20	chr12	8374782	-	ACG	nonframeshift insertion	36	46	56.0976	FAM90A1:p.T344delinsTS
SureSelect	BT-20	chr12	48596876	-	A	frameshift insertion	48	56	53.8462	OR10AD1:p.L67fs
SureSelect	BT-20	chr12	51723599	-	G	frameshift insertion	44	53	54.6392	CELA1:p.L210fs
SureSelect	BT-20	chr12	53207584	-	CACCAAAGCCACCAGTGCCGAAACCAGCTCCGAAGCCGCCGG	nonframeshift insertion	2	31	93.9394	KRT4:p.G161delinsPAASELVSALVALVG
SureSelect	BT-20	chr12	57327887	-	TT	frameshift insertion	116	98	45.7944	SDR9C7:p.L53fs
SureSelect	BT-20	chr12	114392972	-	GGT	nonframeshift insertion	0	58	100	RBM19:p.T295delinsTP
SureSelect	BT-20	chr12	124824722	-	GCCGCTGCT	nonframeshift insertion	0	17	100	NCOR2:p.G1839delinsGAAA
SureSelect	BT-20	chr12	125478382	-	CTG	nonframeshift insertion	0	5	100	BRI3BP:p.L16delinsPV
SureSelect	BT-20	chr13	52718051	-	T	frameshift insertion	1	126	99.2126	NEK3:p.T292fs
SureSelect	BT-20	chr14	23240714	-	AGC	nonframeshift insertion	70	35	33.3333	OXA1L:p.S403delinsKR
SureSelect	BT-20	chr14	23371256	-	GGC	nonframeshift insertion	134	48	26.3736	RBM23:p.A393delinsAP
SureSelect	BT-20	chr14	23548788	-	GTGAAT	nonframeshift insertion	90	174	65.9091	ACIN1:p.R644delinsIHR
SureSelect	BT-20	chr14	24646407	-	GAA	nonframeshift insertion	0	92	100	REC8:p.E228delinsGK
SureSelect	BT-20	chr14	53619481	-	GCCGCC	nonframeshift insertion	0	28	100	DDHD1:p.G112delinsGAA
SureSelect	BT-20	chr14	63784408	-	G	frameshift insertion	0	113	100	GPHB5:p.L52fs
SureSelect	BT-20	chr15	41099900	-	GGGGC	frameshift insertion	17	19	52.7778	ZFYVE19:p.W38fs
SureSelect	BT-20	chr15	42111754	-	C	frameshift insertion	28	25	47.1698	MAPKBP1:p.G13fs
SureSelect	BT-20	chr15	85438312	-	TTG	nonframeshift insertion	20	10	33.3333	SLC28A1:p.L140delinsLC
SureSelect	BT-20	chr15	89876828	-	TGC	nonframeshift insertion	63	23	26.7442	POLG:p.Q53delinsRK
SureSelect	BT-20	chr16	138773	-	G	frameshift insertion	0	33	100	NPRL3:p.L411fs
SureSelect	BT-20	chr16	2049883	-	TCC	nonframeshift insertion	0	48	100	ZNF598:p.D556delinsGN
SureSelect	BT-20	chr16	29912803	-	GGT	nonframeshift insertion	0	101	100	ASPHD1:p.G171delinsGC
SureSelect	BT-20	chr16	50259157	-	GTC	nonframeshift insertion	63	125	66.4894	PAPD5:p.V572delinsVV
SureSelect	BT-20	chr16	71981415	-	TTTG	frameshift insertion	21	91	81.25	PKD1L3:p.K1231fs
SureSelect	BT-20	chr17	7123241	-	GGGCGTGCAGGACGC	nonframeshift insertion	0	54	100	ACADVL:p.G26delinsGACRTR
SureSelect	BT-20	chr17	8725215	-	G	frameshift insertion	0	211	100	PIK3R6:p.L609fs
SureSelect	BT-20	chr17	15343525	-	CTT	nonframeshift insertion	0	121	100	CDRT4:p.G10delinsKG
SureSelect	BT-20	chr17	18874686	-	GGT	nonframeshift insertion	0	139	100	FAM83G:p.R820delinsTR
SureSelect	BT-20	chr17	21156531	-	C	frameshift insertion	0	8	100	C17orf103:p.G15fs
SureSelect	BT-20	chr17	26708299	-	GC	frameshift insertion	0	118	100	SARM1:p.E203fs
SureSelect	BT-20	chr17	39346596	-	GCTGTGGGTCCAGCTGCTGCCAGCCTA	nonframeshift insertion	1	85	98.8372	KRTAP9-1:p.C153delinsWLWVQLLPAY
SureSelect	BT-20	chr17	48227404	-	GC	frameshift insertion	0	89	100	PPP1R9B:p.A157fs
SureSelect	BT-20	chr17	48452979	-	AGC	nonframeshift insertion	0	185	100	EME1:p.K137delinsKA
SureSelect	BT-20	chr17	56833458	-	GAACCC	nonframeshift insertion	2	58	96.6667	PPM1E:p.E34delinsGTQ
SureSelect	BT-20	chr17	72839131	-	GCTCCGGGG	nonframeshift insertion	0	11	100	GRIN2C:p.L1049delinsPRSL
SureSelect	BT-20	chr17	72889677	-	GGCTCCGTAGGTTCCATGGGCTCCGTAGGTTCCATGGGCTCCGTAGGTTCCATC	nonframeshift insertion	0	67	100	FADS6:p.P6delinsRWNLRSPWNLRSPWNLRSP
SureSelect	BT-20	chr18	8786118	-	CCA	nonframeshift insertion	0	9	100	CCDC165:p.P477delinsPH
SureSelect	BT-20	chr18	11689670	-	GGCCCT	nonframeshift insertion	22	11	33.3333	GNAL:p.P36delinsPGP
SureSelect	BT-20	chr18	19100759	-	TCT	nonframeshift insertion	0	58	100	GREB1L:p.D1861delinsDS
SureSelect	BT-20	chr18	42456671	-	TCTT	frameshift insertion	0	264	100	SETBP1:p.T228fs
SureSelect	BT-20	chr18	43833702	-	CTG	nonframeshift insertion	0	20	100	C18orf25:p.S313delinsSC
SureSelect	BT-20	chr18	47405426	-	GAG	nonframeshift insertion	0	126	100	MYO5B:p.L1055delinsLS
SureSelect	BT-20	chr19	7938307	-	G	frameshift insertion	0	25	100	FLJ22184:p.P89fs
SureSelect	BT-20	chr19	10676488	-	C	frameshift insertion	1	104	99.0476	KRI1:p.A27fs
SureSelect	BT-20	chr19	15052984	-	ATC	nonframeshift insertion	0	153	100	OR7C2:p.V228delinsVI
SureSelect	BT-20	chr19	15730499	-	C	frameshift insertion	0	85	100	CYP4F8:p.V150fs
SureSelect	BT-20	chr19	35758276	-	GGA	nonframeshift insertion	0	219	100	LSR:p.G518delinsGE
SureSelect	BT-20	chr19	37879853	-	TGTG	frameshift insertion	0	139	100	ZNF527:p.P301fs
SureSelect	BT-20	chr19	41622108	-	C	frameshift insertion	1	139	99.2857	CYP2F1:p.S5fs
SureSelect	BT-20	chr19	41928868	-	C	frameshift insertion	0	350	100	BCKDHA:p.P324fs
SureSelect	BT-20	chr19	51835893	-	G	frameshift insertion	0	71	100	VSIG10L:p.A859fs
SureSelect	BT-20	chr19	52004792	-	C	frameshift insertion	0	192	100	SIGLEC12:p.A66fs
SureSelect	BT-20	chr19	55790887	-	GCCGCCGCC	nonframeshift insertion	2	31	93.9394	HSPBP1:p.G30delinsGAAA
SureSelect	BT-20	chr19	56029617	-	CCA	nonframeshift insertion	0	465	100	SSC5D:p.P1325delinsPH
SureSelect	BT-20	chr19	56052338	-	C	frameshift insertion	1	411	99.7573	SGK110:p.V318fs
SureSelect	BT-20	chr19	58718361	-	G	frameshift insertion	0	68	100	ZNF274:p.A177fs
SureSelect	BT-20	chr20	35807791	-	CTTATAGACAGGGCCCCGCGGCCGGCACT	frameshift insertion	0	104	100	C20orf132:p.S31fs
SureSelect	BT-20	chr20	37555323	-	GCG	nonframeshift insertion	0	65	100	FAM83D:p.A110delinsGA
SureSelect	BT-20	chr20	42694559	-	CCG	nonframeshift insertion	0	80	100	TOX2:p.P348delinsPA
SureSelect	BT-20	chr20	55108507	-	AATA	frameshift insertion	3	30	90.9091	FAM209B:p.P37fs
SureSelect	BT-20	chr21	34003929	-	AGTATT	nonframeshift insertion	0	151	100	SYNJ1:p.V1405delinsVIL
SureSelect	BT-20	chr21	40883672	-	AGA	nonframeshift insertion	23	9	28.125	SH3BGR:p.G230delinsGR
SureSelect	BT-20	chr21	44483185	-	TGATCTGCAGAGGGCGCGGCTTCAGGGCTCAAGCCCAGCAAAAGCCCCACCTGGATGATCCACCCCAG	frameshift insertion	34	77	69.3694	CBS:p.I278fs
SureSelect	BT-20	chr21	47978322	-	C	frameshift insertion	0	165	100	DIP2A:p.L296fs
SureSelect	BT-20	chr22	19189004	-	C	frameshift insertion	0	57	100	CLTCL1:p.V1201fs
SureSelect	BT-20	chr22	20779974	-	G	frameshift insertion	0	9	100	SCARF2:p.A763fs
SureSelect	BT-20	chr22	20780025	-	C	frameshift insertion	0	21	100	SCARF2:p.A746fs
SureSelect	BT-20	chr22	20780030	-	C	frameshift insertion	0	25	100	SCARF2:p.A745fs
SureSelect	BT-20	chr22	29707640	-	C	frameshift insertion	0	38	100	GAS2L1:p.A400fs
SureSelect	BT-20	chr22	39777823	-	CAA	nonframeshift insertion	0	59	100	SYNGR1:p.P202delinsPQ
SureSelect	BT-20	chr22	50316985	-	CTGCACTCCGGGGC	frameshift insertion	0	18	100	CRELD2:p.V264fs
SureSelect	BT-20	chr22	51042514	-	G	frameshift insertion	0	29	100	MAPK8IP2:p.R262fs
SureSelect	BT-20	chrX	50121147	-	G	frameshift insertion	0	19	100	DGKK:p.L1014fs
SureSelect	BT-20	chrX	53115503	-	CC	frameshift insertion	1	16	94.1176	TSPYL2:p.I248fs
SureSelect	BT-20	chrX	114425182	-	GAGGCCGCTCGCCCAACGCCCACAGCG	nonframeshift insertion	2	69	97.1831	RBMXL3:p.R393delinsRRPLAQRPQR
SureSelect	BT-20	chrX	152864478	-	C	frameshift insertion	0	21	100	FAM58A:p.G14fs
SureSelect	BT-20	chrX	152864514	-	C	frameshift insertion	0	16	100	FAM58A:p.G3fs
SureSelect	BT-20	chr1	2938408	AGA	-	nonframeshift deletion	41	34	45.3333	ACTRT2:p.53_54del
SureSelect	BT-20	chr1	17718672	G	-	frameshift deletion	0	40	100	PADI6:p.Q342fs
SureSelect	BT-20	chr1	26691287	CCACCGAGCGCTGGGGTGCCCCAG	-	nonframeshift deletion	33	17	34	ZNF683:p.243_250del
SureSelect	BT-20	chr1	52306064	TCT	-	nonframeshift deletion	0	106	100	NRD1:p.22_23del
SureSelect	BT-20	chr1	85040025	AGCAGCGCT	-	nonframeshift deletion	14	14	50	CTBS:p.22_25del
SureSelect	BT-20	chr1	87045897	CCTACA	-	nonframeshift deletion	206	182	46.9072	CLCA4:p.877_878del
SureSelect	BT-20	chr1	175129946	C	-	frameshift deletion	0	104	100	KIAA0040:p.K68fs
SureSelect	BT-20	chr1	175129948	TCTTCTTG	-	frameshift deletion	0	117	100	KIAA0040:p.65_68del
SureSelect	BT-20	chr1	179504026	AAG	-	nonframeshift deletion	0	21	100	AXDND1:p.987_988del
SureSelect	BT-20	chr1	200182704	GAGGACGCCGGAGAGGAGGCCGGA	-	nonframeshift deletion	0	34	100	FAM58BP:p.5_12del
SureSelect	BT-20	chr1	225380562	AAAG	-	frameshift deletion	0	126	100	DNAH14:p.1923_1924del
SureSelect	BT-20	chr1	240255569	GGC	-	nonframeshift deletion	0	47	100	FMN2:p.54_54del
SureSelect	BT-20	chr1	247615262	A	-	frameshift deletion	0	89	100	OR2B11:p.F8fs
SureSelect	BT-20	chr2	3749152	GAA	-	nonframeshift deletion	28	26	48.1481	ALLC:p.301_301del
SureSelect	BT-20	chr2	17962994	AAGTT	-	frameshift deletion	74	136	64.7619	GEN1:p.839_840del
SureSelect	BT-20	chr2	69741754	TGT	-	nonframeshift deletion	0	17	100	AAK1:p.541_542del
SureSelect	BT-20	chr2	95847041	GCG	-	nonframeshift deletion	58	39	40.2062	ZNF2:p.156_157del
SureSelect	BT-20	chr2	98907090	T	-	frameshift deletion	2	62	96.875	VWA3B:p.S1054fs
SureSelect	BT-20	chr2	112832536	AAT	-	nonframeshift deletion	69	28	28.866	TMEM87B:p.166_167del
SureSelect	BT-20	chr2	152236046	A	-	nonframeshift deletion	2	57	96.6102	TNFAIP6:p.X278X
SureSelect	BT-20	chr2	152695770	AAGAC	-	frameshift deletion	126	72	36.3636	CACNB4:p.474_476del
SureSelect	BT-20	chr2	175292581	TCAAATTTATCAG	-	frameshift deletion	73	48	39.6694	SCRN3:p.404_408del
SureSelect	BT-20	chr2	179419223	GCCAATTCCATATTTGTTCACGGCTCGGA	-	frameshift deletion	130	34	20.7317	TTN:p.27040_27049del
SureSelect	BT-20	chr2	186656350	GTG	-	nonframeshift deletion	103	86	45.5026	FSIP2:p.1585_1586del
SureSelect	BT-20	chr2	231861033	CAGCAGCCTAGCCCTGAATCCACACCA	-	nonframeshift deletion	8	152	95	SPATA3:p.29_37del
SureSelect	BT-20	chr2	233712227	ACA	-	nonframeshift deletion	0	51	100	GIGYF2:p.1231_1232del
SureSelect	BT-20	chr2	241696841	TCC	-	nonframeshift deletion	1	58	98.3051	KIF1A:p.917_918del
SureSelect	BT-20	chr3	46751074	AAG	-	nonframeshift deletion	0	24	100	TMIE:p.123_123del
SureSelect	BT-20	chr3	48896042	ATTAGG	-	nonframeshift deletion	22	13	37.1429	SLC25A20:p.196_197del
SureSelect	BT-20	chr3	113376111	TGCTGCTGC	-	nonframeshift deletion	3	145	97.973	KIAA2018:p.1470_1473del
SureSelect	BT-20	chr3	125854312	C	-	frameshift deletion	0	98	100	ALDH1L1:p.G539fs
SureSelect	BT-20	chr3	195453018	C	-	frameshift deletion	162	68	29.5652	MUC20:p.A344fs
SureSelect	BT-20	chr4	140651585	CTG	-	nonframeshift deletion	1	61	98.3871	MAML3:p.772_772del
SureSelect	BT-20	chr4	140811084	C	-	frameshift deletion	0	97	100	MAML3:p.Q502fs
SureSelect	BT-20	chr4	140811086	GCTGCTGCTGC	-	frameshift deletion	0	106	100	MAML3:p.498_502del
SureSelect	BT-20	chr4	155244402	TTTG	-	frameshift deletion	0	189	100	DCHS2:p.1365_1366del
SureSelect	BT-20	chr4	177605082	TCA	-	nonframeshift deletion	0	145	100	VEGFC:p.419_420del
SureSelect	BT-20	chr4	184367559	CTG	-	nonframeshift deletion	0	92	100	CDKN2AIP:p.241_242del
SureSelect	BT-20	chr5	271858	CCGGCCCTGGGG	-	nonframeshift deletion	14	32	69.5652	PDCD6:p.40_44del
SureSelect	BT-20	chr5	56177849	CAA	-	nonframeshift deletion	1	79	98.75	MAP3K1:p.941_942del
SureSelect	BT-20	chr5	140856931	TCGGGAGAC	-	nonframeshift deletion	63	60	48.7805	PCDHGC3:p.416_419del
SureSelect	BT-20	chr5	149374880	T	-	frameshift deletion	0	291	100	TIGD6:p.Q344fs
SureSelect	BT-20	chr5	176026122	CAAAGACCCAGGA	-	frameshift deletion	0	305	100	GPRIN1:p.234_238del
SureSelect	BT-20	chr5	176026136	CCTCCTTCCTC	-	frameshift deletion	0	240	100	GPRIN1:p.230_234del
SureSelect	BT-20	chr5	180687429	TCT	-	nonframeshift deletion	0	460	100	TRIM52:p.128_129del
SureSelect	BT-20	chr6	35108990	C	-	frameshift deletion	14	23	62.1622	TCP11:p.G6fs
SureSelect	BT-20	chr6	48036316	CTCTGCGAAGCA	-	nonframeshift deletion	26	7	21.2121	C6orf138:p.22_26del
SureSelect	BT-20	chr6	109850200	AC	-	frameshift deletion	16	119	88.1481	AKD1:p.295_295del
SureSelect	BT-20	chr6	109906330	CTT	-	nonframeshift deletion	8	9	52.9412	AKD1:p.703_704del
SureSelect	BT-20	chr6	159660780	CCACCACCCGCCGCACGA	-	nonframeshift deletion	0	83	100	FNDC1:p.1471_1477del
SureSelect	BT-20	chr6	160560898	TGGTAAGT	-	frameshift deletion	0	36	100	SLC22A1:p.425_426del
SureSelect	BT-20	chr7	44146447	C	-	frameshift deletion	37	15	28.8462	AEBP1:p.P186fs
SureSelect	BT-20	chr7	73771744	GGCCAC	-	nonframeshift deletion	12	4	25	CLIP2:p.384_386del
SureSelect	BT-20	chr7	102575000	GAA	-	nonframeshift deletion	0	115	100	LRRC17:p.214_214del
SureSelect	BT-20	chr7	127670327	CCA	-	nonframeshift deletion	152	41	21.2435	LRRC4:p.122_123del
SureSelect	BT-20	chr7	128550681	C	-	frameshift deletion	0	51	100	KCP:p.A16fs
SureSelect	BT-20	chr7	128587352	ACTCTGCAGCCGCCCACTCTGCGGCCGCCT	-	nonframeshift deletion	0	43	100	IRF5:p.168_177del
SureSelect	BT-20	chr8	6673378	A	-	frameshift deletion	0	10	100	XKR5:p.S127fs
SureSelect	BT-20	chr8	8176382	GGAGCC	-	nonframeshift deletion	1	3	75	SGK223:p.1166_1168del
SureSelect	BT-20	chr8	21966701	C	-	frameshift deletion	0	34	100	NUDT18:p.G37fs
SureSelect	BT-20	chr8	21966708	G	-	frameshift deletion	0	39	100	NUDT18:p.P35fs
SureSelect	BT-20	chr8	24811065	G	-	frameshift deletion	0	85	100	NEFL:p.P471fs
SureSelect	BT-20	chr8	38827186	C	-	frameshift deletion	0	54	100	PLEKHA2:p.A388fs
SureSelect	BT-20	chr8	41166638	GCT	-	nonframeshift deletion	0	52	100	SFRP1:p.13_14del
SureSelect	BT-20	chr8	77765299	CCT	-	nonframeshift deletion	15	18	54.5455	ZFHX4:p.2048_2048del
SureSelect	BT-20	chr8	143746088	CA	-	frameshift deletion	0	239	100	JRK:p.463_463del
SureSelect	BT-20	chr8	144511954	TGG	-	nonframeshift deletion	0	21	100	MAFA:p.207_208del
SureSelect	BT-20	chr8	145106939	CC	-	frameshift deletion	0	48	100	OPLAH:p.1167_1167del
SureSelect	BT-20	chr8	145617535	GGGGGTGCAAGGTGA	-	frameshift deletion	0	25	100	ADCK5:p.419_423del
SureSelect	BT-20	chr8	145738768	G	-	frameshift deletion	0	146	100	RECQL4:p.R766fs
SureSelect	BT-20	chr9	18826262	T	-	frameshift deletion	2	79	97.5309	ADAMTSL1:p.C6fs
SureSelect	BT-20	chr9	79318376	GTGACAGCCTGCAAC	-	nonframeshift deletion	0	136	100	PRUNE2:p.2713_2718del
SureSelect	BT-20	chr9	88937852	TTT	-	nonframeshift deletion	115	100	46.5116	ZCCHC6:p.937_938del
SureSelect	BT-20	chr9	123476543	CGGCGG	-	nonframeshift deletion	0	50	100	MEGF9:p.30_32del
SureSelect	BT-20	chr9	131020796	CCT	-	nonframeshift deletion	29	87	75	GOLGA2:p.715_716del
SureSelect	BT-20	chr9	132630665	GAC	-	nonframeshift deletion	0	54	100	USP20:p.358_358del
SureSelect	BT-20	chr9	138516347	A	-	frameshift deletion	178	50	21.9298	GLT6D1:p.W143fs
SureSelect	BT-20	chr9	138836942	CCT	-	nonframeshift deletion	368	123	25.0509	UBAC1:p.269_270del
SureSelect	BT-20	chr9	140918171	GGAGAAGGAGACCAC	-	nonframeshift deletion	9	11	55	CACNA1B:p.992_997del
SureSelect	BT-20	chr10	70496756	CTGCTGCATTGCAGCAAC	-	nonframeshift deletion	25	10	28.5714	CCAR1:p.66_72del
SureSelect	BT-20	chr11	209895	CCC	-	nonframeshift deletion	0	85	100	RIC8A:p.207_208del
SureSelect	BT-20	chr11	502130	CTGGATGTCCAGGCT	-	nonframeshift deletion	25	27	51.9231	RNH1:p.7_11del
SureSelect	BT-20	chr11	17352478	ACA	-	nonframeshift deletion	57	30	34.4828	NUCB2:p.401_402del
SureSelect	BT-20	chr11	47788664	GGTGGT	-	nonframeshift deletion	8	17	68	FNBP4:p.58_59del
SureSelect	BT-20	chr11	48285982	CTT	-	nonframeshift deletion	136	103	43.0962	OR4X1:p.190_191del
SureSelect	BT-20	chr11	48346661	TTGCTGATC	-	nonframeshift deletion	194	64	24.8062	OR4C3:p.57_59del
SureSelect	BT-20	chr11	57799109	C	-	frameshift deletion	116	100	46.2963	OR6Q1:p.L229fs
SureSelect	BT-20	chr11	76751542	T	-	frameshift deletion	0	93	100	B3GNT6:p.L316fs
SureSelect	BT-20	chr11	76751585	T	-	frameshift deletion	0	138	100	B3GNT6:p.P330fs
SureSelect	BT-20	chr11	76751604	T	-	frameshift deletion	0	150	100	B3GNT6:p.L337fs
SureSelect	BT-20	chr11	76895771	GGAGGCGGGGACACCAGGGCCT	-	frameshift deletion	124	36	22.5	MYO7A:p.1172_1179del
SureSelect	BT-20	chr11	111742146	G	-	frameshift deletion	0	20	100	ALG9:p.R21fs
SureSelect	BT-20	chr11	115375030	AGCCGG	-	nonframeshift deletion	19	9	32.1429	CADM1:p.26_28del
SureSelect	BT-20	chr11	125301193	GAG	-	nonframeshift deletion	11	5	31.25	PKNOX2:p.442_442del
SureSelect	BT-20	chr11	128638217	G	-	frameshift deletion	0	71	100	FLI1:p.L112fs
SureSelect	BT-20	chr11	129801109	TTCA	-	frameshift deletion	178	51	22.2707	PRDM10:p.475_476del
SureSelect	BT-20	chr12	1003758	CAACTAGTT	-	nonframeshift deletion	26	37	58.7302	WNK1:p.2099_2102del
SureSelect	BT-20	chr12	6777070	TGC	-	nonframeshift deletion	0	40	100	ZNF384:p.514_515del
SureSelect	BT-20	chr12	9994446	TGT	-	nonframeshift deletion	0	94	100	KLRF1:p.125_125del
SureSelect	BT-20	chr12	14720555	GCA	-	nonframeshift deletion	0	20	100	PLBD1:p.25_26del
SureSelect	BT-20	chr12	18435399	CCC	-	nonframeshift deletion	51	71	58.1967	PIK3C2G:p.128_129del
SureSelect	BT-20	chr12	53069223	ACCTCCGGAGCCGTAGCTGCT	-	frameshift deletion	48	39	44.8276	KRT1:p.556_556del
SureSelect	BT-20	chr12	55820959	A	-	frameshift deletion	3	57	95	OR6C76:p.K308fs
SureSelect	BT-20	chr12	57327889	GCACCT	-	nonframeshift deletion	130	104	44.4444	SDR9C7:p.51_53del
SureSelect	BT-20	chr12	76424938	TGC	-	nonframeshift deletion	0	42	100	PHLDA1:p.194_195del
SureSelect	BT-20	chr12	104341188	GAA	-	nonframeshift deletion	1	104	99.0476	HSP90B1:p.788_788del
SureSelect	BT-20	chr14	20528449	CATAGATTTGCTCACTGAC	-	frameshift deletion	171	57	25	OR4L1:p.82_88del
SureSelect	BT-20	chr14	93154538	GGC	-	nonframeshift deletion	0	15	100	RIN3:p.967_967del
SureSelect	BT-20	chr14	105055119	GACGGGCAG	-	frameshift deletion	16	29	64.4444	C14orf180:p.161_161del
SureSelect	BT-20	chr14	105996050	GCC	-	nonframeshift deletion	0	40	100	TMEM121:p.293_294del
SureSelect	BT-20	chr15	38776807	GGTGGTGGT	-	nonframeshift deletion	11	8	42.1053	FAM98B:p.417_419del
SureSelect	BT-20	chr15	71276481	CAA	-	nonframeshift deletion	52	21	28.7671	LRRC49:p.58_58del
SureSelect	BT-20	chr15	72105929	C	-	frameshift deletion	0	269	100	NR2E3:p.D316fs
SureSelect	BT-20	chr15	85186877	CTTGGCTCCGTGTTCCAT	-	nonframeshift deletion	155	58	27.23	WDR73:p.315_321del
SureSelect	BT-20	chr15	93198679	TGGAGC	-	nonframeshift deletion	0	33	100	FAM174B:p.69_71del
SureSelect	BT-20	chr15	100252710	CAGCAG	-	nonframeshift deletion	0	33	100	MEF2A:p.410_411del
SureSelect	BT-20	chr16	1825841	CGCTGGGCAGCCGGC	-	nonframeshift deletion	33	9	21.4286	EME2:p.275_279del
SureSelect	BT-20	chr16	2059622	C	-	frameshift deletion	0	10	100	ZNF598:p.G42fs
SureSelect	BT-20	chr16	3602228	G	-	frameshift deletion	0	129	100	NLRC3:p.P38fs
SureSelect	BT-20	chr16	10524657	GAC	-	nonframeshift deletion	0	34	100	ATF7IP2:p.60_61del
SureSelect	BT-20	chr16	67876824	CAG	-	nonframeshift deletion	61	19	23.75	THAP11:p.123_123del
SureSelect	BT-20	chr16	81242149	TT	-	frameshift deletion	40	192	82.7586	PKD1L2:p.236_236del
SureSelect	BT-20	chr16	88780635	GGTGTG	-	frameshift deletion	0	188	100	CTU2:p.437_437del
SureSelect	BT-20	chr17	3594277	G	-	frameshift deletion	0	71	100	P2RX5:p.P111fs
SureSelect	BT-20	chr17	17697099	GC	-	frameshift deletion	9	179	95.2128	RAI1:p.279_280del
SureSelect	BT-20	chr17	17697102	G	-	frameshift deletion	9	184	95.3368	RAI1:p.Q280fs
SureSelect	BT-20	chr17	21081609	C	-	frameshift deletion	1	74	98.6667	DHRS7B:p.A88fs
SureSelect	BT-20	chr17	26708303	GT	-	frameshift deletion	0	119	100	SARM1:p.205_205del
SureSelect	BT-20	chr17	26727722	A	-	frameshift deletion	0	17	100	SLC46A1:p.I409fs
SureSelect	BT-20	chr17	45438887	AGTG	-	frameshift deletion	0	132	100	C17orf57:p.269_269del
SureSelect	BT-20	chr17	59482166	C	-	frameshift deletion	1	53	98.1481	TBX2:p.R353fs
SureSelect	BT-20	chr17	71238446	C	-	frameshift deletion	0	123	100	C17orf80:p.T526fs
SureSelect	BT-20	chr17	78063948	GAACAACACAGGACGCACACAGGCACGTGCAC	-	frameshift deletion	0	9	100	CCDC40:p.948_958del
SureSelect	BT-20	chr18	3452223	T	-	frameshift deletion	101	42	29.3706	TGIF1:p.P82fs
SureSelect	BT-20	chr18	51795958	CGA	-	nonframeshift deletion	0	17	100	POLI:p.14_15del
SureSelect	BT-20	chr18	56203253	AAG	-	nonframeshift deletion	0	105	100	ALPK2:p.1388_1389del
SureSelect	BT-20	chr18	74090958	G	-	frameshift deletion	0	24	100	ZNF516:p.P1037fs
SureSelect	BT-20	chr19	4157160	TCCCCCGCCGGCTGCCATCCTGCCCAGCCTGGCAAGGGGCCCTGCCTCTCCTATCATCCTGGCAACTCTTGCTCCACCACAACCCCAGGGCCAG	-	frameshift deletion	184	58	23.9669	CREB3L3:p.100_131del
SureSelect	BT-20	chr19	4499633	AGCTGGCCGGGGAGG	-	nonframeshift deletion	0	17	100	HDGFRP2:p.574_579del
SureSelect	BT-20	chr19	11303460	C	-	frameshift deletion	0	60	100	KANK2:p.G432fs
SureSelect	BT-20	chr19	11558341	GAG	-	nonframeshift deletion	0	18	100	PRKCSH:p.313_313del
SureSelect	BT-20	chr19	16268208	A	-	frameshift deletion	0	108	100	HSH2D:p.L221fs
SureSelect	BT-20	chr19	30500119	TGA	-	nonframeshift deletion	0	90	100	RMP:p.298_299del
SureSelect	BT-20	chr19	36258938	G	-	frameshift deletion	0	128	100	C19orf55:p.Q397fs
SureSelect	BT-20	chr19	37879855	T	-	frameshift deletion	0	129	100	ZNF527:p.Y302fs
SureSelect	BT-20	chr19	40901647	ACCT	-	frameshift deletion	131	36	21.5569	PRX:p.870_871del
SureSelect	BT-20	chr19	41133200	CGGGACA	-	frameshift deletion	46	17	26.9841	LTBP4:p.1502_1504del
SureSelect	BT-20	chr19	41173893	TGCTGT	-	nonframeshift deletion	0	42	100	NUMBL:p.434_436del
SureSelect	BT-20	chr19	44351167	GGAGAT	-	frameshift deletion	0	104	100	ZNF283:wholegene,
SureSelect	BT-20	chr19	44590000	CTC	-	nonframeshift deletion	0	129	100	ZNF284:p.123_124del
SureSelect	BT-20	chr19	50249933	CTGCTTCTCCTCCGGCTC	-	nonframeshift deletion	3	163	98.1928	TSKS:p.257_262del
SureSelect	BT-20	chr19	52803670	TG	-	frameshift deletion	0	87	100	ZNF480:p.2_2del
SureSelect	BT-20	chr19	55869880	GCTCCTTCATCTCGCCCCATGGCT	-	nonframeshift deletion	0	212	100	FAM71E2:p.778_786del
SureSelect	BT-20	chr19	56599438	TCG	-	nonframeshift deletion	0	33	100	ZNF787:p.367_368del
SureSelect	BT-20	chr19	58549664	C	-	frameshift deletion	0	46	100	ZSCAN1:p.P154fs
SureSelect	BT-20	chr19	58600105	CTC	-	nonframeshift deletion	12	10	45.4545	ZSCAN18:p.223_224del
SureSelect	BT-20	chr20	238436	TGGTCT	-	nonframeshift deletion	0	98	100	DEFB132:p.6_8del
SureSelect	BT-20	chr20	278688	CGG	-	nonframeshift deletion	0	85	100	ZCCHC3:p.154_155del
SureSelect	BT-20	chr20	25457050	CTCCCA	-	nonframeshift deletion	0	65	100	NINL:p.958_959del
SureSelect	BT-20	chr20	44004156	ATT	-	nonframeshift deletion	1	287	99.6528	TP53TG5:p.97_97del
SureSelect	BT-20	chr20	55108508	GTGT	-	frameshift deletion	3	41	93.1818	FAM209B:p.37_38del
SureSelect	BT-20	chr21	31913982	G	-	frameshift deletion	0	150	100	KRTAP19-6:p.F57fs
SureSelect	BT-20	chr21	32201970	A	-	frameshift deletion	0	255	100	KRTAP7-1:p.I16fs
SureSelect	BT-20	chr21	34948697	A	-	frameshift deletion	0	11	100	SON:p.R2416fs
SureSelect	BT-20	chr21	46057613	CTGCTGTGTGCCTGT	-	nonframeshift deletion	0	271	100	KRTAP10-10:p.93_98del
SureSelect	BT-20	chr22	26879947	GAGGCGGCGCCCCGGGGGAGA	-	nonframeshift deletion	0	14	100	SRRD:p.31_37del
SureSelect	BT-20	chr22	37964409	CAGCGCCTGCTGCAAACCCCT	-	nonframeshift deletion	0	22	100	CDC42EP1:p.253_260del
SureSelect	BT-20	chr22	38482353	TGCGGGAGCGGGACTGGCCATCCCAGTACTCCGAGGGTGCTA	-	nonframeshift deletion	0	5	100	BAIAP2L2:p.441_455del
SureSelect	BT-20	chr22	40697177	GCA	-	nonframeshift deletion	0	43	100	TNRC6B:p.516_517del
SureSelect	BT-20	chr22	50616639	GCCCCGCCGCCCGCCCCT	-	nonframeshift deletion	1	2	66.6667	PANX2:p.366_371del
SureSelect	BT-20	chrX	104464277	A	-	frameshift deletion	0	76	100	TEX13A:p.W201fs
SureSelect	BT-20	chrX	104464282	C	-	frameshift deletion	0	79	100	TEX13A:p.G199fs
SureSelect	BT-20	chrX	135474445	GAT	-	nonframeshift deletion	0	69	100	GPR112:p.2656_2656del
SureSelect	MCF-7	chr1	1647894	-	TTTCTT	nonframeshift insertion	61	32	34.4086	CDK11B:p.R93delinsKKR
SureSelect	MCF-7	chr1	14106395	-	CTC	nonframeshift insertion	62	25	28.7356	PRDM2:p.T702delinsTS
SureSelect	MCF-7	chr1	31905890	-	CAG	nonframeshift insertion	0	49	100	SERINC2:p.Q373delinsPE
SureSelect	MCF-7	chr1	53925374	-	CCGCCC	nonframeshift insertion	0	4	100	DMRTB1:p.A83delinsARP
SureSelect	MCF-7	chr1	54605320	-	C	frameshift insertion	0	36	100	CDCP2:p.P408fs
SureSelect	MCF-7	chr1	78024346	-	TAT	nonframeshift insertion	0	104	100	AK5:p.S534delinsSY
SureSelect	MCF-7	chr1	109792736	-	CGC	nonframeshift insertion	0	33	100	CELSR2:p.T12delinsTA
SureSelect	MCF-7	chr1	117122286	-	TCC	nonframeshift insertion	218	98	31.0127	IGSF3:p.D1041delinsGN
SureSelect	MCF-7	chr1	152681681	-	AGCTCTGGGGGCTGCTGT	nonframeshift insertion	2	100	98.0392	LCE4A:p.S44delinsKLWGLLC
SureSelect	MCF-7	chr1	154842200	-	GCTGCT	nonframeshift insertion	1	2	66.6667	KCNN3:p.P81delinsSSP
SureSelect	MCF-7	chr1	156565050	-	AC	frameshift insertion	0	867	100	GPATCH4:p.T361fs
SureSelect	MCF-7	chr1	248059780	-	A	frameshift insertion	200	211	51.3382	OR2W3:p.K298fs
SureSelect	MCF-7	chr2	26477126	-	ACT	nonframeshift insertion	0	77	100	HADHB:p.T2delinsNS
SureSelect	MCF-7	chr2	71062834	-	C	frameshift insertion	0	226	100	CD207:p.E25fs
SureSelect	MCF-7	chr2	72692273	-	AG	frameshift insertion	0	126	100	EXOC6B:p.L666fs
SureSelect	MCF-7	chr2	73675228	-	CTC	nonframeshift insertion	124	122	49.5935	ALMS1:p.S524delinsSS
SureSelect	MCF-7	chr2	113500309	-	A	frameshift insertion	64	70	52.2388	CKAP2L:p.L188fs
SureSelect	MCF-7	chr2	120194652	-	GTGTGC	nonframeshift insertion	0	123	100	TMEM37:p.T70delinsTCA
SureSelect	MCF-7	chr2	128394876	-	A	frameshift insertion	38	41	51.8987	MYO7B:p.P323fs
SureSelect	MCF-7	chr2	142888355	-	CGG	nonframeshift insertion	35	28	44.4444	LRP1B:p.G19delinsPG
SureSelect	MCF-7	chr2	176988291	-	GCA	nonframeshift insertion	0	62	100	HOXD9:p.P265delinsPA
SureSelect	MCF-7	chr2	178494174	-	GGA	nonframeshift insertion	104	84	44.6809	PDE11A:p.S671delinsSP
SureSelect	MCF-7	chr2	187559030	-	CAGCAG	nonframeshift insertion	0	39	100	FAM171B:p.Q44delinsPAE
SureSelect	MCF-7	chr2	190670540	-	A	frameshift insertion	21	20	48.7805	PMS1:p.K160fs
SureSelect	MCF-7	chr2	211421453	-	TCT	nonframeshift insertion	70	71	50.3546	CPS1:p.I5delinsIL
SureSelect	MCF-7	chr2	236761415	-	CAGG	frameshift insertion	38	59	60.8247	AGAP1:p.P379fs
SureSelect	MCF-7	chr3	42251578	-	GGA	nonframeshift insertion	2	37	94.8718	TRAK1:p.T688delinsTG
SureSelect	MCF-7	chr3	50306753	-	C	frameshift insertion	0	87	100	SEMA3B:p.P27fs
SureSelect	MCF-7	chr3	56591279	-	GGGGTAAGCA	frameshift insertion	0	3	100	CCDC66:p.L3fs
SureSelect	MCF-7	chr3	56650052	-	CTT	nonframeshift insertion	0	62	100	CCDC66:p.T605delinsTF
SureSelect	MCF-7	chr3	110790997	-	GA	frameshift insertion	79	35	30.7018	PVRL3:p.P45fs
SureSelect	MCF-7	chr3	112253059	-	A	frameshift insertion	109	111	50.4545	ATG3:p.L307fs
SureSelect	MCF-7	chr3	121351316	-	GGCTCAGGCTCA	nonframeshift insertion	197	122	38.2445	HCLS1:p.P368delinsLSLSP
SureSelect	MCF-7	chr3	124646706	-	AAG	nonframeshift insertion	1	133	99.2537	MUC13:p.F62delinsLF
SureSelect	MCF-7	chr3	184429134	-	TCC	nonframeshift insertion	7	349	98.0337	MAGEF1:p.D159delinsGN
SureSelect	MCF-7	chr3	195518113	-	GTCTCCTGCGTAACA	nonframeshift insertion	1	209	99.5238	MUC4:p.T113delinsMLRRRP
SureSelect	MCF-7	chr4	5527116	-	T	frameshift insertion	25	31	55.3571	C4orf6:p.I20fs
SureSelect	MCF-7	chr4	113347610	-	T	frameshift insertion	61	100	62.1118	ALPK1:p.F32fs
SureSelect	MCF-7	chr4	147560458	-	GGC	nonframeshift insertion	1	5	83.3333	POU4F2:p.G56delinsGR
SureSelect	MCF-7	chr4	152201019	-	CAGGT	frameshift insertion	0	57	100	PRSS48:p.Q42fs
SureSelect	MCF-7	chr5	77745854	-	A	frameshift insertion	0	71	100	SCAMP1:p.H243fs
SureSelect	MCF-7	chr5	112824049	-	GCC	nonframeshift insertion	3	11	78.5714	MCC:p.G21delinsGA
SureSelect	MCF-7	chr5	113698632	-	GCC	nonframeshift insertion	18	41	69.4915	KCNN2:p.A54delinsGP
SureSelect	MCF-7	chr5	139931629	-	GT	frameshift insertion	28	17	37.7778	SRA1:p.V36fs
SureSelect	MCF-7	chr5	139931630	-	G	frameshift insertion	28	17	37.7778	SRA1:p.A35fs
SureSelect	MCF-7	chr5	140568035	-	A	frameshift insertion	0	282	100	PCDHB9:p.I381fs
SureSelect	MCF-7	chr5	156721864	-	C	frameshift insertion	0	263	100	CYFIP2:p.P94fs
SureSelect	MCF-7	chr5	175811095	-	GT	frameshift insertion	0	179	100	NOP16:p.R196fs
SureSelect	MCF-7	chr6	41754574	-	CTT	nonframeshift insertion	96	91	48.6631	PRICKLE4:p.L288delinsPF
SureSelect	MCF-7	chr6	96034882	-	TATG	frameshift insertion	0	35	100	MANEA:p.Y189fs
SureSelect	MCF-7	chr6	116600466	-	CAC	nonframeshift insertion	126	117	48.1481	TSPYL1:p.V176delinsVW
SureSelect	MCF-7	chr6	136913667	-	GTC	nonframeshift insertion	101	92	47.6684	MAP3K5:p.D834delinsET
SureSelect	MCF-7	chr6	151674117	-	GAG	nonframeshift insertion	111	123	52.5641	AKAP12:p.E1531delinsGE
SureSelect	MCF-7	chr7	36552730	-	T	frameshift insertion	0	235	100	AOAH:p.K657fs
SureSelect	MCF-7	chr7	36552791	-	T	frameshift insertion	0	203	100	AOAH:p.T638fs
SureSelect	MCF-7	chr7	82581489	-	TCA	nonframeshift insertion	1	264	99.6226	PCLO:p.E2927delinsVK
SureSelect	MCF-7	chr7	100371477	-	G	frameshift insertion	72	93	56.3636	ZAN:p.F10fs
SureSelect	MCF-7	chr7	101200670	-	G	frameshift insertion	0	437	100	EMID2:p.G389fs
SureSelect	MCF-7	chr7	128533515	-	C	frameshift insertion	0	88	100	KCP:p.G370fs
SureSelect	MCF-7	chr7	131241030	-	GGCGAC	nonframeshift insertion	19	6	24	PODXL:p.P30delinsRRP
SureSelect	MCF-7	chr7	149476667	-	C	frameshift insertion	0	70	100	SSPO:p.P373fs
SureSelect	MCF-7	chr7	149506212	-	C	frameshift insertion	0	177	100	SSPO:p.S3065fs
SureSelect	MCF-7	chr7	150713903	-	C	frameshift insertion	0	17	100	ATG9B:p.A765fs
SureSelect	MCF-7	chr8	27394335	-	GTC	nonframeshift insertion	8	10	55.5556	EPHX2:p.S336delinsRS
SureSelect	MCF-7	chr8	30620841	-	T	frameshift insertion	0	64	100	UBXN8:p.F171fs
SureSelect	MCF-7	chr8	33354236	-	GAT	nonframeshift insertion	9	12	57.1429	MAK16:p.D206delinsGY
SureSelect	MCF-7	chr8	48805817	-	G	frameshift insertion	0	126	100	PRKDC:p.L1243fs
SureSelect	MCF-7	chr8	65494021	-	GCA	nonframeshift insertion	1	16	94.1176	BHLHE22:p.G225delinsGH
SureSelect	MCF-7	chr8	86126828	-	AACATT	nonframeshift insertion	0	82	100	C8orf59:p.V88delinsVMF
SureSelect	MCF-7	chr8	101206460	-	GAC	nonframeshift insertion	0	131	100	SPAG1:p.S354delinsRR
SureSelect	MCF-7	chr9	12775862	-	GGCGGCGGC	nonframeshift insertion	0	16	100	C9orf150:p.G50delinsGRRR
SureSelect	MCF-7	chr9	79324136	-	TGACTGTTGCAG	nonframeshift insertion	2	122	98.3871	PRUNE2:p.S1018delinsSCNSQ
SureSelect	MCF-7	chr9	115932151	-	TTC	nonframeshift insertion	89	208	70.0337	FKBP15:p.E946delinsEK
SureSelect	MCF-7	chr9	125391771	-	A	frameshift insertion	2	173	98.8571	OR1B1:p.L15fs
SureSelect	MCF-7	chr10	8111514	-	G	frameshift insertion	54	93	63.2653	GATA3:p.G334fs
SureSelect	MCF-7	chr10	21805467	-	CCTCCT	nonframeshift insertion	38	14	26.9231	C10orf140:p.G429delinsRRG
SureSelect	MCF-7	chr10	46999592	-	ATGAGGGAG	nonframeshift insertion	47	44	48.3516	GPRIN2:p.M238delinsNEGV
SureSelect	MCF-7	chr10	61122269	-	TA	frameshift insertion	0	62	100	FAM13C:p.L6fs
SureSelect	MCF-7	chr10	91497903	-	TAAAAG	nonframeshift insertion	48	24	33.3333	KIF20B:p.L1102delinsLKR
SureSelect	MCF-7	chr10	97920100	-	C	frameshift insertion	0	324	100	ZNF518A:p.L1341fs
SureSelect	MCF-7	chr10	102770294	-	GCTGCG	nonframeshift insertion	19	11	36.6667	PDZD7:p.S784delinsSAA
SureSelect	MCF-7	chr10	118383464	-	G	frameshift insertion	0	187	100	PNLIPRP2:p.V20fs
SureSelect	MCF-7	chr11	5475432	-	CA	frameshift insertion	0	110	100	OR51I2:p.L238fs
SureSelect	MCF-7	chr11	6567896	-	TGCCCTACTGCA	nonframeshift insertion	0	58	100	DNHD1:p.A1909delinsACPTA
SureSelect	MCF-7	chr11	18127559	-	CGG	nonframeshift insertion	81	35	30.1724	SAAL1:p.P10delinsPR
SureSelect	MCF-7	chr11	46342260	-	G	frameshift insertion	0	348	100	CREB3L1:p.R508fs
SureSelect	MCF-7	chr11	48367051	-	AG	frameshift insertion	204	131	39.1045	OR4C45:p.L256fs
SureSelect	MCF-7	chr11	65325326	-	CAGCAG	nonframeshift insertion	9	17	65.3846	LTBP3:p.L21delinsLCW
SureSelect	MCF-7	chr11	67786065	-	C	frameshift insertion	0	142	100	ALDH3B1:p.L77fs
SureSelect	MCF-7	chr11	67789294	-	C	frameshift insertion	0	143	100	ALDH3B1:p.R300fs
SureSelect	MCF-7	chr11	73020376	-	CTC	nonframeshift insertion	19	12	38.7097	ARHGEF17:p.C231delinsCL
SureSelect	MCF-7	chr11	94800903	-	C	frameshift insertion	0	129	100	SRSF8:p.R171fs
SureSelect	MCF-7	chr11	111853107	-	C	frameshift insertion	0	38	100	DIXDC1:p.P271fs
SureSelect	MCF-7	chr11	118529045	-	G	frameshift insertion	0	27	100	TREH:p.G538fs
SureSelect	MCF-7	chr11	125452301	-	C	frameshift insertion	0	28	100	EI24:p.T268fs
SureSelect	MCF-7	chr12	2062324	-	TGC	nonframeshift insertion	76	30	28.3019	DCP1B:p.Q159delinsRK
SureSelect	MCF-7	chr12	4735966	-	C	frameshift insertion	80	178	68.9922	AKAP3:p.G701fs
SureSelect	MCF-7	chr12	7080211	-	G	frameshift insertion	0	86	100	EMG1:p.S42fs
SureSelect	MCF-7	chr12	8374782	-	ACG	nonframeshift insertion	0	23	100	FAM90A1:p.T344delinsTS
SureSelect	MCF-7	chr12	48106392	-	T	frameshift insertion	72	73	50.3448	ENDOU:p.K293fs
SureSelect	MCF-7	chr12	51723599	-	G	frameshift insertion	98	74	43.0233	CELA1:p.L210fs
SureSelect	MCF-7	chr12	53045624	-	GCC	nonframeshift insertion	82	43	34.4	KRT2:p.S101delinsRA
SureSelect	MCF-7	chr12	53045627	-	GCCGCCTCCAAAGCC	nonframeshift insertion	74	42	36.2069	KRT2:p.S100delinsRALEAA
SureSelect	MCF-7	chr12	53207584	-	CACCAAAGCCACCAGTGCCGAAACCAGCTCCGAAGCCGCCGG	nonframeshift insertion	47	39	45.3488	KRT4:p.G161delinsPAASELVSALVALVG
SureSelect	MCF-7	chr12	55714407	-	A	frameshift insertion	109	100	47.8469	OR6C1:p.T8fs
SureSelect	MCF-7	chr12	104373729	-	A	frameshift insertion	54	33	37.931	TDG:p.E92fs
SureSelect	MCF-7	chr12	122359398	-	GAGGAGGAGGAGAAA	nonframeshift insertion	0	40	100	WDR66:p.E63delinsGGGGEK
SureSelect	MCF-7	chr12	124824722	-	GCCGCTGCT	nonframeshift insertion	0	19	100	NCOR2:p.G1839delinsGAAA
SureSelect	MCF-7	chr13	52718051	-	T	frameshift insertion	26	45	63.3803	NEK3:p.T292fs
SureSelect	MCF-7	chr14	24646407	-	GAA	nonframeshift insertion	0	187	100	REC8:p.E228delinsGK
SureSelect	MCF-7	chr14	24769850	-	GAG	nonframeshift insertion	60	46	43.3962	C14orf21:p.E162delinsGE
SureSelect	MCF-7	chr14	53619481	-	GCCGCC	nonframeshift insertion	0	45	100	DDHD1:p.G112delinsGAA
SureSelect	MCF-7	chr14	63784408	-	G	frameshift insertion	0	215	100	GPHB5:p.L52fs
SureSelect	MCF-7	chr14	74060512	-	TCAA	frameshift insertion	0	67	100	ACOT4:p.L188fs
SureSelect	MCF-7	chr14	92537354	-	G	frameshift insertion	90	57	38.7755	ATXN3:p.G305fs
SureSelect	MCF-7	chr14	101350671	-	TCT	nonframeshift insertion	130	132	50.3817	RTL1:p.E152delinsEK
SureSelect	MCF-7	chr15	41099900	-	GGGGC	frameshift insertion	8	9	52.9412	ZFYVE19:p.W38fs
SureSelect	MCF-7	chr15	99511805	-	C	frameshift insertion	0	101	100	PGPEP1L:p.V111fs
SureSelect	MCF-7	chr16	138773	-	G	frameshift insertion	0	44	100	NPRL3:p.L411fs
SureSelect	MCF-7	chr16	3119298	-	G	frameshift insertion	97	84	46.4088	IL32:p.R170fs
SureSelect	MCF-7	chr16	29912803	-	GGT	nonframeshift insertion	54	97	64.2384	ASPHD1:p.G171delinsGC
SureSelect	MCF-7	chr16	31770697	-	A	frameshift insertion	0	244	100	ZNF720:p.X127delinsX
SureSelect	MCF-7	chr16	71981415	-	TTTG	frameshift insertion	26	41	61.194	PKD1L3:p.K1231fs
SureSelect	MCF-7	chr16	88789667	-	CCTGCT	nonframeshift insertion	3	94	96.9072	PIEZO1:p.A1469delinsSRA
SureSelect	MCF-7	chr17	7750178	-	ACCACC	nonframeshift insertion	1	12	92.3077	KDM6B:p.L251delinsLTT
SureSelect	MCF-7	chr17	8725215	-	G	frameshift insertion	0	181	100	PIK3R6:p.L609fs
SureSelect	MCF-7	chr17	15343525	-	CTT	nonframeshift insertion	1	123	99.1935	CDRT4:p.G10delinsKG
SureSelect	MCF-7	chr17	18874686	-	GGT	nonframeshift insertion	80	75	48.3871	FAM83G:p.R820delinsTR
SureSelect	MCF-7	chr17	21156531	-	C	frameshift insertion	0	4	100	C17orf103:p.G15fs
SureSelect	MCF-7	chr17	26708299	-	GC	frameshift insertion	0	200	100	SARM1:p.E203fs
SureSelect	MCF-7	chr17	39346596	-	GCTGTGGGTCCAGCTGCTGCCAGCCTA	nonframeshift insertion	1	108	99.0826	KRTAP9-1:p.C153delinsWLWVQLLPAY
SureSelect	MCF-7	chr17	46608185	-	GGGCGCTGT	nonframeshift insertion	42	23	35.3846	HOXB1:p.P28delinsTAPP
SureSelect	MCF-7	chr17	48227404	-	GC	frameshift insertion	0	80	100	PPP1R9B:p.A157fs
SureSelect	MCF-7	chr17	48452979	-	AGC	nonframeshift insertion	0	332	100	EME1:p.K137delinsKA
SureSelect	MCF-7	chr17	56833458	-	GAACCC	nonframeshift insertion	21	535	96.223	PPM1E:p.E34delinsGTQ
SureSelect	MCF-7	chr17	72839131	-	GCTCCGGGG	nonframeshift insertion	0	6	100	GRIN2C:p.L1049delinsPRSL
SureSelect	MCF-7	chr17	72889677	-	GGCTCCGTAGGTTCCATGGGCTCCGTAGGTTCCATGGGCTCCGTAGGTTCCATC	nonframeshift insertion	0	40	100	FADS6:p.P6delinsRWNLRSPWNLRSPWNLRSP
SureSelect	MCF-7	chr18	19100759	-	TCT	nonframeshift insertion	0	61	100	GREB1L:p.D1861delinsDS
SureSelect	MCF-7	chr18	42456671	-	TCTT	frameshift insertion	0	451	100	SETBP1:p.T228fs
SureSelect	MCF-7	chr18	43833702	-	CTG	nonframeshift insertion	0	28	100	C18orf25:p.S313delinsSC
SureSelect	MCF-7	chr18	47405426	-	GAG	nonframeshift insertion	0	174	100	MYO5B:p.L1055delinsLS
SureSelect	MCF-7	chr19	501744	-	CTCCCGACACCACCTCCCAGGAGC	nonframeshift insertion	0	10	100	MADCAM1:p.S248delinsSSRHHLPGA
SureSelect	MCF-7	chr19	7938307	-	G	frameshift insertion	0	16	100	FLJ22184:p.P89fs
SureSelect	MCF-7	chr19	9236699	-	ATGGT	frameshift insertion	59	45	43.2692	OR7G3:p.S310fs
SureSelect	MCF-7	chr19	11558341	-	GAG	nonframeshift insertion	1	7	87.5	PRKCSH:p.E313delinsGE
SureSelect	MCF-7	chr19	15052984	-	ATC	nonframeshift insertion	0	221	100	OR7C2:p.V228delinsVI
SureSelect	MCF-7	chr19	15730499	-	C	frameshift insertion	0	154	100	CYP4F8:p.V150fs
SureSelect	MCF-7	chr19	35758276	-	GGA	nonframeshift insertion	42	175	80.6452	LSR:p.G518delinsGE
SureSelect	MCF-7	chr19	41928868	-	C	frameshift insertion	0	327	100	BCKDHA:p.P324fs
SureSelect	MCF-7	chr19	45864925	-	G	frameshift insertion	53	27	33.75	ERCC2:p.P58fs
SureSelect	MCF-7	chr19	46997017	-	CGGCCT	nonframeshift insertion	0	23	100	PNMAL2:p.R569delinsQAG
SureSelect	MCF-7	chr19	49657890	-	TCC	nonframeshift insertion	50	137	73.262	HRC:p.E202delinsGK
SureSelect	MCF-7	chr19	51835893	-	G	frameshift insertion	0	70	100	VSIG10L:p.A859fs
SureSelect	MCF-7	chr19	52887247	-	CAA	nonframeshift insertion	0	147	100	ZNF880:p.I138delinsIQ
SureSelect	MCF-7	chr19	56052338	-	C	frameshift insertion	0	357	100	SGK110:p.V318fs
SureSelect	MCF-7	chr19	56089909	-	CCG	nonframeshift insertion	10	34	77.2727	ZNF579:p.G366delinsAG
SureSelect	MCF-7	chr19	58718361	-	G	frameshift insertion	0	67	100	ZNF274:p.A177fs
SureSelect	MCF-7	chr20	32664865	-	CAG	nonframeshift insertion	26	8	23.5294	RALY:p.A230delinsAQ
SureSelect	MCF-7	chr20	35807791	-	CTTATAGACAGGGCCCCGCGGCCGGCACT	frameshift insertion	0	35	100	C20orf132:p.S31fs
SureSelect	MCF-7	chr20	42694559	-	CCG	nonframeshift insertion	18	27	60	TOX2:p.P348delinsPA
SureSelect	MCF-7	chr20	60883770	-	GACACGAAG	nonframeshift insertion	248	78	23.9264	ADRM1:p.D393delinsGHED
SureSelect	MCF-7	chr20	61870606	-	G	frameshift insertion	0	81	100	BIRC7:p.G224fs
SureSelect	MCF-7	chr21	40883672	-	AGA	nonframeshift insertion	0	66	100	SH3BGR:p.G230delinsGR
SureSelect	MCF-7	chr21	47978322	-	C	frameshift insertion	0	140	100	DIP2A:p.L296fs
SureSelect	MCF-7	chr22	19189004	-	C	frameshift insertion	0	69	100	CLTCL1:p.V1201fs
SureSelect	MCF-7	chr22	20779974	-	G	frameshift insertion	0	7	100	SCARF2:p.A763fs
SureSelect	MCF-7	chr22	20780025	-	C	frameshift insertion	0	13	100	SCARF2:p.A746fs
SureSelect	MCF-7	chr22	20780030	-	C	frameshift insertion	0	16	100	SCARF2:p.A745fs
SureSelect	MCF-7	chr22	29707640	-	C	frameshift insertion	0	26	100	GAS2L1:p.A400fs
SureSelect	MCF-7	chr22	39777823	-	CAA	nonframeshift insertion	0	43	100	SYNGR1:p.P202delinsPQ
SureSelect	MCF-7	chr22	51042514	-	G	frameshift insertion	0	18	100	MAPK8IP2:p.R262fs
SureSelect	MCF-7	chrX	50121147	-	G	frameshift insertion	0	19	100	DGKK:p.L1014fs
SureSelect	MCF-7	chrX	50350729	-	TCC	nonframeshift insertion	1	20	95.2381	SHROOM4:p.E1138delinsGK
SureSelect	MCF-7	chrX	50350759	-	TGCTGCTGCTGT	nonframeshift insertion	1	21	95.4545	SHROOM4:p.Q1128delinsHSSSK
SureSelect	MCF-7	chrX	114425182	-	GAGGCCGCTCGCCCAACGCCCACAGCG	nonframeshift insertion	1	28	96.5517	RBMXL3:p.R393delinsRRPLAQRPQR
SureSelect	MCF-7	chrX	114541252	-	CACTCAGAGAGATCTCGTGGC	nonframeshift insertion	5	33	86.8421	LUZP4:p.V275delinsVHSERSRG
SureSelect	MCF-7	chrX	152864478	-	C	frameshift insertion	0	18	100	FAM58A:p.G14fs
SureSelect	MCF-7	chrX	152864514	-	C	frameshift insertion	0	5	100	FAM58A:p.G3fs
SureSelect	MCF-7	chr1	1273246	CTGGGGGTGGAGCAGCAGCGGGGTGGGGTGGAA	-	nonframeshift deletion	5	3	37.5	DVL1:p.332_343del
SureSelect	MCF-7	chr1	2938408	AGA	-	nonframeshift deletion	26	51	66.2338	ACTRT2:p.53_54del
SureSelect	MCF-7	chr1	6509022	CCACCGCCGCCC	-	nonframeshift deletion	2	2	50	ESPN:p.596_599del
SureSelect	MCF-7	chr1	17718672	G	-	frameshift deletion	0	54	100	PADI6:p.Q342fs
SureSelect	MCF-7	chr1	52306064	TCT	-	nonframeshift deletion	40	92	69.697	NRD1:p.22_23del
SureSelect	MCF-7	chr1	55076138	CACTCCACATTCAGACCGTCATCCCCAGG	-	frameshift deletion	23	58	71.6049	FAM151A:p.335_344del
SureSelect	MCF-7	chr1	85039999	GCAGCGCCA	-	nonframeshift deletion	3	3	50	CTBS:p.31_34del
SureSelect	MCF-7	chr1	144923729	T	-	frameshift deletion	252	76	23.1707	PDE4DIP:p.E309fs
SureSelect	MCF-7	chr1	150199040	TCCTCT	-	nonframeshift deletion	243	626	72.0368	ANP32E:p.144_146del
SureSelect	MCF-7	chr1	179504026	AAG	-	nonframeshift deletion	7	17	70.8333	AXDND1:p.987_988del
SureSelect	MCF-7	chr1	225380562	AAAG	-	frameshift deletion	52	82	61.194	DNAH14:p.1923_1924del
SureSelect	MCF-7	chr1	225539400	GGT	-	nonframeshift deletion	43	48	52.7473	DNAH14:p.3690_3691del
SureSelect	MCF-7	chr1	226924876	CTGCCGCTG	-	nonframeshift deletion	22	21	48.8372	ITPKB:p.92_95del
SureSelect	MCF-7	chr1	240255569	GGC	-	nonframeshift deletion	27	10	27.027	FMN2:p.54_54del
SureSelect	MCF-7	chr1	247615262	A	-	frameshift deletion	43	37	46.25	OR2B11:p.F8fs
SureSelect	MCF-7	chr1	247978542	AGG	-	nonframeshift deletion	102	92	47.4227	OR14A16:p.163_164del
SureSelect	MCF-7	chr2	3749152	GAA	-	nonframeshift deletion	20	18	47.3684	ALLC:p.301_301del
SureSelect	MCF-7	chr2	67632312	C	-	frameshift deletion	239	71	22.9032	ETAA1:p.S833fs
SureSelect	MCF-7	chr2	69741754	TGT	-	nonframeshift deletion	0	37	100	AAK1:p.541_542del
SureSelect	MCF-7	chr2	95847041	GCG	-	nonframeshift deletion	0	107	100	ZNF2:p.156_157del
SureSelect	MCF-7	chr2	99988117	AGA	-	frameshift deletion	28	16	36.3636	EIF5B:p.493_493del
SureSelect	MCF-7	chr2	100210335	G	-	frameshift deletion	34	43	55.8442	AFF3:p.A749fs
SureSelect	MCF-7	chr2	100210338	TGAGG	-	frameshift deletion	37	35	48.6111	AFF3:p.747_748del
SureSelect	MCF-7	chr2	112832536	AAT	-	nonframeshift deletion	0	104	100	TMEM87B:p.166_167del
SureSelect	MCF-7	chr2	132249917	C	-	frameshift deletion	5	3	37.5	MZT2A:p.G11fs
SureSelect	MCF-7	chr2	152236046	A	-	nonframeshift deletion	19	19	50	TNFAIP6:p.X278X
SureSelect	MCF-7	chr2	166032776	ATT	-	nonframeshift deletion	113	104	47.9263	SCN3A:p.43_43del
SureSelect	MCF-7	chr2	179419223	GCCAATTCCATATTTGTTCACGGCTCGGA	-	frameshift deletion	144	38	20.8791	TTN:p.27040_27049del
SureSelect	MCF-7	chr2	215645503	TGGTGAAGAACATTCAGGCAA	-	nonframeshift deletion	176	89	33.5849	BARD1:p.359_365del
SureSelect	MCF-7	chr2	231861033	CAGCAGCCTAGCCCTGAATCCACACCA	-	nonframeshift deletion	7	131	94.9275	SPATA3:p.29_37del
SureSelect	MCF-7	chr2	233712227	ACA	-	nonframeshift deletion	16	5	23.8095	GIGYF2:p.1231_1232del
SureSelect	MCF-7	chr2	241696841	TCC	-	nonframeshift deletion	30	13	30.2326	KIF1A:p.917_918del
SureSelect	MCF-7	chr3	12046168	AGG	-	frameshift deletion	0	2	100	SYN2:p.48_48del
SureSelect	MCF-7	chr3	25777564	GTCACAGACATC	-	nonframeshift deletion	31	9	22.5	NGLY1:p.315_318del
SureSelect	MCF-7	chr3	46751074	AAG	-	nonframeshift deletion	0	23	100	TMIE:p.123_123del
SureSelect	MCF-7	chr3	98073592	A	-	frameshift deletion	28	23	45.098	OR5K4:p.K299fs
SureSelect	MCF-7	chr3	112545911	T	-	frameshift deletion	63	55	46.6102	CD200R1L:p.H182fs
SureSelect	MCF-7	chr3	125854312	C	-	frameshift deletion	30	41	57.7465	ALDH1L1:p.G539fs
SureSelect	MCF-7	chr3	126142434	GGA	-	nonframeshift deletion	24	33	57.8947	CCDC37:p.411_412del
SureSelect	MCF-7	chr3	183818222	G	-	frameshift deletion	126	114	47.5	HTR3E:p.R21fs
SureSelect	MCF-7	chr4	952050	CT	-	frameshift deletion	86	59	40.6897	TMEM175:p.310_311del
SureSelect	MCF-7	chr4	119947962	AAG	-	nonframeshift deletion	0	112	100	SYNPO2:p.146_147del
SureSelect	MCF-7	chr4	140651585	CTG	-	nonframeshift deletion	1	81	98.7805	MAML3:p.772_772del
SureSelect	MCF-7	chr4	140811084	C	-	frameshift deletion	2	63	96.9231	MAML3:p.Q502fs
SureSelect	MCF-7	chr4	140811086	GCTGCTGCTGC	-	frameshift deletion	2	72	97.2973	MAML3:p.498_502del
SureSelect	MCF-7	chr4	155244402	TTTG	-	frameshift deletion	0	68	100	DCHS2:p.1365_1366del
SureSelect	MCF-7	chr4	177605082	TCA	-	nonframeshift deletion	0	166	100	VEGFC:p.419_420del
SureSelect	MCF-7	chr4	185556496	TCTCAGGATAATCCATTTTATAACTGTTGTCCAGGGATATTCCAGAG	-	frameshift deletion	0	5	100	CASP3:p.28_44del
SureSelect	MCF-7	chr5	271858	CCGGCCCTGGGG	-	nonframeshift deletion	7	14	66.6667	PDCD6:p.40_44del
SureSelect	MCF-7	chr5	56177849	CAA	-	nonframeshift deletion	3	277	98.9286	MAP3K1:p.941_942del
SureSelect	MCF-7	chr5	149374880	T	-	frameshift deletion	0	540	100	TIGD6:p.Q344fs
SureSelect	MCF-7	chr5	156479558	TTGGAACAGTCGTCA	-	nonframeshift deletion	2	175	98.8701	HAVCR1:p.158_163del
SureSelect	MCF-7	chr5	176930172	GAG	-	nonframeshift deletion	102	28	21.5385	DOK3:p.289_289del
SureSelect	MCF-7	chr5	180046493	AG	-	frameshift deletion	0	49	100	FLT4:p.473_473del
SureSelect	MCF-7	chr6	35108990	C	-	frameshift deletion	16	12	42.8571	TCP11:p.G6fs
SureSelect	MCF-7	chr6	39387732	CTT	-	nonframeshift deletion	24	21	46.6667	KIF6:p.600_601del
SureSelect	MCF-7	chr6	82461728	CCGCCGAAGTCGCCG	-	nonframeshift deletion	20	13	39.3939	FAM46A:p.39_44del
SureSelect	MCF-7	chr6	90578267	ATC	-	nonframeshift deletion	51	31	37.8049	CASP8AP2:p.1753_1754del
SureSelect	MCF-7	chr6	96034896	TG	-	frameshift deletion	15	17	53.125	MANEA:p.194_194del
SureSelect	MCF-7	chr6	109850200	AC	-	frameshift deletion	5	70	93.3333	AKD1:p.295_295del
SureSelect	MCF-7	chr6	159660780	CCACCACCCGCCGCACGA	-	nonframeshift deletion	0	53	100	FNDC1:p.1471_1477del
SureSelect	MCF-7	chr6	160211646	GTT	-	nonframeshift deletion	0	56	100	MRPL18:p.9_10del
SureSelect	MCF-7	chr7	15725798	TGG	-	nonframeshift deletion	1	35	97.2222	MEOX2:p.76_77del
SureSelect	MCF-7	chr7	76240786	A	-	frameshift deletion	0	55	100	POMZP3:p.L187fs
SureSelect	MCF-7	chr7	99662512	TAGT	-	frameshift deletion	93	116	55.5024	ZNF3:p.98_99del
SureSelect	MCF-7	chr7	102575000	GAA	-	nonframeshift deletion	0	148	100	LRRC17:p.214_214del
SureSelect	MCF-7	chr7	121653375	TGA	-	nonframeshift deletion	84	255	75.2212	PTPRZ1:p.1425_1426del
SureSelect	MCF-7	chr7	128550681	C	-	frameshift deletion	0	65	100	KCP:p.A16fs
SureSelect	MCF-7	chr7	128587352	ACTCTGCAGCCGCCCACTCTGCGGCCGCCT	-	nonframeshift deletion	39	12	23.5294	IRF5:p.168_177del
SureSelect	MCF-7	chr7	149503917	GATA	-	frameshift deletion	83	24	22.4299	SSPO:p.2912_2912del
SureSelect	MCF-7	chr8	6673378	A	-	frameshift deletion	0	13	100	XKR5:p.S127fs
SureSelect	MCF-7	chr8	8887543	AAC	-	frameshift deletion	88	109	55.3299	ERI1:p.350_350del
SureSelect	MCF-7	chr8	21966701	C	-	frameshift deletion	0	4	100	NUDT18:p.G37fs
SureSelect	MCF-7	chr8	21966708	G	-	frameshift deletion	0	4	100	NUDT18:p.P35fs
SureSelect	MCF-7	chr8	22262229	GCTGCT	-	nonframeshift deletion	37	48	56.4706	SLC39A14:p.2_4del
SureSelect	MCF-7	chr8	24811065	G	-	frameshift deletion	0	145	100	NEFL:p.P471fs
SureSelect	MCF-7	chr8	38827186	C	-	frameshift deletion	0	40	100	PLEKHA2:p.A388fs
SureSelect	MCF-7	chr8	77765299	CCT	-	nonframeshift deletion	12	18	60	ZFHX4:p.2048_2048del
SureSelect	MCF-7	chr8	103573011	TGCAACCCCTGCAGCCCCTGCAACCCG	-	nonframeshift deletion	517	229	30.6971	ODF1:p.218_226del
SureSelect	MCF-7	chr8	125568182	A	-	frameshift deletion	266	135	33.6658	MTSS1:p.P105fs
SureSelect	MCF-7	chr8	143746088	CA	-	frameshift deletion	0	281	100	JRK:p.463_463del
SureSelect	MCF-7	chr8	144940777	G	-	frameshift deletion	144	177	55.1402	EPPK1:p.R2215fs
SureSelect	MCF-7	chr8	145106939	CC	-	frameshift deletion	0	49	100	OPLAH:p.1167_1167del
SureSelect	MCF-7	chr8	145738768	G	-	frameshift deletion	0	145	100	RECQL4:p.R766fs
SureSelect	MCF-7	chr9	18826262	T	-	frameshift deletion	4	66	94.2857	ADAMTSL1:p.C6fs
SureSelect	MCF-7	chr9	79318376	GTGACAGCCTGCAAC	-	nonframeshift deletion	0	171	100	PRUNE2:p.2713_2718del
SureSelect	MCF-7	chr9	88937852	TTT	-	nonframeshift deletion	0	374	100	ZCCHC6:p.937_938del
SureSelect	MCF-7	chr9	123476543	CGGCGG	-	nonframeshift deletion	0	26	100	MEGF9:p.30_32del
SureSelect	MCF-7	chr9	132630665	GAC	-	nonframeshift deletion	23	19	45.2381	USP20:p.358_358del
SureSelect	MCF-7	chr10	63976913	AGCTTC	-	nonframeshift deletion	110	91	45.2736	RTKN2:p.327_328del
SureSelect	MCF-7	chr10	70496756	CTGCTGCATTGCAGCAAC	-	nonframeshift deletion	52	15	22.3881	CCAR1:p.66_72del
SureSelect	MCF-7	chr10	125780753	G	-	frameshift deletion	0	39	100	CHST15:p.R456fs
SureSelect	MCF-7	chr11	209895	CCC	-	nonframeshift deletion	0	51	100	RIC8A:p.207_208del
SureSelect	MCF-7	chr11	1080881	ACA	-	nonframeshift deletion	2	173	98.8571	MUC2:p.422_423del
SureSelect	MCF-7	chr11	6411936	GCTGGC	-	nonframeshift deletion	0	37	100	SMPD1:p.36_38del
SureSelect	MCF-7	chr11	17352478	ACA	-	nonframeshift deletion	8	48	85.7143	NUCB2:p.401_402del
SureSelect	MCF-7	chr11	26718710	CCTCAGAGTTCCACTGAAGGCAC	-	frameshift deletion	86	28	24.5614	SLC5A12:p.340_347del
SureSelect	MCF-7	chr11	35684947	GGAAGAGAGTGAGTCGGA	-	nonframeshift deletion	8	10	55.5556	TRIM44:p.96_102del
SureSelect	MCF-7	chr11	46724717	AGTGGTGACAGA	-	nonframeshift deletion	21	26	55.3191	ZNF408:p.184_188del
SureSelect	MCF-7	chr11	47788664	GGTGGT	-	nonframeshift deletion	24	20	45.4545	FNBP4:p.58_59del
SureSelect	MCF-7	chr11	48285982	CTT	-	nonframeshift deletion	0	509	100	OR4X1:p.190_191del
SureSelect	MCF-7	chr11	48346661	TTGCTGATC	-	nonframeshift deletion	362	119	24.7401	OR4C3:p.57_59del
SureSelect	MCF-7	chr11	68660885	GCCAAGCAGCG	-	frameshift deletion	43	12	21.8182	MRPL21:p.142_145del
SureSelect	MCF-7	chr11	76751542	T	-	frameshift deletion	0	77	100	B3GNT6:p.L316fs
SureSelect	MCF-7	chr11	76751585	T	-	frameshift deletion	0	130	100	B3GNT6:p.P330fs
SureSelect	MCF-7	chr11	76751604	T	-	frameshift deletion	0	145	100	B3GNT6:p.L337fs
SureSelect	MCF-7	chr11	76895771	GGAGGCGGGGACACCAGGGCCT	-	frameshift deletion	114	109	48.8789	MYO7A:p.1172_1179del
SureSelect	MCF-7	chr11	111742146	G	-	frameshift deletion	0	15	100	ALG9:p.R21fs
SureSelect	MCF-7	chr11	117280725	C	-	frameshift deletion	512	488	48.8	CEP164:p.L805fs
SureSelect	MCF-7	chr11	126146290	TAT	-	nonframeshift deletion	13	4	23.5294	FOXRED1:p.311_311del
SureSelect	MCF-7	chr11	128638217	G	-	frameshift deletion	0	42	100	FLI1:p.L112fs
SureSelect	MCF-7	chr11	129801109	TTCA	-	frameshift deletion	99	36	26.6667	PRDM10:p.475_476del
SureSelect	MCF-7	chr12	4735970	A	-	frameshift deletion	85	185	68.5185	AKAP3:p.S700fs
SureSelect	MCF-7	chr12	6777070	TGC	-	nonframeshift deletion	1	29	96.6667	ZNF384:p.514_515del
SureSelect	MCF-7	chr12	9994446	TGT	-	nonframeshift deletion	0	112	100	KLRF1:p.125_125del
SureSelect	MCF-7	chr12	14720555	GCA	-	nonframeshift deletion	1	9	90	PLBD1:p.25_26del
SureSelect	MCF-7	chr12	53069223	ACCTCCGGAGCCGTAGCTGCT	-	frameshift deletion	68	49	41.8803	KRT1:p.556_556del
SureSelect	MCF-7	chr12	53452264	CAGGTGGCAGG	-	frameshift deletion	96	77	44.5087	TENC1:p.420_420del
SureSelect	MCF-7	chr12	55523587	T	-	frameshift deletion	83	72	46.4516	OR9K2:p.I12fs
SureSelect	MCF-7	chr12	76424938	TGC	-	nonframeshift deletion	0	139	100	PHLDA1:p.194_195del
SureSelect	MCF-7	chr12	85638646	A	-	frameshift deletion	1	185	99.4624	LRRIQ1:p.E1699fs
SureSelect	MCF-7	chr12	111800827	GCCACCCCC	-	nonframeshift deletion	14	17	54.8387	FAM109A:p.146_148del
SureSelect	MCF-7	chr12	118506328	TCCTCC	-	nonframeshift deletion	246	251	50.503	VSIG10:p.472_474del
SureSelect	MCF-7	chr12	124102434	GTTTTCAGATAGAATGCCTA	-	frameshift deletion	38	17	30.9091	DDX55:p.246_253del
SureSelect	MCF-7	chr13	98652834	GCGGAC	-	nonframeshift deletion	49	15	23.4375	IPO5:p.366_368del
SureSelect	MCF-7	chr14	20528449	CATAGATTTGCTCACTGAC	-	frameshift deletion	0	327	100	OR4L1:p.82_88del
SureSelect	MCF-7	chr14	74060514	CTTA	-	frameshift deletion	0	56	100	ACOT4:p.189_190del
SureSelect	MCF-7	chr14	93154538	GGC	-	nonframeshift deletion	18	16	47.0588	RIN3:p.967_967del
SureSelect	MCF-7	chr14	105173863	CCCCACCCCCAC	-	nonframeshift deletion	2	6	75	INF2:p.420_424del
SureSelect	MCF-7	chr14	105352885	GCAGGA	-	nonframeshift deletion	33	32	49.2308	KIAA0284:p.700_702del
SureSelect	MCF-7	chr14	105996050	GCC	-	nonframeshift deletion	32	43	57.3333	TMEM121:p.293_294del
SureSelect	MCF-7	chr15	34137080	AGA	-	nonframeshift deletion	99	46	31.7241	RYR3:p.4438_4439del
SureSelect	MCF-7	chr15	42111746	G	-	frameshift deletion	0	70	100	MAPKBP1:p.A10fs
SureSelect	MCF-7	chr15	71276481	CAA	-	nonframeshift deletion	62	57	47.8992	LRRC49:p.58_58del
SureSelect	MCF-7	chr15	72105929	C	-	frameshift deletion	0	429	100	NR2E3:p.D316fs
SureSelect	MCF-7	chr15	74536401	AAG	-	nonframeshift deletion	102	92	47.4227	CCDC33:p.33_33del
SureSelect	MCF-7	chr15	93198679	TGGAGC	-	nonframeshift deletion	0	29	100	FAM174B:p.69_71del
SureSelect	MCF-7	chr15	100252710	CAG	-	nonframeshift deletion	2	119	98.3471	MEF2A:p.410_410del
SureSelect	MCF-7	chr16	2059622	C	-	frameshift deletion	0	25	100	ZNF598:p.G42fs
SureSelect	MCF-7	chr16	3602228	G	-	frameshift deletion	0	234	100	NLRC3:p.P38fs
SureSelect	MCF-7	chr16	4644390	AGG	-	nonframeshift deletion	4	11	73.3333	C16orf96:p.969_970del
SureSelect	MCF-7	chr16	10524657	GAC	-	nonframeshift deletion	13	47	78.3333	ATF7IP2:p.60_61del
SureSelect	MCF-7	chr16	72014008	AAGGACATTTCCAGGATGTCTTCTACCTGCATGGAAAGGAAAACAGTGTGTGACTTGTAAAACCTCAGTGTCTTATGTTAGTAAAATAATG	-	frameshift deletion	225	70	23.7288	PKD1L3:p.383_390del
SureSelect	MCF-7	chr16	88780635	GGTGTG	-	frameshift deletion	0	147	100	CTU2:p.437_437del
SureSelect	MCF-7	chr16	89294020	AC	-	frameshift deletion	149	232	60.8924	ZNF778:p.442_442del
SureSelect	MCF-7	chr17	3594277	G	-	frameshift deletion	26	32	55.1724	P2RX5:p.P111fs
SureSelect	MCF-7	chr17	15878110	CAA	-	nonframeshift deletion	86	78	47.561	ADORA2B:p.151_152del
SureSelect	MCF-7	chr17	17697099	GC	-	frameshift deletion	147	122	45.3532	RAI1:p.279_280del
SureSelect	MCF-7	chr17	17697102	G	-	frameshift deletion	145	124	46.0967	RAI1:p.Q280fs
SureSelect	MCF-7	chr17	26708303	GT	-	frameshift deletion	0	199	100	SARM1:p.205_205del
SureSelect	MCF-7	chr17	26727722	A	-	frameshift deletion	0	16	100	SLC46A1:p.I409fs
SureSelect	MCF-7	chr17	36070591	TCACCAT	-	frameshift deletion	15	4	21.0526	HNF1B:p.348_350del
SureSelect	MCF-7	chr17	38858135	A	-	frameshift deletion	1	178	99.4413	KRT24:p.N222fs
SureSelect	MCF-7	chr17	45438887	AGTG	-	frameshift deletion	0	290	100	C17orf57:p.269_269del
SureSelect	MCF-7	chr17	62530886	AAG	-	nonframeshift deletion	0	308	100	CEP95:p.133_133del
SureSelect	MCF-7	chr17	78063948	GAACAACACAGGACGCACACAGGCACGTGCAC	-	frameshift deletion	2	23	92	CCDC40:p.948_958del
SureSelect	MCF-7	chr17	80047552	CGGGCACCACGCCC	-	frameshift deletion	13	4	23.5294	FASN:p.636_641del
SureSelect	MCF-7	chr18	3452223	T	-	frameshift deletion	0	59	100	TGIF1:p.P82fs
SureSelect	MCF-7	chr18	51795958	CGA	-	nonframeshift deletion	0	31	100	POLI:p.14_15del
SureSelect	MCF-7	chr18	56204388	CAGTTGATGTGTCCT	-	nonframeshift deletion	0	53	100	ALPK2:p.1006_1011del
SureSelect	MCF-7	chr18	74090958	G	-	frameshift deletion	0	22	100	ZNF516:p.P1037fs
SureSelect	MCF-7	chr19	2341094	CTCCCTGG	-	frameshift deletion	0	44	100	SPPL2B:p.318_320del
SureSelect	MCF-7	chr19	2341103	G	-	frameshift deletion	0	44	100	SPPL2B:p.R321fs
SureSelect	MCF-7	chr19	4499633	AGCTGGCCGGGGAGG	-	nonframeshift deletion	0	13	100	HDGFRP2:p.574_579del
SureSelect	MCF-7	chr19	9236917	G	-	frameshift deletion	51	44	46.3158	OR7G3:p.A237fs
SureSelect	MCF-7	chr19	11303460	C	-	frameshift deletion	0	96	100	KANK2:p.G432fs
SureSelect	MCF-7	chr19	13318673	CTG	-	nonframeshift deletion	0	4	100	CACNA1A:p.2328_2328del
SureSelect	MCF-7	chr19	16268208	A	-	frameshift deletion	0	178	100	HSH2D:p.L221fs
SureSelect	MCF-7	chr19	19790877	AT	-	frameshift deletion	42	115	73.2484	ZNF101:p.240_240del
SureSelect	MCF-7	chr19	30500119	TGA	-	nonframeshift deletion	2	109	98.1982	RMP:p.298_299del
SureSelect	MCF-7	chr19	33167526	C	-	frameshift deletion	14	5	26.3158	RGS9BP:p.G119fs
SureSelect	MCF-7	chr19	36002419	CCA	-	nonframeshift deletion	19	8	29.6296	DMKN:p.270_271del
SureSelect	MCF-7	chr19	36258938	G	-	frameshift deletion	0	83	100	C19orf55:p.Q397fs
SureSelect	MCF-7	chr19	41173893	TGCTGT	-	nonframeshift deletion	12	26	68.4211	NUMBL:p.434_436del
SureSelect	MCF-7	chr19	44590000	CTC	-	nonframeshift deletion	0	130	100	ZNF284:p.123_124del
SureSelect	MCF-7	chr19	49573363	GGA	-	nonframeshift deletion	7	15	68.1818	KCNA7:p.442_443del
SureSelect	MCF-7	chr19	54866944	G	-	frameshift deletion	91	28	23.5294	LAIR1:p.A259fs
SureSelect	MCF-7	chr19	54973989	CCT	-	nonframeshift deletion	80	194	70.8029	LENG9:p.262_263del
SureSelect	MCF-7	chr19	55869880	GCTCCTTCATCTCGCCCCATGGCT	-	nonframeshift deletion	66	142	68.2692	FAM71E2:p.778_786del
SureSelect	MCF-7	chr19	55993819	AGGCTGAGGCTGCGGAGGTGACCTGCCCCCAGGAACCGCTGGCGCCTGCCGCCCCCGT	-	frameshift deletion	5	10	66.6667	ZNF628:p.416_435del
SureSelect	MCF-7	chr19	56599438	TCG	-	nonframeshift deletion	0	21	100	ZNF787:p.367_368del
SureSelect	MCF-7	chr19	56671273	CCCCGGCAG	-	nonframeshift deletion	11	16	59.2593	ZNF444:p.228_231del
SureSelect	MCF-7	chr20	278688	CGG	-	nonframeshift deletion	0	120	100	ZCCHC3:p.154_155del
SureSelect	MCF-7	chr20	25457050	CTCCCA	-	nonframeshift deletion	0	257	100	NINL:p.958_959del
SureSelect	MCF-7	chr20	44004156	ATT	-	nonframeshift deletion	91	106	53.8071	TP53TG5:p.97_97del
SureSelect	MCF-7	chr20	60639792	GCGCCGCCGGGG	-	nonframeshift deletion	9	13	59.0909	TAF4:p.355_359del
SureSelect	MCF-7	chr21	32201970	A	-	frameshift deletion	0	216	100	KRTAP7-1:p.I16fs
SureSelect	MCF-7	chr22	18138491	C	-	frameshift deletion	22	9	29.0323	BCL2L13:p.S5fs
SureSelect	MCF-7	chr22	25272644	GG	-	frameshift deletion	42	17	28.8136	SGSM1:p.519_520del
SureSelect	MCF-7	chr22	26879947	GAGGCGGCGCCCCGGGGGAGA	-	nonframeshift deletion	0	7	100	SRRD:p.31_37del
SureSelect	MCF-7	chr22	36702074	GAGATGCGGGTCCAGCTT	-	nonframeshift deletion	37	30	44.7761	MYH9:p.682_687del
SureSelect	MCF-7	chr22	37964409	CAGCGCCTGCTGCAAACCCCT	-	nonframeshift deletion	0	18	100	CDC42EP1:p.253_260del
SureSelect	MCF-7	chr22	38610837	CCCCGCCCACGGCCCGGA	-	nonframeshift deletion	19	13	40.625	MAFF:p.149_155del
SureSelect	MCF-7	chr22	39496323	AAC	-	nonframeshift deletion	19	15	44.1176	APOBEC3H:p.14_14del
SureSelect	MCF-7	chr22	40697177	GCA	-	nonframeshift deletion	11	15	57.6923	TNRC6B:p.516_517del
SureSelect	MCF-7	chrX	104464277	A	-	frameshift deletion	0	145	100	TEX13A:p.W201fs
SureSelect	MCF-7	chrX	104464282	C	-	frameshift deletion	0	141	100	TEX13A:p.G199fs
SureSelect	MCF-7	chrX	135474445	GAT	-	nonframeshift deletion	1	67	98.5294	GPR112:p.2656_2656del
SureSelect	MCF-7	chrX	150349558	CACCACTGGCCA	-	nonframeshift deletion	0	169	100	GPR50:p.501_505del
SureSelect	HCC-2218BL	chr1	1647894	-	TTTCTT	nonframeshift insertion	58	30	34.0909	CDK11B:p.R93delinsKKR
SureSelect	HCC-2218BL	chr1	1684348	-	CCT	nonframeshift insertion	5	92	94.8454	NADK:p.G591delinsRG
SureSelect	HCC-2218BL	chr1	14106395	-	CTC	nonframeshift insertion	75	51	40.4762	PRDM2:p.T702delinsTS
SureSelect	HCC-2218BL	chr1	31905890	-	CAG	nonframeshift insertion	1	63	98.4375	SERINC2:p.Q373delinsPE
SureSelect	HCC-2218BL	chr1	54605320	-	C	frameshift insertion	0	45	100	CDCP2:p.P408fs
SureSelect	HCC-2218BL	chr1	55505553	-	CTG	nonframeshift insertion	27	33	55	PCSK9:p.L15delinsPV
SureSelect	HCC-2218BL	chr1	78024346	-	TAT	nonframeshift insertion	82	56	40.5797	AK5:p.S534delinsSY
SureSelect	HCC-2218BL	chr1	109792736	-	CGC	nonframeshift insertion	0	34	100	CELSR2:p.T12delinsTA
SureSelect	HCC-2218BL	chr1	117122286	-	TCC	nonframeshift insertion	119	75	38.6598	IGSF3:p.D1041delinsGN
SureSelect	HCC-2218BL	chr1	152681681	-	AGCTCTGGGGGCTGCTGT	nonframeshift insertion	0	96	100	LCE4A:p.S44delinsKLWGLLC
SureSelect	HCC-2218BL	chr1	153233489	-	GGCGGT	nonframeshift insertion	34	21	38.1818	LOR:p.G22delinsGRC
SureSelect	HCC-2218BL	chr1	156565050	-	AC	frameshift insertion	0	946	100	GPATCH4:p.T361fs
SureSelect	HCC-2218BL	chr1	175129925	-	CTT	nonframeshift insertion	69	65	48.5075	KIAA0040:p.K75delinsKR
SureSelect	HCC-2218BL	chr1	203186951	-	AGACCATGGCCCCGCCCAGTCCCT	nonframeshift insertion	7	7	50	CHIT1:p.W358delinsRDWAGPWSW
SureSelect	HCC-2218BL	chr1	245133624	-	CCTCC	frameshift insertion	39	30	43.4783	EFCAB2:p.S67fs
SureSelect	HCC-2218BL	chr2	25384457	-	GCCGCTGCT	nonframeshift insertion	15	7	31.8182	POMC:p.G99delinsGAAA
SureSelect	HCC-2218BL	chr2	26477126	-	ACT	nonframeshift insertion	0	116	100	HADHB:p.T2delinsNS
SureSelect	HCC-2218BL	chr2	48982756	-	GCTGCA	nonframeshift insertion	11	9	45	LHCGR:p.P19delinsCSP
SureSelect	HCC-2218BL	chr2	71062834	-	C	frameshift insertion	0	181	100	CD207:p.E25fs
SureSelect	HCC-2218BL	chr2	72692273	-	AG	frameshift insertion	0	167	100	EXOC6B:p.L666fs
SureSelect	HCC-2218BL	chr2	73675228	-	CTC	nonframeshift insertion	0	254	100	ALMS1:p.S524delinsSS
SureSelect	HCC-2218BL	chr2	96780987	-	TCCTCCTCT	nonframeshift insertion	140	62	30.6931	ADRA2B:p.E301delinsERRK
SureSelect	HCC-2218BL	chr2	120194652	-	GTGTGC	nonframeshift insertion	0	152	100	TMEM37:p.T70delinsTCA
SureSelect	HCC-2218BL	chr2	128394878	-	T	frameshift insertion	42	53	55.7895	MYO7B:p.P323fs
SureSelect	HCC-2218BL	chr2	178494174	-	GGA	nonframeshift insertion	0	207	100	PDE11A:p.S671delinsSP
SureSelect	HCC-2218BL	chr2	185802212	-	ACA	nonframeshift insertion	64	73	53.2847	ZNF804A:p.T697delinsNT
SureSelect	HCC-2218BL	chr2	211421453	-	TCT	nonframeshift insertion	66	66	50	CPS1:p.I5delinsIL
SureSelect	HCC-2218BL	chr2	234429740	-	TTC	nonframeshift insertion	124	117	48.5477	USP40:p.K752delinsRK
SureSelect	HCC-2218BL	chr2	236761415	-	CAGG	frameshift insertion	86	67	43.7908	AGAP1:p.P379fs
SureSelect	HCC-2218BL	chr3	27763428	-	CGGCGC	nonframeshift insertion	10	4	28.5714	EOMES:p.A120delinsAPA
SureSelect	HCC-2218BL	chr3	46759229	-	AGC	nonframeshift insertion	59	46	43.8095	PRSS50:p.L29delinsRF
SureSelect	HCC-2218BL	chr3	50306753	-	C	frameshift insertion	0	168	100	SEMA3B:p.P27fs
SureSelect	HCC-2218BL	chr3	56591279	-	GGGGTAAGCA	frameshift insertion	15	5	25	CCDC66:p.L3fs
SureSelect	HCC-2218BL	chr3	56650055	-	CTC	nonframeshift insertion	71	82	53.5948	CCDC66:p.S606delinsSS
SureSelect	HCC-2218BL	chr3	71821968	-	A	frameshift insertion	33	29	46.7742	PROK2:p.F99fs
SureSelect	HCC-2218BL	chr3	112253059	-	A	frameshift insertion	18	191	91.3876	ATG3:p.L307fs
SureSelect	HCC-2218BL	chr3	121351316	-	GGCTCAGGCTCA	nonframeshift insertion	205	123	37.5	HCLS1:p.P368delinsLSLSP
SureSelect	HCC-2218BL	chr3	124646706	-	AAG	nonframeshift insertion	0	115	100	MUC13:p.F62delinsLF
SureSelect	HCC-2218BL	chr3	124732420	-	GAGGAGGAGGAGGAAGAG	nonframeshift insertion	59	23	28.0488	HEG1:p.S768delinsSLPPPPP
SureSelect	HCC-2218BL	chr3	184429134	-	TCC	nonframeshift insertion	209	158	43.0518	MAGEF1:p.D159delinsGN
SureSelect	HCC-2218BL	chr3	184429558	-	C	frameshift insertion	83	69	45.3947	MAGEF1:p.E18fs
SureSelect	HCC-2218BL	chr3	195518113	-	GTCTCCTGCGTAACA	nonframeshift insertion	0	176	100	MUC4:p.T113delinsMLRRRP
SureSelect	HCC-2218BL	chr4	113347610	-	T	frameshift insertion	127	111	46.6387	ALPK1:p.F32fs
SureSelect	HCC-2218BL	chr4	147560451	-	TGG	nonframeshift insertion	18	19	51.3514	POU4F2:p.A53delinsAW
SureSelect	HCC-2218BL	chr4	147560458	-	GGC	nonframeshift insertion	22	7	24.1379	POU4F2:p.G56delinsGR
SureSelect	HCC-2218BL	chr4	152201019	-	CAGGT	frameshift insertion	30	29	49.1525	PRSS48:p.Q42fs
SureSelect	HCC-2218BL	chr4	155158260	-	GTT	nonframeshift insertion	163	167	50.6061	DCHS2:p.T2060delinsKP
SureSelect	HCC-2218BL	chr4	155160425	-	C	frameshift insertion	17	22	56.4103	DCHS2:p.G2008fs
SureSelect	HCC-2218BL	chr5	77745854	-	A	frameshift insertion	0	108	100	SCAMP1:p.H243fs
SureSelect	HCC-2218BL	chr5	112824049	-	GCC	nonframeshift insertion	18	10	35.7143	MCC:p.G21delinsGA
SureSelect	HCC-2218BL	chr5	113698632	-	GCC	nonframeshift insertion	49	33	40.2439	KCNN2:p.A54delinsGP
SureSelect	HCC-2218BL	chr5	137088946	-	GCT	nonframeshift insertion	34	36	51.4286	HNRNPA0:p.S270delinsRA
SureSelect	HCC-2218BL	chr5	139931629	-	GT	frameshift insertion	0	17	100	SRA1:p.V36fs
SureSelect	HCC-2218BL	chr5	139931630	-	G	frameshift insertion	0	17	100	SRA1:p.A35fs
SureSelect	HCC-2218BL	chr5	140568035	-	A	frameshift insertion	0	298	100	PCDHB9:p.I381fs
SureSelect	HCC-2218BL	chr5	141324956	-	CTGCTGCTG	nonframeshift insertion	75	64	46.0432	PCDH12:p.R1182delinsTAAG
SureSelect	HCC-2218BL	chr5	156479569	-	GTT	nonframeshift insertion	79	98	55.3672	HAVCR1:p.T159delinsKP
SureSelect	HCC-2218BL	chr5	156721864	-	C	frameshift insertion	0	333	100	CYFIP2:p.P94fs
SureSelect	HCC-2218BL	chr6	1391086	-	GGC	nonframeshift insertion	14	6	30	FOXF2:p.G302delinsGR
SureSelect	HCC-2218BL	chr6	34725656	-	TCA	nonframeshift insertion	44	28	38.8889	SNRPC:p.C13delinsCS
SureSelect	HCC-2218BL	chr6	41754574	-	CTT	nonframeshift insertion	52	99	65.5629	PRICKLE4:p.L288delinsPF
SureSelect	HCC-2218BL	chr6	57398187	-	A	frameshift insertion	107	179	62.5874	PRIM2:p.E297fs
SureSelect	HCC-2218BL	chr6	96034882	-	TATATG	nonframeshift insertion	31	11	26.1905	MANEA:p.Y189delinsYYM
SureSelect	HCC-2218BL	chr6	116600466	-	CAC	nonframeshift insertion	0	212	100	TSPYL1:p.V176delinsVW
SureSelect	HCC-2218BL	chr6	151674117	-	GAG	nonframeshift insertion	1	189	99.4737	AKAP12:p.E1531delinsGE
SureSelect	HCC-2218BL	chr7	1586654	-	GCC	nonframeshift insertion	0	109	100	TMEM184A:p.G392delinsGA
SureSelect	HCC-2218BL	chr7	36447350	-	CTT	nonframeshift insertion	96	119	55.3488	ANLN:p.T206delinsTF
SureSelect	HCC-2218BL	chr7	36552730	-	T	frameshift insertion	0	301	100	AOAH:p.K657fs
SureSelect	HCC-2218BL	chr7	36552791	-	T	frameshift insertion	0	275	100	AOAH:p.T638fs
SureSelect	HCC-2218BL	chr7	82581489	-	TCA	nonframeshift insertion	0	203	100	PCLO:p.E2927delinsVK
SureSelect	HCC-2218BL	chr7	101200670	-	G	frameshift insertion	0	228	100	EMID2:p.G389fs
SureSelect	HCC-2218BL	chr7	128533515	-	C	frameshift insertion	0	71	100	KCP:p.G370fs
SureSelect	HCC-2218BL	chr7	149476667	-	C	frameshift insertion	0	34	100	SSPO:p.P373fs
SureSelect	HCC-2218BL	chr7	149506212	-	C	frameshift insertion	0	132	100	SSPO:p.S3065fs
SureSelect	HCC-2218BL	chr7	150713903	-	C	frameshift insertion	0	18	100	ATG9B:p.A765fs
SureSelect	HCC-2218BL	chr8	30620841	-	T	frameshift insertion	0	103	100	UBXN8:p.F171fs
SureSelect	HCC-2218BL	chr8	48805817	-	G	frameshift insertion	0	156	100	PRKDC:p.L1243fs
SureSelect	HCC-2218BL	chr8	65494021	-	GCA	nonframeshift insertion	21	7	25	BHLHE22:p.G225delinsGH
SureSelect	HCC-2218BL	chr8	86126828	-	AACATT	nonframeshift insertion	0	116	100	C8orf59:p.V88delinsVMF
SureSelect	HCC-2218BL	chr8	101206460	-	GAC	nonframeshift insertion	67	54	44.6281	SPAG1:p.S354delinsRR
SureSelect	HCC-2218BL	chr8	144649542	-	C	frameshift insertion	0	16	100	C8orf73:p.G676fs
SureSelect	HCC-2218BL	chr9	12775862	-	GGCGGCGGC	nonframeshift insertion	34	22	39.2857	C9orf150:p.G50delinsGRRR
SureSelect	HCC-2218BL	chr9	79324136	-	TGACTGTTGCAG	nonframeshift insertion	96	67	41.1043	PRUNE2:p.S1018delinsSCNSQ
SureSelect	HCC-2218BL	chr9	100092969	-	GAGGAG	nonframeshift insertion	4	7	63.6364	C9orf174:p.E915delinsGGE
SureSelect	HCC-2218BL	chr9	139581759	-	CAG	nonframeshift insertion	34	25	42.3729	AGPAT2:p.L17delinsLW
SureSelect	HCC-2218BL	chr10	21805467	-	CCTCCT	nonframeshift insertion	0	40	100	C10orf140:p.G429delinsRRG
SureSelect	HCC-2218BL	chr10	27702257	-	C	frameshift insertion	53	57	51.8182	PTCHD3:p.G308fs
SureSelect	HCC-2218BL	chr10	46999592	-	ATGAGGGAG	nonframeshift insertion	85	36	29.7521	GPRIN2:p.M238delinsNEGV
SureSelect	HCC-2218BL	chr10	61122269	-	TA	frameshift insertion	0	52	100	FAM13C:p.L6fs
SureSelect	HCC-2218BL	chr10	91497903	-	TAAAAG	nonframeshift insertion	0	79	100	KIF20B:p.L1102delinsLKR
SureSelect	HCC-2218BL	chr10	97920100	-	C	frameshift insertion	0	322	100	ZNF518A:p.L1341fs
SureSelect	HCC-2218BL	chr10	102770294	-	GCTGCG	nonframeshift insertion	20	14	41.1765	PDZD7:p.S784delinsSAA
SureSelect	HCC-2218BL	chr10	118383464	-	G	frameshift insertion	0	176	100	PNLIPRP2:p.V20fs
SureSelect	HCC-2218BL	chr10	126673561	-	A	frameshift insertion	58	42	42	ZRANB1:p.X735delinsX
SureSelect	HCC-2218BL	chr10	126715160	-	GCCGCAGGCTGGGGCTGCAGG	nonframeshift insertion	22	10	31.25	CTBP2:p.A390delinsACSPSLRP
SureSelect	HCC-2218BL	chr11	801632	-	G	frameshift insertion	0	55	100	PIDD:p.P70fs
SureSelect	HCC-2218BL	chr11	4592707	-	AC	frameshift insertion	0	124	100	C11orf40:p.C200fs
SureSelect	HCC-2218BL	chr11	5475432	-	CA	frameshift insertion	121	107	46.9298	OR51I2:p.L238fs
SureSelect	HCC-2218BL	chr11	6567896	-	TGCCCTACTGCA	nonframeshift insertion	0	119	100	DNHD1:p.A1909delinsACPTA
SureSelect	HCC-2218BL	chr11	46342260	-	G	frameshift insertion	0	248	100	CREB3L1:p.R508fs
SureSelect	HCC-2218BL	chr11	48367051	-	AG	frameshift insertion	158	141	47.1572	OR4C45:p.L256fs
SureSelect	HCC-2218BL	chr11	67786065	-	C	frameshift insertion	0	119	100	ALDH3B1:p.L77fs
SureSelect	HCC-2218BL	chr11	67789294	-	C	frameshift insertion	0	116	100	ALDH3B1:p.R300fs
SureSelect	HCC-2218BL	chr11	76954789	-	A	frameshift insertion	29	29	50	GDPD4:p.N397fs
SureSelect	HCC-2218BL	chr11	94800903	-	C	frameshift insertion	0	268	100	SRSF8:p.R171fs
SureSelect	HCC-2218BL	chr11	111853107	-	C	frameshift insertion	0	67	100	DIXDC1:p.P271fs
SureSelect	HCC-2218BL	chr11	118529045	-	G	frameshift insertion	0	17	100	TREH:p.G538fs
SureSelect	HCC-2218BL	chr11	125452301	-	C	frameshift insertion	0	61	100	EI24:p.T268fs
SureSelect	HCC-2218BL	chr12	2062324	-	TGC	nonframeshift insertion	76	62	44.9275	DCP1B:p.Q159delinsRK
SureSelect	HCC-2218BL	chr12	4735966	-	C	frameshift insertion	171	160	48.3384	AKAP3:p.G701fs
SureSelect	HCC-2218BL	chr12	7080211	-	G	frameshift insertion	0	87	100	EMG1:p.S42fs
SureSelect	HCC-2218BL	chr12	8374782	-	ACG	nonframeshift insertion	0	29	100	FAM90A1:p.T344delinsTS
SureSelect	HCC-2218BL	chr12	51723599	-	G	frameshift insertion	66	77	53.8462	CELA1:p.L210fs
SureSelect	HCC-2218BL	chr12	53207584	-	CACCAAAGCCACCAGTGCCGAAACCAGCTCCGAAGCCGCCGG	nonframeshift insertion	43	19	30.6452	KRT4:p.G161delinsPAASELVSALVALVG
SureSelect	HCC-2218BL	chr12	55714407	-	A	frameshift insertion	92	121	56.8075	OR6C1:p.T8fs
SureSelect	HCC-2218BL	chr12	64712547	-	GTT	nonframeshift insertion	72	63	46.6667	C12orf56:p.N234delinsKT
SureSelect	HCC-2218BL	chr12	103352172	-	GCA	nonframeshift insertion	15	6	28.5714	ASCL1:p.A50delinsAA
SureSelect	HCC-2218BL	chr12	104373729	-	A	frameshift insertion	57	29	33.7209	TDG:p.E92fs
SureSelect	HCC-2218BL	chr12	122359398	-	GAGGAGGAGGAGAAA	nonframeshift insertion	0	29	100	WDR66:p.E63delinsGGGGEK
SureSelect	HCC-2218BL	chr12	124824722	-	GCCGCTGCT	nonframeshift insertion	0	17	100	NCOR2:p.G1839delinsGAAA
SureSelect	HCC-2218BL	chr13	112723112	-	GGGCGT	nonframeshift insertion	9	12	57.1429	SOX1:p.A380delinsAGR
SureSelect	HCC-2218BL	chr14	23240714	-	AGC	nonframeshift insertion	80	105	56.7568	OXA1L:p.S403delinsKR
SureSelect	HCC-2218BL	chr14	23548784	-	GAACGT	nonframeshift insertion	2	350	99.4318	ACIN1:p.S645delinsYVP
SureSelect	HCC-2218BL	chr14	24646407	-	GAA	nonframeshift insertion	1	136	99.2701	REC8:p.E228delinsGK
SureSelect	HCC-2218BL	chr14	24769850	-	GAG	nonframeshift insertion	6	59	90.7692	C14orf21:p.E162delinsGE
SureSelect	HCC-2218BL	chr14	24838902	-	GGGGGTGCT	nonframeshift insertion	39	19	32.7586	NFATC4:p.G132delinsGGCW
SureSelect	HCC-2218BL	chr14	38679764	-	GCTCTGAGCCCGGGCCACGCAGGG	nonframeshift insertion	34	20	37.037	SSTR1:p.T390delinsTALSPGHAG
SureSelect	HCC-2218BL	chr14	53619481	-	GCCGCC	nonframeshift insertion	0	48	100	DDHD1:p.G112delinsGAA
SureSelect	HCC-2218BL	chr14	63784408	-	G	frameshift insertion	0	134	100	GPHB5:p.L52fs
SureSelect	HCC-2218BL	chr14	101350671	-	TCT	nonframeshift insertion	72	78	52	RTL1:p.E152delinsEK
SureSelect	HCC-2218BL	chr15	85438312	-	TTG	nonframeshift insertion	23	20	46.5116	SLC28A1:p.L140delinsLC
SureSelect	HCC-2218BL	chr15	90294305	-	G	frameshift insertion	5	14	73.6842	MESP1:p.A53fs
SureSelect	HCC-2218BL	chr15	90294307	-	ACGGGGCTCGG	frameshift insertion	5	12	70.5882	MESP1:p.V52fs
SureSelect	HCC-2218BL	chr16	138773	-	G	frameshift insertion	0	51	100	NPRL3:p.L411fs
SureSelect	HCC-2218BL	chr16	3119298	-	G	frameshift insertion	93	84	47.4576	IL32:p.R170fs
SureSelect	HCC-2218BL	chr16	31770697	-	A	frameshift insertion	126	124	49.6	ZNF720:p.X127delinsX
SureSelect	HCC-2218BL	chr16	89916880	-	GAG	nonframeshift insertion	34	30	46.875	SPIRE2:p.E68delinsGE
SureSelect	HCC-2218BL	chr17	7123241	-	GGGCGTGCAGGACGC	nonframeshift insertion	0	53	100	ACADVL:p.G26delinsGACRTR
SureSelect	HCC-2218BL	chr17	7750178	-	ACCACC	nonframeshift insertion	1	9	90	KDM6B:p.L251delinsLTT
SureSelect	HCC-2218BL	chr17	8725215	-	G	frameshift insertion	0	192	100	PIK3R6:p.L609fs
SureSelect	HCC-2218BL	chr17	15343525	-	CTT	nonframeshift insertion	0	128	100	CDRT4:p.G10delinsKG
SureSelect	HCC-2218BL	chr17	17772623	-	A	frameshift insertion	7	13	65	TOM1L2:p.F264fs
SureSelect	HCC-2218BL	chr17	26708299	-	GC	frameshift insertion	0	164	100	SARM1:p.E203fs
SureSelect	HCC-2218BL	chr17	39346596	-	GCTGTGGGTCCAGCTGCTGCCAGCCTA	nonframeshift insertion	0	126	100	KRTAP9-1:p.C153delinsWLWVQLLPAY
SureSelect	HCC-2218BL	chr17	46608185	-	GGGCGCTGT	nonframeshift insertion	38	22	36.6667	HOXB1:p.P28delinsTAPP
SureSelect	HCC-2218BL	chr17	48227404	-	GC	frameshift insertion	0	73	100	PPP1R9B:p.A157fs
SureSelect	HCC-2218BL	chr17	56833458	-	GAACCC	nonframeshift insertion	36	31	46.2687	PPM1E:p.E34delinsGTQ
SureSelect	HCC-2218BL	chr17	65955759	-	CCTCCAGCC	nonframeshift insertion	20	10	33.3333	BPTF:p.P2660delinsPSSP
SureSelect	HCC-2218BL	chr17	72889677	-	GGCTCCGTAGGTTCCATGGGCTCCGTAGGTTCCATGGGCTCCGTAGGTTCCATC	nonframeshift insertion	24	44	64.7059	FADS6:p.P6delinsRWNLRSPWNLRSPWNLRSP
SureSelect	HCC-2218BL	chr18	11689670	-	GGCCCT	nonframeshift insertion	10	11	52.381	GNAL:p.P36delinsPGP
SureSelect	HCC-2218BL	chr18	19100759	-	TCT	nonframeshift insertion	0	82	100	GREB1L:p.D1861delinsDS
SureSelect	HCC-2218BL	chr18	42456671	-	TCTT	frameshift insertion	464	465	50.0538	SETBP1:p.T228fs
SureSelect	HCC-2218BL	chr18	43833702	-	CTG	nonframeshift insertion	0	51	100	C18orf25:p.S313delinsSC
SureSelect	HCC-2218BL	chr18	77623692	-	GGC	nonframeshift insertion	5	6	54.5455	KCNG2:p.G9delinsGR
SureSelect	HCC-2218BL	chr19	1004897	-	CGTT	frameshift insertion	86	64	42.6667	GRIN3B:p.G466fs
SureSelect	HCC-2218BL	chr19	7938307	-	G	frameshift insertion	0	40	100	FLJ22184:p.P89fs
SureSelect	HCC-2218BL	chr19	9236699	-	ATGGT	frameshift insertion	103	83	44.6237	OR7G3:p.S310fs
SureSelect	HCC-2218BL	chr19	15052984	-	ATC	nonframeshift insertion	0	177	100	OR7C2:p.V228delinsVI
SureSelect	HCC-2218BL	chr19	15514492	-	GCCATA	nonframeshift insertion	32	20	38.4615	AKAP8L:p.G52delinsGMA
SureSelect	HCC-2218BL	chr19	15730499	-	C	frameshift insertion	0	143	100	CYP4F8:p.V150fs
SureSelect	HCC-2218BL	chr19	35758276	-	GGA	nonframeshift insertion	0	175	100	LSR:p.G518delinsGE
SureSelect	HCC-2218BL	chr19	41928868	-	C	frameshift insertion	199	152	43.3048	BCKDHA:p.P324fs
SureSelect	HCC-2218BL	chr19	49657890	-	TCC	nonframeshift insertion	87	75	46.2963	HRC:p.E202delinsGK
SureSelect	HCC-2218BL	chr19	50881821	-	AAC	nonframeshift insertion	0	144	100	NR1H2:p.K172delinsKT
SureSelect	HCC-2218BL	chr19	51835893	-	G	frameshift insertion	0	104	100	VSIG10L:p.A859fs
SureSelect	HCC-2218BL	chr19	52004792	-	C	frameshift insertion	68	77	53.1034	SIGLEC12:p.A66fs
SureSelect	HCC-2218BL	chr19	52887247	-	CAA	nonframeshift insertion	0	167	100	ZNF880:p.I138delinsIQ
SureSelect	HCC-2218BL	chr19	55790887	-	GCCGCCGCC	nonframeshift insertion	22	14	38.8889	HSPBP1:p.G30delinsGAAA
SureSelect	HCC-2218BL	chr19	56029617	-	CCA	nonframeshift insertion	202	201	49.8759	SSC5D:p.P1325delinsPH
SureSelect	HCC-2218BL	chr19	56052338	-	C	frameshift insertion	0	391	100	SGK110:p.V318fs
SureSelect	HCC-2218BL	chr19	56089909	-	CCG	nonframeshift insertion	0	32	100	ZNF579:p.G366delinsAG
SureSelect	HCC-2218BL	chr19	58718361	-	G	frameshift insertion	0	43	100	ZNF274:p.A177fs
SureSelect	HCC-2218BL	chr20	32664865	-	CAG	nonframeshift insertion	29	8	21.6216	RALY:p.A230delinsAQ
SureSelect	HCC-2218BL	chr20	42694559	-	CCG	nonframeshift insertion	20	22	52.381	TOX2:p.P348delinsPA
SureSelect	HCC-2218BL	chr20	61870606	-	G	frameshift insertion	0	52	100	BIRC7:p.G224fs
SureSelect	HCC-2218BL	chr21	40883672	-	AGA	nonframeshift insertion	0	35	100	SH3BGR:p.G230delinsGR
SureSelect	HCC-2218BL	chr21	47721986	-	TGG	nonframeshift insertion	1	21	95.4545	C21orf58:p.H193delinsPN
SureSelect	HCC-2218BL	chr21	47978322	-	C	frameshift insertion	0	96	100	DIP2A:p.L296fs
SureSelect	HCC-2218BL	chr22	19189004	-	C	frameshift insertion	0	99	100	CLTCL1:p.V1201fs
SureSelect	HCC-2218BL	chr22	20100167	-	C	frameshift insertion	23	38	62.2951	TRMT2A:p.G599fs
SureSelect	HCC-2218BL	chr22	20779974	-	G	frameshift insertion	0	37	100	SCARF2:p.A763fs
SureSelect	HCC-2218BL	chr22	20780025	-	C	frameshift insertion	0	42	100	SCARF2:p.A746fs
SureSelect	HCC-2218BL	chr22	20780030	-	C	frameshift insertion	0	41	100	SCARF2:p.A745fs
SureSelect	HCC-2218BL	chr22	23631814	-	C	frameshift insertion	37	27	42.1875	BCR:p.P191fs
SureSelect	HCC-2218BL	chr22	29707640	-	C	frameshift insertion	0	35	100	GAS2L1:p.A400fs
SureSelect	HCC-2218BL	chr22	50316985	-	CTGCACTCCGGGGC	frameshift insertion	32	24	42.8571	CRELD2:p.V264fs
SureSelect	HCC-2218BL	chr22	51042514	-	G	frameshift insertion	0	32	100	MAPK8IP2:p.R262fs
SureSelect	HCC-2218BL	chrX	36162685	-	TG	frameshift insertion	8	11	57.8947	CXorf59:p.L423fs
SureSelect	HCC-2218BL	chrX	50121147	-	G	frameshift insertion	0	32	100	DGKK:p.L1014fs
SureSelect	HCC-2218BL	chrX	50350729	-	TCC	nonframeshift insertion	0	32	100	SHROOM4:p.E1138delinsGK
SureSelect	HCC-2218BL	chrX	50350759	-	TGCTGCTGCTGT	nonframeshift insertion	0	38	100	SHROOM4:p.Q1128delinsHSSSK
SureSelect	HCC-2218BL	chrX	114425182	-	GAGGCCGCTCGCCCAACGCCCACAGCG	nonframeshift insertion	2	41	95.3488	RBMXL3:p.R393delinsRRPLAQRPQR
SureSelect	HCC-2218BL	chrX	152864478	-	C	frameshift insertion	0	15	100	FAM58A:p.G14fs
SureSelect	HCC-2218BL	chrX	152864514	-	C	frameshift insertion	0	5	100	FAM58A:p.G3fs
SureSelect	HCC-2218BL	chr1	17718672	G	-	frameshift deletion	0	51	100	PADI6:p.Q342fs
SureSelect	HCC-2218BL	chr1	52306064	TCT	-	nonframeshift deletion	0	208	100	NRD1:p.22_23del
SureSelect	HCC-2218BL	chr1	87045897	CCTACA	-	nonframeshift deletion	1	641	99.8442	CLCA4:p.877_878del
SureSelect	HCC-2218BL	chr1	111957502	TCACAGACTGATGACTCACAGGGG	-	nonframeshift deletion	76	36	32.1429	OVGP1:p.533_541del
SureSelect	HCC-2218BL	chr1	111957548	GGTCAGGGTCTTTTCCCCAGGGGTCACAGACTGATAACCCACAGA	-	nonframeshift deletion	92	40	30.303	OVGP1:p.511_525del
SureSelect	HCC-2218BL	chr1	144923729	T	-	frameshift deletion	140	52	27.0833	PDE4DIP:p.E309fs
SureSelect	HCC-2218BL	chr1	160209874	CTCTTCTTCCTC	-	nonframeshift deletion	80	77	49.0446	DCAF8:p.263_266del
SureSelect	HCC-2218BL	chr1	175129946	C	-	frameshift deletion	88	83	48.538	KIAA0040:p.K68fs
SureSelect	HCC-2218BL	chr1	175129948	TCTTCTTG	-	frameshift deletion	92	89	49.1713	KIAA0040:p.65_68del
SureSelect	HCC-2218BL	chr1	179504026	AAG	-	nonframeshift deletion	17	18	51.4286	AXDND1:p.987_988del
SureSelect	HCC-2218BL	chr1	210560867	TGT	-	nonframeshift deletion	12	5	29.4118	HHAT:p.72_73del
SureSelect	HCC-2218BL	chr1	215901415	TCG	-	nonframeshift deletion	100	130	56.5217	USH2A:p.4007_4008del
SureSelect	HCC-2218BL	chr1	218578686	TTG	-	nonframeshift deletion	41	41	50	TGFB2:p.202_203del
SureSelect	HCC-2218BL	chr1	240255569	GGC	-	nonframeshift deletion	20	6	23.0769	FMN2:p.54_54del
SureSelect	HCC-2218BL	chr1	247615262	A	-	frameshift deletion	40	37	48.0519	OR2B11:p.F8fs
SureSelect	HCC-2218BL	chr1	247978542	AGG	-	nonframeshift deletion	0	207	100	OR14A16:p.163_164del
SureSelect	HCC-2218BL	chr1	248059353	CTC	-	nonframeshift deletion	105	113	51.8349	OR2W3:p.155_156del
SureSelect	HCC-2218BL	chr2	3749152	GAA	-	nonframeshift deletion	24	12	33.3333	ALLC:p.301_301del
SureSelect	HCC-2218BL	chr2	54482704	GGGCCC	-	nonframeshift deletion	0	254	100	TSPYL6:p.194_195del
SureSelect	HCC-2218BL	chr2	69741754	TGT	-	nonframeshift deletion	0	38	100	AAK1:p.541_542del
SureSelect	HCC-2218BL	chr2	95847041	GCG	-	nonframeshift deletion	1	104	99.0476	ZNF2:p.156_157del
SureSelect	HCC-2218BL	chr2	100210335	G	-	frameshift deletion	48	34	41.4634	AFF3:p.A749fs
SureSelect	HCC-2218BL	chr2	100210338	TGAGG	-	frameshift deletion	52	32	38.0952	AFF3:p.747_748del
SureSelect	HCC-2218BL	chr2	112832536	AAT	-	nonframeshift deletion	57	63	52.5	TMEM87B:p.166_167del
SureSelect	HCC-2218BL	chr2	152236046	A	-	nonframeshift deletion	19	34	64.1509	TNFAIP6:p.X278X
SureSelect	HCC-2218BL	chr2	166032776	ATT	-	nonframeshift deletion	117	110	48.4581	SCN3A:p.43_43del
SureSelect	HCC-2218BL	chr2	175292581	TCAAATTTATCAG	-	frameshift deletion	44	31	41.3333	SCRN3:p.404_408del
SureSelect	HCC-2218BL	chr2	179419223	GCCAATTCCATATTTGTTCACGGCTCGGA	-	frameshift deletion	116	29	20	TTN:p.27040_27049del
SureSelect	HCC-2218BL	chr2	231861033	CAGCAGCCTAGCCCTGAATCCACACCA	-	nonframeshift deletion	221	181	45.0249	SPATA3:p.29_37del
SureSelect	HCC-2218BL	chr2	233712227	ACA	-	nonframeshift deletion	17	20	54.0541	GIGYF2:p.1231_1232del
SureSelect	HCC-2218BL	chr2	238244864	GCA	-	nonframeshift deletion	30	25	45.4545	COL6A3:p.2959_2960del
SureSelect	HCC-2218BL	chr3	25777564	GTCACAGACATC	-	nonframeshift deletion	31	11	26.1905	NGLY1:p.315_318del
SureSelect	HCC-2218BL	chr3	46751074	AAG	-	nonframeshift deletion	1	36	97.2973	TMIE:p.123_123del
SureSelect	HCC-2218BL	chr3	112545911	T	-	frameshift deletion	60	65	52	CD200R1L:p.H182fs
SureSelect	HCC-2218BL	chr3	113376111	TGC	-	nonframeshift deletion	73	57	43.8462	KIAA2018:p.1472_1473del
SureSelect	HCC-2218BL	chr3	125725269	AACA	-	frameshift deletion	45	35	43.75	SLC41A3:p.501_502del
SureSelect	HCC-2218BL	chr3	125854312	C	-	frameshift deletion	0	72	100	ALDH1L1:p.G539fs
SureSelect	HCC-2218BL	chr3	190106072	G	-	frameshift deletion	0	240	100	CLDN16:p.R55fs
SureSelect	HCC-2218BL	chr4	15513005	GAA	-	nonframeshift deletion	48	44	47.8261	CC2D2A:p.226_226del
SureSelect	HCC-2218BL	chr4	140651585	CTG	-	nonframeshift deletion	1	83	98.8095	MAML3:p.772_772del
SureSelect	HCC-2218BL	chr4	140811084	C	-	frameshift deletion	3	135	97.8261	MAML3:p.Q502fs
SureSelect	HCC-2218BL	chr4	140811086	GCTGCTGCTGC	-	frameshift deletion	3	139	97.8873	MAML3:p.498_502del
SureSelect	HCC-2218BL	chr4	155244402	TTTG	-	frameshift deletion	0	102	100	DCHS2:p.1365_1366del
SureSelect	HCC-2218BL	chr4	177106010	TCTC	-	frameshift deletion	0	238	100	SPATA4:p.279_280del
SureSelect	HCC-2218BL	chr4	177605082	TCA	-	nonframeshift deletion	0	213	100	VEGFC:p.419_420del
SureSelect	HCC-2218BL	chr4	184367559	CTG	-	nonframeshift deletion	0	120	100	CDKN2AIP:p.241_242del
SureSelect	HCC-2218BL	chr5	56177849	CAA	-	nonframeshift deletion	104	112	51.8519	MAP3K1:p.941_942del
SureSelect	HCC-2218BL	chr5	98192165	AGG	-	nonframeshift deletion	130	125	49.0196	CHD1:p.1684_1684del
SureSelect	HCC-2218BL	chr5	149374880	T	-	frameshift deletion	223	248	52.6539	TIGD6:p.Q344fs
SureSelect	HCC-2218BL	chr5	156479558	TTGGAACAGTCGTCA	-	nonframeshift deletion	103	85	45.2128	HAVCR1:p.158_163del
SureSelect	HCC-2218BL	chr5	176026122	CAAAGACCCAGGA	-	frameshift deletion	211	145	40.7303	GPRIN1:p.234_238del
SureSelect	HCC-2218BL	chr5	176026136	CCTCCTTCCTC	-	frameshift deletion	205	118	36.5325	GPRIN1:p.230_234del
SureSelect	HCC-2218BL	chr5	176930172	GAG	-	nonframeshift deletion	57	42	42.4242	DOK3:p.289_289del
SureSelect	HCC-2218BL	chr5	180046493	AG	-	frameshift deletion	17	23	57.5	FLT4:p.473_473del
SureSelect	HCC-2218BL	chr6	82461728	CCGCCGAAGTCGCCG	-	nonframeshift deletion	16	17	51.5152	FAM46A:p.39_44del
SureSelect	HCC-2218BL	chr6	90577707	G	-	frameshift deletion	114	154	57.4627	CASP8AP2:p.L1566fs
SureSelect	HCC-2218BL	chr6	90577712	CTTTGCCCAGACATGGA	-	frameshift deletion	123	154	55.5957	CASP8AP2:p.1568_1573del
SureSelect	HCC-2218BL	chr6	109850200	AC	-	frameshift deletion	45	42	48.2759	AKD1:p.295_295del
SureSelect	HCC-2218BL	chr6	109906330	CTT	-	nonframeshift deletion	2	4	66.6667	AKD1:p.703_704del
SureSelect	HCC-2218BL	chr6	159660780	CCACCACCCGCCGCACGA	-	nonframeshift deletion	28	61	68.5393	FNDC1:p.1471_1477del
SureSelect	HCC-2218BL	chr6	160211646	GTT	-	nonframeshift deletion	0	77	100	MRPL18:p.9_10del
SureSelect	HCC-2218BL	chr6	160560898	TGGTAAGT	-	frameshift deletion	37	13	26	SLC22A1:p.425_426del
SureSelect	HCC-2218BL	chr7	15725798	TGG	-	nonframeshift deletion	20	27	57.4468	MEOX2:p.76_77del
SureSelect	HCC-2218BL	chr7	51098568	TCT	-	nonframeshift deletion	47	45	48.913	COBL:p.538_539del
SureSelect	HCC-2218BL	chr7	76240786	A	-	frameshift deletion	0	50	100	POMZP3:p.L187fs
SureSelect	HCC-2218BL	chr7	99662512	TAGT	-	frameshift deletion	78	78	50	ZNF3:p.98_99del
SureSelect	HCC-2218BL	chr7	100385562	GCTTCAGCTACCGCTTGCAAGGCCGCATGACCTAT	-	frameshift deletion	0	53	100	ZAN:p.2343_2354del
SureSelect	HCC-2218BL	chr7	102575000	GAA	-	nonframeshift deletion	0	127	100	LRRC17:p.214_214del
SureSelect	HCC-2218BL	chr7	121653375	TGA	-	nonframeshift deletion	157	177	52.994	PTPRZ1:p.1425_1426del
SureSelect	HCC-2218BL	chr7	123672457	GCTGCT	-	nonframeshift deletion	20	24	54.5455	TMEM229A:p.199_201del
SureSelect	HCC-2218BL	chr7	128550681	C	-	frameshift deletion	0	37	100	KCP:p.A16fs
SureSelect	HCC-2218BL	chr7	128587352	ACTCTGCAGCCGCCCACTCTGCGGCCGCCT	-	nonframeshift deletion	31	22	41.5094	IRF5:p.168_177del
SureSelect	HCC-2218BL	chr7	131241030	GGCGAC	-	nonframeshift deletion	11	7	38.8889	PODXL:p.28_30del
SureSelect	HCC-2218BL	chr8	6673378	A	-	frameshift deletion	0	22	100	XKR5:p.S127fs
SureSelect	HCC-2218BL	chr8	8887543	AAC	-	frameshift deletion	154	159	50.7987	ERI1:p.350_350del
SureSelect	HCC-2218BL	chr8	21966701	C	-	frameshift deletion	0	14	100	NUDT18:p.G37fs
SureSelect	HCC-2218BL	chr8	21966708	G	-	frameshift deletion	0	15	100	NUDT18:p.P35fs
SureSelect	HCC-2218BL	chr8	22262229	GCTGCT	-	nonframeshift deletion	0	146	100	SLC39A14:p.2_4del
SureSelect	HCC-2218BL	chr8	22570908	T	-	frameshift deletion	35	27	43.5484	PEBP4:p.N220fs
SureSelect	HCC-2218BL	chr8	24811065	G	-	frameshift deletion	0	211	100	NEFL:p.P471fs
SureSelect	HCC-2218BL	chr8	38827186	C	-	frameshift deletion	0	99	100	PLEKHA2:p.A388fs
SureSelect	HCC-2218BL	chr8	41166638	GCT	-	nonframeshift deletion	0	76	100	SFRP1:p.13_14del
SureSelect	HCC-2218BL	chr8	77765299	CCT	-	nonframeshift deletion	29	10	25.641	ZFHX4:p.2048_2048del
SureSelect	HCC-2218BL	chr8	103573011	TGCAACCCCTGCAGCCCCTGCAACCCG	-	nonframeshift deletion	241	208	46.3252	ODF1:p.218_226del
SureSelect	HCC-2218BL	chr8	125568182	A	-	frameshift deletion	109	91	45.5	MTSS1:p.P105fs
SureSelect	HCC-2218BL	chr8	143746088	CA	-	frameshift deletion	0	216	100	JRK:p.463_463del
SureSelect	HCC-2218BL	chr8	144511954	TGG	-	nonframeshift deletion	0	16	100	MAFA:p.207_208del
SureSelect	HCC-2218BL	chr8	144940777	G	-	frameshift deletion	102	247	70.7736	EPPK1:p.R2215fs
SureSelect	HCC-2218BL	chr8	145106939	CC	-	frameshift deletion	0	44	100	OPLAH:p.1167_1167del
SureSelect	HCC-2218BL	chr8	145617535	GGGGGTGCAAGGTGA	-	frameshift deletion	0	27	100	ADCK5:p.419_423del
SureSelect	HCC-2218BL	chr8	145738768	G	-	frameshift deletion	0	149	100	RECQL4:p.R766fs
SureSelect	HCC-2218BL	chr9	18826262	T	-	frameshift deletion	4	102	96.2264	ADAMTSL1:p.C6fs
SureSelect	HCC-2218BL	chr9	72755129	AAA	-	nonframeshift deletion	54	45	45.4545	MAMDC2:p.355_355del
SureSelect	HCC-2218BL	chr9	79318376	GTGACAGCCTGCAAC	-	nonframeshift deletion	134	98	42.2414	PRUNE2:p.2713_2718del
SureSelect	HCC-2218BL	chr9	88937852	TTT	-	nonframeshift deletion	0	355	100	ZCCHC6:p.937_938del
SureSelect	HCC-2218BL	chr9	112811016	CCCCCGGAGTCTCCTGGA	-	nonframeshift deletion	10	5	33.3333	AKAP2:p.13_18del
SureSelect	HCC-2218BL	chr9	117838696	GTTGGCTC	-	frameshift deletion	208	57	21.5094	TNC:p.942_945del
SureSelect	HCC-2218BL	chr9	123476543	CGGCGG	-	nonframeshift deletion	0	37	100	MEGF9:p.30_32del
SureSelect	HCC-2218BL	chr9	132630665	GAC	-	nonframeshift deletion	0	31	100	USP20:p.358_358del
SureSelect	HCC-2218BL	chr9	138836942	CCT	-	nonframeshift deletion	170	211	55.3806	UBAC1:p.269_270del
SureSelect	HCC-2218BL	chr9	140138736	AG	-	frameshift deletion	34	44	56.4103	FAM166A:p.251_251del
SureSelect	HCC-2218BL	chr10	24822125	GAA	-	nonframeshift deletion	5	6	54.5455	KIAA1217:p.1045_1045del
SureSelect	HCC-2218BL	chr10	63976913	AGCTTC	-	nonframeshift deletion	129	87	40.2778	RTKN2:p.327_328del
SureSelect	HCC-2218BL	chr10	70496756	CTGCTGCATTGCAGCAAC	-	nonframeshift deletion	52	19	26.7606	CCAR1:p.66_72del
SureSelect	HCC-2218BL	chr10	105209357	AG	-	frameshift deletion	47	49	51.0417	CALHM2:p.114_114del
SureSelect	HCC-2218BL	chr11	209895	CCC	-	nonframeshift deletion	42	54	56.25	RIC8A:p.207_208del
SureSelect	HCC-2218BL	chr11	502130	CTGGATGTCCAGGCT	-	nonframeshift deletion	31	18	36.7347	RNH1:p.7_11del
SureSelect	HCC-2218BL	chr11	4389405	G	-	frameshift deletion	57	50	46.729	OR52B4:p.L41fs
SureSelect	HCC-2218BL	chr11	4790874	G	-	frameshift deletion	53	60	53.0973	OR51F1:p.R92fs
SureSelect	HCC-2218BL	chr11	5364542	CAGCCCCAGGTCTGTGG	-	frameshift deletion	83	51	38.0597	OR51B5:p.66_71del
SureSelect	HCC-2218BL	chr11	5510710	CTT	-	nonframeshift deletion	133	116	46.5863	OR52D1:p.258_259del
SureSelect	HCC-2218BL	chr11	46724717	AGTGGTGACAGA	-	nonframeshift deletion	23	21	47.7273	ZNF408:p.184_188del
SureSelect	HCC-2218BL	chr11	47788664	GGTGGT	-	nonframeshift deletion	19	15	44.1176	FNBP4:p.58_59del
SureSelect	HCC-2218BL	chr11	48285982	CTT	-	nonframeshift deletion	207	182	46.7866	OR4X1:p.190_191del
SureSelect	HCC-2218BL	chr11	65404248	CCTCAGCCTCAG	-	nonframeshift deletion	96	81	45.7627	PCNXL3:p.1968_1972del
SureSelect	HCC-2218BL	chr11	68660885	GCCAAGCAGCG	-	frameshift deletion	39	12	23.5294	MRPL21:p.142_145del
SureSelect	HCC-2218BL	chr11	76751542	T	-	frameshift deletion	0	70	100	B3GNT6:p.L316fs
SureSelect	HCC-2218BL	chr11	76751585	T	-	frameshift deletion	0	96	100	B3GNT6:p.P330fs
SureSelect	HCC-2218BL	chr11	76751604	T	-	frameshift deletion	0	120	100	B3GNT6:p.L337fs
SureSelect	HCC-2218BL	chr11	76895771	GGAGGCGGGGACACCAGGGCCT	-	frameshift deletion	0	164	100	MYO7A:p.1172_1179del
SureSelect	HCC-2218BL	chr11	111742146	G	-	frameshift deletion	0	18	100	ALG9:p.R21fs
SureSelect	HCC-2218BL	chr11	117280725	C	-	frameshift deletion	376	432	53.4653	CEP164:p.L805fs
SureSelect	HCC-2218BL	chr11	124750448	CGGAGT	-	nonframeshift deletion	14	11	44	ROBO3:p.1365_1366del
SureSelect	HCC-2218BL	chr11	128638217	G	-	frameshift deletion	0	57	100	FLI1:p.L112fs
SureSelect	HCC-2218BL	chr11	129801109	TTCA	-	frameshift deletion	125	46	26.9006	PRDM10:p.475_476del
SureSelect	HCC-2218BL	chr12	4735970	A	-	frameshift deletion	180	168	48.2759	AKAP3:p.S700fs
SureSelect	HCC-2218BL	chr12	6777070	TGC	-	nonframeshift deletion	1	42	97.6744	ZNF384:p.514_515del
SureSelect	HCC-2218BL	chr12	9994446	TGT	-	nonframeshift deletion	0	184	100	KLRF1:p.125_125del
SureSelect	HCC-2218BL	chr12	18435399	CCC	-	nonframeshift deletion	86	73	45.9119	PIK3C2G:p.128_129del
SureSelect	HCC-2218BL	chr12	51752960	TCT	-	nonframeshift deletion	235	197	45.6019	GALNT6:p.441_442del
SureSelect	HCC-2218BL	chr12	53069223	ACCTCCGGAGCCGTAGCTGCT	-	frameshift deletion	0	103	100	KRT1:p.556_556del
SureSelect	HCC-2218BL	chr12	55523587	T	-	frameshift deletion	61	77	55.7971	OR9K2:p.I12fs
SureSelect	HCC-2218BL	chr12	55820959	A	-	frameshift deletion	28	46	62.1622	OR6C76:p.K308fs
SureSelect	HCC-2218BL	chr12	76424938	TGC	-	nonframeshift deletion	1	114	99.1304	PHLDA1:p.194_195del
SureSelect	HCC-2218BL	chr12	85638646	A	-	frameshift deletion	82	72	46.7532	LRRIQ1:p.E1699fs
SureSelect	HCC-2218BL	chr13	61102576	ATA	-	nonframeshift deletion	113	138	54.9801	TDRD3:p.406_407del
SureSelect	HCC-2218BL	chr13	97639880	A	-	frameshift deletion	160	156	49.3671	OXGR1:p.L45fs
SureSelect	HCC-2218BL	chr13	112722436	TGGGCG	-	nonframeshift deletion	14	12	46.1538	SOX1:p.155_157del
SureSelect	HCC-2218BL	chr14	20528449	CATAGATTTGCTCACTGAC	-	frameshift deletion	207	108	34.2857	OR4L1:p.82_88del
SureSelect	HCC-2218BL	chr14	21560753	GAGGCT	-	nonframeshift deletion	23	20	46.5116	ZNF219:p.233_235del
SureSelect	HCC-2218BL	chr14	77493873	GCT	-	nonframeshift deletion	4	12	75	IRF2BPL:p.87_88del
SureSelect	HCC-2218BL	chr14	77572137	GT	-	frameshift deletion	21	6	22.2222	KIAA1737:p.29_29del
SureSelect	HCC-2218BL	chr14	93154538	GGC	-	nonframeshift deletion	0	21	100	RIN3:p.967_967del
SureSelect	HCC-2218BL	chr15	31776211	GGC	-	nonframeshift deletion	1	16	94.1176	OTUD7A:p.696_696del
SureSelect	HCC-2218BL	chr15	42111746	G	-	frameshift deletion	6	39	86.6667	MAPKBP1:p.A10fs
SureSelect	HCC-2218BL	chr15	71276481	CAA	-	nonframeshift deletion	33	32	49.2308	LRRC49:p.58_58del
SureSelect	HCC-2218BL	chr15	72105929	C	-	frameshift deletion	0	277	100	NR2E3:p.D316fs
SureSelect	HCC-2218BL	chr15	74536401	AAG	-	nonframeshift deletion	0	146	100	CCDC33:p.33_33del
SureSelect	HCC-2218BL	chr15	93198679	TGGAGC	-	nonframeshift deletion	0	23	100	FAM174B:p.69_71del
SureSelect	HCC-2218BL	chr15	100252710	CAGCAG	-	nonframeshift deletion	37	29	43.9394	MEF2A:p.410_411del
SureSelect	HCC-2218BL	chr16	2059622	C	-	frameshift deletion	0	22	100	ZNF598:p.G42fs
SureSelect	HCC-2218BL	chr16	3602228	G	-	frameshift deletion	1	182	99.4536	NLRC3:p.P38fs
SureSelect	HCC-2218BL	chr16	10524657	GAC	-	nonframeshift deletion	0	81	100	ATF7IP2:p.60_61del
SureSelect	HCC-2218BL	chr16	24583713	AAAGAG	-	nonframeshift deletion	24	23	48.9362	RBBP6:p.1776_1777del
SureSelect	HCC-2218BL	chr16	77334230	TGGAGTTCCATTCATGACCTT	-	nonframeshift deletion	27	9	25	ADAMTS18:p.862_868del
SureSelect	HCC-2218BL	chr16	81242149	TT	-	frameshift deletion	77	55	41.6667	PKD1L2:p.236_236del
SureSelect	HCC-2218BL	chr16	88780635	GGTGTG	-	frameshift deletion	0	102	100	CTU2:p.437_437del
SureSelect	HCC-2218BL	chr16	88787608	CTT	-	nonframeshift deletion	94	99	51.2953	PIEZO1:p.1878_1878del
SureSelect	HCC-2218BL	chr17	3594277	G	-	frameshift deletion	0	51	100	P2RX5:p.P111fs
SureSelect	HCC-2218BL	chr17	17697094	CAG	-	nonframeshift deletion	78	76	49.3506	RAI1:p.278_278del
SureSelect	HCC-2218BL	chr17	17700038	AGG	-	nonframeshift deletion	30	24	44.4444	RAI1:p.1259_1260del
SureSelect	HCC-2218BL	chr17	26708303	GT	-	frameshift deletion	0	165	100	SARM1:p.205_205del
SureSelect	HCC-2218BL	chr17	26727722	A	-	frameshift deletion	0	14	100	SLC46A1:p.I409fs
SureSelect	HCC-2218BL	chr17	45438887	AGTG	-	frameshift deletion	123	100	44.843	C17orf57:p.269_269del
SureSelect	HCC-2218BL	chr17	46847196	GTTCATGTCACTCTTTAGCAAAGTCCAGTTTGTGTTCGGACTCTCCCAGAAGCTCTTGGATTTTGTGGGCAGAAAAGATTTTAACA	-	frameshift deletion	116	29	20	TTLL6:p.740_768del
SureSelect	HCC-2218BL	chr17	59482166	C	-	frameshift deletion	0	89	100	TBX2:p.R353fs
SureSelect	HCC-2218BL	chr17	77808241	GTGGTGGTG	-	nonframeshift deletion	8	12	60	CBX4:p.398_400del
SureSelect	HCC-2218BL	chr17	78063952	AACACAGGACGCACACAGGCACGTGCACGAACAACACGGGACGCACGCAGGCACGTGCACGAAG	-	frameshift deletion	26	8	23.5294	CCDC40:p.949_970del
SureSelect	HCC-2218BL	chr17	79219501	ATG	-	nonframeshift deletion	36	19	34.5455	SLC38A10:p.1071_1072del
SureSelect	HCC-2218BL	chr17	80274142	CAGGGAGGGCAGAGGCTGCTGGCGGGT	-	nonframeshift deletion	14	10	41.6667	CD7:p.172_181del
SureSelect	HCC-2218BL	chr18	51795958	CGA	-	nonframeshift deletion	29	26	47.2727	POLI:p.14_15del
SureSelect	HCC-2218BL	chr18	56203253	AAG	-	nonframeshift deletion	126	136	51.9084	ALPK2:p.1388_1389del
SureSelect	HCC-2218BL	chr18	56204388	CAGTTGATGTGTCCT	-	nonframeshift deletion	104	59	36.1963	ALPK2:p.1006_1011del
SureSelect	HCC-2218BL	chr18	66358515	AA	-	frameshift deletion	23	12	34.2857	TMX3:p.191_191del
SureSelect	HCC-2218BL	chr18	74090958	G	-	frameshift deletion	0	54	100	ZNF516:p.P1037fs
SureSelect	HCC-2218BL	chr19	1825928	CTC	-	nonframeshift deletion	18	27	60	REXO1:p.642_642del
SureSelect	HCC-2218BL	chr19	2341094	CTCCCTGG	-	frameshift deletion	0	75	100	SPPL2B:p.318_320del
SureSelect	HCC-2218BL	chr19	2341103	G	-	frameshift deletion	1	72	98.6301	SPPL2B:p.R321fs
SureSelect	HCC-2218BL	chr19	4499633	AGCTGGCCGGGGAGG	-	nonframeshift deletion	0	26	100	HDGFRP2:p.574_579del
SureSelect	HCC-2218BL	chr19	11303460	C	-	frameshift deletion	20	39	66.1017	KANK2:p.G432fs
SureSelect	HCC-2218BL	chr19	11517485	CTCCGCGCAGGCCTCTGAAGAGTCTGGGTCAGAAGTTTGGGCAACTCTGGGAGGTCCTGATCATTAGAAAGGGTTACAAACTCT	-	frameshift deletion	51	27	34.6154	RGL3:p.213_231del
SureSelect	HCC-2218BL	chr19	11558341	GAG	-	nonframeshift deletion	11	8	42.1053	PRKCSH:p.313_313del
SureSelect	HCC-2218BL	chr19	13318673	CTGCTG	-	nonframeshift deletion	0	6	100	CACNA1A:p.2327_2328del
SureSelect	HCC-2218BL	chr19	15132683	C	-	frameshift deletion	8	18	69.2308	CCDC105:p.Y401fs
SureSelect	HCC-2218BL	chr19	16268208	A	-	frameshift deletion	0	182	100	HSH2D:p.L221fs
SureSelect	HCC-2218BL	chr19	30500119	TGA	-	nonframeshift deletion	45	44	49.4382	RMP:p.298_299del
SureSelect	HCC-2218BL	chr19	36211375	AAG	-	nonframeshift deletion	23	25	52.0833	MLL4:p.376_376del
SureSelect	HCC-2218BL	chr19	36258938	G	-	frameshift deletion	0	113	100	C19orf55:p.Q397fs
SureSelect	HCC-2218BL	chr19	36640664	GCTGGT	-	nonframeshift deletion	27	25	48.0769	CAPNS1:p.302_304del
SureSelect	HCC-2218BL	chr19	38795547	GAA	-	nonframeshift deletion	73	60	45.1128	C19orf33:p.88_89del
SureSelect	HCC-2218BL	chr19	41173893	TGCTGT	-	nonframeshift deletion	0	25	100	NUMBL:p.434_436del
SureSelect	HCC-2218BL	chr19	44590000	CTC	-	nonframeshift deletion	73	65	47.1014	ZNF284:p.123_124del
SureSelect	HCC-2218BL	chr19	52803670	TG	-	frameshift deletion	0	93	100	ZNF480:p.2_2del
SureSelect	HCC-2218BL	chr19	54973989	CCT	-	nonframeshift deletion	147	170	53.6278	LENG9:p.262_263del
SureSelect	HCC-2218BL	chr19	55869880	GCTCCTTCATCTCGCCCCATGGCT	-	nonframeshift deletion	137	89	39.3805	FAM71E2:p.778_786del
SureSelect	HCC-2218BL	chr19	55993819	AGGCTGAGGCTGCGGAGGTGACCTGCCCCCAGGAACCGCTGGCGCCTGCCGCCCCCGT	-	frameshift deletion	5	4	44.4444	ZNF628:p.416_435del
SureSelect	HCC-2218BL	chr19	56599438	TCG	-	nonframeshift deletion	0	25	100	ZNF787:p.367_368del
SureSelect	HCC-2218BL	chr20	126156	CAAA	-	frameshift deletion	131	126	49.0272	DEFB126:p.53_54del
SureSelect	HCC-2218BL	chr20	126311	CC	-	frameshift deletion	0	298	100	DEFB126:p.105_105del
SureSelect	HCC-2218BL	chr20	238436	TGGTCT	-	nonframeshift deletion	174	134	43.5065	DEFB132:p.6_8del
SureSelect	HCC-2218BL	chr20	278688	CGG	-	nonframeshift deletion	0	139	100	ZCCHC3:p.154_155del
SureSelect	HCC-2218BL	chr20	25457050	CTCCCA	-	nonframeshift deletion	0	174	100	NINL:p.958_959del
SureSelect	HCC-2218BL	chr20	44004156	ATT	-	nonframeshift deletion	89	84	48.5549	TP53TG5:p.97_97del
SureSelect	HCC-2218BL	chr21	31913982	G	-	frameshift deletion	88	96	52.1739	KRTAP19-6:p.F57fs
SureSelect	HCC-2218BL	chr21	32201970	A	-	frameshift deletion	0	282	100	KRTAP7-1:p.I16fs
SureSelect	HCC-2218BL	chr21	34860750	AATTA	-	frameshift deletion	198	190	48.9691	DNAJC28:p.316_317del
SureSelect	HCC-2218BL	chr21	34948697	A	-	frameshift deletion	0	16	100	SON:p.R2416fs
SureSelect	HCC-2218BL	chr21	46057613	CTGCTGTGTGCCTGT	-	nonframeshift deletion	165	101	37.9699	KRTAP10-10:p.93_98del
SureSelect	HCC-2218BL	chr22	25272644	GG	-	frameshift deletion	76	21	21.6495	SGSM1:p.519_520del
SureSelect	HCC-2218BL	chr22	26879947	GAGGCGGCGCCCCGGGGGAGA	-	nonframeshift deletion	0	16	100	SRRD:p.31_37del
SureSelect	HCC-2218BL	chr22	37964409	CAGCGCCTGCTGCAAACCCCT	-	nonframeshift deletion	0	28	100	CDC42EP1:p.253_260del
SureSelect	HCC-2218BL	chr22	38482353	TGCGGGAGCGGGACTGGCCATCCCAGTACTCCGAGGGTGCTA	-	nonframeshift deletion	0	7	100	BAIAP2L2:p.441_455del
SureSelect	HCC-2218BL	chr22	39496323	AAC	-	nonframeshift deletion	30	17	36.1702	APOBEC3H:p.14_14del
SureSelect	HCC-2218BL	chrX	104464277	A	-	frameshift deletion	0	137	100	TEX13A:p.W201fs
SureSelect	HCC-2218BL	chrX	104464282	C	-	frameshift deletion	0	139	100	TEX13A:p.G199fs
SureSelect	HCC-2218BL	chrX	135474445	GAT	-	nonframeshift deletion	16	46	74.1935	GPR112:p.2656_2656del
SureSelect	HCC-2218BL	chrX	150349558	CACCACTGGCCA	-	nonframeshift deletion	0	145	100	GPR50:p.501_505del
SureSelect	HCC-2218	chr1	1647894	-	TTTCTT	nonframeshift insertion	27	11	28.9474	CDK11B:p.R93delinsKKR
SureSelect	HCC-2218	chr1	1684348	-	CCT	nonframeshift insertion	3	40	93.0233	NADK:p.G591delinsRG
SureSelect	HCC-2218	chr1	31905890	-	CAG	nonframeshift insertion	0	34	100	SERINC2:p.Q373delinsPE
SureSelect	HCC-2218	chr1	54605320	-	C	frameshift insertion	0	40	100	CDCP2:p.P408fs
SureSelect	HCC-2218	chr1	55505553	-	CTG	nonframeshift insertion	24	32	57.1429	PCSK9:p.L15delinsPV
SureSelect	HCC-2218	chr1	78024346	-	TAT	nonframeshift insertion	58	67	53.6	AK5:p.S534delinsSY
SureSelect	HCC-2218	chr1	109792736	-	CGC	nonframeshift insertion	0	29	100	CELSR2:p.T12delinsTA
SureSelect	HCC-2218	chr1	117122286	-	TCC	nonframeshift insertion	74	53	41.7323	IGSF3:p.D1041delinsGN
SureSelect	HCC-2218	chr1	152681681	-	AGCTCTGGGGGCTGCTGT	nonframeshift insertion	1	195	99.4898	LCE4A:p.S44delinsKLWGLLC
SureSelect	HCC-2218	chr1	153233489	-	GGCGGT	nonframeshift insertion	56	85	60.2837	LOR:p.G22delinsGRC
SureSelect	HCC-2218	chr1	154842200	-	GCTGCTGCTGCT	nonframeshift insertion	5	16	76.1905	KCNN3:p.P81delinsSSSSP
SureSelect	HCC-2218	chr1	156565050	-	AC	frameshift insertion	0	1270	100	GPATCH4:p.T361fs
SureSelect	HCC-2218	chr1	203186951	-	AGACCATGGCCCCGCCCAGTCCCT	nonframeshift insertion	0	8	100	CHIT1:p.W358delinsRDWAGPWSW
SureSelect	HCC-2218	chr1	245133624	-	CCTCC	frameshift insertion	68	35	33.9806	EFCAB2:p.S67fs
SureSelect	HCC-2218	chr2	25384457	-	GCCGCTGCTGCCGCTGCT	nonframeshift insertion	2	4	66.6667	POMC:p.G99delinsGAAAAAA
SureSelect	HCC-2218	chr2	26477126	-	ACT	nonframeshift insertion	0	62	100	HADHB:p.T2delinsNS
SureSelect	HCC-2218	chr2	48982756	-	GCTGCA	nonframeshift insertion	7	7	50	LHCGR:p.P19delinsCSP
SureSelect	HCC-2218	chr2	71062834	-	C	frameshift insertion	0	120	100	CD207:p.E25fs
SureSelect	HCC-2218	chr2	72692273	-	AG	frameshift insertion	0	87	100	EXOC6B:p.L666fs
SureSelect	HCC-2218	chr2	73675228	-	CTC	nonframeshift insertion	0	162	100	ALMS1:p.S524delinsSS
SureSelect	HCC-2218	chr2	96780987	-	TCCTCCTCT	nonframeshift insertion	57	66	53.6585	ADRA2B:p.E301delinsERRK
SureSelect	HCC-2218	chr2	120194652	-	GTGTGC	nonframeshift insertion	0	99	100	TMEM37:p.T70delinsTCA
SureSelect	HCC-2218	chr2	128394878	-	T	frameshift insertion	27	37	57.8125	MYO7B:p.P323fs
SureSelect	HCC-2218	chr2	178494174	-	GGA	nonframeshift insertion	0	126	100	PDE11A:p.S671delinsSP
SureSelect	HCC-2218	chr2	185802212	-	ACA	nonframeshift insertion	54	36	40	ZNF804A:p.T697delinsNT
SureSelect	HCC-2218	chr2	211421453	-	TCT	nonframeshift insertion	77	32	29.3578	CPS1:p.I5delinsIL
SureSelect	HCC-2218	chr2	234429740	-	TTC	nonframeshift insertion	77	91	54.1667	USP40:p.K752delinsRK
SureSelect	HCC-2218	chr2	236761415	-	CAGG	frameshift insertion	34	63	64.9485	AGAP1:p.P379fs
SureSelect	HCC-2218	chr3	42251578	-	GGA	nonframeshift insertion	2	36	94.7368	TRAK1:p.T688delinsTG
SureSelect	HCC-2218	chr3	46759229	-	AGC	nonframeshift insertion	35	41	53.9474	PRSS50:p.L29delinsRF
SureSelect	HCC-2218	chr3	50306753	-	C	frameshift insertion	0	116	100	SEMA3B:p.P27fs
SureSelect	HCC-2218	chr3	56650055	-	CTC	nonframeshift insertion	31	58	65.1685	CCDC66:p.S606delinsSS
SureSelect	HCC-2218	chr3	71821968	-	A	frameshift insertion	29	30	50.8475	PROK2:p.F99fs
SureSelect	HCC-2218	chr3	112253059	-	A	frameshift insertion	14	86	86	ATG3:p.L307fs
SureSelect	HCC-2218	chr3	121351316	-	GGCTCAGGCTCA	nonframeshift insertion	0	83	100	HCLS1:p.P368delinsLSLSP
SureSelect	HCC-2218	chr3	124646706	-	AAG	nonframeshift insertion	0	62	100	MUC13:p.F62delinsLF
SureSelect	HCC-2218	chr3	184429134	-	TCC	nonframeshift insertion	188	133	41.433	MAGEF1:p.D159delinsGN
SureSelect	HCC-2218	chr3	184429558	-	C	frameshift insertion	75	88	53.9877	MAGEF1:p.E18fs
SureSelect	HCC-2218	chr3	195518113	-	GTCTCCTGCGTAACA	nonframeshift insertion	0	157	100	MUC4:p.T113delinsMLRRRP
SureSelect	HCC-2218	chr4	57180577	-	GGAGCGGAG	nonframeshift insertion	2	4	66.6667	KIAA1211:p.A303delinsAGAE
SureSelect	HCC-2218	chr4	113347610	-	T	frameshift insertion	78	70	47.2973	ALPK1:p.F32fs
SureSelect	HCC-2218	chr4	152201019	-	CAGGT	frameshift insertion	24	13	35.1351	PRSS48:p.Q42fs
SureSelect	HCC-2218	chr4	155158260	-	GTT	nonframeshift insertion	130	152	53.9007	DCHS2:p.T2060delinsKP
SureSelect	HCC-2218	chr4	155160425	-	C	frameshift insertion	17	12	41.3793	DCHS2:p.G2008fs
SureSelect	HCC-2218	chr5	77745854	-	A	frameshift insertion	0	123	100	SCAMP1:p.H243fs
SureSelect	HCC-2218	chr5	112824049	-	GCC	nonframeshift insertion	10	17	62.963	MCC:p.G21delinsGA
SureSelect	HCC-2218	chr5	113698632	-	GCC	nonframeshift insertion	69	29	29.5918	KCNN2:p.A54delinsGP
SureSelect	HCC-2218	chr5	137088946	-	GCT	nonframeshift insertion	47	29	38.1579	HNRNPA0:p.S270delinsRA
SureSelect	HCC-2218	chr5	139931629	-	GT	frameshift insertion	0	25	100	SRA1:p.V36fs
SureSelect	HCC-2218	chr5	139931630	-	G	frameshift insertion	0	25	100	SRA1:p.A35fs
SureSelect	HCC-2218	chr5	140558314	-	CC	frameshift insertion	154	49	24.1379	PCDHB8:p.V233fs
SureSelect	HCC-2218	chr5	140568035	-	A	frameshift insertion	0	375	100	PCDHB9:p.I381fs
SureSelect	HCC-2218	chr5	141324956	-	CTGCTGCTG	nonframeshift insertion	67	90	57.3248	PCDH12:p.R1182delinsTAAG
SureSelect	HCC-2218	chr5	156479569	-	GTT	nonframeshift insertion	98	54	35.5263	HAVCR1:p.T159delinsKP
SureSelect	HCC-2218	chr5	156721864	-	C	frameshift insertion	0	370	100	CYFIP2:p.P94fs
SureSelect	HCC-2218	chr6	1612018	-	CGG	nonframeshift insertion	11	11	50	FOXC1:p.H446delinsHR
SureSelect	HCC-2218	chr6	34725656	-	TCA	nonframeshift insertion	36	34	48.5714	SNRPC:p.C13delinsCS
SureSelect	HCC-2218	chr6	41754574	-	CTT	nonframeshift insertion	82	94	53.4091	PRICKLE4:p.L288delinsPF
SureSelect	HCC-2218	chr6	116600466	-	CAC	nonframeshift insertion	0	238	100	TSPYL1:p.V176delinsVW
SureSelect	HCC-2218	chr6	151674117	-	GAG	nonframeshift insertion	0	197	100	AKAP12:p.E1531delinsGE
SureSelect	HCC-2218	chr7	1586654	-	GCC	nonframeshift insertion	0	100	100	TMEM184A:p.G392delinsGA
SureSelect	HCC-2218	chr7	36447350	-	CTT	nonframeshift insertion	98	88	47.3118	ANLN:p.T206delinsTF
SureSelect	HCC-2218	chr7	36552730	-	T	frameshift insertion	0	231	100	AOAH:p.K657fs
SureSelect	HCC-2218	chr7	36552791	-	T	frameshift insertion	0	229	100	AOAH:p.T638fs
SureSelect	HCC-2218	chr7	82581489	-	TCA	nonframeshift insertion	0	119	100	PCLO:p.E2927delinsVK
SureSelect	HCC-2218	chr7	101200670	-	G	frameshift insertion	0	208	100	EMID2:p.G389fs
SureSelect	HCC-2218	chr7	128533515	-	C	frameshift insertion	0	73	100	KCP:p.G370fs
SureSelect	HCC-2218	chr7	149476667	-	C	frameshift insertion	0	64	100	SSPO:p.P373fs
SureSelect	HCC-2218	chr7	149506212	-	C	frameshift insertion	0	182	100	SSPO:p.S3065fs
SureSelect	HCC-2218	chr7	150713903	-	C	frameshift insertion	0	38	100	ATG9B:p.A765fs
SureSelect	HCC-2218	chr8	30620841	-	T	frameshift insertion	0	50	100	UBXN8:p.F171fs
SureSelect	HCC-2218	chr8	48805817	-	G	frameshift insertion	0	193	100	PRKDC:p.L1243fs
SureSelect	HCC-2218	chr8	65494021	-	GCA	nonframeshift insertion	24	12	33.3333	BHLHE22:p.G225delinsGH
SureSelect	HCC-2218	chr8	86126828	-	AACATT	nonframeshift insertion	0	192	100	C8orf59:p.V88delinsVMF
SureSelect	HCC-2218	chr8	98788166	-	GGCGGGCTCCAGGCGA	frameshift insertion	11	14	56	LAPTM4B:p.G68fs
SureSelect	HCC-2218	chr8	101206460	-	GAC	nonframeshift insertion	92	84	47.7273	SPAG1:p.S354delinsRR
SureSelect	HCC-2218	chr8	144649542	-	C	frameshift insertion	0	17	100	C8orf73:p.G676fs
SureSelect	HCC-2218	chr9	12775862	-	GGCGGCGGC	nonframeshift insertion	35	13	27.0833	C9orf150:p.G50delinsGRRR
SureSelect	HCC-2218	chr9	79324136	-	TGACTGTTGCAG	nonframeshift insertion	71	62	46.6165	PRUNE2:p.S1018delinsSCNSQ
SureSelect	HCC-2218	chr9	139581759	-	CAG	nonframeshift insertion	12	16	57.1429	AGPAT2:p.L17delinsLW
SureSelect	HCC-2218	chr10	21805467	-	CCTCCT	nonframeshift insertion	0	28	100	C10orf140:p.G429delinsRRG
SureSelect	HCC-2218	chr10	27702257	-	C	frameshift insertion	33	61	64.8936	PTCHD3:p.G308fs
SureSelect	HCC-2218	chr10	46999592	-	ATGAGGGAG	nonframeshift insertion	98	38	27.9412	GPRIN2:p.M238delinsNEGV
SureSelect	HCC-2218	chr10	61122269	-	TA	frameshift insertion	0	51	100	FAM13C:p.L6fs
SureSelect	HCC-2218	chr10	91497903	-	TAAAAG	nonframeshift insertion	0	53	100	KIF20B:p.L1102delinsLKR
SureSelect	HCC-2218	chr10	97920100	-	C	frameshift insertion	0	231	100	ZNF518A:p.L1341fs
SureSelect	HCC-2218	chr10	102770294	-	GCTGCG	nonframeshift insertion	21	14	40	PDZD7:p.S784delinsSAA
SureSelect	HCC-2218	chr10	118383464	-	G	frameshift insertion	0	131	100	PNLIPRP2:p.V20fs
SureSelect	HCC-2218	chr10	126673561	-	A	frameshift insertion	37	30	44.7761	ZRANB1:p.X735delinsX
SureSelect	HCC-2218	chr10	126715160	-	GCCGCAGGCTGGGGCTGCAGG	nonframeshift insertion	16	9	36	CTBP2:p.A390delinsACSPSLRP
SureSelect	HCC-2218	chr11	801632	-	G	frameshift insertion	0	48	100	PIDD:p.P70fs
SureSelect	HCC-2218	chr11	4592707	-	AC	frameshift insertion	0	89	100	C11orf40:p.C200fs
SureSelect	HCC-2218	chr11	5475432	-	CA	frameshift insertion	99	90	47.619	OR51I2:p.L238fs
SureSelect	HCC-2218	chr11	6567896	-	TGCCCTACTGCA	nonframeshift insertion	0	103	100	DNHD1:p.A1909delinsACPTA
SureSelect	HCC-2218	chr11	46342260	-	G	frameshift insertion	0	233	100	CREB3L1:p.R508fs
SureSelect	HCC-2218	chr11	48367051	-	AG	frameshift insertion	126	81	39.1304	OR4C45:p.L256fs
SureSelect	HCC-2218	chr11	67786065	-	C	frameshift insertion	0	100	100	ALDH3B1:p.L77fs
SureSelect	HCC-2218	chr11	67789294	-	C	frameshift insertion	0	103	100	ALDH3B1:p.R300fs
SureSelect	HCC-2218	chr11	76954789	-	A	frameshift insertion	19	29	60.4167	GDPD4:p.N397fs
SureSelect	HCC-2218	chr11	94800903	-	C	frameshift insertion	0	229	100	SRSF8:p.R171fs
SureSelect	HCC-2218	chr11	111853107	-	C	frameshift insertion	0	66	100	DIXDC1:p.P271fs
SureSelect	HCC-2218	chr11	118529045	-	G	frameshift insertion	0	14	100	TREH:p.G538fs
SureSelect	HCC-2218	chr11	125452301	-	C	frameshift insertion	0	46	100	EI24:p.T268fs
SureSelect	HCC-2218	chr12	2062324	-	TGC	nonframeshift insertion	50	50	50	DCP1B:p.Q159delinsRK
SureSelect	HCC-2218	chr12	4735966	-	C	frameshift insertion	145	140	49.1228	AKAP3:p.G701fs
SureSelect	HCC-2218	chr12	7080211	-	G	frameshift insertion	1	67	98.5294	EMG1:p.S42fs
SureSelect	HCC-2218	chr12	8374782	-	ACG	nonframeshift insertion	0	19	100	FAM90A1:p.T344delinsTS
SureSelect	HCC-2218	chr12	51723599	-	G	frameshift insertion	69	63	47.7273	CELA1:p.L210fs
SureSelect	HCC-2218	chr12	53207584	-	CACCAAAGCCACCAGTGCCGAAACCAGCTCCGAAGCCGCCGG	nonframeshift insertion	37	15	28.8462	KRT4:p.G161delinsPAASELVSALVALVG
SureSelect	HCC-2218	chr12	55714407	-	A	frameshift insertion	89	97	52.1505	OR6C1:p.T8fs
SureSelect	HCC-2218	chr12	64712547	-	GTT	nonframeshift insertion	65	60	48	C12orf56:p.N234delinsKT
SureSelect	HCC-2218	chr12	104373729	-	A	frameshift insertion	50	23	31.5068	TDG:p.E92fs
SureSelect	HCC-2218	chr12	122359398	-	GAGGAGGAGGAGAAA	nonframeshift insertion	0	31	100	WDR66:p.E63delinsGGGGEK
SureSelect	HCC-2218	chr12	124824722	-	GCCGCTGCT	nonframeshift insertion	0	16	100	NCOR2:p.G1839delinsGAAA
SureSelect	HCC-2218	chr13	112723112	-	GGGCGT	nonframeshift insertion	9	15	62.5	SOX1:p.A380delinsAGR
SureSelect	HCC-2218	chr14	23240714	-	AGC	nonframeshift insertion	89	82	47.9532	OXA1L:p.S403delinsKR
SureSelect	HCC-2218	chr14	23548784	-	GAACGT	nonframeshift insertion	4	291	98.6441	ACIN1:p.S645delinsYVP
SureSelect	HCC-2218	chr14	24646407	-	GAA	nonframeshift insertion	0	136	100	REC8:p.E228delinsGK
SureSelect	HCC-2218	chr14	24769850	-	GAG	nonframeshift insertion	3	61	95.3125	C14orf21:p.E162delinsGE
SureSelect	HCC-2218	chr14	24838902	-	GGGGGTGCT	nonframeshift insertion	30	20	40	NFATC4:p.G132delinsGGCW
SureSelect	HCC-2218	chr14	38679764	-	GCTCTGAGCCCGGGCCACGCAGGG	nonframeshift insertion	32	22	40.7407	SSTR1:p.T390delinsTALSPGHAG
SureSelect	HCC-2218	chr14	53619481	-	GCCGCC	nonframeshift insertion	0	40	100	DDHD1:p.G112delinsGAA
SureSelect	HCC-2218	chr14	63784408	-	G	frameshift insertion	0	124	100	GPHB5:p.L52fs
SureSelect	HCC-2218	chr14	77493795	-	TGC	nonframeshift insertion	1	4	80	IRF2BPL:p.Q114delinsRK
SureSelect	HCC-2218	chr14	101350671	-	TCT	nonframeshift insertion	90	150	62.5	RTL1:p.E152delinsEK
SureSelect	HCC-2218	chr15	90294305	-	G	frameshift insertion	4	9	69.2308	MESP1:p.A53fs
SureSelect	HCC-2218	chr15	90294307	-	ACGGGGCTCGG	frameshift insertion	4	9	69.2308	MESP1:p.V52fs
SureSelect	HCC-2218	chr16	138773	-	G	frameshift insertion	0	26	100	NPRL3:p.L411fs
SureSelect	HCC-2218	chr16	3119298	-	G	frameshift insertion	99	73	42.4419	IL32:p.R170fs
SureSelect	HCC-2218	chr16	31770697	-	A	frameshift insertion	95	117	55.1887	ZNF720:p.X127delinsX
SureSelect	HCC-2218	chr17	7123241	-	GGGCGTGCAGGACGC	nonframeshift insertion	0	16	100	ACADVL:p.G26delinsGACRTR
SureSelect	HCC-2218	chr17	7750178	-	ACCACC	nonframeshift insertion	1	5	83.3333	KDM6B:p.L251delinsLTT
SureSelect	HCC-2218	chr17	8725215	-	G	frameshift insertion	0	92	100	PIK3R6:p.L609fs
SureSelect	HCC-2218	chr17	15343525	-	CTT	nonframeshift insertion	0	61	100	CDRT4:p.G10delinsKG
SureSelect	HCC-2218	chr17	26708299	-	GC	frameshift insertion	0	372	100	SARM1:p.E203fs
SureSelect	HCC-2218	chr17	39346596	-	GCTGTGGGTCCAGCTGCTGCCAGCCTA	nonframeshift insertion	1	54	98.1818	KRTAP9-1:p.C153delinsWLWVQLLPAY
SureSelect	HCC-2218	chr17	46608185	-	GGGCGCTGT	nonframeshift insertion	32	467	93.5872	HOXB1:p.P28delinsTAPP
SureSelect	HCC-2218	chr17	48227404	-	GC	frameshift insertion	0	344	100	PPP1R9B:p.A157fs
SureSelect	HCC-2218	chr17	56833458	-	GAACCC	nonframeshift insertion	42	69	62.1622	PPM1E:p.E34delinsGTQ
SureSelect	HCC-2218	chr17	65955759	-	CCTCCAGCC	nonframeshift insertion	18	21	53.8462	BPTF:p.P2660delinsPSSP
SureSelect	HCC-2218	chr17	72889677	-	GGCTCCGTAGGTTCCATGGGCTCCGTAGGTTCCATC	nonframeshift insertion	167	47	21.9626	FADS6:p.P6delinsRWNLRSPWNLRSP
SureSelect	HCC-2218	chr18	8786118	-	A	frameshift insertion	8	6	42.8571	CCDC165:p.P477fs
SureSelect	HCC-2218	chr18	11689670	-	GGCCCT	nonframeshift insertion	8	7	46.6667	GNAL:p.P36delinsPGP
SureSelect	HCC-2218	chr18	19100759	-	TCT	nonframeshift insertion	0	54	100	GREB1L:p.D1861delinsDS
SureSelect	HCC-2218	chr18	42456671	-	TCTT	frameshift insertion	408	403	49.6917	SETBP1:p.T228fs
SureSelect	HCC-2218	chr18	43833702	-	CTG	nonframeshift insertion	0	46	100	C18orf25:p.S313delinsSC
SureSelect	HCC-2218	chr19	1004897	-	CGTT	frameshift insertion	67	45	40.1786	GRIN3B:p.G466fs
SureSelect	HCC-2218	chr19	7938307	-	G	frameshift insertion	0	36	100	FLJ22184:p.P89fs
SureSelect	HCC-2218	chr19	9236699	-	ATGGT	frameshift insertion	86	74	46.25	OR7G3:p.S310fs
SureSelect	HCC-2218	chr19	10676488	-	CC	frameshift insertion	0	67	100	KRI1:p.A27fs
SureSelect	HCC-2218	chr19	15052984	-	ATC	nonframeshift insertion	0	175	100	OR7C2:p.V228delinsVI
SureSelect	HCC-2218	chr19	15514492	-	GCCATA	nonframeshift insertion	24	23	48.9362	AKAP8L:p.G52delinsGMA
SureSelect	HCC-2218	chr19	15730499	-	C	frameshift insertion	0	138	100	CYP4F8:p.V150fs
SureSelect	HCC-2218	chr19	35758276	-	GGA	nonframeshift insertion	1	169	99.4118	LSR:p.G518delinsGE
SureSelect	HCC-2218	chr19	41928868	-	C	frameshift insertion	193	154	44.3804	BCKDHA:p.P324fs
SureSelect	HCC-2218	chr19	49657890	-	TCC	nonframeshift insertion	94	75	44.3787	HRC:p.E202delinsGK
SureSelect	HCC-2218	chr19	50881821	-	AAC	nonframeshift insertion	0	109	100	NR1H2:p.K172delinsKT
SureSelect	HCC-2218	chr19	51835893	-	G	frameshift insertion	0	83	100	VSIG10L:p.A859fs
SureSelect	HCC-2218	chr19	52004792	-	C	frameshift insertion	64	79	55.2448	SIGLEC12:p.A66fs
SureSelect	HCC-2218	chr19	52887247	-	CAA	nonframeshift insertion	0	141	100	ZNF880:p.I138delinsIQ
SureSelect	HCC-2218	chr19	55790887	-	GCCGCCGCC	nonframeshift insertion	28	9	24.3243	HSPBP1:p.G30delinsGAAA
SureSelect	HCC-2218	chr19	56029617	-	CCA	nonframeshift insertion	210	198	48.5294	SSC5D:p.P1325delinsPH
SureSelect	HCC-2218	chr19	56052338	-	C	frameshift insertion	0	320	100	SGK110:p.V318fs
SureSelect	HCC-2218	chr19	56089909	-	CCG	nonframeshift insertion	0	27	100	ZNF579:p.G366delinsAG
SureSelect	HCC-2218	chr19	58718361	-	G	frameshift insertion	0	66	100	ZNF274:p.A177fs
SureSelect	HCC-2218	chr20	32664865	-	CAG	nonframeshift insertion	12	22	64.7059	RALY:p.A230delinsAQ
SureSelect	HCC-2218	chr20	42694559	-	CCG	nonframeshift insertion	13	30	69.7674	TOX2:p.P348delinsPA
SureSelect	HCC-2218	chr20	61870606	-	G	frameshift insertion	0	68	100	BIRC7:p.G224fs
SureSelect	HCC-2218	chr21	40883672	-	AGA	nonframeshift insertion	0	23	100	SH3BGR:p.G230delinsGR
SureSelect	HCC-2218	chr21	47721986	-	TGG	nonframeshift insertion	2	36	94.7368	C21orf58:p.H193delinsPN
SureSelect	HCC-2218	chr21	47978322	-	C	frameshift insertion	0	68	100	DIP2A:p.L296fs
SureSelect	HCC-2218	chr22	19189004	-	C	frameshift insertion	0	81	100	CLTCL1:p.V1201fs
SureSelect	HCC-2218	chr22	20100167	-	C	frameshift insertion	28	28	50	TRMT2A:p.G599fs
SureSelect	HCC-2218	chr22	20779974	-	G	frameshift insertion	0	23	100	SCARF2:p.A763fs
SureSelect	HCC-2218	chr22	20780025	-	C	frameshift insertion	0	30	100	SCARF2:p.A746fs
SureSelect	HCC-2218	chr22	20780030	-	C	frameshift insertion	0	34	100	SCARF2:p.A745fs
SureSelect	HCC-2218	chr22	23631814	-	C	frameshift insertion	31	27	46.5517	BCR:p.P191fs
SureSelect	HCC-2218	chr22	29707640	-	C	frameshift insertion	0	26	100	GAS2L1:p.A400fs
SureSelect	HCC-2218	chr22	50316985	-	CTGCACTCCGGGGC	frameshift insertion	33	21	38.8889	CRELD2:p.V264fs
SureSelect	HCC-2218	chr22	51042514	-	G	frameshift insertion	0	35	100	MAPK8IP2:p.R262fs
SureSelect	HCC-2218	chrX	50121147	-	G	frameshift insertion	0	28	100	DGKK:p.L1014fs
SureSelect	HCC-2218	chrX	50350729	-	TCC	nonframeshift insertion	0	29	100	SHROOM4:p.E1138delinsGK
SureSelect	HCC-2218	chrX	50350759	-	TGCTGCTGCTGT	nonframeshift insertion	0	36	100	SHROOM4:p.Q1128delinsHSSSK
SureSelect	HCC-2218	chrX	114425182	-	GAGGCCGCTCGCCCAACGCCCACAGCG	nonframeshift insertion	0	51	100	RBMXL3:p.R393delinsRRPLAQRPQR
SureSelect	HCC-2218	chrX	152864478	-	C	frameshift insertion	0	19	100	FAM58A:p.G14fs
SureSelect	HCC-2218	chrX	152864514	-	C	frameshift insertion	0	19	100	FAM58A:p.G3fs
SureSelect	HCC-2218	chr1	17718672	G	-	frameshift deletion	0	38	100	PADI6:p.Q342fs
SureSelect	HCC-2218	chr1	52306064	TCT	-	nonframeshift deletion	0	161	100	NRD1:p.22_23del
SureSelect	HCC-2218	chr1	87045897	CCTACA	-	nonframeshift deletion	0	530	100	CLCA4:p.877_878del
SureSelect	HCC-2218	chr1	111957502	TCACAGACTGATGACTCACAGGGG	-	nonframeshift deletion	71	30	29.703	OVGP1:p.533_541del
SureSelect	HCC-2218	chr1	111957548	GGTCAGGGTCTTTTCCCCAGGGGTCACAGACTGATAACCCACAGA	-	nonframeshift deletion	80	39	32.7731	OVGP1:p.511_525del
SureSelect	HCC-2218	chr1	175129946	C	-	frameshift deletion	2	161	98.773	KIAA0040:p.K68fs
SureSelect	HCC-2218	chr1	175129948	TCTTCTTG	-	frameshift deletion	2	160	98.7654	KIAA0040:p.65_68del
SureSelect	HCC-2218	chr1	179504026	AAG	-	nonframeshift deletion	0	28	100	AXDND1:p.987_988del
SureSelect	HCC-2218	chr1	218578686	TTG	-	nonframeshift deletion	125	82	39.6135	TGFB2:p.202_203del
SureSelect	HCC-2218	chr1	240255569	GGC	-	nonframeshift deletion	35	10	22.2222	FMN2:p.54_54del
SureSelect	HCC-2218	chr1	247615262	A	-	frameshift deletion	53	47	47	OR2B11:p.F8fs
SureSelect	HCC-2218	chr1	247978542	AGG	-	nonframeshift deletion	0	288	100	OR14A16:p.163_164del
SureSelect	HCC-2218	chr1	248059353	CTC	-	nonframeshift deletion	152	219	59.0296	OR2W3:p.155_156del
SureSelect	HCC-2218	chr2	3749152	GAA	-	nonframeshift deletion	9	4	30.7692	ALLC:p.301_301del
SureSelect	HCC-2218	chr2	54482704	GGGCCC	-	nonframeshift deletion	0	177	100	TSPYL6:p.194_195del
SureSelect	HCC-2218	chr2	69741754	TGT	-	nonframeshift deletion	0	22	100	AAK1:p.541_542del
SureSelect	HCC-2218	chr2	95847041	GCG	-	nonframeshift deletion	0	61	100	ZNF2:p.156_157del
SureSelect	HCC-2218	chr2	100210335	G	-	frameshift deletion	26	21	44.6809	AFF3:p.A749fs
SureSelect	HCC-2218	chr2	100210338	TGAGG	-	frameshift deletion	27	20	42.5532	AFF3:p.747_748del
SureSelect	HCC-2218	chr2	112832536	AAT	-	nonframeshift deletion	53	33	38.3721	TMEM87B:p.166_167del
SureSelect	HCC-2218	chr2	152236046	A	-	nonframeshift deletion	11	18	62.069	TNFAIP6:p.X278X
SureSelect	HCC-2218	chr2	166032776	ATT	-	nonframeshift deletion	93	50	34.965	SCN3A:p.43_43del
SureSelect	HCC-2218	chr2	175292581	TCAAATTTATCAG	-	frameshift deletion	29	27	48.2143	SCRN3:p.404_408del
SureSelect	HCC-2218	chr2	206305330	GAGACCACTTAGAGGGTCTCTATGCCAAGGTCAAC	-	frameshift deletion	122	34	21.7949	PARD3B:p.993_1004del
SureSelect	HCC-2218	chr2	231861033	CAGCAGCCTAGCCCTGAATCCACACCA	-	nonframeshift deletion	211	80	27.4914	SPATA3:p.29_37del
SureSelect	HCC-2218	chr2	233712227	ACA	-	nonframeshift deletion	19	5	20.8333	GIGYF2:p.1231_1232del
SureSelect	HCC-2218	chr2	238244864	GCA	-	nonframeshift deletion	14	18	56.25	COL6A3:p.2959_2960del
SureSelect	HCC-2218	chr3	46751074	AAG	-	nonframeshift deletion	0	15	100	TMIE:p.123_123del
SureSelect	HCC-2218	chr3	125725269	AACA	-	frameshift deletion	0	31	100	SLC41A3:p.501_502del
SureSelect	HCC-2218	chr3	125854312	C	-	frameshift deletion	0	30	100	ALDH1L1:p.G539fs
SureSelect	HCC-2218	chr3	190106072	G	-	frameshift deletion	0	206	100	CLDN16:p.R55fs
SureSelect	HCC-2218	chr4	104035635	CTT	-	nonframeshift deletion	107	108	50.2326	CENPE:p.2505_2506del
SureSelect	HCC-2218	chr4	140651585	CTG	-	nonframeshift deletion	0	67	100	MAML3:p.772_772del
SureSelect	HCC-2218	chr4	140811084	C	-	frameshift deletion	1	107	99.0741	MAML3:p.Q502fs
SureSelect	HCC-2218	chr4	140811086	GCTGCTGCTGC	-	frameshift deletion	1	118	99.1597	MAML3:p.498_502del
SureSelect	HCC-2218	chr4	155244402	TTTG	-	frameshift deletion	0	90	100	DCHS2:p.1365_1366del
SureSelect	HCC-2218	chr4	177106010	TCTC	-	frameshift deletion	0	197	100	SPATA4:p.279_280del
SureSelect	HCC-2218	chr4	177605082	TCA	-	nonframeshift deletion	0	211	100	VEGFC:p.419_420del
SureSelect	HCC-2218	chr4	184367559	CTG	-	nonframeshift deletion	0	117	100	CDKN2AIP:p.241_242del
SureSelect	HCC-2218	chr5	56177849	CAA	-	nonframeshift deletion	86	101	54.0107	MAP3K1:p.941_942del
SureSelect	HCC-2218	chr5	98192165	AGG	-	nonframeshift deletion	186	78	29.5455	CHD1:p.1684_1684del
SureSelect	HCC-2218	chr5	140558316	TC	-	frameshift deletion	159	59	27.0642	PCDHB8:p.234_234del
SureSelect	HCC-2218	chr5	149374880	T	-	frameshift deletion	220	396	64.2857	TIGD6:p.Q344fs
SureSelect	HCC-2218	chr5	156479558	TTGGAACAGTCGTCA	-	nonframeshift deletion	56	108	65.8537	HAVCR1:p.158_163del
SureSelect	HCC-2218	chr5	176026122	CAAAGACCCAGGA	-	frameshift deletion	375	141	27.3256	GPRIN1:p.234_238del
SureSelect	HCC-2218	chr5	176026136	CCTCCTTCCTC	-	frameshift deletion	364	104	22.2222	GPRIN1:p.230_234del
SureSelect	HCC-2218	chr5	176930172	GAG	-	nonframeshift deletion	69	30	30.303	DOK3:p.289_289del
SureSelect	HCC-2218	chr5	180046493	AG	-	frameshift deletion	17	46	73.0159	FLT4:p.473_473del
SureSelect	HCC-2218	chr6	90577707	G	-	frameshift deletion	172	98	36.2963	CASP8AP2:p.L1566fs
SureSelect	HCC-2218	chr6	90577712	CTTTGCCCAGACATGGA	-	frameshift deletion	183	99	35.1064	CASP8AP2:p.1568_1573del
SureSelect	HCC-2218	chr6	109850200	AC	-	frameshift deletion	52	25	32.4675	AKD1:p.295_295del
SureSelect	HCC-2218	chr6	124125367	TGCACGCTTATCTTTATCTGTGGCATGCAACTGGTAAGTGACACTTGGGTCCCCTTATTCTGTAATGTGTCTTTGAGATAGTGGGCAGGGGAGTGCAGCAAA	-	nonframeshift deletion	29	8	21.6216	NKAIN2:p.8_18del
SureSelect	HCC-2218	chr6	159660780	CCACCACCCGCCGCACGA	-	nonframeshift deletion	48	37	43.5294	FNDC1:p.1471_1477del
SureSelect	HCC-2218	chr6	160211646	GTT	-	nonframeshift deletion	0	117	100	MRPL18:p.9_10del
SureSelect	HCC-2218	chr6	160560898	TGGTAAGT	-	frameshift deletion	22	11	33.3333	SLC22A1:p.425_426del
SureSelect	HCC-2218	chr7	15725798	TGG	-	nonframeshift deletion	20	18	47.3684	MEOX2:p.76_77del
SureSelect	HCC-2218	chr7	51098568	TCT	-	nonframeshift deletion	37	30	44.7761	COBL:p.538_539del
SureSelect	HCC-2218	chr7	76240786	A	-	frameshift deletion	0	23	100	POMZP3:p.L187fs
SureSelect	HCC-2218	chr7	100385562	GCTTCAGCTACCGCTTGCAAGGCCGCATGACCTAT	-	frameshift deletion	0	52	100	ZAN:p.2343_2354del
SureSelect	HCC-2218	chr7	102575000	GAA	-	nonframeshift deletion	0	139	100	LRRC17:p.214_214del
SureSelect	HCC-2218	chr7	123672457	GCTGCT	-	nonframeshift deletion	0	27	100	TMEM229A:p.199_201del
SureSelect	HCC-2218	chr7	128550681	C	-	frameshift deletion	0	57	100	KCP:p.A16fs
SureSelect	HCC-2218	chr7	131241030	GGCGAC	-	nonframeshift deletion	1	20	95.2381	PODXL:p.28_30del
SureSelect	HCC-2218	chr7	150783894	CGGCGGCGCTGCCGCGCAGCAGCTCGTCT	-	frameshift deletion	0	4	100	AGAP3:p.22_32del
SureSelect	HCC-2218	chr8	6673378	A	-	frameshift deletion	0	7	100	XKR5:p.S127fs
SureSelect	HCC-2218	chr8	8887543	AAC	-	frameshift deletion	1	154	99.3548	ERI1:p.350_350del
SureSelect	HCC-2218	chr8	21966701	C	-	frameshift deletion	0	4	100	NUDT18:p.G37fs
SureSelect	HCC-2218	chr8	22262229	GCTGCT	-	nonframeshift deletion	0	75	100	SLC39A14:p.2_4del
SureSelect	HCC-2218	chr8	22570908	T	-	frameshift deletion	0	26	100	PEBP4:p.N220fs
SureSelect	HCC-2218	chr8	24811065	G	-	frameshift deletion	0	97	100	NEFL:p.P471fs
SureSelect	HCC-2218	chr8	38827186	C	-	frameshift deletion	0	43	100	PLEKHA2:p.A388fs
SureSelect	HCC-2218	chr8	41166638	GCT	-	nonframeshift deletion	0	43	100	SFRP1:p.13_14del
SureSelect	HCC-2218	chr8	77765299	CCT	-	nonframeshift deletion	28	29	50.8772	ZFHX4:p.2048_2048del
SureSelect	HCC-2218	chr8	103573011	TGCAACCCCTGCAGCCCCTGCAACCCG	-	nonframeshift deletion	390	352	47.4394	ODF1:p.218_226del
SureSelect	HCC-2218	chr8	125568182	A	-	frameshift deletion	181	145	44.4785	MTSS1:p.P105fs
SureSelect	HCC-2218	chr8	143746088	CA	-	frameshift deletion	0	398	100	JRK:p.463_463del
SureSelect	HCC-2218	chr8	144511954	TGG	-	nonframeshift deletion	1	25	96.1538	MAFA:p.207_208del
SureSelect	HCC-2218	chr8	144940777	G	-	frameshift deletion	188	393	67.642	EPPK1:p.R2215fs
SureSelect	HCC-2218	chr8	145106939	CC	-	frameshift deletion	0	86	100	OPLAH:p.1167_1167del
SureSelect	HCC-2218	chr8	145617535	GGGGGTGCAAGGTGA	-	frameshift deletion	0	43	100	ADCK5:p.419_423del
SureSelect	HCC-2218	chr8	145738768	G	-	frameshift deletion	1	212	99.5305	RECQL4:p.R766fs
SureSelect	HCC-2218	chr9	18826262	T	-	frameshift deletion	1	67	98.5294	ADAMTSL1:p.C6fs
SureSelect	HCC-2218	chr9	72755129	AAA	-	nonframeshift deletion	49	45	47.8723	MAMDC2:p.355_355del
SureSelect	HCC-2218	chr9	79318376	GTGACAGCCTGCAAC	-	nonframeshift deletion	117	94	44.5498	PRUNE2:p.2713_2718del
SureSelect	HCC-2218	chr9	88937852	TTT	-	nonframeshift deletion	0	300	100	ZCCHC6:p.937_938del
SureSelect	HCC-2218	chr9	112811016	CCCCCGGAGTCTCCTGGA	-	nonframeshift deletion	10	4	28.5714	AKAP2:p.13_18del
SureSelect	HCC-2218	chr9	123476543	CGGCGG	-	nonframeshift deletion	0	28	100	MEGF9:p.30_32del
SureSelect	HCC-2218	chr9	132630665	GAC	-	nonframeshift deletion	0	20	100	USP20:p.358_358del
SureSelect	HCC-2218	chr9	138836942	CCT	-	nonframeshift deletion	141	168	54.3689	UBAC1:p.269_270del
SureSelect	HCC-2218	chr9	140138736	AG	-	frameshift deletion	21	23	52.2727	FAM166A:p.251_251del
SureSelect	HCC-2218	chr10	24822125	GAA	-	nonframeshift deletion	13	12	48	KIAA1217:p.1045_1045del
SureSelect	HCC-2218	chr10	63976913	AGCTTC	-	nonframeshift deletion	128	54	29.6703	RTKN2:p.327_328del
SureSelect	HCC-2218	chr10	105209357	AG	-	frameshift deletion	29	35	54.6875	CALHM2:p.114_114del
SureSelect	HCC-2218	chr11	209895	CCC	-	nonframeshift deletion	34	32	48.4848	RIC8A:p.207_208del
SureSelect	HCC-2218	chr11	502130	CTGGATGTCCAGGCT	-	nonframeshift deletion	32	20	38.4615	RNH1:p.7_11del
SureSelect	HCC-2218	chr11	4389405	G	-	frameshift deletion	37	35	48.6111	OR52B4:p.L41fs
SureSelect	HCC-2218	chr11	4790874	G	-	frameshift deletion	50	51	50.495	OR51F1:p.R92fs
SureSelect	HCC-2218	chr11	5364542	CAGCCCCAGGTCTGTGG	-	frameshift deletion	46	37	44.5783	OR51B5:p.66_71del
SureSelect	HCC-2218	chr11	5510710	CTT	-	nonframeshift deletion	101	80	44.1989	OR52D1:p.258_259del
SureSelect	HCC-2218	chr11	26718710	CCTCAGAGTTCCACTGAAGGCAC	-	frameshift deletion	109	28	20.438	SLC5A12:p.340_347del
SureSelect	HCC-2218	chr11	46724717	AGTGGTGACAGA	-	nonframeshift deletion	19	19	50	ZNF408:p.184_188del
SureSelect	HCC-2218	chr11	47788664	GGTGGT	-	nonframeshift deletion	28	16	36.3636	FNBP4:p.58_59del
SureSelect	HCC-2218	chr11	48285982	CTT	-	nonframeshift deletion	153	151	49.6711	OR4X1:p.190_191del
SureSelect	HCC-2218	chr11	48346661	TTGCTGATC	-	nonframeshift deletion	265	87	24.7159	OR4C3:p.57_59del
SureSelect	HCC-2218	chr11	65404248	CCTCAGCCTCAG	-	nonframeshift deletion	62	67	51.938	PCNXL3:p.1968_1972del
SureSelect	HCC-2218	chr11	68660885	GCCAAGCAGCG	-	frameshift deletion	25	9	26.4706	MRPL21:p.142_145del
SureSelect	HCC-2218	chr11	76751542	T	-	frameshift deletion	0	64	100	B3GNT6:p.L316fs
SureSelect	HCC-2218	chr11	76751585	T	-	frameshift deletion	0	106	100	B3GNT6:p.P330fs
SureSelect	HCC-2218	chr11	76751604	T	-	frameshift deletion	0	132	100	B3GNT6:p.L337fs
SureSelect	HCC-2218	chr11	76895771	GGAGGCGGGGACACCAGGGCCT	-	frameshift deletion	0	135	100	MYO7A:p.1172_1179del
SureSelect	HCC-2218	chr11	111742146	G	-	frameshift deletion	0	24	100	ALG9:p.R21fs
SureSelect	HCC-2218	chr11	117280725	C	-	frameshift deletion	331	417	55.7487	CEP164:p.L805fs
SureSelect	HCC-2218	chr11	124750448	CGGAGT	-	nonframeshift deletion	11	9	45	ROBO3:p.1365_1366del
SureSelect	HCC-2218	chr11	128638217	G	-	frameshift deletion	0	53	100	FLI1:p.L112fs
SureSelect	HCC-2218	chr12	4735970	A	-	frameshift deletion	153	145	48.6577	AKAP3:p.S700fs
SureSelect	HCC-2218	chr12	6777070	TGC	-	nonframeshift deletion	4	46	92	ZNF384:p.514_515del
SureSelect	HCC-2218	chr12	9994446	TGT	-	nonframeshift deletion	0	111	100	KLRF1:p.125_125del
SureSelect	HCC-2218	chr12	18435399	CCC	-	nonframeshift deletion	72	76	51.3514	PIK3C2G:p.128_129del
SureSelect	HCC-2218	chr12	51752960	TCT	-	nonframeshift deletion	193	187	49.2105	GALNT6:p.441_442del
SureSelect	HCC-2218	chr12	53069223	ACCTCCGGAGCCGTAGCTGCT	-	frameshift deletion	0	78	100	KRT1:p.556_556del
SureSelect	HCC-2218	chr12	55523587	T	-	frameshift deletion	56	71	55.9055	OR9K2:p.I12fs
SureSelect	HCC-2218	chr12	55820959	A	-	frameshift deletion	28	31	52.5424	OR6C76:p.K308fs
SureSelect	HCC-2218	chr12	76424938	TGC	-	nonframeshift deletion	0	108	100	PHLDA1:p.194_195del
SureSelect	HCC-2218	chr12	85638646	A	-	frameshift deletion	44	52	54.1667	LRRIQ1:p.E1699fs
SureSelect	HCC-2218	chr13	97639880	A	-	frameshift deletion	133	138	50.9225	OXGR1:p.L45fs
SureSelect	HCC-2218	chr13	98652834	GCGGAC	-	nonframeshift deletion	73	19	20.6522	IPO5:p.366_368del
SureSelect	HCC-2218	chr13	112722436	TGGGCG	-	nonframeshift deletion	6	8	57.1429	SOX1:p.155_157del
SureSelect	HCC-2218	chr14	20528449	CATAGATTTGCTCACTGAC	-	frameshift deletion	203	110	35.1438	OR4L1:p.82_88del
SureSelect	HCC-2218	chr14	21560753	GAGGCT	-	nonframeshift deletion	19	19	50	ZNF219:p.233_235del
SureSelect	HCC-2218	chr14	71275774	CCT	-	nonframeshift deletion	23	6	20.6897	MAP3K9:p.38_39del
SureSelect	HCC-2218	chr14	77493873	GCT	-	nonframeshift deletion	0	11	100	IRF2BPL:p.87_88del
SureSelect	HCC-2218	chr14	93154538	GGC	-	nonframeshift deletion	1	41	97.619	RIN3:p.967_967del
SureSelect	HCC-2218	chr15	42111746	G	-	frameshift deletion	4	28	87.5	MAPKBP1:p.A10fs
SureSelect	HCC-2218	chr15	71276481	CAA	-	nonframeshift deletion	35	40	53.3333	LRRC49:p.58_58del
SureSelect	HCC-2218	chr15	72105929	C	-	frameshift deletion	0	209	100	NR2E3:p.D316fs
SureSelect	HCC-2218	chr15	74536401	AAG	-	nonframeshift deletion	0	129	100	CCDC33:p.33_33del
SureSelect	HCC-2218	chr15	93198679	TGGAGC	-	nonframeshift deletion	0	15	100	FAM174B:p.69_71del
SureSelect	HCC-2218	chr15	100252710	CAGCAG	-	nonframeshift deletion	25	19	43.1818	MEF2A:p.410_411del
SureSelect	HCC-2218	chr16	2059622	C	-	frameshift deletion	0	12	100	ZNF598:p.G42fs
SureSelect	HCC-2218	chr16	3602228	G	-	frameshift deletion	0	198	100	NLRC3:p.P38fs
SureSelect	HCC-2218	chr16	10524657	GAC	-	nonframeshift deletion	0	54	100	ATF7IP2:p.60_61del
SureSelect	HCC-2218	chr16	24583713	AAAGAG	-	nonframeshift deletion	25	15	37.5	RBBP6:p.1776_1777del
SureSelect	HCC-2218	chr16	81242149	TT	-	frameshift deletion	0	59	100	PKD1L2:p.236_236del
SureSelect	HCC-2218	chr16	88780635	GGTGTG	-	frameshift deletion	0	47	100	CTU2:p.437_437del
SureSelect	HCC-2218	chr17	3594277	G	-	frameshift deletion	1	23	95.8333	P2RX5:p.P111fs
SureSelect	HCC-2218	chr17	21319651	GAG	-	nonframeshift deletion	44	14	24.1379	KCNJ12:p.333_333del
SureSelect	HCC-2218	chr17	26708303	GT	-	frameshift deletion	0	373	100	SARM1:p.205_205del
SureSelect	HCC-2218	chr17	26727722	A	-	frameshift deletion	0	42	100	SLC46A1:p.I409fs
SureSelect	HCC-2218	chr17	45438887	AGTG	-	frameshift deletion	0	98	100	C17orf57:p.269_269del
SureSelect	HCC-2218	chr17	59482166	C	-	frameshift deletion	0	596	100	TBX2:p.R353fs
SureSelect	HCC-2218	chr17	77808241	GTGGTGGTG	-	nonframeshift deletion	9	28	75.6757	CBX4:p.398_400del
SureSelect	HCC-2218	chr17	79219501	ATG	-	nonframeshift deletion	24	11	31.4286	SLC38A10:p.1071_1072del
SureSelect	HCC-2218	chr17	80274142	CAGGGAGGGCAGAGGCTGCTGGCGGGT	-	nonframeshift deletion	13	10	43.4783	CD7:p.172_181del
SureSelect	HCC-2218	chr18	51795958	CGA	-	nonframeshift deletion	23	25	52.0833	POLI:p.14_15del
SureSelect	HCC-2218	chr18	56203253	AAG	-	nonframeshift deletion	117	126	51.8519	ALPK2:p.1388_1389del
SureSelect	HCC-2218	chr18	56204388	CAGTTGATGTGTCCT	-	nonframeshift deletion	67	41	37.963	ALPK2:p.1006_1011del
SureSelect	HCC-2218	chr18	66358515	AA	-	frameshift deletion	14	15	51.7241	TMX3:p.191_191del
SureSelect	HCC-2218	chr18	74090958	G	-	frameshift deletion	0	45	100	ZNF516:p.P1037fs
SureSelect	HCC-2218	chr19	1825928	CTC	-	nonframeshift deletion	31	35	53.0303	REXO1:p.642_642del
SureSelect	HCC-2218	chr19	2341094	CTCCCTGG	-	frameshift deletion	0	77	100	SPPL2B:p.318_320del
SureSelect	HCC-2218	chr19	2341103	G	-	frameshift deletion	0	65	100	SPPL2B:p.R321fs
SureSelect	HCC-2218	chr19	4499633	AGCTGGCCGGGGAGG	-	nonframeshift deletion	0	21	100	HDGFRP2:p.574_579del
SureSelect	HCC-2218	chr19	11303460	C	-	frameshift deletion	13	28	68.2927	KANK2:p.G432fs
SureSelect	HCC-2218	chr19	13318673	CTGCTG	-	nonframeshift deletion	0	4	100	CACNA1A:p.2327_2328del
SureSelect	HCC-2218	chr19	15132683	C	-	frameshift deletion	12	8	40	CCDC105:p.Y401fs
SureSelect	HCC-2218	chr19	16268208	A	-	frameshift deletion	0	157	100	HSH2D:p.L221fs
SureSelect	HCC-2218	chr19	30500119	TGA	-	nonframeshift deletion	34	50	59.5238	RMP:p.298_299del
SureSelect	HCC-2218	chr19	36211375	AAG	-	nonframeshift deletion	16	13	44.8276	MLL4:p.376_376del
SureSelect	HCC-2218	chr19	36258938	G	-	frameshift deletion	0	83	100	C19orf55:p.Q397fs
SureSelect	HCC-2218	chr19	36640664	GCTGGT	-	nonframeshift deletion	19	21	52.5	CAPNS1:p.302_304del
SureSelect	HCC-2218	chr19	38795547	GAA	-	nonframeshift deletion	60	59	49.5798	C19orf33:p.88_89del
SureSelect	HCC-2218	chr19	41133200	CGGGACA	-	frameshift deletion	26	8	23.5294	LTBP4:p.1502_1504del
SureSelect	HCC-2218	chr19	41173893	TGCTGT	-	nonframeshift deletion	0	20	100	NUMBL:p.434_436del
SureSelect	HCC-2218	chr19	44590000	CTC	-	nonframeshift deletion	50	43	46.2366	ZNF284:p.123_124del
SureSelect	HCC-2218	chr19	50155362	CCGCTC	-	nonframeshift deletion	4	6	60	SCAF1:p.572_574del
SureSelect	HCC-2218	chr19	52803670	TG	-	frameshift deletion	0	97	100	ZNF480:p.2_2del
SureSelect	HCC-2218	chr19	54973989	CCT	-	nonframeshift deletion	119	132	52.5896	LENG9:p.262_263del
SureSelect	HCC-2218	chr19	55869880	GCTCCTTCATCTCGCCCCATGGCT	-	nonframeshift deletion	112	62	35.6322	FAM71E2:p.778_786del
SureSelect	HCC-2218	chr19	55993819	AGGCTGAGGCTGCGGAGGTGACCTGCCCCCAGGAACCGCTGGCGCCTGCCGCCCCCGT	-	frameshift deletion	4	7	63.6364	ZNF628:p.416_435del
SureSelect	HCC-2218	chr19	56599438	TCG	-	nonframeshift deletion	0	17	100	ZNF787:p.367_368del
SureSelect	HCC-2218	chr20	126156	CAAA	-	frameshift deletion	96	89	48.1081	DEFB126:p.53_54del
SureSelect	HCC-2218	chr20	126311	CC	-	frameshift deletion	0	216	100	DEFB126:p.105_105del
SureSelect	HCC-2218	chr20	238436	TGGTCT	-	nonframeshift deletion	173	118	40.5498	DEFB132:p.6_8del
SureSelect	HCC-2218	chr20	278688	CGG	-	nonframeshift deletion	1	118	99.1597	ZCCHC3:p.154_155del
SureSelect	HCC-2218	chr20	25457050	CTCCCA	-	nonframeshift deletion	0	154	100	NINL:p.958_959del
SureSelect	HCC-2218	chr20	44004156	ATT	-	nonframeshift deletion	158	79	33.3333	TP53TG5:p.97_97del
SureSelect	HCC-2218	chr21	31913982	G	-	frameshift deletion	67	70	51.0949	KRTAP19-6:p.F57fs
SureSelect	HCC-2218	chr21	32201970	A	-	frameshift deletion	0	242	100	KRTAP7-1:p.I16fs
SureSelect	HCC-2218	chr21	34860750	AATTA	-	frameshift deletion	158	158	50	DNAJC28:p.316_317del
SureSelect	HCC-2218	chr21	34948697	A	-	frameshift deletion	0	16	100	SON:p.R2416fs
SureSelect	HCC-2218	chr21	46057613	CTGCTGTGTGCCTGT	-	nonframeshift deletion	177	98	35.6364	KRTAP10-10:p.93_98del
SureSelect	HCC-2218	chr22	26879947	GAGGCGGCGCCCCGGGGGAGA	-	nonframeshift deletion	0	12	100	SRRD:p.31_37del
SureSelect	HCC-2218	chr22	37964409	CAGCGCCTGCTGCAAACCCCT	-	nonframeshift deletion	0	19	100	CDC42EP1:p.253_260del
SureSelect	HCC-2218	chr22	38482353	TGCGGGAGCGGGACTGGCCATCCCAGTACTCCGAGGGTGCTA	-	nonframeshift deletion	0	3	100	BAIAP2L2:p.441_455del
SureSelect	HCC-2218	chr22	39496323	AAC	-	nonframeshift deletion	21	25	54.3478	APOBEC3H:p.14_14del
SureSelect	HCC-2218	chr22	50616639	GCCCCGCCGCCCGCCCCT	-	nonframeshift deletion	0	3	100	PANX2:p.366_371del
SureSelect	HCC-2218	chr22	51135966	AGCTGTATTCGAATTCGAGCTCGGTT	-	frameshift deletion	0	1	100	SHANK3:p.457_465del
SureSelect	HCC-2218	chrX	15301654	TGGCTC	-	nonframeshift deletion	311	181	36.7886	ASB11:p.297_298del
SureSelect	HCC-2218	chrX	104464277	A	-	frameshift deletion	0	157	100	TEX13A:p.W201fs
SureSelect	HCC-2218	chrX	104464282	C	-	frameshift deletion	0	162	100	TEX13A:p.G199fs
SureSelect	HCC-2218	chrX	135474445	GAT	-	nonframeshift deletion	46	36	43.9024	GPR112:p.2656_2656del
SureSelect	HCC-2218	chrX	139586483	GCGGCAGCGGCTGCGGCC	-	nonframeshift deletion	30	10	25	SOX3:p.242_248del
SureSelect	HCC-2218	chrX	150349558	CACCACTGGCCA	-	nonframeshift deletion	0	175	100	GPR50:p.501_505del
SeqCap	BT-20	chr1	1684348	-	CCT	nonframeshift insertion	23	12	34.2857	NADK:p.G591delinsRG
SeqCap	BT-20	chr1	11710780	-	GCG	nonframeshift insertion	0	15	100	FBXO2:p.A45delinsAP
SeqCap	BT-20	chr1	14106395	-	CTC	nonframeshift insertion	45	36	44.4444	PRDM2:p.T702delinsTS
SeqCap	BT-20	chr1	15820308	-	C	frameshift insertion	0	86	100	CASP9:p.V413fs
SeqCap	BT-20	chr1	31905890	-	CAG	nonframeshift insertion	1	61	98.3871	SERINC2:p.Q373delinsPE
SeqCap	BT-20	chr1	54605319	-	G	frameshift insertion	87	40	31.4961	CDCP2:p.P408fs
SeqCap	BT-20	chr1	54605320	-	C	frameshift insertion	44	87	66.4122	CDCP2:p.P408fs
SeqCap	BT-20	chr1	78024346	-	TAT	nonframeshift insertion	0	84	100	AK5:p.S534delinsSY
SeqCap	BT-20	chr1	109792736	-	CGC	nonframeshift insertion	13	5	27.7778	CELSR2:p.T12delinsTA
SeqCap	BT-20	chr1	117122286	-	TCC	nonframeshift insertion	25	88	77.8761	IGSF3:p.D1041delinsGN
SeqCap	BT-20	chr1	152681681	-	AGCTCTGGGGGCTGCTGT	nonframeshift insertion	0	42	100	LCE4A:p.S44delinsKLWGLLC
SeqCap	BT-20	chr1	154842200	-	GCTGCTGCTGCT	nonframeshift insertion	2	12	85.7143	KCNN3:p.P81delinsSSSSP
SeqCap	BT-20	chr1	156565050	-	AC	frameshift insertion	0	116	100	GPATCH4:p.T361fs
SeqCap	BT-20	chr1	228588856	-	ACTC	frameshift insertion	43	24	35.8209	TRIM11:p.F181fs
SeqCap	BT-20	chr1	241959639	-	A	frameshift insertion	0	186	100	WDR64:p.G1043fs
SeqCap	BT-20	chr2	26477126	-	ACT	nonframeshift insertion	0	379	100	HADHB:p.T2delinsNS
SeqCap	BT-20	chr2	71062834	-	C	frameshift insertion	0	67	100	CD207:p.E25fs
SeqCap	BT-20	chr2	72692273	-	AG	frameshift insertion	0	186	100	EXOC6B:p.L666fs
SeqCap	BT-20	chr2	73675228	-	CTC	nonframeshift insertion	147	75	33.7838	ALMS1:p.S524delinsSS
SeqCap	BT-20	chr2	74756112	-	A	frameshift insertion	31	68	68.6869	AUP1:p.F6fs
SeqCap	BT-20	chr2	96780987	-	TCCTCCTCT	nonframeshift insertion	40	22	35.4839	ADRA2B:p.E301delinsERRK
SeqCap	BT-20	chr2	120194652	-	GTGTGC	nonframeshift insertion	0	93	100	TMEM37:p.T70delinsTCA
SeqCap	BT-20	chr2	128394876	-	A	frameshift insertion	76	60	44.1176	MYO7B:p.P323fs
SeqCap	BT-20	chr2	178494174	-	GGA	nonframeshift insertion	0	218	100	PDE11A:p.S671delinsSP
SeqCap	BT-20	chr2	185802212	-	ACA	nonframeshift insertion	60	65	52	ZNF804A:p.T697delinsNT
SeqCap	BT-20	chr2	186653523	-	GAT	nonframeshift insertion	64	87	57.6159	FSIP2:p.D643delinsGY
SeqCap	BT-20	chr2	187559048	-	CAA	nonframeshift insertion	4	43	91.4894	FAM171B:p.Q50delinsPK
SeqCap	BT-20	chr2	190670540	-	A	frameshift insertion	147	96	39.5062	PMS1:p.K160fs
SeqCap	BT-20	chr2	234429740	-	TTC	nonframeshift insertion	2	129	98.4733	USP40:p.K752delinsRK
SeqCap	BT-20	chr3	50306753	-	C	frameshift insertion	0	10	100	SEMA3B:p.P27fs
SeqCap	BT-20	chr3	56591279	-	GGGGTAAGCA	frameshift insertion	1	87	98.8636	CCDC66:p.L3fs
SeqCap	BT-20	chr3	112253059	-	A	frameshift insertion	21	242	92.0152	ATG3:p.L307fs
SeqCap	BT-20	chr3	124646706	-	AAG	nonframeshift insertion	0	211	100	MUC13:p.F62delinsLF
SeqCap	BT-20	chr3	184429134	-	TCC	nonframeshift insertion	6	108	94.7368	MAGEF1:p.D159delinsGN
SeqCap	BT-20	chr3	195518113	-	GTCTCCTGCGTAACA	nonframeshift insertion	57	59	50.8621	MUC4:p.T113delinsMLRRRP
SeqCap	BT-20	chr4	113347610	-	T	frameshift insertion	6	40	86.9565	ALPK1:p.F32fs
SeqCap	BT-20	chr4	147560458	-	GGC	nonframeshift insertion	1	5	83.3333	POU4F2:p.G56delinsGR
SeqCap	BT-20	chr4	152201019	-	CAGGT	frameshift insertion	7	159	95.7831	PRSS48:p.Q42fs
SeqCap	BT-20	chr5	77745854	-	A	frameshift insertion	0	163	100	SCAMP1:p.H243fs
SeqCap	BT-20	chr5	79950725	-	CCGCAGCGGCCGCAGCGC	nonframeshift insertion	1	31	96.875	MSH3:p.A20delinsALRPLRA
SeqCap	BT-20	chr5	140568035	-	A	frameshift insertion	0	217	100	PCDHB9:p.I381fs
SeqCap	BT-20	chr5	141324956	-	CTGCTGCTG	nonframeshift insertion	1	18	94.7368	PCDH12:p.R1182delinsTAAG
SeqCap	BT-20	chr5	156479569	-	GTT	nonframeshift insertion	0	338	100	HAVCR1:p.T159delinsKP
SeqCap	BT-20	chr5	156721864	-	C	frameshift insertion	0	92	100	CYFIP2:p.P94fs
SeqCap	BT-20	chr5	175811095	-	GT	frameshift insertion	0	359	100	NOP16:p.R196fs
SeqCap	BT-20	chr6	41754574	-	CTT	nonframeshift insertion	1	497	99.7992	PRICKLE4:p.L288delinsPF
SeqCap	BT-20	chr6	43970504	-	GCG	nonframeshift insertion	26	22	45.8333	C6orf223:p.A124delinsGA
SeqCap	BT-20	chr6	57398187	-	A	frameshift insertion	105	114	52.0548	PRIM2:p.E297fs
SeqCap	BT-20	chr6	116600466	-	CAC	nonframeshift insertion	208	139	40.0576	TSPYL1:p.V176delinsVW
SeqCap	BT-20	chr6	151674117	-	GAG	nonframeshift insertion	0	143	100	AKAP12:p.E1531delinsGE
SeqCap	BT-20	chr7	1586654	-	GCC	nonframeshift insertion	0	6	100	TMEM184A:p.G392delinsGA
SeqCap	BT-20	chr7	36447350	-	CTT	nonframeshift insertion	0	248	100	ANLN:p.T206delinsTF
SeqCap	BT-20	chr7	36552730	-	T	frameshift insertion	0	101	100	AOAH:p.K657fs
SeqCap	BT-20	chr7	36552791	-	T	frameshift insertion	0	114	100	AOAH:p.T638fs
SeqCap	BT-20	chr7	82581489	-	TCA	nonframeshift insertion	0	123	100	PCLO:p.E2927delinsVK
SeqCap	BT-20	chr7	90894460	-	CCG	nonframeshift insertion	0	10	100	FZD1:p.P89delinsPA
SeqCap	BT-20	chr7	100371477	-	G	frameshift insertion	0	35	100	ZAN:p.F10fs
SeqCap	BT-20	chr7	101200670	-	G	frameshift insertion	0	79	100	EMID2:p.G389fs
SeqCap	BT-20	chr7	114619729	-	A	frameshift insertion	0	62	100	MDFIC:p.Q129fs
SeqCap	BT-20	chr7	128533515	-	C	frameshift insertion	0	109	100	KCP:p.G370fs
SeqCap	BT-20	chr7	149476667	-	C	frameshift insertion	1	105	99.0566	SSPO:p.P373fs
SeqCap	BT-20	chr7	149506212	-	C	frameshift insertion	0	115	100	SSPO:p.S3065fs
SeqCap	BT-20	chr7	150713903	-	C	frameshift insertion	0	44	100	ATG9B:p.A765fs
SeqCap	BT-20	chr8	10467630	-	TTC	nonframeshift insertion	0	80	100	RP1L1:p.K1326delinsKK
SeqCap	BT-20	chr8	30620841	-	T	frameshift insertion	0	61	100	UBXN8:p.F171fs
SeqCap	BT-20	chr8	48805817	-	G	frameshift insertion	0	119	100	PRKDC:p.L1243fs
SeqCap	BT-20	chr8	86126828	-	AACATT	nonframeshift insertion	0	155	100	C8orf59:p.V88delinsVMF
SeqCap	BT-20	chr8	101206460	-	GAC	nonframeshift insertion	68	129	65.4822	SPAG1:p.S354delinsRR
SeqCap	BT-20	chr9	12775862	-	GGCGGCGGC	nonframeshift insertion	0	52	100	C9orf150:p.G50delinsGRRR
SeqCap	BT-20	chr9	79324136	-	TGACTGTTGCAG	nonframeshift insertion	1	97	98.9796	PRUNE2:p.S1018delinsSCNSQ
SeqCap	BT-20	chr9	96439005	-	CCTGCCTCCACCACA	nonframeshift insertion	1	49	98	PHF2:p.P871delinsPCLHHT
SeqCap	BT-20	chr9	125391771	-	A	frameshift insertion	19	62	76.5432	OR1B1:p.L15fs
SeqCap	BT-20	chr10	21805467	-	CCTCCT	nonframeshift insertion	0	87	100	C10orf140:p.G429delinsRRG
SeqCap	BT-20	chr10	46999592	-	ATGAGGGAG	nonframeshift insertion	27	16	37.2093	GPRIN2:p.M238delinsNEGV
SeqCap	BT-20	chr10	61122269	-	TA	frameshift insertion	0	174	100	FAM13C:p.L6fs
SeqCap	BT-20	chr10	97920100	-	C	frameshift insertion	0	112	100	ZNF518A:p.L1341fs
SeqCap	BT-20	chr10	101982635	-	TCCTCCAGAACAG	frameshift insertion	1	23	95.8333	CHUK:p.G101fs
SeqCap	BT-20	chr10	102770294	-	GCTGCG	nonframeshift insertion	0	8	100	PDZD7:p.S784delinsSAA
SeqCap	BT-20	chr10	118383464	-	G	frameshift insertion	0	52	100	PNLIPRP2:p.V20fs
SeqCap	BT-20	chr11	801632	-	G	frameshift insertion	0	20	100	PIDD:p.P70fs
SeqCap	BT-20	chr11	1017037	-	TT	frameshift insertion	361	109	23.1915	MUC6:p.T1922fs
SeqCap	BT-20	chr11	4592707	-	AC	frameshift insertion	62	99	61.4907	C11orf40:p.C200fs
SeqCap	BT-20	chr11	5510541	-	GGCT	frameshift insertion	34	71	67.619	OR52D1:p.G202fs
SeqCap	BT-20	chr11	6567896	-	TGCCCTACTGCA	nonframeshift insertion	1	86	98.8506	DNHD1:p.A1909delinsACPTA
SeqCap	BT-20	chr11	6662746	-	CAG	nonframeshift insertion	18	27	60	DCHS1:p.L33delinsLW
SeqCap	BT-20	chr11	18127559	-	CGG	nonframeshift insertion	72	34	32.0755	SAAL1:p.P10delinsPR
SeqCap	BT-20	chr11	46342260	-	G	frameshift insertion	0	101	100	CREB3L1:p.R508fs
SeqCap	BT-20	chr11	48367051	-	AG	frameshift insertion	67	66	49.6241	OR4C45:p.L256fs
SeqCap	BT-20	chr11	56143425	-	CGGC	frameshift insertion	59	15	20.2703	OR8U8:p.I109fs
SeqCap	BT-20	chr11	67786065	-	C	frameshift insertion	0	44	100	ALDH3B1:p.L77fs
SeqCap	BT-20	chr11	67789294	-	C	frameshift insertion	0	102	100	ALDH3B1:p.R300fs
SeqCap	BT-20	chr11	76954789	-	A	frameshift insertion	49	109	68.9873	GDPD4:p.N397fs
SeqCap	BT-20	chr11	94800903	-	C	frameshift insertion	0	77	100	SRSF8:p.R171fs
SeqCap	BT-20	chr11	111853107	-	C	frameshift insertion	0	185	100	DIXDC1:p.P271fs
SeqCap	BT-20	chr11	118529045	-	G	frameshift insertion	0	40	100	TREH:p.G538fs
SeqCap	BT-20	chr11	125452301	-	C	frameshift insertion	0	778	100	EI24:p.T268fs
SeqCap	BT-20	chr12	2062324	-	TGC	nonframeshift insertion	6	66	91.6667	DCP1B:p.Q159delinsRK
SeqCap	BT-20	chr12	7080211	-	G	frameshift insertion	0	231	100	EMG1:p.S42fs
SeqCap	BT-20	chr12	8374782	-	ACG	nonframeshift insertion	46	78	62.9032	FAM90A1:p.T344delinsTS
SeqCap	BT-20	chr12	48596876	-	A	frameshift insertion	42	43	50.5882	OR10AD1:p.L67fs
SeqCap	BT-20	chr12	51723599	-	G	frameshift insertion	22	23	51.1111	CELA1:p.L210fs
SeqCap	BT-20	chr12	53207584	-	CACCAAAGCCACCAGTGCCGAAACCAGCTCCGAAGCCGCCGG	nonframeshift insertion	2	49	96.0784	KRT4:p.G161delinsPAASELVSALVALVG
SeqCap	BT-20	chr12	57327887	-	TT	frameshift insertion	21	16	43.2432	SDR9C7:p.L53fs
SeqCap	BT-20	chr12	114392972	-	GGT	nonframeshift insertion	0	67	100	RBM19:p.T295delinsTP
SeqCap	BT-20	chr12	124824722	-	GCCGCTGCT	nonframeshift insertion	0	12	100	NCOR2:p.G1839delinsGAAA
SeqCap	BT-20	chr13	52718051	-	T	frameshift insertion	0	132	100	NEK3:p.T292fs
SeqCap	BT-20	chr14	23240714	-	AGC	nonframeshift insertion	47	26	35.6164	OXA1L:p.S403delinsKR
SeqCap	BT-20	chr14	23371256	-	GGC	nonframeshift insertion	30	12	28.5714	RBM23:p.A393delinsAP
SeqCap	BT-20	chr14	23548788	-	GTGAAT	nonframeshift insertion	27	65	70.6522	ACIN1:p.R644delinsIHR
SeqCap	BT-20	chr14	24646407	-	GAA	nonframeshift insertion	1	117	99.1525	REC8:p.E228delinsGK
SeqCap	BT-20	chr14	53619481	-	GCCGCC	nonframeshift insertion	0	21	100	DDHD1:p.G112delinsGAA
SeqCap	BT-20	chr14	63784408	-	G	frameshift insertion	0	93	100	GPHB5:p.L52fs
SeqCap	BT-20	chr15	41099900	-	GGGGC	frameshift insertion	17	15	46.875	ZFYVE19:p.W38fs
SeqCap	BT-20	chr15	42111754	-	C	frameshift insertion	16	17	51.5152	MAPKBP1:p.G13fs
SeqCap	BT-20	chr15	85438312	-	TTG	nonframeshift insertion	90	47	34.3066	SLC28A1:p.L140delinsLC
SeqCap	BT-20	chr16	138773	-	G	frameshift insertion	0	54	100	NPRL3:p.L411fs
SeqCap	BT-20	chr16	2049883	-	TCC	nonframeshift insertion	0	21	100	ZNF598:p.D556delinsGN
SeqCap	BT-20	chr16	29912803	-	GGT	nonframeshift insertion	0	75	100	ASPHD1:p.G171delinsGC
SeqCap	BT-20	chr16	50259157	-	GTC	nonframeshift insertion	25	57	69.5122	PAPD5:p.V572delinsVV
SeqCap	BT-20	chr16	71981415	-	TTTG	frameshift insertion	60	163	73.0942	PKD1L3:p.K1231fs
SeqCap	BT-20	chr17	7750178	-	ACCACC	nonframeshift insertion	0	7	100	KDM6B:p.L251delinsLTT
SeqCap	BT-20	chr17	8725215	-	G	frameshift insertion	0	104	100	PIK3R6:p.L609fs
SeqCap	BT-20	chr17	15343525	-	CTT	nonframeshift insertion	1	360	99.723	CDRT4:p.G10delinsKG
SeqCap	BT-20	chr17	18874686	-	GGT	nonframeshift insertion	0	114	100	FAM83G:p.R820delinsTR
SeqCap	BT-20	chr17	26708299	-	GC	frameshift insertion	0	51	100	SARM1:p.E203fs
SeqCap	BT-20	chr17	39346596	-	GCTGTGGGTCCAGCTGCTGCCAGCCTA	nonframeshift insertion	0	33	100	KRTAP9-1:p.C153delinsWLWVQLLPAY
SeqCap	BT-20	chr17	48227404	-	GC	frameshift insertion	0	10	100	PPP1R9B:p.A157fs
SeqCap	BT-20	chr17	48452979	-	AGC	nonframeshift insertion	1	91	98.913	EME1:p.K137delinsKA
SeqCap	BT-20	chr17	56833458	-	GAACCC	nonframeshift insertion	0	5	100	PPM1E:p.E34delinsGTQ
SeqCap	BT-20	chr17	72889677	-	GGCTCCGTAGGTTCCATC	nonframeshift insertion	0	12	100	FADS6:p.P6delinsRWNLRSP
SeqCap	BT-20	chr18	19100759	-	TCT	nonframeshift insertion	0	510	100	GREB1L:p.D1861delinsDS
SeqCap	BT-20	chr18	42456671	-	TCTT	frameshift insertion	0	157	100	SETBP1:p.T228fs
SeqCap	BT-20	chr18	43833702	-	CTG	nonframeshift insertion	0	76	100	C18orf25:p.S313delinsSC
SeqCap	BT-20	chr18	47405426	-	GAG	nonframeshift insertion	0	73	100	MYO5B:p.L1055delinsLS
SeqCap	BT-20	chr19	501744	-	CTCCCGACACCACCTCCCAGGAGC	nonframeshift insertion	0	19	100	MADCAM1:p.S248delinsSSRHHLPGA
SeqCap	BT-20	chr19	7938307	-	G	frameshift insertion	0	26	100	FLJ22184:p.P89fs
SeqCap	BT-20	chr19	10676488	-	C	frameshift insertion	2	10	83.3333	KRI1:p.A27fs
SeqCap	BT-20	chr19	15052984	-	ATC	nonframeshift insertion	0	118	100	OR7C2:p.V228delinsVI
SeqCap	BT-20	chr19	15730499	-	C	frameshift insertion	0	127	100	CYP4F8:p.V150fs
SeqCap	BT-20	chr19	35758276	-	GGA	nonframeshift insertion	0	6	100	LSR:p.G518delinsGE
SeqCap	BT-20	chr19	37879853	-	TGTG	frameshift insertion	0	84	100	ZNF527:p.P301fs
SeqCap	BT-20	chr19	41622108	-	C	frameshift insertion	0	93	100	CYP2F1:p.S5fs
SeqCap	BT-20	chr19	41928868	-	C	frameshift insertion	0	30	100	BCKDHA:p.P324fs
SeqCap	BT-20	chr19	51835893	-	G	frameshift insertion	0	140	100	VSIG10L:p.A859fs
SeqCap	BT-20	chr19	52004792	-	C	frameshift insertion	0	121	100	SIGLEC12:p.A66fs
SeqCap	BT-20	chr19	55790887	-	GCCGCCGCC	nonframeshift insertion	0	69	100	HSPBP1:p.G30delinsGAAA
SeqCap	BT-20	chr19	56029617	-	CCA	nonframeshift insertion	0	127	100	SSC5D:p.P1325delinsPH
SeqCap	BT-20	chr19	56052338	-	C	frameshift insertion	0	200	100	SGK110:p.V318fs
SeqCap	BT-20	chr19	58718361	-	G	frameshift insertion	0	138	100	ZNF274:p.A177fs
SeqCap	BT-20	chr20	35807791	-	CTTATAGACAGGGCCCCGCGGCCGGCACT	frameshift insertion	0	6	100	C20orf132:p.S31fs
SeqCap	BT-20	chr20	37555323	-	GCG	nonframeshift insertion	1	8	88.8889	FAM83D:p.A110delinsGA
SeqCap	BT-20	chr20	42694559	-	CCG	nonframeshift insertion	1	37	97.3684	TOX2:p.P348delinsPA
SeqCap	BT-20	chr20	55108507	-	AATA	frameshift insertion	1	12	92.3077	FAM209B:p.P37fs
SeqCap	BT-20	chr21	34003929	-	AGTATT	nonframeshift insertion	1	170	99.4152	SYNJ1:p.V1405delinsVIL
SeqCap	BT-20	chr21	40883672	-	AGA	nonframeshift insertion	66	31	31.9588	SH3BGR:p.G230delinsGR
SeqCap	BT-20	chr21	44483185	-	TGATCTGCAGAGGGCGCGGCTTCAGGGCTCAAGCCCAGCAAAAGCCCCACCTGGATGATCCACCCCAG	frameshift insertion	16	51	76.1194	CBS:p.I278fs
SeqCap	BT-20	chr21	47978322	-	C	frameshift insertion	0	249	100	DIP2A:p.L296fs
SeqCap	BT-20	chr22	19189004	-	C	frameshift insertion	0	307	100	CLTCL1:p.V1201fs
SeqCap	BT-20	chr22	39777823	-	CAA	nonframeshift insertion	0	26	100	SYNGR1:p.P202delinsPQ
SeqCap	BT-20	chr22	50316985	-	CTGCACTCCGGGGC	frameshift insertion	0	23	100	CRELD2:p.V264fs
SeqCap	BT-20	chrX	50121147	-	G	frameshift insertion	0	79	100	DGKK:p.L1014fs
SeqCap	BT-20	chrX	114425182	-	GAGGCCGCTCGCCCAACGCCCACAGCG	nonframeshift insertion	0	57	100	RBMXL3:p.R393delinsRRPLAQRPQR
SeqCap	BT-20	chr1	2938408	AGA	-	nonframeshift deletion	16	13	44.8276	ACTRT2:p.53_54del
SeqCap	BT-20	chr1	6529183	TCC	-	nonframeshift deletion	13	6	31.5789	PLEKHG5:p.799_800del
SeqCap	BT-20	chr1	17718672	G	-	frameshift deletion	0	82	100	PADI6:p.Q342fs
SeqCap	BT-20	chr1	26691287	CCACCGAGCGCTGGGGTGCCCCAG	-	nonframeshift deletion	33	15	31.25	ZNF683:p.243_250del
SeqCap	BT-20	chr1	52306064	TCT	-	nonframeshift deletion	0	66	100	NRD1:p.22_23del
SeqCap	BT-20	chr1	53158511	TTCCAAATAGTCCA	-	frameshift deletion	43	15	25.8621	SELRC1:p.41_45del
SeqCap	BT-20	chr1	87045897	CCTACA	-	nonframeshift deletion	65	52	44.4444	CLCA4:p.877_878del
SeqCap	BT-20	chr1	175129946	C	-	frameshift deletion	0	103	100	KIAA0040:p.K68fs
SeqCap	BT-20	chr1	175129948	TCTTCTTG	-	frameshift deletion	0	103	100	KIAA0040:p.65_68del
SeqCap	BT-20	chr1	179504026	AAG	-	nonframeshift deletion	0	72	100	AXDND1:p.987_988del
SeqCap	BT-20	chr1	200182704	GAGGACGCCGGAGAGGAGGCCGGA	-	nonframeshift deletion	0	34	100	FAM58BP:p.5_12del
SeqCap	BT-20	chr1	218578727	CT	-	frameshift deletion	43	11	20.3704	TGFB2:p.216_216del
SeqCap	BT-20	chr1	225380562	AAAG	-	frameshift deletion	0	134	100	DNAH14:p.1923_1924del
SeqCap	BT-20	chr1	240255569	GGC	-	nonframeshift deletion	1	83	98.8095	FMN2:p.54_54del
SeqCap	BT-20	chr1	247615262	A	-	frameshift deletion	0	83	100	OR2B11:p.F8fs
SeqCap	BT-20	chr2	3749152	GAA	-	nonframeshift deletion	101	105	50.9709	ALLC:p.301_301del
SeqCap	BT-20	chr2	17962994	AAGTT	-	frameshift deletion	49	84	63.1579	GEN1:p.839_840del
SeqCap	BT-20	chr2	69741754	TGT	-	nonframeshift deletion	0	81	100	AAK1:p.541_542del
SeqCap	BT-20	chr2	85571211	GCTTTCCCTTCAGCTCCG	-	nonframeshift deletion	122	34	21.7949	RETSAT:p.476_482del
SeqCap	BT-20	chr2	95847041	GCG	-	nonframeshift deletion	105	85	44.7368	ZNF2:p.156_157del
SeqCap	BT-20	chr2	98907090	T	-	frameshift deletion	12	77	86.5169	VWA3B:p.S1054fs
SeqCap	BT-20	chr2	102781614	ATTTGTGGAGAATGAGCCTAACTTATGTTATAATGCAC	-	frameshift deletion	93	33	26.1905	IL1R1:p.112_125del
SeqCap	BT-20	chr2	112832536	AAT	-	nonframeshift deletion	201	85	29.7203	TMEM87B:p.166_167del
SeqCap	BT-20	chr2	152236046	A	-	nonframeshift deletion	7	25	78.125	TNFAIP6:p.X278X
SeqCap	BT-20	chr2	152695770	AAGAC	-	frameshift deletion	97	36	27.0677	CACNB4:p.474_476del
SeqCap	BT-20	chr2	175292581	TCAAATTTATCAG	-	frameshift deletion	89	100	52.9101	SCRN3:p.404_408del
SeqCap	BT-20	chr2	179419223	GCCAATTCCATATTTGTTCACGGCTCGGA	-	frameshift deletion	39	11	22	TTN:p.27040_27049del
SeqCap	BT-20	chr2	186656350	GTG	-	nonframeshift deletion	83	78	48.4472	FSIP2:p.1585_1586del
SeqCap	BT-20	chr2	231861033	CAGCAGCCTAGCCCTGAATCCACACCA	-	nonframeshift deletion	1	137	99.2754	SPATA3:p.29_37del
SeqCap	BT-20	chr2	233712227	ACA	-	nonframeshift deletion	0	107	100	GIGYF2:p.1231_1232del
SeqCap	BT-20	chr2	241696841	TCC	-	nonframeshift deletion	0	35	100	KIF1A:p.917_918del
SeqCap	BT-20	chr3	46751074	AAG	-	nonframeshift deletion	1	38	97.4359	TMIE:p.123_123del
SeqCap	BT-20	chr3	48896042	ATTAGG	-	nonframeshift deletion	36	32	47.0588	SLC25A20:p.196_197del
SeqCap	BT-20	chr3	50155888	GA	-	frameshift deletion	30	8	21.0526	RBM5:p.816_816del
SeqCap	BT-20	chr3	113376111	TGCTGCTGC	-	nonframeshift deletion	0	72	100	KIAA2018:p.1470_1473del
SeqCap	BT-20	chr3	113524266	GTAGAG	-	nonframeshift deletion	61	22	26.506	ATP6V1A:p.519_521del
SeqCap	BT-20	chr3	125854312	C	-	frameshift deletion	0	106	100	ALDH1L1:p.G539fs
SeqCap	BT-20	chr3	170912413	CTCCATCACCAACTGGCAAAGGAAGCAAAC	-	nonframeshift deletion	109	45	29.2208	TNIK:p.103_106del
SeqCap	BT-20	chr3	195453018	C	-	frameshift deletion	101	47	31.7568	MUC20:p.A344fs
SeqCap	BT-20	chr4	140811084	C	-	frameshift deletion	1	43	97.7273	MAML3:p.Q502fs
SeqCap	BT-20	chr4	140811086	GCTGCTGCTGC	-	frameshift deletion	1	42	97.6744	MAML3:p.498_502del
SeqCap	BT-20	chr4	155244402	TTTG	-	frameshift deletion	1	235	99.5763	DCHS2:p.1365_1366del
SeqCap	BT-20	chr4	177605082	TCA	-	nonframeshift deletion	0	236	100	VEGFC:p.419_420del
SeqCap	BT-20	chr4	184367559	CTG	-	nonframeshift deletion	0	76	100	CDKN2AIP:p.241_242del
SeqCap	BT-20	chr5	271858	CCGGCCCTGGGG	-	nonframeshift deletion	4	14	77.7778	PDCD6:p.40_44del
SeqCap	BT-20	chr5	56177849	CAA	-	nonframeshift deletion	0	36	100	MAP3K1:p.941_942del
SeqCap	BT-20	chr5	140856931	TCGGGAGAC	-	nonframeshift deletion	48	40	45.4545	PCDHGC3:p.416_419del
SeqCap	BT-20	chr5	149374880	T	-	frameshift deletion	0	111	100	TIGD6:p.Q344fs
SeqCap	BT-20	chr5	176026122	CAAAGACCCAGGA	-	frameshift deletion	0	79	100	GPRIN1:p.234_238del
SeqCap	BT-20	chr5	176026136	CCTCCTTCCTC	-	frameshift deletion	0	66	100	GPRIN1:p.230_234del
SeqCap	BT-20	chr5	180687429	TCT	-	nonframeshift deletion	1	160	99.3789	TRIM52:p.128_129del
SeqCap	BT-20	chr6	109850200	AC	-	frameshift deletion	58	204	77.8626	AKD1:p.295_295del
SeqCap	BT-20	chr6	109850201	C	-	frameshift deletion	204	57	21.8391	AKD1:p.V295fs
SeqCap	BT-20	chr6	109906330	CTT	-	nonframeshift deletion	91	151	62.3967	AKD1:p.703_704del
SeqCap	BT-20	chr6	159660780	CCACCACCCGCCGCACGA	-	nonframeshift deletion	0	84	100	FNDC1:p.1471_1477del
SeqCap	BT-20	chr6	160560898	TGGTAAGT	-	frameshift deletion	1	101	99.0196	SLC22A1:p.425_426del
SeqCap	BT-20	chr7	44146447	C	-	frameshift deletion	34	19	35.8491	AEBP1:p.P186fs
SeqCap	BT-20	chr7	102575000	GAA	-	nonframeshift deletion	0	108	100	LRRC17:p.214_214del
SeqCap	BT-20	chr7	128587352	ACTCTGCAGCCGCCCACTCTGCGGCCGCCT	-	nonframeshift deletion	0	15	100	IRF5:p.168_177del
SeqCap	BT-20	chr8	6673378	A	-	frameshift deletion	0	102	100	XKR5:p.S127fs
SeqCap	BT-20	chr8	24811065	G	-	frameshift deletion	0	123	100	NEFL:p.P471fs
SeqCap	BT-20	chr8	38827186	C	-	frameshift deletion	0	121	100	PLEKHA2:p.A388fs
SeqCap	BT-20	chr8	41166638	GCT	-	nonframeshift deletion	0	17	100	SFRP1:p.13_14del
SeqCap	BT-20	chr8	143746088	CA	-	frameshift deletion	0	25	100	JRK:p.463_463del
SeqCap	BT-20	chr8	145617535	GGGGGTGCAAGGTGA	-	frameshift deletion	0	6	100	ADCK5:p.419_423del
SeqCap	BT-20	chr8	145738768	G	-	frameshift deletion	0	20	100	RECQL4:p.R766fs
SeqCap	BT-20	chr9	18826262	T	-	frameshift deletion	7	40	85.1064	ADAMTSL1:p.C6fs
SeqCap	BT-20	chr9	79318376	GTGACAGCCTGCAAC	-	nonframeshift deletion	0	107	100	PRUNE2:p.2713_2718del
SeqCap	BT-20	chr9	88937852	TTT	-	nonframeshift deletion	33	29	46.7742	ZCCHC6:p.937_938del
SeqCap	BT-20	chr9	123476543	CGGCGG	-	nonframeshift deletion	0	3	100	MEGF9:p.30_32del
SeqCap	BT-20	chr9	131020796	CCT	-	nonframeshift deletion	8	37	82.2222	GOLGA2:p.715_716del
SeqCap	BT-20	chr9	132630665	GAC	-	nonframeshift deletion	0	71	100	USP20:p.358_358del
SeqCap	BT-20	chr9	138836942	CCT	-	nonframeshift deletion	64	21	24.7059	UBAC1:p.269_270del
SeqCap	BT-20	chr11	209895	CCC	-	nonframeshift deletion	0	60	100	RIC8A:p.207_208del
SeqCap	BT-20	chr11	502130	CTGGATGTCCAGGCT	-	nonframeshift deletion	8	8	50	RNH1:p.7_11del
SeqCap	BT-20	chr11	1017041	GT	-	frameshift deletion	365	103	22.0085	MUC6:p.1920_1920del
SeqCap	BT-20	chr11	6411936	GCTGGC	-	nonframeshift deletion	11	23	67.6471	SMPD1:p.36_38del
SeqCap	BT-20	chr11	17352478	ACA	-	nonframeshift deletion	116	69	37.2973	NUCB2:p.401_402del
SeqCap	BT-20	chr11	48285982	CTT	-	nonframeshift deletion	49	21	30	OR4X1:p.190_191del
SeqCap	BT-20	chr11	57799109	C	-	frameshift deletion	27	29	51.7857	OR6Q1:p.L229fs
SeqCap	BT-20	chr11	76751542	T	-	frameshift deletion	0	10	100	B3GNT6:p.L316fs
SeqCap	BT-20	chr11	76751585	T	-	frameshift deletion	0	31	100	B3GNT6:p.P330fs
SeqCap	BT-20	chr11	76751604	T	-	frameshift deletion	0	40	100	B3GNT6:p.L337fs
SeqCap	BT-20	chr11	111742146	G	-	frameshift deletion	0	106	100	ALG9:p.R21fs
SeqCap	BT-20	chr11	115375030	AGCCGG	-	nonframeshift deletion	60	21	25.9259	CADM1:p.26_28del
SeqCap	BT-20	chr11	125301193	GAG	-	nonframeshift deletion	27	10	27.027	PKNOX2:p.442_442del
SeqCap	BT-20	chr11	128638217	G	-	frameshift deletion	0	193	100	FLI1:p.L112fs
SeqCap	BT-20	chr12	1003758	CAACTAGTT	-	nonframeshift deletion	54	67	55.3719	WNK1:p.2099_2102del
SeqCap	BT-20	chr12	6777070	TGC	-	nonframeshift deletion	0	18	100	ZNF384:p.514_515del
SeqCap	BT-20	chr12	9994446	TGT	-	nonframeshift deletion	0	151	100	KLRF1:p.125_125del
SeqCap	BT-20	chr12	18435399	CCC	-	nonframeshift deletion	64	89	58.1699	PIK3C2G:p.128_129del
SeqCap	BT-20	chr12	53069223	ACCTCCGGAGCCGTAGCTGCT	-	frameshift deletion	19	19	50	KRT1:p.556_556del
SeqCap	BT-20	chr12	55820959	A	-	frameshift deletion	3	17	85	OR6C76:p.K308fs
SeqCap	BT-20	chr12	57327889	GCACCT	-	nonframeshift deletion	24	18	42.8571	SDR9C7:p.51_53del
SeqCap	BT-20	chr12	76424938	TGC	-	nonframeshift deletion	0	6	100	PHLDA1:p.194_195del
SeqCap	BT-20	chr12	104341188	GAA	-	nonframeshift deletion	0	83	100	HSP90B1:p.788_788del
SeqCap	BT-20	chr13	98652834	GCGGAC	-	nonframeshift deletion	31	12	27.907	IPO5:p.366_368del
SeqCap	BT-20	chr14	20528449	CATAGATTTGCTCACTGAC	-	frameshift deletion	71	26	26.8041	OR4L1:p.82_88del
SeqCap	BT-20	chr14	73572607	AG	-	frameshift deletion	34	9	20.9302	RBM25:p.399_399del
SeqCap	BT-20	chr14	93154538	GGC	-	nonframeshift deletion	0	7	100	RIN3:p.967_967del
SeqCap	BT-20	chr14	105055119	GACGGGCAG	-	frameshift deletion	0	3	100	C14orf180:p.161_161del
SeqCap	BT-20	chr15	38776807	GGTGGTGGT	-	nonframeshift deletion	4	6	60	FAM98B:p.417_419del
SeqCap	BT-20	chr15	71276481	CAA	-	nonframeshift deletion	84	35	29.4118	LRRC49:p.58_58del
SeqCap	BT-20	chr15	72105929	C	-	frameshift deletion	0	36	100	NR2E3:p.D316fs
SeqCap	BT-20	chr15	85186877	CTTGGCTCCGTGTTCCAT	-	nonframeshift deletion	56	18	24.3243	WDR73:p.315_321del
SeqCap	BT-20	chr15	93198679	TGGAGC	-	nonframeshift deletion	0	4	100	FAM174B:p.69_71del
SeqCap	BT-20	chr15	100252710	CAGCAG	-	nonframeshift deletion	0	28	100	MEF2A:p.410_411del
SeqCap	BT-20	chr16	3602228	G	-	frameshift deletion	0	63	100	NLRC3:p.P38fs
SeqCap	BT-20	chr16	10524657	GAC	-	nonframeshift deletion	0	67	100	ATF7IP2:p.60_61del
SeqCap	BT-20	chr16	67876824	CAG	-	nonframeshift deletion	29	14	32.5581	THAP11:p.123_123del
SeqCap	BT-20	chr16	81242149	TT	-	frameshift deletion	18	42	70	PKD1L2:p.236_236del
SeqCap	BT-20	chr16	88780635	GGTGTG	-	frameshift deletion	0	146	100	CTU2:p.437_437del
SeqCap	BT-20	chr17	3594277	G	-	frameshift deletion	0	75	100	P2RX5:p.P111fs
SeqCap	BT-20	chr17	17697099	GC	-	frameshift deletion	1	51	98.0769	RAI1:p.279_280del
SeqCap	BT-20	chr17	21081609	C	-	frameshift deletion	0	83	100	DHRS7B:p.A88fs
SeqCap	BT-20	chr17	21319651	GAG	-	nonframeshift deletion	158	60	27.5229	KCNJ12:p.333_333del
SeqCap	BT-20	chr17	26708303	GT	-	frameshift deletion	0	47	100	SARM1:p.205_205del
SeqCap	BT-20	chr17	26727722	A	-	frameshift deletion	0	150	100	SLC46A1:p.I409fs
SeqCap	BT-20	chr17	45438887	AGTG	-	frameshift deletion	0	129	100	C17orf57:p.269_269del
SeqCap	BT-20	chr17	59482166	C	-	frameshift deletion	0	8	100	TBX2:p.R353fs
SeqCap	BT-20	chr17	71238446	C	-	frameshift deletion	0	84	100	C17orf80:p.T526fs
SeqCap	BT-20	chr18	3452223	T	-	frameshift deletion	56	22	28.2051	TGIF1:p.P82fs
SeqCap	BT-20	chr18	51795958	CGA	-	nonframeshift deletion	0	13	100	POLI:p.14_15del
SeqCap	BT-20	chr18	56203253	AAG	-	nonframeshift deletion	0	33	100	ALPK2:p.1388_1389del
SeqCap	BT-20	chr18	74090958	G	-	frameshift deletion	0	40	100	ZNF516:p.P1037fs
SeqCap	BT-20	chr19	4157160	TCCCCCGCCGGCTGCCATCCTGCCCAGCCTGGCAAGGGGCCCTGCCTCTCCTATCATCCTGGCAACTCTTGCTCCACCACAACCCCAGGGCCAG	-	frameshift deletion	174	80	31.4961	CREB3L3:p.100_131del
SeqCap	BT-20	chr19	4499633	AGCTGGCCGGGGAGG	-	nonframeshift deletion	0	37	100	HDGFRP2:p.574_579del
SeqCap	BT-20	chr19	5787173	CATCCAGCACCTACAGGACGGTGGTGGGAGGTGGTGGGAGATGGTGGGAGGTGGTG	-	frameshift deletion	38	41	51.8987	DUS3L:p.427_430del
SeqCap	BT-20	chr19	6222411	T	-	frameshift deletion	45	14	23.7288	MLLT1:p.P277fs
SeqCap	BT-20	chr19	11303460	C	-	frameshift deletion	0	42	100	KANK2:p.G432fs
SeqCap	BT-20	chr19	11558341	GAG	-	nonframeshift deletion	0	7	100	PRKCSH:p.313_313del
SeqCap	BT-20	chr19	13318673	CTGCTGCTGCTGCTGCTG	-	nonframeshift deletion	0	13	100	CACNA1A:p.2323_2328del
SeqCap	BT-20	chr19	16268208	A	-	frameshift deletion	0	98	100	HSH2D:p.L221fs
SeqCap	BT-20	chr19	30500119	TGA	-	nonframeshift deletion	1	115	99.1379	RMP:p.298_299del
SeqCap	BT-20	chr19	36258938	G	-	frameshift deletion	0	70	100	C19orf55:p.Q397fs
SeqCap	BT-20	chr19	37879855	T	-	frameshift deletion	0	79	100	ZNF527:p.Y302fs
SeqCap	BT-20	chr19	41173893	TGCTGT	-	nonframeshift deletion	1	9	90	NUMBL:p.434_436del
SeqCap	BT-20	chr19	41858919	GCG	-	nonframeshift deletion	1	3	75	TGFB1:p.10_11del
SeqCap	BT-20	chr19	44351167	GGAGAT	-	frameshift deletion	0	203	100	ZNF283:wholegene,
SeqCap	BT-20	chr19	44590000	CTC	-	nonframeshift deletion	0	69	100	ZNF284:p.123_124del
SeqCap	BT-20	chr19	50249933	CTGCTTCTCCTCCGGCTC	-	nonframeshift deletion	0	24	100	TSKS:p.257_262del
SeqCap	BT-20	chr19	52803670	TG	-	frameshift deletion	0	329	100	ZNF480:p.2_2del
SeqCap	BT-20	chr19	55869880	GCTCCTTCATCTCGCCCCATGGCT	-	nonframeshift deletion	0	81	100	FAM71E2:p.778_786del
SeqCap	BT-20	chr19	58549664	C	-	frameshift deletion	0	6	100	ZSCAN1:p.P154fs
SeqCap	BT-20	chr20	238436	TGGTCT	-	nonframeshift deletion	0	40	100	DEFB132:p.6_8del
SeqCap	BT-20	chr20	278688	CGG	-	nonframeshift deletion	0	6	100	ZCCHC3:p.154_155del
SeqCap	BT-20	chr20	25457050	CTCCCA	-	nonframeshift deletion	0	19	100	NINL:p.958_959del
SeqCap	BT-20	chr20	44004156	ATT	-	nonframeshift deletion	0	337	100	TP53TG5:p.97_97del
SeqCap	BT-20	chr20	55108508	GTGT	-	frameshift deletion	1	22	95.6522	FAM209B:p.37_38del
SeqCap	BT-20	chr21	31913982	G	-	frameshift deletion	0	167	100	KRTAP19-6:p.F57fs
SeqCap	BT-20	chr21	32201970	A	-	frameshift deletion	0	151	100	KRTAP7-1:p.I16fs
SeqCap	BT-20	chr21	33057313	G	-	frameshift deletion	1	14	93.3333	SCAF4:p.P520fs
SeqCap	BT-20	chr21	34948697	A	-	frameshift deletion	0	195	100	SON:p.R2416fs
SeqCap	BT-20	chr21	46057613	CTGCTGTGTGCCTGT	-	nonframeshift deletion	0	27	100	KRTAP10-10:p.93_98del
SeqCap	BT-20	chr22	37964409	CAGCGCCTGCTGCAAACCCCT	-	nonframeshift deletion	0	28	100	CDC42EP1:p.253_260del
SeqCap	BT-20	chr22	40697177	GCA	-	nonframeshift deletion	1	55	98.2143	TNRC6B:p.516_517del
SeqCap	BT-20	chrX	104464277	A	-	frameshift deletion	0	21	100	TEX13A:p.W201fs
SeqCap	BT-20	chrX	104464282	C	-	frameshift deletion	0	22	100	TEX13A:p.G199fs
SeqCap	BT-20	chrX	135474445	GAT	-	nonframeshift deletion	0	223	100	GPR112:p.2656_2656del
SeqCap	MCF-7	chr1	14106395	-	CTC	nonframeshift insertion	48	20	29.4118	PRDM2:p.T702delinsTS
SeqCap	MCF-7	chr1	31905890	-	CAG	nonframeshift insertion	1	40	97.561	SERINC2:p.Q373delinsPE
SeqCap	MCF-7	chr1	54605320	-	C	frameshift insertion	2	157	98.7421	CDCP2:p.P408fs
SeqCap	MCF-7	chr1	78024346	-	TAT	nonframeshift insertion	0	78	100	AK5:p.S534delinsSY
SeqCap	MCF-7	chr1	104076467	-	A	frameshift insertion	24	7	22.5806	RNPC3:p.E116fs
SeqCap	MCF-7	chr1	109792736	-	CGC	nonframeshift insertion	0	5	100	CELSR2:p.T12delinsTA
SeqCap	MCF-7	chr1	117122289	-	TCC	nonframeshift insertion	50	25	33.3333	IGSF3:p.D1040delinsGN
SeqCap	MCF-7	chr1	152681681	-	AGCTCTGGGGGCTGCTGT	nonframeshift insertion	0	25	100	LCE4A:p.S44delinsKLWGLLC
SeqCap	MCF-7	chr1	154842200	-	GCTGCTGCTGCT	nonframeshift insertion	0	16	100	KCNN3:p.P81delinsSSSSP
SeqCap	MCF-7	chr1	156565050	-	AC	frameshift insertion	0	76	100	GPATCH4:p.T361fs
SeqCap	MCF-7	chr1	248059780	-	A	frameshift insertion	26	26	50	OR2W3:p.K298fs
SeqCap	MCF-7	chr2	26477126	-	ACT	nonframeshift insertion	0	294	100	HADHB:p.T2delinsNS
SeqCap	MCF-7	chr2	71062834	-	C	frameshift insertion	0	68	100	CD207:p.E25fs
SeqCap	MCF-7	chr2	72692273	-	AG	frameshift insertion	0	168	100	EXOC6B:p.L666fs
SeqCap	MCF-7	chr2	73675228	-	CTC	nonframeshift insertion	98	100	50.5051	ALMS1:p.S524delinsSS
SeqCap	MCF-7	chr2	98907090	-	T	frameshift insertion	37	15	28.8462	VWA3B:p.S1054fs
SeqCap	MCF-7	chr2	113500309	-	A	frameshift insertion	34	31	47.6923	CKAP2L:p.L188fs
SeqCap	MCF-7	chr2	120194652	-	GTGTGC	nonframeshift insertion	0	54	100	TMEM37:p.T70delinsTCA
SeqCap	MCF-7	chr2	128394876	-	A	frameshift insertion	50	42	45.6522	MYO7B:p.P323fs
SeqCap	MCF-7	chr2	142888355	-	CGG	nonframeshift insertion	28	10	26.3158	LRP1B:p.G19delinsPG
SeqCap	MCF-7	chr2	176988291	-	GCA	nonframeshift insertion	0	13	100	HOXD9:p.P265delinsPA
SeqCap	MCF-7	chr2	178494174	-	GGA	nonframeshift insertion	52	41	44.086	PDE11A:p.S671delinsSP
SeqCap	MCF-7	chr2	187559030	-	CAGCAG	nonframeshift insertion	0	34	100	FAM171B:p.Q44delinsPAE
SeqCap	MCF-7	chr2	190670540	-	A	frameshift insertion	99	84	45.9016	PMS1:p.K160fs
SeqCap	MCF-7	chr2	211421453	-	TCT	nonframeshift insertion	33	42	56	CPS1:p.I5delinsIL
SeqCap	MCF-7	chr2	236761415	-	CAGG	frameshift insertion	18	30	62.5	AGAP1:p.P379fs
SeqCap	MCF-7	chr3	42251578	-	GGA	nonframeshift insertion	1	6	85.7143	TRAK1:p.T688delinsTG
SeqCap	MCF-7	chr3	50306753	-	C	frameshift insertion	0	4	100	SEMA3B:p.P27fs
SeqCap	MCF-7	chr3	56591279	-	GGGGTAAGCA	frameshift insertion	1	42	97.6744	CCDC66:p.L3fs
SeqCap	MCF-7	chr3	56650052	-	CTT	nonframeshift insertion	0	32	100	CCDC66:p.T605delinsTF
SeqCap	MCF-7	chr3	98110407	-	A	frameshift insertion	139	109	43.9516	OR5K3:p.K300fs
SeqCap	MCF-7	chr3	110790997	-	GA	frameshift insertion	12	3	20	PVRL3:p.P45fs
SeqCap	MCF-7	chr3	112253059	-	A	frameshift insertion	91	69	43.125	ATG3:p.L307fs
SeqCap	MCF-7	chr3	121351316	-	GGCTCAGGCTCA	nonframeshift insertion	42	30	41.6667	HCLS1:p.P368delinsLSLSP
SeqCap	MCF-7	chr3	124646706	-	AAG	nonframeshift insertion	0	147	100	MUC13:p.F62delinsLF
SeqCap	MCF-7	chr3	184429134	-	TCC	nonframeshift insertion	3	77	96.25	MAGEF1:p.D159delinsGN
SeqCap	MCF-7	chr3	195518113	-	GTCTCCTGCGTAACA	nonframeshift insertion	0	115	100	MUC4:p.T113delinsMLRRRP
SeqCap	MCF-7	chr4	5527116	-	T	frameshift insertion	35	48	57.8313	C4orf6:p.I20fs
SeqCap	MCF-7	chr4	113347610	-	T	frameshift insertion	29	46	61.3333	ALPK1:p.F32fs
SeqCap	MCF-7	chr4	152201019	-	CAGGT	frameshift insertion	0	56	100	PRSS48:p.Q42fs
SeqCap	MCF-7	chr5	65892768	-	GCC	nonframeshift insertion	11	7	38.8889	MAST4:p.L95delinsLA
SeqCap	MCF-7	chr5	77745854	-	A	frameshift insertion	0	200	100	SCAMP1:p.H243fs
SeqCap	MCF-7	chr5	113698632	-	GCC	nonframeshift insertion	13	17	56.6667	KCNN2:p.A54delinsGP
SeqCap	MCF-7	chr5	139931629	-	GT	frameshift insertion	33	53	61.6279	SRA1:p.V36fs
SeqCap	MCF-7	chr5	139931630	-	G	frameshift insertion	34	52	60.4651	SRA1:p.A35fs
SeqCap	MCF-7	chr5	140568035	-	A	frameshift insertion	0	253	100	PCDHB9:p.I381fs
SeqCap	MCF-7	chr5	156721864	-	C	frameshift insertion	0	106	100	CYFIP2:p.P94fs
SeqCap	MCF-7	chr5	158630630	-	T	frameshift insertion	51	16	23.8806	RNF145:p.N15fs
SeqCap	MCF-7	chr5	175811095	-	GT	frameshift insertion	4	392	98.9899	NOP16:p.R196fs
SeqCap	MCF-7	chr6	41754574	-	CTT	nonframeshift insertion	155	201	56.4607	PRICKLE4:p.L288delinsPF
SeqCap	MCF-7	chr6	96034882	-	TATG	frameshift insertion	3	153	98.0769	MANEA:p.Y189fs
SeqCap	MCF-7	chr6	116600466	-	CAC	nonframeshift insertion	67	60	47.2441	TSPYL1:p.V176delinsVW
SeqCap	MCF-7	chr6	136913667	-	GTC	nonframeshift insertion	35	26	42.623	MAP3K5:p.D834delinsET
SeqCap	MCF-7	chr6	151674117	-	GAG	nonframeshift insertion	65	89	57.7922	AKAP12:p.E1531delinsGE
SeqCap	MCF-7	chr7	36552730	-	T	frameshift insertion	0	62	100	AOAH:p.K657fs
SeqCap	MCF-7	chr7	36552791	-	T	frameshift insertion	0	64	100	AOAH:p.T638fs
SeqCap	MCF-7	chr7	82581489	-	TCA	nonframeshift insertion	0	190	100	PCLO:p.E2927delinsVK
SeqCap	MCF-7	chr7	100371477	-	G	frameshift insertion	45	46	50.5495	ZAN:p.F10fs
SeqCap	MCF-7	chr7	101200670	-	G	frameshift insertion	0	150	100	EMID2:p.G389fs
SeqCap	MCF-7	chr7	128533515	-	C	frameshift insertion	0	85	100	KCP:p.G370fs
SeqCap	MCF-7	chr7	149476667	-	C	frameshift insertion	0	79	100	SSPO:p.P373fs
SeqCap	MCF-7	chr7	149506212	-	C	frameshift insertion	0	99	100	SSPO:p.S3065fs
SeqCap	MCF-7	chr7	150713903	-	C	frameshift insertion	0	36	100	ATG9B:p.A765fs
SeqCap	MCF-7	chr8	27394335	-	GTC	nonframeshift insertion	8	14	63.6364	EPHX2:p.S336delinsRS
SeqCap	MCF-7	chr8	30620841	-	T	frameshift insertion	0	79	100	UBXN8:p.F171fs
SeqCap	MCF-7	chr8	33354236	-	GAT	nonframeshift insertion	21	7	25	MAK16:p.D206delinsGY
SeqCap	MCF-7	chr8	48805817	-	G	frameshift insertion	0	106	100	PRKDC:p.L1243fs
SeqCap	MCF-7	chr8	86126828	-	AACATT	nonframeshift insertion	1	193	99.4845	C8orf59:p.V88delinsVMF
SeqCap	MCF-7	chr8	101206460	-	GAC	nonframeshift insertion	0	193	100	SPAG1:p.S354delinsRR
SeqCap	MCF-7	chr9	12775862	-	GGCGGCGGC	nonframeshift insertion	0	35	100	C9orf150:p.G50delinsGRRR
SeqCap	MCF-7	chr9	79324136	-	TGACTGTTGCAG	nonframeshift insertion	1	96	98.9691	PRUNE2:p.S1018delinsSCNSQ
SeqCap	MCF-7	chr9	115932151	-	TTC	nonframeshift insertion	8	20	71.4286	FKBP15:p.E946delinsEK
SeqCap	MCF-7	chr9	125391771	-	A	frameshift insertion	1	59	98.3333	OR1B1:p.L15fs
SeqCap	MCF-7	chr10	8111514	-	G	frameshift insertion	43	81	65.3226	GATA3:p.G334fs
SeqCap	MCF-7	chr10	21805467	-	CCTCCT	nonframeshift insertion	36	14	28	C10orf140:p.G429delinsRRG
SeqCap	MCF-7	chr10	46999592	-	ATGAGGGAG	nonframeshift insertion	32	28	46.6667	GPRIN2:p.M238delinsNEGV
SeqCap	MCF-7	chr10	61122269	-	TA	frameshift insertion	0	246	100	FAM13C:p.L6fs
SeqCap	MCF-7	chr10	91497903	-	TAAAAG	nonframeshift insertion	31	15	32.6087	KIF20B:p.L1102delinsLKR
SeqCap	MCF-7	chr10	97920100	-	C	frameshift insertion	0	217	100	ZNF518A:p.L1341fs
SeqCap	MCF-7	chr10	102770294	-	GCTGCG	nonframeshift insertion	10	11	52.381	PDZD7:p.S784delinsSAA
SeqCap	MCF-7	chr10	118383464	-	G	frameshift insertion	0	128	100	PNLIPRP2:p.V20fs
SeqCap	MCF-7	chr11	5475432	-	CA	frameshift insertion	0	50	100	OR51I2:p.L238fs
SeqCap	MCF-7	chr11	6567896	-	TGCCCTACTGCA	nonframeshift insertion	0	50	100	DNHD1:p.A1909delinsACPTA
SeqCap	MCF-7	chr11	18127559	-	CGG	nonframeshift insertion	46	29	38.6667	SAAL1:p.P10delinsPR
SeqCap	MCF-7	chr11	46342260	-	G	frameshift insertion	0	189	100	CREB3L1:p.R508fs
SeqCap	MCF-7	chr11	48367051	-	AG	frameshift insertion	113	78	40.8377	OR4C45:p.L256fs
SeqCap	MCF-7	chr11	65325326	-	CAGCAG	nonframeshift insertion	10	9	47.3684	LTBP3:p.L21delinsLCW
SeqCap	MCF-7	chr11	67786065	-	C	frameshift insertion	0	73	100	ALDH3B1:p.L77fs
SeqCap	MCF-7	chr11	67789294	-	C	frameshift insertion	0	200	100	ALDH3B1:p.R300fs
SeqCap	MCF-7	chr11	73020376	-	CTC	nonframeshift insertion	9	16	64	ARHGEF17:p.C231delinsCL
SeqCap	MCF-7	chr11	94800903	-	C	frameshift insertion	0	38	100	SRSF8:p.R171fs
SeqCap	MCF-7	chr11	111853107	-	C	frameshift insertion	0	67	100	DIXDC1:p.P271fs
SeqCap	MCF-7	chr11	118529045	-	G	frameshift insertion	0	63	100	TREH:p.G538fs
SeqCap	MCF-7	chr11	125452301	-	C	frameshift insertion	0	342	100	EI24:p.T268fs
SeqCap	MCF-7	chr12	2062324	-	TGC	nonframeshift insertion	36	13	26.5306	DCP1B:p.Q159delinsRK
SeqCap	MCF-7	chr12	4735966	-	C	frameshift insertion	8	20	71.4286	AKAP3:p.G701fs
SeqCap	MCF-7	chr12	7080211	-	G	frameshift insertion	0	124	100	EMG1:p.S42fs
SeqCap	MCF-7	chr12	8374782	-	ACG	nonframeshift insertion	0	25	100	FAM90A1:p.T344delinsTS
SeqCap	MCF-7	chr12	48106392	-	T	frameshift insertion	81	84	50.9091	ENDOU:p.K293fs
SeqCap	MCF-7	chr12	51723599	-	G	frameshift insertion	52	29	35.8025	CELA1:p.L210fs
SeqCap	MCF-7	chr12	53045624	-	GCC	nonframeshift insertion	150	68	31.1927	KRT2:p.S101delinsRA
SeqCap	MCF-7	chr12	53045627	-	GCCGCCTCCAAAGCC	nonframeshift insertion	152	68	30.9091	KRT2:p.S100delinsRALEAA
SeqCap	MCF-7	chr12	53207584	-	CACCAAAGCCACCAGTGCCGAAACCAGCTCCGAAGCCGCCGG	nonframeshift insertion	47	27	36.4865	KRT4:p.G161delinsPAASELVSALVALVG
SeqCap	MCF-7	chr12	55714407	-	A	frameshift insertion	44	47	51.6484	OR6C1:p.T8fs
SeqCap	MCF-7	chr12	122359398	-	GAGGAGGAGGAGAAA	nonframeshift insertion	0	21	100	WDR66:p.E63delinsGGGGEK
SeqCap	MCF-7	chr12	124824722	-	GCCGCTGCT	nonframeshift insertion	0	17	100	NCOR2:p.G1839delinsGAAA
SeqCap	MCF-7	chr13	52718051	-	T	frameshift insertion	24	40	62.5	NEK3:p.T292fs
SeqCap	MCF-7	chr14	24646407	-	GAA	nonframeshift insertion	0	144	100	REC8:p.E228delinsGK
SeqCap	MCF-7	chr14	24769850	-	GAG	nonframeshift insertion	40	23	36.5079	C14orf21:p.E162delinsGE
SeqCap	MCF-7	chr14	53619481	-	GCCGCC	nonframeshift insertion	0	35	100	DDHD1:p.G112delinsGAA
SeqCap	MCF-7	chr14	63784408	-	G	frameshift insertion	0	150	100	GPHB5:p.L52fs
SeqCap	MCF-7	chr14	71108986	-	CGGCCGAGC	nonframeshift insertion	47	33	41.25	TTC9:p.A47delinsAGRA
SeqCap	MCF-7	chr14	74060512	-	TCAA	frameshift insertion	0	100	100	ACOT4:p.L188fs
SeqCap	MCF-7	chr14	92537354	-	G	frameshift insertion	72	36	33.3333	ATXN3:p.G305fs
SeqCap	MCF-7	chr14	92537355	-	TGCTGCTGCTGCTGCTGCTGCTGCTGCTGCTGCTGCTG	frameshift insertion	73	36	33.0275	ATXN3:p.Q304fs
SeqCap	MCF-7	chr14	101350671	-	TCT	nonframeshift insertion	89	96	51.8919	RTL1:p.E152delinsEK
SeqCap	MCF-7	chr15	41099900	-	GGGGC	frameshift insertion	7	14	66.6667	ZFYVE19:p.W38fs
SeqCap	MCF-7	chr15	99511805	-	C	frameshift insertion	0	199	100	PGPEP1L:p.V111fs
SeqCap	MCF-7	chr16	138773	-	G	frameshift insertion	0	57	100	NPRL3:p.L411fs
SeqCap	MCF-7	chr16	3119298	-	G	frameshift insertion	112	56	33.3333	IL32:p.R170fs
SeqCap	MCF-7	chr16	29912803	-	GGT	nonframeshift insertion	35	87	71.3115	ASPHD1:p.G171delinsGC
SeqCap	MCF-7	chr16	31770697	-	A	frameshift insertion	1	121	99.1803	ZNF720:p.X127delinsX
SeqCap	MCF-7	chr16	71981415	-	TTTG	frameshift insertion	42	65	60.7477	PKD1L3:p.K1231fs
SeqCap	MCF-7	chr16	88789667	-	CCTGCT	nonframeshift insertion	0	6	100	PIEZO1:p.A1469delinsSRA
SeqCap	MCF-7	chr17	8725215	-	G	frameshift insertion	0	89	100	PIK3R6:p.L609fs
SeqCap	MCF-7	chr17	15343525	-	CTT	nonframeshift insertion	2	332	99.4012	CDRT4:p.G10delinsKG
SeqCap	MCF-7	chr17	18874686	-	GGT	nonframeshift insertion	57	45	44.1176	FAM83G:p.R820delinsTR
SeqCap	MCF-7	chr17	26708299	-	GC	frameshift insertion	0	73	100	SARM1:p.E203fs
SeqCap	MCF-7	chr17	39346596	-	GCTGTGGGTCCAGCTGCTGCCAGCCTA	nonframeshift insertion	0	47	100	KRTAP9-1:p.C153delinsWLWVQLLPAY
SeqCap	MCF-7	chr17	46608185	-	GGGCGCTGT	nonframeshift insertion	44	20	31.25	HOXB1:p.P28delinsTAPP
SeqCap	MCF-7	chr17	48227404	-	GC	frameshift insertion	0	20	100	PPP1R9B:p.A157fs
SeqCap	MCF-7	chr17	48452979	-	AGC	nonframeshift insertion	0	146	100	EME1:p.K137delinsKA
SeqCap	MCF-7	chr17	56833458	-	GAACCC	nonframeshift insertion	4	169	97.6879	PPM1E:p.E34delinsGTQ
SeqCap	MCF-7	chr17	72889677	-	GGCTCCGTAGGTTCCATGGGCTCCGTAGGTTCCATC	nonframeshift insertion	0	17	100	FADS6:p.P6delinsRWNLRSPWNLRSP
SeqCap	MCF-7	chr18	8786118	-	CA	frameshift insertion	35	14	28.5714	CCDC165:p.P477fs
SeqCap	MCF-7	chr18	19100759	-	TCT	nonframeshift insertion	1	402	99.7519	GREB1L:p.D1861delinsDS
SeqCap	MCF-7	chr18	42456671	-	TCTT	frameshift insertion	0	229	100	SETBP1:p.T228fs
SeqCap	MCF-7	chr18	43833702	-	CTG	nonframeshift insertion	0	71	100	C18orf25:p.S313delinsSC
SeqCap	MCF-7	chr18	47405426	-	GAG	nonframeshift insertion	0	100	100	MYO5B:p.L1055delinsLS
SeqCap	MCF-7	chr19	7938307	-	G	frameshift insertion	0	20	100	FLJ22184:p.P89fs
SeqCap	MCF-7	chr19	9236699	-	ATGGT	frameshift insertion	21	31	59.6154	OR7G3:p.S310fs
SeqCap	MCF-7	chr19	15052984	-	ATC	nonframeshift insertion	1	127	99.2188	OR7C2:p.V228delinsVI
SeqCap	MCF-7	chr19	15730499	-	C	frameshift insertion	0	223	100	CYP4F8:p.V150fs
SeqCap	MCF-7	chr19	35758276	-	GGA	nonframeshift insertion	2	9	81.8182	LSR:p.G518delinsGE
SeqCap	MCF-7	chr19	41928868	-	C	frameshift insertion	0	41	100	BCKDHA:p.P324fs
SeqCap	MCF-7	chr19	46997017	-	CGGCCT	nonframeshift insertion	0	15	100	PNMAL2:p.R569delinsQAG
SeqCap	MCF-7	chr19	49657890	-	TCC	nonframeshift insertion	14	31	68.8889	HRC:p.E202delinsGK
SeqCap	MCF-7	chr19	51835893	-	G	frameshift insertion	0	126	100	VSIG10L:p.A859fs
SeqCap	MCF-7	chr19	52887247	-	CAA	nonframeshift insertion	0	117	100	ZNF880:p.I138delinsIQ
SeqCap	MCF-7	chr19	56052338	-	C	frameshift insertion	0	171	100	SGK110:p.V318fs
SeqCap	MCF-7	chr19	58718361	-	G	frameshift insertion	0	137	100	ZNF274:p.A177fs
SeqCap	MCF-7	chr20	32664865	-	CAG	nonframeshift insertion	12	4	25	RALY:p.A230delinsAQ
[truncated: 2,879 more rows]

## Sheet: Pindel
Technology	Sample	Chromosome	Position	Ref	Alt	Type	Ref. Supporting Reads	Alt. Supporting Reads	Var. Freq	Gene:AA Changes
SureSelect	BT-20	chr1	1684348	-	CCT	nonframeshift insertion	73	34	31.7757	NADK:p.G591delinsRG
SureSelect	BT-20	chr1	11710780	-	GCG	nonframeshift insertion	3	7	70	FBXO2:p.A45delinsAP
SureSelect	BT-20	chr1	14106395	-	CTC	nonframeshift insertion	53	32	37.6471	PRDM2:p.T702delinsTS
SureSelect	BT-20	chr1	15820308	-	C	frameshift insertion	32	28	46.6667	CASP9:p.V413fs
SureSelect	BT-20	chr1	31905890	-	CAG	nonframeshift insertion	10	53	84.127	SERINC2:p.Q373delinsPE
SureSelect	BT-20	chr1	54605319	-	G	frameshift insertion	29	11	27.5	CDCP2:p.P408fs
SureSelect	BT-20	chr1	54605320	-	C	frameshift insertion	29	13	30.9524	CDCP2:p.P408fs
SureSelect	BT-20	chr1	78024346	-	TAT	nonframeshift insertion	6	85	93.4066	AK5:p.S534delinsSY
SureSelect	BT-20	chr1	117122289	-	TCC	nonframeshift insertion	157	188	54.4928	IGSF3:p.D1040delinsGN
SureSelect	BT-20	chr1	152681681	-	AGCTCTGGGGGCTGCTGT	nonframeshift insertion	27	106	79.6992	LCE4A:p.S44delinsKLWGLLC
SureSelect	BT-20	chr1	156565050	-	AC	frameshift insertion	838	727	46.4537	GPATCH4:p.T361fs
SureSelect	BT-20	chr1	228588856	-	ACTC	frameshift insertion	417	147	26.0638	TRIM11:p.F181fs
SureSelect	BT-20	chr1	241959639	-	A	frameshift insertion	182	163	47.2464	WDR64:p.G1043fs
SureSelect	BT-20	chr2	5833885	-	CAGCAGCAGCGG	nonframeshift insertion	84	46	35.3846	SOX11:p.S344delinsSQQQR
SureSelect	BT-20	chr2	26477126	-	ACT	nonframeshift insertion	1	80	98.7654	HADHB:p.T2delinsNS
SureSelect	BT-20	chr2	71062834	-	C	frameshift insertion	201	175	46.5426	CD207:p.E25fs
SureSelect	BT-20	chr2	72692273	-	AG	frameshift insertion	126	114	47.5	EXOC6B:p.L666fs
SureSelect	BT-20	chr2	73675228	-	CTC	nonframeshift insertion	152	66	30.2752	ALMS1:p.S524delinsSS
SureSelect	BT-20	chr2	74756112	-	A	frameshift insertion	68	28	29.1667	AUP1:p.F6fs
SureSelect	BT-20	chr2	120194652	-	GTGTGC	nonframeshift insertion	4	129	96.9925	TMEM37:p.T70delinsTCA
SureSelect	BT-20	chr2	128394871	-	C	frameshift insertion	83	28	25.2252	MYO7B:p.T321fs
SureSelect	BT-20	chr2	178494174	-	GGA	nonframeshift insertion	16	280	94.5946	PDE11A:p.S671delinsSP
SureSelect	BT-20	chr2	185802212	-	ACA	nonframeshift insertion	116	68	36.9565	ZNF804A:p.T697delinsNT
SureSelect	BT-20	chr2	186653523	-	GAT	nonframeshift insertion	115	100	46.5116	FSIP2:p.D643delinsGY
SureSelect	BT-20	chr2	187559048	-	CAA	nonframeshift insertion	28	68	70.8333	FAM171B:p.Q50delinsPK
SureSelect	BT-20	chr2	190670540	-	A	frameshift insertion	66	25	27.4725	PMS1:p.K160fs
SureSelect	BT-20	chr2	234429740	-	TTC	nonframeshift insertion	8	227	96.5957	USP40:p.K752delinsRK
SureSelect	BT-20	chr3	50306753	-	C	frameshift insertion	98	88	47.3118	SEMA3B:p.P27fs
SureSelect	BT-20	chr3	56591279	-	GGGGTAAGCA	frameshift insertion	4	6	60	CCDC66:p.L3fs
SureSelect	BT-20	chr3	124646706	-	AAG	nonframeshift insertion	4	104	96.2963	MUC13:p.F62delinsLF
SureSelect	BT-20	chr3	184429134	-	TCC	nonframeshift insertion	68	339	83.2924	MAGEF1:p.D159delinsGN
SureSelect	BT-20	chr3	195518113	-	GTCTCCTGCGTAACA	nonframeshift insertion	88	56	38.8889	MUC4:p.T113delinsMLRRRP
SureSelect	BT-20	chr4	113347610	-	T	frameshift insertion	137	101	42.437	ALPK1:p.F32fs
SureSelect	BT-20	chr4	147560458	-	GGC	nonframeshift insertion	6	4	40	POU4F2:p.G56delinsGR
SureSelect	BT-20	chr4	152201019	-	CAGGT	frameshift insertion	15	111	88.0952	PRSS48:p.Q42fs
SureSelect	BT-20	chr4	152201027	-	GTCAT	frameshift insertion	13	4	23.5294	PRSS48:p.S44fs
SureSelect	BT-20	chr5	77745854	-	A	frameshift insertion	69	49	41.5254	SCAMP1:p.H243fs
SureSelect	BT-20	chr5	79950725	-	CCGCAGCGGCCGCAGCGC	nonframeshift insertion	7	9	56.25	MSH3:p.A20delinsALRPLRA
SureSelect	BT-20	chr5	140568035	-	A	frameshift insertion	238	201	45.7859	PCDHB9:p.I381fs
SureSelect	BT-20	chr5	156479569	-	GTT	nonframeshift insertion	6	51	89.4737	HAVCR1:p.T159delinsKP
SureSelect	BT-20	chr5	156721864	-	C	frameshift insertion	198	168	45.9016	CYFIP2:p.P94fs
SureSelect	BT-20	chr5	175811095	-	GT	frameshift insertion	132	115	46.5587	NOP16:p.R196fs
SureSelect	BT-20	chr6	41754574	-	CTT	nonframeshift insertion	5	170	97.1429	PRICKLE4:p.L288delinsPF
SureSelect	BT-20	chr6	57398187	-	A	frameshift insertion	99	42	29.7872	PRIM2:p.E297fs
SureSelect	BT-20	chr6	116600466	-	CAC	nonframeshift insertion	340	187	35.4839	TSPYL1:p.V176delinsVW
SureSelect	BT-20	chr6	151674117	-	GAG	nonframeshift insertion	9	131	93.5714	AKAP12:p.E1531delinsGE
SureSelect	BT-20	chr7	1586654	-	GCC	nonframeshift insertion	12	150	92.5926	TMEM184A:p.G392delinsGA
SureSelect	BT-20	chr7	36447350	-	CTT	nonframeshift insertion	8	191	95.9799	ANLN:p.T206delinsTF
SureSelect	BT-20	chr7	36552730	-	T	frameshift insertion	241	171	41.5049	AOAH:p.K657fs
SureSelect	BT-20	chr7	36552791	-	T	frameshift insertion	214	142	39.8876	AOAH:p.T638fs
SureSelect	BT-20	chr7	82581489	-	TCA	nonframeshift insertion	10	107	91.453	PCLO:p.E2927delinsVK
SureSelect	BT-20	chr7	90894460	-	CCG	nonframeshift insertion	8	36	81.8182	FZD1:p.P89delinsPA
SureSelect	BT-20	chr7	101200670	-	G	frameshift insertion	117	97	45.3271	EMID2:p.G389fs
SureSelect	BT-20	chr7	114619729	-	A	frameshift insertion	52	40	43.4783	MDFIC:p.Q129fs
SureSelect	BT-20	chr7	128533515	-	C	frameshift insertion	84	72	46.1538	KCP:p.G370fs
SureSelect	BT-20	chr7	149476667	-	C	frameshift insertion	50	42	45.6522	SSPO:p.P373fs
SureSelect	BT-20	chr7	149506212	-	C	frameshift insertion	169	146	46.3492	SSPO:p.S3065fs
SureSelect	BT-20	chr7	150713903	-	C	frameshift insertion	27	21	43.75	ATG9B:p.A765fs
SureSelect	BT-20	chr8	10467630	-	TTC	nonframeshift insertion	8	65	89.0411	RP1L1:p.K1326delinsKK
SureSelect	BT-20	chr8	30620841	-	T	frameshift insertion	43	35	44.8718	UBXN8:p.F171fs
SureSelect	BT-20	chr8	48805817	-	G	frameshift insertion	100	83	45.3552	PRKDC:p.L1243fs
SureSelect	BT-20	chr8	65494021	-	GCA	nonframeshift insertion	13	4	23.5294	BHLHE22:p.G225delinsGH
SureSelect	BT-20	chr8	86126828	-	AACATT	nonframeshift insertion	3	62	95.3846	C8orf59:p.V88delinsVMF
SureSelect	BT-20	chr8	101206460	-	GAC	nonframeshift insertion	44	61	58.0952	SPAG1:p.S354delinsRR
SureSelect	BT-20	chr9	12775862	-	GGCGGCGGC	nonframeshift insertion	8	19	70.3704	C9orf150:p.G50delinsGRRR
SureSelect	BT-20	chr9	79324136	-	TGACTGTTGCAG	nonframeshift insertion	27	101	78.9062	PRUNE2:p.S1018delinsSCNSQ
SureSelect	BT-20	chr9	95237025	-	TCA	nonframeshift insertion	59	22	27.1605	ASPN:p.E52delinsVK
SureSelect	BT-20	chr9	96439005	-	CCTGCCTCCACCACA	nonframeshift insertion	1	8	88.8889	PHF2:p.P871delinsPCLHHT
SureSelect	BT-20	chr9	125391771	-	A	frameshift insertion	178	95	34.7985	OR1B1:p.L15fs
SureSelect	BT-20	chr10	21805467	-	CCTCCT	nonframeshift insertion	13	57	81.4286	C10orf140:p.G429delinsRRG
SureSelect	BT-20	chr10	46999592	-	ATGAGGGAG	nonframeshift insertion	14	29	67.4419	GPRIN2:p.M238delinsNEGV
SureSelect	BT-20	chr10	61122269	-	TA	frameshift insertion	28	26	48.1481	FAM13C:p.L6fs
SureSelect	BT-20	chr10	97920100	-	C	frameshift insertion	99	82	45.3039	ZNF518A:p.L1341fs
SureSelect	BT-20	chr10	101982635	-	TCCTCCAGAACAG	frameshift insertion	3	30	90.9091	CHUK:p.G101fs
SureSelect	BT-20	chr10	102770294	-	GCTGCG	nonframeshift insertion	8	9	52.9412	PDZD7:p.S784delinsSAA
SureSelect	BT-20	chr10	118383464	-	G	frameshift insertion	66	60	47.619	PNLIPRP2:p.V20fs
SureSelect	BT-20	chr11	801632	-	G	frameshift insertion	64	55	46.2185	PIDD:p.P70fs
SureSelect	BT-20	chr11	4592707	-	AC	frameshift insertion	128	85	39.9061	C11orf40:p.C200fs
SureSelect	BT-20	chr11	5510541	-	GGCT	frameshift insertion	123	145	54.1045	OR52D1:p.G202fs
SureSelect	BT-20	chr11	6567896	-	TGCCCTACTGCA	nonframeshift insertion	23	117	83.5714	DNHD1:p.A1909delinsACPTA
SureSelect	BT-20	chr11	6662746	-	CAG	nonframeshift insertion	47	37	44.0476	DCHS1:p.L33delinsLW
SureSelect	BT-20	chr11	46342260	-	G	frameshift insertion	181	164	47.5362	CREB3L1:p.R508fs
SureSelect	BT-20	chr11	48367051	-	AG	frameshift insertion	93	47	33.5714	OR4C45:p.L256fs
SureSelect	BT-20	chr11	67786065	-	C	frameshift insertion	91	80	46.7836	ALDH3B1:p.L77fs
SureSelect	BT-20	chr11	67789294	-	C	frameshift insertion	79	68	46.2585	ALDH3B1:p.R300fs
SureSelect	BT-20	chr11	75141609	-	GCACGGACCCGCGCACGGCGCCTC	nonframeshift insertion	25	14	35.8974	KLHL35:p.C22delinsWRRRARVRA
SureSelect	BT-20	chr11	76954789	-	A	frameshift insertion	29	11	27.5	GDPD4:p.N397fs
SureSelect	BT-20	chr11	94800903	-	C	frameshift insertion	281	221	44.0239	SRSF8:p.R171fs
SureSelect	BT-20	chr11	111853107	-	C	frameshift insertion	78	66	45.8333	DIXDC1:p.P271fs
SureSelect	BT-20	chr11	118529045	-	G	frameshift insertion	9	21	70	TREH:p.G538fs
SureSelect	BT-20	chr11	125452301	-	C	frameshift insertion	63	58	47.9339	EI24:p.T268fs
SureSelect	BT-20	chr12	2062324	-	TGC	nonframeshift insertion	52	116	69.0476	DCP1B:p.Q159delinsRK
SureSelect	BT-20	chr12	8374782	-	ACG	nonframeshift insertion	38	39	50.6494	FAM90A1:p.T344delinsTS
SureSelect	BT-20	chr12	48596876	-	A	frameshift insertion	105	42	28.5714	OR10AD1:p.L67fs
SureSelect	BT-20	chr12	51723599	-	G	frameshift insertion	107	50	31.8471	CELA1:p.L210fs
SureSelect	BT-20	chr12	53207584	-	CACCAAAGCCACCAGTGCCGAAACCAGCTCCGAAGCCGCCGG	nonframeshift insertion	22	31	58.4906	KRT4:p.G161delinsPAASELVSALVALVG
SureSelect	BT-20	chr12	114392972	-	GGT	nonframeshift insertion	2	43	95.5556	RBM19:p.T295delinsTP
SureSelect	BT-20	chr12	124824722	-	GCCGCTGCT	nonframeshift insertion	6	19	76	NCOR2:p.G1839delinsGAAA
SureSelect	BT-20	chr12	125478382	-	CTG	nonframeshift insertion	0	5	100	BRI3BP:p.L16delinsPV
SureSelect	BT-20	chr13	52718051	-	T	frameshift insertion	133	115	46.371	NEK3:p.T292fs
SureSelect	BT-20	chr14	23240714	-	AGC	nonframeshift insertion	90	37	29.1339	OXA1L:p.S403delinsKR
SureSelect	BT-20	chr14	23371256	-	GGC	nonframeshift insertion	163	46	22.0096	RBM23:p.A393delinsAP
SureSelect	BT-20	chr14	23548788	-	GTGAAT	nonframeshift insertion	111	145	56.6406	ACIN1:p.R644delinsIHR
SureSelect	BT-20	chr14	24646407	-	GAA	nonframeshift insertion	7	90	92.7835	REC8:p.E228delinsGK
SureSelect	BT-20	chr14	53619481	-	GCCGCC	nonframeshift insertion	21	33	61.1111	DDHD1:p.G112delinsGAA
SureSelect	BT-20	chr14	63784408	-	G	frameshift insertion	111	87	43.9394	GPHB5:p.L52fs
SureSelect	BT-20	chr15	41099900	-	GGGGC	frameshift insertion	21	22	51.1628	ZFYVE19:p.W38fs
SureSelect	BT-20	chr15	42111754	-	C	frameshift insertion	37	18	32.7273	MAPKBP1:p.G13fs
SureSelect	BT-20	chr15	85438312	-	TTG	nonframeshift insertion	22	10	31.25	SLC28A1:p.L140delinsLC
SureSelect	BT-20	chr16	138773	-	G	frameshift insertion	20	22	52.381	NPRL3:p.L411fs
SureSelect	BT-20	chr16	2049883	-	TCC	nonframeshift insertion	8	42	84	ZNF598:p.D556delinsGN
SureSelect	BT-20	chr16	2049885	-	TCC	nonframeshift insertion	7	3	30	ZNF598:p.E555delinsEE
SureSelect	BT-20	chr16	29912802	-	GGG	nonframeshift insertion	4	7	63.6364	ASPHD1:p.Q170delinsQG
SureSelect	BT-20	chr16	29912803	-	GGT	nonframeshift insertion	9	90	90.9091	ASPHD1:p.G171delinsGC
SureSelect	BT-20	chr16	50259157	-	GTC	nonframeshift insertion	87	113	56.5	PAPD5:p.V572delinsVV
SureSelect	BT-20	chr16	71981415	-	TTTG	frameshift insertion	33	82	71.3043	PKD1L3:p.K1231fs
SureSelect	BT-20	chr17	7123241	-	GGGCGTGCAGGACGC	nonframeshift insertion	20	52	72.2222	ACADVL:p.G26delinsGACRTR
SureSelect	BT-20	chr17	8725215	-	G	frameshift insertion	210	163	43.6997	PIK3R6:p.L609fs
SureSelect	BT-20	chr17	15343525	-	CTT	nonframeshift insertion	12	106	89.8305	CDRT4:p.G10delinsKG
SureSelect	BT-20	chr17	18874686	-	GGT	nonframeshift insertion	3	122	97.6	FAM83G:p.R820delinsTR
SureSelect	BT-20	chr17	21156531	-	C	frameshift insertion	6	5	45.4545	C17orf103:p.G15fs
SureSelect	BT-20	chr17	26699196	-	G	frameshift insertion	1	8	88.8889	SARM1:p.P48fs
SureSelect	BT-20	chr17	39346596	-	GCTGTGGGTCCAGCTGCTGCCAGCCTA	nonframeshift insertion	43	49	53.2609	KRTAP9-1:p.C153delinsWLWVQLLPAY
SureSelect	BT-20	chr17	48227404	-	GC	frameshift insertion	10	5	33.3333	PPP1R9B:p.A157fs
SureSelect	BT-20	chr17	48452979	-	AGC	nonframeshift insertion	10	155	93.9394	EME1:p.K137delinsKA
SureSelect	BT-20	chr17	56833458	-	GAACCC	nonframeshift insertion	36	44	55	PPM1E:p.E34delinsGTQ
SureSelect	BT-20	chr17	72839131	-	GCTCCGGGG	nonframeshift insertion	2	10	83.3333	GRIN2C:p.L1049delinsPRSL
SureSelect	BT-20	chr18	11689670	-	GGCCCT	nonframeshift insertion	18	5	21.7391	GNAL:p.P36delinsPGP
SureSelect	BT-20	chr18	19100759	-	TCT	nonframeshift insertion	6	47	88.6792	GREB1L:p.D1861delinsDS
SureSelect	BT-20	chr18	42456665	-	TCTC	frameshift insertion	13	12	48	SETBP1:p.S226fs
SureSelect	BT-20	chr18	42456671	-	TCTT	frameshift insertion	7	216	96.861	SETBP1:p.T228fs
SureSelect	BT-20	chr18	43833702	-	CTG	nonframeshift insertion	1	18	94.7368	C18orf25:p.S313delinsSC
SureSelect	BT-20	chr18	47405426	-	GAG	nonframeshift insertion	4	105	96.3303	MYO5B:p.L1055delinsLS
SureSelect	BT-20	chr19	7938307	-	G	frameshift insertion	21	21	50	FLJ22184:p.P89fs
SureSelect	BT-20	chr19	10676488	-	C	frameshift insertion	87	84	49.1228	KRI1:p.A27fs
SureSelect	BT-20	chr19	15052984	-	ATC	nonframeshift insertion	3	128	97.7099	OR7C2:p.V228delinsVI
SureSelect	BT-20	chr19	15730499	-	C	frameshift insertion	85	67	44.0789	CYP4F8:p.V150fs
SureSelect	BT-20	chr19	35758276	-	GGA	nonframeshift insertion	11	193	94.6078	LSR:p.G518delinsGE
SureSelect	BT-20	chr19	41622108	-	C	frameshift insertion	133	108	44.8133	CYP2F1:p.S5fs
SureSelect	BT-20	chr19	41928868	-	C	frameshift insertion	352	306	46.5046	BCKDHA:p.P324fs
SureSelect	BT-20	chr19	51835893	-	G	frameshift insertion	73	64	46.7153	VSIG10L:p.A859fs
SureSelect	BT-20	chr19	52004792	-	C	frameshift insertion	74	164	68.9076	SIGLEC12:p.A66fs
SureSelect	BT-20	chr19	55790887	-	GCCGCCGCC	nonframeshift insertion	12	31	72.093	HSPBP1:p.G30delinsGAAA
SureSelect	BT-20	chr19	56029617	-	CCA	nonframeshift insertion	29	245	89.4161	SSC5D:p.P1325delinsPH
SureSelect	BT-20	chr19	56052338	-	C	frameshift insertion	412	338	45.0667	SGK110:p.V318fs
SureSelect	BT-20	chr19	58718361	-	G	frameshift insertion	66	55	45.4545	ZNF274:p.A177fs
SureSelect	BT-20	chr20	35807791	-	CTTATAGACAGGGCCCCGCGGCCGGCACT	frameshift insertion	6	69	92	C20orf132:p.S31fs
SureSelect	BT-20	chr20	37555323	-	GCG	nonframeshift insertion	39	78	66.6667	FAM83D:p.A110delinsGA
SureSelect	BT-20	chr20	42694559	-	CCG	nonframeshift insertion	9	56	86.1538	TOX2:p.P348delinsPA
SureSelect	BT-20	chr21	34003929	-	AGTATT	nonframeshift insertion	7	128	94.8148	SYNJ1:p.V1405delinsVIL
SureSelect	BT-20	chr21	40883672	-	AGA	nonframeshift insertion	25	9	26.4706	SH3BGR:p.G230delinsGR
SureSelect	BT-20	chr21	47978322	-	C	frameshift insertion	161	132	45.0512	DIP2A:p.L296fs
SureSelect	BT-20	chr22	19189004	-	C	frameshift insertion	55	48	46.6019	CLTCL1:p.V1201fs
SureSelect	BT-20	chr22	20779974	-	G	frameshift insertion	2	4	66.6667	SCARF2:p.A763fs
SureSelect	BT-20	chr22	29707640	-	C	frameshift insertion	22	25	53.1915	GAS2L1:p.A400fs
SureSelect	BT-20	chr22	39777823	-	CAA	nonframeshift insertion	0	42	100	SYNGR1:p.P202delinsPQ
SureSelect	BT-20	chr22	50316981	-	GGGGCTGCACTCCG	frameshift insertion	10	3	23.0769	CRELD2:p.R263fs
SureSelect	BT-20	chr22	50316985	-	CTGCACTCCGGGGC	frameshift insertion	7	27	79.4118	CRELD2:p.V264fs
SureSelect	BT-20	chr22	51042514	-	G	frameshift insertion	29	26	47.2727	MAPK8IP2:p.R262fs
SureSelect	BT-20	chrX	50121147	-	G	frameshift insertion	19	15	44.1176	DGKK:p.L1014fs
[truncated: 3,383 more rows]

## Sheet: Ion Torrent
Technology	Sample	Chromosome	Position	Ref	Alt	Type	Ref Supporting Reads Pos.	Ref. Supporting Reads Neg.	Alt. Supporting Reads Pos.	Alt. Supporting Reads Neg.	Var. Freq.	Genes:AA Changes
[truncated: 1,186 more rows]
