# Supplementary material for: Evaluation of Hybridization Capture Versus Amplicon‐Based Methods for Whole‐Exome Sequencing
Source: Hum Mutat. 2015 Jul 15;36(9):903–14. doi: 10.1002/humu.22825 (PMC4832303; doi:10.1002/humu.22825)
Supplement: Supplementary file 1 — Figure S1 Supporting Table S1 | General sample features Supporting Table S7 | VarScan2 single‐sample SNVs from SureSelect in commonly targeted bases Supporting Table S8 | VarScan2 single‐sample SNVs from SeqCap in commonly targeted bases Supporting Table S9 | VarScan2 single‐sample SNVs from HaloPlex in commonly targeted bases Supporting Table S10 | GATK single‐sample SNVs from SureSelect in commonly targeted bases Supporting Table S10 | GATK single‐sample SNVs from SeqCap in commonly targeted bases Supporting Table S12 | GATK single‐sample SNVs from HaloPlex in commonly targeted bases Supporting Table S13 | MuTect single‐sample SNVs from SureSelect in commonly targeted bases Supporting Table S14 | MuTect single‐sample SNVs from SeqCap in commonly targeted bases Supporting Table S15 | MuTect single‐sample SNVs from HaloPlex in commonly targeted bases Supporting Table S16 | Ion Torrent Suite single‐sample SNVs from AmpliSeq in commonly targeted bases Supporting Table S20 | SureCall single‐sample SNVs from HaloPlex in commonly targeted bases Table S21 | Number/Percent of SNVs in the CCLE in commonly targeted regions called by each technology Supporting Table S22 | Reasons Different Technologies Missed CCLE Mutations in Commonly Targeted Regions Supporting Table S23 | Indels in Commonly Targeted Regions Supporting Table S24 | Comparison of CNV calling HCC‐2218 to HCC‐2218BL on VarScan2 and SNP array [file HUMU-36-903-s001.zip › humu22825-sup-00018-Table S24.xlsx]

## Sheet: Sheet1
Supporting Table S24 | Comparison of CNV calling HCC-2218 to HCC-2218BL on VarScan2 and SNP array
SureSelect						SeqCap						HaloPlex						AmpliSeq
Chromosome	Position	SNP Array Log2 Ratio	VarScan2 CNV Log2 Ratio			Chromosome	Position	SNP Array Log2 Ratio	VarScan2 CNV Log2 Ratio			Chromosome	Position	SNP Array Log2 Ratio	VarScan2 CNV Log2 Ratio			Chromosome	Position	SNP Array Log2 Ratio	VarScan2 CNV Log2 Ratio
chr1	762106	-0.924632	-0.962			chr1	62925	0.172943	-0.103			chr1	762106	-0.924632	-0.902			chr1	874890	-0.311907	-0.287
chr1	888659	-0.402176	-1.268			chr1	762106	-0.924632	-0.826			chr1	888659	-0.402176	-1.013			chr1	888659	-0.402176	-0.265
chr1	901099	-0.050198	-0.904			chr1	809761	-0.43393	-1.157			chr1	949608	-0.386606	-0.94			chr1	949608	-0.386606	-0.997
chr1	949608	-0.386606	-1.223			chr1	874890	-0.311907	-1.168			chr1	990417	-0.451325	-1.713			chr1	990417	-0.451325	-0.479
chr1	990417	-0.451325	-0.904			chr1	888659	-0.402176	-1.254			chr1	1156061	-0.397165	-1.147			chr1	1158631	-0.249034	-0.505
chr1	990517	-0.204701	-1.234			chr1	949608	-0.386606	-1.329			chr1	1156131	-0.692006	-1.147			chr1	1217058	-0.332075	-0.913
chr1	990839	-0.364407	-1.318			chr1	990417	-0.451325	-1.425			chr1	1158631	-0.249034	-1.337			chr1	1235638	-0.231963	-1.436
chr1	1017216	-0.370248	-0.876			chr1	990839	-0.364407	-1.854			chr1	1196471	-0.259335	-0.943			chr1	1236055	-0.457037	-1.034
chr1	1158631	-0.249034	-1.121			chr1	1158631	-0.249034	-1.735			chr1	1235638	-0.231963	-0.849			chr1	1236127	-0.615197	-1.051
chr1	1196471	-0.259335	-0.819			chr1	1198618	-0.214476	-1.061			chr1	1235657	-0.111994	-0.849			chr1	1268847	-0.101202	-0.492
chr1	1201419	-0.601879	-1.076			chr1	1201419	-0.601879	-1.05			chr1	1236055	-0.457037	-1.416			chr1	1421531	-0.464349	-1.049
chr1	1217058	-0.332075	-1.685			chr1	1235638	-0.231963	-1.065			chr1	1242468	-0.437097	-0.986			chr1	1647840	-0.741388	-1.122
chr1	1235638	-0.231963	-1.575			chr1	1235657	-0.111994	-1.065			chr1	1242475	-0.577091	-0.986			chr1	1647878	-0.617545	-1.122
chr1	1235657	-0.111994	-1.575			chr1	1235810	-0.178901	-1.212			chr1	1242485	-0.561007	-0.986			chr1	1650915	-0.443274	-1.501
chr1	1236055	-0.457037	-0.744			chr1	1235832	0.207716	-1.212			chr1	1242495	-0.456447	-0.986			chr1	1663831	-0.084301	-1.17
chr1	1236127	-0.615197	-0.713			chr1	1236055	-0.457037	-1.6			chr1	1242506	-0.621442	-0.986			chr1	1687928	-0.359123	-1.155
chr1	1242468	-0.437097	-0.956			chr1	1236127	-0.615197	-1.36			chr1	1242521	-0.746612	-1.006			chr1	1688032	-0.562626	-1.502
chr1	1242475	-0.577091	-0.956			chr1	1242330	-0.680231	-1.2			chr1	1268847	-0.101202	-1.162			chr1	1688046	-0.76886	-1.502
chr1	1242485	-0.561007	-0.769			chr1	1242468	-0.437097	-1.18			chr1	1296640	-0.39611	-1.353			chr1	1721833	-0.835742	-1.251
chr1	1242495	-0.456447	-0.769			chr1	1242475	-0.577091	-1.18			chr1	1421531	-0.464349	-0.936			chr1	1721899	-0.493534	-1.442
chr1	1242506	-0.621442	-0.769			chr1	1242485	-0.561007	-1.18			chr1	1647840	-0.741388	-0.946			chr1	1737928	-0.671015	-1.666
chr1	1242521	-0.746612	-0.769			chr1	1242495	-0.456447	-1.18			chr1	1647878	-0.617545	-0.977			chr1	1749275	-0.927405	-1.264
chr1	1268847	-0.101202	-1.167			chr1	1242506	-0.621442	-1.18			chr1	1650915	-0.443274	-0.796			chr1	1846602	-0.620521	-1.049
chr1	1296492	-0.619156	-1.294			chr1	1242521	-0.746612	-0.909			chr1	1663831	-0.084301	-0.744			chr1	1888193	-0.205414	-0.971
chr1	1296508	-0.220015	-1.294			chr1	1268847	-0.101202	-1.286			chr1	1687638	-0.516156	-0.928			chr1	1890540	-0.0301442	-1.2
chr1	1296640	-0.39611	-0.562			chr1	1296640	-0.39611	-0.792			chr1	1687675	-0.904463	-0.928			chr1	1903712	-0.628618	-1.61
chr1	1498152	-0.224002	-1.008			chr1	1421531	-0.464349	-0.755			chr1	1688032	-0.562626	-1.124			chr1	1957312	-0.342345	-0.868
chr1	1647686	-0.575991	-1.256			chr1	1462766	-0.233281	-1.261			chr1	1688046	-0.76886	-1.101			chr1	2077409	-0.170928	-1.319
chr1	1647840	-0.741388	-1.336			chr1	1647686	-0.575991	-1.094			chr1	1693318	-0.246079	-0.914			chr1	2082489	-0.274317	-0.96
chr1	1647878	-0.617545	-1.336			chr1	1647840	-0.741388	-1.005			chr1	1721833	-0.835742	-0.946			chr1	2116414	-0.483081	-1.248
chr1	1650915	-0.443274	-1.548			chr1	1647878	-0.617545	-1.147			chr1	1721899	-0.493534	-0.946			chr1	2305803	-0.342309	-0.853
chr1	1663831	-0.084301	-1.109			chr1	1650915	-0.443274	-1.081			chr1	1737928	-0.671015	-0.327			chr1	2306152	-0.129108	-0.096
chr1	1687575	-0.318211	-1.013			chr1	1663831	-0.084301	-1.175			chr1	1749275	-0.927405	-0.357			chr1	2328714	-0.267213	-0.942
chr1	1687638	-0.516156	-1.013			chr1	1687575	-0.318211	-0.99			chr1	1823922	-0.527254	-1.406			chr1	2418625	-0.517061	-0.801
chr1	1687675	-0.904463	-1.307			chr1	1687638	-0.516156	-0.99			chr1	1824058	-0.577595	-0.901			chr1	2418935	-0.522959	-0.539
chr1	1687928	-0.359123	-1.278			chr1	1687675	-0.904463	-1.085			chr1	1870303	-0.396911	-0.933			chr1	2430617	-0.160313	-0.675
chr1	1688032	-0.562626	-1.045			chr1	1687928	-0.359123	-1.134			chr1	1877778	-0.603895	-1.22			chr1	2449711	-0.844041	-1.02
chr1	1688046	-0.76886	-1.095			chr1	1688032	-0.562626	-1.445			chr1	1888193	-0.205414	-1.186			chr1	2450394	-0.338256	-1.098
chr1	1688192	-0.631396	-0.952			chr1	1688046	-0.76886	-1.445			chr1	1890540	-0.0301442	-0.976			chr1	2452542	-0.043224	-1.35
chr1	1693318	-0.246079	-0.855			chr1	1688192	-0.631396	-1.245			chr1	2077409	-0.170928	-1.785			chr1	2452569	-0.714449	-1.35
chr1	1718432	-0.512773	-1.171			chr1	1693318	-0.246079	-1.271			chr1	2082489	-0.274317	-1.083			chr1	2523024	0.222996	-0.951
chr1	1721833	-0.835742	-1.148			chr1	1717763	-0.571416	-1.279			chr1	2116414	-0.483081	-1.137			chr1	2938697	-0.196225	-0.871
chr1	1721899	-0.493534	-1.148			chr1	1718432	-0.512773	-0.974			chr1	2328714	-0.267213	-0.935			chr1	3380057	-0.414048	-0.725
chr1	1737928	-0.671015	-1.883			chr1	1721833	-0.835742	-1.265			chr1	2418625	-0.517061	-0.668			chr1	3421586	-0.362334	-1.392
chr1	1749275	-0.927405	-0.915			chr1	1721899	-0.493534	-1.265			chr1	2430617	-0.160313	-1.456			chr1	3544105	-0.740886	-0.997
chr1	1823922	-0.527254	-1.15			chr1	1737928	-0.671015	-1.026			chr1	2449711	-0.844041	-1.194			chr1	3544183	-1.08679	-1.032
chr1	1824058	-0.577595	-0.931			chr1	1749275	-0.927405	-1.252			chr1	2452542	-0.043224	-1.138			chr1	3544273	-0.516382	-1.125
chr1	1846602	-0.620521	-1.197			chr1	1823922	-0.527254	-1.386			chr1	2452569	-0.714449	-1.138			chr1	3548832	-0.403819	-1.316
chr1	1870303	-0.396911	-0.95			chr1	1824058	-0.577595	-0.673			chr1	2523024	0.222996	-1.216			chr1	3607520	-0.955228	-1.326
chr1	1877778	-0.603895	-1.186			chr1	1870303	-0.396911	-1.297			chr1	2938697	-0.196225	-1.159			chr1	3686318	-0.514135	-0.877
chr1	1890540	-0.0301442	-2.257			chr1	1877778	-0.603895	-1.122			chr1	3380057	-0.414048	-1.128			chr1	3699179	-0.459821	-1.079
chr1	2077409	-0.170928	-0.673			chr1	1888193	-0.205414	-1.263			chr1	3544105	-0.740886	-1.575			chr1	3740110	-0.111359	-0.472
chr1	2106438	-0.482149	-0.895			chr1	1890105	-0.260213	-1.143			chr1	3544273	-0.516382	-1.744			chr1	3742257	-0.466652	-1.82
chr1	2116414	-0.483081	-1.115			chr1	1890540	-0.0301442	-0.954			chr1	3548832	-0.403819	-1.387			chr1	3743319	-0.559704	-1.162
chr1	2418625	-0.517061	-1.045			chr1	2077409	-0.170928	-1.084			chr1	3607520	-0.955228	-0.885			chr1	3743391	-0.315105	-1.123
chr1	2430617	-0.160313	-1.003			chr1	2082489	-0.274317	-0.512			chr1	3686318	-0.514135	-1.324			chr1	3745924	-0.350122	-1.169
chr1	2449711	-0.844041	-1.114			chr1	2116414	-0.483081	-1.359			chr1	3732782	-0.674132	-0.81			chr1	3746710	-0.194299	-0.862
chr1	2452569	-0.714449	-1.29			chr1	2283117	-0.117246	-1.16			chr1	3740110	-0.111359	-1.019			chr1	3747603	-0.666844	-0.904
chr1	2523024	0.222996	-1.684			chr1	2283161	-0.189199	-0.922			chr1	3742257	-0.466652	-0.903			chr1	3753813	-0.368911	-1.57
chr1	2938697	-0.196225	-1.335			chr1	2283313	-0.333463	-0.763			chr1	3743319	-0.559704	-1.394			chr1	3756074	-0.566191	-1.118
chr1	3353949	-0.425122	-0.827			chr1	2328714	-0.267213	-1.059			chr1	3745924	-0.350122	-0.477			chr1	3756155	-0.569896	-1.057
chr1	3380057	-0.414048	-1.031			chr1	2418625	-0.517061	-1.471			chr1	3747603	-0.666844	-1.118			chr1	3789099	-0.699872	-1.209
chr1	3406791	0.0584265	-0.746			chr1	2430617	-0.160313	-1.452			chr1	3753813	-0.368911	-1.333			chr1	5934549	0.103412	-0.755
chr1	3544105	-0.740886	-1.18			chr1	2449711	-0.844041	-1.545			chr1	3756155	-0.569896	-1.036			chr1	5965381	-0.468179	-0.615
chr1	3544183	-1.08679	-0.985			chr1	2452542	-0.043224	-1.045			chr1	3789099	-0.699872	-0.658			chr1	5965586	-0.291696	-0.853
chr1	3544273	-0.516382	-1.238			chr1	2452569	-0.714449	-1.045			chr1	4847594	-0.965009	-1.397			chr1	5965824	-0.47437	-1.101
chr1	3544323	-0.453482	-1.238			chr1	2523024	0.222996	-1.587			chr1	5922809	-0.549388	-0.908			chr1	6038583	-0.480901	-1.009
chr1	3545493	-0.447448	-0.949			chr1	2938697	-0.196225	-1.261			chr1	5934490	-0.564959	-1.011			chr1	6154434	-0.416235	-1.402
chr1	3545612	-0.343681	-1.07			chr1	3103312	-0.055215	-1.154			chr1	5934500	-0.582574	-1.011			chr1	6195417	-0.369613	-0.783
chr1	3548832	-0.403819	-1.433			chr1	3297386	-0.45771	-1.528			chr1	5934549	0.103412	-0.784			chr1	6204222	-0.375917	-1.041
chr1	3552439	-0.415843	-1.036			chr1	3380057	-0.414048	-0.837			chr1	5948677	-0.543242	-0.934			chr1	6272813	-0.406453	-1.416
chr1	3686318	-0.514135	-1.117			chr1	3544105	-0.740886	-1.091			chr1	5965381	-0.468179	-1.17			chr1	6278414	-0.800094	-0.614
chr1	3691839	-0.846997	-0.947			chr1	3544183	-1.08679	-0.921			chr1	5965586	-0.291696	-1.454			chr1	6291810	-0.095558	-1.633
chr1	3699179	-0.459821	-1.113			chr1	3544273	-0.516382	-1.274			chr1	5965824	-0.47437	-1.102			chr1	6292002	-0.400456	-1.052
chr1	3730435	-0.78848	-1.235			chr1	3544323	-0.453482	-1.274			chr1	6154434	-0.416235	-1.449			chr1	6314822	-0.589919	-0.938
chr1	3732639	-0.613229	-1.399			chr1	3544346	-0.352093	-1.274			chr1	6186564	-0.38886	-1.096			chr1	6355065	-0.552517	-1.478
chr1	3732707	-0.612606	-1.399			chr1	3548832	-0.403819	-1.025			chr1	6195417	-0.369613	-0.675			chr1	6409979	-0.883549	-0.932
chr1	3732782	-0.674132	-1.213			chr1	3552439	-0.415843	-0.81			chr1	6204222	-0.375917	-0.984			chr1	6504888	-0.711951	-1.289
chr1	3740110	-0.111359	-1.028			chr1	3607520	-0.955228	-1.653			chr1	6267913	-0.682431	-1.347			chr1	6505671	-0.264024	-1.727
chr1	3743319	-0.559704	-1.342			chr1	3686318	-0.514135	-1.106			chr1	6272813	-0.406453	-1.49			chr1	6506114	-0.242968	-0.74
chr1	3743391	-0.315105	-1.342			chr1	3699179	-0.459821	-0.721			chr1	6278414	-0.800094	-0.804			chr1	6529823	-0.539427	-0.94
chr1	3745924	-0.350122	-0.933			chr1	3732782	-0.674132	-1.329			chr1	6292002	-0.400456	-1.365			chr1	6579460	-0.102662	-1.164
chr1	3753813	-0.368911	-0.913			chr1	3740110	-0.111359	-0.93			chr1	6314822	-0.589919	-1.339			chr1	6586070	-0.356676	-1.195
chr1	3756155	-0.569896	-1.552			chr1	3742257	-0.466652	-1.219			chr1	6355065	-0.552517	-1.148			chr1	6589146	0.178732	-1.125
chr1	3777220	-0.432371	-0.935			chr1	3743319	-0.559704	-0.982			chr1	6517491	-0.542762	-0.703			chr1	6592800	-0.584236	-0.979
chr1	3789099	-0.699872	-0.878			chr1	3743391	-0.315105	-0.984			chr1	6586070	-0.356676	-1.339			chr1	6593302	-0.394225	-1.588
chr1	3801828	-0.346334	-1.127			chr1	3745924	-0.350122	-1.004			chr1	6589146	0.178732	-1.219			chr1	6593532	-0.620076	-1.604
chr1	5922809	-0.549388	-1.013			chr1	3747603	-0.666844	-1.541			chr1	6592800	-0.584236	-1.019			chr1	6647951	-0.631312	-1.049
chr1	5922834	-0.465795	-1.013			chr1	3753813	-0.368911	-1.252			chr1	6593302	-0.394225	-1.215			chr1	6649277	-0.183295	-0.849
chr1	5934490	-0.564959	-0.797			chr1	3756155	-0.569896	-0.979			chr1	6593532	-0.620076	-1.38			chr1	6705944	0.029271	-0.762
chr1	5934500	-0.582574	-0.797			chr1	3789099	-0.699872	-1.073			chr1	6649277	-0.183295	-1.715			chr1	6714070	-0.282626	-1.18
chr1	5934549	0.103412	-0.797			chr1	3812848	-0.657662	-0.757			chr1	6705944	0.029271	-1.109			chr1	6885233	-0.449056	-1.016
chr1	5948677	-0.543242	-1.096			chr1	5934500	-0.582574	-1.036			chr1	6714070	-0.282626	-1.529			chr1	7527996	-0.671061	-1.341
chr1	5965381	-0.468179	-0.861			chr1	5934549	0.103412	-1.036			chr1	6885233	-0.449056	-1.405			chr1	7737799	-0.452421	-0.674
chr1	5965586	-0.291696	-0.802			chr1	5948677	-0.543242	-1.454			chr1	7594947	-0.263807	-0.721			chr1	7796963	0.003269	-1.095
chr1	5965824	-0.47437	-0.316			chr1	5965381	-0.468179	-1.129			chr1	7737799	-0.452421	-0.851			chr1	7833485	-0.608157	-1.771
chr1	6154434	-0.416235	-0.726			chr1	5965586	-0.291696	-1.499			chr1	7796963	0.003269	-0.811			chr1	7846748	-0.444372	-1.226
chr1	6186564	-0.38886	-0.814			chr1	5965824	-0.47437	-1.215			chr1	7833485	-0.608157	-1.007			chr1	7863293	-0.751333	-0.586
chr1	6204222	-0.375917	-1.179			chr1	6154434	-0.416235	-1.382			chr1	7846748	-0.444372	-0.914			chr1	7886424	-0.257671	-1.191
chr1	6267913	-0.682431	-0.257			chr1	6163065	-0.590241	-1.235			chr1	7907992	-0.637395	-0.891			chr1	8037637	-0.516526	-1.095
chr1	6272813	-0.406453	-0.874			chr1	6186564	-0.38886	-1.617			chr1	8074489	-0.392709	-1.029			chr1	8074489	-0.392709	-0.901
chr1	6278414	-0.800094	-1.156			chr1	6192865	-0.404374	-0.891			chr1	8397973	-0.857489	-1.288			chr1	8397973	-0.857489	-0.72
chr1	6281090	0.173635	-1.083			chr1	6195417	-0.369613	-0.996			chr1	8674633	-0.762523	-1.552			chr1	8674633	-0.762523	-0.729
chr1	6281377	-0.180659	-0.883			chr1	6204222	-0.375917	-1.436			chr1	9009406	-0.656195	-1.247			chr1	9005906	-0.495143	-1.033
chr1	6281667	-0.05255	-1.258			chr1	6267913	-0.682431	-1.434			chr1	9011627	-0.365521	-1.387			chr1	9009406	-0.656195	-1.018
chr1	6292002	-0.400456	-1.045			chr1	6272813	-0.406453	-1.214			chr1	9017204	-0.60161	-2.833			chr1	9017204	-0.60161	-1.16
chr1	6308897	-0.751334	-1.344			chr1	6275506	0.060004	-0.85			chr1	9027902	-0.522608	-0.919			chr1	9018931	-0.359494	-1.396
chr1	6314822	-0.589919	-1.155			chr1	6278414	-0.800094	-1.222			chr1	9098410	-0.567341	-1.171			chr1	9027902	-0.522608	-1.391
chr1	6324378	-0.839225	-1.036			chr1	6281377	-0.180659	-1.018			chr1	9613656	-1.0639	-0.956			chr1	9098410	-0.567341	-0.767
chr1	6355065	-0.552517	-1.041			chr1	6281667	-0.05255	-0.976			chr1	9613871	-0.440154	-0.949			chr1	9427729	-0.71864	-0.763
chr1	6399780	-0.274938	-0.987			chr1	6292002	-0.400456	-1.062			chr1	9616210	-0.382906	-1.021			chr1	9613656	-1.0639	-1.061
chr1	6409979	-0.883549	-1.762			chr1	6293463	-0.146309	-1.154			chr1	9673046	-0.496549	-0.791			chr1	9613871	-0.440154	-1.074
chr1	6454447	-0.693433	-0.812			chr1	6314822	-0.589919	-0.891			chr1	9780003	-0.841385	-1.301			chr1	9673046	-0.496549	-1.16
chr1	6475686	-0.282092	-0.61			chr1	6324378	-0.839225	-1.147			chr1	9782556	-0.516575	-1.427			chr1	9780003	-0.841385	-1.308
chr1	6478438	-0.256511	-1.366			chr1	6327848	-0.57165	-1.174			chr1	9784423	-0.322037	-1.136			chr1	9782556	-0.516575	-1.001
chr1	6505671	-0.264024	-0.76			chr1	6344153	-0.245236	-1.153			chr1	9801341	-0.0606432	-1.236			chr1	9784423	-0.322037	-1.429
chr1	6517491	-0.542762	-1.517			chr1	6355065	-0.552517	-1.629			chr1	9809540	-0.189331	-0.894			chr1	9801341	-0.0606432	-1.198
chr1	6530189	-0.266691	-0.919			chr1	6409979	-0.883549	-1.016			chr1	9994845	-0.654724	-1.819			chr1	9809540	-0.189331	-1.08
chr1	6579460	-0.102662	-1.256			chr1	6456472	-0.530757	-1.226			chr1	9995680	-1.05566	-0.877			chr1	9811435	-0.365384	-1.597
chr1	6579742	-0.390659	-1.037			chr1	6505671	-0.264024	-1.081			chr1	10027374	-0.85076	-1.892			chr1	9994845	-0.654724	-1.134
chr1	6581731	-0.387171	-1.013			chr1	6517491	-0.542762	-1.446			chr1	10027540	-0.290079	-0.564			chr1	9995680	-1.05566	-1.531
chr1	6581877	-0.217824	-1.011			chr1	6529823	-0.539427	-0.854			chr1	10032216	-0.414331	-1.54			chr1	10032216	-0.414331	-1.251
chr1	6585539	-0.273526	-0.764			chr1	6530189	-0.266691	-1.545			chr1	10075828	-0.510041	-0.984			chr1	10068175	-0.119422	-1.34
chr1	6586070	-0.356676	-1.08			chr1	6579460	-0.102662	-1.013			chr1	10189569	-0.549012	-1.124			chr1	10075828	-0.510041	-0.831
chr1	6589146	0.178732	-1.233			chr1	6586070	-0.356676	-1.185			chr1	10218377	-0.55717	-1.132			chr1	10189569	-0.549012	-1.068
chr1	6591937	-0.525396	-1.154			chr1	6589146	0.178732	-1.191			chr1	10218439	-0.527066	-1.132			chr1	10209419	-0.305316	-0.741
chr1	6592800	-0.584236	-0.846			chr1	6591937	-0.525396	-0.812			chr1	10218514	-0.372216	-1.133			chr1	10218377	-0.55717	-1.538
chr1	6593302	-0.394225	-1.423			chr1	6592800	-0.584236	-1.186			chr1	10318566	-0.509921	-0.755			chr1	10218439	-0.527066	-1.538
chr1	6593532	-0.620076	-1.438			chr1	6593302	-0.394225	-1.066			chr1	10381760	-0.146154	-1.203			chr1	10218514	-0.372216	-1.647
chr1	6602120	-0.24342	-1.257			chr1	6593532	-0.620076	-0.87			chr1	10381776	-0.652396	-1.203			chr1	10318566	-0.509921	-1.23
chr1	6615353	-0.378789	-1.098			chr1	6649277	-0.183295	-1.074			chr1	10381867	-0.378599	-1.194			chr1	10357406	-0.949675	-1.003
chr1	6642482	-0.50447	-0.797			chr1	6705944	0.029271	-0.958			chr1	10383874	-0.286267	-1.184			chr1	10381760	-0.146154	-1.359
chr1	6649277	-0.183295	-1.059			chr1	6713114	-0.498248	-1.077			chr1	10384034	-0.316668	-1.156			chr1	10381776	-0.652396	-1.359
chr1	6650838	-0.476173	-1.216			chr1	6713887	-0.29656	-1.149			chr1	10397144	-0.656124	-1.188			chr1	10381867	-0.378599	-1.695
chr1	6651093	-0.289435	-0.44			chr1	6714070	-0.282626	-1.34			chr1	10397577	-0.837204	-1.07			chr1	10383874	-0.286267	-1.468
chr1	6651530	-0.355451	-1.286			chr1	6853330	-0.328369	-1.342			chr1	10421878	-0.595952	-1.427			chr1	10384034	-0.316668	-1.37
chr1	6651728	-0.584999	-0.963			chr1	6853355	-0.746706	-1.4			chr1	10436668	-0.702441	-1.135			chr1	10384201	-0.643195	-1.392
chr1	6705944	0.029271	-1.435			chr1	6885233	-0.449056	-1.114			chr1	11009679	-0.271898	-0.838			chr1	10397144	-0.656124	-1.042
chr1	6713114	-0.498248	-1.149			chr1	7307810	-0.318618	-1.109			chr1	11036222	-0.636905	-0.736			chr1	10397577	-0.837204	-1.195
chr1	6713887	-0.29656	-1.261			chr1	7527996	-0.671061	-1.278			chr1	11083311	-0.762484	-0.664			chr1	10420918	-0.532789	-1.095
chr1	6714070	-0.282626	-1.309			chr1	7737799	-0.452421	-1.105			chr1	11086122	-0.823896	-1.211			chr1	10421878	-0.595952	-1.39
chr1	6727647	-0.397461	-1.093			chr1	7796963	0.003269	-0.975			chr1	11086885	-0.491025	-1.174			chr1	10436668	-0.702441	-0.705
chr1	6885233	-0.449056	-1.172			chr1	7829107	-0.449146	-0.992			chr1	11090266	-0.382227	-1.201			chr1	10436730	-0.730384	-0.751
chr1	7527996	-0.671061	-1.085			chr1	7829286	-0.257411	-1.248			chr1	11128063	-1.15131	-1.291			chr1	10523397	-0.582275	-0.953
chr1	7594947	-0.263807	-1.54			chr1	7829421	-0.703292	-1.278			chr1	11128654	-0.249559	-1.232			chr1	10708384	-0.349354	-0.207
chr1	7796963	0.003269	-0.795			chr1	7829761	-0.271063	-1.113			chr1	11158093	-0.302959	-0.789			chr1	11009679	-0.271898	-0.983
chr1	7797734	-0.405173	-1.938			chr1	7833418	-0.606374	-1.538			chr1	11181985	-0.14405	-0.96			chr1	11030252	-0.84555	-1.469
chr1	7812398	-0.151718	-1.054			chr1	7833485	-0.608157	-1.109			chr1	11188856	-0.48518	-0.975			chr1	11036222	-0.636905	-0.715
chr1	7829107	-0.449146	-1.098			chr1	7846748	-0.444372	-0.79			chr1	11190646	-0.284235	-1.09			chr1	11090266	-0.382227	-0.763
chr1	7829286	-0.257411	-1.043			chr1	7863293	-0.751333	-1.032			chr1	11194591	-0.33595	-1.25			chr1	11095039	-0.008043	-1.471
chr1	7829421	-0.703292	-1.216			chr1	7879221	-1.40994	-0.988			chr1	11205058	-0.369824	-1.107			chr1	11128063	-1.15131	-0.78
chr1	7829761	-0.271063	-0.878			chr1	7903218	0.094868	-0.843			chr1	11288758	-0.512997	-1.253			chr1	11128654	-0.249559	-0.805
chr1	7833418	-0.606374	-0.63			chr1	7907992	-0.637395	-1.07			chr1	11301714	-0.485376	-0.976			chr1	11151007	-0.504733	-0.909
chr1	7833485	-0.608157	-0.775			chr1	7995033	-0.582875	-0.792			chr1	11319304	-0.533022	-1.536			chr1	11151314	-0.41871	-1.061
chr1	7840890	-0.455711	-1.19			chr1	8029274	-0.646198	-0.803			chr1	11576206	-0.403619	-0.766			chr1	11158093	-0.302959	-1.295
chr1	7846748	-0.444372	-1.574			chr1	8037637	-0.516526	-0.904			chr1	11591804	-0.476996	-1.013			chr1	11181985	-0.14405	-0.669
chr1	7863293	-0.751333	-1.19			chr1	8074489	-0.392709	-0.807			chr1	11728927	0.038805	-0.751			chr1	11186897	-0.275511	-0.927
chr1	7886389	-0.584056	-1.476			chr1	8397803	-0.302729	-1.074			chr1	11782756	-0.656628	-0.682			chr1	11187934	-0.670331	-1.497
chr1	7886424	-0.257671	-1.476			chr1	8397973	-0.857489	-1.234			chr1	11782781	-0.523421	-0.682			chr1	11188856	-0.48518	-1.246
chr1	7903218	0.094868	-1.255			chr1	8568606	-0.389082	-1.447			chr1	11782814	-0.950919	-0.682			chr1	11190646	-0.284235	-0.347
chr1	7907992	-0.637395	-1.144			chr1	8585779	-0.735301	-1.013			chr1	11828319	-0.425777	-1.255			chr1	11205058	-0.369824	-1.327
chr1	7980093	-0.5203	-0.889			chr1	8674633	-0.762523	-1.083			chr1	11831615	-0.483893	-0.992			chr1	11288758	-0.512997	-1.043
chr1	8029274	-0.646198	-0.898			chr1	8684274	-0.878506	-0.859			chr1	11854457	-0.406406	-1.311			chr1	11293417	-1.04535	-1.222
chr1	8037637	-0.516526	-1.379			chr1	8716345	-0.38255	-1.06			chr1	11854476	-0.299644	-0.905			chr1	11301714	-0.485376	-1.12
chr1	8074489	-0.392709	-1.896			chr1	9005906	-0.495143	-0.882			chr1	11876043	-0.162769	-0.63			chr1	11319304	-0.533022	-1.316
chr1	8397803	-0.302729	-0.853			chr1	9009406	-0.656195	-1.695			chr1	11883731	-0.394457	-1.019			chr1	11576206	-0.403619	-0.978
chr1	8397973	-0.857489	-0.677			chr1	9011627	-0.365521	-1.249			chr1	11889440	-0.145732	-1.075			chr1	11586677	-0.541683	-0.714
chr1	8568606	-0.389082	-1.081			chr1	9017091	-0.243381	-1.323			chr1	11899033	-0.667142	-1.108			chr1	11590116	-0.321452	-0.993
chr1	8716345	-0.38255	-0.851			chr1	9017204	-0.60161	-1.119			chr1	11906068	-0.585109	-1.266			chr1	11591804	-0.476996	-1.273
chr1	8932147	-0.62158	-1.739			chr1	9018931	-0.359494	-1.419			chr1	11907648	-0.275996	-0.994			chr1	11719045	-0.306759	-0.88
chr1	9005906	-0.495143	-1.472			chr1	9027902	-0.522608	-1.067			chr1	12010400	-0.270766	-1.348			chr1	11728927	0.038805	-1.128
chr1	9009406	-0.656195	-0.531			chr1	9079154	0.085994	-1.409			chr1	12018604	-0.25541	-1.172			chr1	11772340	-0.668739	-0.586
chr1	9011627	-0.365521	-1.216			chr1	9098410	-0.567341	-1.364			chr1	12049283	-0.627615	-1.272			chr1	11854671	-0.304436	-1.244
chr1	9017204	-0.60161	-0.497			chr1	9427729	-0.71864	-1.049			chr1	12052714	-0.698223	-0.929			chr1	11876043	-0.162769	-1.593
chr1	9018931	-0.359494	-0.666			chr1	9428117	-0.402627	-1.554			chr1	12082926	-0.720405	-1.282			chr1	11883731	-0.394457	-1.338
chr1	9027902	-0.522608	-1.073			chr1	9613656	-1.0639	-1.476			chr1	12164437	-0.423813	-1.192			chr1	11887303	-0.006913	-0.618
chr1	9084924	-0.824752	-1.235			chr1	9613871	-0.440154	-1.037			chr1	12164466	-0.137608	-1.166			chr1	11906068	-0.585109	-1.539
chr1	9095494	-0.643248	-1.365			chr1	9616210	-0.382906	-0.872			chr1	12250979	-0.552153	-1.129			chr1	11907648	-0.275996	-1.195
chr1	9098410	-0.567341	-1.686			chr1	9673046	-0.496549	-0.868			chr1	12251035	-0.67656	-1.129			chr1	12010400	-0.270766	-0.838
chr1	9100986	-0.384803	-1.357			chr1	9780003	-0.841385	-1.305			chr1	12262298	-0.526581	-0.904			chr1	12018604	-0.25541	-0.471
chr1	9118423	0.3474	-1.35			chr1	9782556	-0.516575	-1.403			chr1	12316371	-0.379839	-1.291			chr1	12025383	0.022291	-1.125
chr1	9164133	-0.462488	-0.798			chr1	9784423	-0.322037	-1.677			chr1	12316584	-0.749184	-1.299			chr1	12049283	-0.627615	-1.358
chr1	9326646	-0.569324	-1.214			chr1	9801341	-0.0606432	-1.133			chr1	12339619	-0.663964	-1.096			chr1	12052714	-0.698223	-1.432
chr1	9327413	-0.584021	-1.093			chr1	9809540	-0.189331	-1.208			chr1	12343074	-0.017795	-1.359			chr1	12065687	-0.252778	-0.771
chr1	9330479	-0.530373	-0.679			chr1	9994845	-0.654724	-1.243			chr1	12368543	-0.689004	-0.698			chr1	12082926	-0.720405	-1.238
chr1	9415845	-0.812962	-0.877			chr1	9995680	-1.05566	-1.024			chr1	12395763	-0.544408	-1.291			chr1	12164437	-0.423813	-1.186
chr1	9427729	-0.71864	-1.05			chr1	10032216	-0.414331	-1.087			chr1	12395777	-0.31751	-1.291			chr1	12164466	-0.137608	-1.186
chr1	9427796	-0.584096	-1.018			chr1	10068175	-0.119422	-1.475			chr1	12429611	-0.474251	-1.438			chr1	12250979	-0.552153	-0.467
chr1	9428117	-0.402627	-1.177			chr1	10075828	-0.510041	-0.913			chr1	12443206	-0.785793	-1.457			chr1	12251035	-0.67656	-0.467
chr1	9613871	-0.440154	-1.323			chr1	10161358	-0.708827	-0.984			chr1	12460231	-0.820098	-1.072			chr1	12316371	-0.379839	-1.123
chr1	9616210	-0.382906	-1.323			chr1	10189569	-0.549012	-1.27			chr1	12520382	-0.741003	-0.863			chr1	12316584	-0.749184	-1.22
chr1	9673046	-0.496549	-1.051			chr1	10218377	-0.55717	-0.939			chr1	12569009	-0.514696	-1.484			chr1	12339619	-0.663964	-0.819
chr1	9713500	-0.274026	-1.018			chr1	10218439	-0.527066	-0.939			chr1	12628372	-0.409149	-1.306			chr1	12343074	-0.017795	-0.471
chr1	9780003	-0.841385	-0.666			chr1	10218514	-0.372216	-1.118			chr1	12639168	-0.790293	-1.321			chr1	12368543	-0.689004	-0.789
chr1	9782556	-0.516575	-0.741			chr1	10239822	-0.30667	-1.614			chr1	12785494	-0.336714	-1.304			chr1	12395763	-0.544408	-1.656
chr1	9789838	0.578265	-0.568			chr1	10318566	-0.509921	-1.061			chr1	12785660	-0.694401	-1.232			chr1	12395777	-0.31751	-1.656
chr1	9794305	-0.435008	-1.412			chr1	10381760	-0.146154	-1.082			chr1	12785749	-0.527588	-1.066			chr1	12418700	-0.47303	-1.192
chr1	9801341	-0.0606432	-1.007			chr1	10381776	-0.652396	-1.082			chr1	12835868	-0.405587	-1.156			chr1	12429611	-0.474251	-0.795
chr1	9908482	0.092126	-1.061			chr1	10381867	-0.378599	-1.325			chr1	13802224	-0.358085	-1.228			chr1	12443206	-0.785793	-1.208
chr1	9989192	-0.679275	-1.69			chr1	10384034	-0.316668	-1.406			chr1	13802325	-0.386435	-1.2			chr1	12460231	-0.820098	-1.582
chr1	9994845	-0.654724	-1.331			chr1	10397144	-0.656124	-1.442			chr1	13802437	-0.436769	-1.001			chr1	12520382	-0.741003	-1.012
chr1	10044479	-0.46219	-0.718			chr1	10397577	-0.837204	-0.964			chr1	13936953	-0.666025	-1.023			chr1	12569009	-0.514696	-1.178
chr1	10068175	-0.119422	-1.235			chr1	10404183	-0.376965	-1.144			chr1	14096821	-0.67164	-0.877			chr1	12628372	-0.409149	-1.55
chr1	10075828	-0.510041	-1.102			chr1	10404234	-0.921349	-1.144			chr1	14105298	-0.493568	-1.177			chr1	12638964	-0.088443	-0.886
chr1	10189569	-0.549012	-1.311			chr1	10420918	-0.532789	-1.397			chr1	14105371	-0.586172	-0.934			chr1	12785494	-0.336714	-0.847
chr1	10218377	-0.55717	-0.884			chr1	10421878	-0.595952	-1.478			chr1	14109114	-0.226365	-1.354			chr1	12785660	-0.694401	-0.73
chr1	10218439	-0.527066	-0.884			chr1	10436668	-0.702441	-1.471			chr1	14220186	-0.526308	-1.046			chr1	12785749	-0.527588	-0.815
chr1	10218514	-0.372216	-1.045			chr1	10436730	-0.730384	-1.244			chr1	15287126	-0.355848	-0.574			chr1	12835868	-0.405587	-0.709
chr1	10318566	-0.509921	-1.352			chr1	10523397	-0.582275	-1.447			chr1	15438990	-0.296092	-1.353			chr1	13802325	-0.386435	-1.367
chr1	10365251	-0.765306	-1.234			chr1	10720717	-0.600787	-1.716			chr1	15546077	-0.438043	-1.408			chr1	13802437	-0.436769	-1.358
chr1	10365274	-0.0866723	-1.234			chr1	11009679	-0.271898	-1.089			chr1	15639581	-0.465619	-0.925			chr1	13936953	-0.666025	-0.869
chr1	10366700	0.175623	-1.11			chr1	11017551	-0.247288	-1.145			chr1	15668198	-0.134915	-0.663			chr1	14105298	-0.493568	-1.005
chr1	10366726	-0.290065	-1.412			chr1	11036222	-0.636905	-1.448			chr1	15668276	-0.0186595	-1.021			chr1	14105371	-0.586172	-0.724
chr1	10367118	-0.325411	-1.008			chr1	11041952	-0.37069	-1.335			chr1	15668319	-0.453362	-1.021			chr1	14109114	-0.226365	-1.44
chr1	10367197	-0.944197	-0.906			chr1	11083311	-0.762484	-1.05			chr1	15687059	-0.618508	-0.77			chr1	14112884	-0.832516	-1.377
chr1	10367332	-0.700935	-1.181			chr1	11086122	-0.823896	-1.12			chr1	15689095	-0.415498	-1.285			chr1	15287126	-0.355848	-1.192
chr1	10381760	-0.146154	-1.299			chr1	11086885	-0.491025	-0.999			chr1	15694034	0.515123	-1.03			chr1	15438990	-0.296092	-0.523
chr1	10381776	-0.652396	-1.126			chr1	11090266	-0.382227	-1.166			chr1	15696047	-0.006663	-1.276			chr1	15546077	-0.438043	-0.782
chr1	10383874	-0.286267	-1.52			chr1	11095039	-0.008043	-1.027			chr1	15701116	-0.453961	-1.203			chr1	15639581	-0.465619	-0.921
chr1	10384034	-0.316668	-1.408			chr1	11128063	-1.15131	-1.092			chr1	15702130	-0.020215	-1.169			chr1	15668198	-0.134915	-0.948
chr1	10397144	-0.656124	-1.66			chr1	11128654	-0.249559	-1.162			chr1	15707137	-0.469359	-1.416			chr1	15668276	-0.0186595	-0.948
chr1	10420918	-0.532789	-1.298			chr1	11137340	-0.161941	-1.781			chr1	15710411	-0.066001	-1.252			chr1	15668319	-0.453362	-0.941
chr1	10421878	-0.595952	-0.964			chr1	11140443	-0.291678	-1.606			chr1	15723843	-0.732584	-1.281			chr1	15687059	-0.618508	-1.161
chr1	10436668	-0.702441	-1.186			chr1	11151007	-0.504733	-1.416			chr1	15788269	-0.613724	-1.05			chr1	15689095	-0.415498	-1.084
chr1	10436730	-0.730384	-1.065			chr1	11151314	-0.41871	-0.942			chr1	15789297	-0.165767	-1.253			chr1	15701116	-0.453961	-1.269
chr1	10502710	-0.386343	-1.692			chr1	11158093	-0.302959	-1.21			chr1	15792426	-0.351443	-0.942			chr1	15702130	-0.020215	-1.14
chr1	10509703	-0.496147	-0.91			chr1	11181985	-0.14405	-1.423			chr1	15792579	-0.647038	-1.247			chr1	15707137	-0.469359	-0.533
chr1	10509888	-0.881411	-0.812			chr1	11186897	-0.275511	-1.057			chr1	15834360	-0.302124	-1.516			chr1	15723843	-0.732584	-1.658
chr1	10509947	-1.13073	-1.043			chr1	11187934	-0.670331	-1.128			chr1	15844740	-0.449901	-0.883			chr1	15789297	-0.165767	-1.099
chr1	10512140	-0.070852	-1.393			chr1	11188856	-0.48518	-1.013			chr1	15860803	-0.477588	-1.158			chr1	15792579	-0.647038	-0.723
chr1	10517015	-0.85595	-1.019			chr1	11189077	-0.737491	-1.268			chr1	15888860	-0.228986	-1.051			chr1	15834360	-0.302124	-0.97
chr1	11009679	-0.271898	-1.633			chr1	11190646	-0.284235	-1.206			chr1	15894595	-0.795383	-1.219			chr1	15844740	-0.449901	-0.565
chr1	11036222	-0.636905	-0.912			chr1	11194591	-0.33595	-1.512			chr1	15909850	-0.68024	-1.436			chr1	15860803	-0.477588	-1.196
chr1	11041952	-0.37069	-1.989			chr1	11205058	-0.369824	-1.176			chr1	15909895	-0.601764	-1.436			chr1	15894595	-0.795383	-1.073
chr1	11086122	-0.823896	-1.419			chr1	11210104	0.092092	-1.01			chr1	15959886	-0.514158	-1.129			chr1	15909850	-0.68024	-1.212
chr1	11086885	-0.491025	-1.124			chr1	11288758	-0.512997	-1.292			chr1	15976205	-0.586473	-1.044			chr1	15909895	-0.601764	-1.429
chr1	11090266	-0.382227	-0.777			chr1	11293417	-1.04535	-0.925			chr1	16053493	-0.809959	-0.963			chr1	15959886	-0.514158	-1.204
chr1	11095039	-0.008043	-1.348			chr1	11294063	-0.558748	-1.139			chr1	16053809	-0.549813	-1.339			chr1	15976205	-0.586473	-1.329
chr1	11128063	-1.15131	-0.339			chr1	11301714	-0.485376	-0.985			chr1	16237650	-0.677062	-0.758			chr1	16053493	-0.809959	-1.034
chr1	11128654	-0.249559	-1.265			chr1	11319304	-0.533022	-1.12			chr1	16259813	-0.555887	-0.765			chr1	16053809	-0.549813	-0.627
chr1	11140443	-0.291678	-0.928			chr1	11574366	-0.344911	-1.238			chr1	16274782	-0.495557	-1.01			chr1	16133749	-0.728396	-1.164
chr1	11151007	-0.504733	-1.08			chr1	11576206	-0.403619	-1.576			chr1	16332571	-0.592797	-1.027			chr1	16237650	-0.677062	-1.171
chr1	11158093	-0.302959	-1.299			chr1	11586677	-0.541683	-1.513			chr1	16344664	-0.418447	0.197			chr1	16242691	-0.133993	-1.243
chr1	11186897	-0.275511	-0.986			chr1	11590116	-0.321452	-1.596			chr1	16458664	-0.493708	-0.827			chr1	16259813	-0.555887	-0.706
chr1	11188856	-0.48518	-1.253			chr1	11591804	-0.476996	-1.825			chr1	16534646	-0.275604	-1.049			chr1	16274782	-0.495557	-1.183
chr1	11189077	-0.737491	-1.671			chr1	11728927	0.038805	-1.031			chr1	16559478	-0.543265	-1.25			chr1	16332571	-0.592797	-1.127
chr1	11190646	-0.284235	-0.884			chr1	11736766	-0.214677	-1.097			chr1	16621432	-0.502243	-0.908			chr1	16458664	-0.493708	-0.91
chr1	11191232	-0.320361	-1.65			chr1	11772340	-0.668739	-1.037			chr1	16731510	0.180348	-0.896			chr1	16534646	-0.275604	-1.114
chr1	11194591	-0.33595	-1.05			chr1	11821763	-0.48125	-1.055			chr1	16737339	-0.936224	-1.136			chr1	16559478	-0.543265	-0.957
chr1	11205058	-0.369824	-1.161			chr1	11828319	-0.425777	-1.173			chr1	16751759	-0.276495	0.185			chr1	16621432	-0.502243	-1.402
chr1	11255431	-0.378506	-0.966			chr1	11831615	-0.483893	-1.115			chr1	16757818	-0.570416	-1.06			chr1	16719957	-0.405977	-1.051
chr1	11288758	-0.512997	-0.88			chr1	11837299	-0.762769	-1.251			chr1	16785378	-0.334382	-1.29			chr1	16731510	0.180348	-0.241
chr1	11293417	-1.04535	-1.022			chr1	11854457	-0.406406	-1.519			chr1	16785564	-0.598404	-1.19			chr1	16757818	-0.570416	-0.895
chr1	11301714	-0.485376	-1.437			chr1	11854476	-0.299644	-1.233			chr1	17314702	-0.729384	-0.862			chr1	16785378	-0.334382	-1.398
chr1	11301841	-0.33212	-1.702			chr1	11854671	-0.304436	-1.093			chr1	17355227	-0.492656	-1.729			chr1	17257931	-0.064943	-0.594
chr1	11319304	-0.533022	-1.088			chr1	11876043	-0.162769	-1.052			chr1	17371223	-0.551792	-1.132			chr1	17301672	-0.174129	-1.576
chr1	11347492	-0.386763	-0.908			chr1	11883639	-0.463693	-1.454			chr1	17396592	-0.193329	-1.477			chr1	17314702	-0.729384	-1.14
chr1	11574366	-0.344911	-0.952			chr1	11883731	-0.394457	-1.526			chr1	17396703	-0.263659	-1.118			chr1	17355227	-0.492656	-1.651
chr1	11576206	-0.403619	-0.862			chr1	11887303	-0.006913	-1.215			chr1	17409017	-0.512361	-0.967			chr1	17371223	-0.551792	-1.485
chr1	11586677	-0.541683	-1.259			chr1	11889440	-0.145732	-1.428			chr1	17550121	-0.55096	-1.299			chr1	17396592	-0.193329	-1.2
chr1	11590116	-0.321452	-1.432			chr1	11889468	-0.660048	-1.428			chr1	17552269	-0.250935	-1.507			chr1	17396703	-0.263659	-0.968
chr1	11721770	-0.473336	-1.19			chr1	11899033	-0.667142	-1.146			chr1	17557178	-0.747203	-0.898			chr1	17402135	-0.407729	-1.003
chr1	11722688	-0.449494	-0.677			chr1	11906068	-0.585109	-0.997			chr1	17586134	-0.411605	-1.061			chr1	17409017	-0.512361	-1.076
chr1	11728927	0.038805	-1.233			chr1	11907648	-0.275996	-0.99			chr1	17593316	-0.328081	-1.102			chr1	17550121	-0.55096	-1.299
chr1	11772340	-0.668739	-1.513			chr1	12004438	-0.757997	-0.542			chr1	17599930	0.164778	-1.188			chr1	17552269	-0.250935	-1.452
chr1	11779993	-0.435706	-1.05			chr1	12008203	-0.305294	-0.89			chr1	17657616	-0.626332	-0.967			chr1	17557178	-0.747203	-0.98
chr1	11782756	-0.656628	-1.229			chr1	12010400	-0.270766	-1.354			chr1	17661752	-0.490974	-1.036			chr1	17586134	-0.411605	-0.962
chr1	11782781	-0.523421	-1.229			chr1	12018604	-0.25541	-1.172			chr1	17674537	-0.259376	-1.087			chr1	17593316	-0.328081	-0.87
chr1	11782814	-0.950919	-1.278			chr1	12049283	-0.627615	-1.37			chr1	17720545	-0.479376	-1.017			chr1	17599930	0.164778	-0.919
chr1	11784118	-0.484106	-1.202			chr1	12052714	-0.698223	-1.024			chr1	17749195	-0.335259	-1.222			chr1	17609745	-0.168108	-1.003
chr1	11784176	-0.668569	-1.202			chr1	12082926	-0.720405	-1.341			chr1	18149566	-0.333716	-1.287			chr1	17657616	-0.626332	-0.682
chr1	11784477	-0.596107	-1.476			chr1	12144434	-0.111336	-1.517			chr1	18691684	-0.48658	-1.164			chr1	17674537	-0.259376	-0.888
chr1	11828319	-0.425777	-0.838			chr1	12157037	-0.407543	-1.624			chr1	18808292	-0.877625	-0.247			chr1	17690323	-0.260183	-0.811
chr1	11831615	-0.483893	-0.714			chr1	12164437	-0.423813	-1.024			chr1	18808711	-0.243484	-1.272			chr1	17718585	-0.454873	-1.153
chr1	11846252	-0.314819	-1.833			chr1	12164466	-0.137608	-1.024			chr1	19018405	-0.592296	-1.056			chr1	17720545	-0.479376	-0.898
chr1	11846447	-0.505094	-0.972			chr1	12249031	-0.36648	-1.333			chr1	19166243	-0.161803	-0.955			chr1	17749195	-0.335259	-0.99
chr1	11846838	-0.430809	-0.983			chr1	12250979	-0.552153	-1.378			chr1	19186129	-0.449876	-0.946			chr1	17755735	-0.527559	-0.939
chr1	11854457	-0.406406	-0.953			chr1	12251035	-0.67656	-1.045			chr1	19203997	-0.382729	-0.919			chr1	18149566	-0.333716	0.083
chr1	11854476	-0.299644	-0.953			chr1	12316371	-0.379839	-1.37			chr1	19212979	0.306462	-0.613			chr1	18808292	-0.877625	-0.93
chr1	11854671	-0.304436	-0.675			chr1	12316584	-0.749184	-1.722			chr1	19401405	-0.274432	-0.929			chr1	18808711	-0.243484	-1.645
chr1	11876043	-0.162769	-0.962			chr1	12339619	-0.663964	-1.083			chr1	19404544	-0.345139	-1.125			chr1	19018405	-0.592296	-0.868
chr1	11888384	-0.323025	-1.193			chr1	12343074	-0.017795	-0.84			chr1	19408135	-0.275405	-0.973			chr1	19166243	-0.161803	-1.336
chr1	11889440	-0.145732	-1.119			chr1	12362785	0.189519	-1.316			chr1	19408169	-0.365728	-1.003			chr1	19186129	-0.449876	-1.184
chr1	11889468	-0.660048	-1.155			chr1	12368543	-0.689004	-1.339			chr1	19408330	-0.185633	-1.144			chr1	19203997	-0.382729	-0.623
chr1	11899033	-0.667142	-0.972			chr1	12395763	-0.544408	-1.074			chr1	19412698	0.210425	-1.414			chr1	19212979	0.306462	-1
chr1	11900802	-0.220039	-1.519			chr1	12395777	-0.31751	-1.074			chr1	19415304	-0.471818	-1.156			chr1	19401405	-0.274432	-0.538
chr1	11900825	-0.275153	-1.519			chr1	12418700	-0.47303	-0.988			chr1	19415439	-0.448409	-1.175			chr1	19403131	-0.568262	-1.093
chr1	11907648	-0.275996	-1.148			chr1	12429611	-0.474251	-1.158			chr1	19428170	-0.469516	-1.591			chr1	19404544	-0.345139	-0.802
chr1	12008203	-0.305294	-2.209			chr1	12443206	-0.785793	-1.25			chr1	19430578	-0.635203	-1.197			chr1	19408135	-0.275405	-1.083
chr1	12010400	-0.270766	-1.118			chr1	12460231	-0.820098	-0.907			chr1	19437185	-0.131459	-1.121			chr1	19408169	-0.365728	-1.083
chr1	12018604	-0.25541	-1.22			chr1	12520382	-0.741003	-1.137			chr1	19451137	-0.76188	-0.963			chr1	19412698	0.210425	-1.051
chr1	12049283	-0.627615	-1.064			chr1	12569009	-0.514696	-1.078			chr1	19471230	-0.501974	-0.556			chr1	19415304	-0.471818	-1.398
chr1	12052714	-0.698223	-1.178			chr1	12628372	-0.409149	-1.389			chr1	19477947	-0.0685922	-1.276			chr1	19415439	-0.448409	-0.865
chr1	12065687	-0.252778	-1.084			chr1	12638964	-0.088443	-1.379			chr1	19478804	-0.989302	-2.205			chr1	19428170	-0.469516	-1.882
chr1	12073052	-0.813	-1.34			chr1	12639168	-0.790293	-1.562			chr1	19478982	-0.5679	-1.37			chr1	19430578	-0.635203	-1.292
chr1	12082926	-0.720405	-1.4			chr1	12721944	-0.569938	-0.9			chr1	19487371	-0.005385	-0.949			chr1	19437185	-0.131459	-1.174
chr1	12144434	-0.111336	-1.694			chr1	12785494	-0.336714	-1.209			chr1	19487656	-0.430708	-1.847			chr1	19451137	-0.76188	-0.877
chr1	12164437	-0.423813	-1.103			chr1	12785660	-0.694401	-1			chr1	19499560	-0.468105	-1.377			chr1	19467464	-0.488714	-0.324
chr1	12164466	-0.137608	-1.103			chr1	12785749	-0.527588	-1.089			chr1	19513052	-0.523155	-1.536			chr1	19470662	0.069087	-1.274
chr1	12204283	-0.560922	-1.939			chr1	12819101	-0.497646	-1.241			chr1	19523647	-0.488132	-1.525			chr1	19477947	-0.0685922	-0.678
chr1	12248739	-0.629958	-1.06			chr1	12835868	-0.405587	-1.109			chr1	19524444	-0.126732	-1.186			chr1	19478804	-0.989302	-0.622
chr1	12250979	-0.552153	-1.413			chr1	12837840	-0.558797	-1.192			chr1	19525319	-0.301988	-0.973			chr1	19478982	-0.5679	-0.522
chr1	12251035	-0.67656	-1.346			chr1	13802325	-0.386435	-1.03			chr1	19557467	-0.523669	-1.11			chr1	19487371	-0.005385	-0.806
chr1	12267555	-0.484234	-0.98			chr1	13802437	-0.436769	-0.878			chr1	19557713	-0.236338	-0.837			chr1	19487656	-0.430708	-0.861
chr1	12267999	-0.773215	-1.02			chr1	13936953	-0.666025	-1.086			chr1	19566296	-0.400107	-1.056			chr1	19488970	-0.236605	-1.39
chr1	12268571	-0.510343	-1.11			chr1	13937089	-0.217524	-0.732			chr1	19570146	-0.323049	-1.292			chr1	19499560	-0.468105	-0.868
chr1	12268721	-0.631188	-1.241			chr1	14096635	-0.635833	-1.132			chr1	19571345	-0.230622	-1.019			chr1	19513052	-0.523155	-1.775
chr1	12316584	-0.749184	-0.999			chr1	14096821	-0.67164	-1.164			chr1	19584004	-0.207617	-1.59			chr1	19523647	-0.488132	-0.992
chr1	12339619	-0.663964	-1.351			chr1	14104818	-0.246891	-0.866			chr1	19585207	0.662153	-1.065			chr1	19524444	-0.126732	-1.077
chr1	12343074	-0.017795	-1.083			chr1	14105298	-0.493568	-1.131			chr1	19585279	-0.495446	-1.148			chr1	19525319	-0.301988	-1.5
chr1	12368543	-0.689004	-1.362			chr1	14105371	-0.586172	-1.131			chr1	19638309	-0.336256	-1.296			chr1	19525485	-0.145645	-1.392
chr1	12395763	-0.544408	-0.992			chr1	14109114	-0.226365	-1.308			chr1	19644318	-0.642765	-1.073			chr1	19557467	-0.523669	-0.914
chr1	12395777	-0.31751	-0.992			chr1	14112884	-0.832516	-1.444			chr1	19810646	-0.520706	-1.41			chr1	19566296	-0.400107	-1.168
chr1	12409561	0.065495	-1.398			chr1	14150032	-0.71497	-0.937			chr1	19981819	-0.555031	-1.103			chr1	19570146	-0.323049	-1.705
chr1	12418700	-0.47303	-1.683			chr1	14151386	-0.443793	-1.185			chr1	20073031	-0.719955	-0.938			chr1	19570273	-0.181666	-1.799
chr1	12429611	-0.474251	-1.118			chr1	14220186	-0.526308	-1.407			chr1	20082152	-0.626189	-1.334			chr1	19571345	-0.230622	-1.35
chr1	12443206	-0.785793	-0.846			chr1	15287126	-0.355848	-2.237			chr1	20216860	-0.679469	-1.167			chr1	19584004	-0.207617	-1.11
chr1	12460231	-0.820098	-1.084			chr1	15297163	-0.463478	-1.218			chr1	20234258	-0.758214	-1.313			chr1	19585207	0.662153	-1.234
chr1	12520382	-0.741003	-1.091			chr1	15297249	-0.808059	-0.897			chr1	20395497	-0.521772	-0.807			chr1	19585279	-0.495446	-1.225
chr1	12569009	-0.514696	-0.877			chr1	15323257	-0.570717	-1.367			chr1	20411332	-0.14966	-1.38			chr1	19638309	-0.336256	-0.483
chr1	12628372	-0.409149	-0.939			chr1	15323416	-0.696754	-1.649			chr1	20442054	-0.436354	-1.11			chr1	19644318	-0.642765	-0.932
chr1	12639168	-0.790293	-1.398			chr1	15351482	-0.229943	-1.593			chr1	20445981	-0.122515	-1.272			chr1	19651393	-0.041612	-1.403
chr1	12721944	-0.569938	-0.93			chr1	15438990	-0.296092	-1.388			chr1	20490576	-0.87988	-1.431			chr1	19927553	-0.80576	-0.713
chr1	12776134	-0.594815	-0.83			chr1	15447498	-0.133325	-1.071			chr1	20637140	-0.460167	-0.546			chr1	19981819	-0.555031	-0.183
chr1	12785494	-0.336714	-1.262			chr1	15447594	-0.793451	-0.769			chr1	20639363	-0.412548	-1.119			chr1	20073031	-0.719955	-1.041
chr1	12785660	-0.694401	-1.299			chr1	15478797	-0.431559	-1.291			chr1	20644936	-0.568195	-1.247			chr1	20082152	-0.626189	-0.624
chr1	12785749	-0.527588	-1.089			chr1	15546077	-0.438043	-1.294			chr1	20645157	-0.734031	-0.955			chr1	20216860	-0.679469	-1.499
chr1	12786323	-0.113207	-1.075			chr1	15563168	-0.757983	-1.365			chr1	20662938	-0.239413	-1.061			chr1	20234258	-0.758214	-1.031
chr1	12786363	-0.518131	-1.075			chr1	15578195	-0.159823	-1.276			chr1	20664413	-0.342308	-1.525			chr1	20411332	-0.14966	-0.962
chr1	12787483	-0.390176	-1.026			chr1	15639581	-0.465619	-1.742			chr1	20680718	-0.339643	-0.927			chr1	20442054	-0.436354	-0.598
chr1	12787798	-0.384652	-1.161			chr1	15668198	-0.134915	-1.353			chr1	20829733	-0.489535	-1.135			chr1	20445981	-0.122515	-2.446
chr1	12788113	-0.535385	-1.108			chr1	15668276	-0.0186595	-1.509			chr1	20964242	-0.441157	-1.364			chr1	20490576	-0.87988	-1.32
chr1	12788406	-0.117676	-1.066			chr1	15668319	-0.453362	-1.509			chr1	20964328	-0.700981	-1.364			chr1	20637140	-0.460167	-0.681
chr1	12806196	-0.299357	-1.305			chr1	15687059	-0.618508	-1.183			chr1	20975463	-0.322573	-0.981			chr1	20637374	-0.449923	-1.273
chr1	12821075	-0.039056	-1.107			chr1	15689095	-0.415498	-1.55			chr1	20977000	-0.618172	-0.994			chr1	20639363	-0.412548	-0.923
chr1	12835868	-0.405587	-1.146			chr1	15694034	0.515123	-1.428			chr1	20977118	-0.685546	-1.183			chr1	20645157	-0.734031	-1.071
chr1	12837840	-0.558797	-1.163			chr1	15696047	-0.006663	-1.32			chr1	20980731	-0.56339	-1.304			chr1	20662938	-0.239413	-1.139
chr1	13802224	-0.358085	-0.853			chr1	15701116	-0.453961	-1.51			chr1	21036189	-0.823946	-1.169			chr1	20680718	-0.339643	-0.71
chr1	13802325	-0.386435	-1.188			chr1	15702130	-0.020215	-1.355			chr1	21050958	-0.58341	-1.104			chr1	20829733	-0.489535	-0.693
chr1	13802437	-0.436769	-1.528			chr1	15707137	-0.469359	-1.125			chr1	21071967	-0.196294	-1.598			chr1	20964242	-0.441157	-1.111
chr1	13922117	-0.123017	-0.919			chr1	15710411	-0.066001	-0.948			chr1	21083719	0.404945	-1.241			chr1	20964328	-0.700981	-0.879
chr1	13922160	-0.242969	-0.919			chr1	15723843	-0.732584	-1.174			chr1	21097456	-0.735943	-1.837			chr1	20975463	-0.322573	-1.456
chr1	13936953	-0.666025	-0.918			chr1	15724003	-0.229019	-1.014			chr1	21106376	-0.419998	-1.069			chr1	20977000	-0.618172	-0.867
chr1	13942902	-0.614314	-1.502			chr1	15783771	-0.271798	-1.45			chr1	21167379	-0.822915	-1.041			chr1	20977118	-0.685546	-1.225
chr1	13943724	-0.413404	-0.902			chr1	15788269	-0.613724	-1.406			chr1	21167404	-0.592564	-1.041			chr1	20980731	-0.56339	-0.686
chr1	14057354	-0.715309	-0.85			chr1	15789297	-0.165767	-1.15			chr1	21180013	-0.378869	-0.811			chr1	20997008	-0.03653	-1.439
chr1	14059131	-0.62674	-0.851			chr1	15792426	-0.351443	-1.024			chr1	21180074	-0.724641	-1.022			chr1	21036189	-0.823946	-0.721
chr1	14096635	-0.635833	-1.987			chr1	15792579	-0.647038	-1.124			chr1	21805802	-0.605539	-0.783			chr1	21040151	-0.232198	-0.67
chr1	14096821	-0.67164	-1.324			chr1	15802522	-0.489937	-1.386			chr1	21880586	-0.32811	-1.341			chr1	21050958	-0.58341	-0.964
chr1	14105298	-0.493568	-1.209			chr1	15834360	-0.302124	-0.985			chr1	21936717	0.055526	-0.786			chr1	21083719	0.404945	-1.484
chr1	14105371	-0.586172	-1.132			chr1	15844740	-0.449901	-1.159			chr1	21943820	-0.47644	-0.999			chr1	21097456	-0.735943	-0.98
chr1	14109114	-0.226365	-1.218			chr1	15860803	-0.477588	-1.258			chr1	21952862	-0.290314	-0.823			chr1	21106376	-0.419998	-0.778
chr1	14112884	-0.832516	-1.255			chr1	15888860	-0.228986	-1.147			chr1	21953436	-0.441193	-1.028			chr1	21167379	-0.822915	-0.715
chr1	14150032	-0.71497	-1.163			chr1	15894595	-0.795383	-1.157			chr1	22021762	-0.468011	-1.703			chr1	21167404	-0.592564	-0.715
chr1	14150138	-0.451899	-1.029			chr1	15895516	0.188358	-0.794			chr1	22041869	-0.067123	-0.865			chr1	21177625	-0.731342	-1.766
chr1	14150992	-0.633218	-1.084			chr1	15909850	-0.68024	-1.215			chr1	22047539	-0.73194	-1.135			chr1	21180013	-0.378869	-0.415
chr1	14151386	-0.443793	-1.445			chr1	15909895	-0.601764	-1.215			chr1	22048209	-0.480219	-0.184			chr1	21180074	-0.724641	-0.963
chr1	14220186	-0.526308	-0.792			chr1	15959886	-0.514158	-1.112			chr1	22109370	-0.385843	-1.311			chr1	21805802	-0.605539	-1.466
chr1	15287126	-0.355848	-1.167			chr1	15976205	-0.586473	-1.303			chr1	22160111	-0.598607	-0.858			chr1	21880586	-0.32811	-0.461
chr1	15393295	-0.161698	-0.951			chr1	16053493	-0.809959	-1.186			chr1	22168216	-0.398959	-1.095			chr1	21894816	-0.614978	-1.542
chr1	15428358	-0.085592	-0.565			chr1	16053809	-0.549813	-1.015			chr1	22174518	-0.258383	-0.8			chr1	21935467	-0.488417	-1.109
chr1	15438990	-0.296092	-0.766			chr1	16065595	-0.494978	-1.215			chr1	22202237	-0.839706	-1.515			chr1	21936717	0.055526	-1.056
chr1	15546077	-0.438043	-1.222			chr1	16237650	-0.677062	-1.157			chr1	22222455	-0.302032	-1.042			chr1	21943820	-0.47644	-1.15
chr1	15578195	-0.159823	-0.658			chr1	16242691	-0.133993	-1.018			chr1	22222652	-0.361075	-0.974			chr1	21952862	-0.290314	-1.448
chr1	15639581	-0.465619	-1.285			chr1	16259813	-0.555887	-1.052			chr1	22222712	-0.475394	-0.974			chr1	22030710	-0.354555	-1.648
chr1	15668198	-0.134915	-1.14			chr1	16274782	-0.495557	-1.414			chr1	22222744	-0.630371	-1.242			chr1	22041869	-0.067123	-0.952
chr1	15668276	-0.0186595	-1.14			chr1	16332571	-0.592797	-1.143			chr1	22446691	-0.566663	-1.557			chr1	22047539	-0.73194	-1.007
chr1	15668319	-0.453362	-1.094			chr1	16344664	-0.418447	-1.659			chr1	22827931	-0.399397	-1.099			chr1	22048209	-0.480219	-1.443
chr1	15687059	-0.618508	-0.796			chr1	16374330	-0.12908	-1.101			chr1	22835677	-0.162867	-0.86			chr1	22063149	-0.542679	-1.319
chr1	15689095	-0.415498	-0.721			chr1	16458664	-0.493708	-1.036			chr1	22848081	-0.416689	-1.523			chr1	22109370	-0.385843	-1.359
chr1	15694034	0.515123	-0.679			chr1	16534646	-0.275604	-1.7			chr1	22852904	-0.493184	-1.113			chr1	22160111	-0.598607	-0.798
chr1	15701116	-0.453961	-1.028			chr1	16556057	-0.710627	-1.332			chr1	22852905	-0.395613	-1.113			chr1	22160245	-0.338372	-0.775
chr1	15702130	-0.020215	-0.974			chr1	16559478	-0.543265	-1.292			chr1	23045943	-0.756371	-0.284			chr1	22168216	-0.398959	-0.983
chr1	15707137	-0.469359	-1.659			chr1	16579488	-0.443276	-1.64			chr1	23101688	-0.25206	-0.987			chr1	22174518	-0.258383	-0.693
chr1	15710411	-0.066001	-1.176			chr1	16580022	-0.686135	-1.473			chr1	23101741	0.223085	-0.987			chr1	22206649	-0.149539	-1.129
chr1	15723843	-0.732584	-1.245			chr1	16621432	-0.502243	-1.228			chr1	23240199	-0.346499	-1.274			chr1	22222455	-0.302032	-1.457
chr1	15724003	-0.229019	-1.503			chr1	16719957	-0.405977	-1.298			chr1	23377007	-0.546454	-1.205			chr1	22222566	-0.581176	-1.324
chr1	15724033	-0.808177	-1.503			chr1	16725149	-0.504777	-1.473			chr1	23381603	-0.523104	-0.761			chr1	22222652	-0.361075	-1.324
chr1	15756124	-0.331214	-1.262			chr1	16731510	0.180348	-1.251			chr1	23395150	-0.689336	-1.022			chr1	22222712	-0.475394	-1.097
chr1	15788269	-0.613724	-0.866			chr1	16737339	-0.936224	-1.252			chr1	23520753	-0.298536	-0.835			chr1	22222744	-0.630371	-1.097
chr1	15788491	-0.471208	-1.28			chr1	16751759	-0.276495	-1.563			chr1	23637683	-0.622026	-0.44			chr1	22310262	-0.412623	-0.761
chr1	15789297	-0.165767	-1.521			chr1	16757818	-0.570416	-1.587			chr1	23664251	-0.231472	-1.002			chr1	22328279	-0.269187	-1.984
chr1	15792579	-0.647038	-1.101			chr1	16782190	-0.845352	-0.817			chr1	23664967	-0.428805	-0.825			chr1	22835677	-0.162867	-1.059
chr1	15802522	-0.489937	-0.931			chr1	16785378	-0.334382	-1.621			chr1	23759760	-1.05504	-1.23			chr1	22846452	-0.72726	-1.235
chr1	15834360	-0.302124	-1.63			chr1	16785564	-0.598404	-1.378			chr1	23767636	-0.773213	-1.101			chr1	22848081	-0.416689	-1.319
chr1	15844740	-0.449901	-1.066			chr1	16816078	-0.78129	-1.118			chr1	23769157	-0.995043	-1.985			chr1	22852904	-0.493184	-0.722
chr1	15860803	-0.477588	-1.027			chr1	16953759	-0.486273	-1.671			chr1	24020311	-0.99072	-1.293			chr1	22852905	-0.395613	-0.722
chr1	15871154	-0.164218	-1.242			chr1	16953830	-0.627802	-2.001			chr1	24021294	-0.362923	-1.249			chr1	23110799	-0.311233	-0.939
chr1	15894595	-0.795383	-1.205			chr1	16965777	-0.047898	-1.294			chr1	24078940	-0.908934	-1.302			chr1	23377007	-0.546454	-0.979
chr1	15895516	0.188358	-0.878			chr1	16969514	-0.504209	-1.517			chr1	24080894	-0.326258	-1.304			chr1	23381603	-0.523104	-2.233
chr1	15895958	-0.507099	-1.233			chr1	17012178	-0.885503	-0.86			chr1	24083494	-0.751252	-1.186			chr1	23395150	-0.689336	-1.219
chr1	15909850	-0.68024	-0.882			chr1	17012214	0.10419	-0.962			chr1	24083649	-0.536969	-1.377			chr1	23637683	-0.622026	-1.199
chr1	15909895	-0.601764	-0.882			chr1	17012302	0.284946	-0.945			chr1	24134784	-0.550363	-0.99			chr1	23664251	-0.231472	-1.083
chr1	15959886	-0.514158	-1.106			chr1	17012410	-0.438421	-1.063			chr1	24181041	-0.228251	-0.838			chr1	23743698	-0.594787	-1.09
chr1	15976205	-0.586473	-1.564			chr1	17012444	-0.845187	-1.063			chr1	24201783	-0.456415	-1.053			chr1	23743928	-0.325099	-1.401
chr1	16053493	-0.809959	-0.444			chr1	17017518	-0.639792	-1.329			chr1	24393563	-0.371338	-0.947			chr1	23756275	-0.683412	-1.063
chr1	16053809	-0.549813	-0.873			chr1	17017618	-0.481646	-1.044			chr1	24397636	-0.436759	-0.878			chr1	23759760	-1.05504	-1.157
chr1	16061116	-0.395947	-1.005			chr1	17257671	-0.302228	-1.075			chr1	24406647	-0.381933	-1.45			chr1	23765807	-0.123242	-1.464
chr1	16112627	-0.518684	-1.047			chr1	17257931	-0.064943	-1.294			chr1	24408414	-0.810772	-0.883			chr1	23767487	-0.53832	-1.061
chr1	16237650	-0.677062	-1.131			chr1	17282425	-0.236867	-0.969			chr1	24408430	-0.420303	-0.883			chr1	23767636	-0.773213	-1.05
chr1	16242691	-0.133993	-0.847			chr1	17301672	-0.174129	-1.143			chr1	24409165	-0.499125	-0.792			chr1	24020311	-0.99072	-1.072
chr1	16259813	-0.555887	-1.135			chr1	17314702	-0.729384	-1.244			chr1	24447535	-0.244677	-0.838			chr1	24021294	-0.362923	-0.933
chr1	16274782	-0.495557	-1.107			chr1	17355227	-0.492656	-0.912			chr1	24449809	-0.885565	-1.042			chr1	24078940	-0.908934	-1.044
chr1	16332571	-0.592797	-1.043			chr1	17371223	-0.551792	-0.823			chr1	24454688	-0.754503	-0.971			chr1	24080894	-0.326258	-0.701
chr1	16333187	-0.389685	-1.469			chr1	17371446	-0.535521	-0.705			chr1	24454753	-0.802957	-0.91			chr1	24083494	-0.751252	-1.134
chr1	16333569	-0.265702	-1.096			chr1	17394623	-0.362369	-1.294			chr1	24487850	-0.503935	-1.383			chr1	24083649	-0.536969	-0.977
chr1	16334215	-0.214672	-0.661			chr1	17394626	-0.0412368	-1.294			chr1	24658063	-0.435619	-1.35			chr1	24083768	-0.728332	-0.952
chr1	16344664	-0.418447	-1.076			chr1	17394775	-0.438378	-1.059			chr1	24674110	-0.580243	-1.655			chr1	24134784	-0.550363	-0.946
chr1	16344827	-0.808598	-0.96			chr1	17396498	-0.042475	-1.45			chr1	24680972	-0.815091	-1.368			chr1	24181041	-0.228251	-1.351
chr1	16345255	-0.432047	-0.876			chr1	17396592	-0.193329	-1.515			chr1	24706292	-1.13422	-0.899			chr1	24201783	-0.456415	-1.245
chr1	16458664	-0.493708	-1.204			chr1	17396703	-0.263659	-1.354			chr1	24785393	-0.421923	-0.531			chr1	24288184	-0.733193	-1.097
chr1	16525549	-0.230665	-0.678			chr1	17402135	-0.407729	-0.93			chr1	24861748	-0.358197	-0.811			chr1	24385330	-0.619483	-1.389
chr1	16534646	-0.275604	-1.645			chr1	17409017	-0.512361	-1.044			chr1	24927561	-0.530887	-0.875			chr1	24393563	-0.371338	-0.687
chr1	16556057	-0.710627	-0.789			chr1	17419120	-0.508094	-1.748			chr1	24977957	-0.499729	-1.19			chr1	24397636	-0.436759	-1.193
chr1	16559478	-0.543265	-1.314			chr1	17422302	-0.47146	-1.115			chr1	24989693	-1.02506	-1.291			chr1	24406647	-0.381933	-0.823
chr1	16574382	-0.184434	-0.975			chr1	17550121	-0.55096	-1.55			chr1	25233681	-0.478327	-0.995			chr1	24409165	-0.499125	-1.027
chr1	16575030	-0.37166	-0.925			chr1	17550993	-0.492545	-1.624			chr1	25549737	-0.479426	-0.794			chr1	24447116	-0.874707	-0.925
chr1	16579873	-0.337679	-1.02			chr1	17551034	-0.566764	-1.624			chr1	25549887	-0.428603	-0.91			chr1	24447535	-0.244677	-1.251
chr1	16580022	-0.686135	-0.938			chr1	17552269	-0.250935	-0.918			chr1	25558560	-0.708831	-1.595			chr1	24449809	-0.885565	-1.03
chr1	16621432	-0.502243	-0.981			chr1	17557178	-0.747203	-0.842			chr1	25570830	-0.567374	-1.172			chr1	24454688	-0.754503	-1.569
chr1	16713491	-0.500464	-1.998			chr1	17586134	-0.411605	-1.35			chr1	25628073	-0.350183	-0.004			chr1	24454753	-0.802957	-1.363
chr1	16723139	-0.5356	-0.846			chr1	17593316	-0.328081	-1.236			chr1	25678072	-0.385644	-0.951			chr1	24658063	-0.435619	-1.263
chr1	16725149	-0.504777	-1.765			chr1	17593394	-0.210559	-1.139			chr1	25687187	-0.34285	-1.207			chr1	24674110	-0.580243	-1.122
chr1	16731510	0.180348	-0.931			chr1	17599930	0.164778	-1.221			chr1	25687253	-0.618912	-1.207			chr1	24680972	-0.815091	-1.488
chr1	16737339	-0.936224	-0.862			chr1	17657616	-0.626332	-0.946			chr1	25717308	-0.339386	-1.028			chr1	24706292	-1.13422	-1.338
chr1	16751759	-0.276495	-1.003			chr1	17674537	-0.259376	-1.265			chr1	25717365	-0.718652	-1.028			chr1	24785393	-0.421923	-1.478
chr1	16757818	-0.570416	-0.911			chr1	17707739	-0.442226	-0.974			chr1	25773345	-0.495981	-1.119			chr1	24795363	-0.829019	-1.353
chr1	16782190	-0.845352	-1.188			chr1	17718585	-0.454873	-1.022			chr1	26316038	0.188051	-1.292			chr1	24861748	-0.358197	-0.998
chr1	16785378	-0.334382	-0.835			chr1	17720545	-0.479376	-1.308			chr1	26361392	-0.311085	-1.531			chr1	24927561	-0.530887	-1.238
chr1	16785564	-0.598404	-1.031			chr1	17749195	-0.335259	-1.023			chr1	26370790	-0.277586	-1.079			chr1	24977957	-0.499729	-0.939
chr1	16786168	-0.481137	-1.38			chr1	17755735	-0.527559	-1.097			chr1	26385150	-1.05234	-1.257			chr1	25549737	-0.479426	-1.356
chr1	17017618	-0.481646	-1.171			chr1	18149566	-0.333716	-1.575			chr1	26448849	-0.333059	-1.473			chr1	25549887	-0.428603	-1.35
chr1	17248386	-0.640102	-0.977			chr1	18550409	0.101569	-1.059			chr1	26508293	-0.570975	-0.745			chr1	25558560	-0.708831	-1.611
chr1	17257931	-0.064943	-0.88			chr1	18557448	-0.347678	-0.887			chr1	26508359	-0.289175	-0.745			chr1	25628073	-0.350183	-0.335
chr1	17301672	-0.174129	-1.025			chr1	18661583	-0.277041	-0.739			chr1	26524706	-0.864641	-1.209			chr1	25687187	-0.34285	-1.518
chr1	17314702	-0.729384	-1.235			chr1	18691684	-0.48658	-1.454			chr1	26526439	-0.3528	-1.153			chr1	25687253	-0.618912	-1.518
chr1	17355227	-0.492656	-0.778			chr1	18808292	-0.877625	-1.365			chr1	26527430	-0.78111	-1.244			chr1	25717308	-0.339386	-1.113
chr1	17371223	-0.551792	-1.139			chr1	18808711	-0.243484	-1.276			chr1	26595119	0.178312	-1.176			chr1	25717365	-0.718652	-1.113
chr1	17394623	-0.362369	-0.848			chr1	18809896	-0.647285	-1.436			chr1	26603700	-0.385511	-0.834			chr1	25773345	-0.495981	-0.932
chr1	17394626	-0.0412368	-0.848			chr1	18811668	-0.65851	-0.885			chr1	26648534	0.119159	-1.352			chr1	26316038	0.188051	-0.847
chr1	17394775	-0.438378	-0.846			chr1	18812176	-0.735241	-1.316			chr1	26658048	-0.478412	-0.99			chr1	26361392	-0.311085	-0.992
chr1	17396592	-0.193329	-1.142			chr1	18812316	-0.573516	-1.083			chr1	26665881	-0.453127	-1.214			chr1	26370790	-0.277586	-0.734
chr1	17396703	-0.263659	-1.174			chr1	18961826	-0.588806	-1.626			chr1	26688695	-0.732217	-1.214			chr1	26385150	-1.05234	-0.687
chr1	17402135	-0.407729	-1.22			chr1	18965360	-0.55828	-1.165			chr1	26689659	-0.469961	-1.283			chr1	26448849	-0.333059	-1.048
chr1	17409017	-0.512361	-0.678			chr1	19018405	-0.592296	-0.793			chr1	26700815	-0.473197	-0.812			chr1	26508359	-0.289175	-0.987
chr1	17409241	-0.574051	-0.928			chr1	19166243	-0.161803	-1.19			chr1	26752992	-0.221917	-0.887			chr1	26524678	-0.111793	-1.366
chr1	17419120	-0.508094	-0.808			chr1	19186129	-0.449876	-1.22			chr1	26769343	-0.879872	-0.952			chr1	26524706	-0.864641	-1.366
chr1	17422302	-0.47146	-0.979			chr1	19203997	-0.382729	-1.318			chr1	26772872	-0.866169	-1.118			chr1	26526439	-0.3528	-0.835
chr1	17531582	-1.13049	-1.08			chr1	19212979	0.306462	-1.037			chr1	26887285	-0.761677	-1.255			chr1	26527430	-0.78111	-1.261
chr1	17550121	-0.55096	-0.514			chr1	19223455	-0.680555	-0.926			chr1	26887592	-0.584675	-1.039			chr1	26595119	0.178312	-0.956
chr1	17550314	-0.525899	-0.818			chr1	19401405	-0.274432	-1.066			chr1	26898672	-0.870668	-1.139			chr1	26601385	-0.497905	-0.961
chr1	17557178	-0.747203	-0.881			chr1	19403131	-0.568262	-1.034			chr1	26900626	-0.599823	-1.396			chr1	26603700	-0.385511	-1.098
chr1	17559196	-0.607417	-1.295			chr1	19404544	-0.345139	-1.087			chr1	27101189	-0.606695	-1.014			chr1	26648534	0.119159	-1.237
chr1	17571284	-0.4361	-0.72			chr1	19407771	-0.587444	-1.285			chr1	27106843	-0.382801	-1.117			chr1	26658048	-0.478412	-0.948
chr1	17572210	-0.378797	-0.993			chr1	19408135	-0.275405	-1.128			chr1	27179216	-0.079802	-0.815			chr1	26665881	-0.453127	-0.692
chr1	17586134	-0.411605	-1.952			chr1	19408169	-0.365728	-1.262			chr1	27220845	-0.568719	-1.173			chr1	26689659	-0.469961	-0.83
chr1	17599930	0.164778	-1.767			chr1	19408330	-0.185633	-1.085			chr1	27434256	-0.078895	-1.025			chr1	26752992	-0.221917	-1.636
chr1	17609745	-0.168108	-1.056			chr1	19412698	0.210425	-1.001			chr1	27622832	-0.646906	-0.947			chr1	26769343	-0.879872	-1.141
chr1	17610139	-0.655401	-1.142			chr1	19415304	-0.471818	-1.073			chr1	27659965	-0.295452	-1.099			chr1	26772872	-0.866169	-1.473
chr1	17657616	-0.626332	-0.739			chr1	19415439	-0.448409	-1.427			chr1	27660731	-0.323441	-1.289			chr1	26873245	-0.229048	-1.598
chr1	17661752	-0.490974	-1.179			chr1	19421584	-0.371512	-1.335			chr1	27671913	-0.475176	-0.968			chr1	26887285	-0.761677	-0.535
chr1	17661805	-0.307959	-1.088			chr1	19428170	-0.469516	-1.672			chr1	27689135	-0.471221	-1.535			chr1	26887592	-0.584675	-1.092
chr1	17674537	-0.259376	-1.309			chr1	19430578	-0.635203	-1.109			chr1	27689898	-0.443996	-1.225			chr1	26898672	-0.870668	-1.135
chr1	17690323	-0.260183	-1.228			chr1	19437185	-0.131459	-1.759			chr1	27708270	-0.105883	-0.887			chr1	26900626	-0.599823	-1.787
chr1	17699463	-0.263018	-0.593			chr1	19451137	-0.76188	-1.141			chr1	27939531	-0.183205	-1.074			chr1	27089554	-0.24505	-0.518
chr1	17707739	-0.442226	-1.094			chr1	19467464	-0.488714	-1.287			chr1	27939741	-0.218899	-1.073			chr1	27101189	-0.606695	-1.148
chr1	17718585	-0.454873	-0.622			chr1	19471230	-0.501974	-1.411			chr1	28060593	-0.551199	-0.975			chr1	27106843	-0.382801	-1.089
chr1	17720545	-0.479376	-1.091			chr1	19477947	-0.0685922	-0.976			chr1	28136807	0.049014	-1.227			chr1	27179216	-0.079802	-1.235
chr1	17755735	-0.527559	-1.08			chr1	19478804	-0.989302	-0.909			chr1	28138460	-0.722494	-1.395			chr1	27220845	-0.568719	-0.876
chr1	18149566	-0.333716	-0.931			chr1	19478982	-0.5679	-1.176			chr1	28146306	-0.509893	-1.124			chr1	27434256	-0.078895	-0.964
chr1	18661583	-0.277041	-1.014			chr1	19487371	-0.005385	-1.149			chr1	28159358	-0.776696	-1.794			chr1	27622832	-0.646906	-0.954
chr1	18691614	-0.708937	-1.421			chr1	19488839	-0.001177	-1.406			chr1	28220474	-1.03269	-1.521			chr1	27660731	-0.323441	-1.596
chr1	18691684	-0.48658	-1.421			chr1	19488970	-0.236605	-1.689			chr1	28220484	-0.759804	-1.521			chr1	27671913	-0.475176	-0.855
chr1	18808292	-0.877625	-0.75			chr1	19499560	-0.468105	-1.333			chr1	28233539	-1.06881	-0.919			chr1	27679692	-0.34538	-1.406
chr1	18808711	-0.243484	-1.298			chr1	19513052	-0.523155	-1.13			chr1	28293712	-0.457024	-0.808			chr1	27684396	-0.320707	-1.263
chr1	18809896	-0.647285	-0.975			chr1	19523647	-0.488132	-1.309			chr1	28337505	-0.836311	-1.165			chr1	27686063	-0.174186	-0.981
chr1	18811668	-0.65851	-1.571			chr1	19524444	-0.126732	-1.137			chr1	28362228	-0.307765	-1.225			chr1	27689135	-0.471221	-0.609
chr1	18812176	-0.735241	-0.929			chr1	19525319	-0.301988	-0.922			chr1	28365293	-0.92546	-1.445			chr1	27689898	-0.443996	-1.224
chr1	18812316	-0.573516	-0.995			chr1	19557467	-0.523669	-1.087			chr1	28374889	-0.49922	-1.146			chr1	27690297	-0.43152	-1.116
chr1	19018405	-0.592296	-0.774			chr1	19557713	-0.236338	-1.233			chr1	28477290	-0.553673	-1.259			chr1	27708270	-0.105883	-1.229
chr1	19072412	-0.539003	-1.058			chr1	19566296	-0.400107	-0.828			chr1	28541494	-0.542319	-1.068			chr1	27939531	-0.183205	-0.72
chr1	19072926	-0.605497	-1.07			chr1	19570146	-0.323049	-1			chr1	28555426	-1.08177	-1.097			chr1	27939741	-0.218899	-1.085
chr1	19166243	-0.161803	-1.09			chr1	19571345	-0.230622	-0.929			chr1	28564279	-0.694147	-1.464			chr1	28060593	-0.551199	-0.972
chr1	19186129	-0.449876	-0.736			chr1	19584004	-0.207617	-1.084			chr1	28601347	-0.583406	-0.901			chr1	28136807	0.049014	-1.081
chr1	19198895	-0.400314	-1.067			chr1	19585207	0.662153	-0.88			chr1	28859250	-0.430946	-1.518			chr1	28146306	-0.509893	-1.251
chr1	19199004	-0.345925	-1.068			chr1	19585279	-0.495446	-1.217			chr1	28864435	-0.602177	-1.029			chr1	28159358	-0.776696	-1.207
chr1	19203997	-0.382729	-0.759			chr1	19638309	-0.336256	-1.074			chr1	28891350	-0.939848	-1.088			chr1	28220474	-1.03269	-0.662
chr1	19212979	0.306462	-1.061			chr1	19644318	-0.642765	-1.05			chr1	29185724	-0.453395	-1.432			chr1	28220484	-0.759804	-0.662
chr1	19223455	-0.680555	-0.564			chr1	19775492	-0.183939	-1.109			chr1	29319840	-0.703179	-1.008			chr1	28233539	-1.06881	-1.56
chr1	19232021	-1.12354	-0.704			chr1	19810646	-0.520706	-1.418			chr1	29475014	-0.546094	-1.81			chr1	28233934	-0.514175	-0.994
chr1	19401405	-0.274432	-0.861			chr1	19981819	-0.555031	-1.627			chr1	29487058	-0.077444	-0.796			chr1	28293712	-0.457024	-1.223
chr1	19404544	-0.345139	-0.989			chr1	20009020	-0.310551	-1.122			chr1	29522749	-0.291289	-1.249			chr1	28337505	-0.836311	-0.826
chr1	19408135	-0.275405	-1.03			chr1	20073031	-0.719955	-1.048			chr1	29581937	-0.392573	-1.153			chr1	28362228	-0.307765	-1.284
chr1	19408169	-0.365728	-1.067			chr1	20082152	-0.626189	-1.117			chr1	29585013	-0.717826	-0.909			chr1	28374889	-0.49922	-1.449
chr1	19408330	-0.185633	-1.081			chr1	20216860	-0.679469	-1.008			chr1	29631909	-0.187175	-1.378			chr1	28477290	-0.553673	-1.271
chr1	19408380	-0.180311	-0.82			chr1	20234258	-0.758214	-1.709			chr1	29644328	-0.46798	-1.173			chr1	28534971	-0.622906	-1.795
chr1	19408650	-0.248836	-1.119			chr1	20395497	-0.521772	-1.114			chr1	31212034	-0.61164	-1.23			chr1	28541494	-0.542319	-0.698
chr1	19412698	0.210425	-0.681			chr1	20395587	-0.801466	-1.045			chr1	31215364	-0.472885	-0.992			chr1	28555426	-1.08177	-0.618
chr1	19415304	-0.471818	-1.162			chr1	20409374	-0.547314	-1.5			chr1	31347200	-0.701818	-0.953			chr1	28564279	-0.694147	-1.351
chr1	19415439	-0.448409	-0.898			chr1	20411332	-0.14966	-0.952			chr1	31347399	-0.675971	-1.241			chr1	28601347	-0.583406	-1.73
chr1	19421584	-0.371512	-1.194			chr1	20414239	-0.589983	-1.087			chr1	31406124	-0.813596	-0.953			chr1	28864435	-0.602177	-1.812
chr1	19428170	-0.469516	-0.731			chr1	20420136	-0.88836	-1.127			chr1	31413972	-0.512111	-0.589			chr1	28891350	-0.939848	-0.767
chr1	19443952	-0.333897	-1.304			chr1	20442054	-0.436354	-0.852			chr1	31418298	0.0354155	-1.336			chr1	29185724	-0.453395	-1.332
chr1	19451137	-0.76188	-1.294			chr1	20445981	-0.122515	-0.73			chr1	31740706	-0.556691	-1.07			chr1	29319840	-0.703179	-1.135
chr1	19470662	0.069087	-1.18			chr1	20490576	-0.87988	-0.89			chr1	31740833	-0.426182	-1.118			chr1	29475014	-0.546094	-1.254
chr1	19471230	-0.501974	-1.145			chr1	20518226	-0.382837	-1.061			chr1	31883295	-0.612871	-0.727			chr1	29486870	-0.449343	-0.72
chr1	19477947	-0.0685922	-1.359			chr1	20519462	-0.634513	-1.537			chr1	31973348	0.137463	-0.054			chr1	29487058	-0.077444	-0.76
chr1	19487656	-0.430708	-0.812			chr1	20519808	-0.428524	-1.195			chr1	32092525	0.064778	-0.191			chr1	29522749	-0.291289	-1.31
chr1	19488970	-0.236605	-0.693			chr1	20637140	-0.460167	-1.271			chr1	32098198	0.11441	-0.181			chr1	29581937	-0.392573	-1.246
chr1	19499560	-0.468105	-1.12			chr1	20639363	-0.412548	-1.293			chr1	32119431	-0.024666	-0.044			chr1	29585013	-0.717826	-0.853
chr1	19513052	-0.523155	-1.282			chr1	20645157	-0.734031	-1.633			chr1	32124597	0.286569	-0.533			chr1	29633696	-0.214647	-1.276
chr1	19523647	-0.488132	-1.15			chr1	20662938	-0.239413	-1.247			chr1	32165495	0.044031	-0.165			chr1	29644328	-0.46798	-1.617
chr1	19524444	-0.126732	-1.174			chr1	20664061	-0.370025	-1.415			chr1	32165656	0.044486	0.031			chr1	31215364	-0.472885	-0.756
chr1	19525319	-0.301988	-1			chr1	20664413	-0.342308	-0.826			chr1	32203239	-0.115795	0.483			chr1	31347200	-0.701818	-1.059
chr1	19525485	-0.145645	-1.333			chr1	20680718	-0.339643	-1.543			chr1	32206126	0.191944	0.226			chr1	31347399	-0.675971	-0.64
chr1	19542787	-0.72005	-1.268			chr1	20829733	-0.489535	-1.031			chr1	32207608	0.196366	-0.179			chr1	31406124	-0.813596	-1.627
chr1	19542903	0.123397	-1.215			chr1	20940258	-0.176322	-1.376			chr1	32222866	-0.092952	-0.332			chr1	31413972	-0.512111	-1.161
chr1	19544765	-0.568885	-1.163			chr1	20964328	-0.700981	-1.002			chr1	32266026	0.045176	0.063			chr1	31418298	0.0354155	-1.477
chr1	19557467	-0.523669	-1.094			chr1	20975463	-0.322573	-1.127			chr1	32379436	-0.0764682	-0.145			chr1	31740706	-0.556691	-0.95
chr1	19566296	-0.400107	-1.86			chr1	20977000	-0.618172	-0.959			chr1	32566078	0.033819	-0.299			chr1	31740833	-0.426182	-0.951
chr1	19570146	-0.323049	-1.025			chr1	20977118	-0.685546	-1.007			chr1	32608593	-0.150691	-0.152			chr1	31882747	-0.788018	-1.515
chr1	19570273	-0.181666	-0.951			chr1	20980731	-0.56339	-1.319			chr1	32622493	-0.068885	-0.19			chr1	31883295	-0.612871	-1.219
chr1	19571345	-0.230622	-0.986			chr1	20997008	-0.03653	-0.919			chr1	32674675	-0.167339	-0.404			chr1	32092525	0.064778	0.108
chr1	19571633	-0.496621	-0.912			chr1	21036189	-0.823946	-1.149			chr1	32677836	0.127105	-0.476			chr1	32098198	0.11441	-0.327
chr1	19584004	-0.207617	-0.55			chr1	21050958	-0.58341	-1.428			chr1	32751268	-0.01031	-0.03			chr1	32122011	0.163938	-0.114
chr1	19585207	0.662153	-1.209			chr1	21071967	-0.196294	-1.022			chr1	32768294	0.264243	-0.054			chr1	32124597	0.286569	-0.037
chr1	19585279	-0.495446	-1.152			chr1	21083719	0.404945	-1.089			chr1	32832292	-0.247708	-0.752			chr1	32165495	0.044031	0.225
chr1	19644318	-0.642765	-1.271			chr1	21097456	-0.735943	-0.919			chr1	33060659	-0.0481654	-0.176			chr1	32165656	0.044486	-0.67
chr1	19775492	-0.183939	-0.918			chr1	21097693	-1.03493	-0.976			chr1	33065861	0.419985	-0.003			chr1	32203239	-0.115795	0.11
chr1	19775566	-0.148547	-0.893			chr1	21106376	-0.419998	-0.852			chr1	33087437	0.022836	0.19			chr1	32206126	0.191944	0.196
chr1	19775811	-0.631142	-0.952			chr1	21133087	-0.549982	-1.175			chr1	33133917	-0.297087	0.005			chr1	32207608	0.196366	-0.103
chr1	19810646	-0.520706	-1.183			chr1	21167379	-0.822915	-1.24			chr1	33133968	-0.176617	0.005			chr1	32222866	-0.092952	-0.254
chr1	19927553	-0.80576	-1.171			chr1	21167404	-0.592564	-1.24			chr1	33160510	-0.148978	-0.095			chr1	32266026	0.045176	0.242
chr1	19956374	-0.578405	-1.086			chr1	21168441	-0.392436	-1.196			chr1	33160878	-0.196696	-0.342			chr1	32498747	-0.392498	-0.312
chr1	19981819	-0.555031	-0.82			chr1	21174429	-0.24239	-1.152			chr1	33295673	0.04472	-0.16			chr1	32566078	0.033819	0.301
chr1	20008880	-0.70767	-1.023			chr1	21180013	-0.378869	-1.498			chr1	33478680	0.180993	0.265			chr1	32622493	-0.068885	-0.312
chr1	20009020	-0.310551	-1.135			chr1	21180074	-0.724641	-1.4			chr1	33560247	-0.14015	-0.259			chr1	32751268	-0.01031	-0.021
chr1	20073031	-0.719955	-1.178			chr1	21554319	-0.467081	-1.468			chr1	33562416	0.152883	-0.323			chr1	32768294	0.264243	-0.137
chr1	20082152	-0.626189	-0.977			chr1	21804457	-0.709054	-1.094			chr1	33777678	-0.419897	0.11			chr1	32832292	-0.247708	0.32
chr1	20140581	-0.685117	-1.274			chr1	21805802	-0.605539	-1.079			chr1	33799872	0.002025	0.324			chr1	32843707	-0.119394	-0.55
chr1	20216860	-0.679469	-1.165			chr1	21880586	-0.32811	-1.3			chr1	33945192	-0.166528	0.129			chr1	33060659	-0.0481654	-0.276
chr1	20234258	-0.758214	-1.112			chr1	21894816	-0.614978	-1.623			chr1	33958739	0.146339	-0.251			chr1	33065861	0.419985	-0.457
chr1	20235030	-0.455159	-0.988			chr1	21900420	-0.368378	-1.916			chr1	33960062	0.037722	-0.039			chr1	33087437	0.022836	-0.177
chr1	20301927	-0.622577	-1.298			chr1	21935467	-0.488417	-1.148			chr1	33987093	0.360662	-0.125			chr1	33093008	-0.051531	0.104
chr1	20395352	-0.64125	-1.138			chr1	21936717	0.055526	-1.534			chr1	34008387	0.088358	-0.547			chr1	33133917	-0.297087	-0.277
chr1	20395497	-0.521772	-0.851			chr1	21938703	-0.485626	-1.379			chr1	34042834	-0.097657	-0.21			chr1	33133968	-0.176617	-0.277
chr1	20395587	-0.801466	-0.903			chr1	21943820	-0.47644	-1.155			chr1	34042858	-0.266584	-0.21			chr1	33160510	-0.148978	0.204
chr1	20411332	-0.14966	-0.838			chr1	21952862	-0.290314	-1.087			chr1	34052135	0.152716	0.095			chr1	33160878	-0.196696	0.125
chr1	20417765	-0.487501	-0.957			chr1	21953287	-0.078305	-1.484			chr1	34071434	0.111268	0.087			chr1	33295673	0.04472	-0.16
chr1	20442054	-0.436354	-1.177			chr1	21953304	-0.730052	-1.484			chr1	34083209	-0.06084	-0.15			chr1	33415057	0.0939999	0.303
chr1	20442691	-0.668553	-1.014			chr1	21953436	-0.441193	-1.297			chr1	34181830	0.14079	0.069			chr1	33478680	0.180993	-0.188
chr1	20445981	-0.122515	-0.492			chr1	22005537	-0.269261	-1.015			chr1	34254180	-0.36549	0.226			chr1	33560247	-0.14015	0.239
chr1	20489639	-0.217834	-0.973			chr1	22021762	-0.468011	-1.064			chr1	34285342	-0.11253	-0.016			chr1	33562416	0.152883	0.111
chr1	20490576	-0.87988	-0.761			chr1	22030710	-0.354555	-0.855			chr1	34383662	0.10521	0.036			chr1	33799872	0.002025	1.813
chr1	20518226	-0.382837	-1.252			chr1	22041869	-0.067123	-0.917			chr1	34401453	-0.075889	-0.008			chr1	33945192	-0.166528	0.206
chr1	20519462	-0.634513	-1.03			chr1	22047539	-0.73194	-0.961			chr1	34667863	-0.005977	-0.13			chr1	33958739	0.146339	0.071
chr1	20519808	-0.428524	-1.006			chr1	22048209	-0.480219	-1.149			chr1	34673783	0.365416	-0.244			chr1	33960062	0.037722	-0.003
chr1	20637140	-0.460167	-1.012			chr1	22063149	-0.542679	-1.042			chr1	35223345	-0.050231	0.253			chr1	33987093	0.360662	0.446
chr1	20639363	-0.412548	-1.205			chr1	22109370	-0.385843	-1.664			chr1	35223490	-0.037142	0.124			chr1	34008387	0.088358	-0.098
chr1	20644936	-0.568195	-1.078			chr1	22160111	-0.598607	-1.035			chr1	35226814	0.42089	-0.423			chr1	34052135	0.152716	-0.436
chr1	20645157	-0.734031	-1.387			chr1	22160245	-0.338372	-0.855			chr1	35259961	0.053561	-0.105			chr1	34071434	0.111268	-0.174
chr1	20662938	-0.239413	-1.119			chr1	22168216	-0.398959	-1.05			chr1	35369985	-0.124214	-0.147			chr1	34083209	-0.06084	-0.251
chr1	20664413	-0.342308	-0.884			chr1	22170558	-0.234895	-1.656			chr1	35453360	0.064244	-0.343			chr1	34181830	0.14079	-0.612
chr1	20680718	-0.339643	-1.256			chr1	22174518	-0.258383	-1.429			chr1	35480296	-0.078574	0.078			chr1	34254180	-0.36549	-0.213
chr1	20826243	-0.393226	-1.439			chr1	22202237	-0.839706	-1.571			chr1	35485058	-0.122487	-0.047			chr1	34285342	-0.11253	0.029
chr1	20829733	-0.489535	-1.243			chr1	22206649	-0.149539	-1.169			chr1	35561426	0.216401	-0.451			chr1	34383554	-0.153834	0.667
chr1	20940258	-0.176322	-1.378			chr1	22222455	-0.302032	-1.53			chr1	35569964	-0.129096	0.072			chr1	34383662	0.10521	0.558
chr1	20964328	-0.700981	-1.116			chr1	22222566	-0.581176	-1.339			chr1	35575934	-0.089903	-0.2			chr1	34401453	-0.075889	0.047
chr1	20975463	-0.322573	-1.282			chr1	22222652	-0.361075	-1.339			chr1	35579970	-0.215019	-0.274			chr1	34666273	-0.02436	-0.158
chr1	20977000	-0.618172	-1.315			chr1	22222712	-0.475394	-1.318			chr1	35580760	0.170768	-0.105			chr1	34667863	-0.005977	0.091
chr1	20977118	-0.685546	-1.252			chr1	22222744	-0.630371	-1.318			chr1	35654725	0.033153	-0.232			chr1	34673783	0.365416	0.129
chr1	20977380	-0.51209	-1.376			chr1	22310262	-0.412623	-1.072			chr1	35656437	0.223995	-0.444			chr1	35223345	-0.050231	0.267
chr1	20977599	-0.483858	-1.258			chr1	22324705	-0.34342	-1.119			chr1	35847104	0.235962	-0.041			chr1	35223490	-0.037142	0.045
chr1	20977674	-0.500575	-1.258			chr1	22328279	-0.269187	-1.107			chr1	35852709	-0.312613	0.135			chr1	35226814	0.42089	0.148
chr1	20977748	-0.253143	-1.294			chr1	22404836	-0.381391	-1.062			chr1	35853216	0.188147	0.072			chr1	35259961	0.053561	-0.056
chr1	20997008	-0.03653	-0.885			chr1	22446265	-0.592939	-1.318			chr1	35862951	0.375122	0.042			chr1	35333126	-0.127286	-0.387
chr1	21036189	-0.823946	-0.663			chr1	22446691	-0.566663	-1.089			chr1	35864571	-0.103189	-0.266			chr1	35369985	-0.124214	0.11
chr1	21040151	-0.232198	-1.189			chr1	22835677	-0.162867	-1.219			chr1	35913800	-0.290926	-0.123			chr1	35453360	0.064244	0.938
chr1	21047404	-0.542871	-1.177			chr1	22848081	-0.416689	-1.047			chr1	35919178	0.119776	0.007			chr1	35480296	-0.078574	-0.017
chr1	21047616	-0.460164	-1.06			chr1	22852904	-0.493184	-1.818			chr1	35919979	-0.085478	0.3			chr1	35485058	-0.122487	-0.23
chr1	21048117	-0.837037	-0.96			chr1	22852905	-0.395613	-1.818			chr1	36019950	0.111169	-0.379			chr1	35561426	0.216401	-0.275
chr1	21049518	-0.4226	-1.327			chr1	22924783	0.173744	-1.239			chr1	36205166	0.310416	-0.121			chr1	35569964	-0.129096	0.04
chr1	21050958	-0.58341	-0.882			chr1	22966079	-0.402862	-1.217			chr1	36216835	0.398995	0.051			chr1	35575934	-0.089903	-0.256
chr1	21083719	0.404945	-1.783			chr1	23101688	-0.25206	-1.248			chr1	36217154	-0.113243	0.006			chr1	35579970	-0.215019	-0.455
chr1	21097456	-0.735943	-0.879			chr1	23101741	0.223085	-1.548			chr1	36288643	-0.0485642	0.122			chr1	35580760	0.170768	-0.017
chr1	21100916	-0.410164	-0.989			chr1	23110799	-0.311233	-1.788			chr1	36291043	-0.004675	-0.085			chr1	35654725	0.033153	-0.171
chr1	21106376	-0.419998	-1.214			chr1	23240199	-0.346499	-1.096			chr1	36316571	-0.112935	0.071			chr1	35656064	0.416424	0.196
chr1	21106509	-0.829714	-0.509			chr1	23241601	-0.755761	-1.32			chr1	36552301	0.0905693	-0.507			chr1	35656437	0.223995	-0.144
chr1	21133087	-0.549982	-0.97			chr1	23377007	-0.546454	-1.315			chr1	36552781	0.0707917	0.053			chr1	35656664	0.102736	-0.065
chr1	21139461	-0.497356	-1.488			chr1	23381603	-0.523104	-1.295			chr1	36556867	-0.155586	-0.11			chr1	35847104	0.235962	-0.271
chr1	21167379	-0.822915	-1.175			chr1	23395150	-0.689336	-1.032			chr1	36556914	-0.0937098	0.446			chr1	35852709	-0.312613	-0.196
chr1	21167404	-0.592564	-1.055			chr1	23411382	-0.8355	-0.84			chr1	36557619	-0.071955	0.07			chr1	35864571	-0.103189	-0.348
chr1	21174429	-0.24239	-1.044			chr1	23414209	-0.294953	-1.137			chr1	36557983	0.023429	-0.35			chr1	35870549	0.433203	-0.153
chr1	21180074	-0.724641	-0.711			chr1	23420843	0.21071	-1.266			chr1	36563471	-0.151042	-0.484			chr1	35879794	0.100846	-2.097
chr1	21219316	-0.563069	-1.033			chr1	23520753	-0.298536	-1.195			chr1	36773415	-0.034566	-0.13			chr1	35908451	0.172521	-0.9
chr1	21219716	0.499097	-1.099			chr1	23605934	-0.499694	-0.95			chr1	36774073	0.20637	-0.287			chr1	35913800	-0.290926	0.006
chr1	21544601	-0.720693	-0.916			chr1	23637683	-0.622026	-1.309			chr1	36820927	-0.064859	-0.127			chr1	35919178	0.119776	-0.159
chr1	21880586	-0.32811	-0.803			chr1	23664251	-0.231472	-1.136			chr1	36859499	0.091338	0.089			chr1	35919979	-0.085478	0.083
chr1	21935467	-0.488417	-1.083			chr1	23664967	-0.428805	-0.921			chr1	36883724	0.241562	-0.183			chr1	36019950	0.111169	-0.303
chr1	21936717	0.055526	-1.153			chr1	23687194	1.03494	-0.913			chr1	36883790	-0.148524	-0.198			chr1	36205166	0.310416	0.025
chr1	21943820	-0.47644	-1.311			chr1	23687827	-0.829795	-1.325			chr1	36934756	-0.236702	-0.121			chr1	36216835	0.398995	-2.703
chr1	21952862	-0.290314	-1.186			chr1	23720260	-0.436275	-0.958			chr1	37291234	-0.0913012	0.117			chr1	36228982	-0.160453	-0.441
chr1	21953436	-0.441193	-1.036			chr1	23743698	-0.594787	-0.989			chr1	37325506	-0.082242	-0.125			chr1	36288643	-0.0485642	-0.553
chr1	22005537	-0.269261	-1.058			chr1	23743928	-0.325099	-1.051			chr1	37337725	0.030423	0.034			chr1	36291043	-0.004675	-0.167
chr1	22030710	-0.354555	-0.821			chr1	23755513	-0.319153	-0.979			chr1	37627277	0.109773	-0.412			chr1	36316571	-0.112935	-0.258
chr1	22041869	-0.067123	-0.831			chr1	23756275	-0.683412	-1.827			chr1	37967480	0.097941	0.081			chr1	36552301	0.0905693	-0.25
chr1	22047539	-0.73194	-0.803			chr1	23759760	-1.05504	-1.227			chr1	38006164	-0.061076	-0.484			chr1	36552781	0.0707917	-0.108
chr1	22048209	-0.480219	-0.809			chr1	23765807	-0.123242	-1.222			chr1	38006215	0.0908479	-0.224			chr1	36556867	-0.155586	-0.04
chr1	22063149	-0.542679	-1.007			chr1	23767636	-0.773213	-1.48			chr1	38006359	-0.117812	0.001			chr1	36556914	-0.0937098	-0.04
chr1	22084067	-0.862019	-1.252			chr1	24020311	-0.99072	-0.923			chr1	38023378	0.131071	-0.33			chr1	36557619	-0.071955	-0.204
chr1	22109370	-0.385843	-1.832			chr1	24021294	-0.362923	-0.955			chr1	38049552	-0.276497	0.041			chr1	36557983	0.023429	-0.197
chr1	22110016	-0.695268	-1.012			chr1	24078940	-0.908934	-1.183			chr1	38169046	0.151237	-0.085			chr1	36563471	-0.151042	-0.03
chr1	22110072	-0.529075	-1.031			chr1	24080894	-0.326258	-1.21			chr1	38188841	0.062551	-0.106			chr1	36773415	-0.034566	-0.063
chr1	22151637	-0.810303	-1.566			chr1	24083494	-0.751252	-1.292			chr1	38227086	0.186427	0.065			chr1	36774073	0.20637	0.048
chr1	22170906	-0.354113	-1.608			chr1	24083649	-0.536969	-1.101			chr1	38270179	-0.053181	-0.34			chr1	36820927	-0.064859	-0.057
chr1	22174518	-0.258383	-1.028			chr1	24134784	-0.550363	-1.214			chr1	38281194	-0.123698	-0.198			chr1	36859499	0.091338	-0.01
chr1	22202237	-0.839706	-1.148			chr1	24181041	-0.228251	-1.042			chr1	38330042	0.0592036	0.297			chr1	36883724	0.241562	-0.361
chr1	22206649	-0.149539	-0.695			chr1	24201783	-0.456415	-1.379			chr1	38338730	0.222092	-0.244			chr1	36883790	-0.148524	-0.304
chr1	22222455	-0.302032	-1.041			chr1	24385330	-0.619483	-0.943			chr1	38343882	0.064565	-0.273			chr1	36888526	0.184486	-0.233
chr1	22222566	-0.581176	-0.947			chr1	24393563	-0.371338	-1.477			chr1	38409299	-0.160193	0.011			chr1	36932612	0.203938	-0.294
chr1	22222652	-0.361075	-1.178			chr1	24397636	-0.436759	-1.449			chr1	38444333	0.180434	-0.253			chr1	36934667	-0.01711	-0.199
chr1	22222712	-0.475394	-1.178			chr1	24406647	-0.381933	-1.437			chr1	38465011	-0.255197	-0.084			chr1	36934756	-0.236702	-0.161
chr1	22222744	-0.630371	-1.178			chr1	24408414	-0.810772	-1.621			chr1	38484963	-0.0623376	-0.29			chr1	36935128	0.257729	-0.005
chr1	22328279	-0.269187	-1.182			chr1	24408430	-0.420303	-1.621			chr1	39340607	-0.085689	0.057			chr1	37291234	-0.0913012	-0.283
chr1	22446691	-0.566663	-0.855			chr1	24409165	-0.499125	-1.07			chr1	39715780	-0.170881	-0.121			chr1	37325506	-0.082242	0.039
chr1	22453647	-0.210161	-0.994			chr1	24447535	-0.244677	-1.476			chr1	39723616	-0.240063	-0.302			chr1	37961389	0.27388	-0.122
chr1	22835677	-0.162867	-0.965			chr1	24449809	-0.885565	-1.181			chr1	39750891	0.180981	-0.451			chr1	37967480	0.097941	0.209
chr1	22848081	-0.416689	-1.011			chr1	24454688	-0.754503	-1.09			chr1	39753316	-0.190973	-0.191			chr1	38006164	-0.061076	-0.253
chr1	22852904	-0.493184	-1.25			chr1	24454753	-0.802957	-1.68			chr1	39763242	0.300797	-0.391			chr1	38006215	0.0908479	-0.015
chr1	22852905	-0.395613	-1.25			chr1	24487850	-0.503935	-1.516			chr1	39775304	0.0896083	-0.166			chr1	38006359	-0.117812	0.01
chr1	22856339	-0.428742	-1.131			chr1	24554548	-0.627166	-1.197			chr1	39784168	-0.041927	-0.357			chr1	38023378	0.131071	-0.314
chr1	22856487	-0.435359	-1.036			chr1	24658063	-0.435619	-1.2			chr1	39785331	0.030468	-0.291			chr1	38030696	0.329589	-0.046
chr1	22857252	-0.404102	-1.345			chr1	24674110	-0.580243	-1.166			chr1	39789795	-0.199592	-0.153			chr1	38049552	-0.276497	0.008
chr1	22924783	0.173744	-0.865			chr1	24680972	-0.815091	-1.253			chr1	39838253	-0.115266	-0.093			chr1	38148765	7.7e-05	-0.526
chr1	22966079	-0.402862	-0.794			chr1	24681061	-0.367354	-1.089			chr1	39844940	-0.046547	-0.353			chr1	38169046	0.151237	-0.549
chr1	23045943	-0.756371	-1.299			chr1	24684116	-0.605304	-1.166			chr1	39847683	0.017117	-0.073			chr1	38188841	0.062551	-0.05
chr1	23101688	-0.25206	-0.922			chr1	24686472	-0.463876	-0.986			chr1	39876810	0.061255	-0.021			chr1	38227086	0.186427	-0.372
chr1	23110799	-0.311233	-1.695			chr1	24686546	-0.320098	-1.285			chr1	39877489	0.075336	-0.086			chr1	38281194	-0.123698	-0.113
chr1	23232718	-0.656741	-1.287			chr1	24706292	-1.13422	-0.68			chr1	39905052	0.0297315	-0.051			chr1	38330042	0.0592036	-0.48
chr1	23239246	-0.532933	-0.878			chr1	24746205	-0.762985	-1.153			chr1	39906659	0.174914	-0.403			chr1	38338730	0.222092	0.06
chr1	23240199	-0.346499	-1.205			chr1	24785393	-0.421923	-1.279			chr1	39908210	-0.397721	-0.31			chr1	38343882	0.064565	0.529
chr1	23241601	-0.755761	-1.202			chr1	24841132	-0.876223	-1.502			chr1	39908430	-0.113632	-0.334			chr1	38409299	-0.160193	0.543
chr1	23377007	-0.546454	-1.012			chr1	24861748	-0.358197	-1.464			chr1	39908443	-0.386424	-0.334			chr1	38465011	-0.255197	0.24
chr1	23381603	-0.523104	-1.215			chr1	24922056	-0.245239	-1.072			chr1	39913438	0.107573	-0.191			chr1	38484963	-0.0623376	-0.273
chr1	23395150	-0.689336	-0.908			chr1	24927561	-0.530887	-1.089			chr1	39929240	0.227875	0.077			chr1	39340607	-0.085689	-0.332
chr1	23410751	-0.430334	-0.911			chr1	24973598	-0.633701	-1.231			chr1	39930771	-0.0572486	0.14			chr1	39361569	0.219678	0.02
chr1	23411382	-0.8355	-1.102			chr1	24977957	-0.499729	-1.124			chr1	39945664	-0.145076	-0.097			chr1	39464041	0.020522	-0.038
chr1	23414209	-0.294953	-1.199			chr1	24989693	-1.02506	-0.853			chr1	40027464	-0.177271	-0.149			chr1	39466626	0.110823	0.362
chr1	23420843	0.21071	-1.043			chr1	25233681	-0.478327	-1.447			chr1	40027780	0.0576444	-0.626			chr1	39466680	-0.081511	0.419
chr1	23520753	-0.298536	-1.025			chr1	25316924	-0.165501	-0.956			chr1	40035182	-0.110437	0.154			chr1	39715780	-0.170881	-0.249
chr1	23637683	-0.622026	-1.385			chr1	25375177	-0.302787	-0.835			chr1	40096053	-0.143052	-0.402			chr1	39723616	-0.240063	0.191
chr1	23664251	-0.231472	-0.866			chr1	25549737	-0.479426	-1.006			chr1	40148289	0.155006	0.128			chr1	39750891	0.180981	0.033
chr1	23686798	-0.289039	-0.601			chr1	25549887	-0.428603	-0.716			chr1	40205875	-0.01209	-0.194			chr1	39775304	0.0896083	-0.201
chr1	23687194	1.03494	-1.123			chr1	25554509	-0.699229	-1.296			chr1	40207110	0.115325	0.239			chr1	39784168	-0.041927	-0.37
chr1	23687827	-0.829795	-1.242			chr1	25558560	-0.708831	-1.083			chr1	40214547	0.365033	0.271			chr1	39785331	0.030468	-0.334
chr1	23743698	-0.594787	-1.532			chr1	25628073	-0.350183	-0.095			chr1	40307408	-0.024278	-0.175			chr1	39838253	-0.115266	0.054
chr1	23745791	-0.60882	-1.652			chr1	25678072	-0.385644	-0.785			chr1	40315888	0.498247	-0.118			chr1	39844940	-0.046547	0.136
chr1	23755513	-0.319153	-0.887			chr1	25687187	-0.34285	-1.047			chr1	40363054	-0.0083551	-0.706			chr1	39847683	0.017117	-0.05
chr1	23755716	-0.899107	-0.789			chr1	25687253	-0.618912	-1.047			chr1	40525744	-0.236395	0.153			chr1	39847883	-0.30744	-0.166
chr1	23756155	-0.740092	-1.324			chr1	25717308	-0.339386	-1.222			chr1	40531830	-0.072901	-0.153			chr1	39876810	0.061255	-0.223
chr1	23756275	-0.683412	-1.212			chr1	25717365	-0.718652	-1.222			chr1	40531845	0.003026	-0.153			chr1	39877489	0.075336	0.167
chr1	23759760	-1.05504	-1.169			chr1	25773345	-0.495981	-1.208			chr1	40539813	0.233476	0.056			chr1	39898644	0.0838334	-0.062
chr1	23765807	-0.123242	-0.946			chr1	26084388	-0.381053	-0.88			chr1	40559611	0.201098	-0.166			chr1	39905052	0.0297315	0.066
chr1	23767487	-0.53832	-1.151			chr1	26108924	-0.636371	-1.203			chr1	40668137	-0.042581	-0.544			chr1	39906659	0.174914	-0.217
chr1	23767636	-0.773213	-1.235			chr1	26134926	-0.642981	-1.085			chr1	40702570	-0.279507	-0.075			chr1	39908210	-0.397721	-0.058
chr1	23769157	-0.995043	-1.394			chr1	26286840	-0.317044	-0.653			chr1	40702587	-0.061743	0.054			chr1	39908430	-0.113632	-0.222
chr1	23833142	-0.458911	-1.2			chr1	26316038	0.188051	-1.493			chr1	40703415	0.001292	-0.446			chr1	39908443	-0.386424	-0.222
chr1	23834258	-0.2332	-0.915			chr1	26355628	-0.298581	-1.454			chr1	40703440	-0.01678	-0.446			chr1	39913438	0.107573	-0.08
chr1	23834486	-1.09366	-1.131			chr1	26361392	-0.311085	-1.479			chr1	40713806	0.063904	-0.204			chr1	39914363	-0.186662	-0.146
chr1	24020311	-0.99072	-1.252			chr1	26365549	-0.60639	-1.037			chr1	40734142	-0.251405	0.163			chr1	39929240	0.227875	-0.344
chr1	24021294	-0.362923	-1.145			chr1	26370790	-0.277586	-1.726			chr1	40859148	-0.272947	-0.108			chr1	39945297	0.097705	-0.251
chr1	24078940	-0.908934	-0.839			chr1	26448849	-0.333059	-1.143			chr1	40881041	0.295199	0.153			chr1	39945664	-0.145076	-0.617
chr1	24080894	-0.326258	-1.137			chr1	26508293	-0.570975	-1.082			chr1	40923019	-0.0629737	0.002			chr1	40027464	-0.177271	-0.198
chr1	24083494	-0.751252	-1.323			chr1	26508359	-0.289175	-1.303			chr1	40928361	0.03613	-0.378			chr1	40027780	0.0576444	0.03
chr1	24083649	-0.536969	-1.306			chr1	26524678	-0.111793	-1.332			chr1	40944987	-0.073838	0.212			chr1	40035182	-0.110437	-0.241
chr1	24114129	-0.47128	-1.126			chr1	26524706	-0.864641	-1.332			chr1	40961555	-0.222543	-0.191			chr1	40036847	-0.165874	-0.223
chr1	24134784	-0.550363	-0.003			chr1	26526217	-0.493675	-1.358			chr1	40980616	-0.305292	0.047			chr1	40096053	-0.143052	0.05
chr1	24181041	-0.228251	-1.429			chr1	26526439	-0.3528	-1.686			chr1	40981230	-0.034112	-0.222			chr1	40148289	0.155006	-0.01
chr1	24197833	-0.493586	-0.951			chr1	26527430	-0.78111	-1.309			chr1	41222957	-0.0808973	0.082			chr1	40205875	-0.01209	-0.105
chr1	24201783	-0.456415	-1.022			chr1	26566187	-0.510532	-1.115			chr1	41228703	0.308466	0.058			chr1	40207110	0.115325	-0.885
chr1	24382484	-0.506568	-1.564			chr1	26595119	0.178312	-1.796			chr1	41236022	-0.088473	-0.322			chr1	40219065	-0.159307	-0.191
chr1	24383488	0.04112	-1.453			chr1	26598683	-0.286033	-1.102			chr1	41300642	-0.251335	-0.006			chr1	40307408	-0.024278	-0.311
chr1	24393563	-0.371338	-1.119			chr1	26601385	-0.497905	-1.271			chr1	41512099	-0.116567	0.171			chr1	40315888	0.498247	0.133
chr1	24397636	-0.436759	-1.478			chr1	26603700	-0.385511	-1.397			chr1	41946681	-0.24811	-0.3			chr1	40363054	-0.0083551	-0.004
chr1	24406647	-0.381933	-0.949			chr1	26624327	-0.273424	-1.363			chr1	42045582	0.12855	-0.087			chr1	40525744	-0.236395	-0.222
chr1	24409165	-0.499125	-1.363			chr1	26648534	0.119159	-1.653			chr1	42048456	0.212908	-0.357			chr1	40531830	-0.072901	-0.299
chr1	24447116	-0.874707	-0.967			chr1	26650550	-0.386537	-0.815			chr1	42629105	-0.127315	0.098			chr1	40531845	0.003026	-0.299
chr1	24447535	-0.244677	-1.086			chr1	26658048	-0.478412	-1.229			chr1	42629226	0.07365	0.026			chr1	40539813	0.233476	-0.095
chr1	24449809	-0.885565	-0.955			chr1	26665881	-0.453127	-1.256			chr1	42664870	-0.339547	-0.297			chr1	40668137	-0.042581	-0.187
chr1	24454688	-0.754503	-1.145			chr1	26673220	-0.399768	-1.24			chr1	42880516	0.018413	0.202			chr1	40702570	-0.279507	-0.149
chr1	24454753	-0.802957	-1.247			chr1	26688695	-0.732217	-1.542			chr1	42898843	0.054441	-0.04			chr1	40702587	-0.061743	-0.149
chr1	24480706	-0.905558	-0.738			chr1	26689659	-0.469961	-1.449			chr1	42915618	0.082161	-0.164			chr1	40703415	0.001292	-0.687
chr1	24480988	-0.457003	-0.98			chr1	26698938	-0.548972	-1.336			chr1	42915764	0.065967	-0.254			chr1	40703440	-0.01678	-0.687
chr1	24482474	-0.422611	-1.251			chr1	26699051	-0.190454	-1.242			chr1	42962758	-0.092783	0.101			chr1	40713806	0.063904	-0.282
chr1	24482748	-0.292935	-0.898			chr1	26699103	-0.535251	-0.916			chr1	43076654	0.104774	-0.182			chr1	40714034	-0.124565	0.089
chr1	24487850	-0.503935	-1.215			chr1	26699157	-0.907515	-0.916			chr1	43102844	0.522783	-0.225			chr1	40734142	-0.251405	0.02
chr1	24658063	-0.435619	-1.314			chr1	26700631	-0.948344	-1.69			chr1	43108188	0.082485	0.177			chr1	40735829	-0.112128	-0.058
chr1	24673866	-0.7035	-0.999			chr1	26700815	-0.473197	-1.217			chr1	43131653	-0.156873	-0.003			chr1	40771973	-0.077689	-0.257
chr1	24680972	-0.815091	-0.902			chr1	26707383	-0.164068	-1.618			chr1	43223489	0.131298	-0.139			chr1	40771994	-0.244317	-0.373
chr1	24681061	-0.367354	-0.973			chr1	26752992	-0.221917	-1.918			chr1	43240941	-0.197406	0.09			chr1	40777842	0.035471	0.049
chr1	24684116	-0.605304	-0.956			chr1	26769343	-0.879872	-1.358			chr1	43255472	-0.266319	0.143			chr1	40859148	-0.272947	-0.182
chr1	24686472	-0.463876	-1.406			chr1	26772620	-0.5712	-1.105			chr1	43273228	0.0925433	-0.073			chr1	40881041	0.295199	-0.034
chr1	24686546	-0.320098	-1.149			chr1	26772872	-0.866169	-0.966			chr1	43291393	0.199715	0.003			chr1	40923019	-0.0629737	-0.283
chr1	24706292	-1.13422	-0.902			chr1	26783574	-0.0433684	-1.007			chr1	43396860	-0.102568	-0.177			chr1	40928361	0.03613	-0.419
chr1	24745704	-0.868616	-1.072			chr1	26786717	-0.508966	-1.122			chr1	43409179	0.178751	0.033			chr1	40955156	0.012712	-0.515
chr1	24776241	-0.878649	-1.084			chr1	26865044	-0.820168	-1.423			chr1	43616426	-0.198589	-0.124			chr1	40961555	-0.222543	-0.15
chr1	24785393	-0.421923	-0.293			chr1	26873245	-0.229048	-1.032			chr1	43663312	0.023287	-0.237			chr1	40980616	-0.305292	-0.088
chr1	24790783	-0.492955	-1.056			chr1	26887285	-0.761677	-1.229			chr1	43664218	-0.0475594	0.043			chr1	40981230	-0.034112	-0.102
chr1	24795363	-0.829019	-1.394			chr1	26887592	-0.584675	-1.264			chr1	43675467	-0.139293	-0.207			chr1	41228703	0.308466	-0.451
chr1	24861748	-0.358197	-1.348			chr1	26898672	-0.870668	-1.313			chr1	43699970	0.050535	0.36			chr1	41300642	-0.251335	0.279
chr1	24862920	-0.070853	-1.01			chr1	26900626	-0.599823	-1.493			chr1	43700007	-0.0265335	0.36			chr1	41512099	-0.116567	0.514
chr1	24863285	-0.252561	-0.921			chr1	27089554	-0.24505	-1.408			chr1	43700140	0.111818	-0.066			chr1	41946681	-0.24811	-0.058
chr1	24863530	-0.368253	-0.893			chr1	27101189	-0.606695	-0.837			chr1	43803932	0.199542	-0.795			chr1	41949628	0.0524713	-0.075
chr1	24863538	-0.320501	-0.893			chr1	27106843	-0.382801	-1.267			chr1	43804340	0.425978	0.04			chr1	42045582	0.12855	-0.305
chr1	24922056	-0.245239	-0.902			chr1	27179216	-0.079802	-1.38			chr1	43869965	0.236716	-0.059			chr1	42048456	0.212908	0.023
chr1	24927561	-0.530887	-0.91			chr1	27220845	-0.568719	-1.679			chr1	43893206	-0.045787	-0.104			chr1	42629040	-0.122921	0.123
chr1	24927625	-0.879013	-0.91			chr1	27272844	-0.0785891	-0.925			chr1	43893721	0.330638	-0.064			chr1	42629105	-0.127315	0.06
chr1	24932733	-0.783445	-1.249			chr1	27272864	-0.159851	-0.925			chr1	43909265	0.046288	0.285			chr1	42629226	0.07365	-0.043
chr1	24977957	-0.499729	-0.764			chr1	27434256	-0.078895	-1.551			chr1	43914310	0.320907	-0.011			chr1	42664870	-0.339547	-0.198
chr1	24989693	-1.02506	-1.058			chr1	27614098	-0.053373	-1.547			chr1	43917335	0.125475	-0.018			chr1	42880516	0.018413	0.033
chr1	25168124	-0.731971	-1.053			chr1	27622832	-0.646906	-1.454			chr1	43917336	-0.041755	-0.018			chr1	42898843	0.054441	-0.6
chr1	25169598	-0.786833	-1.264			chr1	27652014	-0.374609	-1.121			chr1	43917355	0.0979142	-0.018			chr1	42901082	-0.423237	-0.513
chr1	25169875	-0.696091	-1.16			chr1	27659965	-0.295452	-1.676			chr1	43917369	0.174657	-0.018			chr1	42915618	0.082161	-0.201
chr1	25170011	-0.687413	-1.146			chr1	27660731	-0.323441	-1.533			chr1	43917409	0.212711	-0.018			chr1	42915764	0.065967	-0.251
chr1	25226752	-0.179967	-1.119			chr1	27671913	-0.475176	-0.9			chr1	43917497	-0.221434	-0.248			chr1	43042534	-0.117655	0.371
chr1	25549737	-0.479426	-1.232			chr1	27679692	-0.34538	-1.195			chr1	43917906	-0.071974	-0.169			chr1	43076654	0.104774	-0.279
chr1	25549887	-0.428603	-1.485			chr1	27684396	-0.320707	-0.654			chr1	43917966	-0.010334	-0.246			chr1	43102844	0.522783	0.215
chr1	25554509	-0.699229	-0.857			chr1	27686063	-0.174186	-1.08			chr1	43918118	0.250036	-0.156			chr1	43108188	0.082485	-0.265
chr1	25558560	-0.708831	-0.928			chr1	27686621	-0.52547	-1.431			chr1	44044970	-0.011706	-0.064			chr1	43111721	0.080348	0.033
chr1	25570830	-0.567374	-1.009			chr1	27689135	-0.471221	-1.475			chr1	44058143	0.126864	0.114			chr1	43131653	-0.156873	-0.087
chr1	25628073	-0.350183	-0.327			chr1	27689898	-0.443996	-1.42			chr1	44058269	0.318972	-0.251			chr1	43132347	0.186404	0.039
chr1	25678072	-0.385644	-1.083			chr1	27699449	-0.166956	-1.022			chr1	44071221	0.20217	0.157			chr1	43223489	0.131298	0.049
chr1	25687187	-0.34285	-1.289			chr1	27708270	-0.105883	-1.215			chr1	44072420	-0.204355	-0.192			chr1	43240941	-0.197406	-0.275
chr1	25687253	-0.618912	-1.114			chr1	27939531	-0.183205	-1.376			chr1	44079373	-0.18715	-0.158			chr1	43255472	-0.266319	-0.067
chr1	25687532	-0.790073	-1.439			chr1	27939741	-0.218899	-1.159			chr1	44083507	0.12509	-0.518			chr1	43273228	0.0925433	-0.307
chr1	25687575	-0.357628	-1.439			chr1	27951704	0.032474	-1.665			chr1	44085219	0.0487	-0.204			chr1	43300663	-0.113287	0.09
chr1	25688276	-1.12514	-1.109			chr1	28060593	-0.551199	-1.312			chr1	44086169	-0.235524	-0.103			chr1	43396414	-0.154893	0.039
chr1	25717308	-0.339386	-0.873			chr1	28136807	0.049014	-0.755			chr1	44125979	0.006198	-0.254			chr1	43616426	-0.198589	-0.007
chr1	25717365	-0.718652	-0.873			chr1	28138460	-0.722494	-1.147			chr1	44128510	-0.0844128	-0.122			chr1	43647151	-0.180402	-0.267
chr1	25773345	-0.495981	-1.507			chr1	28146306	-0.509893	-1.236			chr1	44132700	-0.034894	-0.109			chr1	43663312	0.023287	-0.27
chr1	25893651	-0.340869	-1.321			chr1	28159358	-0.776696	-1.25			chr1	44395786	0.139375	-0.053			chr1	43663376	-0.011688	-0.27
chr1	25894853	0.0384556	-1.062			chr1	28220406	-0.046087	-1.332			chr1	44423693	0.135026	-0.045			chr1	43664218	-0.0475594	-0.138
chr1	26143502	0.232175	-1.151			chr1	28220474	-1.03269	-1.055			chr1	44442521	-0.075034	0.134			chr1	43675467	-0.139293	0.08
chr1	26144545	-0.284949	-1.215			chr1	28220484	-0.759804	-1.055			chr1	44595047	-0.128684	-0.177			chr1	43699970	0.050535	-0.744
chr1	26144568	-0.512841	-1.215			chr1	28224312	-0.560125	-1.11			chr1	44680454	-0.0167213	-0.052			chr1	43700007	-0.0265335	-0.514
chr1	26160579	-0.476424	-1.335			chr1	28233539	-1.06881	-0.891			chr1	44684030	-0.16437	-0.454			chr1	43700140	0.111818	0.176
chr1	26187975	-0.285499	-1.006			chr1	28268706	-0.515727	-1.264			chr1	44686322	-0.0602719	0.225			chr1	43719841	-0.0119637	-0.224
chr1	26187988	-0.563663	-1.006			chr1	28293712	-0.457024	-1.661			chr1	44778861	-0.171965	-0.236			chr1	43804340	0.425978	0.068
chr1	26286563	0.0665929	-1.231			chr1	28337505	-0.836311	-1.337			chr1	44788398	0.245875	-0.354			chr1	43893206	-0.045787	-0.237
chr1	26286840	-0.317044	-1.054			chr1	28362228	-0.307765	-1.402			chr1	45116425	-0.141554	0.096			chr1	43893721	0.330638	0.016
chr1	26316038	0.188051	-0.924			chr1	28365293	-0.92546	-0.72			chr1	45212378	-0.366427	-0.097			chr1	43909265	0.046288	0.075
chr1	26355628	-0.298581	-0.951			chr1	28374889	-0.49922	-1.053			chr1	45216272	-0.249741	0.07			chr1	43914310	0.320907	0.251
chr1	26361392	-0.311085	-1.062			chr1	28477290	-0.553673	-1.401			chr1	45218895	0.09312	-0.141			chr1	43917335	0.125475	0.093
chr1	26365374	-0.301637	-1.151			chr1	28503025	-0.106499	-1.637			chr1	45220543	0.11761	0.006			chr1	43917336	-0.041755	0.093
chr1	26365549	-0.60639	-1.469			chr1	28520178	-0.598253	-1.218			chr1	45223631	-0.066297	-0.01			chr1	43917355	0.0979142	0.093
chr1	26370790	-0.277586	-0.896			chr1	28520233	-0.711877	-1.218			chr1	45250956	-0.46777	-0.26			chr1	43917369	0.174657	0.093
chr1	26384352	-0.949071	-1.488			chr1	28534971	-0.622906	-0.94			chr1	45267375	1.97366	-0.378			chr1	43917409	0.212711	-0.146
chr1	26385150	-1.05234	-0.81			chr1	28541494	-0.542319	-0.896			chr1	45269630	-0.348512	-0.078			chr1	43917497	-0.221434	-0.16
chr1	26441207	-0.169799	-1.334			chr1	28555426	-1.08177	-1.012			chr1	45278094	-0.08417	-0.097			chr1	43917544	-0.001723	-0.16
chr1	26448849	-0.333059	-0.927			chr1	28564279	-0.694147	-1.292			chr1	45291935	-0.103596	-0.066			chr1	43917906	-0.071974	-0.407
chr1	26449223	0.233667	-1.056			chr1	28601347	-0.583406	-0.955			chr1	45291958	-0.169264	-0.078			chr1	43917966	-0.010334	0.266
chr1	26508293	-0.570975	-0.816			chr1	28816490	-0.314571	-1.178			chr1	45291990	0.0442376	-0.078			chr1	43918118	0.250036	0.383
chr1	26508359	-0.289175	-0.816			chr1	28859250	-0.430946	-0.777			chr1	45292027	0.052743	-0.078			chr1	44058143	0.126864	0.848
chr1	26524678	-0.111793	-1.01			chr1	28864435	-0.602177	-1.304			chr1	45292257	-0.21558	-0.013			chr1	44058269	0.318972	0.358
chr1	26524706	-0.864641	-1.01			chr1	28891350	-0.939848	-1.112			chr1	45293090	-0.120167	0.096			chr1	44071221	0.20217	-0.076
chr1	26526439	-0.3528	-1.183			chr1	28907133	-0.391474	-1.114			chr1	45362992	-0.189612	0.072			chr1	44072420	-0.204355	-0.438
chr1	26527430	-0.78111	-0.811			chr1	29185724	-0.453395	-0.5			chr1	45444038	-0.098149	-0.387			chr1	44079373	-0.18715	-0.194
chr1	26566187	-0.510532	-1.017			chr1	29319840	-0.703179	-0.963			chr1	45474008	-0.412307	-0.017			chr1	44083507	0.12509	-0.293
chr1	26598683	-0.286033	-1.193			chr1	29396947	-0.507724	-1.035			chr1	45474913	-0.378504	-0.014			chr1	44085219	0.0487	0.065
chr1	26601385	-0.497905	0.11			chr1	29422939	-0.290707	-1.293			chr1	45501462	-0.049781	0.013			chr1	44086169	-0.235524	-0.153
chr1	26603700	-0.385511	-0.774			chr1	29475014	-0.546094	-1.158			chr1	45509019	-0.00938	0.009			chr1	44125979	0.006198	0.01
chr1	26648381	0.021335	-1.234			chr1	29486870	-0.449343	-0.788			chr1	45553776	0.111016	-0.075			chr1	44132700	-0.034894	-0.045
chr1	26648534	0.119159	-1.222			chr1	29487058	-0.077444	-0.781			chr1	45795027	0.23026	-0.013			chr1	44363883	-0.455145	-0.34
chr1	26650550	-0.386537	-1.581			chr1	29522749	-0.291289	-1.42			chr1	45798555	0.03141	0.006			chr1	44395786	0.139375	0.248
chr1	26655462	-0.457457	-0.472			chr1	29581937	-0.392573	-1.479			chr1	45800126	0.150557	0.041			chr1	44423693	0.135026	-0.155
chr1	26658048	-0.478412	-0.673			chr1	29585013	-0.717826	-1.559			chr1	45800156	-0.048064	0.041			chr1	44442521	-0.075034	-0.171
chr1	26665881	-0.453127	-1.1			chr1	29631909	-0.187175	-1.501			chr1	45923324	-0.211536	-0.531			chr1	44595047	-0.128684	0.04
chr1	26673220	-0.399768	-1.078			chr1	29633696	-0.214647	-1.475			chr1	45973928	-0.402357	0.031			chr1	44680454	-0.0167213	-0.113
chr1	26688695	-0.732217	-1.177			chr1	29642119	-0.483032	-0.958			chr1	45981512	-0.160592	0.126			chr1	44684030	-0.16437	-0.185
chr1	26689659	-0.469961	-1.162			chr1	29644328	-0.46798	-1.368			chr1	46080947	-0.340624	-0.085			chr1	44686322	-0.0602719	0.011
chr1	26695194	-0.544922	-1.14			chr1	29814697	-0.446499	-1.251			chr1	46086913	0.020914	-0.347			chr1	44778861	-0.171965	0.341
chr1	26698938	-0.548972	-0.915			chr1	30117517	-0.797124	-1.141			chr1	46087950	-0.143065	-0.242			chr1	44820375	0.061952	0.54
chr1	26699051	-0.190454	-0.911			chr1	31207902	0.0475207	-1.094			chr1	46096262	-0.172263	-0.29			chr1	45116425	-0.141554	0.148
chr1	26699103	-0.535251	-0.911			chr1	31212034	-0.61164	-1.295			chr1	46206697	0.048305	-0.037			chr1	45155226	0.170652	-0.189
chr1	26699157	-0.907515	-1.097			chr1	31215364	-0.472885	-1.15			chr1	46295213	0.918752	0.024			chr1	45216272	-0.249741	-0.341
chr1	26700815	-0.473197	-0.842			chr1	31347062	-0.62186	-1.612			chr1	46382990	-0.176855	-0.282			chr1	45218895	0.09312	-0.077
chr1	26752992	-0.221917	-1.062			chr1	31347200	-0.701818	-1.781			chr1	46471972	-0.13571	-0.009			chr1	45220543	0.11761	-0.383
chr1	26769343	-0.879872	-1.56			chr1	31347399	-0.675971	-1.727			chr1	46476587	0.308552	-0.222			chr1	45223631	-0.066297	-0.167
chr1	26772872	-0.866169	-1.025			chr1	31406124	-0.813596	-1.03			chr1	46487627	-0.189866	0.14			chr1	45250956	-0.46777	-0.004
chr1	26786717	-0.508966	-2.037			chr1	31413972	-0.512111	-0.981			chr1	46501475	-0.054096	-0.358			chr1	45267375	1.97366	-1.037
chr1	26869610	-0.151604	-1.231			chr1	31418298	0.0354155	-1.053			chr1	46532719	0.09704	-0.135			chr1	45269630	-0.348512	0.136
chr1	26887285	-0.761677	-0.852			chr1	31440243	-0.959202	-1.571			chr1	46543208	-0.201454	-0.013			chr1	45291935	-0.103596	0.045
chr1	26887592	-0.584675	-1.033			chr1	31440921	-0.248897	-1.361			chr1	46650064	0.004233	-0.162			chr1	45291958	-0.169264	0.045
chr1	26898672	-0.870668	-1.108			chr1	31440970	-0.123084	-1.361			chr1	46657799	-0.056766	0.009			chr1	45291990	0.0442376	0.045
chr1	26900626	-0.599823	-0.365			chr1	31740706	-0.556691	-1.219			chr1	46715768	-0.325935	-0.28			chr1	45292027	0.052743	-0.111
chr1	27089554	-0.24505	-1.629			chr1	31740833	-0.426182	-1.483			chr1	46738139	-0.416087	-0.906			chr1	45292257	-0.21558	0.319
chr1	27101189	-0.606695	-0.789			chr1	31769363	-0.224206	-1.01			chr1	46746164	-0.382562	0.04			chr1	45293090	-0.120167	0.324
chr1	27106843	-0.382801	-1.218			chr1	31882747	-0.788018	-0.748			chr1	46782192	0.145446	-0.308			chr1	45362992	-0.189612	0.025
chr1	27179216	-0.079802	-0.688			chr1	31883295	-0.612871	-1.782			chr1	46810530	-0.21965	-0.165			chr1	45444038	-0.098149	-0.478
chr1	27220845	-0.568719	-1.573			chr1	31883475	-0.46497	-1.066			chr1	46810763	0.096279	0.242			chr1	45470130	-0.374778	-0.087
chr1	27272844	-0.0785891	-1.159			chr1	31973348	0.137463	-0.165			chr1	46810842	-0.135842	0.242			chr1	45474008	-0.412307	-0.007
chr1	27272864	-0.159851	-1.159			chr1	32092525	0.064778	-0.275			chr1	46867805	0.357764	-0.112			chr1	45474913	-0.378504	-0.087
chr1	27332157	-0.737863	-1.203			chr1	32098198	0.11441	-0.069			chr1	46870716	0.206359	-0.079			chr1	45501462	-0.049781	-0.146
chr1	27434256	-0.078895	-1.472			chr1	32119431	-0.024666	-0.33			chr1	46876130	0.050113	-0.312			chr1	45509019	-0.00938	0.129
chr1	27622832	-0.646906	-0.921			chr1	32122011	0.163938	-0.557			chr1	46976530	-0.105342	-0.466			chr1	45553776	0.111016	-0.288
chr1	27659965	-0.295452	-0.989			chr1	32124597	0.286569	-0.016			chr1	46978076	0.065256	-0.196			chr1	45554025	0.003089	-0.037
chr1	27660731	-0.323441	-0.684			chr1	32136398	0.218719	0.298			chr1	47049049	0.08684	0.18			chr1	45671292	0.506967	0.252
chr1	27671913	-0.475176	-1.347			chr1	32145011	-0.173317	-0.111			chr1	47118269	0.413937	0.02			chr1	45795027	0.23026	-0.634
chr1	27684396	-0.320707	-1.19			chr1	32146764	0.024284	-0.175			chr1	47124291	0.088247	0.002			chr1	45796115	-0.327687	0.02
chr1	27686063	-0.174186	-0.848			chr1	32165495	0.044031	-0.363			chr1	47129588	0.013322	-0.04			chr1	45798555	0.03141	-0.345
chr1	27689135	-0.471221	-0.945			chr1	32165656	0.044486	-0.593			chr1	47139103	-0.19705	-0.066			chr1	45800126	0.150557	-0.007
chr1	27689898	-0.443996	-0.965			chr1	32203239	-0.115795	-1.499			chr1	47150213	-0.1815	-0.299			chr1	45800156	-0.048064	-0.007
chr1	27708270	-0.105883	-1.162			chr1	32206126	0.191944	-0.583			chr1	47152520	-0.224946	0.124			chr1	45887568	-0.008791	-0.186
chr1	27939531	-0.183205	-1.119			chr1	32207608	0.196366	-0.238			chr1	47155207	-0.021135	0.4			chr1	45923324	-0.211536	-0.301
chr1	27939741	-0.218899	-1.37			chr1	32222866	-0.092952	-0.177			chr1	47155372	0.223159	0.141			chr1	45973928	-0.402357	-0.54
chr1	28060593	-0.551199	-1.249			chr1	32265961	-0.0291252	-0.126			chr1	47280859	-0.032237	0.691			chr1	46035470	-0.271781	-0.112
chr1	28136807	0.049014	-1.211			chr1	32266026	0.045176	-0.126			chr1	47398743	-0.214849	-0.37			chr1	46078718	-0.0889999	0.016
chr1	28138460	-0.722494	-1.851			chr1	32385344	0.215726	-0.239			chr1	47403794	0.222112	0.076			chr1	46080947	-0.340624	-0.287
chr1	28146306	-0.509893	-1.061			chr1	32498747	-0.392498	-0.083			chr1	47606517	-0.160768	-0.134			chr1	46086913	0.020914	-0.055
chr1	28159358	-0.776696	-1.27			chr1	32509402	0.006103	0.06			chr1	47607177	-0.113071	-0.439			chr1	46087950	-0.143065	0.152
chr1	28173397	-0.516636	-0.763			chr1	32511044	0.060847	-0.11			chr1	47607851	0.022761	-0.228			chr1	46096262	-0.172263	-0.06
chr1	28212806	-0.517662	-1.166			chr1	32566078	0.033819	-0.079			chr1	47717238	-0.0838821	-0.167			chr1	46206697	0.048305	-0.377
chr1	28212975	-0.649241	-1.125			chr1	32608593	-0.150691	-0.419			chr1	47717272	-0.205536	-0.167			chr1	46295213	0.918752	-0.512
chr1	28213213	-0.353324	-0.947			chr1	32622493	-0.068885	-0.056			chr1	47728596	-0.073345	-0.118			chr1	46471972	-0.13571	-0.54
chr1	28213222	-0.450363	-0.947			chr1	32674675	-0.167339	-0.35			chr1	47768073	0.418353	-0.072			chr1	46476587	0.308552	-0.538
chr1	28224312	-0.560125	0.06			chr1	32677212	-0.112274	0.036			chr1	47840592	0.006807	0.18			chr1	46487627	-0.189866	-0.344
chr1	28233539	-1.06881	-0.675			chr1	32677836	0.127105	-0.048			chr1	48708228	0.077507	-0.381			chr1	46494383	-0.241341	-0.322
chr1	28268706	-0.515727	-1.037			chr1	32689857	0.0863686	-0.14			chr1	48860895	-0.054704	-0.01			chr1	46495434	-0.045588	0.116
chr1	28293712	-0.457024	-0.937			chr1	32742467	-0.35017	-0.296			chr1	48865265	0.11549	-0.005			chr1	46501475	-0.054096	0.145
chr1	28298951	-0.502679	-1.121			chr1	32751268	-0.01031	-0.484			chr1	48999756	0.24819	-0.067			chr1	46532719	0.09704	0.054
chr1	28299346	-0.504255	-0.779			chr1	32768294	0.264243	-0.027			chr1	49100171	-0.057859	-0.072			chr1	46543208	-0.201454	0.445
chr1	28337505	-0.836311	-1.25			chr1	32831543	-0.17719	-0.464			chr1	49113319	0.206549	-0.048			chr1	46650064	0.004233	0.166
chr1	28362228	-0.307765	-1.317			chr1	32832292	-0.247708	-0.342			chr1	49113321	0.0101448	-0.048			chr1	46657799	-0.056766	-0.449
chr1	28365293	-0.92546	-1.023			chr1	32843707	-0.119394	-0.193			chr1	50661316	0.192695	-0.114			chr1	46715768	-0.325935	-0.579
chr1	28374889	-0.49922	-0.582			chr1	33060659	-0.0481654	-0.059			chr1	50661411	-0.26754	-0.204			chr1	46733105	-0.033173	-0.049
chr1	28477290	-0.553673	-1.286			chr1	33065861	0.419985	0.14			chr1	50663042	-0.111221	-0.013			chr1	46738139	-0.416087	-0.473
chr1	28534971	-0.622906	-1.369			chr1	33069400	0.049161	-0.185			chr1	50917898	-0.163187	-0.431			chr1	46746164	-0.382562	-1.04
chr1	28541494	-0.542319	-0.653			chr1	33087437	0.022836	0.043			chr1	51204560	-0.049477	-0.069			chr1	46782192	0.145446	-0.204
chr1	28563424	-0.010051	-0.984			chr1	33093008	-0.051531	0.089			chr1	51439635	-0.302829	-0.324			chr1	46810530	-0.21965	0.46
chr1	28563650	-0.388419	-1.341			chr1	33115875	-0.38266	-0.34			chr1	51613295	-0.431779	-0.199			chr1	46810763	0.096279	-0.533
chr1	28563759	-0.615135	-1.163			chr1	33133917	-0.297087	-0.186			chr1	51767301	-0.270147	-0.199			chr1	46810842	-0.135842	-0.592
chr1	28564279	-0.694147	-0.915			chr1	33133968	-0.176617	-0.192			chr1	51767781	-0.38864	-0.677			chr1	46867805	0.357764	-0.135
chr1	28661998	-0.428808	-0.755			chr1	33160510	-0.148978	-0.476			chr1	51826921	-0.204492	-0.233			chr1	46870716	0.206359	-0.588
chr1	28816490	-0.314571	-1.019			chr1	33160878	-0.196696	-0.238			chr1	51871601	-0.210761	0.03			chr1	46876130	0.050113	-0.704
chr1	28859250	-0.430946	-0.991			chr1	33238714	-0.0057347	-0.127			chr1	51871686	0.130008	0.03			chr1	46978076	0.065256	0.027
chr1	28864435	-0.602177	-1.294			chr1	33295673	0.04472	-0.029			chr1	51924188	-0.547289	-0.097			chr1	47108828	-0.150403	-0.175
chr1	28891350	-0.939848	-1.13			chr1	33324136	-0.036794	-0.022			chr1	51930963	-0.136939	-0.272			chr1	47118269	0.413937	-0.189
chr1	29045123	0.030657	-0.82			chr1	33360234	0.238963	-0.285			chr1	51934142	0.00437	-0.395			chr1	47124291	0.088247	-0.054
chr1	29185724	-0.453395	-0.903			chr1	33445573	-0.258017	-0.529			chr1	52263882	-0.111182	-0.559			chr1	47124479	0.101916	0.245
chr1	29319840	-0.703179	-1.242			chr1	33476280	0.305448	0.068			chr1	52264064	0.121323	-0.243			chr1	47139103	-0.19705	0.25
chr1	29475014	-0.546094	-1.117			chr1	33478680	0.180993	-0.196			chr1	52266242	0.03825	0.01			chr1	47150213	-0.1815	-0.592
chr1	29487058	-0.077444	-0.955			chr1	33560247	-0.14015	-0.209			chr1	52266350	-0.087665	-0.06			chr1	47152520	-0.224946	0.059
chr1	29522749	-0.291289	-1.06			chr1	33562416	0.152883	-0.278			chr1	52279700	-0.128036	-0.055			chr1	47155207	-0.021135	0.067
chr1	29581937	-0.392573	-1.106			chr1	33764389	-0.0410711	-0.06			chr1	52399105	-0.369794	-0.349			chr1	47155372	0.223159	-0.023
chr1	29585013	-0.717826	-1.178			chr1	33777678	-0.419897	0.149			chr1	52403031	-0.176431	0.02			chr1	47280859	-0.032237	-0.004
chr1	29631909	-0.187175	-0.966			chr1	33799872	0.002025	-0.329			chr1	52498861	0.003762	-0.267			chr1	47280884	0.13139	-0.004
chr1	29633696	-0.214647	-0.973			chr1	33945192	-0.166528	-0.035			chr1	52704330	-0.018855	-0.239			chr1	47398743	-0.214849	-0.114
chr1	29637445	-0.465551	-0.971			chr1	33958739	0.146339	0.085			chr1	52744155	0.28237	-0.014			chr1	47403075	-0.068243	-0.108
chr1	29644328	-0.46798	-1.144			chr1	33960062	0.037722	-0.09			chr1	52800510	-0.201228	0.276			chr1	47403794	0.222112	-0.162
chr1	29652675	-0.631871	-1.109			chr1	33987093	0.360662	-0.243			chr1	52803494	0.161947	-0.258			chr1	47497037	-0.001359	0.334
chr1	29691610	-0.70238	-1.243			chr1	34008387	0.088358	-0.567			chr1	52830281	-0.266435	-0.036			chr1	47606517	-0.160768	-0.014
chr1	31184857	-0.698323	-1.127			chr1	34025030	0.154294	-0.001			chr1	52838968	-0.433391	0.079			chr1	47607851	0.022761	-0.119
chr1	31184878	-0.349585	-1.127			chr1	34025153	0.493507	0.519			chr1	52840486	-0.053534	-0.698			chr1	47717238	-0.0838821	-0.149
chr1	31185626	-0.695328	-1.247			chr1	34042810	0.034015	0.205			chr1	52850781	0.0416944	0.029			chr1	47717272	-0.205536	-0.149
chr1	31207902	0.0475207	-1.557			chr1	34042834	-0.097657	0.205			chr1	52854216	0.336512	0.09			chr1	47728596	-0.073345	-0.183
chr1	31212034	-0.61164	-0.93			chr1	34042858	-0.266584	0.205			chr1	52854961	-0.328029	-0.12			chr1	47768073	0.418353	-0.147
chr1	31215364	-0.472885	-0.786			chr1	34052135	0.152716	-0.225			chr1	52855047	-0.135736	-0.12			chr1	47840519	0.347901	-0.381
chr1	31345212	-0.457532	-1.076			chr1	34070826	-0.001215	-0.097			chr1	52861871	-0.119111	-0.195			chr1	47840592	0.006807	-0.302
chr1	31345785	-0.489511	-0.984			chr1	34071434	0.111268	-0.057			chr1	52861899	-0.070574	-0.195			chr1	48459624	0.25823	0.004
chr1	31347200	-0.701818	-1.023			chr1	34083209	-0.06084	-0.237			chr1	52863342	-0.274605	0.238			chr1	48708228	0.077507	-0.107
chr1	31347399	-0.675971	-0.965			chr1	34098959	0.100605	-0.354			chr1	52874114	0.0536392	-0.022			chr1	48764668	-0.010826	-0.447
chr1	31406124	-0.813596	-1.32			chr1	34181830	0.14079	-0.106			chr1	52876752	-0.214122	-0.378			chr1	48860895	-0.054704	-0.322
chr1	31413972	-0.512111	-1.193			chr1	34254180	-0.36549	-0.052			chr1	52937757	-0.041821	-0.201			chr1	48865265	0.11549	-0.302
chr1	31418298	0.0354155	-0.94			chr1	34285342	-0.11253	0.203			chr1	52961171	-0.0298375	-0.32			chr1	49100171	-0.057859	0.017
chr1	31440243	-0.959202	-0.992			chr1	34374361	-0.350057	0.224			chr1	52991264	0.136687	-0.012			chr1	50661138	0.0994984	0.197
chr1	31440921	-0.248897	-1.334			chr1	34374411	-0.386805	0.182			chr1	53320274	0.066168	-0.219			chr1	50661316	0.192695	0.025
chr1	31440970	-0.123084	-1.123			chr1	34383662	0.10521	-0.007			chr1	53343593	-0.069646	0.208			chr1	50661411	-0.26754	0.339
chr1	31653988	-0.254679	-1.265			chr1	34401453	-0.075889	-0.143			chr1	53420404	-0.002385	-0.195			chr1	50663042	-0.111221	-0.109
chr1	31740706	-0.556691	-1.093			chr1	34666273	-0.02436	-0.413			chr1	53443889	-0.255874	-0.237			chr1	51000920	0.083493	-0.254
chr1	31740833	-0.426182	-0.859			chr1	34667863	-0.005977	-0.219			chr1	53453689	0.226251	-0.109			chr1	51204560	-0.049477	-0.098
chr1	31837632	-0.439979	-1.086			chr1	34673783	0.365416	-0.714			chr1	53480531	-0.020405	-0.178			chr1	51323817	0.0481567	-0.324
chr1	31842153	-0.422848	-1.113			chr1	34684463	0.073471	-0.123			chr1	53480745	0.121526	-0.204			chr1	51439635	-0.302829	-0.235
chr1	31883295	-0.612871	-1.173			chr1	35223345	-0.050231	-0.277			chr1	53493822	0.055235	0.003			chr1	51613295	-0.431779	0.026
chr1	31973348	0.137463	0.755			chr1	35223490	-0.037142	-0.385			chr1	53516383	-0.0814701	-0.006			chr1	51767301	-0.270147	-0.355
chr1	32092525	0.064778	-0.18			chr1	35226814	0.42089	-0.075			chr1	53532535	-0.052402	-0.062			chr1	51826921	-0.204492	0.336
chr1	32098198	0.11441	0.05			chr1	35251669	-0.0053002	-0.352			chr1	53547746	-0.043627	-0.276			chr1	51871601	-0.210761	-0.297
chr1	32122011	0.163938	-0.092			chr1	35251735	-0.0002088	-0.331			chr1	53676448	0.137614	0.01			chr1	51871686	0.130008	-0.365
chr1	32124597	0.286569	-0.216			chr1	35259961	0.053561	-0.34			chr1	53679053	-0.048809	-0.268			chr1	51930963	-0.136939	-0.345
chr1	32136398	0.218719	-0.279			chr1	35261232	-0.129034	-0.241			chr1	53692653	0.188932	-0.733			chr1	51934142	0.00437	0.023
chr1	32145011	-0.173317	-0.203			chr1	35333126	-0.127286	-0.404			chr1	53732138	-0.205447	-0.08			chr1	52263882	-0.111182	-0.22
chr1	32165495	0.044031	-0.092			chr1	35369985	-0.124214	-0.339			chr1	53732315	-0.0487163	0.029			chr1	52264064	0.121323	-0.542
chr1	32165656	0.044486	-0.059			chr1	35391565	-0.156079	-0.7			chr1	54332580	0.0149993	0.05			chr1	52266242	0.03825	-0.326
chr1	32203239	-0.115795	-0.134			chr1	35453360	0.064244	-0.243			chr1	54375570	0.061413	0.054			chr1	52266350	-0.087665	-0.241
chr1	32204063	-0.04917	-0.034			chr1	35455785	0.114204	0.313			chr1	54375701	-0.20532	0.269			chr1	52279700	-0.128036	0.091
chr1	32206126	0.191944	-0.002			chr1	35480296	-0.078574	-0.152			chr1	54432019	0.023125	0.126			chr1	52399105	-0.369794	-0.429
chr1	32207608	0.196366	0.095			chr1	35485058	-0.122487	0.089			chr1	54476147	-0.0373031	-0.191			chr1	52403031	-0.176431	-0.433
chr1	32222866	-0.092952	0.252			chr1	35561426	0.216401	0.018			chr1	54506449	0.260897	0.616			chr1	52498861	0.003762	0.666
chr1	32256086	0.102474	-0.095			chr1	35569964	-0.129096	-0.043			chr1	54511385	0.141312	0.078			chr1	52704330	-0.018855	-0.007
chr1	32265961	-0.0291252	-0.582			chr1	35575934	-0.089903	-0.123			chr1	54606804	-0.064564	-0.305			chr1	52744155	0.28237	-0.582
chr1	32266026	0.045176	-0.29			chr1	35579970	-0.215019	-0.164			chr1	54606815	-0.204926	-0.305			chr1	52747200	0.0998073	-0.233
chr1	32379436	-0.0764682	-0.102			chr1	35580760	0.170768	-0.283			chr1	54607157	0.0630622	0.057			chr1	52800510	-0.201228	-0.275
chr1	32385344	0.215726	0.459			chr1	35654725	0.033153	0.464			chr1	54610287	0.285096	-0.26			chr1	52803494	0.161947	0.345
chr1	32498747	-0.392498	-0.123			chr1	35656064	0.416424	-0.22			chr1	54636768	-0.079762	0.308			chr1	52830281	-0.266435	0.183
chr1	32509402	0.006103	-0.3			chr1	35656437	0.223995	-0.119			chr1	54637167	0.0963323	-0.13			chr1	52838968	-0.433391	-0.234
chr1	32566078	0.033819	-0.189			chr1	35681227	0.211764	-0.269			chr1	54690954	0.406398	0.063			chr1	52840486	-0.053534	-0.123
chr1	32608593	-0.150691	-0.102			chr1	35688477	-0.060102	0.071			chr1	54703702	-0.031811	0.253			chr1	52854216	0.336512	-0.294
chr1	32622493	-0.068885	-0.397			chr1	35816732	-0.0704423	0.032			chr1	54703768	0.028491	0.207			chr1	52854961	-0.328029	-0.105
chr1	32640632	0.446278	-0.474			chr1	35847104	0.235962	0.165			chr1	55075062	0.0502972	-0.354			chr1	52855047	-0.135736	-0.105
chr1	32640992	-0.200997	-0.048			chr1	35852709	-0.312613	-0.197			chr1	55085593	0.11188	-0.067			chr1	52861871	-0.119111	-0.198
chr1	32661059	-0.04439	-0.058			chr1	35853216	0.188147	-0.211			chr1	55096438	-0.30108	0.849			chr1	52861899	-0.070574	-0.198
chr1	32689857	0.0863686	-0.124			chr1	35862951	0.375122	-0.063			chr1	55119144	0.053996	-0.15			chr1	52863342	-0.274605	0.048
chr1	32742467	-0.35017	-0.083			chr1	35864571	-0.103189	-0.218			chr1	55119289	0.056344	-0.2			chr1	52876752	-0.214122	0.052
chr1	32751268	-0.01031	0			chr1	35870549	0.433203	-0.044			chr1	55119515	0.355967	-0.165			chr1	52937757	-0.041821	-0.054
chr1	32768294	0.264243	-0.063			chr1	35879794	0.100846	0.276			chr1	55139618	-0.324604	-0.202			chr1	52954442	-0.130286	-0.084
chr1	32831543	-0.17719	-0.171			chr1	35908451	0.172521	0.188			chr1	55139741	-0.031814	-0.038			chr1	52954756	0.090382	0.335
chr1	32832292	-0.247708	-0.133			chr1	35913800	-0.290926	-0.496			chr1	55148316	-0.171461	-0.122			chr1	52961171	-0.0298375	-0.028
chr1	32843707	-0.119394	-0.265			chr1	35919178	0.119776	-0.047			chr1	55168298	0.0389388	0.026			chr1	52991264	0.136687	-0.744
chr1	33060659	-0.0481654	-0.094			chr1	35919979	-0.085478	-0.366			chr1	55168394	-0.140114	0.061			chr1	53320274	0.066168	-0.112
chr1	33065861	0.419985	-0.149			chr1	36019950	0.111169	0.225			chr1	55182300	0.286423	-0.166			chr1	53343593	-0.069646	-0.655
chr1	33087437	0.022836	-0.018			chr1	36032304	-0.293329	-0.46			chr1	55188382	0.222322	0.098			chr1	53362325	0.239978	-0.511
chr1	33093008	-0.051531	-0.161			chr1	36205166	0.310416	-0.281			chr1	55193978	-0.453895	0.224			chr1	53420404	-0.002385	-0.093
chr1	33133917	-0.297087	-0.103			chr1	36216835	0.398995	0.004			chr1	55197149	0.172258	0.065			chr1	53443889	-0.255874	0.166
chr1	33133968	-0.176617	-0.103			chr1	36217154	-0.113243	-0.058			chr1	55224534	0.123214	-0.136			chr1	53453689	0.226251	0.013
chr1	33147143	-0.065608	-0.082			chr1	36288643	-0.0485642	-0.096			chr1	55319902	-0.072286	-0.249			chr1	53453930	0.268091	-0.008
chr1	33147209	-0.415555	-0.082			chr1	36291043	-0.004675	-0.375			chr1	55330966	-0.139935	-0.132			chr1	53459065	0.480554	0.072
chr1	33147592	0.239	-0.106			chr1	36298273	-0.174544	0.038			chr1	55337315	0.156367	-0.174			chr1	53480531	-0.020405	-0.605
chr1	33160510	-0.148978	-0.18			chr1	36307386	0.195181	0.118			chr1	55457815	-0.040712	0.018			chr1	53480745	0.121526	-0.086
chr1	33160878	-0.196696	-0.33			chr1	36315931	0.192802	0.022			chr1	55464856	0.021162	0.119			chr1	53516383	-0.0814701	0.165
chr1	33238714	-0.0057347	-0.177			chr1	36316571	-0.112935	-0.172			chr1	55474325	-0.332467	-0.316			chr1	53532535	-0.052402	0.06
chr1	33256645	0.097857	-0.567			chr1	36387267	-0.249401	-0.39			chr1	55518467	0.113676	-0.017			chr1	53532609	-0.150643	0.042
chr1	33272365	-0.105503	0.513			chr1	36387807	-0.090634	-0.319			chr1	55529187	0.253143	-0.108			chr1	53547746	-0.043627	-0.389
chr1	33295673	0.04472	-0.07			chr1	36390001	-0.01068	-0.04			chr1	55566592	-0.222862	-0.173			chr1	53676448	0.137614	-0.176
chr1	33323349	0.193226	-0.122			chr1	36439198	0.080299	0.039			chr1	55567265	-0.056517	-0.14			chr1	53679053	-0.048809	-0.001
chr1	33324136	-0.036794	-0.416			chr1	36474198	-0.201069	-0.05			chr1	55567410	0.154437	-0.016			chr1	53732138	-0.205447	-0.114
chr1	33360234	0.238963	0.36			chr1	36552301	0.0905693	-0.219			chr1	55586350	-0.217443	-0.129			chr1	53732315	-0.0487163	0.047
chr1	33475791	0.081019	-0.27			chr1	36552781	0.0707917	-0.341			chr1	55589207	0.193808	-0.004			chr1	54325688	-0.174455	-0.26
chr1	33476280	0.305448	-0.436			chr1	36556867	-0.155586	-0.368			chr1	55599998	0.11532	-0.305			chr1	54332580	0.0149993	-0.023
chr1	33478680	0.180993	0.035			chr1	36556914	-0.0937098	-0.307			chr1	56977819	-0.250401	-0.205			chr1	54370306	-0.308038	-0.171
chr1	33502602	-0.147417	0.027			chr1	36557619	-0.071955	0.047			chr1	57185348	0.094958	-0.018			chr1	54375570	0.061413	0.552
chr1	33560247	-0.14015	0.066			chr1	36557983	0.023429	-0.127			chr1	57258485	0.233703	-0.003			chr1	54375701	-0.20532	0.501
chr1	33562416	0.152883	-0.111			chr1	36563471	-0.151042	-0.398			chr1	57347323	0.244645	-0.106			chr1	54432019	0.023125	-0.22
chr1	33777678	-0.419897	-0.259			chr1	36643065	0.0022584	0.071			chr1	57372463	-0.072843	-0.215			chr1	54506449	0.260897	-0.386
chr1	33789638	0.123759	0.087			chr1	36643150	0.020466	-0.167			chr1	57373778	0.015572	-0.22			chr1	54511385	0.141312	-0.156
chr1	33799872	0.002025	0.132			chr1	36754467	0.187055	-0.254			chr1	57399136	0.125827	-0.326			chr1	54606804	-0.064564	0.43
chr1	33836293	-0.24672	-0.702			chr1	36754522	-0.0626507	-0.254			chr1	57411625	-0.264263	-0.445			chr1	54606815	-0.204926	0.43
chr1	33945192	-0.166528	0.473			chr1	36773415	-0.034566	-0.172			chr1	57420484	0.630298	-0.235			chr1	54607157	0.0630622	0.035
chr1	33960062	0.037722	-0.186			chr1	36774073	0.20637	-0.227			chr1	57422484	-0.29625	0.204			chr1	54610287	0.285096	0.005
chr1	33987093	0.360662	-0.192			chr1	36820927	-0.064859	-0.513			chr1	57537287	0.609428	-0.344			chr1	54618435	-0.124245	-0.452
chr1	34008387	0.088358	0.269			chr1	36859499	0.091338	-0.335			chr1	58939502	-0.184279	0.1			chr1	54707034	0.036322	-0.107
chr1	34025030	0.154294	-0.088			chr1	36883724	0.241562	-0.301			chr1	58939506	-0.0414833	0.1			chr1	55075062	0.0502972	0.096
chr1	34025153	0.493507	-0.132			chr1	36883790	-0.148524	-0.206			chr1	58939634	-0.203304	0.296			chr1	55085593	0.11188	-0.01
chr1	34042810	0.034015	-0.24			chr1	36883946	0.007654	-0.31			chr1	58996203	0.133019	-0.337			chr1	55119144	0.053996	-0.045
chr1	34042834	-0.097657	-0.24			chr1	36888526	0.184486	0.143			chr1	59002282	-0.220002	0.344			chr1	55119289	0.056344	-0.012
chr1	34042858	-0.266584	-0.24			chr1	36934667	-0.01711	-0.172			chr1	59002319	-0.271263	0.344			chr1	55119515	0.355967	-0.053
chr1	34052135	0.152716	-0.273			chr1	36934756	-0.236702	-0.172			chr1	59004979	0.485776	-0.04			chr1	55119534	0.190512	-0.053
chr1	34057453	0.311619	-0.056			chr1	36937614	0.19008	-0.034			chr1	59132792	0.032811	-0.125			chr1	55130946	0.2539	-0.093
chr1	34064780	0.135438	0.242			chr1	37291234	-0.0913012	-0.359			chr1	59133569	0.0485553	-0.242			chr1	55139618	-0.324604	-0.001
chr1	34071434	0.111268	-0.112			chr1	37325506	-0.082242	-0.049			chr1	59137641	-0.637004	-0.062			chr1	55139741	-0.031814	0.071
chr1	34083209	-0.06084	-0.114			chr1	37335233	-0.141131	0.509			chr1	59141241	0.253954	0.196			chr1	55148316	-0.171461	0.194
chr1	34181830	0.14079	0.263			chr1	37337725	0.030423	-0.486			chr1	59844471	-0.0225054	0.156			chr1	55152223	-0.12534	-0.287
chr1	34254180	-0.36549	-0.038			chr1	37627277	0.109773	-0.217			chr1	60106987	0.15469	0.202			chr1	55168298	0.0389388	-0.235
chr1	34285342	-0.11253	-0.35			chr1	37764586	0.162139	-0.405			chr1	60107040	0.316217	0.202			chr1	55168394	-0.140114	-0.201
chr1	34328648	0.181128	-0.456			chr1	37961389	0.27388	0.086			chr1	60139670	0.261388	-0.174			chr1	55182229	0.195553	-0.187
chr1	34383662	0.10521	0.211			chr1	37961613	0.00474	0.142			chr1	60297899	0.0201672	0.273			chr1	55182300	0.286423	-0.187
chr1	34401453	-0.075889	0.107			chr1	37967480	0.097941	-0.138			chr1	60299820	0.01161	0.107			chr1	55188382	0.222322	0.102
chr1	34666273	-0.02436	0.417			chr1	38002101	0.98864	-0.003			chr1	60338613	-0.100852	0.338			chr1	55193978	-0.453895	-0.518
chr1	34667863	-0.005977	-0.005			chr1	38002211	0.254277	-0.152			chr1	60359468	0.0590322	0.012			chr1	55197149	0.172258	0.24
chr1	34673783	0.365416	-0.16			chr1	38002331	-0.128189	-0.507			chr1	60377238	0.150634	-0.005			chr1	55224534	0.123214	-0.06
chr1	34684463	0.073471	-0.137			chr1	38003036	0.0753301	-0.09			chr1	60381584	-0.0437025	0.072			chr1	55307568	-0.053957	-0.197
chr1	35223345	-0.050231	0.029			chr1	38006164	-0.061076	-0.235			chr1	60456477	-0.078536	-0.143			chr1	55319902	-0.072286	-0.092
chr1	35223490	-0.037142	0.118			chr1	38006215	0.0908479	-0.207			chr1	60506744	-0.049666	-0.216			chr1	55330966	-0.139935	-0.65
chr1	35226814	0.42089	-0.165			chr1	38006359	-0.117812	-0.101			chr1	60521133	-0.135562	-0.122			chr1	55337315	0.156367	-0.13
chr1	35259961	0.053561	-0.26			chr1	38023378	0.131071	-0.217			chr1	61798287	-0.256678	0.027			chr1	55464743	0.090165	-0.077
chr1	35333126	-0.127286	0.249			chr1	38030696	0.329589	-0.035			chr1	62190627	0.153587	0.068			chr1	55464856	0.021162	0.121
chr1	35369985	-0.124214	-0.066			chr1	38049552	-0.276497	-0.038			chr1	62190897	-0.05459	0.481			chr1	55474325	-0.332467	-0.05
chr1	35447245	-0.036581	-0.132			chr1	38049633	-0.143715	-0.038			chr1	62253550	-0.123686	0.28			chr1	55474476	0.133764	0.002
chr1	35453360	0.064244	-0.17			chr1	38148765	7.7e-05	-0.2			chr1	62261168	-0.110054	-0.242			chr1	55518467	0.113676	0.107
chr1	35480296	-0.078574	-0.202			chr1	38169046	0.151237	-0.186			chr1	62267291	0.476871	-0.668			chr1	55529187	0.253143	0.257
chr1	35483407	0.0668553	-0.125			chr1	38174185	-0.0632878	-0.09			chr1	62293081	0.068118	-0.122			chr1	55566592	-0.222862	-0.162
chr1	35484018	-0.105555	-0.092			chr1	38188841	0.062551	-0.584			chr1	62340855	0.0636663	0.038			chr1	55567265	-0.056517	-0.485
chr1	35485058	-0.122487	-0.101			chr1	38189142	-0.0795755	-0.65			chr1	62365217	0.21059	0.225			chr1	55567410	0.154437	-0.448
chr1	35561426	0.216401	-0.757			chr1	38227086	0.186427	-0.305			chr1	62516683	-0.095773	-0.316			chr1	55572867	-0.0318475	0.134
chr1	35569964	-0.129096	-0.435			chr1	38275802	0.053762	-0.302			chr1	62579823	0.099982	-0.045			chr1	55586350	-0.217443	-0.198
chr1	35575934	-0.089903	-0.257			chr1	38281194	-0.123698	0.19			chr1	62579946	0.095019	0.198			chr1	55589207	0.193808	-0.414
chr1	35579970	-0.215019	-0.08			chr1	38330042	0.0592036	-0.051			chr1	62594506	0.393213	0.064			chr1	55599998	0.11532	-0.034
chr1	35580760	0.170768	-0.167			chr1	38338730	0.222092	-0.055			chr1	62594593	0.0726481	-0.164			chr1	56977819	-0.250401	-0.37
chr1	35654725	0.033153	-0.4			chr1	38343882	0.064565	-0.113			chr1	62713246	-0.031245	0.24			chr1	57185348	0.094958	0.585
chr1	35656437	0.223995	-0.097			chr1	38409299	-0.160193	-0.11			chr1	62728861	0.102062	0.034			chr1	57202872	-0.342689	0.082
chr1	35656664	0.102736	-0.281			chr1	38415315	0.108936	-0.022			chr1	62732421	-0.14904	-0.26			chr1	57258485	0.233703	-0.16
chr1	35847104	0.235962	-0.283			chr1	38444333	0.180434	-0.094			chr1	62733939	-0.0709416	-0.09			chr1	57347323	0.244645	-0.692
chr1	35852709	-0.312613	-0.14			chr1	38446445	-0.706195	-0.025			chr1	62734089	-0.138312	-0.105			chr1	57349407	-0.054991	0.187
chr1	35853216	0.188147	-0.039			chr1	38465011	-0.255197	-0.403			chr1	62940904	-0.212634	0.179			chr1	57372463	-0.072843	0.081
chr1	35862951	0.375122	-0.118			chr1	38484963	-0.0623376	0.004			chr1	62973683	0.084902	-0.23			chr1	57373778	0.015572	-0.015
chr1	35864571	-0.103189	-0.081			chr1	39329700	0.042987	-0.138			chr1	62993948	-0.134438	0.13			chr1	57395251	-0.095609	-0.155
chr1	35879794	0.100846	0.12			chr1	39340607	-0.085689	-0.115			chr1	63005469	-0.029324	0.044			chr1	57399136	0.125827	-0.028
chr1	35887679	-0.144086	0.197			chr1	39352083	-0.246618	-0.264			chr1	63024663	-0.116228	-0.34			chr1	57411625	-0.264263	0.372
chr1	35899319	0.202053	-0.073			chr1	39361569	0.219678	0.176			chr1	63069711	0.005313	-0.155			chr1	57420484	0.630298	-0.22
chr1	35908451	0.172521	0.332			chr1	39365629	-0.170548	-0.21			chr1	63090858	-0.419122	-0.032			chr1	57422484	-0.29625	-0.199
chr1	35913800	-0.290926	-0.343			chr1	39464041	0.020522	-0.32			chr1	63090973	-0.112624	-0.368			chr1	57537287	0.609428	-0.638
chr1	35919178	0.119776	-0.144			chr1	39466626	0.110823	0.062			chr1	63097022	-0.252194	-0.811			chr1	57602383	0.007816	-0.045
chr1	36019950	0.111169	-0.601			chr1	39466680	-0.081511	-0.197			chr1	63285033	0.02308	-0.371			chr1	58999481	-0.647544	-0.428
chr1	36032304	-0.293329	-0.263			chr1	39470475	-0.165185	-0.184			chr1	63870162	-0.282569	-0.104			chr1	59000056	0.320856	0.02
chr1	36032657	0.000719	-0.103			chr1	39681033	-0.232263	-0.334			chr1	63871996	0.629456	-0.118			chr1	59002282	-0.220002	-0.183
chr1	36068390	-0.412474	-0.055			chr1	39715780	-0.170881	-0.316			chr1	63877544	0.145445	-0.072			chr1	59002319	-0.271263	-0.183
chr1	36107510	-0.0869085	0.062			chr1	39723616	-0.240063	0.074			chr1	63920167	-0.465878	0.525			chr1	59002460	-0.269012	-0.238
chr1	36205166	0.310416	-0.11			chr1	39750891	0.180981	-0.119			chr1	63920515	-0.14772	0.248			chr1	59004979	0.485776	0.015
chr1	36217154	-0.113243	-0.207			chr1	39753316	-0.190973	0.118			chr1	63997633	0.459974	0.064			chr1	59132792	0.032811	-0.37
chr1	36228982	-0.160453	-0.197			chr1	39763242	0.300797	-0.14			chr1	64017411	0.087424	0.003			chr1	59133569	0.0485553	-0.053
chr1	36288643	-0.0485642	-0.383			chr1	39775304	0.0896083	-0.271			chr1	64117537	-0.016662	-0.159			chr1	59137641	-0.637004	-0.296
chr1	36291043	-0.004675	-0.292			chr1	39776445	0.054736	-0.034			chr1	64125234	0.05941	0.02			chr1	59141241	0.253954	-0.162
chr1	36307386	0.195181	-0.382			chr1	39784168	-0.041927	0.09			chr1	64643277	-0.398457	0.151			chr1	59844471	-0.0225054	-0.524
chr1	36315931	0.192802	-0.062			chr1	39785331	0.030468	-0.32			chr1	64680477	0.123563	0.049			chr1	60106987	0.15469	-0.461
chr1	36316571	-0.112935	-0.081			chr1	39789795	-0.199592	-0.151			chr1	64680587	0.056236	-0.154			chr1	60107040	0.316217	-0.461
chr1	36321447	-0.04431	-0.334			chr1	39838253	-0.115266	0.206			chr1	64726384	0.593462	-1.074			chr1	60139670	0.261388	-0.301
chr1	36322607	0.0770324	-0.138			chr1	39844940	-0.046547	-0.143			chr1	65095204	0.174702	-0.242			chr1	60297899	0.0201672	0.015
chr1	36387267	-0.249401	-0.245			chr1	39847683	0.017117	-0.405			chr1	65234473	0.0895002	-0.231			chr1	60328613	-0.224918	-0.074
chr1	36387807	-0.090634	-0.104			chr1	39847883	-0.30744	-0.131			chr1	65270697	0.0650875	-0.133			chr1	60336706	-0.105	-0.613
chr1	36474198	-0.201069	-0.354			chr1	39876810	0.061255	-0.32			chr1	65273048	0.043808	-0.347			chr1	60338613	-0.100852	0.059
chr1	36552301	0.0905693	-0.271			chr1	39877489	0.075336	-0.268			chr1	65305284	-0.108335	-0.111			chr1	60359468	0.0590322	-0.105
chr1	36552781	0.0707917	-0.542			chr1	39882001	0.009852	-0.112			chr1	65305361	-0.44958	-0.111			chr1	60381437	0.121625	-0.264
chr1	36556867	-0.155586	-0.11			chr1	39898644	0.0838334	-0.094			chr1	65305376	-0.079549	-0.053			chr1	60381584	-0.0437025	-0.294
chr1	36556914	-0.0937098	-0.11			chr1	39905052	0.0297315	-0.433			chr1	65307253	0.106641	0.327			chr1	60456477	-0.078536	-0.081
chr1	36557619	-0.071955	-0.029			chr1	39906659	0.174914	-0.079			chr1	65311262	-0.00793	-0.052			chr1	60506744	-0.049666	-0.019
chr1	36557983	0.023429	-0.351			chr1	39908210	-0.397721	-0.29			chr1	65313277	-0.0851479	-0.192			chr1	60521133	-0.135562	0.277
chr1	36563471	-0.151042	0.077			chr1	39908430	-0.113632	-0.35			chr1	65313383	-0.0598924	0.331			chr1	61798287	-0.256678	-0.526
chr1	36643065	0.0022584	0.032			chr1	39908443	-0.386424	-0.35			chr1	65332609	0.30119	-0.023			chr1	62189541	0.577681	0.085
chr1	36643150	0.020466	0.05			chr1	39913438	0.107573	-0.449			chr1	65332712	-0.111468	0.196			chr1	62190627	0.153587	0.147
chr1	36773415	-0.034566	0.101			chr1	39914363	-0.186662	0.086			chr1	65335124	-0.158098	-0.185			chr1	62253550	-0.123686	0.29
chr1	36774073	0.20637	-0.262			chr1	39919616	-0.241524	-0.44			chr1	65335177	-0.19839	-0.185			chr1	62261168	-0.110054	0.078
chr1	36787626	-0.212708	-0.023			chr1	39929240	0.227875	-0.013			chr1	65348971	0.110101	-0.46			chr1	62267291	0.476871	-0.329
chr1	36820927	-0.064859	0.044			chr1	39930771	-0.0572486	-0.183			chr1	65348985	-0.387607	-0.46			chr1	62293081	0.068118	-0.22
chr1	36859499	0.091338	0.085			chr1	39945664	-0.145076	-0.063			chr1	65349090	0.137745	-0.165			chr1	62330374	-0.030112	0.389
chr1	36883724	0.241562	-0.003			chr1	40027464	-0.177271	-0.397			chr1	65349111	-0.0276432	-0.165			chr1	62340855	0.0636663	-0.404
chr1	36883790	-0.148524	0.039			chr1	40027780	0.0576444	-0.147			chr1	65349126	-0.0692337	-0.165			chr1	62341157	0.193726	-0.357
chr1	36929988	0.0604559	-0.202			chr1	40035182	-0.110437	-0.103			chr1	65349186	-0.252121	-0.415			chr1	62365217	0.21059	0.092
chr1	36934756	-0.236702	0.037			chr1	40036847	-0.165874	-0.039			chr1	65858088	0.104694	-0.549			chr1	62380298	-0.274147	-0.371
chr1	36935128	0.257729	-0.199			chr1	40096053	-0.143052	-0.179			chr1	66031301	-0.15003	-0.027			chr1	62516683	-0.095773	-0.477
chr1	36937614	0.19008	-0.008			chr1	40145616	-0.133272	-0.047			chr1	66036202	-0.194196	0.405			chr1	62579823	0.099982	0.356
chr1	37261085	-0.131388	0.331			chr1	40148289	0.155006	-0.058			chr1	66036441	0.102879	-0.172			chr1	62594506	0.393213	0.462
chr1	37262104	-0.057492	-0.216			chr1	40205875	-0.01209	-0.129			chr1	66037929	-0.261984	0.144			chr1	62594593	0.0726481	0.157
chr1	37264285	-0.033263	-0.118			chr1	40207110	0.115325	-0.131			chr1	66085622	0.021106	-0.311			chr1	62713246	-0.031245	0.248
chr1	37264832	-0.102177	-0.147			chr1	40214547	0.365033	-0.101			chr1	66101894	0.023846	-0.854			chr1	62728861	0.102062	-0.049
chr1	37325506	-0.082242	0.087			chr1	40219065	-0.159307	-0.299			chr1	66102158	-0.178942	-0.063			chr1	62732421	-0.14904	0.053
chr1	37335551	0.165349	-0.304			chr1	40307408	-0.024278	-0.471			chr1	66102224	-0.053703	-0.071			chr1	62733939	-0.0709416	-0.013
chr1	37627277	0.109773	0.168			chr1	40315888	0.498247	0.015			chr1	66102257	-0.048499	-0.071			chr1	62734089	-0.138312	-0.34
chr1	37949966	0.114209	-0.197			chr1	40363054	-0.0083551	-0.395			chr1	66102531	0.018323	0.036			chr1	62740930	-0.056195	0.043
chr1	37961389	0.27388	-0.158			chr1	40525744	-0.236395	-0.29			chr1	66732341	0.109269	-0.382			chr1	62940904	-0.212634	-0.406
chr1	37967480	0.097941	-0.552			chr1	40531830	-0.072901	0.029			chr1	66798125	-0.325388	-0.096			chr1	62952969	-0.035854	-0.17
chr1	38002101	0.98864	-0.145			chr1	40531845	0.003026	0.029			chr1	66827275	-0.381258	-0.342			chr1	62973683	0.084902	-0.033
chr1	38002211	0.254277	-0.258			chr1	40539813	0.233476	-0.356			chr1	66829262	-0.048443	-0.107			chr1	62973795	-0.37435	0.057
chr1	38002331	-0.128189	-0.215			chr1	40544393	-0.128239	-0.351			chr1	67094172	-0.114024	0.176			chr1	62993948	-0.134438	-0.406
chr1	38003036	0.0753301	0.033			chr1	40559611	0.201098	-0.536			chr1	67108495	-0.311563	-0.202			chr1	63005469	-0.029324	-0.109
chr1	38006164	-0.061076	-0.127			chr1	40668137	-0.042581	-0.144			chr1	67142675	-0.283041	-0.153			chr1	63024663	-0.116228	-0.174
chr1	38006215	0.0908479	-0.085			chr1	40702570	-0.279507	-0.269			chr1	67142826	-0.219006	-0.007			chr1	63069711	0.005313	-0.283
chr1	38006359	-0.117812	-0.084			chr1	40702587	-0.061743	-0.269			chr1	67142852	-0.092666	-0.007			chr1	63090973	-0.112624	-0.161
chr1	38023378	0.131071	-0.069			chr1	40703415	0.001292	-0.328			chr1	67147691	-0.300018	0.115			chr1	63097022	-0.252194	-0.039
chr1	38027424	0.426656	-0.461			chr1	40703440	-0.01678	-0.044			chr1	67160154	-0.0307355	-0.227			chr1	63285033	0.02308	-0.139
chr1	38030696	0.329589	-0.176			chr1	40713806	0.063904	-0.065			chr1	67206300	0.466162	0.157			chr1	63870162	-0.282569	-0.224
chr1	38031105	-0.022578	0.01			chr1	40733658	-0.3874	-0.131			chr1	67220295	-0.254562	-0.126			chr1	63871996	0.629456	-0.019
chr1	38031303	0.127541	-0.093			chr1	40734142	-0.251405	-0.186			chr1	67242087	0.124941	-0.066			chr1	63877544	0.145445	0.037
chr1	38031621	0.0015686	-0.065			chr1	40735829	-0.112128	0.057			chr1	67288045	-0.049505	0.111			chr1	63885088	0.195731	-0.539
chr1	38031972	0.154137	-0.247			chr1	40777842	0.035471	0.106			chr1	67288109	-0.105777	0.156			chr1	63902431	0.172635	0.211
chr1	38049552	-0.276497	-0.087			chr1	40872356	0.142731	0.097			chr1	67337099	0.19666	0.396			chr1	63920167	-0.465878	-0.125
chr1	38077027	0.0732194	-0.043			chr1	40872623	0.015109	-0.17			chr1	67591579	-0.0695224	0.131			chr1	63920515	-0.14772	-0.177
chr1	38077780	0.358693	0.062			chr1	40880804	-0.200267	-0.294			chr1	67705958	-0.099779	-0.392			chr1	63997633	0.459974	-0.009
chr1	38147166	0.29596	-0.059			chr1	40881041	0.295199	-0.349			chr1	67721592	0.765351	-0.02			chr1	64017411	0.087424	-0.052
chr1	38148765	7.7e-05	0.091			chr1	40923019	-0.0629737	-0.358			chr1	67724828	-0.255157	-0.132			chr1	64117537	-0.016662	0.022
chr1	38166327	-0.034664	-0.491			chr1	40928361	0.03613	-0.191			chr1	67786037	0.051763	-0.054			chr1	64125234	0.05941	0.32
chr1	38169046	0.151237	-0.04			chr1	40944987	-0.073838	-0.148			chr1	67787261	-0.28353	-0.133			chr1	64643041	0.176015	0.187
chr1	38174185	-0.0632878	-0.186			chr1	40955156	0.012712	0.038			chr1	67787286	0.226686	-0.133			chr1	64643277	-0.398457	-0.449
chr1	38175335	-0.207293	-0.338			chr1	40961555	-0.222543	0.076			chr1	67795319	-0.00173	-0.262			chr1	64680477	0.123563	-0.165
chr1	38188841	0.062551	-0.454			chr1	40980616	-0.305292	-0.047			chr1	67845832	-0.125261	0.412			chr1	64680587	0.056236	-0.203
chr1	38227086	0.186427	-0.004			chr1	40981230	-0.034112	-0.206			chr1	68603432	-0.072593	-0.016			chr1	64680627	0.033397	-0.203
chr1	38265965	0.043293	0.17			chr1	40981529	-0.0997061	0.032			chr1	68603586	-0.186276	-0.207			chr1	64707243	-0.409616	-0.89
chr1	38279987	0.187617	-0.003			chr1	41006154	-0.343394	-0.063			chr1	68614320	0.066586	-0.035			chr1	65068638	-0.065753	0.002
chr1	38281194	-0.123698	0.343			chr1	41086591	-0.095008	-0.214			chr1	68659777	-0.147439	-0.085			chr1	65095204	0.174702	0.201
chr1	38330042	0.0592036	-0.11			chr1	41088309	-0.0822125	-0.342			chr1	68896945	0.101311	0.008			chr1	65234473	0.0895002	-0.055
chr1	38332366	0.255527	-0.039			chr1	41088577	0.091252	0.118			chr1	68897291	0.111097	0.069			chr1	65270697	0.0650875	0.007
chr1	38338730	0.222092	-0.513			chr1	41088676	-0.089296	-0.127			chr1	68944633	-0.263894	-0.406			chr1	65273048	0.043808	0.059
chr1	38343882	0.064565	-0.453			chr1	41091492	0.081642	-0.385			chr1	68944792	-0.03171	-0.169			chr1	65305270	0.253369	0.023
chr1	38352781	0.100115	-0.54			chr1	41222889	-0.0330617	-0.531			chr1	68949023	-0.286642	0.141			chr1	65305284	-0.108335	0.023
chr1	38395947	-0.014515	-0.322			chr1	41222957	-0.0808973	-0.517			chr1	68960207	-0.046724	-0.338			chr1	65305361	-0.44958	0.122
chr1	38409299	-0.160193	-0.197			chr1	41228703	0.308466	-0.047			chr1	70225832	-0.162098	-0.123			chr1	65305376	-0.079549	0.122
chr1	38423588	0.184279	0.059			chr1	41300642	-0.251335	-0.338			chr1	70482188	0.162932	-0.609			chr1	65306794	-0.294169	0.138
chr1	38424019	0.130235	-0.37			chr1	41466849	-0.19678	-0.189			chr1	70501801	0.504841	0.268			chr1	65307113	-0.120071	0.191
chr1	38446445	-0.706195	-0.255			chr1	41467758	0.485976	-0.201			chr1	70504781	0.078466	-0.274			chr1	65307221	0.193819	-0.114
chr1	38456480	-0.189179	-1.011			chr1	41512099	-0.116567	-0.056			chr1	70671092	-0.111571	-0.164			chr1	65307253	0.106641	-0.114
chr1	38465011	-0.255197	-0.238			chr1	41946681	-0.24811	-0.212			chr1	70694121	-0.0077198	-0.034			chr1	65311262	-0.00793	0.074
chr1	38484963	-0.0623376	-0.051			chr1	41984249	0.151893	-0.184			chr1	70736555	0.568663	0.021			chr1	65313277	-0.0851479	0.193
chr1	38489834	-0.210011	-0.131			chr1	42045582	0.12855	-0.281			chr1	70779443	0.131571	-0.098			chr1	65313383	-0.0598924	0.713
chr1	38490608	0.264069	-0.252			chr1	42048456	0.212908	-0.283			chr1	70820802	-0.080665	-0.39			chr1	65332609	0.30119	-0.069
chr1	39329700	0.042987	-0.086			chr1	42629040	-0.122921	-0.001			chr1	70831841	-0.31542	-0.202			chr1	65332712	-0.111468	0.163
chr1	39339256	-0.126248	-0.176			chr1	42629105	-0.127315	-0.052			chr1	70832118	-0.147956	-0.001			chr1	65335124	-0.158098	0.125
chr1	39339682	0.0175229	-0.129			chr1	42629226	0.07365	-0.28			chr1	70877126	-0.235192	-0.259			chr1	65335177	-0.19839	0.095
chr1	39339720	-0.339702	-0.129			chr1	42644912	-0.101129	0.055			chr1	70897801	-0.0231236	-0.272			chr1	65348971	0.110101	0.011
chr1	39340607	-0.085689	-0.151			chr1	42647507	-0.124025	0.109			chr1	71331430	0.008849	-0.484			chr1	65348985	-0.387607	0.011
chr1	39352083	-0.246618	-0.182			chr1	42664870	-0.339547	0.095			chr1	71419532	0.010187	-0.127			chr1	65349090	0.137745	0.115
chr1	39361569	0.219678	-0.63			chr1	42880516	0.018413	-0.253			chr1	71531429	-0.0568942	-0.107			chr1	65349111	-0.0276432	0.115
chr1	39464041	0.020522	-0.097			chr1	42898843	0.054441	-0.049			chr1	72058630	-0.364535	-0.178			chr1	65349126	-0.0692337	-0.602
chr1	39466626	0.110823	-0.078			chr1	42901082	-0.423237	-0.198			chr1	72163855	-0.262107	0.25			chr1	65349186	-0.252121	-0.602
chr1	39466680	-0.081511	-0.123			chr1	42915618	0.082161	-0.1			chr1	74575182	0.012489	0.346			chr1	65858088	0.104694	0.248
chr1	39470475	-0.165185	0.119			chr1	42915764	0.065967	-0.462			chr1	74648408	0.0322726	-0.181			chr1	66031301	-0.15003	-0.563
chr1	39715780	-0.170881	0.095			chr1	42962758	-0.092783	0.021			chr1	74648471	-0.205795	-0.191			chr1	66036028	-0.0124898	0.186
chr1	39723616	-0.240063	-0.104			chr1	43055243	-0.096576	-0.17			chr1	74664165	-0.163261	-0.365			chr1	66036202	-0.194196	-0.109
chr1	39750891	0.180981	-0.152			chr1	43076654	0.104774	0.013			chr1	74699099	0.441212	0.167			chr1	66036441	0.102879	-0.253
chr1	39763242	0.300797	-0.252			chr1	43108188	0.082485	0.144			chr1	74699111	-0.250042	0.167			chr1	66085622	0.021106	-0.274
chr1	39765765	-0.299874	-0.017			chr1	43111721	0.080348	-0.039			chr1	74819077	0.125041	0.219			chr1	66101894	0.023846	-0.085
chr1	39775304	0.0896083	-0.089			chr1	43126733	0.10883	0.223			chr1	74834711	-0.296737	-0.47			chr1	66102158	-0.178942	-0.054
chr1	39776445	0.054736	0.032			chr1	43131653	-0.156873	-0.028			chr1	74905206	0.072131	-0.289			chr1	66102224	-0.053703	0.362
chr1	39784168	-0.041927	-0.161			chr1	43132347	0.186404	-0.112			chr1	74936374	-0.207571	-0.092			chr1	66102257	-0.048499	0.362
chr1	39785331	0.030468	-0.123			chr1	43223489	0.131298	-0.293			chr1	74936454	0.189666	-0.076			chr1	66102531	0.018323	-0.17
chr1	39789795	-0.199592	-0.158			chr1	43240941	-0.197406	-0.461			chr1	74941101	0.938827	-0.706			chr1	66798125	-0.325388	-0.439
chr1	39838253	-0.115266	-0.201			chr1	43255472	-0.266319	-0.142			chr1	74941293	-0.316434	0.348			chr1	66827275	-0.381258	-0.372
chr1	39844940	-0.046547	0.003			chr1	43273228	0.0925433	0.147			chr1	74946126	0.434081	0.112			chr1	66829206	-0.0112667	-0.358
chr1	39847683	0.017117	-0.244			chr1	43300663	-0.113287	-0.249			chr1	74946404	0.162782	-0.03			chr1	66829262	-0.048443	-0.358
chr1	39847883	-0.30744	-0.141			chr1	43300921	-0.0434039	0.065			chr1	75038228	0.30315	-0.367			chr1	67108495	-0.311563	-0.455
chr1	39876810	0.061255	-0.017			chr1	43301279	-0.04981	0.128			chr1	75065441	-0.056359	0.4			chr1	67142675	-0.283041	-0.28
chr1	39877489	0.075336	0.011			chr1	43316264	0.080452	0.161			chr1	75072296	0.000495	0.074			chr1	67147691	-0.300018	-0.035
chr1	39882001	0.009852	-0.023			chr1	43317793	0.11426	-0.022			chr1	75172652	-0.277868	-0.153			chr1	67206300	0.466162	-0.273
chr1	39887935	0.014857	0.134			chr1	43317890	-0.011035	-0.074			chr1	75175865	0.196134	-0.112			chr1	67220295	-0.254562	-0.029
chr1	39898644	0.0838334	-0.285			chr1	43353134	-0.039745	-0.711			chr1	75175886	0.0360509	-0.112			chr1	67242087	0.124941	-0.17
chr1	39905052	0.0297315	-0.491			chr1	43396414	-0.154893	-0.439			chr1	75204333	-0.321814	0.26			chr1	67243252	-0.237875	-0.22
chr1	39906659	0.174914	-0.292			chr1	43396860	-0.102568	-0.209			chr1	75606724	0.141377	0.008			chr1	67288045	-0.049505	-0.034
chr1	39908210	-0.397721	-0.006			chr1	43511645	-0.044514	-0.033			chr1	75608799	0.05127	0.002			chr1	67288109	-0.105777	-0.032
chr1	39908430	-0.113632	-0.008			chr1	43611005	-0.114598	-0.301			chr1	75609049	-0.392332	0.103			chr1	67337099	0.19666	-0.059
chr1	39908443	-0.386424	-0.008			chr1	43616337	-0.100206	-0.176			chr1	75677202	0.210123	-0.208			chr1	67337285	-0.005746	-0.005
chr1	39913438	0.107573	-0.023			chr1	43616426	-0.198589	-0.093			chr1	75679420	-0.109985	-0.306			chr1	67436380	-0.382756	-0.072
chr1	39914363	-0.186662	-0.362			chr1	43616592	-0.42495	0.217			chr1	75702674	-0.292562	-0.352			chr1	67581127	0.266158	-0.464
chr1	39929240	0.227875	-0.238			chr1	43618410	0.003289	-0.083			chr1	75702719	-0.248842	-0.621			chr1	67591579	-0.0695224	0.213
chr1	39930771	-0.0572486	-0.139			chr1	43663312	0.023287	-0.123			chr1	75716925	0.220532	0.057			chr1	67705804	0.41012	0.015
chr1	40027780	0.0576444	0.132			chr1	43663376	-0.011688	-0.123			chr1	76198785	0.189761	0.182			chr1	67705958	-0.099779	0.01
chr1	40028180	-0.036605	0.32			chr1	43664218	-0.0475594	0.037			chr1	76254986	0.259464	-0.134			chr1	67721592	0.765351	-0.275
chr1	40089945	-0.17172	0.029			chr1	43675467	-0.139293	0.054			chr1	76255228	-0.197155	-0.148			chr1	67724828	-0.255157	-0.097
chr1	40090078	-0.099193	-0.006			chr1	43699970	0.050535	-0.267			chr1	76255832	-0.11112	-0.114			chr1	67786037	0.051763	-0.132
chr1	40096053	-0.143052	-0.272			chr1	43700007	-0.0265335	-0.267			chr1	76260260	-0.131095	0.05			chr1	67787261	-0.28353	-0.157
chr1	40144818	0.0882808	-0.549			chr1	43700140	0.111818	-0.3			chr1	76387840	-0.071258	-0.176			chr1	67787286	0.226686	-0.157
chr1	40145050	-0.066185	-0.323			chr1	43719841	-0.0119637	-0.267			chr1	76877832	-0.21523	-0.068			chr1	67795319	-0.00173	-0.559
chr1	40145297	0.014473	-0.349			chr1	43739651	-0.0470427	0.035			chr1	76878097	0.192059	-0.257			chr1	67845832	-0.125261	-0.381
chr1	40145616	-0.133272	-0.431			chr1	43788205	0.124338	-0.669			chr1	77509961	-0.216309	-0.05			chr1	67878806	-0.26418	-0.019
chr1	40145850	-0.0021539	-0.1			chr1	43803932	0.199542	-0.163			chr1	77516036	0.145815	0.134			chr1	68603432	-0.072593	0.126
chr1	40146253	0.061659	-0.085			chr1	43804340	0.425978	-0.28			chr1	77672325	0.123998	0.337			chr1	68603586	-0.186276	-0.354
chr1	40146499	0.548958	0.073			chr1	43893206	-0.045787	0.139			chr1	77752622	0.287002	-0.327			chr1	68614320	0.066586	-0.107
chr1	40148289	0.155006	-0.165			chr1	43893721	0.330638	-0.205			chr1	77752651	0.117722	-0.327			chr1	68659777	-0.147439	-0.205
chr1	40205875	-0.01209	0.009			chr1	43895863	-0.151972	-0.362			chr1	77779426	0.203938	-0.248			chr1	68896945	0.101311	-0.082
chr1	40207110	0.115325	-0.044			chr1	43909265	0.046288	-0.412			chr1	77779482	0.082106	-0.387			chr1	68906514	0.001009	-0.251
chr1	40219065	-0.159307	-0.114			chr1	43914310	0.320907	0.137			chr1	77876747	0.270432	0.298			chr1	68944792	-0.03171	-0.047
chr1	40223651	0.211438	-0.448			chr1	43917335	0.125475	0.055			chr1	77987594	0.09296	-0.075			chr1	68947656	-0.543833	-0.013
chr1	40225183	0.190971	0.079			chr1	43917336	-0.041755	0.055			chr1	78183548	0.216787	-0.01			chr1	68960207	-0.046724	-0.089
chr1	40225230	-0.360273	0.079			chr1	43917355	0.0979142	0.055			chr1	78194249	-0.228376	0.024			chr1	70225832	-0.162098	-0.055
chr1	40225709	0.25669	-0.11			chr1	43917369	0.174657	0.055			chr1	78206591	-0.267134	0.126			chr1	70460238	0.114712	1.148
chr1	40306865	-0.025528	-0.121			chr1	43917409	0.212711	0.236			chr1	78324606	-0.0776141	0.021			chr1	70482188	0.162932	-0.019
chr1	40307408	-0.024278	-0.094			chr1	43917497	-0.221434	0.204			chr1	78401526	-0.040811	-0.238			chr1	70493703	0.203819	-0.38
chr1	40315888	0.498247	-0.063			chr1	43917544	-0.001723	0.204			chr1	78422352	-0.105186	-0.276			chr1	70501801	0.504841	-0.012
chr1	40363054	-0.0083551	-0.163			chr1	43917906	-0.071974	-0.153			chr1	78430831	-0.140417	-0.048			chr1	70504781	0.078466	-0.329
chr1	40525744	-0.236395	-0.385			chr1	43917966	-0.010334	-0.153			chr1	78434749	0.190972	-0.217			chr1	70671092	-0.111571	-0.029
chr1	40539076	-0.179007	-0.045			chr1	43918118	0.250036	-0.302			chr1	78435648	0.0087981	-0.406			chr1	70694121	-0.0077198	-0.373
chr1	40539228	-0.0904113	-0.222			chr1	44044970	-0.011706	0.114			chr1	78481909	0.328917	0.055			chr1	70736555	0.568663	-0.119
chr1	40539813	0.233476	0.121			chr1	44048748	0.00936	0.097			chr1	78578177	-0.0698038	-0.032			chr1	70779443	0.131571	0.006
chr1	40544393	-0.128239	-0.09			chr1	44058143	0.126864	-0.462			chr1	78601326	0.176844	-0.324			chr1	70820802	-0.080665	0.023
chr1	40559831	0.307212	-0.017			chr1	44058269	0.318972	-0.359			chr1	78958863	-0.144853	-0.453			chr1	70832118	-0.147956	0.089
chr1	40563346	-0.0753533	-0.184			chr1	44071221	0.20217	-0.693			chr1	78958936	-0.349683	-0.229			chr1	70877126	-0.235192	-0.004
chr1	40668137	-0.042581	-0.549			chr1	44072420	-0.204355	-0.014			chr1	78997913	-0.072479	-0.229			chr1	70897801	-0.0231236	-0.154
chr1	40702570	-0.279507	-0.201			chr1	44079373	-0.18715	-0.1			chr1	79002205	0.016918	-0.017			chr1	71419532	0.010187	0.046
chr1	40702587	-0.061743	-0.008			chr1	44083507	0.12509	-0.315			chr1	79102726	0.449915	-0.134			chr1	71531429	-0.0568942	0.057
chr1	40703415	0.001292	-0.113			chr1	44085219	0.0487	-0.495			chr1	79102766	0.324726	-0.134			chr1	72058630	-0.364535	-0.295
chr1	40703440	-0.01678	-0.113			chr1	44086169	-0.235524	-0.345			chr1	79107315	-0.0313636	-0.152			chr1	72163855	-0.262107	-0.81
chr1	40713806	0.063904	-0.261			chr1	44125979	0.006198	-0.335			chr1	79115905	-0.061416	0.221			chr1	74575182	0.012489	-0.243
chr1	40733658	-0.3874	0.051			chr1	44128510	-0.0844128	-0.269			chr1	79120682	0.013076	-0.147			chr1	74575301	0.0234807	-0.257
chr1	40734142	-0.251405	-0.209			chr1	44132700	-0.034894	-0.294			chr1	79120683	0.228191	-0.147			chr1	74648209	0.102056	-0.314
chr1	40735829	-0.112128	-0.226			chr1	44154479	-0.1396	-0.548			chr1	79128606	-0.135899	-0.038			chr1	74648408	0.0322726	0.014
chr1	40758629	-0.024568	-0.048			chr1	44169198	0.210675	-0.252			chr1	79358827	0.158373	-0.032			chr1	74648471	-0.205795	-0.029
chr1	40766542	0.175767	-0.128			chr1	44280425	0.146338	-0.375			chr1	82407768	0.032696	-0.142			chr1	74664165	-0.163261	-0.085
chr1	40766618	-0.024499	-0.128			chr1	44363883	-0.455145	-0.023			chr1	82415865	-0.433658	0.106			chr1	74819077	0.125041	-0.366
chr1	40771973	-0.077689	-0.424			chr1	44395786	0.139375	-0.069			chr1	82415889	0.572368	0.106			chr1	74834711	-0.296737	0.009
chr1	40771994	-0.244317	-0.424			chr1	44396196	-0.305091	-0.445			chr1	82433929	-0.052006	-0.223			chr1	74905206	0.072131	0.187
chr1	40777842	0.035471	-0.35			chr1	44396215	-0.176372	-0.157			chr1	84355650	-0.012304	-0.279			chr1	75038228	0.30315	0.144
chr1	40859148	-0.272947	-0.367			chr1	44396521	-0.377333	-0.241			chr1	84644706	0.223396	-0.698			chr1	75055585	-0.001949	-0.574
chr1	40872356	0.142731	-0.239			chr1	44423693	0.135026	-0.062			chr1	84663467	-0.699785	0.188			chr1	75065441	-0.056359	-0.46
chr1	40872623	0.015109	-0.193			chr1	44442521	-0.075034	-0.453			chr1	84864256	-0.081973	0.228			chr1	75072296	0.000495	0.291
chr1	40916403	-0.267007	-0.212			chr1	44595047	-0.128684	-0.137			chr1	84876731	0.079741	-0.287			chr1	75102066	0.221687	-0.229
chr1	40923019	-0.0629737	-0.095			chr1	44680454	-0.0167213	-0.316			chr1	84878087	-0.31477	-0.329			chr1	75172652	-0.277868	-0.084
chr1	40928361	0.03613	-0.069			chr1	44684030	-0.16437	-0.264			chr1	84878228	0.318672	-0.162			chr1	75175865	0.196134	0.262
chr1	40944987	-0.073838	0.092			chr1	44686322	-0.0602719	-0.163			chr1	84880230	-0.185588	-0.463			chr1	75175886	0.0360509	0.262
chr1	40955156	0.012712	-0.038			chr1	44767913	-0.033465	0.01			chr1	84956091	-0.047329	0.1			chr1	75204333	-0.321814	-0.073
chr1	40961555	-0.222543	-0.136			chr1	44778861	-0.171965	-0.05			chr1	84991669	0.255999	0.036			chr1	75606724	0.141377	0.14
chr1	40980616	-0.305292	-0.066			chr1	44788398	0.245875	-0.038			chr1	84998608	-0.277636	0.166			chr1	75608799	0.05127	0.106
chr1	40981230	-0.034112	-0.1			chr1	45076660	0.104544	-0.339			chr1	85031630	0.07682	0.21			chr1	75609049	-0.392332	-0.099
chr1	40981529	-0.0997061	-0.177			chr1	45088305	-0.105686	-0.457			chr1	85035692	0.062964	-0.152			chr1	75677202	0.210123	0.261
chr1	41010454	0.246175	-0.124			chr1	45116425	-0.141554	0.004			chr1	85113178	-0.221315	0.135			chr1	75679420	-0.109985	0.28
chr1	41086591	-0.095008	0.049			chr1	45212378	-0.366427	-0.13			chr1	85113203	-0.179936	0.135			chr1	75693593	-0.049479	0.354
chr1	41088309	-0.0822125	-0.449			chr1	45216272	-0.249741	-0.577			chr1	85113229	-0.045605	0.133			chr1	75702674	-0.292562	-0.133
chr1	41088577	0.091252	-0.32			chr1	45218895	0.09312	-0.505			chr1	85279649	-0.054184	-0.088			chr1	75702719	-0.248842	-0.133
chr1	41088676	-0.089296	-0.241			chr1	45220543	0.11761	-0.066			chr1	85418187	0.071871	-0.081			chr1	75716925	0.220532	-0.184
chr1	41091492	0.081642	-0.216			chr1	45223631	-0.066297	-0.311			chr1	85494776	-0.206975	-0.039			chr1	76252011	-0.085127	-0.227
chr1	41222889	-0.0330617	-0.062			chr1	45250956	-0.46777	-0.454			chr1	85537706	0.306522	-0.006			chr1	76254986	0.259464	0.147
chr1	41222957	-0.0808973	-0.037			chr1	45251179	0.172017	-0.664			chr1	85559201	-0.27142	-0.13			chr1	76255112	0.241044	0.16
chr1	41228703	0.308466	-0.05			chr1	45267375	1.97366	-0.284			chr1	85563397	-0.100942	-0.222			chr1	76260260	-0.131095	0.068
chr1	41300642	-0.251335	0.385			chr1	45269630	-0.348512	-0.603			chr1	85594437	0.088796	-0.283			chr1	76363588	-0.181571	-0.4
chr1	41305262	-0.155968	-0.123			chr1	45291935	-0.103596	-0.291			chr1	85594466	0.125288	-0.283			chr1	76384973	0.1683	-0.216
chr1	41466849	-0.19678	-0.101			chr1	45291958	-0.169264	-0.291			chr1	85598615	0.055394	-0.094			chr1	76387840	-0.071258	-0.259
chr1	41467758	0.485976	-0.016			chr1	45291990	0.0442376	-0.512			chr1	85647868	0.0068062	-0.046			chr1	76540548	0.0183284	-0.133
chr1	41481643	-0.140793	-0.048			chr1	45292027	0.052743	-0.512			chr1	85648620	-0.182247	-0.665			chr1	76877832	-0.21523	0.49
chr1	41512099	-0.116567	-0.419			chr1	45292257	-0.21558	-0.108			chr1	85656295	-0.073528	-0.463			chr1	76878097	0.192059	-0.305
chr1	41944440	-0.118367	-0.067			chr1	45293090	-0.120167	-0.412			chr1	85718351	0.221746	-0.015			chr1	76878156	-0.075193	-0.335
chr1	41949628	0.0524713	0.056			chr1	45362992	-0.189612	-0.203			chr1	85733374	-0.282577	-0.336			chr1	77509961	-0.216309	0.195
chr1	41972880	0.047082	-0.42			chr1	45444038	-0.098149	0.031			chr1	85733621	8e-05	-0.425			chr1	77516036	0.145815	0.063
chr1	41973349	0.0895302	-0.163			chr1	45470130	-0.374778	0.076			chr1	85790498	-0.275344	0.092			chr1	77672325	0.123998	-0.092
chr1	41974258	0.324793	-0.149			chr1	45474008	-0.412307	0.137			chr1	86249156	-0.100315	0.055			chr1	77752622	0.287002	-0.288
chr1	42045582	0.12855	-0.029			chr1	45474913	-0.378504	-0.181			chr1	86249735	0.0642373	0.527			chr1	77752651	0.117722	-0.288
chr1	42048456	0.212908	-0.165			chr1	45501462	-0.049781	0.033			chr1	86249845	-0.230768	0.045			chr1	77752996	-0.312756	-0.384
chr1	42629105	-0.127315	-0.354			chr1	45509019	-0.00938	-0.163			chr1	86249894	0.114515	0.045			chr1	77876747	0.270432	0.194
chr1	42629226	0.07365	0.073			chr1	45553776	0.111016	-0.123			chr1	86249911	-0.135036	-0.03			chr1	77987594	0.09296	-0.346
chr1	42644770	-0.074666	-0.123			chr1	45795027	0.23026	0.245			chr1	86340368	0.144806	0.199			chr1	78162917	0.008765	-0.199
chr1	42644912	-0.101129	-0.187			chr1	45796115	-0.327687	-0.056			chr1	86375564	0.316231	-0.116			chr1	78183548	0.216787	-0.146
chr1	42664870	-0.339547	-0.212			chr1	45798555	0.03141	-0.202			chr1	86557967	0.176387	-0.231			chr1	78194249	-0.228376	-0.174
chr1	42880516	0.018413	-0.076			chr1	45800126	0.150557	-0.496			chr1	86590948	-0.068487	-0.038			chr1	78206591	-0.267134	-0.554
chr1	42880903	-0.063369	-0.023			chr1	45800156	-0.048064	-0.496			chr1	86591567	0.39563	-0.215			chr1	78269206	-0.05246	0.135
chr1	42898843	0.054441	-0.2			chr1	45810091	-0.128621	-0.174			chr1	86896541	-0.171973	-0.284			chr1	78269207	-0.114163	0.135
chr1	42901082	-0.423237	-0.173			chr1	45860111	0.0829848	-0.25			chr1	86900372	-0.203802	-0.57			chr1	78324606	-0.0776141	-0.331
chr1	42915618	0.082161	-0.326			chr1	45887568	-0.008791	-0.254			chr1	86904714	-0.330888	-0.014			chr1	78401526	-0.040811	-0.303
chr1	42915764	0.065967	0.173			chr1	45923324	-0.211536	-0.241			chr1	86905902	0.471104	-0.096			chr1	78414438	0.103571	-0.284
chr1	42962758	-0.092783	0.065			chr1	45973928	-0.402357	-0.104			chr1	86909582	-0.0698152	-0.15			chr1	78422352	-0.105186	-0.161
chr1	43076654	0.104774	-0.401			chr1	45974114	-0.161229	-0.332			chr1	86920904	-0.072641	0.301			chr1	78430831	-0.140417	-0.051
chr1	43108188	0.082485	-0.24			chr1	45981512	-0.160592	0.178			chr1	86947819	0.222099	-0.123			chr1	78435648	0.0087981	-0.219
chr1	43111721	0.080348	0.389			chr1	46035470	-0.271781	-0.137			chr1	86947975	0.167092	-0.196			chr1	78481909	0.328917	0.177
chr1	43126733	0.10883	-0.372			chr1	46035760	-0.197368	-0.299			chr1	86951173	0.0891195	-0.385			chr1	78601326	0.176844	-0.185
chr1	43131653	-0.156873	-0.24			chr1	46078718	-0.0889999	-0.02			chr1	86952241	-0.16146	-0.531			chr1	78958863	-0.144853	-0.238
chr1	43132347	0.186404	-0.111			chr1	46080947	-0.340624	-0.244			chr1	86952324	0.238479	-0.349			chr1	78958936	-0.349683	-0.385
chr1	43223489	0.131298	-0.03			chr1	46083009	-0.246904	-0.357			chr1	86954591	-0.236058	-0.169			chr1	79001994	-0.0456019	-0.127
chr1	43240941	-0.197406	-0.226			chr1	46085852	0.048686	-0.518			chr1	86959796	-0.071278	-0.109			chr1	79002205	0.016918	-0.23
chr1	43255472	-0.266319	-0.122			chr1	46085879	0.08429	-0.518			chr1	86960105	-0.430788	-0.165			chr1	79102726	0.449915	0.331
chr1	43291393	0.199715	0.166			chr1	46086913	0.020914	0.022			chr1	86961329	-0.0461592	-0.096			chr1	79102766	0.324726	0.279
chr1	43300921	-0.0434039	0.21			chr1	46087950	-0.143065	-0.35			chr1	86965419	-0.000587	-0.171			chr1	79106899	-0.038939	0.208
chr1	43309367	0.006363	0.124			chr1	46096262	-0.172263	-0.418			chr1	87012929	0.0304716	0.009			chr1	79107315	-0.0313636	-0.256
chr1	43309548	-0.241167	-0.068			chr1	46206697	0.048305	-0.279			chr1	87025764	-0.0222177	-0.117			chr1	79115905	-0.061416	-0.193
chr1	43317793	0.11426	0.046			chr1	46295213	0.918752	-0.13			chr1	87025819	0.11115	-0.117			chr1	79120682	0.013076	-0.182
chr1	43317890	-0.011035	-0.097			chr1	46466721	0.23636	-0.023			chr1	87036922	-0.167251	-0.315			chr1	79120683	0.228191	-0.182
chr1	43396414	-0.154893	-0.287			chr1	46471972	-0.13571	-0.184			chr1	87045696	0.257092	-0.109			chr1	79128320	0.109554	-0.097
chr1	43396860	-0.102568	0.066			chr1	46476587	0.308552	0.048			chr1	87045902	-0.17296	0.159			chr1	79358827	0.158373	-0.19
chr1	43409179	0.178751	0.011			chr1	46487627	-0.189866	-0.17			chr1	87100024	-0.198485	-0.236			chr1	79403450	-0.232785	-0.233
chr1	43611005	-0.114598	0.263			chr1	46494383	-0.241341	-0.191			chr1	87181522	0.470573	0.003			chr1	82415865	-0.433658	0.374
chr1	43616337	-0.100206	-0.32			chr1	46495434	-0.045588	-0.047			chr1	87188425	-0.013281	0.195			chr1	82415889	0.572368	0.374
chr1	43616426	-0.198589	-0.11			chr1	46501475	-0.054096	-0.126			chr1	87200729	-0.0549624	-0.371			chr1	82416220	0.0716056	-0.196
chr1	43616592	-0.42495	0.026			chr1	46506032	0.383825	0.025			chr1	87200785	0.35215	-0.253			chr1	82433929	-0.052006	-0.105
chr1	43618726	-0.047321	0.269			chr1	46532719	0.09704	0.08			chr1	87368917	0.100436	-0.026			chr1	84644706	0.223396	-1.169
chr1	43663312	0.023287	0.038			chr1	46543208	-0.201454	-0.488			chr1	87805838	-0.148811	-0.047			chr1	84663467	-0.699785	0.162
chr1	43663376	-0.011688	-0.006			chr1	46646678	0.083909	-0.35			chr1	89225976	-0.296329	-0.101			chr1	84864256	-0.081973	-0.007
chr1	43664218	-0.0475594	-0.102			chr1	46650064	0.004233	-0.095			chr1	89325702	0.106087	0.064			chr1	84876731	0.079741	-0.09
chr1	43675467	-0.139293	-0.196			chr1	46657799	-0.056766	-0.177			chr1	89325887	-0.13149	0.222			chr1	84878087	-0.31477	-0.347
chr1	43676287	0.072026	-0.051			chr1	46715768	-0.325935	-0.041			chr1	89427149	0.149065	-0.213			chr1	84878228	0.318672	-0.477
chr1	43699970	0.050535	-0.112			chr1	46733105	-0.033173	-0.423			chr1	89474818	0.136176	0.285			chr1	84880230	-0.185588	-0.26
chr1	43700007	-0.0265335	-0.208			chr1	46738139	-0.416087	-0.13			chr1	89475135	-0.206584	-0.168			chr1	84956091	-0.047329	-0.306
chr1	43700140	0.111818	-0.33			chr1	46746164	-0.382562	-0.209			chr1	89475230	-0.046831	0.173			chr1	85031630	0.07682	-0.09
chr1	43719841	-0.0119637	-0.102			chr1	46775700	-0.062395	-0.217			chr1	89575934	-0.101455	-0.123			chr1	85035692	0.062964	0.347
chr1	43739651	-0.0470427	0.218			chr1	46782192	0.145446	-0.275			chr1	89585895	-0.131172	-0.445			chr1	85113178	-0.221315	0.024
chr1	43788563	0.010854	0.06			chr1	46810530	-0.21965	-0.17			chr1	89615979	0.147333	-0.174			chr1	85113203	-0.179936	-0.003
chr1	43803932	0.199542	-0.106			chr1	46810763	0.096279	0.005			chr1	89616118	-0.087627	-0.114			chr1	85113229	-0.045605	-0.003
chr1	43804340	0.425978	-0.049			chr1	46867805	0.357764	-0.269			chr1	89637553	-0.0895244	-0.719			chr1	85279649	-0.054184	-0.272
chr1	43893206	-0.045787	-0.033			chr1	46870716	0.206359	-0.002			chr1	89637578	-0.014385	-0.719			chr1	85405253	0.0515903	-0.426
chr1	43893721	0.330638	0.109			chr1	46876130	0.050113	-0.282			chr1	89735135	-0.086229	0.12			chr1	85405389	-0.071319	-0.699
chr1	43909265	0.046288	-0.279			chr1	46972958	0.0093737	-0.653			chr1	89849201	-0.0181597	-0.067			chr1	85418187	0.071871	-0.456
chr1	43914310	0.320907	0.075			chr1	46976530	-0.105342	-0.169			chr1	89849742	-0.260829	-0.571			chr1	85422061	-0.0956585	0.237
chr1	43917335	0.125475	-0.118			chr1	46978076	0.065256	-0.714			chr1	90048248	0.002403	-0.235			chr1	85494776	-0.206975	-0.089
chr1	43917336	-0.041755	-0.118			chr1	47015073	-0.032566	-0.165			chr1	90048681	-0.078122	-0.207			chr1	85537706	0.306522	-0.779
chr1	43917355	0.0979142	-0.118			chr1	47049049	0.08684	-0.269			chr1	90049040	-0.082628	-0.213			chr1	85547270	0.180197	0.028
chr1	43917369	0.174657	-0.118			chr1	47101117	-0.049481	-0.152			chr1	90171904	0.019397	-0.395			chr1	85559201	-0.27142	0.077
chr1	43917409	0.212711	-0.032			chr1	47108828	-0.150403	0.052			chr1	90179532	0.248291	-0.068			chr1	85560264	0.068715	-0.084
chr1	43917497	-0.221434	-0.173			chr1	47118269	0.413937	-0.362			chr1	90180558	-0.0762391	-0.348			chr1	85563397	-0.100942	-0.071
chr1	43917544	-0.001723	-0.173			chr1	47124291	0.088247	0.471			chr1	90399512	-0.208771	-0.384			chr1	85594437	0.088796	0.241
chr1	43917906	-0.071974	-0.092			chr1	47124479	0.101916	0.199			chr1	90400230	-0.048865	-0.298			chr1	85594466	0.125288	0.145
chr1	43917966	-0.010334	-0.092			chr1	47139103	-0.19705	-0.337			chr1	91404530	0.0348966	-0.062			chr1	85598615	0.055394	-0.019
chr1	43918118	0.250036	0.118			chr1	47150213	-0.1815	-0.467			chr1	91404710	0.098949	-0.032			chr1	85647784	-0.197052	-0.047
chr1	43918291	-0.0529352	0.05			chr1	47152520	-0.224946	-0.206			chr1	91406565	-0.169139	-0.305			chr1	85647868	0.0068062	-0.104
chr1	43918308	0.239774	0.05			chr1	47155207	-0.021135	-0.241			chr1	91406677	-0.027175	-0.011			chr1	85648620	-0.182247	0.209
chr1	43918418	0.397326	0.129			chr1	47155372	0.223159	-0.252			chr1	91406841	-0.440705	0.126			chr1	85656295	-0.073528	-0.237
chr1	43918442	0.0643254	0.129			chr1	47280859	-0.032237	-0.384			chr1	91818130	0.229073	-0.241			chr1	85718351	0.221746	-0.482
chr1	44044970	-0.011706	0.041			chr1	47280884	0.13139	-0.384			chr1	91985828	-0.234088	-0.419			chr1	85733374	-0.282577	0.055
chr1	44045294	0.058383	0.119			chr1	47366116	0.118548	-0.026			chr1	92100560	-0.281833	0			chr1	85733621	8e-05	0.104
chr1	44058143	0.126864	-0.193			chr1	47398743	-0.214849	-0.352			chr1	92108899	-0.22562	-0.006			chr1	85790498	-0.275344	-0.262
chr1	44071221	0.20217	-0.202			chr1	47402838	0.152302	-0.16			chr1	92109142	0.127535	-0.123			chr1	86047311	0.217395	-0.006
chr1	44072420	-0.204355	-0.006			chr1	47403075	-0.068243	-0.066			chr1	92109261	-0.270016	-0.201			chr1	86249156	-0.100315	-0.368
chr1	44079373	-0.18715	-0.028			chr1	47403794	0.222112	-0.44			chr1	92177938	0.13227	-0.205			chr1	86249845	-0.230768	-0.016
chr1	44083507	0.12509	0.001			chr1	47496983	0.220139	-0.03			chr1	92193252	0.767222	-0.013			chr1	86249894	0.114515	-0.095
chr1	44085219	0.0487	0.177			chr1	47497037	-0.001359	-0.03			chr1	92262950	-0.311743	-0.102			chr1	86249911	-0.135036	-0.095
chr1	44086169	-0.235524	-0.006			chr1	47514069	-0.175369	-0.237			chr1	92327045	-0.177674	-0.234			chr1	86340193	0.16862	-0.1
chr1	44125979	0.006198	-0.124			chr1	47534190	-0.445407	-0.132			chr1	92428495	-0.0487429	0.102			chr1	86340368	0.144806	-0.177
chr1	44128510	-0.0844128	-0.094			chr1	47606517	-0.160768	-0.105			chr1	92446728	-0.527678	-0.001			chr1	86375564	0.316231	0.033
chr1	44132700	-0.034894	-0.202			chr1	47607177	-0.113071	0.032			chr1	92459637	-0.28822	0.188			chr1	86487853	-0.385019	0.06
chr1	44170316	-0.138392	-0.385			chr1	47607851	0.022761	-0.187			chr1	92612911	0.213299	-0.365			chr1	86557967	0.176387	-0.065
chr1	44280381	-0.0244681	-0.147			chr1	47717238	-0.0838821	-0.065			chr1	92632601	0.295088	-0.124			chr1	86590948	-0.068487	0.155
chr1	44280425	0.146338	-0.147			chr1	47717272	-0.205536	-0.065			chr1	92634425	-0.0670003	0.067			chr1	86591567	0.39563	-0.428
chr1	44363883	-0.455145	-0.267			chr1	47728596	-0.073345	0.14			chr1	92642511	-0.086575	0.406			chr1	86896541	-0.171973	-0.381
chr1	44395786	0.139375	-0.344			chr1	47840519	0.347901	-0.165			chr1	92645953	-0.073802	-0.125			chr1	86900372	-0.203802	0.018
chr1	44396196	-0.305091	-0.149			chr1	47840592	0.006807	-0.023			chr1	92706510	0.488714	-0.226			chr1	86904714	-0.330888	0.177
chr1	44396215	-0.176372	-0.149			chr1	48459624	0.25823	-0.187			chr1	92731958	0.123333	0.353			chr1	86905902	0.471104	-0.189
chr1	44396521	-0.377333	-0.344			chr1	48708228	0.077507	-0.589			chr1	92754714	-0.0454914	-0.215			chr1	86906996	-0.103279	-0.387
chr1	44396646	-0.291137	0.04			chr1	48860895	-0.054704	0.187			chr1	93029194	0.36054	-0.257			chr1	86909582	-0.0698152	-0.105
chr1	44423693	0.135026	-0.154			chr1	48865265	0.11549	-0.216			chr1	93029348	-0.140504	-0.043			chr1	86920904	-0.072641	-0.054
chr1	44433555	-0.194819	-0.013			chr1	48916259	-0.040404	-0.136			chr1	93087900	-0.458284	-0.24			chr1	86947747	-0.168067	-0.741
chr1	44433760	0.02022	-0.079			chr1	49052933	0.147261	0.14			chr1	93128263	-0.161811	-0.051			chr1	86947819	0.222099	-0.755
chr1	44438974	0.142939	-0.043			chr1	49100171	-0.057859	-0.005			chr1	93128986	0.0977038	-0.068			chr1	86947975	0.167092	-0.119
chr1	44459373	-0.054009	0.141			chr1	49193434	-0.136044	0.037			chr1	93167751	0.20991	-0.281			chr1	86951173	0.0891195	0.283
chr1	44680454	-0.0167213	0.07			chr1	49350705	-0.131961	-0.112			chr1	93303114	0.008295	0.176			chr1	86952241	-0.16146	0.166
chr1	44684030	-0.16437	-0.25			chr1	49793694	-0.09451	0.104			chr1	93306275	0.153467	-0.026			chr1	86952324	0.238479	0.201
chr1	44686322	-0.0602719	-0.271			chr1	49993226	-0.471278	0.163			chr1	93312855	0.062564	-0.092			chr1	86954591	-0.236058	-0.189
chr1	44778861	-0.171965	-0.663			chr1	50307920	0.07405	-0.366			chr1	93602194	0.007176	-0.245			chr1	86959796	-0.071278	-0.18
chr1	45091840	0.0906878	-0.183			chr1	50661316	0.192695	-0.078			chr1	93602608	-0.43902	-0.237			chr1	86960105	-0.430788	-0.582
chr1	45116425	-0.141554	-0.583			chr1	50661411	-0.26754	-0.057			chr1	93621856	0.414463	-0.145			chr1	86961329	-0.0461592	-0.102
chr1	45116591	-0.113848	-0.173			chr1	50663042	-0.111221	-0.193			chr1	93651974	0.02662	-0.38			chr1	86965419	-0.000587	-0.076
chr1	45119965	0.0810773	-0.098			chr1	50917898	-0.163187	0.194			chr1	93672731	0.147169	-0.059			chr1	87012929	0.0304716	0.068
chr1	45155226	0.170652	-0.337			chr1	51000920	0.083493	-0.107			chr1	93812211	-0.170931	0.042			chr1	87025764	-0.0222177	0.255
chr1	45166513	0.057775	-0.273			chr1	51204560	-0.049477	-0.114			chr1	93965018	0.0634583	-0.085			chr1	87025819	0.11115	0.255
chr1	45212378	-0.366427	-0.161			chr1	51439635	-0.302829	-0.204			chr1	93965129	-0.165692	-0.126			chr1	87036922	-0.167251	0.123
chr1	45216272	-0.249741	-0.172			chr1	51613295	-0.431779	-0.037			chr1	93998593	-0.005561	-0.408			chr1	87045696	0.257092	-0.053
chr1	45218895	0.09312	0.137			chr1	51767301	-0.270147	-0.608			chr1	94032854	0.08772	0.172			chr1	87045902	-0.17296	0.048
chr1	45220543	0.11761	0.24			chr1	51767781	-0.38864	-0.115			chr1	94037378	0.185664	0.11			chr1	87181522	0.470573	-0.347
chr1	45223631	-0.066297	0.064			chr1	51774423	-0.352885	-0.116			chr1	94343023	0.210588	-0.114			chr1	87188425	-0.013281	-0.243
chr1	45250956	-0.46777	-0.534			chr1	51826921	-0.204492	-0.065			chr1	94463617	-0.029203	-0.412			chr1	87200729	-0.0549624	0.109
chr1	45251179	0.172017	0.182			chr1	51871601	-0.210761	-0.252			chr1	94466584	0.0284861	-0.152			chr1	87200785	0.35215	0.109
chr1	45267375	1.97366	-0.12			chr1	51871686	0.130008	-0.344			chr1	94467238	0.061002	0.22			chr1	87368917	0.100436	0.307
chr1	45269630	-0.348512	0.011			chr1	51930963	-0.136939	-0.316			chr1	94487414	-0.0673912	-0.053			chr1	87805838	-0.148811	-0.23
chr1	45278094	-0.08417	-0.131			chr1	51931124	-0.229046	-0.447			chr1	94496053	-0.0790648	-0.129			chr1	89225976	-0.296329	-0.149
chr1	45291935	-0.103596	-0.342			chr1	51934142	0.00437	-0.057			chr1	94509045	0.142283	0.017			chr1	89272962	0.206634	-0.012
chr1	45291958	-0.169264	-0.342			chr1	51937493	-0.35413	-0.18			chr1	94509079	-0.192747	0.017			chr1	89318823	0.249241	-0.338
chr1	45291990	0.0442376	-0.342			chr1	52212268	-0.243778	0.047			chr1	94514446	0.004237	0.17			chr1	89325702	0.106087	-0.083
chr1	45292027	0.052743	0.051			chr1	52216008	-0.105492	-0.031			chr1	94639447	0.271736	0.294			chr1	89325887	-0.13149	-0.064
chr1	45292257	-0.21558	-0.312			chr1	52256075	0.062988	-0.332			chr1	94639482	0.03933	0.316			chr1	89427149	0.149065	0.066
chr1	45293090	-0.120167	-0.871			chr1	52263882	-0.111182	-0.234			chr1	94643094	0.404435	-0.418			chr1	89474818	0.136176	-0.813
chr1	45362992	-0.189612	-0.09			chr1	52264064	0.121323	-0.38			chr1	94643531	0.10148	-0.331			chr1	89475135	-0.206584	-0.388
chr1	45444038	-0.098149	-0.09			chr1	52266242	0.03825	0.095			chr1	94643640	0.095995	-0.044			chr1	89475230	-0.046831	-0.354
chr1	45474008	-0.412307	-0.178			chr1	52266350	-0.087665	0.05			chr1	94668049	-0.106168	-0.111			chr1	89475243	-0.184801	-0.354
chr1	45474913	-0.378504	0.008			chr1	52277575	0.220074	0.134			chr1	94668658	0.718507	-0.043			chr1	89476427	-0.281383	-0.01
chr1	45483773	-0.110334	-0.335			chr1	52279700	-0.128036	-0.208			chr1	94697156	-0.117701	0.149			chr1	89524657	-0.393768	-0.281
chr1	45501462	-0.049781	-0.185			chr1	52399105	-0.369794	-0.141			chr1	94941261	0.145202	-0.062			chr1	89575934	-0.101455	-0.204
chr1	45509019	-0.00938	-0.703			chr1	52403031	-0.176431	-0.07			chr1	95005919	0.0688427	-0.26			chr1	89585895	-0.131172	-0.003
chr1	45553776	0.111016	-0.047			chr1	52486104	-0.115066	-0.25			chr1	95322989	0.115483	-0.257			chr1	89615979	0.147333	-0.23
chr1	45795027	0.23026	-0.213			chr1	52486290	0.021714	-0.201			chr1	95367649	-0.154863	-0.097			chr1	89616118	-0.087627	-0.186
chr1	45796115	-0.327687	-0.172			chr1	52498861	0.003762	-0.085			chr1	95428414	0.086128	-0.059			chr1	89637553	-0.0895244	-0.066
chr1	45798555	0.03141	-0.199			chr1	52704330	-0.018855	-0.216			chr1	95428675	-0.285923	-0.102			chr1	89637578	-0.014385	-0.066
chr1	45800126	0.150557	-0.238			chr1	52729375	0.170193	0.056			chr1	95705385	0.197455	0.387			chr1	89656861	0.565975	-0.533
chr1	45800156	-0.048064	-0.483			chr1	52744155	0.28237	-0.274			chr1	95709939	0.463394	-0.419			chr1	89735135	-0.086229	-0.312
chr1	45804050	0.183902	-0.004			chr1	52798358	0.177832	-0.527			chr1	97272000	0.004585	0.134			chr1	89849201	-0.0181597	-0.003
chr1	45810091	-0.128621	-0.079			chr1	52800510	-0.201228	-0.028			chr1	97548005	0.761021	-0.15			chr1	89849574	-0.124212	-0.093
chr1	45887568	-0.008791	0.158			chr1	52803494	0.161947	-0.199			chr1	97700589	0.055476	-0.545			chr1	89849742	-0.260829	-0.142
chr1	45923324	-0.211536	-0.207			chr1	52830281	-0.266435	0.002			chr1	98157279	-0.205264	-0.166			chr1	90048248	0.002403	-0.38
chr1	45973928	-0.402357	0.105			chr1	52838968	-0.433391	-0.045			chr1	98165091	-0.110625	-0.119			chr1	90048681	-0.078122	-0.152
chr1	45981512	-0.160592	0.195			chr1	52840486	-0.053534	-0.01			chr1	99164178	-0.658679	-0.197			chr1	90049040	-0.082628	-0.022
chr1	46035760	-0.197368	-0.044			chr1	52850727	-0.298613	0.043			chr1	99164434	-0.22286	-0.399			chr1	90179532	0.248291	-0.124
chr1	46078718	-0.0889999	0.167			chr1	52850781	0.0416944	0.043			chr1	99380384	-0.138712	-0.107			chr1	90180558	-0.0762391	-0.123
chr1	46080947	-0.340624	-0.109			chr1	52854216	0.336512	-0.039			chr1	99418647	-0.0247319	0.182			chr1	90399512	-0.208771	-0.194
chr1	46084383	-0.03515	-0.217			chr1	52854961	-0.328029	0.025			chr1	99753524	0.022999	0.178			chr1	90400230	-0.048865	0.496
chr1	46085825	0.112246	0.043			chr1	52855047	-0.135736	0.193			chr1	100133290	-0.277867	0.036			chr1	91404530	0.0348966	-0.029
chr1	46085852	0.048686	0.043			chr1	52861871	-0.119111	-0.214			chr1	100152319	0.109341	-0.356			chr1	91404710	0.098949	-0.064
chr1	46085879	0.08429	-0.089			chr1	52861899	-0.070574	-0.116			chr1	100154467	-0.233032	-0.182			chr1	91406565	-0.169139	-0.043
chr1	46086913	0.020914	-0.281			chr1	52863342	-0.274605	-0.034			chr1	100181197	0.013653	-0.276			chr1	91406677	-0.027175	-0.046
chr1	46087950	-0.143065	-0.409			chr1	52876752	-0.214122	0.047			chr1	100195250	0.243422	-0.025			chr1	91406841	-0.440705	-0.292
chr1	46096262	-0.172263	-0.368			chr1	52937757	-0.041821	-0.298			chr1	100316589	0.145595	-0.556			chr1	91818130	0.229073	0.156
chr1	46206697	0.048305	-0.395			chr1	52954756	0.090382	-0.201			chr1	100316650	0.338347	-0.556			chr1	91851086	-0.240481	0.127
chr1	46295213	0.918752	-0.15			chr1	52959162	0.0037033	-0.098			chr1	100327026	0.061357	-0.193			chr1	91985828	-0.234088	-0.09
chr1	46382990	-0.176855	0.032			chr1	52961171	-0.0298375	0.111			chr1	100327883	0.06435	0.072			chr1	92177938	0.13227	-0.719
chr1	46466721	0.23636	-0.009			chr1	52991264	0.136687	0.107			chr1	100340787	-0.129658	-0.148			chr1	92193252	0.767222	-0.378
chr1	46471972	-0.13571	-0.064			chr1	53320274	0.066168	-0.195			chr1	100340827	0.01326	-0.189			chr1	92262950	-0.311743	0.216
chr1	46476587	0.308552	-0.108			chr1	53343593	-0.069646	-0.078			chr1	100346179	-0.433636	-0.182			chr1	92327045	-0.177674	0.129
chr1	46487627	-0.189866	-0.087			chr1	53362325	0.239978	-0.099			chr1	100346623	-0.277737	-0.015			chr1	92428226	0.025453	0.297
chr1	46501475	-0.054096	-0.137			chr1	53420404	-0.002385	-0.041			chr1	100347086	-0.271799	-0.435			chr1	92428495	-0.0487429	-0.052
chr1	46501918	-0.273978	-0.11			chr1	53443889	-0.255874	0.118			chr1	100368269	-0.446293	0.082			chr1	92446728	-0.527678	0.29
chr1	46506032	0.383825	-0.287			chr1	53453689	0.226251	-0.108			chr1	100464870	0.067139	-0.233			chr1	92459637	-0.28822	0.074
chr1	46506398	0.119178	-0.292			chr1	53459065	0.480554	-0.137			chr1	100464937	-0.410766	-0.426			chr1	92612911	0.213299	-0.273
chr1	46532719	0.09704	0.042			chr1	53459362	0.057599	0.046			chr1	100515497	-0.14062	0.005			chr1	92634425	-0.0670003	0.103
chr1	46543208	-0.201454	-0.307			chr1	53480531	-0.020405	-0.114			chr1	100525457	0.045899	-0.311			chr1	92642511	-0.086575	-0.181
chr1	46650064	0.004233	0.592			chr1	53480745	0.121526	0.001			chr1	100605736	0.154499	-0.294			chr1	92645953	-0.073802	-0.293
chr1	46686148	-0.27694	-0.17			chr1	53516383	-0.0814701	-0.099			chr1	100661874	-0.261635	-0.156			chr1	92710039	0.449675	0.203
chr1	46686775	-0.190346	-0.081			chr1	53532535	-0.052402	-0.057			chr1	100740460	-0.449135	-0.135			chr1	92731958	0.123333	-0.145
chr1	46715768	-0.325935	-0.324			chr1	53532609	-0.150643	-0.048			chr1	101203765	0.262773	-0.028			chr1	92754714	-0.0454914	-0.08
chr1	46738139	-0.416087	-0.188			chr1	53547746	-0.043627	0.043			chr1	101203827	0.0398548	-0.036			chr1	93029194	0.36054	-0.11
chr1	46746164	-0.382562	-0.042			chr1	53676448	0.137614	-0.355			chr1	101339777	-0.214367	-0.127			chr1	93160002	0.373778	0.218
chr1	46810530	-0.21965	-0.067			chr1	53679053	-0.048809	-0.222			chr1	101343264	-0.138808	-0.167			chr1	93167751	0.20991	-0.239
chr1	46810763	0.096279	-0.162			chr1	53692653	0.188932	0.146			chr1	101383680	-0.118207	0.058			chr1	93303114	0.008295	-0.143
chr1	46810842	-0.135842	-0.162			chr1	53699129	0.0499332	0.041			chr1	101431362	0.057522	-0.074			chr1	93306275	0.153467	-0.215
chr1	46867805	0.357764	-0.217			chr1	53732138	-0.205447	-0.002			chr1	101458317	-0.434116	-0.308			chr1	93312855	0.062564	-0.382
chr1	46870716	0.206359	-0.226			chr1	53732315	-0.0487163	-0.247			chr1	102296144	0.069509	-0.296			chr1	93621856	0.414463	-0.176
chr1	46876130	0.050113	-0.13			chr1	54262282	0.398513	-0.004			chr1	102296236	0.183777	-0.252			chr1	93651974	0.02662	0.054
chr1	46976530	-0.105342	-0.588			chr1	54325688	-0.174455	-0.046			chr1	102296279	-0.434385	-0.252			chr1	93672731	0.147169	0.079
chr1	46978076	0.065256	-0.182			chr1	54332580	0.0149993	-0.076			chr1	103343705	0.242796	0.137			chr1	93683463	0.264367	-0.162
chr1	47015073	-0.032566	0.223			chr1	54370306	-0.308038	-0.038			chr1	103347348	0.172869	0.054			chr1	93687655	-0.0221384	-0.049
chr1	47049049	0.08684	0.101			chr1	54375570	0.061413	-0.298			chr1	103352283	-0.176939	-0.179			chr1	93812211	-0.170931	-0.076
chr1	47074141	-0.219688	-0.006			chr1	54375701	-0.20532	-0.276			chr1	103352451	-0.157021	-0.27			chr1	93965018	0.0634583	-0.04
chr1	47101117	-0.049481	-0.296			chr1	54376730	-0.053779	-0.377			chr1	103354115	0.245226	-0.173			chr1	93965129	-0.165692	0.226
chr1	47108828	-0.150403	0.416			chr1	54432019	0.023125	-0.168			chr1	103355108	-0.124117	-0.202			chr1	93998593	-0.005561	-0.228
chr1	47118269	0.413937	0.115			chr1	54478020	-0.184375	0			chr1	103356107	0.21321	-0.15			chr1	94032854	0.08772	0.052
chr1	47124291	0.088247	-0.035			chr1	54506449	0.260897	-0.22			chr1	103379193	-0.0729034	-0.253			chr1	94037378	0.185664	-0.066
chr1	47129588	0.013322	0.01			chr1	54511385	0.141312	-0.228			chr1	103404565	-0.120601	0.201			chr1	94057966	-0.145544	-0.136
chr1	47139103	-0.19705	0.144			chr1	54598713	-0.14603	-0.125			chr1	103406033	0.049202	-0.171			chr1	94343023	0.210588	-0.135
chr1	47150213	-0.1815	0.058			chr1	54606804	-0.064564	-0.206			chr1	103427381	-0.187212	-0.124			chr1	94463617	-0.029203	0.119
chr1	47152520	-0.224946	0.176			chr1	54606815	-0.204926	-0.206			chr1	103427407	0.05372	-0.124			chr1	94466584	0.0284861	0.236
chr1	47155207	-0.021135	-0.1			chr1	54610287	0.285096	-0.422			chr1	103427731	-0.195139	0.876			chr1	94487354	0.0844225	-0.072
chr1	47155372	0.223159	-0.133			chr1	54618435	-0.124245	0.022			chr1	103468295	0.383543	0.28			chr1	94487414	-0.0673912	0.566
chr1	47184181	-0.07812	0.084			chr1	54645125	0.185869	0.255			chr1	103488493	-0.155983	0.396			chr1	94496053	-0.0790648	-0.027
chr1	47184196	-0.043252	0.092			chr1	54690954	0.406398	0.156			chr1	108152630	-0.0362343	0.264			chr1	94508877	-0.692148	-0.043
chr1	47280859	-0.032237	0.091			chr1	54703768	0.028491	-0.403			chr1	108700084	0.084891	0.367			chr1	94509045	0.142283	-0.045
chr1	47285118	0.02533	-0.124			chr1	54707034	0.036322	-0.216			chr1	109148864	0.199179	-0.23			chr1	94514446	0.004237	-0.049
chr1	47402838	0.152302	0.013			chr1	54756626	0.475022	-0.658			chr1	109148912	0.26339	-0.23			chr1	94639447	0.271736	-0.491
chr1	47403075	-0.068243	-0.113			chr1	54830992	-0.275275	0.053			chr1	109192800	-0.195352	-0.052			chr1	94639482	0.03933	-0.491
chr1	47403794	0.222112	-0.267			chr1	54851655	0.262511	0.07			chr1	109238927	0.116864	-0.112			chr1	94643094	0.404435	0.162
chr1	47534190	-0.445407	0.174			chr1	54870170	0.237887	0.141			chr1	109241260	0.05552	-0.121			chr1	94643531	0.10148	-0.312
chr1	47606517	-0.160768	-0.01			chr1	54873109	0.0249075	-0.161			chr1	109255513	8e-06	0.093			chr1	94643640	0.095995	-0.057
chr1	47607177	-0.113071	-0.101			chr1	55075062	0.0502972	-0.464			chr1	109255529	0.213641	0.093			chr1	94668658	0.718507	-0.076
chr1	47607851	0.022761	-0.008			chr1	55085593	0.11188	-0.627			chr1	109256135	1.1e-05	-0.834			chr1	94697156	-0.117701	-0.515
chr1	47615524	-0.15644	-0.009			chr1	55096438	-0.30108	-0.278			chr1	109270402	-0.285042	-0.091			chr1	94941261	0.145202	0.324
chr1	47683464	0.006798	-0.099			chr1	55117520	-0.11309	-0.435			chr1	109270563	0.153684	-0.119			chr1	94941376	0.0607548	-0.479
chr1	47683607	-0.199062	0.032			chr1	55119144	0.053996	-0.243			chr1	109318972	-1.08219	-0.52			chr1	95001452	-0.140658	-0.121
chr1	47717238	-0.0838821	-0.043			chr1	55119289	0.056344	-0.058			chr1	109336221	-0.328314	-0.309			chr1	95005919	0.0688427	0.096
chr1	47717272	-0.205536	-0.043			chr1	55119515	0.355967	-0.522			chr1	109337572	0.024214	-0.012			chr1	95322989	0.115483	-0.033
chr1	47728596	-0.073345	-0.306			chr1	55119534	0.190512	-0.522			chr1	109366286	0.066592	0.309			chr1	95363663	0.097727	-0.007
chr1	47768073	0.418353	-0.512			chr1	55129564	-0.183775	-0.032			chr1	109392150	0.112993	-0.454			chr1	95367649	-0.154863	0.032
chr1	47824629	0.300333	-0.469			chr1	55130946	0.2539	-0.127			chr1	109445660	-0.156681	0.509			chr1	95369198	0.205099	0.188
chr1	47840592	0.006807	-0.239			chr1	55139741	-0.031814	-0.136			chr1	109517180	0.140201	0.067			chr1	95369211	-0.0693169	0.188
chr1	48708228	0.077507	0.506			chr1	55148316	-0.171461	-0.244			chr1	109517195	-0.408258	0.067			chr1	95709939	0.463394	0.147
chr1	48713701	0.105671	-0.126			chr1	55152223	-0.12534	-0.492			chr1	109517245	-0.436487	0.067			chr1	97272000	0.004585	0.001
chr1	48764668	-0.010826	0.242			chr1	55168298	0.0389388	-0.153			chr1	109553527	0.151112	-0.212			chr1	97548005	0.761021	0.073
chr1	48860895	-0.054704	-0.098			chr1	55168394	-0.140114	-0.2			chr1	109560202	-0.235511	-0.717			chr1	97564028	0.135925	-0.238
chr1	48865265	0.11549	-0.279			chr1	55182229	0.195553	-0.101			chr1	109650561	-0.152252	-0.094			chr1	98157279	-0.205264	0.45
chr1	48998618	0.22981	-0.282			chr1	55182300	0.286423	-0.101			chr1	109737063	0.158625	-0.167			chr1	98165091	-0.110625	-0.079
chr1	48998748	0.171682	-0.067			chr1	55188382	0.222322	-0.167			chr1	109795026	0.04444	-0.237			chr1	99164434	-0.22286	-0.021
chr1	48999756	0.24819	0.209			chr1	55193978	-0.453895	-0.787			chr1	109807574	-0.161209	-0.06			chr1	99380384	-0.138712	-0.022
chr1	49049758	-0.374444	0.049			chr1	55197149	0.172258	-0.652			chr1	109807675	0.246493	0.151			chr1	99418647	-0.0247319	-0.011
chr1	49050925	-0.023286	0.079			chr1	55224534	0.123214	-0.141			chr1	109814880	-0.016672	0.056			chr1	99753524	0.022999	-0.387
chr1	49051748	0.270187	-0.233			chr1	55282906	-0.02526	-0.186			chr1	109838971	-0.061693	-0.567			chr1	100111995	0.0576864	-0.015
chr1	49052423	-0.14013	-0.106			chr1	55282913	-0.002127	-0.186			chr1	109839433	0.0029886	-0.344			chr1	100133290	-0.277867	-0.5
chr1	49100171	-0.057859	-0.215			chr1	55307568	-0.053957	-0.304			chr1	109839698	-0.054885	-0.235			chr1	100152183	-0.233303	-0.113
chr1	49113247	0.0982745	-0.097			chr1	55319902	-0.072286	-0.344			chr1	109884775	0.054419	-0.077			chr1	100152319	0.109341	-0.158
chr1	49113319	0.206549	0.224			chr1	55330966	-0.139935	-0.118			chr1	109910048	-0.319106	-0.437			chr1	100154467	-0.233032	-0.536
chr1	49113321	0.0101448	0.224			chr1	55337315	0.156367	-0.009			chr1	110134762	-0.013208	-0.337			chr1	100176542	0.296528	-0.457
chr1	49193394	0.0182915	-0.108			chr1	55457815	-0.040712	-0.415			chr1	110141421	-0.026867	-0.095			chr1	100181197	0.013653	-0.317
chr1	49193434	-0.136044	-0.009			chr1	55464856	0.021162	0.095			chr1	110148974	-0.140462	0.09			chr1	100195250	0.243422	-0.157
chr1	49283412	-0.001285	-0.193			chr1	55474325	-0.332467	-0.272			chr1	110171705	-0.17359	-0.055			chr1	100316589	0.145595	-0.4
chr1	50661316	0.192695	-0.173			chr1	55518467	0.113676	-0.683			chr1	110173775	-0.272274	-0.114			chr1	100316650	0.338347	-0.518
chr1	50661411	-0.26754	-0.333			chr1	55529187	0.253143	-0.098			chr1	110201580	0.207159	-0.118			chr1	100327026	0.061357	-0.451
chr1	50663042	-0.111221	-0.34			chr1	55534615	0.167429	0.207			chr1	110232962	-0.354883	-0.239			chr1	100327691	-0.210072	-0.084
chr1	50668958	0.0155864	-0.122			chr1	55546895	-0.164988	-0.03			chr1	110233025	0.394958	-0.239			chr1	100327883	0.06435	0.155
chr1	50668998	-0.282268	-0.122			chr1	55566592	-0.222862	0.062			chr1	110233041	-0.130797	-0.399			chr1	100340787	-0.129658	-0.433
chr1	50906366	-0.246555	-0.158			chr1	55567265	-0.056517	-0.131			chr1	110233081	0.271619	-0.399			chr1	100340827	0.01326	-0.458
chr1	51000920	0.083493	-0.357			chr1	55567410	0.154437	-0.192			chr1	110233106	0.025021	-0.399			chr1	100346179	-0.433636	0.066
chr1	51078089	0.078113	0.186			chr1	55572867	-0.0318475	0.021			chr1	110251130	0.330064	-0.239			chr1	100346623	-0.277737	-0.142
chr1	51204560	-0.049477	-0.2			chr1	55586350	-0.217443	0.134			chr1	110251145	-0.338717	-0.239			chr1	100347086	-0.271799	-0.345
chr1	51439635	-0.302829	-0.11			chr1	55589207	0.193808	-0.159			chr1	110251771	0.11166	0.054			chr1	100368269	-0.446293	-0.028
chr1	51613295	-0.431779	-0.307			chr1	55599998	0.11532	-0.119			chr1	110251778	-0.181158	0.054			chr1	100464750	-0.380171	-0.122
chr1	51613606	0.814671	0.314			chr1	55970267	0.217714	0.133			chr1	110251836	0.026568	0.054			chr1	100464870	0.067139	-0.156
chr1	51738590	-0.644413	-0.187			chr1	56977819	-0.250401	-0.043			chr1	110251843	-0.256868	0.054			chr1	100464937	-0.410766	-0.164
chr1	51766150	-0.430338	-0.117			chr1	57185067	0.0373216	-0.007			chr1	110251952	0.261326	-0.406			chr1	100515497	-0.14062	0.241
chr1	51767301	-0.270147	-0.227			chr1	57185348	0.094958	0.119			chr1	110281013	0.029567	-0.296			chr1	100525457	0.045899	-0.69
chr1	51767781	-0.38864	-0.329			chr1	57202872	-0.342689	0.088			chr1	110295772	-0.12557	-0.457			chr1	100605313	0.008762	0.031
chr1	51826921	-0.204492	0.018			chr1	57224254	0.272846	0.118			chr1	110299550	-0.308755	0.156			chr1	100605736	0.154499	0.003
chr1	51871601	-0.210761	0.182			chr1	57258485	0.233703	-0.074			chr1	110302300	-0.258672	0.051			chr1	100661874	-0.261635	-0.306
chr1	51871686	0.130008	0.049			chr1	57347323	0.244645	-0.063			chr1	110458234	-0.000675	0.195			chr1	100740460	-0.449135	-0.307
chr1	51924188	-0.547289	-0.6			chr1	57349407	-0.054991	-0.18			chr1	110554948	0.070764	-0.272			chr1	101203765	0.262773	-0.144
chr1	51930963	-0.136939	-0.361			chr1	57351886	0.0496	-0.007			chr1	110560606	0.105677	-0.581			chr1	101203827	0.0398548	-0.567
chr1	51934142	0.00437	0.086			chr1	57372463	-0.072843	0.072			chr1	110581368	0.0558244	-0.477			chr1	101339777	-0.214367	-0.077
chr1	52212268	-0.243778	0.027			chr1	57372591	-0.08018	-0.176			chr1	110581780	0.16116	0.108			chr1	101343264	-0.138808	0.039
chr1	52216008	-0.105492	0.012			chr1	57373778	0.015572	0.122			chr1	110587586	0.112253	-0.382			chr1	101383680	-0.118207	-0.377
chr1	52263882	-0.111182	-0.644			chr1	57395251	-0.095609	0.051			chr1	110603395	0.101175	0.002			chr1	101431362	0.057522	-0.283
chr1	52264064	0.121323	-0.181			chr1	57399136	0.125827	-0.291			chr1	110655439	0.311524	-0.083			chr1	101458317	-0.434116	0.01
chr1	52266242	0.03825	-0.052			chr1	57411625	-0.264263	-0.251			chr1	110766466	-0.159567	-0.093			chr1	101466909	0.0302273	-0.334
chr1	52266350	-0.087665	-0.2			chr1	57420484	0.630298	0.066			chr1	110766575	-0.024767	-0.21			chr1	102296236	0.183777	0.248
chr1	52277575	0.220074	-0.224			chr1	57422484	-0.29625	-0.152			chr1	110883040	-0.05711	-0.195			chr1	102296279	-0.434385	0.248
chr1	52279700	-0.128036	-0.119			chr1	57432128	-0.120112	0.065			chr1	110883917	-0.19152	0.29			chr1	103343705	0.242796	0.111
chr1	52373894	-0.33421	-0.292			chr1	57477034	0.030079	-0.044			chr1	110921715	0.034814	0.336			chr1	103347348	0.172869	0.065
chr1	52374952	-0.015286	-0.196			chr1	57535198	0.0107535	-0.154			chr1	110921776	-0.0853618	0.202			chr1	103352451	-0.157021	0.121
chr1	52375424	-0.024669	-0.101			chr1	57537287	0.609428	-0.392			chr1	110944175	0.167283	-0.275			chr1	103354115	0.245226	0.011
chr1	52376769	-0.104783	-0.281			chr1	57602383	0.007816	-0.349			chr1	110946683	0.003321	-0.467			chr1	103355108	-0.124117	-0.25
chr1	52378960	-0.414056	-0.135			chr1	58939502	-0.184279	-0.005			chr1	110950462	-0.147615	0.01			chr1	103356107	0.21321	0.45
chr1	52379468	0.027535	-0.501			chr1	58939506	-0.0414833	-0.005			chr1	110998854	0.073736	0.085			chr1	103377802	-0.166254	-0.051
chr1	52380994	0.290848	-0.197			chr1	58939634	-0.203304	-0.433			chr1	110998933	-0.184392	0.085			chr1	103379193	-0.0729034	-0.357
chr1	52383083	-0.300795	-0.23			chr1	58996203	0.133019	0.152			chr1	111060370	0.347987	0.295			chr1	103389087	-0.187705	0.303
chr1	52399105	-0.369794	-0.079			chr1	59000056	0.320856	-0.225			chr1	111061011	-0.151104	-0.08			chr1	103404565	-0.120601	-0.01
chr1	52403031	-0.176431	-0.131			chr1	59002282	-0.220002	-0.03			chr1	111061062	0.33028	0.023			chr1	103427381	-0.187212	-0.007
chr1	52486104	-0.115066	-0.041			chr1	59002319	-0.271263	-0.273			chr1	111144756	-0.158586	-0.198			chr1	103427407	0.05372	-0.007
chr1	52486290	0.021714	-0.269			chr1	59002460	-0.269012	-0.223			chr1	111215749	-0.061397	-0.344			chr1	103427731	-0.195139	-0.358
chr1	52498861	0.003762	-0.344			chr1	59004979	0.485776	-0.016			chr1	111667418	-0.153698	0.238			chr1	103455217	0.357521	-0.172
chr1	52521006	0.08161	-0.025			chr1	59132792	0.032811	0.07			chr1	111726885	0.119916	-0.315			chr1	103463976	0.223569	-0.574
chr1	52553408	-0.208505	0.043			chr1	59133569	0.0485553	-0.033			chr1	111730901	-0.046408	-0.092			chr1	103463995	0.554154	-0.574
chr1	52704330	-0.018855	-0.212			chr1	59137641	-0.637004	0.384			chr1	111737371	0.016352	-0.013			chr1	103467596	-0.446451	0.128
chr1	52744155	0.28237	-0.053			chr1	59141241	0.253954	-0.061			chr1	111737398	0.061968	-0.013			chr1	103468295	0.383543	-0.11
chr1	52800510	-0.201228	-0.563			chr1	59844471	-0.0225054	-0.327			chr1	111773568	-0.002551	-0.369			chr1	103483245	-0.154932	0.272
chr1	52810714	-0.209126	0.167			chr1	60106987	0.15469	-0.004			chr1	111773600	-0.056381	-0.369			chr1	103488493	-0.155983	-0.031
chr1	52830281	-0.266435	-0.174			chr1	60107040	0.316217	-0.004			chr1	111773830	-0.133165	-0.613			chr1	104116337	-0.242535	-0.181
chr1	52838968	-0.433391	-0.29			chr1	60139670	0.261388	-0.56			chr1	111784138	-8.2e-05	-0.38			chr1	108152630	-0.0362343	-0.289
chr1	52840486	-0.053534	0.024			chr1	60297899	0.0201672	-0.138			chr1	111857087	0.022415	-0.189			chr1	108293899	0.0324896	-0.173
chr1	52854216	0.336512	-0.202			chr1	60299713	0.181342	-0.002			chr1	111857154	-0.005986	-0.189			chr1	108700084	0.084891	-0.346
chr1	52854961	-0.328029	-0.217			chr1	60299820	0.01161	-0.018			chr1	111857276	-0.413361	0.311			chr1	109148864	0.199179	-0.672
chr1	52861871	-0.119111	-0.126			chr1	60336706	-0.105	-0.019			chr1	111861714	0.118181	-0.14			chr1	109148912	0.26339	-0.672
chr1	52861899	-0.070574	-0.117			chr1	60338613	-0.100852	-0.572			chr1	111861822	0.134056	-0.023			chr1	109172378	-0.107698	-0.084
chr1	52874114	0.0536392	0.083			chr1	60359468	0.0590322	-0.043			chr1	111891170	-0.118171	0.127			chr1	109192800	-0.195352	-0.595
chr1	52937757	-0.041821	-0.147			chr1	60377238	0.150634	-0.163			chr1	111958885	-0.010794	0.038			chr1	109238927	0.116864	-0.547
chr1	52961171	-0.0298375	-0.223			chr1	60381584	-0.0437025	-0.014			chr1	111959059	-0.227822	0.18			chr1	109241260	0.05552	-0.22
chr1	52991264	0.136687	-0.077			chr1	60456477	-0.078536	-0.041			chr1	111991477	0.03426	0.021			chr1	109255513	8e-06	-0.509
chr1	53343593	-0.069646	0.106			chr1	60506744	-0.049666	0.199			chr1	111992095	-0.131749	-0.028			chr1	109255529	0.213641	-0.509
chr1	53361928	0.043647	-0.514			chr1	60521133	-0.135562	-0.035			chr1	111992516	-0.016454	-0.358			chr1	109256135	1.1e-05	-0.048
chr1	53362038	0.0787359	-0.112			chr1	61798287	-0.256678	0.272			chr1	112033285	-0.158786	-0.28			chr1	109270402	-0.285042	0.153
chr1	53420404	-0.002385	0.083			chr1	61892003	0.176221	0.044			chr1	112991803	0.077441	-0.254			chr1	109270563	0.153684	0.176
chr1	53443889	-0.255874	-0.397			chr1	61896423	0.0037282	-0.082			chr1	112991862	-0.075934	-0.254			chr1	109318972	-1.08219	-0.404
chr1	53453689	0.226251	-0.107			chr1	62001382	0.064746	-0.493			chr1	112999464	-0.110433	-0.096			chr1	109336221	-0.328314	0.346
chr1	53453930	0.268091	-0.002			chr1	62102676	-0.110219	-0.261			chr1	113063095	0.057203	0.148			chr1	109337572	0.024214	-0.487
chr1	53459065	0.480554	-0.113			chr1	62189541	0.577681	0.075			chr1	113063125	-0.021079	0.148			chr1	109366286	0.066592	0.038
chr1	53459362	0.057599	-0.125			chr1	62190627	0.153587	-0.157			chr1	113113408	0.386427	-0.229			chr1	109392150	0.112993	0.036
chr1	53459690	-0.140811	-0.254			chr1	62190897	-0.05459	-0.173			chr1	113153513	-0.275402	-0.282			chr1	109394125	-0.19514	-0.018
chr1	53459692	-0.3049	-0.254			chr1	62253550	-0.123686	-0.111			chr1	113234270	-0.487276	0.14			chr1	109394143	0.264803	-0.018
chr1	53480745	0.121526	0.157			chr1	62261168	-0.110054	-0.265			chr1	113456546	0.0912533	-0.022			chr1	109456850	-0.075396	-0.558
chr1	53493822	0.055235	0.309			chr1	62267291	0.476871	0.083			chr1	113456563	-0.222764	-0.022			chr1	109486269	-0.130695	-0.332
chr1	53513982	0.038502	-0.264			chr1	62293081	0.068118	-0.068			chr1	113456690	-0.144298	-0.298			chr1	109492887	-0.154069	-0.45
chr1	53514497	-0.128759	-0.094			chr1	62322833	-0.053304	-0.104			chr1	113459727	-0.181462	-0.332			chr1	109517143	0.294617	-0.161
chr1	53514516	-0.239701	-0.094			chr1	62330374	-0.030112	-0.047			chr1	113616252	-0.206715	0.01			chr1	109517180	0.140201	-0.161
chr1	53515101	0.111937	-0.022			chr1	62340855	0.0636663	-0.077			chr1	113636160	0.240619	-0.599			chr1	109517195	-0.408258	-0.161
chr1	53515305	-0.107519	-0.256			chr1	62365217	0.21059	-0.201			chr1	113655128	-0.0751802	-0.187			chr1	109517245	-0.436487	-0.131
chr1	53515994	0.336867	-0.122			chr1	62380298	-0.274147	0.041			chr1	113655219	0.048376	-0.473			chr1	109553527	0.151112	-0.338
chr1	53516383	-0.0814701	-0.257			chr1	62418003	-0.04966	0.011			chr1	113657538	0.056136	0.047			chr1	109560202	-0.235511	-0.23
chr1	53532535	-0.052402	0.058			chr1	62445913	0.10254	-0.051			chr1	114157326	-0.392024	-0.325			chr1	109648794	0.171048	-0.779
chr1	53532609	-0.150643	0.06			chr1	62504715	-0.083389	-0.105			chr1	114161116	0.21737	0.001			chr1	109650561	-0.152252	0.143
chr1	53547746	-0.043627	-0.124			chr1	62516683	-0.095773	0.148			chr1	114240904	-0.308477	0.077			chr1	109737063	0.158625	-0.144
chr1	53676448	0.137614	-0.329			chr1	62579823	0.099982	-0.281			chr1	114242250	-0.115964	-0.126			chr1	109740548	-0.141837	-0.144
chr1	53679053	-0.048809	-0.226			chr1	62579946	0.095019	-0.183			chr1	114280781	-0.017947	-0.314			chr1	109795026	0.04444	0.168
chr1	53679955	-0.096965	-0.016			chr1	62581105	0.183702	0.445			chr1	114308844	-0.744202	-0.374			chr1	109807574	-0.161209	-0.066
chr1	53680090	-0.420632	-0.33			chr1	62581257	0.249396	0.104			chr1	114394563	-0.127225	-0.7			chr1	109807675	0.246493	0.072
chr1	53692653	0.188932	0.026			chr1	62594506	0.393213	-0.205			chr1	114399218	-0.333325	-0.286			chr1	109814880	-0.016672	-0.198
chr1	53711735	0.108888	-0.225			chr1	62594593	0.0726481	-0.441			chr1	114438123	0.028124	-0.317			chr1	109836792	-0.106279	0.146
chr1	53711764	0.143672	-0.225			chr1	62643998	0.003977	0.031			chr1	114438951	0.05755	0.06			chr1	109838971	-0.061693	-0.133
chr1	53723190	-0.156368	-0.094			chr1	62703686	-0.110963	-0.118			chr1	114499297	-0.070849	-0.259			chr1	109839433	0.0029886	0.179
chr1	53723894	-0.120135	-0.28			chr1	62713246	-0.031245	0.162			chr1	114511146	0.21363	0.007			chr1	109839698	-0.054885	0.201
chr1	53732138	-0.205447	0.157			chr1	62728861	0.102062	-0.177			chr1	114515566	-0.130085	0.221			chr1	109856768	0.146016	-0.22
chr1	53732315	-0.0487163	-0.06			chr1	62732421	-0.14904	-0.355			chr1	114640416	0.176047	-0.136			chr1	109884775	0.054419	-0.217
chr1	54232239	-0.292878	-0.329			chr1	62733939	-0.0709416	-0.305			chr1	114680540	-0.055612	-0.106			chr1	109910048	-0.319106	-0.757
chr1	54325688	-0.174455	-0.322			chr1	62734089	-0.138312	-0.28			chr1	114945529	0.008043	0.168			chr1	110134762	-0.013208	-0.034
chr1	54332580	0.0149993	-0.365			chr1	62740930	-0.056195	-0.04			chr1	114948281	-0.079097	-0.289			chr1	110148974	-0.140462	0.193
chr1	54370264	0.129222	-0.117			chr1	62940904	-0.212634	0.136			chr1	114964202	0.216024	0.01			chr1	110171705	-0.17359	0.118
chr1	54370306	-0.308038	-0.117			chr1	62943264	0.382404	-0.084			chr1	115006036	-0.174223	-0.16			chr1	110173775	-0.272274	-0.091
chr1	54375701	-0.20532	-0.169			chr1	62952969	-0.035854	0.241			chr1	115006954	0.139624	0.127			chr1	110201580	0.207159	-0.051
chr1	54376730	-0.053779	-0.077			chr1	62973683	0.084902	-0.083			chr1	115124149	0.221455	-0.312			chr1	110224372	-0.086607	-0.812
chr1	54432019	0.023125	0.285			chr1	62973795	-0.37435	0.108			chr1	115142874	-0.191865	-0.228			chr1	110224415	0.023469	-0.812
chr1	54478020	-0.184375	-0.26			chr1	62976472	0.0539563	-0.245			chr1	115225782	-0.370472	-0.267			chr1	110232962	-0.354883	-0.237
chr1	54506449	0.260897	-0.257			chr1	62993948	-0.134438	-0.095			chr1	115229279	-0.147892	-0.27			chr1	110233025	0.394958	-0.328
chr1	54510592	0.566356	-0.199			chr1	63005469	-0.029324	-0.034			chr1	115236057	-0.162335	-0.276			chr1	110233041	-0.130797	-0.328
chr1	54511200	-0.164081	-0.36			chr1	63024663	-0.116228	-0.537			chr1	115262285	0.152398	-0.134			chr1	110233081	0.271619	-0.174
chr1	54511385	0.141312	-0.101			chr1	63069711	0.005313	-0.121			chr1	115322735	-0.019589	-0.011			chr1	110233106	0.025021	-0.174
chr1	54519158	0.179157	-0.126			chr1	63070006	0.45576	-0.059			chr1	115323265	0.218847	-0.375			chr1	110295643	0.287086	-0.225
chr1	54564037	-0.241017	-0.217			chr1	63090858	-0.419122	-0.089			chr1	115399884	0.032302	-0.228			chr1	110295772	-0.12557	-0.139
chr1	54564715	-0.116905	0.339			chr1	63090973	-0.112624	-0.113			chr1	115399940	0.133341	-0.228			chr1	110302300	-0.258672	-0.134
chr1	54606804	-0.064564	-0.332			chr1	63097022	-0.252194	-0.029			chr1	115400098	0.165383	-0.499			chr1	110458234	-0.000675	-0.436
chr1	54606815	-0.204926	-0.332			chr1	63870162	-0.282569	-0.256			chr1	115418714	-0.164142	-0.053			chr1	110554948	0.070764	-0.169
chr1	54607157	0.0630622	-0.244			chr1	63871996	0.629456	0.037			chr1	115489027	-0.168925	-0.176			chr1	110560606	0.105677	-0.159
chr1	54607180	-0.240146	-0.244			chr1	63877544	0.145445	0.073			chr1	115537359	-0.0108371	0.01			chr1	110581368	0.0558244	0.251
chr1	54610287	0.285096	0.047			chr1	63885088	0.195731	0.096			chr1	116206423	-0.157224	-0.14			chr1	110581780	0.16116	-0.258
chr1	54619221	-0.199628	-0.068			chr1	63902431	0.172635	-0.05			chr1	116206590	0.179371	-0.36			chr1	110587586	0.112253	-0.666
chr1	54619337	0.0373234	-0.121			chr1	63920167	-0.465878	0.158			chr1	116224925	-0.111863	-0.229			chr1	110603395	0.101175	-0.082
chr1	54690954	0.406398	-0.041			chr1	63920515	-0.14772	-0.2			chr1	116227933	-0.114215	-0.124			chr1	110655439	0.311524	0.149
chr1	54703702	-0.031811	-0.341			chr1	63997633	0.459974	0.079			chr1	116280852	-0.172962	-0.846			chr1	110766466	-0.159567	0.095
chr1	54703768	0.028491	-0.341			chr1	64017411	0.087424	0.183			chr1	116310937	-0.275141	-0.164			chr1	110883040	-0.05711	-0.061
chr1	54707034	0.036322	-0.11			chr1	64102114	0.01917	0.052			chr1	116311198	0.17287	-0.225			chr1	110883917	-0.19152	0.057
chr1	55075062	0.0502972	-0.265			chr1	64117537	-0.016662	-0.123			chr1	116577862	0.078291	-0.241			chr1	110921715	0.034814	-0.057
chr1	55085593	0.11188	-0.19			chr1	64125234	0.05941	0.435			chr1	116605423	-0.152937	0.103			chr1	110921776	-0.0853618	-0.019
chr1	55096438	-0.30108	-0.638			chr1	64125439	0.226954	-0.079			chr1	116655205	-0.126512	-0.148			chr1	110944175	0.167283	0.109
chr1	55103945	0.041542	-0.02			chr1	64125476	-0.166827	-0.079			chr1	116933003	-0.408235	-0.15			chr1	110946683	0.003321	-0.088
chr1	55119144	0.053996	0.07			chr1	64125544	0.346961	-0.087			chr1	116943900	0.178605	-0.019			chr1	110950462	-0.147615	0.391
chr1	55119289	0.056344	0.153			chr1	64125658	-0.051053	-0.078			chr1	116947051	0.227911	0.065			chr1	110998854	0.073736	-0.365
chr1	55119515	0.355967	-0.029			chr1	64457073	-0.250406	0.118			chr1	117120055	-0.011904	0.028			chr1	110998933	-0.184392	-0.314
chr1	55119534	0.190512	-0.029			chr1	64642072	-0.004907	-0.221			chr1	117131799	0.378892	-0.026			chr1	111060370	0.347987	0.143
chr1	55129564	-0.183775	-0.23			chr1	64643277	-0.398457	-0.428			chr1	117236766	-0.024115	-0.353			chr1	111061011	-0.151104	0.074
chr1	55130946	0.2539	-0.037			chr1	64680477	0.123563	0.041			chr1	117504193	-0.461563	-0.338			chr1	111061062	0.33028	0.074
chr1	55139618	-0.324604	-0.18			chr1	64680587	0.056236	0.145			chr1	117529458	-0.081984	-0.148			chr1	111144756	-0.158586	-0.036
chr1	55139741	-0.031814	-0.108			chr1	64680627	0.033397	0.145			chr1	117554421	-0.050948	-0.12			chr1	111215749	-0.061397	0.174
chr1	55148316	-0.171461	-0.365			chr1	64726384	0.593462	-0.056			chr1	117559726	0.267173	0.339			chr1	111441858	-0.108975	-0.468
chr1	55168298	0.0389388	0.055			chr1	65003778	-0.046687	-0.022			chr1	117617705	0.106561	-0.653			chr1	111667418	-0.153698	-0.291
chr1	55168394	-0.140114	0.058			chr1	65068638	-0.065753	-0.025			chr1	117618467	-0.420211	0.129			chr1	111726885	0.119916	0.076
chr1	55182300	0.286423	-0.07			chr1	65095204	0.174702	-0.064			chr1	117629073	-0.0865921	0.05			chr1	111730901	-0.046408	-0.115
chr1	55186738	0.104764	0.098			chr1	65158724	0.424222	-0.043			chr1	117656088	0.154222	-0.504			chr1	111737371	0.016352	-0.108
chr1	55188382	0.222322	0.05			chr1	65234473	0.0895002	-0.201			chr1	117660830	0.177339	0.009			chr1	111773568	-0.002551	-0.07
chr1	55193978	-0.453895	-0.26			chr1	65270697	0.0650875	-0.061			chr1	117690272	-0.123838	-0.247			chr1	111773830	-0.133165	-0.071
chr1	55207482	0.271947	-0.14			chr1	65273048	0.043808	-0.411			chr1	117695857	-0.377224	-0.439			chr1	111854207	-0.231913	-0.331
chr1	55207754	-0.080197	-0.253			chr1	65297004	0.0105498	-0.002			chr1	117699625	-0.277763	0.034			chr1	111857087	0.022415	-0.135
chr1	55224534	0.123214	0.186			chr1	65299033	-0.062117	-0.058			chr1	117715026	-0.04167	-0.002			chr1	111857154	-0.005986	-0.135
chr1	55307568	-0.053957	-0.08			chr1	65299088	-0.091625	-0.058			chr1	118053126	0.27701	-0.702			chr1	111857276	-0.413361	0.091
chr1	55307693	-0.152812	0.065			chr1	65305216	-0.626044	-0.149			chr1	118065841	-0.0380475	0.007			chr1	111857896	0.319776	-0.195
chr1	55307883	0.083536	0.01			chr1	65305270	0.253369	-0.149			chr1	118165577	0.156693	-0.119			chr1	111861714	0.118181	-0.16
chr1	55319902	-0.072286	-0.222			chr1	65305284	-0.108335	-0.149			chr1	118165973	0.257105	-0.049			chr1	111861822	0.134056	-0.064
chr1	55330966	-0.139935	0.073			chr1	65305361	-0.44958	-0.289			chr1	118166004	0.189513	-0.049			chr1	111891170	-0.118171	0.486
chr1	55337315	0.156367	-0.145			chr1	65305376	-0.079549	-0.289			chr1	118166096	0.135448	-0.134			chr1	111957097	0.03973	-0.513
chr1	55457815	-0.040712	-0.1			chr1	65306794	-0.294169	-0.162			chr1	118166195	-0.234938	0			chr1	111959059	-0.227822	-0.238
chr1	55464743	0.090165	-0.051			chr1	65307113	-0.120071	-0.057			chr1	118461271	0.035893	0.404			chr1	111992095	-0.131749	0.001
chr1	55464856	0.021162	-0.222			chr1	65307221	0.193819	-0.078			chr1	118567896	-0.169732	0.141			chr1	111992516	-0.016454	-0.003
chr1	55474325	-0.332467	-0.35			chr1	65307253	0.106641	-0.078			chr1	118583408	-0.006113	-0.204			chr1	112026449	0.000469	-0.723
chr1	55474476	0.133764	-0.319			chr1	65307344	-0.286532	0.3			chr1	118634585	0.099409	0.045			chr1	112033285	-0.158786	-0.077
chr1	55529187	0.253143	-0.042			chr1	65311262	-0.00793	-0.172			chr1	118644430	-0.156814	-0.145			chr1	112321178	0.368314	-0.192
chr1	55529871	-0.079569	0.106			chr1	65313148	0.0297457	-0.254			chr1	119427454	-0.283414	-0.036			chr1	112991668	-0.0927041	0.015
chr1	55532742	-0.0105511	-0.155			chr1	65313277	-0.0851479	-0.025			chr1	119428002	-0.199853	-0.151			chr1	112991803	0.077441	0.016
chr1	55534615	0.167429	0.133			chr1	65313383	-0.0598924	0.143			chr1	119433518	-0.085011	0.347			chr1	112999464	-0.110433	-0.582
chr1	55566592	-0.222862	-0.21			chr1	65332609	0.30119	0.114			chr1	119469201	0.126865	-0.226			chr1	113052186	-0.108178	-0.04
chr1	55567143	-0.217142	-0.658			chr1	65332712	-0.111468	-0.206			chr1	119530311	0.162325	0.131			chr1	113063095	0.057203	-0.379
chr1	55567265	-0.056517	-0.373			chr1	65335124	-0.158098	0.202			chr1	119929430	-0.392734	0.184			chr1	113063125	-0.021079	-0.379
chr1	55567410	0.154437	-0.019			chr1	65335177	-0.19839	0.278			chr1	119962118	0.034007	-0.193			chr1	113143312	-0.310412	-0.147
chr1	55586350	-0.217443	-0.146			chr1	65348971	0.110101	-0.748			chr1	119964972	-0.24932	-0.795			chr1	113153513	-0.275402	-0.216
chr1	55589207	0.193808	-0.176			chr1	65348985	-0.387607	-0.748			chr1	120056401	0.18906	-0.207			chr1	113234270	-0.487276	-0.386
chr1	55599998	0.11532	-0.36			chr1	65349090	0.137745	-0.74			chr1	120057002	0.143654	0.137			chr1	113456546	0.0912533	-0.854
chr1	57176232	-0.177773	0.201			chr1	65349111	-0.0276432	-0.194			chr1	120285546	0.274341	0.059			chr1	113456563	-0.222764	-0.854
chr1	57177388	-0.0392276	-0.027			chr1	65349126	-0.0692337	-0.194			chr1	120293568	0.501379	-0.435			chr1	113456690	-0.144298	-0.066
chr1	57177554	0.038173	0.052			chr1	65349186	-0.252121	-0.194			chr1	120295256	-0.19379	-0.093			chr1	113616252	-0.206715	-0.395
chr1	57177789	0.082459	-0.122			chr1	65684310	-0.337775	-0.28			chr1	120311403	0.594457	-0.167			chr1	113636160	0.240619	-0.104
chr1	57177816	0.211819	-0.122			chr1	65831411	0.430872	-0.112			chr1	120311478	-0.237279	-0.236			chr1	113641487	0.115557	-0.109
chr1	57185067	0.0373216	-0.125			chr1	65858088	0.104694	-0.389			chr1	120345451	-0.0737748	-0.478			chr1	113655128	-0.0751802	-0.229
chr1	57185348	0.094958	-0.089			chr1	65880367	0.258431	0.002			chr1	120377342	0.187393	-0.137			chr1	113655219	0.048376	-0.207
chr1	57202872	-0.342689	0.221			chr1	66031301	-0.15003	0.013			chr1	120378702	-0.057582	-0.071			chr1	113658887	-0.102917	0.232
chr1	57258485	0.233703	-0.11			chr1	66036202	-0.194196	-0.039			chr1	120381822	-0.147851	0.22			chr1	114157326	-0.392024	-0.18
chr1	57347323	0.244645	-0.122			chr1	66036441	0.102879	-0.025			chr1	120384053	0.014627	-0.013			chr1	114240904	-0.308477	-0.127
chr1	57349407	-0.054991	0.376			chr1	66085622	0.021106	-0.153			chr1	120437434	-0.0911868	0.149			chr1	114242250	-0.115964	-0.898
chr1	57351886	0.0496	0.026			chr1	66101894	0.023846	0.011			chr1	120437718	0.397316	0.171			chr1	114280717	0.141516	-0.511
chr1	57372463	-0.072843	0.114			chr1	66102158	-0.178942	-0.009			chr1	120438083	-0.130121	-0.414			chr1	114280781	-0.017947	-0.511
chr1	57373778	0.015572	0.278			chr1	66102224	-0.053703	0.086			chr1	120457906	-0.096774	0.66			chr1	114308844	-0.744202	0.506
chr1	57395251	-0.095609	0.034			chr1	66102257	-0.048499	0.086			chr1	120459150	0.050555	-0.356			chr1	114397799	-0.124436	0.167
chr1	57399136	0.125827	-0.015			chr1	66102531	0.018323	-0.055			chr1	120468425	0.104732	0.089			chr1	114399218	-0.333325	-0.253
chr1	57411625	-0.264263	0.005			chr1	66430796	0.012848	-0.425			chr1	120471816	0.0076266	-0.001			chr1	114438123	0.028124	-0.549
chr1	57417992	0.002282	-0.076			chr1	66713050	-0.259167	-0.09			chr1	120479873	0.334395	-0.177			chr1	114438951	0.05755	-0.325
chr1	57420484	0.630298	-0.17			chr1	66731886	0.0612634	0.075			chr1	144879615	0.015904	0.395			chr1	114499297	-0.070849	-0.559
chr1	57422484	-0.29625	0.03			chr1	66732341	0.109269	-0.061			chr1	144904611	0.270752	1.12			chr1	114511146	0.21363	-0.197
chr1	57535198	0.0107535	-0.292			chr1	66798125	-0.325388	-0.003			chr1	144921857	0.459594	0.675			chr1	114515566	-0.130085	-0.445
chr1	57537287	0.609428	-0.137			chr1	66827275	-0.381258	0.044			chr1	144946510	0.318694	0.293			chr1	114640416	0.176047	-0.364
chr1	58939502	-0.184279	-0.428			chr1	66829206	-0.0112667	-0.307			chr1	145104005	-0.0933028	1.041			chr1	114680540	-0.055612	-0.22
chr1	58939506	-0.0414833	-0.428			chr1	66829262	-0.048443	-0.307			chr1	145104042	0.369087	1.041			chr1	114945529	0.008043	-0.249
chr1	58939634	-0.203304	-0.119			chr1	67094172	-0.114024	-0.377			chr1	145414857	0.249929	1.242			chr1	114948281	-0.079097	-0.154
chr1	58996203	0.133019	-0.513			chr1	67108495	-0.311563	-0.007			chr1	145416584	0.663468	1.211			chr1	114964202	0.216024	-0.237
chr1	59002282	-0.220002	-0.469			chr1	67142675	-0.283041	0.034			chr1	145439638	0.672774	1.095			chr1	115006036	-0.174223	-0.508
chr1	59002319	-0.271263	-0.469			chr1	67142826	-0.219006	0.048			chr1	145440962	0.488711	0.972			chr1	115006954	0.139624	-0.138
chr1	59002460	-0.269012	-0.494			chr1	67142852	-0.092666	0.048			chr1	145457203	0.619708	1.33			chr1	115124149	0.221455	-0.084
chr1	59002525	-0.237658	-0.415			chr1	67147691	-0.300018	-0.166			chr1	145487514	0.525444	1.174			chr1	115142874	-0.191865	-0.125
chr1	59004979	0.485776	-0.232			chr1	67148104	-0.316511	-0.101			chr1	145531002	1.0553	1.143			chr1	115144304	0.377452	-0.086
chr1	59120734	-0.083863	-0.001			chr1	67160154	-0.0307355	-0.134			chr1	145532549	0.4164	1.226			chr1	115144304	0.075052	-0.086
chr1	59121612	-0.0035428	-0.181			chr1	67160981	-0.067534	-0.136			chr1	145533175	0.314965	1.115			chr1	115218413	-0.030814	0.048
chr1	59122871	0.132043	-0.034			chr1	67206300	0.466162	0.103			chr1	145535834	0.57182	1.147			chr1	115236057	-0.162335	-0.271
chr1	59132792	0.032811	-0.027			chr1	67220295	-0.254562	0.234			chr1	145578937	0.853186	1.118			chr1	115262285	0.152398	-0.888
chr1	59133024	-0.084293	-0.612			chr1	67242087	0.124941	-0.218			chr1	145587540	0.666657	1.221			chr1	115322735	-0.019589	-0.665
chr1	59133569	0.0485553	-0.059			chr1	67243252	-0.237875	-0.065			chr1	146496383	0.085735	1.018			chr1	115323265	0.218847	-0.207
chr1	59133762	-0.355971	-0.011			chr1	67243746	-0.0551108	-0.012			chr1	146638461	0.562702	0.987			chr1	115399884	0.032302	-0.131
chr1	59137641	-0.637004	0.005			chr1	67244147	0.133159	-0.159			chr1	146687488	0.627379	1.191			chr1	115399940	0.133341	-0.171
chr1	59141241	0.253954	-0.539			chr1	67244243	0.337721	-0.175			chr1	146723941	0.544261	1.552			chr1	115400098	0.165383	-0.181
chr1	59844471	-0.0225054	-0.187			chr1	67288045	-0.049505	0.245			chr1	146723951	1.06939	1.552			chr1	115418714	-0.164142	-0.024
chr1	60106987	0.15469	-0.129			chr1	67288109	-0.105777	0.245			chr1	146724408	0.666408	1.118			chr1	115420919	0.581625	0.475
chr1	60107040	0.316217	-0.081			chr1	67337099	0.19666	-0.185			chr1	146736092	0.707712	1.048			chr1	115489027	-0.168925	0.073
chr1	60139670	0.261388	0.184			chr1	67453140	0.009699	0.259			chr1	146736195	0.949366	1.001			chr1	115537359	-0.0108371	-0.037
chr1	60163488	-0.095122	-0.083			chr1	67568824	0.24887	0.151			chr1	146759320	0.688245	1.017			chr1	115600081	0.194377	-0.389
chr1	60297899	0.0201672	-0.265			chr1	67581127	0.266158	-0.044			chr1	146759367	0.823807	1.017			chr1	116206423	-0.157224	-0.118
chr1	60299713	0.181342	-0.081			chr1	67591579	-0.0695224	0.2			chr1	147091053	0.628029	1.07			chr1	116206590	0.179371	-0.107
chr1	60299820	0.01161	-0.126			chr1	67705804	0.41012	0.041			chr1	147091268	0.605184	1.3			chr1	116224925	-0.111863	-0.086
chr1	60336706	-0.105	0.069			chr1	67705958	-0.099779	-0.126			chr1	147091972	0.731222	1.074			chr1	116225180	-0.555763	-0.458
chr1	60338613	-0.100852	0.004			chr1	67721592	0.765351	0.093			chr1	147092487	0.554215	1.372			chr1	116227933	-0.114215	-0.347
chr1	60359156	0.243009	-0.144			chr1	67724828	-0.255157	-0.094			chr1	147119273	0.355207	1.548			chr1	116228220	-0.177959	-0.481
chr1	60359468	0.0590322	-0.033			chr1	67786037	0.051763	-0.284			chr1	147131575	0.472992	1.18			chr1	116245655	0.151487	0.422
chr1	60377238	0.150634	-0.419			chr1	67787261	-0.28353	-0.079			chr1	147131945	0.790909	1.076			chr1	116267971	-0.133867	-0.542
chr1	60381584	-0.0437025	-0.312			chr1	67787286	0.226686	-0.079			chr1	147231020	0.814202	0.823			chr1	116280852	-0.172962	-0.152
chr1	60456477	-0.078536	-0.189			chr1	67795319	-0.00173	-0.033			chr1	147380886	1.07114	1.241			chr1	116310937	-0.275141	0.154
chr1	60506744	-0.049666	0.357			chr1	67845832	-0.125261	-0.268			chr1	147806677	0.764584	1.249			chr1	116311198	0.17287	-0.334
chr1	60521133	-0.135562	-0.169			chr1	67878806	-0.26418	0.014			chr1	149881386	1.00042	1.179			chr1	116577862	0.078291	-0.714
chr1	61798287	-0.256678	0.071			chr1	68167491	0.300369	-0.103			chr1	149884915	0.826228	0.993			chr1	116605423	-0.152937	-0.369
chr1	61922936	-0.334686	-0.039			chr1	68591708	0.159837	0.126			chr1	149908108	0.614335	0.841			chr1	116676035	-0.0070281	-0.031
chr1	61925858	-0.376549	-0.079			chr1	68603432	-0.072593	-0.222			chr1	149920888	0.614268	0.952			chr1	116932771	0.00026	-0.264
chr1	61926846	-0.252349	0.129			chr1	68603586	-0.186276	-0.367			chr1	149921556	0.378972	1.044			chr1	116933003	-0.408235	-0.001
chr1	62189541	0.577681	0.028			chr1	68614320	0.066586	-0.15			chr1	149939137	0.843218	0.792			chr1	116947051	0.227911	0.296
chr1	62190627	0.153587	0.004			chr1	68659777	-0.147439	-0.235			chr1	150129537	1.02348	1.084			chr1	117120055	-0.011904	-0.165
chr1	62190897	-0.05459	-0.123			chr1	68896945	0.101311	-0.228			chr1	150230539	0.318933	1.101			chr1	117504193	-0.461563	0.023
chr1	62253550	-0.123686	-0.125			chr1	68897291	0.111097	-0.382			chr1	150234475	0.53793	1.299			chr1	117529458	-0.081984	-0.573
chr1	62261168	-0.110054	0.09			chr1	68906514	0.001009	0.122			chr1	150257056	0.645189	-2.281			chr1	117554421	-0.050948	-0.12
chr1	62267291	0.476871	-0.217			chr1	68910612	0.310831	0.079			chr1	150266840	0.677776	1.433			chr1	117559726	0.267173	0.188
chr1	62293081	0.068118	0.049			chr1	68944633	-0.263894	-0.125			chr1	150305231	0.666895	1.155			chr1	117617705	0.106561	0.04
chr1	62330374	-0.030112	-0.217			chr1	68944792	-0.03171	0.072			chr1	150305477	0.665491	1.137			chr1	117618467	-0.420211	0.279
chr1	62340855	0.0636663	-0.23			chr1	68947656	-0.543833	0.005			chr1	150307691	0.690309	1.071			chr1	117629073	-0.0865921	-0.224
chr1	62365217	0.21059	-1.021			chr1	68948839	-0.0511837	0.135			chr1	150312935	0.575582	1.066			chr1	117656088	0.154222	-0.328
chr1	62380298	-0.274147	-0.183			chr1	68949023	-0.286642	-0.175			chr1	150390054	0.777588	1.119			chr1	117660830	0.177339	0.085
chr1	62418003	-0.04966	-0.203			chr1	68960207	-0.046724	0.043			chr1	150415821	0.893612	0.884			chr1	117690272	-0.123838	-0.124
chr1	62516683	-0.095773	-0.055			chr1	70225832	-0.162098	-0.133			chr1	150432747	-0.35911	1.146			chr1	117695857	-0.377224	-0.076
chr1	62579823	0.099982	0.041			chr1	70226173	-0.300056	-0.306			chr1	150483504	0.55798	1.414			chr1	117984776	0.276114	0.168
chr1	62579946	0.095019	-0.215			chr1	70364318	-0.215875	0.001			chr1	150527944	0.457157	1.041			chr1	118165577	0.156693	-0.59
chr1	62594506	0.393213	-0.012			chr1	70460238	0.114712	0.033			chr1	150621164	0.417471	1.295			chr1	118165973	0.257105	-0.028
chr1	62594593	0.0726481	0.272			chr1	70482188	0.162932	0.165			chr1	150679033	1.03608	1.083			chr1	118166004	0.189513	-0.028
chr1	62627414	-0.211544	0.083			chr1	70501801	0.504841	-0.045			chr1	150808889	0.523709	1.354			chr1	118166096	0.135448	-0.308
chr1	62627502	0.218027	-0.007			chr1	70504781	0.078466	-0.154			chr1	150900295	0.323413	0.856			chr1	118166195	-0.234938	-0.358
chr1	62627675	-0.018596	0.061			chr1	70588756	0.429254	-0.005			chr1	150913866	0.927299	1.201			chr1	118461271	0.035893	-0.144
chr1	62628168	-0.052224	-0.345			chr1	70671092	-0.111571	-0.333			chr1	150922891	0.342191	0.932			chr1	118567896	-0.169732	-0.623
chr1	62643998	0.003977	-0.399			chr1	70694121	-0.0077198	-0.162			chr1	150923099	0.725392	1.219			chr1	118571089	-0.113386	0.212
chr1	62677723	-0.125424	-0.258			chr1	70710267	0.0229298	0.039			chr1	150931733	0.771055	1.052			chr1	118583408	-0.006113	0.147
chr1	62702665	0.571304	-0.09			chr1	70715884	-0.020233	0.04			chr1	150939318	0.378852	0.912			chr1	118634585	0.099409	-0.004
chr1	62702720	-0.150534	-0.09			chr1	70736555	0.568663	-0.045			chr1	150940625	0.620007	1.27			chr1	118644430	-0.156814	0.203
chr1	62703396	0.177543	-0.045			chr1	70779443	0.131571	-0.03			chr1	150967688	0.020805	0.832			chr1	119427454	-0.283414	0.131
chr1	62703686	-0.110963	-0.141			chr1	70779587	-0.047572	0.03			chr1	150970577	0.587284	1.197			chr1	119428002	-0.199853	0.032
chr1	62713246	-0.031245	-0.086			chr1	70820802	-0.080665	-0.39			chr1	150970656	0.503799	1.116			chr1	119469201	0.126865	-0.159
chr1	62728861	0.102062	0.118			chr1	70832118	-0.147956	0.157			chr1	150974595	0.827809	1.272			chr1	119929430	-0.392734	-0.129
chr1	62732421	-0.14904	-0.172			chr1	70877126	-0.235192	-0.36			chr1	150990913	0.381853	1.462			chr1	119962118	0.034007	-0.472
chr1	62732659	0.139713	0.304			chr1	70897801	-0.0231236	-0.132			chr1	150997199	0.607823	1.23			chr1	119964972	-0.24932	-0.915
chr1	62733826	-0.083781	-0.081			chr1	71331430	0.008849	-0.15			chr1	150999696	0.851121	1.072			chr1	120056401	0.18906	-0.2
chr1	62733939	-0.0709416	0.016			chr1	71335107	0.281753	-0.876			chr1	150999737	0.593076	1.072			chr1	120057002	0.143654	0.008
chr1	62734089	-0.138312	-0.028			chr1	71351885	-0.0045495	-0.311			chr1	151062957	1.0019	1.341			chr1	120285546	0.274341	-0.068
chr1	62737588	0.034132	-0.12			chr1	71419532	0.010187	0.098			chr1	151062968	0.822036	1.341			chr1	120293367	0.183387	0.079
chr1	62738077	0.055375	-0.25			chr1	71531429	-0.0568942	-0.03			chr1	151065617	0.598748	1.437			chr1	120295256	-0.19379	0.038
chr1	62738312	-0.419228	-0.243			chr1	72058630	-0.364535	0.017			chr1	151090382	0.554752	0.905			chr1	120311403	0.594457	0.156
chr1	62940904	-0.212634	0.084			chr1	72163855	-0.262107	-0.142			chr1	151111915	0.387741	1.336			chr1	120311478	-0.237279	0.156
chr1	62952969	-0.035854	-0.233			chr1	72739564	0.20343	0.03			chr1	151143003	0.620052	0.857			chr1	120345451	-0.0737748	0.109
chr1	62973683	0.084902	-0.256			chr1	74421061	0.164007	0.017			chr1	151144911	0.602041	1.564			chr1	120377342	0.187393	-0.043
chr1	62993948	-0.134438	-0.127			chr1	74575182	0.012489	0.195			chr1	151158034	0.594129	1.148			chr1	120378702	-0.057582	-0.494
chr1	63005469	-0.029324	-0.041			chr1	74575301	0.0234807	0.22			chr1	151204260	0.73451	1.13			chr1	120381822	-0.147851	0.08
chr1	63008483	-0.235759	-0.073			chr1	74648209	0.102056	-0.022			chr1	151239394	0.579644	1.085			chr1	120384053	0.014627	0.114
chr1	63009472	-0.463598	-0.346			chr1	74648408	0.0322726	-0.07			chr1	151260884	0.414556	1.204			chr1	120385237	-0.200727	-0.341
chr1	63024663	-0.116228	-0.122			chr1	74648471	-0.205795	-0.037			chr1	151265846	0.962949	1.365			chr1	120437434	-0.0911868	-0.252
chr1	63049819	-0.407472	0.087			chr1	74664165	-0.163261	-0.336			chr1	151316397	0.475189	0.715			chr1	120437718	0.397316	-0.158
chr1	63049976	0.257713	0			chr1	74715340	0.236661	0.066			chr1	151316411	0.677011	0.715			chr1	120438083	-0.130121	-0.159
chr1	63068155	-0.363821	-0.182			chr1	74819077	0.125041	-0.067			chr1	151316436	0.103049	0.715			chr1	120457906	-0.096774	-0.461
chr1	63069711	0.005313	-0.012			chr1	74834711	-0.296737	-0.389			chr1	151317236	-0.016991	1.261			chr1	120459150	0.050555	0.029
chr1	63090858	-0.419122	-0.13			chr1	74905206	0.072131	-0.185			chr1	151339245	0.382041	0.988			chr1	120468425	0.104732	-0.209
chr1	63090973	-0.112624	-0.04			chr1	74941101	0.938827	-0.11			chr1	151339289	0.335827	1.198			chr1	120469077	-0.006094	-0.071
chr1	63097022	-0.252194	0.427			chr1	74941210	-0.011387	-0.048			chr1	151372047	0.26018	1.06			chr1	120471816	0.0076266	0.064
chr1	63285033	0.02308	0.105			chr1	74941293	-0.316434	0.06			chr1	151372138	0.152322	1.105			chr1	120506108	-0.163519	-0.124
chr1	63870162	-0.282569	0.301			chr1	74946126	0.434081	0.287			chr1	151373200	0.811304	1.309			chr1	144879615	0.015904	0.754
chr1	63871996	0.629456	-0.533			chr1	74946404	0.162782	-0.442			chr1	151373709	0.960555	1.265			chr1	144904611	0.270752	0.509
chr1	63877544	0.145445	-0.152			chr1	75038228	0.30315	0.014			chr1	151373768	0.906381	1.265			chr1	144921857	0.459594	0.585
chr1	63885088	0.195731	-0.322			chr1	75055585	-0.001949	-0.074			chr1	151374025	0.530653	1.224			chr1	144994930	0.318773	0.954
chr1	63902431	0.172635	-0.155			chr1	75065441	-0.056359	-0.039			chr1	151377364	0.595164	1.308			chr1	145104005	-0.0933028	0.759
chr1	63903246	-0.314261	-0.127			chr1	75072296	0.000495	0.104			chr1	151377815	0.86211	1.408			chr1	145104042	0.369087	0.759
chr1	63920167	-0.465878	-0.221			chr1	75102066	0.221687	0.067			chr1	151384733	0.28681	1.179			chr1	145414857	0.249929	1.32
chr1	63920515	-0.14772	-0.371			chr1	75172652	-0.277868	-0.107			chr1	151384847	0.804107	1.205			chr1	145416584	0.663468	1.331
chr1	64017411	0.087424	-0.22			chr1	75175865	0.196134	0.045			chr1	151491765	0.923081	0.866			chr1	145439638	0.672774	1.294
chr1	64117537	-0.016662	0.355			chr1	75175886	0.0360509	0.045			chr1	151496718	0.481418	0.77			chr1	145440245	0.509283	1.127
chr1	64125439	0.226954	-0.008			chr1	75204333	-0.321814	-0.02			chr1	151496888	0.652424	1.317			chr1	145440962	0.488711	0.96
chr1	64125476	-0.166827	0.035			chr1	75606724	0.141377	0.142			chr1	151497140	0.20129	1.399			chr1	145456646	0.352606	1.122
chr1	64125544	0.346961	0.035			chr1	75608799	0.05127	-0.316			chr1	151497202	0.710256	1.305			chr1	145457203	0.619708	1.097
chr1	64125658	-0.051053	-0.154			chr1	75677202	0.210123	0.245			chr1	151537141	0.425932	1.217			chr1	145531002	1.0553	0.961
chr1	64643041	0.176015	-0.162			chr1	75679420	-0.109985	-0.051			chr1	151611459	0.849645	0.993			chr1	145532549	0.4164	1.201
chr1	64643277	-0.398457	-0.285			chr1	75693593	-0.049479	0.507			chr1	151638405	1.38167	1.22			chr1	145533175	0.314965	1.07
chr1	64644759	0.329107	0.136			chr1	75702674	-0.292562	-0.068			chr1	151680365	0.878507	1.102			chr1	145535834	0.57182	1.624
chr1	64644939	0.052594	-0.233			chr1	75702719	-0.248842	-0.013			chr1	151686983	0.371206	1.236			chr1	145535921	0.695733	1.624
chr1	64680477	0.123563	-0.469			chr1	75716925	0.220532	0.056			chr1	151732700	0.7303	0.846			chr1	145578839	0.686554	0.821
chr1	64680587	0.056236	-0.535			chr1	76198785	0.189761	-0.096			chr1	151739691	0.832334	1.286			chr1	145578937	0.853186	1.186
chr1	64680627	0.033397	-0.535			chr1	76210289	-0.119442	-0.151			chr1	151747970	0.411196	1.333			chr1	145588499	0.640218	1.1
chr1	64726384	0.593462	-0.255			chr1	76252011	-0.085127	0.13			chr1	151755310	0.851638	0.998			chr1	145681952	0.451454	1.238
chr1	65068638	-0.065753	-0.847			chr1	76254986	0.259464	0.049			chr1	151773751	0.500993	1.047			chr1	146638461	0.562702	1.33
chr1	65095204	0.174702	-0.086			chr1	76255112	0.241044	0.006			chr1	151783854	0.731973	1.103			chr1	146687488	0.627379	1.26
chr1	65158724	0.424222	-0.769			chr1	76255228	-0.197155	-0.048			chr1	151820298	0.085477	1.027			chr1	146724408	0.666408	1.007
chr1	65270697	0.0650875	-0.247			chr1	76255832	-0.11112	0.001			chr1	151820350	0.879314	1.456			chr1	146731367	0.272376	0.976
chr1	65273048	0.043808	0.118			chr1	76260260	-0.131095	0.141			chr1	152006320	0.578958	1.139			chr1	146736092	0.707712	1.533
chr1	65297004	0.0105498	-0.15			chr1	76363588	-0.181571	0.286			chr1	152052243	0.632859	1.255			chr1	146736195	0.949366	1.639
chr1	65299033	-0.062117	-0.199			chr1	76387840	-0.071258	0.194			chr1	152059580	0.750021	1.061			chr1	146759320	0.688245	1.289
chr1	65299088	-0.091625	-0.133			chr1	76540548	0.0183284	-0.21			chr1	152275453	0.888919	1.2			chr1	146759367	0.823807	1.307
chr1	65299303	-0.154752	0.132			chr1	76765954	-0.171176	-0.008			chr1	152275559	1.17171	1.031			chr1	147086504	0.107222	1.629
chr1	65299336	-0.081608	0.132			chr1	76877832	-0.21523	-0.003			chr1	152323845	0.4133	1.226			chr1	147087721	0.712257	1.213
chr1	65299366	0.131973	-0.052			chr1	76878097	0.192059	-0.275			chr1	152324625	0.886634	1.273			chr1	147091053	0.628029	1.162
chr1	65299392	0.0539508	-0.052			chr1	76878156	-0.075193	-0.275			chr1	152325865	0.761169	1.176			chr1	147091268	0.605184	1.34
chr1	65299621	-0.369987	-0.035			chr1	77094826	-0.091049	-0.156			chr1	152326516	0.225369	1.261			chr1	147091972	0.731222	1.303
chr1	65299644	-0.010372	-0.035			chr1	77372136	0.451638	0.197			chr1	152328411	0.39389	1.154			chr1	147092487	0.554215	1.518
chr1	65299677	-0.323373	-0.162			chr1	77509961	-0.216309	-0.767			chr1	152328534	0.374283	1.089			chr1	147119273	0.355207	1.24
chr1	65299916	0.252808	-0.016			chr1	77516036	0.145815	-0.07			chr1	152329282	0.707887	1.035			chr1	147131575	0.472992	1.382
chr1	65305216	-0.626044	-0.028			chr1	77555481	0.056971	-0.174			chr1	152329369	0.741864	1.035			chr1	147231020	0.814202	1.641
chr1	65305270	0.253369	-0.028			chr1	77672325	0.123998	0.135			chr1	152382120	0.503168	1.117			chr1	147379941	0.468511	1.113
chr1	65305284	-0.108335	-0.028			chr1	77752622	0.287002	0.108			chr1	152538358	0.450345	1.098			chr1	147380886	1.07114	0.934
chr1	65305361	-0.44958	-0.012			chr1	77752651	0.117722	0.108			chr1	152552461	0.875986	1.398			chr1	149879545	0.643187	1.052
chr1	65305376	-0.079549	-0.012			chr1	77779426	0.203938	0.376			chr1	152681774	0.851249	1.302			chr1	149881386	1.00042	1.624
chr1	65307113	-0.120071	-0.197			chr1	77779482	0.082106	0.045			chr1	152944499	0.639967	1.217			chr1	149884915	0.826228	0.914
chr1	65307221	0.193819	0.176			chr1	77876747	0.270432	0.254			chr1	152944594	0.862238	1.044			chr1	149908108	0.614335	0.907
chr1	65307253	0.106641	0.176			chr1	77987594	0.09296	-0.204			chr1	153190935	0.554474	1.226			chr1	149920888	0.614268	1.186
chr1	65311262	-0.00793	0.298			chr1	78025551	-0.058345	0.094			chr1	153276360	0.385578	0.886			chr1	149921556	0.378972	0.755
chr1	65313148	0.0297457	0.034			chr1	78025672	0.0643609	-0.042			chr1	153277423	0.762001	1.058			chr1	149939137	0.843218	1.341
chr1	65313277	-0.0851479	-0.176			chr1	78162917	0.008765	-0.02			chr1	153277481	0.512646	0.957			chr1	150049429	0.559828	0.6
chr1	65313383	-0.0598924	-0.477			chr1	78183548	0.216787	0.046			chr1	153315579	0.528537	1.012			chr1	150055021	0.773533	1.006
chr1	65332609	0.30119	-0.137			chr1	78184169	0.205681	-0.084			chr1	153317723	0.635105	1.091			chr1	150129537	1.02348	1.299
chr1	65332712	-0.111468	0.032			chr1	78194249	-0.228376	-0.12			chr1	153346263	0.98087	1.023			chr1	150230539	0.318933	1.062
chr1	65348985	-0.387607	-0.139			chr1	78206591	-0.267134	-0.003			chr1	153391729	0.345799	1.219			chr1	150234475	0.53793	1.038
chr1	65349090	0.137745	0.078			chr1	78324606	-0.0776141	-0.163			chr1	153431408	0.363853	0.988			chr1	150257056	0.645189	1.228
chr1	65349111	-0.0276432	0.078			chr1	78343424	-0.370413	0.042			chr1	153431561	0.491454	1.292			chr1	150266840	0.677776	0.893
chr1	65349126	-0.0692337	0.078			chr1	78396696	0.182648	-0.035			chr1	153507748	0.434194	1.076			chr1	150305231	0.666895	1.013
chr1	65349186	-0.252121	0.025			chr1	78401526	-0.040811	-0.149			chr1	153516358	0.937296	1.08			chr1	150305477	0.665491	1.428
chr1	65695930	0.131866	-0.117			chr1	78414438	0.103571	-0.072			chr1	153533898	0.567737	1.142			chr1	150307691	0.690309	1.594
chr1	65854843	-0.13466	-0.054			chr1	78422352	-0.105186	-0.15			chr1	153534027	0.81393	1.203			chr1	150312935	0.575582	1.429
chr1	65858088	0.104694	-0.192			chr1	78426284	-0.208976	-0.422			chr1	153614806	0.380216	1.402			chr1	150390054	0.777588	1.267
chr1	65880367	0.258431	-0.123			chr1	78430831	-0.140417	-0.115			chr1	153617773	0.786444	1.098			chr1	150415821	0.893612	0.884
chr1	65881380	0.082035	0.048			chr1	78434749	0.190972	0.267			chr1	153633841	0.818948	1.155			chr1	150432747	-0.35911	1.468
chr1	65881445	-0.353428	0.126			chr1	78435648	0.0087981	0.268			chr1	153635425	0.790924	0.909			chr1	150463772	0.517513	1.015
chr1	65897747	0.648911	-0.224			chr1	78481909	0.328917	-0.038			chr1	153642383	0.277633	1.069			chr1	150483504	0.55798	1.475
chr1	65897869	0.339832	-0.197			chr1	78482070	-0.396239	-0.08			chr1	153655039	0.76919	1.264			chr1	150527944	0.457157	1.155
chr1	65897951	0.01484	-0.053			chr1	78557514	-0.18107	0.205			chr1	153659720	0.82472	1.105			chr1	150532792	0.286554	1.268
chr1	65897989	0.413272	-0.053			chr1	78578177	-0.0698038	-0.124			chr1	153665598	0.418247	0.776			chr1	150621164	0.417471	1.132
chr1	65898331	0.13098	0.142			chr1	78578266	-0.307313	-0.138			chr1	153735357	0.796014	0.925			chr1	150679033	1.03608	1.275
chr1	66031301	-0.15003	-0.225			chr1	78601326	0.176844	-0.507			chr1	153737584	0.29106	1.105			chr1	150722783	0.673527	1.181
chr1	66031487	0.03771	0.066			chr1	78958863	-0.144853	-0.15			chr1	153747616	0.876137	1.141			chr1	150808889	0.523709	0.807
chr1	66036202	-0.194196	-0.098			chr1	78958936	-0.349683	-0.027			chr1	153790501	0.778623	0.461			chr1	150811794	0.520491	0.963
chr1	66036441	0.102879	-0.227			chr1	79002205	0.016918	-0.004			chr1	153910281	0.691286	1.577			chr1	150900295	0.323413	1.458
chr1	66085622	0.021106	0.059			chr1	79102726	0.449915	0.065			chr1	153945632	0.377874	1.218			chr1	150913866	0.927299	0.94
chr1	66101894	0.023846	-0.405			chr1	79102766	0.324726	-0.096			chr1	153946445	0.461726	1.158			chr1	150923099	0.725392	0.898
chr1	66102158	-0.178942	-0.239			chr1	79106899	-0.038939	-0.013			chr1	153994647	0.673106	0.777			chr1	150931733	0.771055	1.185
chr1	66102224	-0.053703	-0.239			chr1	79107315	-0.0313636	-0.348			chr1	154029450	0.365928	0.802			chr1	150939318	0.378852	1.016
chr1	66102257	-0.048499	-0.146			chr1	79115905	-0.061416	-0.241			chr1	154108337	0.416786	0.98			chr1	150940625	0.620007	1.178
chr1	66102531	0.018323	-0.011			chr1	79120682	0.013076	-0.142			chr1	154108387	0.61539	1.275			chr1	150967688	0.020805	0.963
chr1	66104504	-0.628818	-0.291			chr1	79120683	0.228191	-0.142			chr1	154186918	0.655877	0.891			chr1	150970577	0.587284	2.356
chr1	66105944	0.100866	0.019			chr1	79128320	0.109554	0.034			chr1	154192368	0.462481	1.05			chr1	150970656	0.503799	2.182
chr1	66106042	0.0554	0.074			chr1	79128606	-0.135899	-0.115			chr1	154197709	0.627072	1.357			chr1	150974595	0.827809	0.983
chr1	66731886	0.0612634	-0.133			chr1	79358827	0.158373	0.18			chr1	154214045	0.912917	1.35			chr1	150990913	0.381853	1.129
chr1	66732341	0.109269	0.083			chr1	81967962	0.068189	-0.216			chr1	154303976	0.467556	1.016			chr1	150997199	0.607823	0.949
chr1	66797669	-0.0608844	-0.084			chr1	81968576	-0.502225	-0.4			chr1	154304415	0.945894	1.158			chr1	150999696	0.851121	1.056
chr1	66798125	-0.325388	0.148			chr1	82407768	0.032696	-0.115			chr1	154310117	1.27811	1.575			chr1	150999737	0.593076	1.056
chr1	66829206	-0.0112667	-0.222			chr1	82415865	-0.433658	-0.255			chr1	154313385	0.858258	1.377			chr1	151019180	0.470145	0.916
chr1	66829262	-0.048443	-0.279			chr1	82415889	0.572368	-0.255			chr1	154317281	1.02089	0.972			chr1	151062957	1.0019	1.452
chr1	67094172	-0.114024	-0.191			chr1	82458170	0.035958	0.011			chr1	154319065	0.409877	0.928			chr1	151062968	0.822036	1.452
chr1	67108495	-0.311563	-0.31			chr1	83568637	0.015588	-0.044			chr1	154320942	0.522741	1.161			chr1	151065617	0.598748	1.232
chr1	67142675	-0.283041	-0.209			chr1	83580482	0.467142	0.042			chr1	154401679	0.329028	1.131			chr1	151110773	0.3958	1.322
chr1	67142826	-0.219006	-0.222			chr1	84259660	0.304144	-0.186			chr1	154401972	0.547717	1.054			chr1	151111019	0.478863	0.881
chr1	67142852	-0.092666	-0.222			chr1	84335359	0.029272	-0.015			chr1	154408645	0.785362	0.817			chr1	151111915	0.387741	1.387
chr1	67147691	-0.300018	-0.173			chr1	84355650	-0.012304	0.196			chr1	154422369	0.700303	1.128			chr1	151143003	0.620052	1.417
chr1	67160154	-0.0307355	-0.091			chr1	84365788	0.173847	0.096			chr1	154479313	0.55709	1.154			chr1	151158034	0.594129	0.829
chr1	67160336	0.005436	-0.219			chr1	84644706	0.223396	0.229			chr1	154524596	0.779604	1.214			chr1	151199781	0.233772	1.222
chr1	67160548	0.363399	-0.103			chr1	84663467	-0.699785	-0.145			chr1	154524973	0.566952	0.868			chr1	151204260	0.73451	1.135
chr1	67160814	-0.0245441	-0.486			chr1	84760646	0.321257	-0.245			chr1	154548249	0.69612	1.063			chr1	151260884	0.414556	1.159
chr1	67160884	0.185444	-0.158			chr1	84831134	0.0785161	-0.009			chr1	154560682	0.190609	0.887			chr1	151317236	-0.016991	1.047
chr1	67160981	-0.067534	-0.02			chr1	84864186	-0.236077	0.009			chr1	154573967	0.249067	1.136			chr1	151337788	0.292332	1.274
chr1	67206300	0.466162	-0.882			chr1	84864256	-0.081973	-0.314			chr1	154687461	0.67771	0.996			chr1	151339245	0.382041	1.024
chr1	67220295	-0.254562	-0.289			chr1	84878087	-0.31477	0.006			chr1	154744807	0.694324	1.218			chr1	151339289	0.335827	1.004
chr1	67242087	0.124941	0.103			chr1	84878228	0.318672	0.098			chr1	154744811	0.510026	1.218			chr1	151372047	0.26018	1.523
chr1	67243252	-0.237875	-0.007			chr1	84880230	-0.185588	0.152			chr1	154744852	0.566922	1.218			chr1	151372138	0.152322	1.617
chr1	67243746	-0.0551108	0.14			chr1	84956091	-0.047329	-0.067			chr1	154832239	0.5618	1.147			chr1	151373200	0.811304	1.222
chr1	67244147	0.133159	-0.088			chr1	84963000	-0.004242	-0.029			chr1	154904840	0.842399	1.094			chr1	151373709	0.960555	1.049
chr1	67244243	0.337721	-0.1			chr1	84991669	0.255999	-0.231			chr1	154924239	0.659832	1.174			chr1	151373768	0.906381	1.049
chr1	67263536	-0.191823	-0.09			chr1	84998445	0.475216	-0.253			chr1	154936691	0.661019	1.016			chr1	151374025	0.530653	1.104
chr1	67288045	-0.049505	-0.303			chr1	84998608	-0.277636	-0.148			chr1	154940931	0.557803	1.372			chr1	151377364	0.595164	1.042
chr1	67288109	-0.105777	-0.303			chr1	85031630	0.07682	-0.086			chr1	154987434	0.522307	1.295			chr1	151377815	0.86211	1.302
chr1	67337099	0.19666	-0.186			chr1	85035692	0.062964	-0.148			chr1	154996951	0.880532	1.17			chr1	151384733	0.28681	1.377
chr1	67337285	-0.005746	0.092			chr1	85113178	-0.221315	-0.251			chr1	155006942	0.852009	1.132			chr1	151384847	0.804107	1.411
chr1	67412261	-0.333515	-0.152			chr1	85113203	-0.179936	-0.333			chr1	155021461	0.62936	1.464			chr1	151491765	0.923081	1.454
chr1	67412270	-0.117499	-0.152			chr1	85113229	-0.045605	-0.333			chr1	155103943	0.650979	1.315			chr1	151496718	0.481418	1.453
chr1	67453035	0.048021	-0.106			chr1	85258681	0.122333	-0.208			chr1	155106227	0.548849	1.193			chr1	151496888	0.652424	1.125
chr1	67453140	0.009699	-0.095			chr1	85279649	-0.054184	-0.185			chr1	155110733	0.708825	1.097			chr1	151497140	0.20129	1.487
chr1	67466226	0.100683	-0.091			chr1	85405253	0.0515903	-0.1			chr1	155180348	1.02732	0.95			chr1	151497202	0.710256	1.361
chr1	67466896	0.223528	-0.032			chr1	85405389	-0.071319	-0.215			chr1	155180466	0.385549	1.168			chr1	151537141	0.425932	1.213
chr1	67487119	-0.215556	-0.08			chr1	85417819	0.0381023	0.205			chr1	155194594	0.814635	1.022			chr1	151611459	0.849645	1.192
chr1	67581127	0.266158	-0.405			chr1	85418187	0.071871	-0.032			chr1	155194632	0.763238	1.022			chr1	151638405	1.38167	1.04
chr1	67591579	-0.0695224	-0.114			chr1	85422061	-0.0956585	-0.329			chr1	155236450	0.268779	0.838			chr1	151680365	0.878507	1.557
chr1	67705804	0.41012	-0.263			chr1	85494776	-0.206975	0.089			chr1	155236612	0.532831	1.127			chr1	151732700	0.7303	1.32
chr1	67705958	-0.099779	0.28			chr1	85537706	0.306522	-0.139			chr1	155239353	0.317594	0.83			chr1	151734690	0.715933	1.04
chr1	67721592	0.765351	-0.276			chr1	85546902	-0.283557	0.114			chr1	155239396	0.656446	0.908			chr1	151739691	0.832334	1.493
chr1	67724828	-0.255157	-0.429			chr1	85559201	-0.27142	-0.111			chr1	155239425	0.52653	0.908			chr1	151747970	0.411196	0.807
chr1	67724892	-0.157538	-0.06			chr1	85560264	0.068715	-0.237			chr1	155239449	0.602399	0.908			chr1	151748425	0.569855	1.077
chr1	67786037	0.051763	-0.445			chr1	85561546	0.0987319	-0.115			chr1	155239479	0.574554	0.908			chr1	151748829	0.573073	1.111
chr1	67787261	-0.28353	-0.181			chr1	85594437	0.088796	-0.259			chr1	155255505	0.670072	0.827			chr1	151773751	0.500993	0.96
chr1	67787286	0.226686	-0.181			chr1	85594466	0.125288	-0.259			chr1	155257646	0.967664	1.045			chr1	151783854	0.731973	0.235
chr1	67795319	-0.00173	0.385			chr1	85598615	0.055394	-0.167			chr1	155269884	0.675788	1.176			chr1	151820298	0.085477	2.358
chr1	67845832	-0.125261	-0.052			chr1	85643698	-0.139938	-0.301			chr1	155317475	0.676717	1.218			chr1	151820350	0.879314	2.439
chr1	68150780	-0.08524	0.183			chr1	85647784	-0.197052	-0.177			chr1	155349839	0.725631	1.053			chr1	152059580	0.750021	1.109
chr1	68167491	0.300369	-0.273			chr1	85647868	0.0068062	0.124			chr1	155403848	0.801786	0.846			chr1	152275453	0.888919	1.382
chr1	68167803	0.93104	-0.239			chr1	85648620	-0.182247	0.032			chr1	155448112	0.30323	1.249			chr1	152275559	1.17171	1.401
chr1	68167935	0.204713	-0.178			chr1	85656295	-0.073528	-0.352			chr1	155448932	0.449327	0.906			chr1	152323845	0.4133	1.118
chr1	68168379	-0.085855	-0.422			chr1	85718351	0.221746	-0.062			chr1	155450572	0.747559	1.1			chr1	152324625	0.886634	1.209
chr1	68168569	0.031242	-0.149			chr1	85733374	-0.282577	-0.19			chr1	155582829	0.18454	0.947			chr1	152325865	0.761169	1.145
chr1	68512044	-0.373005	-0.432			chr1	85733621	8e-05	-0.178			chr1	155629483	0.1959	0.374			chr1	152326516	0.225369	1.426
chr1	68512171	0.440755	-0.406			chr1	85784329	-0.268964	-0.209			chr1	155644805	0.241723	0.576			chr1	152328411	0.39389	1.169
chr1	68591104	-0.026373	0.128			chr1	85790498	-0.275344	-0.026			chr1	155698769	0.956607	0.407			chr1	152328534	0.374283	1.34
chr1	68591405	0.053331	-0.099			chr1	86249063	0.0015467	-0.059			chr1	155699118	-0.010192	0.596			chr1	152329282	0.707887	1.622
chr1	68591708	0.159837	0.077			chr1	86249156	-0.100315	0.008			chr1	155706837	0.488708	0.387			chr1	152329369	0.741864	1.346
chr1	68603432	-0.072593	0.005			chr1	86249735	0.0642373	-0.364			chr1	155735012	0.006965	0.572			chr1	152382120	0.503168	1.283
chr1	68603586	-0.186276	-0.444			chr1	86249845	-0.230768	-0.397			chr1	155737385	0.309056	0.469			chr1	152538358	0.450345	1.254
chr1	68614320	0.066586	0.083			chr1	86249894	0.114515	0.141			chr1	155755097	0.488113	0.43			chr1	152681774	0.851249	0.773
chr1	68624713	-0.032472	0.065			chr1	86249911	-0.135036	0.141			chr1	155755106	0.528601	0.43			chr1	152944499	0.639967	1.092
chr1	68652251	-0.184031	-0.197			chr1	86340368	0.144806	-0.247			chr1	155755198	0.17507	0.434			chr1	152944594	0.862238	1.103
chr1	68659777	-0.147439	0.012			chr1	86375564	0.316231	-0.149			chr1	155783358	-0.143863	0.761			chr1	153122620	0.825179	1.076
chr1	68896945	0.101311	-0.023			chr1	86377246	-0.160954	-0.139			chr1	155792128	0.246992	0.707			chr1	153190935	0.554474	1.145
chr1	68906514	0.001009	0.046			chr1	86487853	-0.385019	0.226			chr1	155796817	0.397815	0.471			chr1	153276360	0.385578	1.155
chr1	68939908	-0.13053	-0.247			chr1	86557967	0.176387	0.031			chr1	155837819	0.496205	0.557			chr1	153277423	0.762001	1.315
chr1	68940566	0.043983	-0.385			chr1	86578131	-0.04872	0.169			chr1	155837865	0.210091	0.375			chr1	153277481	0.512646	1.384
chr1	68940727	0.171925	-0.391			chr1	86590948	-0.068487	0.218			chr1	155870416	0.558556	0.277			chr1	153315579	0.528537	0.895
chr1	68943827	-0.074842	0.002			chr1	86591567	0.39563	-0.023			chr1	155874211	0.239351	0.437			chr1	153317723	0.635105	0.787
chr1	68944633	-0.263894	0.063			chr1	86620197	0.186592	0.2			chr1	155874556	0.300322	0.277			chr1	153318008	0.542577	1.168
chr1	68944792	-0.03171	-0.143			chr1	86817992	-0.162482	0.373			chr1	155895867	0.74998	0.248			chr1	153346263	0.98087	0.986
chr1	68949023	-0.286642	-0.324			chr1	86896541	-0.171973	-0.122			chr1	155935244	0.042094	0.685			chr1	153390542	0.435771	0.903
chr1	68949139	-0.113489	-0.296			chr1	86900372	-0.203802	-0.093			chr1	155936646	0.053367	0.374			chr1	153391729	0.345799	1.17
chr1	70225832	-0.162098	0.204			chr1	86904714	-0.330888	-0.113			chr1	155955034	0.028631	0.525			chr1	153431408	0.363853	1.371
chr1	70460238	0.114712	0.331			chr1	86905902	0.471104	0.041			chr1	155984790	0.328384	0.344			chr1	153507748	0.434194	0.905
chr1	70482188	0.162932	-0.094			chr1	86909582	-0.0698152	-0.104			chr1	156020386	0.246078	0.584			chr1	153516358	0.937296	0.998
chr1	70501801	0.504841	-0.165			chr1	86920904	-0.072641	0.02			chr1	156025096	-0.001569	0.259			chr1	153533898	0.567737	1.327
chr1	70504781	0.078466	0.058			chr1	86947819	0.222099	-0.199			chr1	156039439	0.294119	0.352			chr1	153534027	0.81393	1.28
chr1	70588756	0.429254	-0.293			chr1	86947975	0.167092	-0.05			chr1	156100501	0.196141	1.197			chr1	153614806	0.380216	0.604
chr1	70610849	0.647376	-0.257			chr1	86951173	0.0891195	0.075			chr1	156128337	0.310693	0.513			chr1	153617773	0.786444	1.074
chr1	70671092	-0.111571	0.119			chr1	86952241	-0.16146	-0.201			chr1	156146388	0.416882	0.499			chr1	153633841	0.818948	1.602
chr1	70694121	-0.0077198	-0.382			chr1	86952324	0.238479	-0.105			chr1	156146714	0.191842	0.281			chr1	153635425	0.790924	0.839
chr1	70710267	0.0229298	-0.057			chr1	86954591	-0.236058	-0.233			chr1	156202173	0.258661	0.35			chr1	153642383	0.277633	0.945
chr1	70726797	-0.0577807	-0.185			chr1	86959796	-0.071278	-0.138			chr1	156206121	0.345746	0.383			chr1	153655039	0.76919	0.972
chr1	70727078	0.0773659	-0.269			chr1	86960105	-0.430788	-0.105			chr1	156214100	0.0781797	0.483			chr1	153659096	0.379739	1.417
chr1	70727120	-0.331505	-0.129			chr1	86961329	-0.0461592	0.051			chr1	156230206	-0.003286	0.421			chr1	153659720	0.82472	1.31
chr1	70736555	0.568663	-0.42			chr1	86965419	-0.000587	-0.115			chr1	156261242	0.343217	0.439			chr1	153665598	0.418247	1.159
chr1	70779443	0.131571	0.028			chr1	87012929	0.0304716	0.003			chr1	156294798	0.268584	0.316			chr1	153735357	0.796014	1.471
chr1	70820802	-0.080665	0.164			chr1	87025764	-0.0222177	0.131			chr1	156354367	-0.135819	0.615			chr1	153790501	0.778623	0.735
chr1	70831841	-0.31542	-0.061			chr1	87025819	0.11115	-0.222			chr1	156438732	0.366612	0.556			chr1	153910281	0.691286	1.386
chr1	70832118	-0.147956	-0.229			chr1	87036922	-0.167251	0.011			chr1	156496188	0.61184	0.467			chr1	153945632	0.377874	1.1
chr1	70877126	-0.235192	-0.119			chr1	87045696	0.257092	-0.036			chr1	156518379	0.070171	0.508			chr1	153946445	0.461726	0.975
chr1	70883511	-0.272911	0.185			chr1	87045902	-0.17296	0.279			chr1	156534525	0.185976	0.53			chr1	153994647	0.673106	1.206
chr1	70897801	-0.0231236	0.024			chr1	87100024	-0.198485	0.003			chr1	156553278	0.539325	0.402			chr1	154029450	0.365928	1.182
chr1	71331430	0.008849	-0.48			chr1	87102651	-0.218175	-0.044			chr1	156563813	0.520071	0.306			chr1	154108337	0.416786	0.967
chr1	71351885	-0.0045495	0.031			chr1	87181522	0.470573	0.153			chr1	156565260	0.36702	0.824			chr1	154108387	0.61539	0.983
chr1	71419532	0.010187	-0.267			chr1	87200729	-0.0549624	-0.144			chr1	156567730	0.299248	0.489			chr1	154186918	0.655877	1.176
chr1	71436747	0.231103	-0.023			chr1	87200785	0.35215	-0.097			chr1	156617802	0.134104	0.661			chr1	154192368	0.462481	1.579
chr1	71474884	-0.033238	-0.045			chr1	87367713	0.215365	-0.452			chr1	156639259	0.413579	0.69			chr1	154197709	0.627072	1.195
chr1	71475063	-0.221733	0.009			chr1	87368917	0.100436	-0.324			chr1	156697056	0.360394	0.482			chr1	154214045	0.912917	0.853
chr1	71475404	0.1573	-0.011			chr1	87805838	-0.148811	0.197			chr1	156760887	-0.123169	0.581			chr1	154221631	0.654878	1.298
chr1	71531429	-0.0568942	-0.235			chr1	89225976	-0.296329	0.098			chr1	156761618	0.53486	0.05			chr1	154228287	0.702547	1.07
chr1	72058630	-0.364535	-0.32			chr1	89272962	0.206634	0.249			chr1	156883546	0.246534	0.561			chr1	154303976	0.467556	0.848
chr1	72058756	0.150414	-0.627			chr1	89294616	0.334945	-0.031			chr1	156902222	0.188047	0.08			chr1	154304415	0.945894	1.062
chr1	72163855	-0.262107	0.195			chr1	89294806	-0.598486	-0.129			chr1	156902281	0.208077	0.383			chr1	154310117	1.27811	1.12
chr1	74575182	0.012489	-0.383			chr1	89300157	-0.107444	-0.289			chr1	156902352	0.290011	0.383			chr1	154313385	0.858258	1.331
chr1	74575301	0.0234807	-0.534			chr1	89318823	0.249241	-0.2			chr1	156902707	0.107381	0.388			chr1	154316434	0.637458	1.195
chr1	74646058	0.139824	-0.164			chr1	89325702	0.106087	0.232			chr1	156911191	0.355354	0.819			chr1	154317281	1.02089	1.409
chr1	74648209	0.102056	-0.146			chr1	89325887	-0.13149	0.296			chr1	156918348	0.698456	0.573			chr1	154319065	0.409877	1.546
chr1	74648408	0.0322726	-0.161			chr1	89427149	0.149065	0.462			chr1	156954267	0.282375	0.515			chr1	154320942	0.522741	1.079
chr1	74648471	-0.205795	-0.502			chr1	89447810	0.016136	-0.06			chr1	157488487	0.198385	0.452			chr1	154321072	0.460134	1.076
chr1	74664165	-0.163261	-0.406			chr1	89474818	0.136176	-0.09			chr1	157504108	0.456462	0.687			chr1	154401679	0.329028	1.194
chr1	74671829	-0.18888	-0.263			chr1	89475135	-0.206584	-0.015			chr1	157508801	0.259085	0.187			chr1	154401972	0.547717	1.085
chr1	74671994	-0.057016	0.063			chr1	89475230	-0.046831	0.141			chr1	157508997	0.316726	0.517			chr1	154422369	0.700303	1.236
chr1	74672776	-0.129504	-0.073			chr1	89475243	-0.184801	0.141			chr1	157514685	0.465528	0.274			chr1	154479313	0.55709	1.05
chr1	74699099	0.441212	-0.002			chr1	89524657	-0.393768	-0.136			chr1	157517127	0.29168	0.375			chr1	154524596	0.779604	1.415
chr1	74699111	-0.250042	-0.002			chr1	89575934	-0.101455	0.035			chr1	157519308	0.312709	0.364			chr1	154524973	0.566952	1.046
chr1	74699718	-0.396419	-0.07			chr1	89585895	-0.131172	-0.178			chr1	157550066	0.0638208	0.474			chr1	154548249	0.69612	0.908
chr1	74715340	0.236661	0.021			chr1	89615979	0.147333	-0.257			chr1	157557701	0.230053	-0.452			chr1	154560682	0.190609	1.596
chr1	74819077	0.125041	-0.037			chr1	89616118	-0.087627	-0.167			chr1	157557926	0.633283	0.14			chr1	154573967	0.249067	1.269
chr1	74834711	-0.296737	-0.159			chr1	89637553	-0.0895244	-0.064			chr1	157559122	0.262325	0.55			chr1	154687461	0.67771	0.917
chr1	74905206	0.072131	-0.307			chr1	89637578	-0.014385	-0.064			chr1	157668092	0.453292	0.479			chr1	154744807	0.694324	0.622
chr1	74936374	-0.207571	-0.077			chr1	89656861	0.565975	0.166			chr1	157668390	0.094786	0.563			chr1	154744811	0.510026	0.622
chr1	74936454	0.189666	-0.159			chr1	89735135	-0.086229	-0.119			chr1	157718325	0.548764	0.399			chr1	154744852	0.566922	0.622
chr1	74941101	0.938827	-0.11			chr1	89849201	-0.0181597	-0.11			chr1	157767906	0.396082	0.294			chr1	154832239	0.5618	1.243
chr1	74941210	-0.011387	-0.076			chr1	89849574	-0.124212	0.082			chr1	157768000	-0.0786334	0.394			chr1	154832290	0.834382	1.243
chr1	74941293	-0.316434	-0.071			chr1	89849742	-0.260829	-0.053			chr1	157771692	0.40618	0.528			chr1	154832304	0.586139	1.256
chr1	74946126	0.434081	-0.425			chr1	90048132	-0.014382	0.201			chr1	157772038	0.030564	0.654			chr1	154832322	0.726048	1.256
chr1	74946404	0.162782	-0.029			chr1	90048248	0.002403	-0.237			chr1	158057691	0.246785	0.626			chr1	154904840	0.842399	1.183
chr1	74955069	0.199335	-0.188			chr1	90048681	-0.078122	-0.203			chr1	158066834	0.617418	0.41			chr1	154924239	0.659832	1.41
chr1	75038228	0.30315	-0.055			chr1	90049040	-0.082628	-0.157			chr1	158066835	0.474853	0.41			chr1	154940931	0.557803	1.451
chr1	75055585	-0.001949	-0.036			chr1	90179532	0.248291	-0.373			chr1	158151218	0.398766	0.326			chr1	154956662	0.652718	0.943
chr1	75065441	-0.056359	-0.117			chr1	90180558	-0.0762391	-0.244			chr1	158153996	0.504867	0.528			chr1	154987434	0.522307	1.321
chr1	75072296	0.000495	-0.001			chr1	90248325	-0.407598	-0.01			chr1	158263011	0.167304	0.449			chr1	154996951	0.880532	1.275
chr1	75102066	0.221687	-0.198			chr1	90256921	-0.28836	-0.148			chr1	158300306	0.319869	0.485			chr1	155006942	0.852009	1.525
chr1	75171109	-0.209338	0.125			chr1	90399512	-0.208771	-0.073			chr1	158300351	0.324092	0.487			chr1	155103943	0.650979	1.015
chr1	75172652	-0.277868	-0.079			chr1	90400230	-0.048865	-0.248			chr1	158324425	0.2692	0.731			chr1	155106227	0.548849	1.45
chr1	75175865	0.196134	-0.289			chr1	91381646	0.20419	0.086			chr1	158324430	0.456812	0.731			chr1	155110733	0.708825	1.493
chr1	75175886	0.0360509	-0.289			chr1	91381679	-0.046857	0.188			chr1	158368309	-0.604693	0.419			chr1	155149290	0.599695	1.347
chr1	75204333	-0.321814	-0.205			chr1	91400966	0.372041	-0.027			chr1	158368625	0.0299974	0.523			chr1	155180348	1.02732	1.284
chr1	75229956	-0.0488341	-0.103			chr1	91404530	0.0348966	-0.137			chr1	158368794	0.593805	0.398			chr1	155180466	0.385549	1.301
chr1	75230536	-0.173772	-0.173			chr1	91404710	0.098949	-0.055			chr1	158369025	0.326898	0.538			chr1	155236612	0.532831	1.693
chr1	75606724	0.141377	-0.128			chr1	91406565	-0.169139	0.057			chr1	158369064	0.407739	0.545			chr1	155239353	0.317594	1.072
chr1	75608799	0.05127	0.035			chr1	91406677	-0.027175	-0.001			chr1	158369210	0.119387	0.614			chr1	155239396	0.656446	1.193
chr1	75670957	0.133068	-0.103			chr1	91406841	-0.440705	-0.243			chr1	158369319	0.450679	0.654			chr1	155239425	0.52653	1.193
chr1	75677202	0.210123	0.113			chr1	91554168	-0.137098	-0.248			chr1	158435501	0.370968	0.575			chr1	155239449	0.602399	1.193
chr1	75679420	-0.109985	-0.004			chr1	91554170	0.290938	-0.248			chr1	158450238	0.143205	0.6			chr1	155239479	0.574554	1.231
chr1	75693593	-0.049479	-0.065			chr1	91800946	-0.276736	0.069			chr1	158450314	-0.30609	0.6			chr1	155255505	0.670072	1.302
chr1	75702674	-0.292562	0.126			chr1	91818130	0.229073	0.307			chr1	158450382	0.20234	0.63			chr1	155257646	0.967664	1.293
chr1	75702719	-0.248842	0.126			chr1	91851086	-0.240481	-0.104			chr1	158516984	0.306165	0.496			chr1	155269884	0.675788	1.399
chr1	75716925	0.220532	0.146			chr1	91967454	0.082769	0.045			chr1	158517061	0.423346	0.496			chr1	155317475	0.676717	0.699
chr1	76107888	0.032821	-0.039			chr1	91981484	-0.225158	0.017			chr1	158517166	0.22067	0.414			chr1	155318988	0.157771	0.948
chr1	76107949	0.248283	-0.103			chr1	91985828	-0.234088	-0.105			chr1	158517302	0.334993	0.593			chr1	155349839	0.725631	0.856
chr1	76198785	0.189761	-0.213			chr1	92100560	-0.281833	-0.274			chr1	158517353	0.147119	0.593			chr1	155448112	0.30323	1.896
chr1	76252011	-0.085127	0.182			chr1	92108899	-0.22562	0.125			chr1	158533140	0.0439691	0.669			chr1	155448932	0.449327	1.084
chr1	76254986	0.259464	-0.128			chr1	92109142	0.127535	0.072			chr1	158587390	-0.526952	0.627			chr1	155450572	0.747559	1.242
chr1	76255112	0.241044	-0.129			chr1	92109261	-0.270016	0.111			chr1	158597507	0.43534	0.83			chr1	155582829	0.18454	1.364
chr1	76255228	-0.197155	-0.162			chr1	92177938	0.13227	-0.205			chr1	158605784	0.169187	-0.109			chr1	155583173	0.561251	1.195
chr1	76255832	-0.11112	0.049			chr1	92193252	0.767222	-0.033			chr1	158612236	0.547911	0.458			chr1	155629483	0.1959	0.284
chr1	76260260	-0.131095	-0.058			chr1	92262950	-0.311743	-0.274			chr1	158612548	0.179489	0.454			chr1	155644805	0.241723	0.604
chr1	76262523	-0.0988489	0.077			chr1	92327045	-0.177674	-0.107			chr1	158612613	0.198443	0.454			chr1	155698769	0.956607	0.21
chr1	76363588	-0.181571	0.144			chr1	92428226	0.025453	-0.285			chr1	158618427	-0.224469	0.759			chr1	155699118	-0.010192	0.288
chr1	76387840	-0.071258	-0.323			chr1	92428495	-0.0487429	-0.193			chr1	158627315	0.310448	0.083			chr1	155706837	0.488708	0.78
chr1	76398136	0.214613	-0.313			chr1	92441120	0.196716	0.111			chr1	158637828	0.527683	-0.143			chr1	155735012	0.006965	0.075
chr1	76398249	-0.104183	-0.224			chr1	92441351	-0.171131	0.085			chr1	158639476	0.326697	0.332			chr1	155755097	0.488113	0.265
chr1	76540548	0.0183284	-0.264			chr1	92446728	-0.527678	0.103			chr1	158639601	0.659017	0.267			chr1	155755106	0.528601	0.265
chr1	76877832	-0.21523	-0.134			chr1	92459637	-0.28822	0.035			chr1	158644105	0.745212	0.323			chr1	155792128	0.246992	0.248
chr1	76878097	0.192059	-0.133			chr1	92466756	-0.053219	0.074			chr1	158655162	0.845243	0.453			chr1	155796817	0.397815	0.399
chr1	76878156	-0.075193	-0.133			chr1	92468972	-0.135558	0.142			chr1	158725006	0.393704	0.463			chr1	155837819	0.496205	0.248
chr1	77094826	-0.091049	-0.182			chr1	92469026	0.144392	0.142			chr1	158725345	0.376377	0.428			chr1	155837865	0.210091	0.248
chr1	77094905	-0.345278	-0.284			chr1	92474941	0.248845	-0.299			chr1	158736215	0.2462	0.082			chr1	155874211	0.239351	0.345
chr1	77094985	0.132418	-0.317			chr1	92595417	-0.075438	0.076			chr1	158736445	0.295651	0.593			chr1	155874556	0.300322	-0.064
chr1	77095600	-0.240599	-0.125			chr1	92612911	0.213299	0.092			chr1	158746815	0.113924	0.459			chr1	155935244	0.042094	0.272
chr1	77098074	0.360577	-0.089			chr1	92632601	0.295088	0.016			chr1	158746847	0.1615	0.459			chr1	155936646	0.053367	0.311
chr1	77098483	0.205542	-0.098			chr1	92634425	-0.0670003	-0.142			chr1	158747089	0.325069	0.446			chr1	155984790	0.328384	0.481
chr1	77098729	0.121566	0.078			chr1	92642511	-0.086575	-0.269			chr1	158817474	0.432521	0.45			chr1	156025096	-0.001569	0.727
chr1	77098782	-0.365474	0.078			chr1	92645953	-0.073802	-0.197			chr1	158817599	0.427478	0.4			chr1	156039439	0.294119	0.197
chr1	77509961	-0.216309	-0.207			chr1	92649292	0.287277	-0.182			chr1	158909164	0.392949	0.618			chr1	156100501	0.196141	0.441
chr1	77516036	0.145815	0.168			chr1	92649958	0.125076	0.123			chr1	158943480	-0.140287	0.358			chr1	156107175	0.0841069	0.509
chr1	77530164	-0.162777	-0.149			chr1	92706510	0.488714	0.102			chr1	158986477	0.131001	0.507			chr1	156146388	0.416882	0.508
chr1	77531223	0.086525	-0.061			chr1	92710039	0.449675	-0.032			chr1	159002389	0.50175	0.24			chr1	156146714	0.191842	0.856
chr1	77555481	0.056971	-0.085			chr1	92731958	0.123333	-0.047			chr1	159272587	0.254822	0.797			chr1	156202173	0.258661	0.187
chr1	77555699	0.522277	-0.056			chr1	92752263	-0.059261	-0.254			chr1	159273892	0.313209	0.325			chr1	156206121	0.345746	0.232
chr1	77555737	-0.273434	-0.056			chr1	92754714	-0.0454914	0.358			chr1	159273943	0.330603	0.325			chr1	156214100	0.0781797	0.584
chr1	77556348	0.0100265	-0.109			chr1	92940347	-0.134139	-0.02			chr1	159277538	0.489873	0.41			chr1	156233479	0.480287	0.522
chr1	77619241	-0.249713	-0.132			chr1	92940386	-0.063452	-0.02			chr1	159283746	0.286536	0.057			chr1	156261242	0.343217	0.861
chr1	77672325	0.123998	-0.171			chr1	93029194	0.36054	-0.067			chr1	159320979	0.24388	0.523			chr1	156280671	0.238276	0.672
chr1	77752622	0.287002	-0.52			chr1	93029348	-0.140504	0.168			chr1	159336061	0.145042	0.469			chr1	156294798	0.268584	0.423
chr1	77752651	0.117722	-0.52			chr1	93087900	-0.458284	-0.08			chr1	159409533	0.282703	0.16			chr1	156354367	-0.135819	0.822
chr1	77779752	-0.268104	-0.121			chr1	93128263	-0.161811	-0.267			chr1	159409693	0.296076	0.518			chr1	156438732	0.366612	0.587
chr1	77779836	-0.12333	0.165			chr1	93128986	0.0977038	0.091			chr1	159409734	0.0409329	0.695			chr1	156498673	0.247919	0.235
chr1	77876747	0.270432	-0.037			chr1	93160002	0.373778	-0.268			chr1	159505575	0.111381	0.535			chr1	156503435	0.17309	0.31
chr1	77987594	0.09296	-0.473			chr1	93167751	0.20991	-0.142			chr1	159558258	0.333855	0.5			chr1	156518379	0.070171	0.705
chr1	78025087	-0.213149	-0.216			chr1	93179444	0.257337	-0.29			chr1	159683750	0.37659	0.334			chr1	156534525	0.185976	0.108
chr1	78025551	-0.058345	-0.329			chr1	93303114	0.008295	-0.008			chr1	159684266	0.41894	0.479			chr1	156553278	0.539325	0.51
chr1	78162917	0.008765	-0.094			chr1	93306275	0.153467	-0.135			chr1	159777962	-0.223181	0.419			chr1	156563813	0.520071	0.218
chr1	78183548	0.216787	-0.188			chr1	93312855	0.062564	0.041			chr1	159785284	0.351008	0.437			chr1	156565260	0.36702	0.147
chr1	78184169	0.205681	-0.158			chr1	93602194	0.007176	0.117			chr1	159785425	-0.061942	0.899			chr1	156567730	0.299248	0.541
[truncated: 52,777 more rows]
