# Supplementary material for: Evaluation of Hybridization Capture Versus Amplicon‐Based Methods for Whole‐Exome Sequencing
Source: Hum Mutat. 2015 Jul 15;36(9):903–14. doi: 10.1002/humu.22825 (PMC4832303; doi:10.1002/humu.22825)
Supplement: Supplementary file 1 — Figure S1 Supporting Table S1 | General sample features Supporting Table S7 | VarScan2 single‐sample SNVs from SureSelect in commonly targeted bases Supporting Table S8 | VarScan2 single‐sample SNVs from SeqCap in commonly targeted bases Supporting Table S9 | VarScan2 single‐sample SNVs from HaloPlex in commonly targeted bases Supporting Table S10 | GATK single‐sample SNVs from SureSelect in commonly targeted bases Supporting Table S10 | GATK single‐sample SNVs from SeqCap in commonly targeted bases Supporting Table S12 | GATK single‐sample SNVs from HaloPlex in commonly targeted bases Supporting Table S13 | MuTect single‐sample SNVs from SureSelect in commonly targeted bases Supporting Table S14 | MuTect single‐sample SNVs from SeqCap in commonly targeted bases Supporting Table S15 | MuTect single‐sample SNVs from HaloPlex in commonly targeted bases Supporting Table S16 | Ion Torrent Suite single‐sample SNVs from AmpliSeq in commonly targeted bases Supporting Table S20 | SureCall single‐sample SNVs from HaloPlex in commonly targeted bases Table S21 | Number/Percent of SNVs in the CCLE in commonly targeted regions called by each technology Supporting Table S22 | Reasons Different Technologies Missed CCLE Mutations in Commonly Targeted Regions Supporting Table S23 | Indels in Commonly Targeted Regions Supporting Table S24 | Comparison of CNV calling HCC‐2218 to HCC‐2218BL on VarScan2 and SNP array [file HUMU-36-903-s001.zip › humu22825-sup-0003-Table S1.xlsx]

## Sheet: Sheet1
Supporting Table S1 | General sample features
Sample	Description	Source	Age (y)	Gender	Number of Sequenced Fragments				Number of Bases Sequenced				Q20 (R1, R2)				Q30 (R1, R2)				Percent Duplicates				Median Insert Size (bp)				Library Complexity (%)				Base Calls on Positive Strand (%)				Avg. Cov. of Tech-Spec. Targets
					SureSelect (PE)	SeqCap (PE)	HaloPlex (PE)	AmpliSeq (SE)	SureSelect (PE)	HaloPlex (PE)	SeqCap (PE)	AmpliSeq (SE)	SureSelect (PE)	SeqCap (PE)	HaloPlex (PE)	AmpliSeq (SE)	SureSelect (PE)	SeqCap (PE)	HaloPlex (PE)	AmpliSeq (SE)	SureSelect (PE)	SeqCap (PE)	HaloPlex (PE)	AmpliSeq (SE)	SureSelect (PE)	SeqCap (PE)	HaloPlex (PE)	AmpliSeq (SE)	SureSelect (PE)	SeqCap (PE)	HaloPlex (PE)	AmpliSeq (SE)	SureSelect (PE)	SeqCap (PE)	HaloPlex (PE)	AmpliSeq (SE)	SureSelect (PE)	SeqCap (PE)	HaloPlex (PE)	AmpliSeq (SE)
BT-20	Breast Cancer Cell Line	ATCC	74	F	75499132	77512392	102046547	64412817	6266358274	18504351112	5191932320	1159430706	99.32%, 98.67%	99.20%, 98.06%	98.32%, 95.59%	0.7931	92.70%, 90.24%	91.27%, 88.11%	90.59%, 84.84%	3.105e-08	7.79	4.14	99.96	92.24	215	266	128	174	61.76	66.09	3.89	23.45	49.19	50.16	50.16	44.27	135.51	104.29	177.42	147.33
MCF-7	Breast Cancer Cell Line	ATCC	69	F	88123103	87669005	93913167	66304221	7314232662	17274866780	5872210338	1193475978	99.36%, 98.79%	99.21%, 98.11%	98.25%, 95.65%	0.77	93.07%, 90.83%	91.29%, 88.27%	90.31%, 85.20%	3.0164e-08	7.07	3.7	99.97	92.09	206	260	133	179	57.61	71.75	3.72	22.16	49.18	50.09	50.07	44.27	157.14	96.31	171.76	155.21
HCC-2218BL	Matched Normal for HCC-2218	ATCC	38	F	86290370	89110949	87082823	73075119	7158460318	15839912792	5968813890	1315352142	99.33%, 98.20%	99.19%, 98.07%	98.45%, 97.49%	0.8115	92.86%, 87.90%	91.23%, 88.15%	91.74%, 90.42%	4.1054e-08	7.81	5.12	99.96	92.47	209	264	127	185	60.12	64.9	3.81	19.67	51.53	50.1	50.13	44.76	157.58	115.96	155.73	178.84
HCC-2218	Breast Cancer Cell Line	ATCC	38	F	79941798	100346216	91379057	74930019	6631860770	16815140240	6721389614	1348740342	99.36%, 97.78%	99.24%, 98.16%	98.43%, 97.36%	0.8342	92.94%, 86.01%	91.52%, 88.50%	91.66%, 90.12%	2.6692e-08	7.54	5.53	99.96	92.22	207	264	133	185	60.08	68.33	3.88	19.63	50.61	50.11	50.09	44.9	146.5	128.91	169.28	183.52
													Note that Q20s and Q30s were calculated using FastQC																Note that library complexity
																													was calculated using Preseq.
																													Reference: Daley, T. and Smith, A.D. (2013)
																													Predicting the molecular complexity of sequencing libraries. Nat Methods, 10, 325-327
																													Library complexity = (total distinct reads)/(total reads)*100% using PreSeq output
