# Supplementary material for: Evaluation of Hybridization Capture Versus Amplicon‐Based Methods for Whole‐Exome Sequencing
Source: Hum Mutat. 2015 Jul 15;36(9):903–14. doi: 10.1002/humu.22825 (PMC4832303; doi:10.1002/humu.22825)
Supplement: Supplementary file 1 — Figure S1 Supporting Table S1 | General sample features Supporting Table S7 | VarScan2 single‐sample SNVs from SureSelect in commonly targeted bases Supporting Table S8 | VarScan2 single‐sample SNVs from SeqCap in commonly targeted bases Supporting Table S9 | VarScan2 single‐sample SNVs from HaloPlex in commonly targeted bases Supporting Table S10 | GATK single‐sample SNVs from SureSelect in commonly targeted bases Supporting Table S10 | GATK single‐sample SNVs from SeqCap in commonly targeted bases Supporting Table S12 | GATK single‐sample SNVs from HaloPlex in commonly targeted bases Supporting Table S13 | MuTect single‐sample SNVs from SureSelect in commonly targeted bases Supporting Table S14 | MuTect single‐sample SNVs from SeqCap in commonly targeted bases Supporting Table S15 | MuTect single‐sample SNVs from HaloPlex in commonly targeted bases Supporting Table S16 | Ion Torrent Suite single‐sample SNVs from AmpliSeq in commonly targeted bases Supporting Table S20 | SureCall single‐sample SNVs from HaloPlex in commonly targeted bases Table S21 | Number/Percent of SNVs in the CCLE in commonly targeted regions called by each technology Supporting Table S22 | Reasons Different Technologies Missed CCLE Mutations in Commonly Targeted Regions Supporting Table S23 | Indels in Commonly Targeted Regions Supporting Table S24 | Comparison of CNV calling HCC‐2218 to HCC‐2218BL on VarScan2 and SNP array [file HUMU-36-903-s001.zip › humu22825-sup-0005-Table S8.xlsx]

## Sheet: Sheet1
Supporting Table S8 | VarScan2 single-sample SNVs from SeqCap in commonly targeted bases
Sample	Chromosome	Position	Ref	Var	Genes	Corresponding Amino Acid Changes	# Ref Supporting Reads on Pos Strand	# Ref Supporting Reads on Neg Strand	# Alt Supporint Reads on Pos Strand	# Alt Supporting Reads on Neg Strand	Var. Freq.	Coding Variant(s)
BT-20	chr1	888659	T	C	NOC2L, NOC2L, NOC2L	I300V, I97V, I300V,	0	0	31	41	1	NM_015658.3:c.898A>G	XM_005244739.1:c.898A>G
BT-20	chr1	897564	T	C	KLHL17, KLHL17	F159S, F159S,	0	0	59	68	1	NM_015658.3:c.-2944A>G	XM_005244739.1:c.-2944A>G	NM_001160184.1:c.-4348T>C	NM_032129.1:c.-4348T>C	NM_032129.2:c.-4348T>C	XM_005244809.1:c.-4348T>C	NM_198317.1:c.711+137T>C	NM_198317.2:c.711+137T>C	XM_005244744.1:c.556-102T>C	XM_005244745.1:c.-277T>C
BT-20	chr1	909238	G	C	PLEKHN1, PLEKHN1, PLEKHN1	R487P, R539P, R452P,	0	0	4	5	1	NM_001160184.1:c.1355G>C	NM_032129.1:c.1460G>C	NM_032129.2:c.1460G>C	XM_005244809.1:c.1616G>C	NR_027693.1:n.*1341C>G	XR_039827.1:n.*1341C>G
BT-20	chr1	1223058	G	A	SCNN1D, SCNN1D, SCNN1D, SCNN1D, SCNN1D	G305S, G371S, G94S, G305S, G469S,	11	18	12	21	0.5323	NM_001130413.1:c.1111G>A	NM_001130413.2:c.1405G>A	NM_001130413.3:c.1405G>A	NM_002978.2:c.913G>A	NR_037668.1:n.1900G>A	NR_037668.2:n.1537G>A	NM_030649.2:c.*5886C>T	XM_005244714.1:c.*5886C>T	XM_005244715.1:c.*5886C>T	XM_005244716.1:c.*5886C>T	XM_005244717.1:c.*5886C>T
BT-20	chr1	1246004	A	G	PUSL1	Y13C,	0	0	37	29	1	NM_001256456.1:c.*1235T>C	NM_001256460.1:c.*1235T>C	NM_001256462.1:c.*1235T>C	NM_001256463.1:c.*1235T>C	NM_017871.4:c.*1235T>C	NM_017871.5:c.*1235T>C	XM_005244761.1:c.*1235T>C	XM_005244762.1:c.*1235T>C	XM_005244763.1:c.*1235T>C	XR_241032.1:n.*976T>C	NM_153339.1:c.645-10A>G	XM_005244720.1:c.620-10A>G	XR_241027.1:n.682-10A>G	NM_030649.2:c.-2809T>C	XM_005244714.1:c.-2809T>C	XM_005244715.1:c.-2809T>C	XM_005244716.1:c.-3452T>C
BT-20	chr1	1269554	T	C	TAS1R3	C757R,	0	0	35	25	1	NM_152228.1:c.2269T>C	NM_004421.2:c.*1968A>G	XM_005244731.1:c.*1968A>G	XM_005244732.1:c.*2369A>G	XM_005244733.1:c.*2369A>G	XM_005244734.1:c.*1968A>G
BT-20	chr1	1289446	C	T	MXRA8, MXRA8, MXRA8, MXRA8, MXRA8	D396N, D387N, D396N, D295N, D396N,	0	5	3	9	0.7059	NM_032348.2:c.1186G>A	XM_005244757.1:c.1186G>A	XM_005244758.1:c.1186G>A	XM_005244759.1:c.1159G>A	XM_005244760.1:c.883G>A	NM_004421.2:c.-5001G>A	XM_005244731.1:c.-5001G>A	XM_005244732.1:c.-5001G>A	XM_005244733.1:c.-5001G>A	XM_005244734.1:c.-5001G>A	XM_005244819.1:c.-2545G>A	XM_002342019.1:c.201+280C>T
BT-20	chr1	1551927	T	C	MIB2, MIB2, MIB2, MIB2, MIB2	F72L, F72L, F72L, F72L, F72L,	5	6	5	4	0.45	NM_001170686.1:c.214T>C	NM_001170687.1:c.214T>C	NM_001170688.1:c.214T>C	NM_001170689.1:c.-90T>C	NM_080875.1:c.43T>C	NM_080875.2:c.214T>C	NR_033183.1:n.259T>C
BT-20	chr1	1599888	A	G	SLC35E2	W204R,	77	64	145	33	0.558	XR_078215.1:n.-3069A>G	NM_001110781.1:c.858T>C	XM_005244791.1:c.858T>C	XM_005244792.1:c.610T>C	XM_005244793.1:c.610T>C	XM_002342012.1:c.-4243A>G
BT-20	chr1	1650787	T	C	CDK11A, CDK11A, CDK11A	H112R, H112R, H112R,	46	24	50	17	0.4891	NM_024011.2:c.335A>G	NM_033529.2:c.325+10A>G	XM_005244780.1:c.335A>G	XM_005244781.1:c.335A>G	XM_005244782.1:c.335A>G	XM_005244783.1:c.335A>G	XM_005244784.1:c.325+10A>G	XM_005244785.1:c.325+10A>G	XM_005244786.1:c.325+10A>G	XM_005244787.1:c.325+10A>G	XM_005244788.1:c.-154+10A>G	XM_005244789.1:c.-699A>G	XM_005244790.1:c.-738A>G	XR_241041.1:n.651A>G
BT-20	chr1	1650797	A	G	CDK11A, CDK11A, CDK11A, CDK11A, CDK11A, CDK11A, CDK11A	W109R, C109R, W109R, C109R, C109R, W109R, W109R,	43	26	51	19	0.5036	NM_024011.2:c.325T>C	NM_033529.2:c.325T>C	XM_005244780.1:c.325T>C	XM_005244781.1:c.325T>C	XM_005244782.1:c.325T>C	XM_005244783.1:c.325T>C	XM_005244784.1:c.325T>C	XM_005244785.1:c.325T>C	XM_005244786.1:c.325T>C	XM_005244787.1:c.325T>C	XM_005244788.1:c.-154T>C	XM_005244789.1:c.-709T>C	XM_005244790.1:c.-748T>C	XR_241041.1:n.641T>C
BT-20	chr1	1650832	A	G	CDK11A, CDK11A, CDK11A, CDK11A, CDK11A, CDK11A, CDK11A	V97A, V97A, V97A, V97A, V97A, V97A, V97A,	34	31	47	39	0.5658	NM_024011.2:c.290T>C	NM_033529.2:c.290T>C	XM_005244780.1:c.290T>C	XM_005244781.1:c.290T>C	XM_005244782.1:c.290T>C	XM_005244783.1:c.290T>C	XM_005244784.1:c.290T>C	XM_005244785.1:c.290T>C	XM_005244786.1:c.290T>C	XM_005244787.1:c.290T>C	XM_005244788.1:c.-189T>C	XM_005244789.1:c.-744T>C	XM_005244790.1:c.-783T>C	XR_241041.1:n.606T>C
BT-20	chr1	1650845	G	A	CDK11A, CDK11A, CDK11A, CDK11A, CDK11A, CDK11A, CDK11A	R93W, R93W, R93W, R93W, R93W, R93W, R93W,	49	46	27	39	0.4099	NM_024011.2:c.277C>T	NM_033529.2:c.277C>T	XM_005244780.1:c.277C>T	XM_005244781.1:c.277C>T	XM_005244782.1:c.277C>T	XM_005244783.1:c.277C>T	XM_005244784.1:c.277C>T	XM_005244785.1:c.277C>T	XM_005244786.1:c.277C>T	XM_005244787.1:c.277C>T	XM_005244788.1:c.-202C>T	XM_005244789.1:c.-757C>T	XM_005244790.1:c.-796C>T	XR_241041.1:n.593C>T
BT-20	chr1	1666251	G	A	SLC35E2, SLC35E2	R204W, R204W,	4	47	68	33	0.6645	XR_108287.1:n.-4635C>T	XR_241054.1:n.-4177C>T	NM_001199787.1:c.610C>T	NM_182838.1:c.610C>T	NM_182838.2:c.610C>T	XM_005244816.1:c.610C>T	XM_005244817.1:c.610C>T	XR_241047.1:n.875C>T	XR_037820.2:n.-754G>A
BT-20	chr1	1686040	G	T	NADK, NADK, NADK, NADK, NADK	N407K, N140K, N262K, N230K, N262K,	14	5	28	16	0.6984	NM_001198993.1:c.786C>A	NM_001198994.1:c.1221C>A	NM_001198995.1:c.690C>A	NM_023018.3:c.786C>A	NM_023018.4:c.786C>A	XM_005244777.1:c.1221C>A	XM_005244778.1:c.786C>A	XR_241040.1:n.956C>A
BT-20	chr1	1849529	A	G	TMEM52, TMEM52	M141T, M126T,	19	13	7	7	0.3043	XM_005244811.1:c.*4197T>C	XM_005244812.1:c.*4197T>C	NM_001003808.1:c.*4197T>C	XM_003403417.1:c.*4197T>C	NM_178545.3:c.422T>C	XM_005244746.1:c.515T>C	XM_005244747.1:c.473T>C	NM_138705.2:c.*897A>G	XM_005244728.1:c.*897A>G	XM_005244729.1:c.*897A>G
BT-20	chr1	1887019	A	G	KIAA1751	X763Q,	1	0	33	6	0.975	NM_001080484.1:c.2287T>C	XM_005244811.1:c.2176+111T>C	XM_005244812.1:c.2176+111T>C
BT-20	chr1	2125172	G	A	C1orf86	P126S,	25	5	18	1	0.3878	NR_024445.1:n.-148C>T	NM_001146310.1:c.363C>T	NM_001256945.1:c.240C>T	NM_001256946.1:c.376C>T	NM_001256947.1:c.240C>T	NM_182533.2:c.376C>T	NR_046424.1:n.3248C>T	NR_046425.1:n.402C>T	NR_046426.1:n.402C>T	NR_046427.1:n.266C>T
BT-20	chr1	2444414	G	A	PANK4, PANK4	A508V, A547V,	0	0	13	42	1	NM_018216.1:c.1640C>T	XM_005244769.1:c.1523C>T	XR_241034.1:n.1675C>T
BT-20	chr1	3328358	T	C	PRDM16, PRDM16, PRDM16, PRDM16	S234P, S533P, S533P, S533P,	23	7	19	9	0.4828	NM_022114.2:c.1597T>C	NM_022114.3:c.1597T>C	NM_199454.1:c.1597T>C	NM_199454.2:c.1597T>C	XM_005244772.1:c.1600T>C	XM_005244773.1:c.1600T>C	XM_005244774.1:c.1600T>C
BT-20	chr1	3389727	C	T	ARHGEF16, ARHGEF16, ARHGEF16, ARHGEF16, ARHGEF16	H82Y, H74Y, H370Y, H74Y, H82Y,	8	8	6	3	0.36	NM_014448.3:c.1108C>T	XM_005244740.1:c.220C>T
BT-20	chr1	3410581	G	A	MEGF6	H1413Y,	10	15	9	10	0.4318	NM_001409.3:c.4237C>T	XM_005244735.1:c.3425-220C>T
BT-20	chr1	3421897	A	G	MEGF6, MEGF6	L688P, L583P,	4	10	2	10	0.4615	NM_001409.3:c.2063T>C	XM_005244735.1:c.1748T>C
BT-20	chr1	3428608	G	A	MEGF6, MEGF6	A313V, A208V,	7	18	8	13	0.4565	NM_001409.3:c.938C>T	XM_005244735.1:c.623C>T
BT-20	chr1	3496479	T	C	MEGF6	S131G,	0	0	16	24	1	NM_001409.3:c.391A>G
BT-20	chr1	3548832	G	C	WRAP73, WRAP73	I331M, I331M,	23	29	22	31	0.5048	NM_182752.3:c.*3665G>C	XM_005244721.1:c.*3665G>C	XM_005244722.1:c.*3665G>C	NM_017818.3:c.993C>G	XM_005244754.1:c.858C>G	XM_005244755.1:c.923-112C>G
BT-20	chr1	3669205	C	G	CCDC27	Q54E,	24	10	29	15	0.5641	NM_152492.2:c.160C>G
BT-20	chr1	3677933	T	C	CCDC27	M267T,	7	6	6	10	0.5517	NM_152492.2:c.800T>C
BT-20	chr1	3679775	C	T	CCDC27	T353M,	11	7	12	8	0.5263	NM_152492.2:c.1058C>T
BT-20	chr1	3753136	A	T	CEP104, CEP104	L414I, L414I,	12	13	12	15	0.5192	NM_014704.2:c.1240T>A	NM_014704.3:c.1240T>A	XM_005244815.1:c.1348T>A
BT-20	chr1	3807593	G	C	C1orf174	T53R,	0	0	46	71	1	NM_207356.2:c.158C>G	XM_005244743.1:c.191C>G
BT-20	chr1	4772717	G	A	AJAP1, AJAP1	G263R, G263R,	10	28	12	18	0.4412	XM_002342029.1:c.53C>T	NM_001042478.1:c.787G>A	NM_018836.3:c.787G>A
BT-20	chr1	6184092	A	G	CHD5, CHD5	S1539P, S396P,	0	0	26	47	1	NM_015557.1:c.4615T>C	NM_015557.2:c.4615T>C
BT-20	chr1	6313938	C	T	GPR153	R209H,	0	0	13	17	1	NM_207370.1:c.626G>A	NM_207370.2:c.626G>A	XM_005263456.1:c.626G>A
BT-20	chr1	6635231	A	G	TAS1R1, TAS1R1	K269E, K347E,	0	0	13	11	1	NM_001278647.1:c.-4948A>G	NM_001278648.1:c.-4969A>G	NM_005341.2:c.-5035A>G	NM_005341.3:c.-5035A>G	XM_005263452.1:c.-4969A>G	XR_244789.1:n.-4830A>G	NM_138697.2:c.1039A>G	NM_138697.3:c.1039A>G	NM_177539.1:c.1039A>G	NM_177540.1:c.499-1244A>G	NM_177540.2:c.499-1244A>G	NM_177541.1:c.499-1244A>G	XM_005263500.1:c.490-1244A>G
BT-20	chr1	6649228	T	G	ZBTB48, ZBTB48, ZBTB48, ZBTB48	S313A, S675A, S675A, S675A,	12	27	8	27	0.473	NM_001278647.1:c.2023T>G	NM_001278648.1:c.2023T>G	NM_005341.2:c.2023T>G	NM_005341.3:c.2023T>G	XM_005263452.1:c.*2505T>G	XR_244789.1:n.2158T>G	NM_014851.2:c.*4197A>C	XM_005263542.1:c.*4940A>C
BT-20	chr1	6693030	C	T	THAP3, THAP3	R204C, R205C,	12	16	8	16	0.4615	NM_001195752.1:c.610C>T	NM_001195753.1:c.613C>T	NM_138350.2:c.459+475C>T	NM_138350.3:c.459+475C>T	XM_005263532.1:c.610C>T	NM_018198.3:c.*2705G>A	XM_005263483.1:c.*2705G>A	XM_005263484.1:c.*2705G>A
BT-20	chr1	7887493	T	C	PER3, PER3, PER3, PER3, PER3	L828P, L835P, L835P, L827P, L516P,	0	0	62	7	1	NM_016831.1:c.2480T>C	XM_005263520.1:c.2504T>C	XM_005263521.1:c.2504T>C	XM_005263522.1:c.2501T>C	XM_005263523.1:c.2483T>C	XM_005263524.1:c.2504T>C	XM_005263525.1:c.2504T>C	XM_005263526.1:c.2483T>C	XM_005263527.1:c.2156T>C	XM_005263528.1:c.2153T>C	XM_005263529.1:c.1979T>C	XM_005263530.1:c.1532T>C
BT-20	chr1	7897133	A	G	PER3, PER3, PER3	H1158R, H1149R, H838R,	37	32	28	34	0.4733	NM_016831.1:c.3446A>G	XM_005263520.1:c.3473A>G	XM_005263521.1:c.3470A>G	XM_005263522.1:c.3470A>G	XM_005263523.1:c.3452A>G	XM_005263524.1:c.3473A>G	XM_005263525.1:c.3416A>G	XM_005263526.1:c.3395A>G	XM_005263527.1:c.3125A>G	XM_005263528.1:c.3122A>G	XM_005263529.1:c.2948A>G	XM_005263530.1:c.2501A>G
BT-20	chr1	7913430	G	A	UTS2	T21M,	27	31	28	15	0.4257	NM_006786.3:c.-367C>T	NM_021995.2:c.62C>T
BT-20	chr1	9165685	G	A	GPR157	R218C,	6	6	4	8	0.5	NM_024980.4:c.652C>T	XM_005263496.1:c.613C>T	XM_005263497.1:c.598-992C>T
BT-20	chr1	9171238	G	T	GPR157	R232S,	14	12	11	13	0.48	NM_024980.4:c.597+97C>A	XM_005263496.1:c.597+97C>A	XM_005263497.1:c.597+97C>A
BT-20	chr1	11106666	T	C	MASP2, MASP2, MASP2, MASP2	D120G, D120G, D120G, D120G,	11	11	16	20	0.6207	NM_006610.2:c.359A>G	NM_006610.3:c.359A>G	NM_139208.1:c.359A>G	NM_139208.2:c.359A>G
BT-20	chr1	11561593	G	A	PTCHD2, PTCHD2	G182S, G182S,	1	9	2	14	0.6154	NM_020780.1:c.544G>A	XM_005263486.1:c.544G>A
BT-20	chr1	11579470	G	A	PTCHD2, PTCHD2	A650T, A650T,	11	14	8	10	0.4186	NM_020780.1:c.1948G>A	XM_005263486.1:c.1948G>A
BT-20	chr1	11766424	C	T	C1orf187	L37F,	4	17	3	24	0.5625	NM_198545.3:c.109C>T
BT-20	chr1	11854476	T	G	MTHFR, MTHFR	E452A, E429A,	18	14	19	14	0.5077	NM_005957.3:c.1286A>C	NM_005957.4:c.1286A>C	XM_005263458.1:c.1409A>C	XM_005263459.1:c.1355A>C	XM_005263460.1:c.1286A>C	XM_005263461.1:c.1286A>C	XM_005263462.1:c.1286A>C	XM_005263463.1:c.1040A>C	XM_003118849.1:c.*4973T>G	XM_003118849.2:c.*4973T>G	XM_003118844.1:c.*4960T>G	XM_003118845.3:c.*4973T>G	XM_209234.8:c.*4960T>G
BT-20	chr1	11856378	G	A	MTHFR, MTHFR	A245V, A222V,	14	7	13	14	0.5625	NM_005957.3:c.665C>T	NM_005957.4:c.665C>T	XM_005263458.1:c.788C>T	XM_005263459.1:c.734C>T	XM_005263460.1:c.665C>T	XM_005263461.1:c.665C>T	XM_005263462.1:c.665C>T	XM_005263463.1:c.419C>T
BT-20	chr1	11875979	C	A	CLCN6	T75K,	22	36	15	34	0.4579	NM_001256959.1:c.148-693C>A	NM_001286.2:c.213+11C>A	NM_001286.3:c.213+11C>A	NM_021735.2:c.213+11C>A	NM_021736.2:c.213+11C>A	NM_021737.2:c.213+11C>A	NR_046428.1:n.380+11C>A
BT-20	chr1	11884555	A	G	CLCN6, CLCN6, CLCN6, CLCN6, CLCN6	E198G, E198G, E198G, E198G, E176G,	0	0	21	41	1	NM_001256959.1:c.527A>G	NM_001286.2:c.593A>G	NM_001286.3:c.593A>G	NM_021735.2:c.593A>G	NM_021736.2:c.593A>G	NM_021737.2:c.593A>G	NR_046428.1:n.760A>G
BT-20	chr1	12082334	A	T	MIIP	K99N,	23	13	23	19	0.5385	NM_021933.2:c.297A>T	NM_021933.3:c.297A>T	XM_005263487.1:c.297A>T
BT-20	chr1	12082461	C	T	MIIP	P142S,	1	18	1	15	0.4571	NM_021933.2:c.424C>T	NM_021933.3:c.424C>T	XM_005263487.1:c.424C>T
BT-20	chr1	12082926	A	G	MIIP	K167E,	0	0	15	30	1	NM_021933.2:c.499A>G	NM_021933.3:c.499A>G	XM_005263487.1:c.499A>G
BT-20	chr1	12175729	C	T	TNFRSF8, TNFRSF8	R186C, R297C,	0	0	27	40	1	NM_001243.3:c.889C>T	NM_001281430.1:c.556C>T
BT-20	chr1	12252955	T	G	TNFRSF1B, TNFRSF1B	M196R, M1R,	11	1	5	7	0.5	NR_039775.1:n.*1116T>G	NM_001066.2:c.587T>G	XR_244793.1:n.692T>G
BT-20	chr1	12253062	G	A	TNFRSF1B, TNFRSF1B	E232K, E37K,	12	8	25	9	0.6296	NR_039775.1:n.*1223G>A	NM_001066.2:c.694G>A	XR_244793.1:n.799G>A
BT-20	chr1	12639289	C	T	DHRS3	R164Q,	10	14	15	7	0.4783	NM_004753.4:c.459+32G>A	XM_005263533.1:c.279+32G>A	XM_005263534.1:c.204+32G>A
BT-20	chr1	12776344	A	T	AADACL3	M1L,	0	0	20	50	1	NM_001103169.1:c.1A>T	NM_001103170.1:c.-7A>T
BT-20	chr1	12779618	T	C	AADACL3	S47P,	0	0	35	80	1	NM_001103169.1:c.5-1267T>C	NM_001103170.1:c.139T>C
BT-20	chr1	12785494	G	T	AADACL3, AADACL3	C195F, C125F,	0	0	31	24	1	NM_001103169.1:c.374G>T	NM_001103170.1:c.584G>T
BT-20	chr1	12820870	T	C	C1orf158	F191L,	0	0	13	24	1	NM_152290.1:c.571T>C	NM_152290.2:c.571T>C
BT-20	chr1	12835868	T	C	PRAMEF12	M157T,	0	0	157	92	1	NM_001080830.1:c.470T>C
BT-20	chr1	13183032	C	T	LOC440563	E281K,	47	50	44	30	0.4327	NM_001136561.2:c.841G>A	NM_001136561.1:c.841G>A
BT-20	chr1	13802325	T	C	LRRC38	K292E,	0	0	48	34	1	NM_001010847.1:c.874A>G	XM_059074.6:c.1217A>G
BT-20	chr1	13940864	C	G	PDPN, PDPN, PDPN, PDPN, PDPN, PDPN	A223G, A223G, A105G, A105G, A105G, A105G,	0	0	51	68	1	NM_001006624.1:c.314C>G	NM_001006625.1:c.314C>G	NM_006474.4:c.668C>G	NM_198389.2:c.668C>G	XM_005245723.1:c.314C>G
BT-20	chr1	14143003	A	G	PRDM2	Q198R,	0	0	23	35	1	NM_001135610.1:c.593A>G	NM_012231.4:c.5118A>G	XM_005245992.1:c.5148A>G	XM_005245993.1:c.5118A>G	XM_005245994.1:c.5115A>G	XM_005245996.1:c.4896A>G	XM_005245997.1:c.4515A>G
BT-20	chr1	15438990	G	A	KAZN, KAZN	A706T, A153T,	19	14	29	7	0.5217	NM_201628.2:c.2116G>A	XM_005245795.1:c.2410G>A	NR_027136.1:n.6300C>T
BT-20	chr1	15616139	G	A	FHAD1	R182H,	7	16	9	19	0.549	NM_052929.1:c.545G>A	XM_005245730.1:c.545G>A	XM_005245731.1:c.545G>A
BT-20	chr1	15639581	A	G	FHAD1, FHAD1	I83M, I356M,	14	17	13	10	0.4259	NM_052929.1:c.1068A>G	XM_005245730.1:c.1068A>G	XM_005245731.1:c.1068A>G
BT-20	chr1	15832543	T	C	CASP9, CASP9, CASP9, CASP9, CASP9	Q221R, Q65R, Q138R, Q65R, Q221R,	0	0	9	27	1	NM_001229.2:c.662A>G	NM_001229.3:c.662A>G	NM_001229.4:c.662A>G	NM_001278054.1:c.419-10596A>G	NM_032996.1:c.419-10596A>G	NM_032996.2:c.413A>G	NM_032996.3:c.413A>G	NR_102732.1:n.965A>G	NR_102733.1:n.767A>G	XM_005246013.1:c.662A>G	XM_005246014.1:c.413A>G	XM_005246015.1:c.194A>G
BT-20	chr1	15909744	C	T	AGMAT	R140Q,	0	0	34	9	1	NM_024758.3:c.419G>A	NM_024758.4:c.419G>A
BT-20	chr1	15986547	T	C	RSC1A1, RSC1A1	F62L, F62L,	0	0	12	47	1	NM_006511.1:c.184T>C	NM_032341.3:c.*262T>C	NM_032341.4:c.*262T>C	XM_005246017.1:c.1399T>C	XM_005246018.1:c.184T>C	XM_005246019.1:c.*3501T>C
BT-20	chr1	16042766	T	C	PLEKHM2	I32T,	0	0	34	26	1	NM_015164.2:c.95T>C	XM_005245790.1:c.95T>C	XM_005245791.1:c.-4174T>C
BT-20	chr1	16255644	C	T	SPEN, SPEN	A929V, A970V,	14	21	13	23	0.507	NM_015001.2:c.2909C>T	XM_005245784.1:c.2906C>T	XM_005245785.1:c.2786C>T
BT-20	chr1	16256007	T	C	SPEN, SPEN	L1050P, L1091P,	13	7	11	6	0.4595	NM_015001.2:c.3272T>C	XM_005245784.1:c.3269T>C	XM_005245785.1:c.3149T>C
BT-20	chr1	16259813	A	G	SPEN, SPEN	N2319D, N2360D,	17	7	11	6	0.4146	NM_015001.2:c.7078A>G	XM_005245784.1:c.7075A>G	XM_005245785.1:c.6955A>G
BT-20	chr1	16271180	T	C	ZBTB17	K285R,	0	5	1	5	0.5455	NM_015001.2:c.*5258T>C	XM_005245784.1:c.*5258T>C	XM_005245785.1:c.*5258T>C	NM_001242884.1:c.824+12A>G	NM_003443.2:c.1070+12A>G	XM_005245985.1:c.1070+12A>G	XM_005245986.1:c.881+12A>G	XM_005245987.1:c.842+12A>G	XM_005245988.1:c.842+12A>G	XM_005245989.1:c.827+12A>G
BT-20	chr1	16344466	C	T	HSPB7, HSPB7, HSPB7	R86H, R86H, R86H,	7	13	6	9	0.4286	NM_001042704.1:c.-4100C>T	NM_001257139.1:c.-4100C>T	NM_004070.3:c.-4100C>T	XM_005245732.1:c.-4100C>T	NM_014424.4:c.-8G>A	XM_005245842.1:c.257G>A	XM_005245843.1:c.257G>A	XM_005245844.1:c.257G>A	XM_005245845.1:c.257G>A	XM_005245846.1:c.257G>A	XM_005245847.1:c.337-119G>A
BT-20	chr1	16344494	G	A	HSPB7, HSPB7, HSPB7	L77F, L77F, L77F,	9	10	2	11	0.4062	NM_001042704.1:c.-4072G>A	NM_001257139.1:c.-4072G>A	NM_004070.3:c.-4072G>A	XM_005245732.1:c.-4072G>A	NM_014424.4:c.-36C>T	XM_005245842.1:c.229C>T	XM_005245843.1:c.229C>T	XM_005245844.1:c.229C>T	XM_005245845.1:c.229C>T	XM_005245846.1:c.229C>T	XM_005245847.1:c.337-147C>T
BT-20	chr1	16354590	A	T	CLCNKA, CLCNKA, CLCNKA	Y315F, Y272F, Y315F,	5	40	5	43	0.5161	NM_001042704.1:c.944A>T	NM_001257139.1:c.815A>T	NM_004070.3:c.944A>T	XM_005245732.1:c.848A>T
BT-20	chr1	16356501	G	A	CLCNKA, CLCNKA, CLCNKA, CLCNKA, CLCNKA	A447T, A94T, A183T, A404T, A447T,	9	16	5	20	0.5	NM_001042704.1:c.1339G>A	NM_001257139.1:c.1210G>A	NM_004070.3:c.1339G>A	XM_005245732.1:c.1243G>A
BT-20	chr1	16371067	G	T	CLCNKB	R27L,	8	7	12	15	0.6429	NM_000085.2:c.80G>T	NM_000085.3:c.80G>T	NM_000085.4:c.80G>T	NM_001165945.1:c.-4400G>T	NM_001165945.2:c.-4400G>T	XM_005245733.1:c.80G>T	XM_005245734.1:c.-4456G>T
BT-20	chr1	16380196	T	C	CLCNKB, CLCNKB, CLCNKB, CLCNKB	M562T, M393T, M209T, M393T,	0	0	28	33	1	NM_182623.2:c.*4736A>G	NM_000085.2:c.1685T>C	NM_000085.3:c.1685T>C	NM_000085.4:c.1685T>C	NM_001165945.1:c.1178T>C	NM_001165945.2:c.1178T>C	XM_005245733.1:c.1685T>C	XM_005245734.1:c.1034T>C
BT-20	chr1	16386447	G	C	FAM131C	P123R,	0	0	19	6	1	NM_182623.2:c.368C>G	NM_000085.2:c.*3036G>C	NM_000085.3:c.*3036G>C	NM_000085.4:c.*3036G>C	NM_001165945.1:c.*3036G>C	NM_001165945.2:c.*3036G>C	XM_005245733.1:c.*3036G>C	XM_005245734.1:c.*3036G>C
BT-20	chr1	16577908	G	C	FBXO42, FBXO42	P378A, P471A,	17	18	26	19	0.5625	NM_018994.1:c.1411C>G	XM_005245899.1:c.1411C>G
BT-20	chr1	16736132	T	C	SPATA21, SPATA21	Q184R, Q161R,	8	6	14	5	0.5758	NM_198546.1:c.551A>G	XM_005245866.1:c.482A>G	XR_241189.1:n.1635A>G
BT-20	chr1	17248532	A	G	CROCC	R7G,	0	0	12	22	1	NM_014675.3:c.19A>G
BT-20	chr1	17297200	C	T	CROCC, CROCC, CROCC	R244C, R1211C, R1908C,	19	9	23	14	0.5692	NM_001135247.1:c.*4215G>A	NM_001135248.1:c.*4215G>A	NM_002403.3:c.*4215G>A	NM_017459.2:c.*4215G>A	NM_014675.3:c.5722C>T
BT-20	chr1	17312743	C	T	ATP13A2	A1072T,	0	0	1	17	1	NM_001141973.1:c.3501G>A	NM_001141974.1:c.3214G>A	NM_022089.2:c.3516G>A	XM_005245812.1:c.3319G>A	XM_005245813.1:c.3286G>A	XM_005245814.1:c.3235G>A	XM_005245815.1:c.3229G>A	XM_005245809.1:c.3346G>A	XM_005245810.1:c.3343G>A	XM_005245811.1:c.3331G>A	NM_001135247.1:c.-4776G>A	NM_017459.2:c.-4776G>A
BT-20	chr1	17597403	C	A	PADI3	D287E,	11	9	14	12	0.5652	NM_016233.2:c.861C>A
BT-20	chr1	17657534	G	A	PADI4, PADI4	G55S, G55S,	12	16	21	23	0.6111	NM_012387.2:c.163G>A
BT-20	chr1	17657616	T	C	PADI4, PADI4	V82A, V82A,	20	15	17	32	0.5833	NM_012387.2:c.245T>C
BT-20	chr1	17660499	G	C	PADI4, PADI4	G112A, G112A,	34	34	38	44	0.5467	NM_012387.2:c.335G>C
BT-20	chr1	17727860	G	A	PADI6	V671I,	17	26	19	18	0.4625	NM_207421.3:c.2012G>A
BT-20	chr1	17991052	T	C	ARHGEF10L, ARHGEF10L, ARHGEF10L, ARHGEF10L, ARHGEF10L, ARHGEF10L, ARHGEF10L	W947R, W952R, W764R, W952R, W694R, W991R, W752R,	0	0	17	19	1	NM_001011722.2:c.2854T>C	NM_018125.3:c.2971T>C	XM_005245921.1:c.2971T>C	XM_005245922.1:c.2956T>C	XM_005245923.1:c.2866T>C	XM_005245924.1:c.2857T>C	XM_005245925.1:c.2854T>C	XM_005245926.1:c.2839T>C	XM_005245927.1:c.2305T>C	XM_005245928.1:c.2296T>C	XM_005245929.1:c.2290T>C	XM_005245930.1:c.2080T>C
BT-20	chr1	18023690	A	G	ARHGEF10L, ARHGEF10L, ARHGEF10L, ARHGEF10L, ARHGEF10L, ARHGEF10L, ARHGEF10L	I1175V, I243V, I992V, I1180V, I922V, I1219V, I980V,	0	0	6	5	1	NM_001011722.2:c.3538A>G	NM_018125.3:c.3655A>G	XM_005245921.1:c.3655A>G	XM_005245922.1:c.3640A>G	XM_005245923.1:c.3550A>G	XM_005245924.1:c.3541A>G	XM_005245925.1:c.3538A>G	XM_005245926.1:c.3523A>G	XM_005245927.1:c.2989A>G	XM_005245928.1:c.2980A>G	XM_005245929.1:c.2974A>G	XM_005245930.1:c.2764A>G
BT-20	chr1	18149510	G	T	ACTL8	A3S,	23	6	26	2	0.4912	NM_030812.1:c.7G>T	NM_030812.2:c.7G>T	XM_005246004.1:c.7G>T
BT-20	chr1	18807897	C	G	KLHDC7A	P141R,	25	13	17	13	0.4412	NM_152375.2:c.422C>G	XM_005245739.1:c.422C>G	XM_005245740.1:c.367+55C>G
BT-20	chr1	18807953	C	A	KLHDC7A	R160S,	12	23	11	14	0.4167	NM_152375.2:c.478C>A	XM_005245739.1:c.478C>A	XM_005245740.1:c.367+111C>A
BT-20	chr1	18808292	C	A	KLHDC7A, KLHDC7A	H273N, H55N,	25	28	19	18	0.4111	NM_152375.2:c.817C>A	XM_005245739.1:c.817C>A	XM_005245740.1:c.388C>A
BT-20	chr1	18808526	A	C	KLHDC7A, KLHDC7A	T351P, T133P,	15	15	15	6	0.4118	NM_152375.2:c.1051A>C	XM_005245739.1:c.1051A>C	XM_005245740.1:c.622A>C
BT-20	chr1	19181015	G	C	TAS1R2	R317G,	10	10	6	6	0.375	NM_152232.2:c.949C>G
BT-20	chr1	19181393	T	C	TAS1R2	I191V,	2	10	1	7	0.4	NM_152232.2:c.571A>G
BT-20	chr1	19186129	G	C	TAS1R2	S9C,	10	15	6	21	0.5192	NM_152232.2:c.26C>G
BT-20	chr1	19413261	T	A	UBR4, UBR4, UBR4, UBR4, UBR4, UBR4	M390L, M576L, M578L, M501L, M4867L, M531L,	23	30	30	22	0.4952	NM_020765.2:c.14599A>T	XM_005245798.1:c.14719A>T	XM_005245799.1:c.14716A>T	XM_005245800.1:c.14713A>T	XM_005245801.1:c.14686A>T	XM_005245802.1:c.14719A>T	XM_005245803.1:c.14713A>T	XM_005245804.1:c.14635A>T	XM_005245805.1:c.14614A>T	XM_005245806.1:c.14581A>T	XM_005245807.1:c.14638A>T	XM_005245808.1:c.14599A>T
BT-20	chr1	19565338	C	T	KIAA0090, KIAA0090, KIAA0090, KIAA0090	S346N, S347N, S325N, S347N,	37	54	22	44	0.4204	XR_132481.1:n.148-1413C>T	NM_001271427.1:c.1037G>A	NM_001271428.1:c.1040G>A	NM_001271429.1:c.974G>A	NM_015047.2:c.1040G>A	XM_005245787.1:c.1040G>A	XM_005245788.1:c.1037G>A	XM_005245789.1:c.974G>A	XR_241186.1:n.1085G>A	XR_241220.1:n.188-1413C>T	NM_015047.1:c.1040G>A
BT-20	chr1	19565344	C	G	KIAA0090, KIAA0090, KIAA0090, KIAA0090	S344T, S345T, S323T, S345T,	32	61	25	48	0.4398	XR_132481.1:n.148-1407C>G	NM_001271427.1:c.1031G>C	NM_001271428.1:c.1034G>C	NM_001271429.1:c.968G>C	NM_015047.2:c.1034G>C	XM_005245787.1:c.1034G>C	XM_005245788.1:c.1031G>C	XM_005245789.1:c.968G>C	XR_241186.1:n.1079G>C	XR_241220.1:n.188-1407C>G	NM_015047.1:c.1034G>C
BT-20	chr1	19611241	T	C	AKR7A3	N215D,	11	16	18	18	0.5714	NM_012067.2:c.643A>G
BT-20	chr1	20442054	T	C	PLA2G2D	S80G,	0	0	20	33	1	NM_001271814.1:c.185+772A>G	NM_012400.2:c.238A>G	NM_012400.3:c.238A>G
BT-20	chr1	20490518	T	C	PLA2G2C	Q140R,	0	0	20	10	1	NM_001105572.1:c.419A>G
BT-20	chr1	20501582	G	A	PLA2G2C	R36X,	0	0	26	47	0.9865	NM_001105572.1:c.106C>T
BT-20	chr1	20671961	G	A	VWA5B1, VWA5B1, VWA5B1	R356H, R880H, R775H,	25	28	20	21	0.4362	NM_001039500.2:c.2639G>A	XM_005245741.1:c.2324G>A
BT-20	chr1	20680718	G	A	VWA5B1, VWA5B1, VWA5B1	E655K, E1204K, E1099K,	14	23	14	27	0.5256	NM_001039500.2:c.3610G>A	XM_005245741.1:c.3295G>A
BT-20	chr1	20915701	A	C	CDA	K27Q,	0	0	15	53	1	NM_001785.2:c.79A>C
BT-20	chr1	20972048	G	A	PINK1	A12T,	0	0	51	66	1	NM_032409.2:c.960-5G>A
BT-20	chr1	20987873	G	C	DDOST, DDOST	R8G, R8G,	0	0	36	34	1	NM_001122819.1:c.*3204C>G	NM_020816.2:c.*3204C>G	XM_005245950.1:c.*2883C>G	XM_005245951.1:c.*2883C>G	XR_241202.1:n.*4923C>G	NM_005216.4:c.22C>G	XM_005245747.1:c.22C>G
BT-20	chr1	21031042	T	C	KIF17, KIF17	I341V, I341V,	15	7	20	9	0.5686	NM_001122819.1:c.1021A>G	NM_020816.2:c.1021A>G	XM_005245950.1:c.1021A>G	XM_005245951.1:c.1021A>G	XR_241202.1:n.1084A>G
BT-20	chr1	21221913	C	G	EIF4G3, EIF4G3, EIF4G3, EIF4G3, EIF4G3, EIF4G3	C644S, C358S, C637S, C637S, C242S, C638S,	29	30	14	29	0.4216	NM_001198801.1:c.1910G>C	NM_001198802.1:c.1931G>C	NM_003760.3:c.1913G>C	NM_003760.4:c.1913G>C
BT-20	chr1	21795388	A	G	NBPF3, NBPF3, NBPF3	Y114C, Y58C, Y114C,	28	68	15	56	0.4251	NM_001256417.1:c.134-1737A>G	NM_001256416.1:c.341A>G	NM_001256416.2:c.341A>G	NM_001256417.2:c.134-1737A>G	NM_032264.2:c.341A>G	NM_032264.3:c.341A>G	NM_032264.4:c.341A>G	NR_046176.1:n.1230A>G	NR_046176.2:n.1268A>G
BT-20	chr1	21940555	C	T	RAP1GAP, RAP1GAP, RAP1GAP, RAP1GAP	A107T, A107T, A171T, A107T,	6	29	7	24	0.4697	NM_001145657.1:c.319G>A	NM_001145658.1:c.511G>A	NM_002885.2:c.319G>A	XM_005245954.1:c.730G>A	XM_005245955.1:c.730G>A	XM_005245956.1:c.730G>A
BT-20	chr1	22191454	G	A	HSPG2, HSPG2	A1503V, A1504V,	0	0	5	3	1	NM_005529.5:c.4508C>T	XM_005245859.1:c.4985C>T	XM_005245860.1:c.4982C>T	XM_005245861.1:c.4934C>T	XM_005245862.1:c.4562C>T	XM_005245863.1:c.4511C>T	XM_005245864.1:c.4445C>T	XM_005245865.1:c.4985C>T
BT-20	chr1	22206649	T	C	HSPG2, HSPG2	N765S, N766S,	0	0	42	27	1	NM_005529.5:c.2294A>G	XM_005245859.1:c.2348A>G	XM_005245860.1:c.2345A>G	XM_005245861.1:c.2297A>G	XM_005245862.1:c.2348A>G	XM_005245863.1:c.2297A>G	XM_005245864.1:c.1808A>G	XM_005245865.1:c.2348A>G
BT-20	chr1	22207235	T	C	HSPG2, HSPG2	M638V, M639V,	0	0	20	26	1	NM_005529.5:c.1912A>G	XM_005245859.1:c.1966A>G	XM_005245860.1:c.1963A>G	XM_005245861.1:c.1915A>G	XM_005245862.1:c.1966A>G	XM_005245863.1:c.1915A>G	XM_005245864.1:c.1426A>G	XM_005245865.1:c.1966A>G
BT-20	chr1	22216574	C	A	HSPG2	G57V,	0	0	15	26	1	NM_005529.5:c.474G>T	XM_005245859.1:c.474G>T	XM_005245860.1:c.474G>T	XM_005245861.1:c.474G>T	XM_005245862.1:c.474G>T	XM_005245863.1:c.474G>T	XM_005245864.1:c.-16G>T	XM_005245865.1:c.474G>T
BT-20	chr1	22307538	C	T	CELA3B	R79W,	0	0	10	65	1	NM_007352.2:c.235C>T
BT-20	chr1	22336277	C	G	CELA3A	A241G,	0	0	53	31	1	NM_005747.3:c.722C>G	NM_005747.4:c.722C>G
BT-20	chr1	22835677	A	G	ZBTB40, ZBTB40, ZBTB40, ZBTB40	Y224C, Y595C, Y483C, Y595C,	20	25	16	19	0.4375	NM_001083621.1:c.1784A>G	NM_014870.3:c.1784A>G
BT-20	chr1	22915753	T	C	EPHA8	S457P,	21	24	26	23	0.5213	NM_001006943.1:c.1369T>C	NM_020526.3:c.1315+54T>C
BT-20	chr1	22915858	C	T	EPHA8	L492F,	7	29	12	34	0.561	NM_001006943.1:c.1474C>T	NM_020526.3:c.1315+159C>T
BT-20	chr1	23418153	C	T	LUZP1, LUZP1, LUZP1, LUZP1	D868N, D868N, D868N, D868N,	8	18	8	10	0.4091	NM_001142546.1:c.2602G>A	NM_033631.3:c.2602G>A	XM_005245991.1:c.2602G>A
BT-20	chr1	23419374	G	T	LUZP1, LUZP1, LUZP1, LUZP1	Q461K, Q461K, Q461K, Q461K,	6	19	14	21	0.5833	NM_001142546.1:c.1381C>A	NM_033631.3:c.1381C>A	XM_005245991.1:c.1381C>A
BT-20	chr1	23419383	C	T	LUZP1, LUZP1, LUZP1, LUZP1	G458S, G458S, G458S, G458S,	6	20	14	22	0.5806	NM_001142546.1:c.1372G>A	NM_033631.3:c.1372G>A	XM_005245991.1:c.1372G>A
BT-20	chr1	23710805	A	G	TCEA3	Y127H,	0	0	38	18	1	NM_003196.1:c.1038+34T>C	XM_005245980.1:c.1009T>C	XM_005245981.1:c.975+34T>C
BT-20	chr1	23847464	C	A	E2F2	Q226H,	17	20	16	20	0.4932	NM_004091.2:c.678G>T	NM_004091.3:c.678G>T	XM_005245748.1:c.114G>T	XM_005245749.1:c.90G>T	XR_241225.1:n.-958C>A
BT-20	chr1	23885498	T	C	ID3	T105A,	27	13	24	18	0.5122	NM_002167.3:c.313A>G	NM_002167.4:c.313A>G
BT-20	chr1	24180962	T	C	FUCA1	Q286R,	12	20	21	26	0.5949	NM_000147.3:c.857A>G	NM_000147.4:c.857A>G	XM_005245821.1:c.482A>G
BT-20	chr1	24201162	G	A	CNR2, CNR2	H316Y, H316Y,	28	38	17	27	0.4	NM_001841.2:c.946C>T	XM_005245736.1:c.946C>T	XM_005245737.1:c.946C>T	XM_005245738.1:c.946C>T
BT-20	chr1	24409191	C	T	MYOM3, MYOM3, MYOM3	G662R, G319R, G662R,	0	0	22	33	1	NM_152372.3:c.1984G>A
BT-20	chr1	24416059	T	C	MYOM3, MYOM3, MYOM3, MYOM3	D185G, D528G, D185G, D528G,	0	0	12	13	1	NM_152372.3:c.1583A>G
BT-20	chr1	24419496	A	G	MYOM3, MYOM3, MYOM3, MYOM3	M1T, M344T, M1T, M344T,	7	6	5	4	0.4091	NM_152372.3:c.1031T>C
BT-20	chr1	24421474	G	A	MYOM3, MYOM3	T266M, T266M,	17	10	16	13	0.5179	NM_152372.3:c.797C>T
BT-20	chr1	24421950	C	G	MYOM3, MYOM3	D258H, D258H,	22	21	12	23	0.4487	NM_152372.3:c.772G>C
BT-20	chr1	24690764	T	A	GRHL3	M595K,	24	18	28	13	0.494	NM_001199012.1:c.738-3233A>T	NM_001199013.1:c.738-3233A>T	NM_001199014.1:c.462-3233A>T	NM_178122.4:c.597-3233A>T	XM_005246027.1:c.597-3233A>T	XM_005246028.1:c.462-3233A>T	NM_178122.3:c.597-3233A>T	NM_198174.2:c.1784T>A
BT-20	chr1	24718079	C	A	C1orf201, C1orf201	S54I, S54I,	0	1	28	35	0.9844	NM_001199012.1:c.161G>T	NM_001199013.1:c.161G>T	NM_001199014.1:c.-116G>T	NM_178122.4:c.49-7586G>T	XM_005246027.1:c.49-7586G>T	XM_005246028.1:c.-116G>T	NM_178122.3:c.49-7586G>T
BT-20	chr1	24861704	G	A	RCAN3, RCAN3	R106Q, R164Q,	20	26	10	21	0.4026	NM_001251977.1:c.663G>A	NM_001251978.1:c.663G>A	NM_001251979.1:c.663G>A	NM_001251980.1:c.633G>A	NM_001251981.1:c.489G>A	NM_001251982.1:c.491G>A	NM_001251983.1:c.288G>A	NM_001251984.1:c.288G>A	NM_001251985.1:c.317G>A	NM_013441.2:c.663G>A	NM_013441.3:c.663G>A	XR_108374.1:n.*1434C>T	XR_108375.1:n.*1434C>T
BT-20	chr1	25944592	C	T	MAN1C1	P102S,	5	4	6	1	0.4375	NM_020379.2:c.304C>T
BT-20	chr1	26357656	C	A	EXTL1	H379N,	12	13	10	12	0.4681	NM_004455.2:c.1135C>A	XM_005245779.1:c.1027C>A	XR_241227.1:n.-2981G>T	XR_241228.1:n.-2981G>T	XR_241229.1:n.-406G>T
BT-20	chr1	26385003	T	C	TRIM63	K237E,	4	17	8	28	0.6316	NM_032588.2:c.709A>G	NM_032588.3:c.709A>G	XM_005246020.1:c.625A>G
BT-20	chr1	26517267	A	G	CATSPER4	H50R,	16	18	14	22	0.5143	NM_198137.1:c.149A>G	NM_006314.2:c.*1228A>G	NR_023345.1:n.*892A>G
BT-20	chr1	26517794	A	G	CATSPER4	Q77R,	12	13	5	18	0.4792	NM_198137.1:c.230A>G	NM_006314.2:c.*1755A>G	NR_023345.1:n.*1419A>G
BT-20	chr1	26520292	G	T	CATSPER4	L124F,	23	23	16	17	0.4177	NM_198137.1:c.372G>T	NM_006314.2:c.*4253G>T	NR_023345.1:n.*3917G>T
BT-20	chr1	26526439	A	G	CATSPER4, CATSPER4	I293V, I115V,	17	20	10	9	0.3393	NM_198137.1:c.877A>G
BT-20	chr1	26527951	G	A	CATSPER4, CATSPER4	D436N, D258N,	23	6	10	7	0.3696	NM_198137.1:c.1306G>A
BT-20	chr1	26610891	A	C	UBXN11, UBXN11, UBXN11, UBXN11, UBXN11	L279R, L192R, L279R, L70R, L312R,	0	0	5	41	1	NM_031286.3:c.*3277A>C	NM_001077262.1:c.575T>G	NM_145345.2:c.836T>G	NM_183008.2:c.935T>G	XM_005246030.1:c.836T>G	XM_005246031.1:c.821T>G	XM_005246032.1:c.821T>G	XM_005246033.1:c.821T>G	XM_005246034.1:c.710T>G	XM_005246035.1:c.710T>G	XM_005246036.1:c.461T>G	XM_005246037.1:c.461T>G	XM_005246038.1:c.209T>G	XM_005246039.1:c.161T>G
BT-20	chr1	26646726	A	G	CD52	N40S,	0	0	24	19	1	NM_001803.2:c.119A>G	NM_001039775.2:c.*1733T>C	NM_001039775.3:c.*1733T>C	XM_005245918.1:c.*1733T>C	NM_145345.2:c.-2337T>C
BT-20	chr1	26646730	A	G	CD52	I41M,	0	0	24	20	1	NM_001803.2:c.123A>G	NM_001039775.2:c.*1729T>C	NM_001039775.3:c.*1729T>C	XM_005245918.1:c.*1729T>C	NM_145345.2:c.-2341T>C
BT-20	chr1	26663362	C	T	AIM1L, AIM1L	S140N, S1294N,	11	2	5	2	0.35	NM_001039775.2:c.746G>A	NM_001039775.3:c.3881G>A	XM_005245918.1:c.3881G>A
BT-20	chr1	26671084	G	T	AIM1L	P689T,	14	5	12	1	0.4062	NM_001039775.2:c.-1071C>A	NM_001039775.3:c.2065C>A	XM_005245918.1:c.2065C>A
BT-20	chr1	26671248	A	G	AIM1L	V634A,	17	16	5	17	0.4	NM_001039775.2:c.-1235T>C	NM_001039775.3:c.1901T>C	XM_005245918.1:c.1901T>C
BT-20	chr1	26671690	A	G	AIM1L	S487P,	22	27	9	8	0.2576	NM_001039775.2:c.-1677T>C	NM_001039775.3:c.1459T>C	XM_005245918.1:c.1459T>C
BT-20	chr1	26672940	G	A	AIM1L	T70I,	32	15	24	15	0.4535	NM_001039775.2:c.-2927C>T	NM_001039775.3:c.209C>T	XM_005245918.1:c.209C>T
BT-20	chr1	26673076	G	A	AIM1L	R25W,	10	27	17	28	0.5488	NM_001039775.2:c.-3063C>T	NM_001039775.3:c.73C>T	XM_005245918.1:c.73C>T
BT-20	chr1	26673108	C	T	AIM1L	R14Q,	8	27	18	24	0.5455	NM_001039775.2:c.-3095G>A	NM_001039775.3:c.41G>A	XM_005245918.1:c.41G>A
BT-20	chr1	26694245	T	C	ZNF683, ZNF683, ZNF683	H53R, H53R, H53R,	7	12	6	24	0.6122	NM_001114759.1:c.158A>G	NM_173574.2:c.158A>G	XM_005245828.1:c.182A>G	XM_005245829.1:c.182A>G	XM_005245830.1:c.158A>G	XM_005245831.1:c.158A>G	XM_005245832.1:c.158A>G
BT-20	chr1	26786627	G	A	DHDDS, DHDDS, DHDDS, DHDDS, DHDDS	V253M, V214M, V253M, V160M, V219M,	13	24	9	19	0.4308	NM_001243565.1:c.640G>A	NM_001243564.1:c.655G>A	NM_024887.2:c.757G>A	NM_024887.3:c.757G>A	NM_205861.1:c.757G>A	NM_205861.2:c.757G>A	XM_005246003.1:c.*9G>A	XR_241231.1:n.*2628C>T
BT-20	chr1	27210721	T	C	GPN2	R264G,	16	13	5	12	0.3696	NM_018066.3:c.790A>G	XR_241192.1:n.1002A>G
BT-20	chr1	27339103	G	T	FAM46B	T20K,	1	9	0	6	0.375	NM_052943.3:c.59C>A
BT-20	chr1	27677409	G	A	SYTL1, SYTL1, SYTL1	G377D, G365D, G377D,	6	10	5	13	0.5294	NM_004672.3:c.*4473C>T	XM_005246029.1:c.*4473C>T	NM_001193308.1:c.1130G>A	NM_032872.1:c.1094G>A	NM_032872.2:c.1094G>A	XM_005246021.1:c.1283G>A	XM_005246022.1:c.1226G>A
BT-20	chr1	27679797	A	G	SYTL1, SYTL1, SYTL1	Q456R, Q444R, Q456R,	16	15	10	11	0.4038	NM_004672.3:c.*2085T>C	XM_005246029.1:c.*2085T>C	NM_001193308.1:c.1367A>G	NM_032872.1:c.1331A>G	NM_032872.2:c.1331A>G	XM_005246021.1:c.1520A>G	XM_005246022.1:c.1463A>G
BT-20	chr1	27688633	G	A	MAP3K6, MAP3K6	T447I, T455I,	8	16	19	26	0.6522	NM_004672.3:c.1364C>T	XM_005246029.1:c.1340C>T	XR_241205.1:n.1834C>T
BT-20	chr1	27875824	C	T	AHDC1, AHDC1, AHDC1	A935T, A935T, A935T,	0	0	10	51	1	NM_001029882.2:c.2803G>A	XM_005245850.1:c.2803G>A	XM_005245848.1:c.2803G>A	XM_005245849.1:c.2803G>A	XM_005245851.1:c.2803G>A	XM_005245852.1:c.2803G>A	XM_005245853.1:c.2803G>A
BT-20	chr1	28209366	A	G	C1orf38, C1orf38, C1orf38	K315E, K511E, K382E,	9	21	10	10	0.4	NM_001039477.1:c.236-2440A>G	NM_001105556.1:c.1531A>G	NM_004848.2:c.647-2440A>G	XM_005246040.1:c.1144A>G	XM_005246041.1:c.1120A>G	XM_005246042.1:c.943A>G
BT-20	chr1	28564279	A	G	ATPIF1	R63G,	18	10	30	19	0.6364	NM_016311.3:c.180-69A>G	NM_016311.4:c.180-69A>G	NM_178190.1:c.187A>G	NM_178190.2:c.187A>G	NM_178191.1:c.*1312A>G	NM_178191.2:c.*1312A>G	NM_014280.2:c.-4770T>C
BT-20	chr1	28800380	C	A	PHACTR4, PHACTR4, PHACTR4	L364I, L390I, L380I,	18	24	25	26	0.5484	NM_001048183.1:c.1138C>A	NM_023923.3:c.1168C>A	XM_005245970.1:c.1192C>A	XM_005245971.1:c.1168C>A	XM_005245972.1:c.1162C>A	XM_005245973.1:c.1162C>A	XM_005245974.1:c.1159C>A	XM_005245975.1:c.1090C>A	XM_005245976.1:c.1090C>A
BT-20	chr1	29475341	C	T	SRSF4	G356S,	0	0	19	23	1	NM_005626.4:c.1066G>A
BT-20	chr1	29475394	C	G	SRSF4	G338A,	0	0	25	21	1	NM_005626.4:c.1013G>C
BT-20	chr1	29475648	T	G	SRSF4, SRSF4	K152Q, E253D,	0	0	9	23	1	NM_005626.4:c.759A>C
BT-20	chr1	29542637	A	G	MECR, MECR, MECR, MECR	F20L, F20L, F96L, F96L,	0	0	18	49	1	NM_001024732.1:c.58T>C	NM_016011.2:c.286T>C	XM_005245885.1:c.370T>C	XM_005245886.1:c.58T>C	XM_005245887.1:c.58T>C	XM_005245888.1:c.58T>C	XM_005245889.1:c.58T>C	XM_005245890.1:c.286T>C
BT-20	chr1	29631909	A	G	PTPRU, PTPRU, PTPRU, PTPRU	N930S, N940S, N930S, N930S,	12	10	18	10	0.56	NM_001195001.1:c.2789A>G	NM_005704.3:c.2819A>G	NM_005704.4:c.2819A>G	NM_133177.2:c.2789A>G	NM_133177.3:c.2789A>G	NM_133178.2:c.2789A>G	NM_133178.3:c.2789A>G	XM_005245710.1:c.2819A>G
BT-20	chr1	32084904	C	T	HCRTR1	A11V,	9	15	6	16	0.4783	NM_001525.2:c.111C>T	XM_005270789.1:c.111C>T	XM_005270790.1:c.32C>T
BT-20	chr1	32092525	A	G	HCRTR1, HCRTR1	I408V, I408V,	9	17	6	13	0.4222	NM_001525.2:c.1222A>G	XM_005270789.1:c.1222A>G	XM_005270790.1:c.830-399A>G	NM_012392.2:c.*3689T>C	NM_012392.3:c.*3689T>C	NR_033686.1:n.*2938T>C	NR_033688.1:n.*2938T>C
BT-20	chr1	32165495	G	T	COL16A1, COL16A1	T62K, T62K,	15	9	22	6	0.5385	NM_001856.3:c.185C>A	XM_005270481.1:c.185C>A	XM_005270482.1:c.8C>A	XM_005270483.1:c.185C>A
BT-20	chr1	32279629	G	A	SPOCD1, SPOCD1	R436W, R436W,	0	0	19	35	1	NM_144569.4:c.1306C>T	XM_005271313.1:c.1306C>T
BT-20	chr1	32280610	T	C	SPOCD1, SPOCD1	T109A, T109A,	0	0	25	14	1	NM_144569.4:c.325A>G	XM_005271313.1:c.325A>G
BT-20	chr1	33065947	G	C	ZBTB8A	G418A,	0	0	61	68	1	NM_001040441.1:c.1253G>C	XM_005271140.1:c.1253G>C	XM_005271141.1:c.1253G>C	XM_005271142.1:c.*49G>C
BT-20	chr1	33160878	C	T	SYNC, SYNC	R274Q, R274Q,	0	0	14	8	0.9565	NM_001161708.1:c.821G>A	NM_030786.2:c.821G>A
BT-20	chr1	33161212	T	C	SYNC, SYNC	M163V, M163V,	0	0	30	19	1	NM_001161708.1:c.487A>G	NM_030786.2:c.487A>G
BT-20	chr1	33820134	C	T	PHC2, PHC2, PHC2	V447M, V475M, V476M,	20	19	20	13	0.4583	XR_246312.1:n.389+4086C>T	NM_004427.3:c.-4987G>A	NM_198040.2:c.1423G>A	XM_005270567.1:c.241G>A	XM_005270572.1:c.-5042G>A	XM_005270573.1:c.-238G>A	XM_005270574.1:c.-5042G>A
BT-20	chr1	33957152	T	G	ZSCAN20, ZSCAN20, ZSCAN20	Y378D, Y432D, Y432D,	0	0	16	66	1	NM_145238.3:c.1294T>G	XM_005271171.1:c.1294T>G
BT-20	chr1	34038214	T	C	CSMD2, CSMD2	M2552V, M2554V,	22	19	18	14	0.4384	NM_052896.3:c.7660A>G	XM_005270417.1:c.7654A>G
BT-20	chr1	34071525	C	T	CSMD2	R2096K,	0	0	32	19	1	NM_052896.3:c.6287G>A	XM_005270417.1:c.6344-455G>A
BT-20	chr1	34238283	T	C	CSMD2, CSMD2	H578R, H538R,	7	13	13	10	0.5349	NM_052896.3:c.1613A>G	XM_005270417.1:c.1733A>G
BT-20	chr1	34330067	A	C	HMGB4, HMGB4, HMGB4	E92A, E92A, E18A,	0	0	69	40	1	NM_052896.3:c.801-17470T>G	XM_005270417.1:c.921-17470T>G	NR_038372.1:n.-4490A>C	NM_001008728.1:c.53A>C	NM_145205.3:c.275A>C	NM_145205.4:c.275A>C	NR_033264.1:n.303A>C
BT-20	chr1	34663208	C	G	C1orf94, C1orf94	Q235E, Q45E,	19	12	15	2	0.3542	NM_001134734.1:c.703C>G	NM_032884.3:c.133C>G
BT-20	chr1	34663411	C	G	C1orf94, C1orf94	D302E, D112E,	10	16	1	18	0.4222	NM_001134734.1:c.906C>G	NM_032884.3:c.336C>G
BT-20	chr1	35260202	G	A	GJA4, GJA4, GJA4, GJA4	V130I, V130I, V206I, V130I,	11	5	13	10	0.5897	XM_002342072.1:c.-1571C>T	NM_002060.2:c.388G>A	XM_005270750.1:c.388G>A
BT-20	chr1	35562965	G	A	ZMYM1, ZMYM1, ZMYM1, ZMYM1	V73M, V73M, V73M, V73M,	0	0	57	20	1	NM_024772.3:c.217G>A	XM_005271214.1:c.217G>A	XM_005271215.1:c.217G>A	XM_005271216.1:c.217G>A	XM_005271217.1:c.217G>A	XM_005271218.1:c.-9G>A	XM_005271219.1:c.-9G>A	XM_005271220.1:c.-4941G>A	XM_005271221.1:c.-355G>A
BT-20	chr1	35563206	C	G	ZMYM1	T153S,	0	0	17	84	1	NM_024772.3:c.419+39C>G	XM_005271214.1:c.419+39C>G	XM_005271215.1:c.419+39C>G	XM_005271216.1:c.419+39C>G	XM_005271217.1:c.419+39C>G	XM_005271218.1:c.194+39C>G	XM_005271219.1:c.194+39C>G	XM_005271220.1:c.-4700C>G	XM_005271221.1:c.-153+39C>G
BT-20	chr1	36752433	C	T	THRAP3, THRAP3, THRAP3	A201V, A201V, A201V,	0	0	32	51	1	NM_005119.3:c.602C>T	XM_005271372.1:c.-2225C>T	XM_005271370.1:c.602C>T	XM_005271371.1:c.-1161C>T	XR_246308.1:n.606C>T
BT-20	chr1	38027796	A	C	DNALI1	K253Q,	8	16	8	14	0.4783	NM_003462.3:c.757A>C	XM_005271172.1:c.313A>C	NM_013285.2:c.*4660T>G
BT-20	chr1	38227086	A	T	EPHA10, EPHA10	F281I, F281I,	4	16	5	20	0.5556	NM_001099439.1:c.841T>A	NM_173641.2:c.841T>A
BT-20	chr1	38338795	A	G	INPP5B, INPP5B, INPP5B	M501T, M665T, M606T,	0	0	29	80	1	NM_005540.2:c.1994T>C	XM_005270833.1:c.1988T>C	XM_005270834.1:c.1994T>C	XM_005270835.1:c.1994T>C	XM_005270836.1:c.1502T>C
BT-20	chr1	39835817	A	G	MACF1, MACF1, MACF1, MACF1, MACF1, MACF1	M2290V, M1377V, M2290V, M2198V, M2290V, M2792V,	25	29	22	23	0.4545	NM_012090.3:c.6868A>G	NM_012090.4:c.6868A>G	NM_012090.5:c.6868A>G	NM_033044.2:c.8374A>G	NM_033044.3:c.8374A>G	XM_005270694.1:c.13549A>G	XM_005270695.1:c.13549A>G	XM_005270696.1:c.13549A>G	XM_005270697.1:c.13549A>G	XM_005270698.1:c.13549A>G	XM_005270699.1:c.13039A>G	XM_005270700.1:c.7348A>G
BT-20	chr1	39908506	G	A	MACF1, MACF1, MACF1	A4347T, A4350T, A4852T,	6	8	6	8	0.5	NM_012090.3:c.13048G>A	NM_012090.4:c.13048G>A	NM_012090.5:c.13048G>A	NM_033044.2:c.14554G>A	NM_033044.3:c.14554G>A	XM_005270694.1:c.19729G>A	XM_005270695.1:c.19729G>A	XM_005270696.1:c.19729G>A	XM_005270697.1:c.19729G>A	XM_005270698.1:c.19729G>A	XM_005270699.1:c.19219G>A	XM_005270700.1:c.13138G>A
BT-20	chr1	39914363	G	C	MACF1, MACF1, MACF1	S4667T, S4670T, S5172T,	34	17	21	15	0.4138	NM_012090.3:c.14009G>C	NM_012090.4:c.14009G>C	NM_012090.5:c.14009G>C	NM_033044.2:c.15515G>C	NM_033044.3:c.15515G>C	XM_005270694.1:c.20690G>C	XM_005270695.1:c.20690G>C	XM_005270696.1:c.20690G>C	XM_005270697.1:c.20690G>C	XM_005270698.1:c.20690G>C	XM_005270699.1:c.20180G>C	XM_005270700.1:c.14099G>C
BT-20	chr1	40098328	T	C	HEYL, HEYL	H47R, H19R,	0	0	16	32	1	NM_014571.3:c.140A>G	XM_005270745.1:c.56A>G
BT-20	chr1	40363054	G	C	MYCL1, MYCL1	T392S, T362S,	0	0	30	21	1	NM_001033081.1:c.1085C>G	NM_001033082.1:c.1085C>G	NM_005376.3:c.*3432C>G	NM_001033081.2:c.1085C>G	NM_001033082.2:c.1175C>G	NM_005376.4:c.*3432C>G	XM_005270887.1:c.644C>G	XM_002342093.1:c.-461G>C
BT-20	chr1	40533287	T	G	CAP1, CAP1, CAP1, CAP1, CAP1	C236G, C236G, C236G, C236G, C153G,	0	0	37	31	1	NM_001105530.1:c.706T>G	NM_006367.3:c.706T>G	XM_005270370.1:c.706T>G	XM_005270367.1:c.706T>G	XM_005270368.1:c.706T>G	XM_005270369.1:c.706T>G	XM_005270371.1:c.703T>G	XM_005270372.1:c.703T>G	XM_005270373.1:c.703T>G	XM_005270374.1:c.703T>G	XM_005270375.1:c.703T>G
BT-20	chr1	40533315	T	G	CAP1, CAP1, CAP1, CAP1, CAP1	I245S, I245S, I245S, I245S, I162S,	0	0	28	38	1	NM_001105530.1:c.734T>G	NM_006367.3:c.734T>G	XM_005270370.1:c.734T>G	XM_005270367.1:c.734T>G	XM_005270368.1:c.734T>G	XM_005270369.1:c.734T>G	XM_005270371.1:c.731T>G	XM_005270372.1:c.731T>G	XM_005270373.1:c.731T>G	XM_005270374.1:c.731T>G	XM_005270375.1:c.731T>G
BT-20	chr1	40533320	T	G	CAP1, CAP1, CAP1, CAP1, CAP1	C247G, C247G, C247G, C247G, C164G,	0	0	27	46	1	NM_001105530.1:c.739T>G	NM_006367.3:c.739T>G	XM_005270370.1:c.739T>G	XM_005270367.1:c.739T>G	XM_005270368.1:c.739T>G	XM_005270369.1:c.739T>G	XM_005270371.1:c.736T>G	XM_005270372.1:c.736T>G	XM_005270373.1:c.736T>G	XM_005270374.1:c.736T>G	XM_005270375.1:c.736T>G
BT-20	chr1	40533326	T	G	CAP1, CAP1, CAP1, CAP1, CAP1	Y249D, Y249D, Y249D, Y249D, Y166D,	0	0	25	44	1	NM_001105530.1:c.745T>G	NM_006367.3:c.745T>G	XM_005270370.1:c.745T>G	XM_005270367.1:c.745T>G	XM_005270368.1:c.745T>G	XM_005270369.1:c.745T>G	XM_005270371.1:c.742T>G	XM_005270372.1:c.742T>G	XM_005270373.1:c.742T>G	XM_005270374.1:c.742T>G	XM_005270375.1:c.742T>G
BT-20	chr1	40533347	T	G	CAP1, CAP1, CAP1, CAP1, CAP1	S256A, S256A, S256A, S256A, S173A,	0	0	19	45	1	NM_001105530.1:c.766T>G	NM_006367.3:c.766T>G	XM_005270370.1:c.766T>G	XM_005270367.1:c.766T>G	XM_005270368.1:c.766T>G	XM_005270369.1:c.766T>G	XM_005270371.1:c.763T>G	XM_005270372.1:c.763T>G	XM_005270373.1:c.763T>G	XM_005270374.1:c.763T>G	XM_005270375.1:c.763T>G
BT-20	chr1	40705427	C	G	RLF, RLF	Q1685E, Q1376E,	27	24	18	22	0.4396	NM_012421.3:c.5053C>G
BT-20	chr1	40960619	G	A	ZNF642, ZNF642, ZNF642	E157K, E157K, E158K,	28	3	33	4	0.5441	NM_198494.2:c.469G>A	XM_005270808.1:c.472G>A	XM_005270809.1:c.472G>A	XM_005270810.1:c.472G>A
BT-20	chr1	40980731	G	T	DEM1, DEM1, DEM1, DEM1	G172V, G172V, G172V, G172V,	0	0	35	19	1	NM_022774.1:c.515G>T	XM_005271125.1:c.515G>T	XM_005271126.1:c.515G>T	XM_005271127.1:c.515G>T	XM_005271128.1:c.515G>T	XM_005271129.1:c.515G>T
BT-20	chr1	41013073	T	A	ZNF684	C360S,	1	21	4	22	0.5417	NM_152373.2:c.1078T>A	NM_152373.3:c.1078T>A	XM_005270455.1:c.1078T>A	XM_005270456.1:c.1078T>A
BT-20	chr1	41976328	T	C	HIVEP3, HIVEP3	T2338A, T2339A,	0	0	4	8	1	NM_001127714.1:c.7012A>G	NM_001127714.2:c.7012A>G	NM_024503.3:c.7015A>G	NM_024503.4:c.7015A>G
BT-20	chr1	41978566	T	G	HIVEP3, HIVEP3	D2109A, D2109A,	0	0	27	19	1	NM_001127714.1:c.6326A>C	NM_001127714.2:c.6326A>C	NM_024503.3:c.6326A>C	NM_024503.4:c.6326A>C
BT-20	chr1	41978825	C	G	HIVEP3, HIVEP3	A2023P, A2023P,	0	0	11	8	1	NM_001127714.1:c.6067G>C	NM_001127714.2:c.6067G>C	NM_024503.3:c.6067G>C	NM_024503.4:c.6067G>C
BT-20	chr1	42047300	A	T	HIVEP3, HIVEP3	S1057T, S1057T,	11	17	15	15	0.5172	NM_001127714.1:c.3169T>A	NM_001127714.2:c.3169T>A	NM_024503.3:c.3169T>A	NM_024503.4:c.3169T>A
BT-20	chr1	42048745	T	C	HIVEP3, HIVEP3	H575R, H575R,	0	0	15	52	1	NM_001127714.1:c.1724A>G	NM_001127714.2:c.1724A>G	NM_024503.3:c.1724A>G	NM_024503.4:c.1724A>G
BT-20	chr1	42049238	C	T	HIVEP3, HIVEP3	A411T, A411T,	16	12	11	2	0.3171	NM_001127714.1:c.1231G>A	NM_001127714.2:c.1231G>A	NM_024503.3:c.1231G>A	NM_024503.4:c.1231G>A
BT-20	chr1	42050366	C	T	HIVEP3, HIVEP3	V35I, V35I,	23	17	28	11	0.4937	NM_001127714.1:c.103G>A	NM_001127714.2:c.103G>A	NM_024503.3:c.103G>A	NM_024503.4:c.103G>A
BT-20	chr1	42630364	G	A	GUCA2A	S7F,	0	0	19	45	1	NM_033553.2:c.20C>T
BT-20	chr1	42657196	T	G	FOXJ3, FOXJ3, FOXJ3, FOXJ3	T343P, T377P, T377P, T377P,	21	12	25	9	0.5075	NM_001198850.1:c.1129A>C	NM_001198851.1:c.1129A>C	NM_001198852.1:c.1027A>C	NM_014947.3:c.1129A>C	NM_014947.4:c.1129A>C	XM_005270631.1:c.1156A>C	XM_005270632.1:c.1153A>C	XM_005270633.1:c.1054A>C
BT-20	chr1	42693597	A	G	FOXJ3, FOXJ3, FOXJ3, FOXJ3	V162A, V162A, V162A, V162A,	1	0	51	36	0.9886	NM_001198850.1:c.485T>C	NM_001198851.1:c.485T>C	NM_001198852.1:c.485T>C	NM_014947.3:c.485T>C	NM_014947.4:c.485T>C	XM_005270631.1:c.512T>C	XM_005270632.1:c.509T>C	XM_005270633.1:c.512T>C
BT-20	chr1	42898843	A	G	ZMYND12, ZMYND12	F206L, F316L,	16	29	16	21	0.4512	NM_001146192.1:c.616T>C	NM_032257.3:c.946T>C	NM_032257.4:c.946T>C
BT-20	chr1	43296118	G	A	ERMAP	R61Q,	19	14	12	12	0.4211	NM_001017922.1:c.-2G>A	NM_018538.3:c.-2G>A	XM_005270415.1:c.182G>A	XM_005270416.1:c.1-2G>A
BT-20	chr1	43296195	C	T	ERMAP, ERMAP, ERMAP	H87Y, H26Y, H26Y,	5	28	1	22	0.4107	NM_001017922.1:c.76C>T	NM_018538.3:c.76C>T	XM_005270415.1:c.259C>T	XM_005270416.1:c.76C>T
BT-20	chr1	43688550	T	C	WDR65	I863T,	12	7	19	3	0.5366	XM_003118966.1:c.251T>C	NM_001195831.1:c.2588T>C	NM_001195831.2:c.2588T>C	XM_005270520.1:c.2588T>C	XM_005270521.1:c.2375T>C
BT-20	chr1	43886494	C	T	SZT2	P446S,	34	15	28	13	0.4556	NM_015284.3:c.1336C>T	XM_005270686.1:c.1399C>T	NM_015284.2:c.-2765C>T
BT-20	chr1	43917946	A	G	HYI, HYI, HYI, HYI, HYI	I46T, I119T, I144T, I46T, I119T,	13	23	26	16	0.5385	NM_001190880.1:c.356T>C	NM_001190880.2:c.356T>C	NM_001243526.1:c.431T>C	NM_031207.2:c.137T>C	NM_031207.4:c.356T>C	NM_031207.5:c.356T>C	XM_005271240.1:c.329T>C	XM_005271239.1:c.431T>C	NM_015284.2:c.*1795A>G	NM_015284.3:c.*1795A>G	XM_005270686.1:c.*1795A>G	XM_005270687.1:c.*1795A>G	XM_005270688.1:c.*1795A>G
BT-20	chr1	44137257	C	A	KDM4A	A482E,	22	19	23	31	0.5684	NM_014663.2:c.1445C>A	XM_005271354.1:c.1445C>A	XM_005271355.1:c.1445C>A	XM_005271356.1:c.1172C>A
BT-20	chr1	44290530	A	G	ST3GAL3, ST3GAL3, ST3GAL3	T97A, T113A, T128A,	3	32	3	29	0.4776	NM_001270459.1:c.209+9925A>G	NM_001270460.1:c.209+9925A>G	NM_001270461.1:c.161+9925A>G	NM_001270462.1:c.161+9925A>G	NM_001270463.1:c.206+9925A>G	NM_001270464.1:c.161+9925A>G	NM_001270465.1:c.206+9925A>G	NM_001270466.1:c.161+9925A>G	NM_006279.2:c.209+9925A>G	NM_006279.3:c.209+9925A>G	NM_174963.1:c.382A>G	NM_174963.2:c.382A>G	NM_174963.3:c.382A>G	NM_174964.1:c.254+9925A>G	NM_174964.2:c.254+9925A>G	NM_174965.1:c.254+9925A>G	NM_174965.2:c.254+9925A>G	NM_174966.1:c.209+9925A>G	NM_174966.2:c.209+9925A>G	NM_174967.1:c.209+9925A>G	NM_174967.2:c.209+9925A>G	NM_174968.1:c.337A>G	NM_174968.2:c.337A>G	NM_174968.3:c.337A>G	NM_174969.1:c.161+9925A>G	NM_174969.2:c.161+9925A>G	NM_174970.1:c.161+9925A>G	NM_174970.2:c.161+9925A>G	NM_174971.1:c.289A>G	NM_174971.2:c.289A>G	NM_174971.3:c.289A>G	NR_073016.1:n.400+9925A>G	NR_073017.1:n.310-13361A>G	NR_073018.1:n.400+9925A>G	NR_073019.1:n.310-69525A>G	NR_073020.1:n.352+9925A>G	NR_073021.1:n.400+9925A>G	NR_073023.1:n.400+9925A>G
BT-20	chr1	44401384	A	G	ARTN, ARTN, ARTN, ARTN	Q19R, Q19R, Q19R, Q19R,	0	0	20	24	1	NM_001270459.1:c.*5491A>G	NM_001270460.1:c.*5491A>G	NM_001270461.1:c.*5491A>G	NM_001270462.1:c.*5491A>G	NM_001270463.1:c.*5529A>G	NM_001270464.1:c.*5529A>G	NM_001270465.1:c.*5603A>G	NM_001270466.1:c.*5529A>G	NM_006279.2:c.*5491A>G	NM_006279.3:c.*5491A>G	NM_174963.1:c.*5491A>G	NM_174963.2:c.*5491A>G	NM_174963.3:c.*5491A>G	NM_174964.1:c.*5491A>G	NM_174964.2:c.*5491A>G	NM_174965.1:c.*5510A>G	NM_174965.2:c.*5510A>G	NM_174966.1:c.*5491A>G	NM_174966.2:c.*5491A>G	NM_174967.1:c.*5510A>G	NM_174967.2:c.*5510A>G	NM_174968.1:c.*5491A>G	NM_174968.2:c.*5491A>G	NM_174968.3:c.*5491A>G	NM_174969.1:c.*5491A>G	NM_174969.2:c.*5491A>G	NM_174970.1:c.*5510A>G	NM_174970.2:c.*5510A>G	NM_174971.1:c.*5491A>G	NM_174971.2:c.*5491A>G	NM_174971.3:c.*5491A>G	NR_073016.1:n.*4547A>G	NR_073017.1:n.*4547A>G	NR_073018.1:n.*4547A>G	NR_073019.1:n.*4547A>G	NR_073020.1:n.*4547A>G	NR_073021.1:n.*4547A>G	NR_073023.1:n.*4547A>G
BT-20	chr1	44595113	G	C	KLF17, KLF17	S57T, S20T,	0	0	40	27	1	NM_173484.3:c.170G>C	XM_005270464.1:c.59G>C	XM_005270465.1:c.170G>C
BT-20	chr1	44595410	A	G	KLF17, KLF17	N156S, N119S,	14	25	13	23	0.48	NM_173484.3:c.467A>G	XM_005270464.1:c.356A>G	XM_005270465.1:c.289+178A>G
BT-20	chr1	45797505	C	G	MUTYH, MUTYH, MUTYH, MUTYH, MUTYH, MUTYH, MUTYH, MUTYH, MUTYH, MUTYH, MUTYH	Q310H, Q325H, Q335H, Q321H, Q310H, Q311H, Q338H, Q310H, Q218H, Q324H, Q218H,	6	6	3	8	0.4783	NM_001048171.1:c.972G>C	NM_001048172.1:c.933G>C	NM_001048173.1:c.930G>C	NM_001048174.1:c.930G>C	NM_001128425.1:c.1014G>C	NM_012222.2:c.1005G>C	XM_005270880.1:c.975G>C	XM_005270881.1:c.963G>C	XM_005270882.1:c.963G>C	XM_005270883.1:c.846G>C	XM_005270884.1:c.654G>C	XM_005270885.1:c.654G>C	XM_005270886.1:c.552G>C	NM_032756.2:c.*3569C>G
BT-20	chr1	46032311	A	G	AKR1A1, AKR1A1, AKR1A1, AKR1A1, AKR1A1	N52S, N52S, N52S, N52S, N52S,	15	18	10	29	0.5417	NM_001202413.1:c.155A>G	NM_001202414.1:c.155A>G	NM_006066.2:c.155A>G	NM_006066.3:c.155A>G	NM_153326.1:c.155A>G	NM_153326.2:c.155A>G	XR_246223.1:n.456A>G
BT-20	chr1	46087577	G	A	CCDC17, CCDC17, CCDC17	P353L, P344L, P174L,	0	0	9	27	1	NM_001195193.1:c.*3764G>A	NM_002482.2:c.*3764G>A	NM_002482.3:c.*3764G>A	NM_152298.2:c.*3764G>A	NM_152298.3:c.*3764G>A	NM_172164.1:c.*3764G>A	XM_005270888.1:c.*3764G>A	XM_005270889.1:c.*3764G>A	NM_001114938.1:c.962C>T	NM_001114938.2:c.1058C>T	NM_001190182.1:c.1031C>T	XM_005270525.1:c.1157C>T	XM_005270526.1:c.1130C>T	XM_005270527.1:c.1157C>T	XM_005270528.1:c.1058C>T	XM_005270529.1:c.1016C>T	XM_005270530.1:c.1157C>T	XM_005270531.1:c.1157C>T	XM_005270532.1:c.857C>T	XM_005270533.1:c.521C>T	XM_005270534.1:c.521C>T	XR_246239.1:n.1106C>T
BT-20	chr1	46476587	T	G	MAST2, MAST2, MAST2, MAST2, MAST2	D388E, D96E, D310E, D388E, D273E,	12	24	14	22	0.5	NM_015112.2:c.1164T>G	XM_005270652.1:c.1185T>G	XM_005270653.1:c.1185T>G	XM_005270654.1:c.1164T>G	XM_005270655.1:c.930T>G	XM_005270656.1:c.903T>G	XM_005270657.1:c.840T>G	XM_005270658.1:c.819T>G	XM_005270659.1:c.1185T>G
BT-20	chr1	46493460	T	G	MAST2, MAST2, MAST2, MAST2	I659M, I333M, I659M, I544M,	43	25	31	28	0.4646	NM_015112.2:c.1977T>G	XM_005270652.1:c.1998T>G	XM_005270653.1:c.1998T>G	XM_005270654.1:c.1977T>G	XM_005270655.1:c.1743T>G	XM_005270656.1:c.1716T>G	XM_005270657.1:c.1653T>G	XM_005270658.1:c.1632T>G	XM_005270659.1:c.1998T>G
BT-20	chr1	46499526	A	G	MAST2, MAST2	K1197R, K1197R,	15	1	17	2	0.5429	NM_015112.2:c.3590A>G	XM_005270652.1:c.3611A>G	XM_005270653.1:c.3611A>G	XM_005270654.1:c.3590A>G	XM_005270655.1:c.3356A>G	XM_005270656.1:c.3329A>G	XM_005270657.1:c.3266A>G	XM_005270658.1:c.3245A>G	XM_005270659.1:c.3611A>G
BT-20	chr1	46521559	A	T	PIK3R3, PIK3R3, PIK3R3, PIK3R3, PIK3R3	N283K, N329K, N283K, N300K, N73K,	0	0	23	26	1	NM_001114172.1:c.849T>A	NM_003629.3:c.849T>A	XM_005271289.1:c.987T>A	XM_005271290.1:c.900T>A
BT-20	chr1	46655158	T	C	POMGNT1, POMGNT1, POMGNT1, POMGNT1, POMGNT1	M623V, M623V, M290V, M601V, M480V,	0	0	22	59	1	NM_001243766.1:c.1867A>G	NM_017739.3:c.1867A>G	NR_024332.1:n.2518A>G	XM_005271010.1:c.1867A>G	XM_005271011.1:c.1801A>G	XM_005271012.1:c.1801A>G	XR_246283.1:n.1984A>G	NM_005727.2:c.*3953T>C	NM_005727.3:c.*3953T>C
BT-20	chr1	46740279	C	T	RAD54L, RAD54L	R587W, R587W,	12	22	17	22	0.5342	NM_001142548.1:c.1759C>T	NM_003579.3:c.1759C>T	XM_005271272.1:c.1759C>T	XM_005271273.1:c.985C>T	NM_006369.4:c.*4258G>A	XM_005270376.1:c.*4258G>A	XM_005270377.1:c.*4258G>A
BT-20	chr1	46806550	C	T	NSUN4	L18F,	16	10	14	13	0.5094	NM_001256127.1:c.-1042C>T	NM_001256128.1:c.-674C>T	NM_199044.2:c.52C>T	NM_199044.3:c.52C>T	NR_045789.1:n.702C>T	NR_045790.1:n.702C>T	NR_045791.1:n.702C>T
BT-20	chr1	46810530	A	G	NSUN4, NSUN4, NSUN4	T2A, T2A, T51A,	34	16	34	12	0.4792	NM_001256127.1:c.4A>G	NM_001256128.1:c.4A>G	NM_199044.2:c.151A>G	NM_199044.3:c.151A>G	NR_045789.1:n.976A>G	NR_045790.1:n.801A>G	NR_045791.1:n.801A>G
BT-20	chr1	47607851	A	T	CYP4A22, CYP4A22, CYP4A22	N152Y, N152Y, N152Y,	23	20	20	25	0.5114	NM_001010969.2:c.454A>T	XM_005270767.1:c.454A>T	XM_005270768.1:c.454A>T	XM_005270769.1:c.454A>T	XM_005270770.1:c.454A>T
BT-20	chr1	47609489	T	C	CYP4A22, CYP4A22	C231R, C231R,	23	34	28	28	0.4956	NM_001010969.2:c.691T>C	XM_005270767.1:c.635+424T>C	XM_005270768.1:c.635+424T>C	XM_005270769.1:c.691T>C	XM_005270770.1:c.635+424T>C
BT-20	chr1	47685455	T	C	TAL1	N68S,	0	0	9	22	1	NM_003189.2:c.933A>G	XM_005271158.1:c.933A>G	XM_005271159.1:c.933A>G	XM_005271160.1:c.933A>G
BT-20	chr1	47726087	T	C	STIL, STIL, STIL, STIL, STIL, STIL, STIL	H967R, H984R, H984R, H938R, H920R, H985R, H597R,	38	34	39	40	0.5232	NM_001048166.1:c.2954A>G	NM_003035.2:c.2951A>G	XM_005271131.1:c.2951A>G	XM_005271132.1:c.2900A>G
BT-20	chr1	47767914	G	A	STIL, STIL, STIL, STIL, STIL, STIL	A86V, A86V, A86V, A86V, A86V, A86V,	40	24	38	10	0.4286	NM_001048166.1:c.257C>T	NM_003035.2:c.257C>T	XM_005271131.1:c.257C>T	XM_005271132.1:c.257C>T
BT-20	chr1	48697733	T	G	SLC5A9, SLC5A9, SLC5A9	I294M, I283M, I269M,	0	0	17	31	1	NM_001011547.2:c.807T>G	NM_001135181.1:c.882T>G	XM_005270587.1:c.870T>G	XM_005270588.1:c.-178T>G	XM_005270589.1:c.-87-306T>G
BT-20	chr1	50666515	C	T	ELAVL4	P270S,	0	0	59	43	1	NM_001144774.1:c.774-8C>T	NM_001144775.1:c.825-8C>T	NM_001144776.1:c.774-8C>T	NM_001144777.1:c.783-8C>T	NM_021952.3:c.808C>T	XM_005270581.1:c.789-8C>T
BT-20	chr1	51439649	G	C	CDKN2C, CDKN2C	A72P, A72P,	20	34	20	27	0.4653	NM_001262.2:c.214G>C	NM_078626.2:c.214G>C	XM_005270771.1:c.-2480G>C
BT-20	chr1	51868160	C	G	EPS15, EPS15, EPS15	G610A, G296A, G476A,	41	79	43	61	0.4622	NM_001159969.1:c.887G>C	NM_001981.2:c.1829G>C	XM_005270617.1:c.1940G>C	XM_005270618.1:c.1739G>C	XM_005270619.1:c.1427G>C	XM_005270620.1:c.860G>C
BT-20	chr1	52940845	C	A	ZCCHC11, ZCCHC11, ZCCHC11, ZCCHC11, ZCCHC11	D796Y, D796Y, D555Y, D796Y, D796Y,	24	15	17	15	0.4507	NM_001009881.1:c.2386G>T	NM_001009881.2:c.2386G>T	NM_001009882.1:c.2386G>T	NM_015269.1:c.2386G>T	NM_015269.2:c.2386G>T	XM_005270676.1:c.2386G>T	XM_005270677.1:c.2386G>T	XM_005270678.1:c.2386G>T	XM_005270679.1:c.2386G>T	XM_005270680.1:c.2386G>T	XM_005270681.1:c.2386G>T	XM_005270682.1:c.2053G>T	XM_005270683.1:c.2386G>T	XM_005270684.1:c.2386G>T	XM_005270685.1:c.2386G>T
BT-20	chr1	53153432	T	C	SELRC1	K219R,	0	0	56	23	1	NM_023077.2:c.656A>G	NM_023077.1:c.656A>G
BT-20	chr1	53158524	A	C	SELRC1	V41G,	17	5	0	15	0.4054	NM_023077.2:c.122T>G	NM_023077.1:c.122T>G
BT-20	chr1	53544597	T	C	PODN, PODN, PODN, PODN	V520A, V501A, V501A, V378A,	0	0	8	14	1	NM_001199082.1:c.1133T>C	NM_001199080.1:c.1502T>C	NM_001199081.1:c.1502T>C	NM_153703.3:c.1559T>C	NM_153703.4:c.1559T>C	XM_005270457.1:c.1415T>C
BT-20	chr1	53553754	T	C	SLC1A7, SLC1A7, SLC1A7	Q190R, Q596R, Q537R,	12	5	16	7	0.575	NM_001199082.1:c.*3597T>C	NM_001199080.1:c.*3597T>C	NM_001199081.1:c.*3597T>C	NM_153703.3:c.*3597T>C	NM_153703.4:c.*3597T>C	XM_005270457.1:c.*3597T>C	NM_006671.4:c.1610A>G	XM_005271133.1:c.1787A>G	XM_005271134.1:c.1413A>G	XR_246290.1:n.1765A>G
BT-20	chr1	53569237	G	A	SLC1A7, SLC1A7, SLC1A7	R88C, R160C, R160C,	7	20	4	25	0.5179	NM_006671.4:c.478C>T	XM_005271133.1:c.478C>T	XM_005271134.1:c.262C>T	XR_246290.1:n.661C>T
BT-20	chr1	53676448	G	A	CPT2	V368I,	0	0	23	20	1	NM_000098.2:c.1102G>A	XM_005270484.1:c.1102G>A	NM_017887.1:c.*3883C>T
BT-20	chr1	53679229	A	G	CPT2	M647V,	9	30	6	21	0.4091	NM_000098.2:c.1939A>G	XM_005270484.1:c.1870A>G	NM_017887.1:c.*1102T>C
BT-20	chr1	53712727	C	T	LRP8, LRP8, LRP8, LRP8, LRP8	R893Q, R446Q, R689Q, R782Q, R952Q,	19	21	9	18	0.403	NM_001018054.1:c.2678G>A	NM_001018054.2:c.2678G>A	NM_004631.3:c.2855G>A	NM_004631.4:c.2855G>A	NM_017522.3:c.2066G>A	NM_017522.4:c.2066G>A	NM_033300.2:c.2345G>A	NM_033300.3:c.2345G>A	XM_005271173.1:c.2894G>A	XM_005271174.1:c.2507G>A	XM_005271175.1:c.2468G>A	XM_005271176.1:c.2165G>A	NR_038953.1:n.*4272C>T	XR_110511.1:n.*3937C>T
BT-20	chr1	53792651	A	C	LRP8, LRP8, LRP8, LRP8	D46E, D46E, D46E, D46E,	6	14	3	11	0.4118	NM_001018054.1:c.138T>G	NM_001018054.2:c.138T>G	NM_004631.3:c.138T>G	NM_004631.4:c.138T>G	NM_017522.3:c.138T>G	NM_017522.4:c.138T>G	NM_033300.2:c.138T>G	NM_033300.3:c.138T>G	XM_005271173.1:c.138T>G	XM_005271174.1:c.138T>G	XM_005271175.1:c.138T>G	XM_005271176.1:c.138T>G
BT-20	chr1	54606804	C	T	CDCP2	G244R,	0	1	41	33	0.9867	NM_201546.2:c.730G>A	NM_201546.3:c.730G>A
BT-20	chr1	54681920	G	C	MRPL37, MRPL37	C366S, C235S,	0	0	46	55	1	NM_016491.3:c.1097G>C	XM_005270920.1:c.1097G>C	XM_005270921.1:c.704G>C
BT-20	chr1	55075452	G	A	FAM151A	A416V,	0	0	23	24	1	NM_015547.2:c.1629+1711G>A	NM_015547.3:c.1629+1711G>A	NM_147161.2:c.*667G>A	NM_147161.3:c.*667G>A	XM_005270730.1:c.*667G>A	XM_005270731.1:c.*667G>A	XM_005270732.1:c.*667G>A	XM_005270733.1:c.*667G>A	XM_005270734.1:c.*667G>A	NM_176782.2:c.1247C>T
BT-20	chr1	55119515	T	G	HEATR8, HEATR8, HEATR8	Y306D, Y306D, Y306D,	13	30	25	27	0.5474	NM_001039464.2:c.916T>G	NR_026782.1:n.1234T>G	NR_037639.1:n.1345T>G	NR_037640.1:n.1240T>G	NR_037641.1:n.1240T>G
BT-20	chr1	55119546	A	G	HEATR8, HEATR8, HEATR8	E316G, E316G, E316G,	0	0	41	58	1	NM_001039464.2:c.947A>G	NR_026782.1:n.1265A>G	NR_037639.1:n.1376A>G	NR_037640.1:n.1271A>G	NR_037641.1:n.1271A>G
BT-20	chr1	55136529	T	C	HEATR8, HEATR8, HEATR8, HEATR8	V509A, V27A, V509A, V77A,	2	14	5	8	0.4483	NM_001039464.2:c.1526T>C	NR_026782.1:n.1844T>C	NR_037639.1:n.2030T>C	NR_037640.1:n.1850T>C	NR_037641.1:n.1850T>C
BT-20	chr1	55139741	A	G	HEATR8, HEATR8, HEATR8, HEATR8	H618R, H136R, H618R, H186R,	0	0	52	34	1	NM_001039464.2:c.1853A>G	NR_026782.1:n.2187A>G	NR_037639.1:n.2373A>G	NR_037640.1:n.2177A>G	NR_037641.1:n.2193A>G
BT-20	chr1	55248074	A	G	TTC22	L366P,	9	11	10	13	0.5349	NM_001114108.1:c.1097T>C	NM_017904.3:c.*3145T>C
BT-20	chr1	55277599	T	C	C1orf177, C1orf177	Y205H, Y205H,	0	0	22	21	1	NM_001110533.1:c.613T>C	NM_152607.2:c.613T>C
BT-20	chr1	55524237	G	A	PCSK9	V474I,	0	0	12	43	1	NM_174936.2:c.1420G>A	NM_174936.3:c.1420G>A
BT-20	chr1	55529187	G	A	PCSK9	G670E,	0	0	10	61	1	NM_174936.2:c.2009G>A	NM_174936.3:c.2009G>A	NM_015306.1:c.*5531C>T	NM_015306.2:c.*5531C>T	XM_005270690.1:c.*5531C>T
BT-20	chr1	55541174	A	G	USP24, USP24	V2468A, V2302A,	0	0	20	62	1	NM_015306.1:c.6923T>C	NM_015306.2:c.7403T>C	XM_005270689.1:c.6878T>C	XM_005270690.1:c.5618T>C
BT-20	chr1	55638075	G	A	USP24, USP24	T226I, T108I,	0	0	24	20	1	NM_015306.1:c.341C>T	NM_015306.2:c.677C>T	XM_005270689.1:c.152C>T
BT-20	chr1	57333311	C	A	C8A	A36E,	26	22	35	11	0.4894	NM_000562.2:c.107C>A
BT-20	chr1	57383315	G	C	C8A	E561Q,	9	14	5	9	0.3784	NM_000562.2:c.1681G>C
BT-20	chr1	57422484	C	T	C8B, C8B, C8B	G65R, G117R, G55R,	0	0	52	60	1	NM_000066.2:c.349G>A	NM_000066.3:c.349G>A	NM_001278543.1:c.193G>A	NM_001278544.1:c.163G>A	XM_005271166.1:c.460G>A
BT-20	chr1	59787350	T	G	FGGY, FGGY, FGGY	N43K, N43K, N43K,	11	26	4	27	0.4559	NM_001113411.1:c.129T>G	NM_001244714.1:c.129T>G	NM_018291.3:c.129T>G	NR_103473.1:n.299T>G
BT-20	chr1	60299125	A	G	HOOK1, HOOK1, HOOK1	I108V, I66V, I108V,	23	19	25	24	0.5385	NM_015888.4:c.322A>G	XM_005270922.1:c.322A>G	XR_246271.1:n.518A>G	XR_246272.1:n.518A>G
BT-20	chr1	60466814	T	C	C1orf87	K403E,	11	22	5	18	0.4107	NM_152377.1:c.1207A>G	NM_152377.2:c.1207A>G
BT-20	chr1	62261168	A	G	INADL, INADL, INADL, INADL	I97V, I400V, I400V, I400V,	0	0	50	63	1	NM_176877.2:c.1198A>G	XM_005270341.1:c.1198A>G	XM_005270342.1:c.1198A>G	XM_005270343.1:c.1198A>G	XM_005270344.1:c.1198A>G	XM_005270345.1:c.1198A>G	XM_005270346.1:c.1198A>G	XM_005270347.1:c.1198A>G	XR_246222.1:n.1310A>G
BT-20	chr1	62330080	T	G	INADL, INADL, INADL, INADL	I567M, I870M, I870M, I870M,	0	0	34	39	1	NM_176877.2:c.2610T>G	XM_005270341.1:c.2610T>G	XM_005270342.1:c.2610T>G	XM_005270343.1:c.2610T>G	XM_005270344.1:c.2610T>G	XM_005270345.1:c.2610T>G	XM_005270346.1:c.2610T>G	XM_005270347.1:c.2610T>G	XR_246222.1:n.2722T>G
BT-20	chr1	62380298	G	A	INADL, INADL, INADL, INADL	G875S, G1178S, G1178S, G1178S,	19	41	15	35	0.4545	NM_176877.2:c.3532G>A	XM_005270341.1:c.3532G>A	XM_005270342.1:c.3532G>A	XM_005270343.1:c.3532G>A	XM_005270344.1:c.3532G>A	XM_005270345.1:c.3532G>A	XM_005270346.1:c.3532G>A	XM_005270347.1:c.3532G>A	XR_246222.1:n.3644G>A
BT-20	chr1	62713224	C	G	KANK4, KANK4, KANK4, KANK4	V935L, V307L, V73L, V291L,	0	0	7	6	1	NM_181712.4:c.2803G>C
BT-20	chr1	62728784	A	G	KANK4, KANK4, KANK4	V840A, V212A, V196A,	0	0	42	29	1	NM_181712.4:c.2519T>C
BT-20	chr1	62728838	T	C	KANK4, KANK4, KANK4	H822R, H194R, H178R,	0	0	15	47	1	NM_181712.4:c.2465A>G
BT-20	chr1	62911038	T	A	USP1, USP1, USP1	L396H, L396H, L396H,	14	24	10	27	0.4933	NM_001017415.1:c.1187T>A	NM_001017416.1:c.1187T>A	NM_003368.4:c.1187T>A
BT-20	chr1	63881552	C	T	ALG6	S304F,	29	15	19	9	0.3889	NM_013339.3:c.911C>T	XM_005270788.1:c.917C>T
BT-20	chr1	64114301	T	C	PGM1, PGM1, PGM1	Y438H, Y420H, Y223H,	10	17	3	15	0.4	NM_001172818.1:c.1312T>C	NM_001172819.1:c.667T>C	NM_002633.2:c.1258T>C
BT-20	chr1	65113568	T	C	CACHD1, CACHD1, CACHD1	M363T, M118T, M118T,	0	0	57	68	1	NM_020925.2:c.1088T>C
BT-20	chr1	66036441	A	G	LEPR, LEPR, LEPR, LEPR, LEPR, LEPR, LEPR	K109R, K109R, K109R, K109R, K109R, K109R, K109R,	21	42	10	32	0.4	XM_005270950.1:c.326A>G	XM_005270951.1:c.326A>G	XM_005270952.1:c.326A>G	NM_001003679.1:c.326A>G	NM_001003679.2:c.326A>G	NM_001003679.3:c.326A>G	NM_001003680.1:c.326A>G	NM_001003680.2:c.326A>G	NM_001003680.3:c.326A>G	NM_001198687.1:c.326A>G	NM_001198688.1:c.326A>G	NM_001198689.1:c.326A>G	NM_002303.3:c.326A>G	NM_002303.4:c.326A>G	NM_002303.5:c.326A>G
BT-20	chr1	67185039	G	T	SGIP1, SGIP1, SGIP1, SGIP1, SGIP1, SGIP1	A167S, A165S, A70S, A565S, A165S, A359S,	36	32	26	18	0.3929	NM_032291.2:c.1693G>T	XM_005271262.1:c.1786G>T	XM_005271263.1:c.1786G>T	XM_005271264.1:c.1705G>T	XM_005271265.1:c.1675G>T	XM_005271266.1:c.1603G>T	XM_005271267.1:c.1174G>T	XM_005271268.1:c.1120G>T	XM_005271269.1:c.1102G>T	XM_005271270.1:c.1096G>T	XM_005271271.1:c.1063G>T
BT-20	chr1	67243024	C	A	TCTEX1D1	L143I,	1	1	38	64	0.9808	NM_152665.1:c.427C>A	NM_152665.2:c.427C>A	XM_005270595.1:c.397C>A
BT-20	chr1	67288045	C	T	WDR78, WDR78	R832Q, R545Q,	0	0	55	19	1	NM_024763.3:c.2495G>A	NM_024763.4:c.2495G>A	XM_005271212.1:c.2300G>A	XM_005271213.1:c.1628G>A
BT-20	chr1	67293519	G	C	WDR78	Y696X,	27	36	17	46	0.5	NM_024763.3:c.2088C>G	NM_024763.4:c.2088C>G	XM_005271212.1:c.1893C>G	XM_005271213.1:c.1221C>G
BT-20	chr1	67390416	G	C	WDR78, WDR78	C33W, C33W,	38	64	41	48	0.466	NM_001077700.1:c.-458G>C	NM_001077700.2:c.-296G>C	NM_001077702.1:c.-458G>C	NM_001077702.2:c.-478G>C	NM_001077703.1:c.-458G>C	NM_001077703.2:c.-296G>C	NM_001146110.1:c.-481G>C	NM_001146111.1:c.-478G>C	NM_001146112.1:c.-571G>C	NM_001146113.1:c.-498G>C	NM_001278215.1:c.-478G>C	NM_020948.2:c.-458G>C	NM_020948.3:c.-478G>C	XM_005271075.1:c.-296G>C	XM_005271076.1:c.-917G>C	XM_005271077.1:c.-767G>C	NM_024763.3:c.99C>G	NM_024763.4:c.99C>G	NM_207014.1:c.99C>G	NM_207014.2:c.99C>G	XM_005271212.1:c.99C>G
BT-20	chr1	67390468	C	G	WDR78, WDR78	G16A, G16A,	25	63	16	39	0.3846	NM_001077700.1:c.-406C>G	NM_001077700.2:c.-244C>G	NM_001077702.1:c.-406C>G	NM_001077702.2:c.-426C>G	NM_001077703.1:c.-406C>G	NM_001077703.2:c.-244C>G	NM_001146110.1:c.-429C>G	NM_001146111.1:c.-426C>G	NM_001146112.1:c.-519C>G	NM_001146113.1:c.-446C>G	NM_001278215.1:c.-426C>G	NM_020948.2:c.-406C>G	NM_020948.3:c.-426C>G	XM_005271075.1:c.-244C>G	XM_005271076.1:c.-865C>G	XM_005271077.1:c.-715C>G	NM_024763.3:c.47G>C	NM_024763.4:c.47G>C	NM_207014.1:c.47G>C	NM_207014.2:c.47G>C	XM_005271212.1:c.47G>C
BT-20	chr1	67560956	C	T	C1orf141, C1orf141	V189I, V189I,	0	0	45	21	1	NM_001013674.1:c.565G>A	NM_001276351.1:c.565G>A	NM_001276352.1:c.629+979G>A	NR_075077.1:n.917+979G>A
BT-20	chr1	67633812	G	T	IL23R	Q3H,	38	24	32	15	0.4312	NM_144701.2:c.9G>T	XM_005270512.1:c.-596G>T	XM_005270516.1:c.-1744G>T
BT-20	chr1	67685387	T	C	IL23R, IL23R, IL23R, IL23R, IL23R, IL23R, IL23R, IL23R, IL23R, IL23R, IL23R, IL23R	L169P, L56P, L310P, L155P, L107P, L55P, L56P, L267P, L107P, L169P, L169P, L107P,	12	35	5	28	0.4125	NM_144701.2:c.929T>C	XM_005270512.1:c.320T>C	XM_005270513.1:c.320T>C	XM_005270514.1:c.320T>C	XM_005270515.1:c.230-17009T>C	XM_005270516.1:c.167T>C	XM_005270517.1:c.164T>C	XM_005270518.1:c.167T>C	XM_005270519.1:c.44-17009T>C
BT-20	chr1	68512899	C	A	DIRAS3, DIRAS3	A28S, A28S,	16	12	10	11	0.4286	XR_078220.1:n.*2979C>A	NR_040077.1:n.266+12453C>A	XR_246218.1:n.311-24584C>A	XM_002342111.2:c.-1487+12453C>A	NM_004675.2:c.82G>T	XM_005271312.1:c.82G>T
BT-20	chr1	74575182	C	T	LRRIQ3	A255T,	0	0	70	62	1	NM_001105659.1:c.763G>A	XM_005270451.1:c.763G>A	XM_005270452.1:c.763G>A	XM_005270453.1:c.763G>A	XM_005270454.1:c.-198G>A
BT-20	chr1	75038228	A	C	C1orf173	L1056V,	31	40	19	24	0.3772	NM_001002912.3:c.3166T>G	NM_001002912.4:c.3166T>G	XM_005270449.1:c.940T>G	XM_005270450.1:c.940T>G	XR_246345.1:n.-4689A>C
BT-20	chr1	75065441	C	T	C1orf173, C1orf173	R349H, R555H,	35	33	35	28	0.4809	NM_001002912.3:c.1664G>A	NM_001002912.4:c.1664G>A	XR_246345.1:n.278-15449C>T
BT-20	chr1	75199023	A	C	TYW3, TYW3, TYW3	E32A, E32A, E32A,	9	7	11	11	0.5789	NM_001130042.1:c.-436T>G	NM_001130043.1:c.-397T>G	NM_001134759.1:c.-520T>G	NM_001889.3:c.-397T>G	XM_005270491.1:c.-683T>G	NM_001162916.1:c.95A>C	NM_138467.1:c.95A>C	NM_138467.2:c.95A>C	NR_027962.1:n.162A>C
BT-20	chr1	76269460	G	A	MSH4	A97T,	26	16	27	19	0.5227	NM_002440.2:c.289G>A	NM_002440.3:c.289G>A	XM_005270878.1:c.289G>A
BT-20	chr1	76397972	C	T	ASB17	S2N,	4	32	2	29	0.4627	NM_080868.2:c.5G>A	NR_026546.1:n.145G>A
BT-20	chr1	77093180	C	A	ST6GALNAC3	L223I,	21	40	16	54	0.5344	NM_152996.1:c.667C>A	NM_152996.2:c.667C>A	XM_005270721.1:c.624-6633C>A
BT-20	chr1	82417696	A	G	LPHN2, LPHN2, LPHN2, LPHN2, LPHN2	K551R, K551R, K551R, K122R, K551R,	36	18	27	17	0.449	NM_012302.2:c.1652A>G	XM_005270666.1:c.1652A>G	XM_005270667.1:c.1652A>G	XM_005270668.1:c.1652A>G	XM_005270669.1:c.1652A>G	XM_005270670.1:c.1652A>G	XM_005270671.1:c.1652A>G	XM_005270672.1:c.1652A>G	XM_005270673.1:c.1652A>G	XM_005270674.1:c.1652A>G	XM_005270675.1:c.1652A>G
BT-20	chr1	84944989	A	G	RPF1	S9G,	37	31	19	21	0.3704	NM_025065.6:c.25A>G
BT-20	chr1	85113229	A	G	SSX2IP, SSX2IP, SSX2IP, SSX2IP, SSX2IP, SSX2IP	C578R, C578R, C550R, C551R, C551R, C578R,	22	45	18	47	0.4924	NM_001166293.1:c.1732T>C	NM_001166294.1:c.1651T>C	NM_001166295.1:c.1651T>C	NM_001166417.1:c.1732T>C	NM_014021.2:c.1732T>C	NM_014021.3:c.1732T>C	XM_005270427.1:c.1732T>C	XM_005270428.1:c.1732T>C	XM_005270429.1:c.1729T>C	XM_005270432.1:c.*45T>C
BT-20	chr1	85537631	C	G	WDR63, WDR63	P3A, P3A,	15	19	21	8	0.4603	NM_145172.3:c.7C>G	XM_005270437.1:c.7C>G	XM_005270438.1:c.7C>G
BT-20	chr1	85624549	C	T	SYDE2	V1157I,	0	0	87	34	1	NM_032184.1:c.3469G>A	XM_005271252.1:c.*991G>A	XM_005271253.1:c.*2276G>A	XM_005271255.1:c.2731G>A	XM_005271256.1:c.2695G>A
BT-20	chr1	85648620	C	T	SYDE2, SYDE2	V569I, V569I,	0	0	59	40	1	NM_032184.1:c.1705G>A	XM_005271252.1:c.2296G>A	XM_005271253.1:c.2296G>A	XM_005271254.1:c.2296G>A	XM_005271255.1:c.967G>A	XM_005271256.1:c.931G>A
BT-20	chr1	86173943	C	T	ZNHIT6, ZNHIT6	G9R, G9R,	17	32	16	28	0.4731	NM_001170670.1:c.25G>A	NM_017953.2:c.25G>A	NM_017953.3:c.25G>A
BT-20	chr1	86200509	C	T	COL24A1, COL24A1, COL24A1	G1641S, G941S, G756S,	38	38	36	23	0.437	NM_152890.5:c.4921G>A
BT-20	chr1	86488232	G	A	COL24A1, COL24A1	P731S, P31S,	28	37	19	38	0.4672	NM_152890.5:c.2191C>T
BT-20	chr1	86590675	C	G	COL24A1, COL24A1	R448S, R448S,	26	30	7	8	0.2113	NM_152890.5:c.1344G>C
BT-20	chr1	86591837	G	A	COL24A1, COL24A1	A61V, A61V,	0	0	3	60	1	NM_152890.5:c.182C>T
BT-20	chr1	86894231	C	T	CLCA2	T152I,	18	34	21	38	0.5315	NM_006536.5:c.455C>T
BT-20	chr1	86900372	C	G	CLCA2	Q306E,	7	22	8	22	0.5085	NM_006536.5:c.916C>G
BT-20	chr1	86909582	G	A	CLCA2	G534D,	28	28	26	28	0.4909	NM_006536.5:c.1601G>A
BT-20	chr1	86939130	C	T	CLCA1, CLCA1	L65F, L65F,	40	12	47	19	0.5593	NM_001285.3:c.193C>T
BT-20	chr1	86952324	A	G	CLCA1, CLCA1	N357S, N296S,	0	0	19	41	1	NM_001285.3:c.1070A>G
BT-20	chr1	86959173	T	C	CLCA1, CLCA1	M524T, M463T,	0	0	48	27	1	NM_001285.3:c.1571T>C
BT-20	chr1	89474818	A	G	GBP3, GBP3, GBP3, GBP3	C357R, C412R, C464R, C491R,	5	16	10	27	0.6379	NM_018284.2:c.1471T>C	XM_005270741.1:c.1390T>C	XM_005270742.1:c.1234T>C	XM_005270743.1:c.1234T>C	XM_005270744.1:c.1069T>C
BT-20	chr1	89475135	C	T	GBP3, GBP3, GBP3, GBP3	V335M, V390M, V442M, V469M,	25	32	53	37	0.6122	NM_018284.2:c.1405G>A	XM_005270741.1:c.1324G>A	XM_005270742.1:c.1168G>A	XM_005270743.1:c.1168G>A	XM_005270744.1:c.1003G>A
BT-20	chr1	89582690	G	C	GBP2	P285A,	22	20	17	15	0.4324	NM_004120.3:c.853C>G	NM_004120.4:c.853C>G	XM_005270740.1:c.853C>G
BT-20	chr1	89637578	G	A	GBP7	T14I,	13	61	12	65	0.5099	NM_207398.2:c.41C>T
BT-20	chr1	89652078	A	T	GBP4	L549M,	32	11	29	8	0.4625	NM_052941.4:c.1645T>A
BT-20	chr1	89652097	C	T	GBP4	M542I,	35	13	28	13	0.4607	NM_052941.4:c.1626G>A
BT-20	chr1	89652102	A	T	GBP4	Y541N,	35	16	29	13	0.4516	NM_052941.4:c.1621T>A
BT-20	chr1	89846152	C	T	GBP6, GBP6	T278I, T148I,	27	27	26	33	0.5221	NM_198460.2:c.833C>T	XM_005270548.1:c.833C>T	XM_005270549.1:c.443C>T
BT-20	chr1	89847372	G	T	GBP6, GBP6	A331S, A201S,	0	0	32	47	1	NM_198460.2:c.991G>T	XM_005270548.1:c.991G>T	XM_005270549.1:c.601G>T
BT-20	chr1	89847411	C	T	GBP6, GBP6	L344F, L214F,	0	0	29	48	1	NM_198460.2:c.1030C>T	XM_005270548.1:c.1030C>T	XM_005270549.1:c.640C>T
BT-20	chr1	89847444	A	G	GBP6, GBP6	M355V, M225V,	0	0	20	48	1	NM_198460.2:c.1063A>G	XM_005270548.1:c.1063A>G	XM_005270549.1:c.673A>G
BT-20	chr1	89849742	A	T	GBP6, GBP6	D520V, D390V,	0	0	32	31	1	NM_198460.2:c.1559A>T	XM_005270548.1:c.1559A>T	XM_005270549.1:c.1169A>T
BT-20	chr1	90178743	A	G	LRRC8C	D205G,	0	0	55	41	1	NM_032270.4:c.614A>G
BT-20	chr1	91782031	T	C	HFM1, HFM1, HFM1, HFM1	I127V, I939V, I623V, I618V,	7	36	1	36	0.4625	NM_001017975.3:c.2815A>G	XM_005270552.1:c.1852A>G
BT-20	chr1	91859795	T	C	HFM1, HFM1	I117V, I117V,	0	0	56	26	1	NM_001017975.3:c.349A>G	XM_005270552.1:c.-109+6774A>G
BT-20	chr1	91859801	A	G	HFM1, HFM1	S115P, S115P,	28	13	28	15	0.5119	NM_001017975.3:c.343T>C	XM_005270552.1:c.-109+6768T>C
BT-20	chr1	92428495	C	A	BRDT, BRDT, BRDT, BRDT, BRDT, BRDT	Q62K, Q62K, Q62K, Q62K, Q62K, Q62K,	0	0	6	54	1	NM_001242805.1:c.184C>A	NM_001242806.1:c.184C>A	NM_001242807.1:c.184C>A	NM_001242808.1:c.184C>A	NM_001242810.1:c.-27-1689C>A	NM_001726.3:c.184C>A	NM_207189.2:c.184C>A	XM_005271151.1:c.184C>A	XM_005271152.1:c.184C>A
BT-20	chr1	92445257	C	G	BRDT, BRDT, BRDT, BRDT, BRDT, BRDT, BRDT	N410K, N364K, N337K, N414K, N364K, N410K, N410K,	0	0	38	49	1	NM_001242805.1:c.1230C>G	NM_001242806.1:c.1242C>G	NM_001242807.1:c.1092C>G	NM_001242808.1:c.1092C>G	NM_001242810.1:c.1011C>G	NM_001726.3:c.1230C>G	NM_207189.2:c.1230C>G	XM_005271151.1:c.1230C>G	XM_005271152.1:c.1230C>G
BT-20	chr1	92457843	C	T	BRDT, BRDT, BRDT, BRDT, BRDT, BRDT, BRDT	P696L, P650L, P623L, P700L, P650L, P696L, P696L,	0	0	114	54	1	NM_001242805.1:c.2087C>T	NM_001242806.1:c.2099C>T	NM_001242807.1:c.1949C>T	NM_001242808.1:c.1949C>T	NM_001242810.1:c.1868C>T	NM_001726.3:c.2087C>T	NM_207189.2:c.2087C>T	XM_005271151.1:c.2087C>T	XM_005271152.1:c.2087C>T
BT-20	chr1	92647532	C	A	KIAA1107, KIAA1107	T993N, T918N,	0	0	55	26	1	NM_015237.2:c.2978C>A
BT-20	chr1	93160902	T	C	EVI5, EVI5	I336V, I336V,	0	0	39	39	1	NM_005665.4:c.1006A>G	XM_005271179.1:c.997A>G	XM_005271180.1:c.874A>G	XM_005271181.1:c.1006A>G	XM_005271182.1:c.739A>G
BT-20	chr1	93580581	G	C	MTF2, MTF2, MTF2, MTF2, MTF2	C140S, C38S, C140S, C38S, C38S,	0	0	21	36	1	NM_001164391.1:c.113G>C	NM_001164392.1:c.419G>C	NM_001164393.1:c.113G>C	NM_007358.3:c.419G>C	XM_005270627.1:c.419G>C	XM_005270628.1:c.-277G>C
BT-20	chr1	93620393	G	A	TMED5	T175I,	18	67	17	47	0.4295	NM_001167830.1:c.573C>T	NM_016040.3:c.524C>T	NM_016040.4:c.524C>T	NR_030761.1:n.1042C>T
BT-20	chr1	93672723	A	C	CCDC18, CCDC18	N326T, N5T,	30	4	14	3	0.3333	NM_206886.2:c.1331A>C	NM_206886.3:c.977A>C	XM_005270815.1:c.1331A>C	XM_005270816.1:c.1331A>C	XM_005270817.1:c.-3790A>C
BT-20	chr1	94544234	T	C	ABCA4, ABCA4	H423R, H423R,	82	72	67	71	0.4726	NM_000350.2:c.1268A>G
BT-20	chr1	94639447	C	T	ARHGAP29	G1255D,	0	0	21	51	1	NM_004815.3:c.3764G>A	XM_005271349.1:c.3764G>A
BT-20	chr1	95330372	G	A	SLC44A3, SLC44A3, SLC44A3, SLC44A3, SLC44A3, SLC44A3, SLC44A3, SLC44A3	V438I, V370I, V390I, V358I, V438I, V341I, V358I, V402I,	0	0	51	78	1	NM_001114106.1:c.1312G>A	NM_001114106.2:c.1312G>A	NM_001258340.1:c.1312G>A	NM_001258341.1:c.1216G>A	NM_001258342.1:c.1204G>A	NM_001258343.1:c.1108G>A	NM_152369.3:c.1168G>A	NM_152369.4:c.1168G>A	XM_005270439.1:c.1309G>A	XM_005270440.1:c.1216G>A	XM_005270441.1:c.1168G>A	XM_005270442.1:c.1312G>A	XM_005270443.1:c.1072G>A	XM_005270444.1:c.1312G>A
BT-20	chr1	95709821	T	C	TMEM56-RWDD3	V32A,	0	0	54	58	1	NM_001199691.1:c.*15T>C	NM_001128142.1:c.140T>C	NM_001199682.1:c.140T>C	NM_001278248.1:c.95T>C	NM_001278247.1:c.95T>C	NM_015485.4:c.140T>C	NR_037643.1:n.349T>C	NR_103483.1:n.216T>C	NR_103484.1:n.196-300T>C
BT-20	chr1	95709939	T	G	TMEM56-RWDD3	N71K,	24	28	17	33	0.4902	NM_001199691.1:c.*133T>G	NM_001128142.1:c.258T>G	NM_001199682.1:c.258T>G	NM_001278248.1:c.213T>G	NM_001278247.1:c.213T>G	NM_015485.4:c.258T>G	NR_037643.1:n.467T>G	NR_103483.1:n.334T>G	NR_103484.1:n.196-182T>G
BT-20	chr1	98348885	G	A	DPYD, DPYD	R29C, R29C,	0	0	56	39	1	NM_000110.3:c.85C>T	NM_001160301.1:c.85C>T	XM_005270561.1:c.39+37555C>T	XM_005270562.1:c.85C>T	XM_005270563.1:c.85C>T	XM_005270564.1:c.85C>T
BT-20	chr1	100575933	G	A	SASS6, SASS6	A259V, A92V,	45	33	33	23	0.4179	NM_194292.1:c.776C>T	XM_005270551.1:c.275C>T
BT-20	chr1	100575941	C	G	SASS6, SASS6	E256D, E89D,	30	21	43	34	0.6016	NM_194292.1:c.768G>C	XM_005270551.1:c.267G>C
BT-20	chr1	100598866	G	A	CCDC76, CCDC76	A48T, A48T,	0	0	7	3	1	NM_019083.1:c.142G>A	NM_019083.2:c.142G>A	XM_005270945.1:c.142G>A	XM_005270946.1:c.-212G>A	XR_246273.1:n.148G>A	XR_246274.1:n.198G>A	XR_246275.1:n.159G>A	XR_246276.1:n.198G>A	NM_194292.1:c.-496C>T	XM_005270551.1:c.-917C>T
BT-20	chr1	100598867	C	T	CCDC76, CCDC76	A48V, A48V,	0	0	7	4	1	NM_019083.1:c.143C>T	NM_019083.2:c.143C>T	XM_005270945.1:c.143C>T	XM_005270946.1:c.-211C>T	XR_246273.1:n.149C>T	XR_246274.1:n.199C>T	XR_246275.1:n.160C>T	XR_246276.1:n.199C>T	NM_194292.1:c.-497G>A	XM_005270551.1:c.-918G>A
BT-20	chr1	100672060	T	C	DBT, DBT	S384G, S203G,	0	0	49	53	1	NM_001918.2:c.1150A>G	NM_001918.3:c.1150A>G	XM_005270543.1:c.1150A>G	XM_005270544.1:c.*4597A>G	XM_005270545.1:c.607A>G	XM_005270546.1:c.607A>G
BT-20	chr1	103379918	G	A	COL11A1, COL11A1, COL11A1, COL11A1, COL11A1	P1284L, P519L, P1207L, P1323L, P1335L,	33	63	34	46	0.4545	NM_001190709.1:c.3851C>T	NM_001854.3:c.3968C>T	NM_080629.2:c.4004C>T	NM_080630.2:c.3851C>T	NM_080630.3:c.3620C>T
BT-20	chr1	108307727	T	A	VAV3, VAV3, VAV3, VAV3	T298S, T298S, T298S, T122S,	73	87	15	28	0.2118	NM_006113.4:c.892A>T	XM_005270358.1:c.892A>T	XM_005270359.1:c.892A>T	XM_005270360.1:c.610A>T	XM_005270361.1:c.892A>T	XR_246224.1:n.939A>T
BT-20	chr1	109265029	G	T	FNDC7	R224L,	0	0	138	248	1	NM_001144937.1:c.671G>T	XM_005270550.1:c.-29G>T
BT-20	chr1	109268573	T	C	FNDC7, FNDC7	V120A, V353A,	0	1	242	177	0.9976	NM_001144937.1:c.1058T>C	XM_005270550.1:c.359T>C
BT-20	chr1	109369915	G	T	AKNAD1, AKNAD1	N616K, N323K,	10	24	96	131	0.8697	NM_152763.3:c.1848C>A	NM_152763.4:c.1848C>A	NR_049760.1:n.2058C>A
BT-20	chr1	109395105	C	T	AKNAD1	S61N,	0	0	193	181	1	NM_152763.3:c.182G>A	NM_152763.4:c.182G>A	NR_049760.1:n.602G>A	XR_041428.1:n.-4902C>T	NR_034168.1:n.-4734C>T	NR_049777.1:n.-4734C>T
BT-20	chr1	109735416	A	C	KIAA1324, KIAA1324, KIAA1324, KIAA1324, KIAA1324	T521P, T623P, T573P, T536P, T273P,	0	0	81	66	1	NM_001267048.1:c.1606A>C	NM_001267049.1:c.817A>C	NM_020775.2:c.1867A>C	NM_020775.3:c.1867A>C	NM_020775.4:c.1867A>C	NR_049773.1:n.1967A>C	NR_049774.1:n.1948A>C
BT-20	chr1	109745618	T	C	KIAA1324, KIAA1324, KIAA1324	L1009P, L922P, L659P,	0	0	90	134	1	NM_001267048.1:c.2765T>C	NM_001267049.1:c.1976T>C	NM_020775.2:c.3026T>C	NM_020775.3:c.3026T>C	NM_020775.4:c.3026T>C	NR_049773.1:n.3157T>C	NR_049774.1:n.3107T>C
BT-20	chr1	109838918	C	T	MYBPHL, MYBPHL	D269N, D246N,	11	20	109	142	0.8901	NM_001010985.2:c.805G>A	NM_001265613.1:c.736G>A
BT-20	chr1	109840169	C	T	MYBPHL, MYBPHL	R102Q, R102Q,	1	10	12	79	0.8922	NM_001010985.2:c.305G>A	NM_001265613.1:c.305G>A
BT-20	chr1	110019439	A	G	SYPL2, SYPL2, SYPL2, SYPL2	E99G, E7G, E99G, E99G,	14	9	115	41	0.8715	NM_001040709.1:c.296A>G	XM_005270773.1:c.296A>G	XM_005270774.1:c.296A>G
BT-20	chr1	110300441	G	A	EPS8L3, EPS8L3, EPS8L3, EPS8L3, EPS8L3, EPS8L3	H260Y, H240Y, H294Y, H293Y, H293Y, H268Y,	17	3	77	20	0.8291	NM_024526.2:c.877C>T	NM_024526.3:c.877C>T	NM_133181.2:c.877C>T	NM_133181.3:c.877C>T	NM_139053.1:c.880C>T	NM_139053.2:c.880C>T	XM_005271193.1:c.778C>T	XR_246393.1:n.224-1877G>A
BT-20	chr1	110466466	T	C	CSF1, CSF1	L408P, L408P,	44	39	16	12	0.2523	NM_000757.4:c.1223T>C	NM_000757.5:c.1223T>C	NM_172210.2:c.1090+133T>C	NM_172211.2:c.545-216T>C	NM_172211.3:c.545-216T>C	NM_172212.2:c.1223T>C
BT-20	chr1	110466709	T	C	CSF1, CSF1, CSF1, CSF1, CSF1	F489S, F489S, F191S, F150S, F373S,	0	0	79	50	1	NM_000757.4:c.1466T>C	NM_000757.5:c.1466T>C	NM_172210.2:c.1118T>C	NM_172211.2:c.572T>C	NM_172211.3:c.572T>C	NM_172212.2:c.1466T>C
BT-20	chr1	110950439	C	T	HBXIP	S17N,	0	0	22	54	1	NM_006402.2:c.50G>A	NR_102697.1:n.9C>T	XR_246219.1:n.9C>T	XR_246220.1:n.-4306C>T
BT-20	chr1	111217206	C	T	KCNA3	G76S,	0	14	0	9	0.3913	NM_002232.3:c.226G>A	XM_005270843.1:c.226G>A	XM_005270844.1:c.226G>A
BT-20	chr1	111854889	A	G	CHIA	N45D,	72	50	17	15	0.2078	NM_001040623.2:c.-61+549A>G	NM_001258001.1:c.-68+549A>G	NM_001258002.1:c.-60-2273A>G	NM_001258003.1:c.-68+549A>G	NM_001258004.1:c.-366+549A>G	NM_001258005.1:c.-200+549A>G	NM_021797.2:c.-67-2273A>G	NM_021797.3:c.-67-2273A>G	NM_201653.2:c.133A>G	NM_201653.3:c.133A>G
BT-20	chr1	111854895	G	A	CHIA	D47N,	69	47	17	17	0.2252	NM_001040623.2:c.-61+555G>A	NM_001258001.1:c.-68+555G>A	NM_001258002.1:c.-60-2267G>A	NM_001258003.1:c.-68+555G>A	NM_001258004.1:c.-366+555G>A	NM_001258005.1:c.-200+555G>A	NM_021797.2:c.-67-2267G>A	NM_021797.3:c.-67-2267G>A	NM_201653.2:c.139G>A	NM_201653.3:c.139G>A
BT-20	chr1	111854938	G	T	CHIA	R61M,	58	70	18	23	0.2426	NM_001040623.2:c.-61+598G>T	NM_001258001.1:c.-68+598G>T	NM_001258002.1:c.-60-2224G>T	NM_001258003.1:c.-68+598G>T	NM_001258004.1:c.-366+598G>T	NM_001258005.1:c.-200+598G>T	NM_021797.2:c.-67-2224G>T	NM_021797.3:c.-67-2224G>T	NM_201653.2:c.182G>T	NM_201653.3:c.182G>T
BT-20	chr1	111857208	G	A	CHIA	G102R,	20	26	62	69	0.7401	NM_001040623.2:c.-14G>A	NM_001258001.1:c.-21G>A	NM_001258002.1:c.-14G>A	NM_001258003.1:c.-21G>A	NM_001258004.1:c.-319G>A	NM_001258005.1:c.-153G>A	NM_021797.2:c.-21G>A	NM_021797.3:c.-21G>A	NM_201653.2:c.304G>A	NM_201653.3:c.304G>A
BT-20	chr1	111861841	A	G	CHIA, CHIA, CHIA, CHIA, CHIA, CHIA, CHIA, CHIA	I231V, I178V, I178V, I178V, I231V, I178V, I231V, I339V,	0	0	72	43	1	NM_001040623.2:c.532A>G	NM_001258001.1:c.691A>G	NM_001258002.1:c.532A>G	NM_001258003.1:c.691A>G	NM_001258004.1:c.532A>G	NM_001258005.1:c.532A>G	NM_021797.2:c.691A>G	NM_021797.3:c.691A>G	NM_201653.2:c.1015A>G	NM_201653.3:c.1015A>G
BT-20	chr1	111861974	T	C	CHIA, CHIA, CHIA, CHIA, CHIA, CHIA, CHIA, CHIA	F246S, F193S, F193S, F193S, F246S, F193S, F246S, F354S,	40	69	12	23	0.2431	NM_001040623.2:c.578T>C	NM_001258001.1:c.737T>C	NM_001258002.1:c.578T>C	NM_001258003.1:c.737T>C	NM_001258004.1:c.578T>C	NM_001258005.1:c.578T>C	NM_021797.2:c.737T>C	NM_021797.3:c.737T>C	NM_201653.2:c.1061T>C	NM_201653.3:c.1061T>C
BT-20	chr1	111862952	T	G	CHIA, CHIA, CHIA, CHIA, CHIA, CHIA, CHIA, CHIA	V324G, V271G, V271G, V271G, V324G, V271G, V324G, V432G,	1	0	31	40	0.9861	NM_001040623.2:c.812T>G	NM_001258001.1:c.971T>G	NM_001258002.1:c.812T>G	NM_001258003.1:c.971T>G	NM_001258004.1:c.812T>G	NM_001258005.1:c.812T>G	NM_021797.2:c.971T>G	NM_021797.3:c.971T>G	NM_201653.2:c.1295T>G	NM_201653.3:c.1295T>G	XM_005270471.1:c.-4385T>G	XM_005270472.1:c.-4385T>G	XM_005270473.1:c.-4385T>G
BT-20	chr1	111891192	C	A	C1orf88, C1orf88	H72N, H105N,	97	54	29	19	0.2412	NM_181643.4:c.313C>A	XM_005270471.1:c.469C>A	XM_005270472.1:c.463C>A	XM_005270473.1:c.370C>A	XM_005270474.1:c.214C>A
BT-20	chr1	111957097	C	G	OVGP1, OVGP1, OVGP1	E638Q, E676Q, E324Q,	42	37	86	105	0.7074	NM_002557.3:c.2026G>C	XM_005270905.1:c.1912G>C	XM_005270906.1:c.1450G>C
BT-20	chr1	111957311	G	C	OVGP1, OVGP1, OVGP1	H566Q, H604Q, H252Q,	12	37	34	84	0.7066	NM_002557.3:c.1812C>G	XM_005270905.1:c.1698C>G	XM_005270906.1:c.1236C>G
BT-20	chr1	111957693	A	G	OVGP1, OVGP1, OVGP1	M439T, M477T, M125T,	28	23	64	59	0.7069	NM_002557.3:c.1430T>C	XM_005270905.1:c.1316T>C	XM_005270906.1:c.854T>C
BT-20	chr1	111992095	C	T	ATP5F1	P125S,	19	22	38	46	0.672	NM_024102.2:c.-304G>A	XM_005271190.1:c.-304G>A	XM_005271191.1:c.-304G>A	XR_246292.1:n.-180G>A	NM_001688.4:c.-69C>T	XM_005270929.1:c.373C>T
BT-20	chr1	112308953	T	C	DDX20, DDX20, DDX20	I636T, I398T, I244T,	73	70	14	26	0.2186	NM_007204.3:c.1907T>C	NM_007204.4:c.1907T>C
BT-20	chr1	112309123	C	A	DDX20, DDX20, DDX20	R693S, R455S, R301S,	57	76	22	21	0.2443	NM_007204.3:c.2077C>A	NM_007204.4:c.2077C>A
BT-20	chr1	112309331	T	C	DDX20, DDX20, DDX20	I762T, I524T, I370T,	45	57	6	22	0.2154	NM_007204.3:c.2285T>C	NM_007204.4:c.2285T>C
BT-20	chr1	113255389	C	T	PPM1J, PPM1J	V30I, V236I,	0	0	117	118	1	NM_005167.5:c.706G>A	XM_005270795.1:c.706G>A	XM_005270796.1:c.589G>A	XM_005270797.1:c.205G>A	XM_005270798.1:c.88G>A
BT-20	chr1	113255456	C	A	PPM1J	L213F,	12	16	75	82	0.8486	NM_005167.5:c.639G>T	XM_005270795.1:c.639G>T	XM_005270796.1:c.553-31G>T	XM_005270797.1:c.138G>T	XM_005270798.1:c.52-31G>T
BT-20	chr1	114377568	A	G	PTPN22, PTPN22, PTPN22, PTPN22, PTPN22, PTPN22, PTPN22, PTPN22	W620R, W620R, W493R, W596R, W620R, W620R, W376R, W565R,	0	0	133	142	1	NM_001193431.1:c.1858T>C	NM_012411.3:c.1858T>C	NM_012411.4:c.1693T>C	NM_015967.4:c.1858T>C	NM_015967.5:c.1858T>C	XM_005270738.1:c.1786T>C
BT-20	chr1	114424601	C	T	BCL2L15	D90N,	0	1	16	196	0.9953	NM_001010922.2:c.268G>A	XM_005270877.1:c.268G>A	XR_110491.1:n.247-15889C>T	NR_037864.1:n.247-15889C>T
BT-20	chr1	114438951	A	G	AP4B1, AP4B1, AP4B1, AP4B1, AP4B1, AP4B1	L381S, L480S, L7S, L274S, L312S, L480S,	13	20	85	93	0.8436	NM_001253852.1:c.1439T>C	NM_001253853.1:c.1142T>C	NM_006594.2:c.1439T>C	NM_006594.3:c.1439T>C	XM_005270381.1:c.1199-291T>C	XM_005270382.1:c.*1698T>C	XR_246227.1:n.1485-291T>C	XR_246228.1:n.*2436T>C	XM_002342103.1:c.-3586A>G	XR_110491.1:n.247-1539A>G	NR_037864.1:n.247-1539A>G
BT-20	chr1	114680310	G	A	SYT6, SYT6, SYT6	T293I, T208I, T208I,	0	0	108	80	1	NM_001270805.1:c.623C>T	NM_205848.2:c.623C>T	NM_205848.3:c.623C>T	XM_005270496.1:c.623C>T
BT-20	chr1	114948281	A	G	TRIM33, TRIM33, TRIM33, TRIM33, TRIM33	I472T, I35T, I840T, I840T, I454T,	0	0	150	158	1	NM_015906.3:c.2519T>C	NM_033020.2:c.2519T>C	XM_005270936.1:c.2591T>C	XM_005270937.1:c.2591T>C	XR_246401.1:n.17+2233A>G
BT-20	chr1	115168097	T	C	DENND2C, DENND2C	D170G, D170G,	18	27	109	124	0.8381	NM_001256404.1:c.509A>G	NM_198459.3:c.509A>G	XM_005270547.1:c.509A>G
BT-20	chr1	115576023	A	G	TSHB	T14A,	0	0	225	168	1	NM_000549.3:c.40A>G	NM_000549.4:c.40A>G	NM_001277991.1:c.-544A>G
BT-20	chr1	115829313	G	A	NGF, NGF	A35V, A35V,	15	9	123	57	0.8824	NM_002506.2:c.104C>T
BT-20	chr1	116927468	T	C	ATP1A1	C63R,	19	21	126	112	0.8561	NM_000701.6:c.183+4T>C	NM_000701.7:c.183+4T>C	NM_001001586.1:c.183+4T>C	NM_001160233.1:c.183+4T>C	NM_001160234.1:c.90+4T>C	XM_005270890.1:c.90+4T>C	XR_246268.1:n.709+4T>C
BT-20	chr1	117122288	G	C	IGSF3, IGSF3	D1040E, D1020E,	11	7	23	9	0.64	NM_001007237.1:c.3060C>G	NM_001007237.2:c.3060C>G	NM_001542.2:c.3120C>G	NM_001542.3:c.3120C>G	XM_005270793.1:c.3120C>G	XM_005270794.1:c.3075C>G
BT-20	chr1	117554421	A	G	CD101, CD101, CD101, CD101	N225S, N225S, N225S, N163S,	23	29	118	144	0.8344	NM_001256106.1:c.674A>G	NM_001256106.2:c.674A>G	NM_001256109.1:c.674A>G	NM_001256109.2:c.674A>G	NM_001256111.1:c.488A>G	NM_001256111.2:c.488A>G	NM_004258.3:c.674A>G	NM_004258.4:c.674A>G	NM_004258.5:c.674A>G
BT-20	chr1	117617705	A	G	TTF2, TTF2	K167E, K167E,	21	22	73	78	0.7784	NM_003594.3:c.499A>G	XM_005271277.1:c.499A>G
BT-20	chr1	118657952	C	T	SPAG17	R143Q,	38	23	228	142	0.8585	NM_206996.2:c.428G>A
BT-20	chr1	119427467	A	C	TBX15, TBX15	M284R, M460R,	22	39	37	109	0.7053	NM_152380.2:c.1379T>G	XM_005271161.1:c.1796T>G	XM_005271162.1:c.1697T>G
BT-20	chr1	120379932	G	T	NBPF7	Q297K,	98	101	261	288	0.734	NM_001047980.1:c.889C>A	NM_001047980.2:c.889C>A
BT-20	chr1	120381846	A	G	NBPF7	S267P,	511	220	153	79	0.2409	NM_001047980.1:c.799T>C	NM_001047980.2:c.799T>C
BT-20	chr1	120384066	C	T	NBPF7	E166K,	185	184	44	52	0.2065	NM_001047980.1:c.496G>A	NM_001047980.2:c.496G>A
BT-20	chr1	144865850	G	T	PDE4DIP, PDE4DIP, PDE4DIP, PDE4DIP, PDE4DIP	D917E, D97E, D1910E, D1804E, D1910E,	47	44	119	100	0.7065	NM_001198832.1:c.5412C>A	NM_001198832.2:c.5412C>A	NM_001198834.1:c.5730C>A	NM_001198834.2:c.5730C>A	NM_001198834.3:c.5730C>A	NM_014644.4:c.5730C>A	NM_014644.5:c.5730C>A	XM_005272981.1:c.6219C>A	XM_005272982.1:c.6138C>A	XM_005272983.1:c.5676C>A	XM_005272984.1:c.5511C>A	XR_246991.1:n.6659C>A	XR_246992.1:n.6656C>A	XR_246993.1:n.6331C>A	XR_246994.1:n.6473C>A	XR_246995.1:n.6659C>A	XR_246996.1:n.6170C>A	XR_246997.1:n.6329C>A	XR_246998.1:n.5758C>A	XR_246999.1:n.5980C>A	XR_247000.1:n.5312C>A	XR_247001.1:n.3130C>A
BT-20	chr1	144866643	G	A	PDE4DIP, PDE4DIP, PDE4DIP, PDE4DIP, PDE4DIP	R874C, R54C, R1867C, R1761C, R1867C,	32	43	77	94	0.6951	NM_001198832.1:c.5281C>T	NM_001198832.2:c.5281C>T	NM_001198834.1:c.5599C>T	NM_001198834.2:c.5599C>T	NM_001198834.3:c.5599C>T	NM_014644.4:c.5599C>T	NM_014644.5:c.5599C>T	XM_005272981.1:c.6088C>T	XM_005272982.1:c.6007C>T	XM_005272983.1:c.5545C>T	XM_005272984.1:c.5380C>T	XR_246991.1:n.6528C>T	XR_246992.1:n.6525C>T	XR_246993.1:n.6200C>T	XR_246994.1:n.6342C>T	XR_246995.1:n.6528C>T	XR_246996.1:n.6039C>T	XR_246997.1:n.6198C>T	XR_246998.1:n.5627C>T	XR_246999.1:n.5849C>T	XR_247000.1:n.5181C>T	XR_247001.1:n.2999C>T
BT-20	chr1	144871782	A	G	PDE4DIP, PDE4DIP, PDE4DIP	L734P, L1727P, L1727P,	24	25	74	60	0.7322	NM_001198832.1:c.4948+2095T>C	NM_001198832.2:c.4948+2095T>C	NM_001198834.1:c.5180T>C	NM_001198834.2:c.5180T>C	NM_001198834.3:c.5180T>C	NM_014644.4:c.5180T>C	NM_014644.5:c.5180T>C	XM_005272981.1:c.5669T>C	XM_005272982.1:c.5588T>C	XM_005272983.1:c.5126T>C	XM_005272984.1:c.4961T>C	XR_246991.1:n.6109T>C	XR_246992.1:n.6106T>C	XR_246993.1:n.5781T>C	XR_246994.1:n.6009+2095T>C	XR_246995.1:n.6109T>C	XR_246996.1:n.5620T>C	XR_246997.1:n.5779T>C	XR_246998.1:n.5208T>C	XR_246999.1:n.5430T>C	XR_247000.1:n.4762T>C	XR_247001.1:n.2580T>C
BT-20	chr1	144874815	T	C	PDE4DIP, PDE4DIP, PDE4DIP, PDE4DIP	H605R, H1598R, H1554R, H1598R,	37	57	78	142	0.7006	NM_001198832.1:c.4661A>G	NM_001198832.2:c.4661A>G	NM_001198834.1:c.4793A>G	NM_001198834.2:c.4793A>G	NM_001198834.3:c.4793A>G	NM_014644.4:c.4793A>G	NM_014644.5:c.4793A>G	XM_005272981.1:c.5282A>G	XM_005272982.1:c.5201A>G	XM_005272983.1:c.4790A>G	XM_005272984.1:c.4625A>G	XR_246991.1:n.5722A>G	XR_246992.1:n.5719A>G	XR_246993.1:n.5394A>G	XR_246994.1:n.5722A>G	XR_246995.1:n.5722A>G	XR_246996.1:n.5233A>G	XR_246997.1:n.5392A>G	XR_246998.1:n.4821A>G	XR_246999.1:n.5043A>G	XR_247000.1:n.4375A>G	XR_247001.1:n.2193A>G
BT-20	chr1	144882823	C	T	PDE4DIP, PDE4DIP, PDE4DIP, PDE4DIP	A73T, A1066T, A1132T, A1066T,	15	106	42	236	0.695	NM_001198832.1:c.3394G>A	NM_001198832.2:c.3394G>A	NM_001198834.1:c.3196G>A	NM_001198834.2:c.3196G>A	NM_001198834.3:c.3196G>A	NM_014644.4:c.3196G>A	NM_014644.5:c.3196G>A	XM_005272981.1:c.3685G>A	XM_005272982.1:c.3607G>A	XM_005272983.1:c.3196G>A	XM_005272984.1:c.3031G>A	XR_246991.1:n.4125G>A	XR_246992.1:n.4125G>A	XR_246993.1:n.3797G>A	XR_246994.1:n.4125G>A	XR_246995.1:n.4125G>A	XR_246996.1:n.3636G>A	XR_246997.1:n.4125G>A	XR_246998.1:n.3224G>A	XR_246999.1:n.3446G>A	XR_247000.1:n.2778G>A	XR_247001.1:n.596G>A
BT-20	chr1	144886197	A	T	PDE4DIP, PDE4DIP, PDE4DIP, PDE4DIP	F20I, F1013I, F1079I, F1013I,	42	82	113	137	0.6684	NM_001002811.1:c.*6017T>A	NM_001002811.2:c.*6017T>A	NM_001002812.1:c.*6017T>A	NM_001002812.2:c.*6017T>A	NM_001198832.1:c.3235T>A	NM_001198832.2:c.3235T>A	NM_001198834.1:c.3037T>A	NM_001198834.2:c.3037T>A	NM_001198834.3:c.3037T>A	NM_014644.4:c.3037T>A	NM_014644.5:c.3037T>A	XM_005272981.1:c.3526T>A	XM_005272982.1:c.3448T>A	XM_005272983.1:c.3037T>A	XM_005272984.1:c.2869T>A	XR_246991.1:n.3966T>A	XR_246992.1:n.3966T>A	XR_246993.1:n.3638T>A	XR_246994.1:n.3966T>A	XR_246995.1:n.3966T>A	XR_246996.1:n.3477T>A	XR_246997.1:n.3966T>A	XR_246998.1:n.3065T>A	XR_246999.1:n.3287T>A	XR_247000.1:n.2619T>A	XR_247001.1:n.437T>A
BT-20	chr1	144912153	A	G	PDE4DIP, PDE4DIP, PDE4DIP, PDE4DIP, PDE4DIP, PDE4DIP, PDE4DIP	C708R, C871R, C708R, C774R, C237R, C708R, C708R,	78	70	195	152	0.701	NM_001002811.1:c.2611T>C	NM_001002811.2:c.2611T>C	NM_001002812.1:c.2122T>C	NM_001002812.2:c.2122T>C	NM_001198832.1:c.2320T>C	NM_001198832.2:c.2320T>C	NM_001198834.1:c.2122T>C	NM_001198834.2:c.2122T>C	NM_001198834.3:c.2122T>C	NM_014644.4:c.2122T>C	NM_014644.5:c.2122T>C	XM_005272981.1:c.2611T>C	XM_005272982.1:c.2533T>C	XM_005272983.1:c.2122T>C	XM_005272984.1:c.2122T>C	XR_246991.1:n.3051T>C	XR_246992.1:n.3051T>C	XR_246993.1:n.2723T>C	XR_246994.1:n.3051T>C	XR_246995.1:n.3051T>C	XR_246996.1:n.2562T>C	XR_246997.1:n.3051T>C	XR_246998.1:n.2150T>C	XR_246999.1:n.2372T>C	XR_247000.1:n.1704T>C
BT-20	chr1	144912233	C	T	PDE4DIP, PDE4DIP, PDE4DIP, PDE4DIP, PDE4DIP, PDE4DIP, PDE4DIP	R681H, R844H, R681H, R747H, R210H, R681H, R681H,	42	86	99	191	0.6921	NM_001002811.1:c.2531G>A	NM_001002811.2:c.2531G>A	NM_001002812.1:c.2042G>A	NM_001002812.2:c.2042G>A	NM_001198832.1:c.2240G>A	NM_001198832.2:c.2240G>A	NM_001198834.1:c.2042G>A	NM_001198834.2:c.2042G>A	NM_001198834.3:c.2042G>A	NM_014644.4:c.2042G>A	NM_014644.5:c.2042G>A	XM_005272981.1:c.2531G>A	XM_005272982.1:c.2453G>A	XM_005272983.1:c.2042G>A	XM_005272984.1:c.2042G>A	XR_246991.1:n.2971G>A	XR_246992.1:n.2971G>A	XR_246993.1:n.2643G>A	XR_246994.1:n.2971G>A	XR_246995.1:n.2971G>A	XR_246996.1:n.2482G>A	XR_246997.1:n.2971G>A	XR_246998.1:n.2070G>A	XR_246999.1:n.2292G>A	XR_247000.1:n.1624G>A
BT-20	chr1	144915561	G	A	PDE4DIP, PDE4DIP, PDE4DIP, PDE4DIP, PDE4DIP, PDE4DIP, PDE4DIP	R622X, R785X, R622X, R688X, R151X, R622X, R622X,	67	57	181	152	0.7287	NM_001002811.1:c.2353C>T	NM_001002811.2:c.2353C>T	NM_001002812.1:c.1864C>T	NM_001002812.2:c.1864C>T	NM_001198832.1:c.2062C>T	NM_001198832.2:c.2062C>T	NM_001198834.1:c.1864C>T	NM_001198834.2:c.1864C>T	NM_001198834.3:c.1864C>T	NM_014644.4:c.1864C>T	NM_014644.5:c.1864C>T	XM_005272981.1:c.2353C>T	XM_005272982.1:c.2275C>T	XM_005272983.1:c.1864C>T	XM_005272984.1:c.1864C>T	XR_246991.1:n.2793C>T	XR_246992.1:n.2793C>T	XR_246993.1:n.2465C>T	XR_246994.1:n.2793C>T	XR_246995.1:n.2793C>T	XR_246996.1:n.2304C>T	XR_246997.1:n.2793C>T	XR_246998.1:n.1892C>T	XR_246999.1:n.2114C>T	XR_247000.1:n.1446C>T
BT-20	chr1	144922583	G	A	PDE4DIP, PDE4DIP, PDE4DIP, PDE4DIP, PDE4DIP, PDE4DIP	S275L, S438L, S275L, S341L, S275L, S275L,	64	107	121	242	0.6798	NM_001002811.1:c.1313C>T	NM_001002811.2:c.1313C>T	NM_001002812.1:c.824C>T	NM_001002812.2:c.824C>T	NM_001198832.1:c.1022C>T	NM_001198832.2:c.1022C>T	NM_001198834.1:c.824C>T	NM_001198834.2:c.824C>T	NM_001198834.3:c.824C>T	NM_014644.4:c.824C>T	NM_014644.5:c.824C>T	XM_005272981.1:c.1313C>T	XM_005272982.1:c.1235C>T	XM_005272983.1:c.824C>T	XM_005272984.1:c.824C>T	XR_246991.1:n.1753C>T	XR_246992.1:n.1753C>T	XR_246993.1:n.1425C>T	XR_246994.1:n.1753C>T	XR_246995.1:n.1753C>T	XR_246996.1:n.1264C>T	XR_246997.1:n.1753C>T	XR_246998.1:n.852C>T	XR_246999.1:n.1074C>T	XR_247000.1:n.406C>T
BT-20	chr1	144930940	T	C	PDE4DIP	K257E,	37	67	70	165	0.6932	NM_001002811.1:c.769A>G	NM_001002811.2:c.769A>G	NM_001002812.1:c.637-7119A>G	NM_001002812.2:c.637-7119A>G	NM_001198832.1:c.835-7119A>G	NM_001198832.2:c.835-7119A>G	NM_001198834.1:c.637-7119A>G	NM_001198834.2:c.637-7119A>G	NM_001198834.3:c.637-7119A>G	NM_014644.4:c.637-7119A>G	NM_014644.5:c.637-7119A>G	XM_005272981.1:c.769A>G	XM_005272982.1:c.1048-7119A>G	XM_005272983.1:c.637-7119A>G	XM_005272984.1:c.637-7119A>G	XR_246991.1:n.1209A>G	XR_246992.1:n.1209A>G	XR_246993.1:n.1238-7119A>G	XR_246994.1:n.1209A>G	XR_246995.1:n.1209A>G	XR_246996.1:n.1077-7119A>G	XR_246997.1:n.1209A>G	XR_246998.1:n.665-7119A>G	XR_246999.1:n.887-7119A>G	XR_247000.1:n.218+1395A>G
BT-20	chr1	144931087	T	C	PDE4DIP	T208A,	48	24	125	83	0.7429	NM_001002811.1:c.622A>G	NM_001002811.2:c.622A>G	NM_001002812.1:c.637-7266A>G	NM_001002812.2:c.637-7266A>G	NM_001198832.1:c.835-7266A>G	NM_001198832.2:c.835-7266A>G	NM_001198834.1:c.637-7266A>G	NM_001198834.2:c.637-7266A>G	NM_001198834.3:c.637-7266A>G	NM_014644.4:c.637-7266A>G	NM_014644.5:c.637-7266A>G	XM_005272981.1:c.622A>G	XM_005272982.1:c.1048-7266A>G	XM_005272983.1:c.637-7266A>G	XM_005272984.1:c.637-7266A>G	XR_246991.1:n.1062A>G	XR_246992.1:n.1062A>G	XR_246993.1:n.1238-7266A>G	XR_246994.1:n.1062A>G	XR_246995.1:n.1062A>G	XR_246996.1:n.1077-7266A>G	XR_246997.1:n.1062A>G	XR_246998.1:n.665-7266A>G	XR_246999.1:n.887-7266A>G	XR_247000.1:n.218+1248A>G
BT-20	chr1	144931330	C	T	PDE4DIP	A127T,	24	60	57	181	0.7391	NM_001002811.1:c.379G>A	NM_001002811.2:c.379G>A	NM_001002812.1:c.637-7509G>A	NM_001002812.2:c.637-7509G>A	NM_001198832.1:c.835-7509G>A	NM_001198832.2:c.835-7509G>A	NM_001198834.1:c.637-7509G>A	NM_001198834.2:c.637-7509G>A	NM_001198834.3:c.637-7509G>A	NM_014644.4:c.637-7509G>A	NM_014644.5:c.637-7509G>A	XM_005272981.1:c.379G>A	XM_005272982.1:c.1048-7509G>A	XM_005272983.1:c.637-7509G>A	XM_005272984.1:c.637-7509G>A	XR_246991.1:n.819G>A	XR_246992.1:n.819G>A	XR_246993.1:n.1238-7509G>A	XR_246994.1:n.819G>A	XR_246995.1:n.819G>A	XR_246996.1:n.1077-7509G>A	XR_246997.1:n.819G>A	XR_246998.1:n.665-7509G>A	XR_246999.1:n.887-7509G>A	XR_247000.1:n.218+1005G>A
BT-20	chr1	144931392	G	A	PDE4DIP	A106V,	17	46	46	144	0.751	NM_001002811.1:c.317C>T	NM_001002811.2:c.317C>T	NM_001002812.1:c.637-7571C>T	NM_001002812.2:c.637-7571C>T	NM_001198832.1:c.835-7571C>T	NM_001198832.2:c.835-7571C>T	NM_001198834.1:c.637-7571C>T	NM_001198834.2:c.637-7571C>T	NM_001198834.3:c.637-7571C>T	NM_014644.4:c.637-7571C>T	NM_014644.5:c.637-7571C>T	XM_005272981.1:c.317C>T	XM_005272982.1:c.1048-7571C>T	XM_005272983.1:c.637-7571C>T	XM_005272984.1:c.637-7571C>T	XR_246991.1:n.757C>T	XR_246992.1:n.757C>T	XR_246993.1:n.1238-7571C>T	XR_246994.1:n.757C>T	XR_246995.1:n.757C>T	XR_246996.1:n.1077-7571C>T	XR_246997.1:n.757C>T	XR_246998.1:n.665-7571C>T	XR_246999.1:n.887-7571C>T	XR_247000.1:n.218+943C>T
BT-20	chr1	144931461	A	T	PDE4DIP	L83Q,	24	34	76	87	0.7376	NM_001002811.1:c.248T>A	NM_001002811.2:c.248T>A	NM_001002812.1:c.637-7640T>A	NM_001002812.2:c.637-7640T>A	NM_001198832.1:c.835-7640T>A	NM_001198832.2:c.835-7640T>A	NM_001198834.1:c.637-7640T>A	NM_001198834.2:c.637-7640T>A	NM_001198834.3:c.637-7640T>A	NM_014644.4:c.637-7640T>A	NM_014644.5:c.637-7640T>A	XM_005272981.1:c.248T>A	XM_005272982.1:c.1048-7640T>A	XM_005272983.1:c.637-7640T>A	XM_005272984.1:c.637-7640T>A	XR_246991.1:n.688T>A	XR_246992.1:n.688T>A	XR_246993.1:n.1238-7640T>A	XR_246994.1:n.688T>A	XR_246995.1:n.688T>A	XR_246996.1:n.1077-7640T>A	XR_246997.1:n.688T>A	XR_246998.1:n.665-7640T>A	XR_246999.1:n.887-7640T>A	XR_247000.1:n.218+874T>A
BT-20	chr1	144994658	C	A	PDE4DIP, PDE4DIP, PDE4DIP, PDE4DIP, PDE4DIP, PDE4DIP, PDE4DIP, PDE4DIP, PDE4DIP, PDE4DIP, PDE4DIP, PDE4DIP	R28L, R28L, R25L, R25L, R91L, R25L, R91L, R162L, R25L, R25L, R162L, R25L,	67	25	150	60	0.6954	NM_001002810.2:c.74G>T	NM_001002810.3:c.74G>T	NM_001002812.1:c.74G>T	NM_001002812.2:c.74G>T	NM_001195260.1:c.-23G>T	NM_001195261.1:c.83G>T	NM_001198832.1:c.272G>T	NM_001198832.2:c.272G>T	NM_001198834.1:c.74G>T	NM_001198834.2:c.74G>T	NM_001198834.3:c.74G>T	NM_014644.4:c.74G>T	NM_014644.5:c.74G>T	NM_022359.4:c.485G>T	NM_022359.5:c.485G>T	XM_005272982.1:c.485G>T	XM_005272983.1:c.74G>T	XM_005272984.1:c.74G>T	XR_246993.1:n.675G>T	XR_246996.1:n.514G>T	XR_246998.1:n.102G>T	XR_246999.1:n.324G>T
BT-20	chr1	145075683	C	T	PDE4DIP, PDE4DIP	W60X, W60X,	75	9	41	2	0.3386	NM_022359.4:c.180G>A	NM_022359.5:c.180G>A	XM_005272982.1:c.180G>A	XR_246993.1:n.370G>A
BT-20	chr1	145075775	G	A	PDE4DIP, PDE4DIP	P30S, P30S,	133	15	44	6	0.2525	NM_022359.4:c.88C>T	NM_022359.5:c.88C>T	XM_005272982.1:c.88C>T	XR_246993.1:n.278C>T
BT-20	chr1	145109583	C	A	SEC22B	T81K,	154	113	223	183	0.6033	NM_004892.4:c.245C>A	XR_159107.1:n.381C>A	XR_159107.2:n.404C>A
BT-20	chr1	145112414	T	C	SEC22B	C129R,	254	67	156	55	0.3966	NM_004892.4:c.388T>C	XR_159107.1:n.524T>C	XR_159107.2:n.547T>C
BT-20	chr1	145115810	A	G	SEC22B	H189R,	139	141	260	234	0.6382	NM_004892.4:c.569A>G	XR_159107.1:n.705A>G	XR_159107.2:n.728A>G
BT-20	chr1	145562293	G	C	ANKRD35, ANKRD35	E504Q, E661Q,	0	0	40	31	1	NM_001280799.1:c.1711G>C	NM_144698.3:c.1981G>C	NM_144698.4:c.1981G>C
BT-20	chr1	146767149	G	T	CHD1L, CHD1L, CHD1L, CHD1L, CHD1L, CHD1L	A772S, A604S, A604S, A885S, A681S, A791S,	18	5	32	21	0.6974	NM_001256336.1:c.2353G>T	NM_001256337.1:c.1810G>T	NM_001256338.1:c.2041G>T	NM_004284.3:c.2653G>T	NM_004284.4:c.2653G>T	NM_024568.2:c.2314G>T	NR_046070.1:n.2531G>T
BT-20	chr1	147091972	C	T	BCL9, BCL9	P597S, P671S,	12	17	24	29	0.6463	NM_004326.2:c.2011C>T	NM_004326.3:c.2011C>T	XM_005272971.1:c.2011C>T	XM_005272972.1:c.2011C>T	XM_005272973.1:c.1789C>T
BT-20	chr1	147121977	C	T	ACP6	V316M,	0	0	42	69	1	NM_016361.3:c.946G>A	NM_016361.4:c.946G>A	XM_005272963.1:c.*2438G>A
BT-20	chr1	149906413	T	C	MTMR11, MTMR11, MTMR11, MTMR11	M87V, M159V, M131V, M1V,	10	17	20	49	0.7188	XM_005244826.1:c.-6504A>G	NM_001145862.1:c.475A>G	NM_181873.2:c.259A>G	NM_181873.3:c.259A>G
BT-20	chr1	150470061	C	T	TARS2, TARS2, TARS2	T229M, T359M, T277M,	37	33	16	14	0.3	NM_001271895.1:c.830C>T	NM_001271896.1:c.686C>T	NM_025150.3:c.1076C>T	NM_025150.4:c.1076C>T	NR_073513.1:n.562C>T	NR_073514.1:n.1038C>T
BT-20	chr1	150484987	G	A	ECM1, ECM1, ECM1, ECM1	G415S, G442S, G175S, G290S,	31	49	11	31	0.3443	NR_051960.1:n.-3246G>A	NM_001271895.1:c.*5447G>A	NM_001271896.1:c.*5447G>A	NM_025150.4:c.*5447G>A	NR_073513.1:n.*4902G>A	NR_073514.1:n.*4902G>A	NM_001202858.1:c.1324G>A	NM_004425.3:c.1243G>A	NM_022664.2:c.868G>A
BT-20	chr1	150526044	G	C	ADAMTSL4, ADAMTSL4, ADAMTSL4, ADAMTSL4	A193P, A193P, A193P, A193P,	0	0	38	64	1	XM_003846220.1:c.*2508G>C	NR_036211.1:n.*1554G>C	NM_019032.4:c.577G>C	NM_025008.3:c.577G>C	XM_005245269.1:c.577G>C	XR_241087.1:n.865G>C	XM_002342133.1:c.*1261C>G	XR_241118.1:n.485+967C>G
BT-20	chr1	150975108	T	C	FAM63A	K44E,	0	0	40	87	1	NM_001040217.1:c.-132-309A>G	NM_001040217.2:c.-132-309A>G	NM_001163258.1:c.130A>G	NM_001163259.1:c.-68-232A>G	NM_001163260.1:c.-120-321A>G	NM_018379.3:c.-15A>G	NM_018379.4:c.-15A>G	XM_005245320.1:c.79A>G	XM_005245321.1:c.-15A>G	XM_005245322.1:c.-15A>G	XM_005245323.1:c.-15A>G	XM_005245324.1:c.-68-232A>G	XM_005245325.1:c.-132-309A>G	XM_005245326.1:c.-120-321A>G	XM_005245327.1:c.-45-850A>G	XM_005245328.1:c.-45-850A>G
BT-20	chr1	151108137	T	G	SEMA6C, SEMA6C, SEMA6C	T415P, T455P, T455P,	0	0	35	38	1	NM_001178061.1:c.1363A>C	NM_001178062.1:c.1243A>C	NM_030913.3:c.1363A>C	NM_030913.4:c.1363A>C	XM_005244837.1:c.568A>C	XM_005244833.1:c.1363A>C	XM_005244834.1:c.1363A>C	XM_005244835.1:c.1363A>C	XM_005244836.1:c.1363A>C	XM_005244838.1:c.1363A>C	XM_005244839.1:c.1117+776A>C
BT-20	chr1	151342263	C	T	SELENBP1	R38H,	1	2	51	79	0.9774	NM_001258288.1:c.5-18G>A	NM_001258289.1:c.113G>A	NM_003944.2:c.5-18G>A	NM_003944.3:c.5-18G>A	XM_005245576.1:c.-2885G>A
BT-20	chr1	151502966	C	G	CGN	A772G,	0	0	32	79	1	NM_020770.2:c.2315C>G	XM_005245365.1:c.2315C>G
BT-20	chr1	151512895	A	G	TUFT1, TUFT1	Q18R, Q18R,	0	1	42	53	0.9896	NM_001126337.1:c.53A>G	NM_020127.2:c.53A>G	NM_020770.2:c.*3073A>G	XM_005245365.1:c.*3073A>G
BT-20	chr1	151751274	C	G	TDRKH, TDRKH, TDRKH, TDRKH, TDRKH, TDRKH, TDRKH	G257A, G257A, G212A, G257A, G253A, G33A, G33A,	0	0	41	15	1	NM_001083963.1:c.770G>C	NM_001083964.1:c.635G>C	NM_001083965.1:c.770G>C	NM_006862.3:c.770G>C	XM_005244853.1:c.770G>C	XM_005244854.1:c.770G>C	XM_005244855.1:c.758G>C	XM_005244856.1:c.98G>C
BT-20	chr1	151820298	G	C	THEM5	L206V,	0	0	59	70	1	NM_182578.2:c.616C>G	NM_182578.3:c.616C>G	XM_005245095.1:c.616C>G	NR_024237.1:n.*3657G>C	XR_241056.1:n.125-2411G>C
BT-20	chr1	151820324	T	C	THEM5	D197G,	0	0	53	73	1	NM_182578.2:c.590A>G	NM_182578.3:c.590A>G	XM_005245095.1:c.590A>G	NR_024237.1:n.*3683T>C	XR_241056.1:n.125-2385T>C
BT-20	chr1	152083325	A	T	TCHH, TCHH	L790M, L790M,	0	0	30	10	1	NM_007113.2:c.2368T>A	NM_007113.3:c.2368T>A	XM_005245468.1:c.2368T>A
BT-20	chr1	152085505	A	C	TCHH, TCHH	L63R, L63R,	0	0	26	91	1	NM_007113.2:c.188T>G	NM_007113.3:c.188T>G	XM_005245468.1:c.188T>G
BT-20	chr1	152185790	T	C	HRNR	H2772R,	0	0	7	24	1	XR_132478.1:n.1001T>C	XR_241124.1:n.1033T>C	NM_001009931.2:c.8315A>G	NM_001009931.1:c.8315A>G
BT-20	chr1	152185796	A	G	HRNR	L2770P,	0	0	7	19	1	XR_132478.1:n.1007A>G	XR_241124.1:n.1039A>G	NM_001009931.2:c.8309T>C	NM_001009931.1:c.8309T>C
BT-20	chr1	152191709	C	G	HRNR	S799T,	0	0	81	49	1	XR_132478.1:n.*4936C>G	XR_241124.1:n.*4936C>G	NM_001009931.2:c.2396G>C	NM_001009931.1:c.2396G>C
BT-20	chr1	152192687	T	C	HRNR	E473G,	0	0	74	121	1	NM_001009931.2:c.1418A>G	NM_001009931.1:c.1418A>G
BT-20	chr1	152192825	C	T	HRNR	G427D,	0	1	47	86	0.9925	NM_001009931.2:c.1280G>A	NM_001009931.1:c.1280G>A
BT-20	chr1	152192978	T	C	HRNR	Q376R,	0	0	64	51	1	NM_001009931.2:c.1127A>G	NM_001009931.1:c.1127A>G
BT-20	chr1	152193851	C	T	HRNR	R85H,	0	0	51	53	1	NM_001009931.2:c.254G>A	NM_001009931.1:c.254G>A
BT-20	chr1	152484129	G	A	LCE5A, LCE5A	C40Y, C40Y,	0	0	22	40	1	NM_019060.2:c.-2922G>A	NM_178438.4:c.119G>A
BT-20	chr1	152732106	A	T	KPRP, KPRP	Q14H, Q14H,	0	0	69	44	1	XM_002342135.1:c.237+1247T>A	NM_001025231.1:c.42A>T
BT-20	chr1	152749091	C	T	LCE1F	R82W,	0	0	14	32	1	NM_178354.1:c.244C>T	NM_178354.2:c.244C>T
BT-20	chr1	152957887	G	A	SPRR1A, SPRR1A, SPRR1A	V61I, V61I, V61I,	0	0	40	56	1	NM_001199828.1:c.181G>A	NM_005987.2:c.181G>A	NM_005987.3:c.181G>A
BT-20	chr1	152975941	C	G	SPRR3, SPRR3, SPRR3, SPRR3	L149V, L141V, L149V, L149V,	0	0	36	92	1	NM_001097589.1:c.445C>G	NM_005416.2:c.445C>G
BT-20	chr1	153314153	C	A	PGLYRP4, PGLYRP4	G192V, G188V,	0	0	43	64	0.9907	NM_020393.2:c.575G>T	XR_241090.1:n.645G>T
BT-20	chr1	153320372	T	G	PGLYRP4, PGLYRP4	I13L, I13L,	0	0	32	30	1	NM_020393.2:c.37A>C	XR_241090.1:n.119A>C
BT-20	chr1	153509890	T	C	S100A5	D54G,	0	0	20	42	1	NM_002962.1:c.161A>G	XM_005245429.1:c.284A>G	XM_005245430.1:c.215A>G	NM_014624.3:c.-1487A>G	XR_108353.1:n.*2297T>C	XR_108353.2:n.*2298T>C
BT-20	chr1	153926078	T	C	CRTC2	M147V,	0	0	31	56	1	NM_181715.1:c.439A>G	NM_181715.2:c.439A>G	XM_005244946.1:c.439A>G	XM_005244947.1:c.309A>G	XM_005244948.1:c.240A>G	XM_005244949.1:c.100A>G
BT-20	chr1	153941514	C	T	CREB3L4, CREB3L4, CREB3L4, CREB3L4, CREB3L4, CREB3L4	P75S, P95S, P75S, P95S, P95S, P95S,	0	0	17	59	1	NM_001271960.1:c.-1094G>A	NM_014437.3:c.-1792G>A	NM_014437.4:c.-1792G>A	NM_001255978.1:c.283C>T	NM_001255979.1:c.283C>T	NM_001255980.1:c.223C>T	NM_001255981.1:c.223C>T	NM_130898.2:c.283C>T	NM_130898.3:c.283C>T	NR_045658.1:n.505-296C>T
BT-20	chr1	153994647	C	T	NUP210L, NUP210L, NUP210L	V1491I, V1491I, V400I,	0	0	83	62	1	NM_001159484.1:c.4471G>A	NM_207308.2:c.4471G>A
BT-20	chr1	154426970	A	C	IL6R	D358A,	0	0	81	13	1	NM_000565.2:c.1073A>C	NM_000565.3:c.1073A>C	NM_181359.1:c.1066+4514A>C	NM_181359.2:c.1066+4514A>C	XM_005245138.1:c.1010A>C	XM_005245139.1:c.924+4514A>C	XM_005245140.1:c.931A>C
BT-20	chr1	154574820	T	C	ADAR, ADAR, ADAR	R100G, R100G, R100G,	0	0	64	44	1	NM_001025107.1:c.-588A>G	NM_001025107.2:c.-588A>G	NM_001111.3:c.298A>G	NM_001111.4:c.298A>G	NM_001193495.1:c.-588A>G	NM_015840.2:c.298A>G	NM_015840.3:c.298A>G	NM_015841.2:c.298A>G	NM_015841.3:c.298A>G
BT-20	chr1	155026942	A	C	ADAM15, ADAM15, ADAM15, ADAM15, ADAM15, ADAM15, ADAM15, ADAM15, ADAM15, ADAM15	K191T, K191T, K208T, K191T, K191T, K191T, K191T, K191T, K201T, K175T,	0	0	37	158	0.9949	NM_001261464.1:c.602A>C	NM_001261465.1:c.572A>C	NM_001261466.1:c.524A>C	NM_003815.3:c.572A>C	NM_003815.4:c.572A>C	NM_207191.1:c.572A>C	NM_207191.2:c.572A>C	NM_207194.1:c.572A>C	NM_207194.2:c.572A>C	NM_207195.1:c.572A>C	NM_207195.2:c.572A>C	NM_207196.1:c.572A>C	NM_207196.2:c.572A>C	NM_207197.1:c.572A>C	NM_207197.2:c.572A>C	NR_048577.1:n.687A>C	NR_048578.1:n.687A>C	NR_048579.1:n.687A>C	NM_001143687.1:c.*3598A>C	NM_001143687.2:c.*3598A>C	NM_152494.2:c.*3598A>C	NM_152494.3:c.*3598A>C	XM_005244922.1:c.*3598A>C	NR_040772.1:n.-3301T>G	NR_040773.1:n.236-5105T>G	XR_108354.1:n.188-5105T>G	XR_108355.1:n.-3301T>G	XR_108355.2:n.-3301T>G	XR_108356.1:n.-3296T>G	XR_108356.2:n.-3296T>G
BT-20	chr1	155162067	C	T	MUC1, MUC1, MUC1, MUC1	R71Q, R71Q, R71Q, R71Q,	0	0	78	80	1	NM_001256599.1:c.*5401C>T	NM_001256600.1:c.*5401C>T	NM_001256601.1:c.*5401C>T	NM_025058.3:c.*5401C>T	NM_025058.4:c.*5401C>T	NR_046327.1:n.*4620C>T	NR_046328.1:n.*4620C>T	NR_046329.1:n.*4620C>T	XM_005245495.1:c.*5401C>T	XM_005245496.1:c.*5401C>T	NM_001018016.1:c.93G>A	NM_001018016.2:c.93G>A	NM_001018017.1:c.66G>A	NM_001018017.2:c.66G>A	NM_001044390.1:c.66G>A	NM_001044390.2:c.66G>A	NM_001044391.1:c.66G>A	NM_001044391.2:c.66G>A	NM_001044392.1:c.93G>A	NM_001044392.2:c.93G>A	NM_001044393.1:c.66G>A	NM_001044393.2:c.66G>A	NM_001204285.1:c.66G>A	NM_001204286.1:c.93G>A	NM_001204287.1:c.93G>A	NM_001204288.1:c.93G>A	NM_001204289.1:c.93G>A	NM_001204290.1:c.59-29G>A	NM_001204291.1:c.93G>A	NM_001204292.1:c.93G>A	NM_001204293.1:c.66G>A	NM_001204294.1:c.66G>A	NM_001204295.1:c.93G>A	NM_001204296.1:c.93G>A	NM_001204297.1:c.93G>A	NM_002456.4:c.66G>A	NM_002456.5:c.66G>A	XM_005245177.1:c.93G>A
BT-20	chr1	155178782	A	T	MTX1, MTX1	T63S, T63S,	0	0	4	6	1	NR_002188.2:n.*4834T>A	XM_001724971.2:c.*3811A>T	XR_108357.1:n.*3207A>T	XR_108357.2:n.*3502A>T	XR_108358.1:n.*3207A>T	XR_108358.2:n.*3502A>T	NM_001252607.1:c.-1115T>A	NM_001252608.1:c.-1115T>A	NM_007112.3:c.-1115T>A	NM_007112.4:c.-1115T>A	NR_045553.1:n.-1010T>A	NM_002455.3:c.187A>T	NM_198883.2:c.187A>T	XR_241132.1:n.*3499A>T
BT-20	chr1	155408635	T	C	ASH1L, ASH1L	T1771A, T1771A,	0	0	104	90	1	NM_018489.2:c.5311A>G	XM_005245335.1:c.5311A>G	XM_005245336.1:c.5311A>G	XM_005245337.1:c.*176A>G	NR_034180.1:n.*4582T>C
BT-20	chr1	155735012	T	C	GON4L, GON4L, GON4L, GON4L, GON4L, GON4L, GON4L, GON4L	M1418V, M614V, M1418V, M1418V, M1418V, M1004V, M1418V, M1418V,	0	0	27	84	1	NM_001037533.1:c.4252A>G	NM_032292.4:c.4252A>G	XM_005245277.1:c.4252A>G	XM_005245278.1:c.4252A>G	XM_005245279.1:c.4252A>G	XM_005245280.1:c.4252A>G	XM_005245281.1:c.4252A>G	XM_005245282.1:c.4252A>G	XM_005245283.1:c.4165A>G	XM_005245284.1:c.3736A>G	XM_005245285.1:c.4252A>G	XM_005245286.1:c.1840A>G
BT-20	chr1	155837865	G	C	SYT11	Q48H,	0	0	61	54	1	NM_152280.3:c.144G>C	NM_152280.4:c.144G>C	XM_005245014.1:c.144G>C
BT-20	chr1	155912486	T	C	RXFP4	L329S,	0	0	53	40	1	NM_001162383.1:c.*5247A>G	NM_001162384.1:c.*5247A>G	NM_004723.2:c.*5247A>G	NM_004723.3:c.*5247A>G	XM_005245587.1:c.*5247A>G	XM_005245588.1:c.*5247A>G	XM_005245589.1:c.*5247A>G	XM_005245590.1:c.*5247A>G	XM_005245591.1:c.*5247A>G	XM_005245592.1:c.*5247A>G	XM_005245593.1:c.*5247A>G	XM_005245594.1:c.*5247A>G	XM_005245595.1:c.*5247A>G	NM_181885.2:c.986T>C	XM_002342140.1:c.-5019T>C
BT-20	chr1	156011444	T	C	UBQLN4, UBQLN4	I475M, I495M,	0	0	23	20	1	NM_020131.3:c.1485A>G	XM_005245346.1:c.1425A>G	XM_005245347.1:c.1485A>G	XM_005245348.1:c.*707A>G
BT-20	chr1	156206181	C	T	PMF1-BGLAP	P137L,	0	0	20	30	1	NM_001199661.1:c.410C>T	NM_001199662.1:c.471C>T	NM_001199663.1:c.368+2662C>T	NM_001199664.1:c.264C>T	NM_001199653.1:c.410C>T	NM_001199654.1:c.477C>T	NM_007221.2:c.471C>T	NM_007221.3:c.471C>T	XM_005244861.1:c.258C>T
BT-20	chr1	156255456	G	A	TMEM79, TMEM79	V147M, V147M,	0	0	72	61	1	NM_015327.2:c.-2985C>T	XM_005245049.1:c.-2985C>T	XM_005245050.1:c.-2985C>T	NM_032323.2:c.439G>A	NR_026678.1:n.635G>A	XM_002342142.1:c.188C>T
BT-20	chr1	156263940	T	C	C1orf85	I223V,	0	0	38	18	1	NM_001256604.1:c.667A>G	NM_001256605.1:c.409A>G	NM_001256608.1:c.667A>G	NM_001256609.1:c.424A>G	NM_144580.1:c.667A>G	NM_144580.2:c.667A>G	XM_005244864.1:c.136A>G	XM_005244863.1:c.667A>G	NM_001004319.1:c.*4621A>G	NM_001004319.2:c.*4621A>G	NM_032323.2:c.*2551T>C	NR_026678.1:n.*1706T>C
BT-20	chr1	156264000	G	A	C1orf85	P203S,	0	0	53	18	1	NM_001256604.1:c.607C>T	NM_001256605.1:c.349C>T	NM_001256608.1:c.607C>T	NM_001256609.1:c.364C>T	NM_144580.1:c.607C>T	NM_144580.2:c.607C>T	XM_005244864.1:c.76C>T	XM_005244863.1:c.607C>T	NM_001004319.1:c.*4561C>T	NM_001004319.2:c.*4561C>T	NM_032323.2:c.*2611G>A	NR_026678.1:n.*1766G>A
BT-20	chr1	156347131	G	A	RHBG, RHBG, RHBG, RHBG	G7D, G76D, G46D, G7D,	0	0	54	50	1	NM_001256395.1:c.20G>A	NM_001256396.1:c.137G>A	NM_020407.3:c.227G>A	NM_020407.4:c.227G>A	NR_026549.1:n.388G>A	NR_046115.1:n.411G>A
BT-20	chr1	156526444	T	C	IQGAP3, IQGAP3	R348G, R391G,	0	0	39	32	1	NM_178229.4:c.1171A>G
BT-20	chr1	156551848	A	G	TTC24	E231G,	0	0	33	29	1	NM_001105669.1:c.-309A>G	NM_001105669.2:c.692A>G
BT-20	chr1	156561651	G	C	APOA1BP, APOA1BP	V19L, V19L,	0	0	36	3	1	NM_001105669.1:c.*5309G>C	NM_144772.2:c.55G>C	XM_005244897.1:c.55G>C	XM_005244898.1:c.-191G>C	NM_015590.2:c.*3354C>G	NM_015590.3:c.*3354C>G	NM_182679.1:c.*3354C>G	NM_182679.2:c.*3354C>G	XM_005245287.1:c.*3354C>G	XM_005245288.1:c.*3354C>G
BT-20	chr1	156563726	A	C	APOA1BP	I221L,	1	0	132	40	0.9942	NM_144772.2:c.717A>C	XM_005244897.1:c.661A>C	XM_005244898.1:c.468A>C	NM_015590.2:c.*1279T>G	NM_015590.3:c.*1279T>G	NM_182679.1:c.*1279T>G	NM_182679.2:c.*1279T>G	XM_005245287.1:c.*1279T>G	XM_005245288.1:c.*1279T>G
BT-20	chr1	156563813	G	A	APOA1BP	E250K,	0	0	127	124	1	NM_144772.2:c.804G>A	XM_005244897.1:c.748G>A	XM_005244898.1:c.555G>A	NM_015590.2:c.*1192C>T	NM_015590.3:c.*1192C>T	NM_182679.1:c.*1192C>T	NM_182679.2:c.*1192C>T	XM_005245287.1:c.*1192C>T	XM_005245288.1:c.*1192C>T
BT-20	chr1	156640156	G	A	NES, NES	P193L, P1275L,	0	0	29	38	1	NM_006617.1:c.3824C>T
BT-20	chr1	156640678	G	A	NES, NES	P19L, P1101L,	0	0	31	78	1	NM_006617.1:c.3302C>T
BT-20	chr1	156646668	A	G	NES	V130A,	0	0	3	5	1	NM_006617.1:c.389T>C
BT-20	chr1	156705593	G	C	RRNAD1, RRNAD1	V400L, R238P,	0	0	52	26	1	NM_024540.3:c.*1597C>G	NM_145729.2:c.*1597C>G	NM_001142560.1:c.713G>C	NM_015997.3:c.1198G>C	XM_005245234.1:c.1198G>C	XM_005245235.1:c.988G>C	XM_005245236.1:c.757G>C	XM_005245237.1:c.713G>C
BT-20	chr1	156737969	C	T	PRCC	P136S,	0	0	65	42	1	NM_005973.4:c.406C>T	NM_199416.1:c.406C>T	XM_005245313.1:c.406C>T	XM_005245314.1:c.406C>T
BT-20	chr1	156784982	T	C	SH2D2A, SH2D2A, SH2D2A, SH2D2A, SH2D2A	N34S, N52S, N52S, N24S, N52S,	0	0	10	59	1	NM_001161444.1:c.155A>G	NM_001161441.1:c.155A>G	NM_001161442.1:c.101A>G	NM_001161443.1:c.71A>G	NM_003975.2:c.155A>G	NM_003975.3:c.155A>G	NM_001007792.1:c.-640T>C
BT-20	chr1	156877457	T	C	PEAR1, PEAR1	S35P, S234P,	0	0	33	37	1	NM_001080471.1:c.700T>C	XM_005245141.1:c.700T>C	XM_005245142.1:c.508T>C
BT-20	chr1	157668390	T	C	FCRL3, FCRL3, FCRL3	N28D, N28D, N28D,	0	0	26	55	1	NM_052939.3:c.82A>G	XM_005244870.1:c.82A>G	XM_005244871.1:c.82A>G	XM_005244872.1:c.82A>G	XR_241064.1:n.280A>G	XR_241065.1:n.280A>G	XR_241066.1:n.280A>G
BT-20	chr1	158450314	A	G	OR10R2	E216G,	0	0	91	61	1	NM_001004472.1:c.647A>G
BT-20	chr1	158450382	C	T	OR10R2	L239F,	0	0	91	67	1	NM_001004472.1:c.715C>T
BT-20	chr1	158517142	C	T	OR6Y1	V252I,	0	0	71	55	1	NM_001005189.1:c.754G>A
BT-20	chr1	158532460	G	A	OR6P1	P312L,	0	0	83	46	1	NM_001160325.1:c.935C>T
BT-20	chr1	158549492	C	T	OR10X1	W66X,	0	0	66	67	1	NM_001004477.1:c.198G>A
BT-20	chr1	158549511	A	G	OR10X1	I60T,	0	0	61	67	1	NM_001004477.1:c.179T>C
BT-20	chr1	158577109	A	C	OR10Z1	N294T,	0	0	24	53	1	NM_003126.2:c.*3945T>G	NM_001004478.1:c.881A>C
BT-20	chr1	158584091	A	G	SPTA1	I2265T,	0	0	62	77	1	NM_003126.2:c.6794T>C
BT-20	chr1	158607935	T	G	SPTA1	K1693Q,	0	0	42	85	1	NM_003126.2:c.5077A>C
BT-20	chr1	158612236	A	G	SPTA1	C1568R,	0	0	43	33	1	NM_003126.2:c.4702T>C
BT-20	chr1	158619728	A	C	SPTA1	S1163A,	0	0	36	92	1	NM_003126.2:c.3487T>G
BT-20	chr1	158687163	G	A	OR6K3	P248L,	0	0	32	75	1	NM_001005327.1:c.791C>T	NM_001005327.2:c.743C>T
BT-20	chr1	158687224	G	A	OR6K3	P228S,	0	0	51	57	1	NM_001005327.1:c.730C>T	NM_001005327.2:c.682C>T
BT-20	chr1	158735595	C	T	OR6N1	R293H,	0	0	52	42	1	NM_001005185.1:c.878G>A
BT-20	chr1	158735691	T	C	OR6N1	Q261R,	0	0	39	47	1	NM_001005185.1:c.782A>G
BT-20	chr1	158735740	A	G	OR6N1	F245L,	0	0	30	42	1	NM_001005185.1:c.733T>C
BT-20	chr1	158735892	A	G	OR6N1	I194T,	0	0	50	26	1	NM_001005185.1:c.581T>C
BT-20	chr1	158736445	C	T	OR6N1	A10T,	0	0	1	23	1	NM_001005185.1:c.28G>A
BT-20	chr1	158986477	G	C	IFI16, IFI16, IFI16	S179T, S179T, S179T,	0	0	63	141	1	NM_001206567.1:c.381+700G>C	NM_005531.2:c.536G>C	XM_005245127.1:c.548G>C
BT-20	chr1	159002389	T	A	IFI16, IFI16, IFI16	Y357N, Y413N, Y413N,	0	0	117	35	1	NM_001206567.1:c.1069T>A	NM_005531.2:c.1237T>A	XM_005245127.1:c.1249T>A
BT-20	chr1	159409734	G	T	OR10J1	M62I,	0	0	68	58	1	NM_012351.1:c.186G>T	NM_012351.2:c.186G>T
BT-20	chr1	159410340	T	A	OR10J1	C264X,	0	0	83	56	1	NM_012351.1:c.792T>A	NM_012351.2:c.792T>A
BT-20	chr1	159824967	G	C	C1orf204	Q21E,	0	0	41	23	1	NM_001013661.1:c.972-151C>G	NM_001134233.1:c.61C>G	XM_005245102.1:c.265C>G
BT-20	chr1	159828613	C	T	VSIG8	V47I,	0	0	20	29	1	NM_001013661.1:c.139G>A	NM_001134233.1:c.-3586G>A	XM_005245102.1:c.-3382G>A
BT-20	chr1	159923111	T	G	SLAMF9, SLAMF9	I127L, I127L,	0	0	55	5	1	NM_001146172.1:c.379A>C	NM_001146173.1:c.255+124A>C	NM_033438.2:c.379A>C	NM_033438.3:c.379A>C
BT-20	chr1	160057522	C	T	KCNJ9	A366V,	0	0	10	6	0.9412	NM_004983.2:c.1097C>T	NM_001206665.1:c.*3892G>A	NM_001206665.2:c.*3892G>A	NM_052868.2:c.*3892G>A	NM_052868.3:c.*3892G>A	NM_052868.4:c.*3892G>A	XM_005245613.1:c.*3892G>A	XM_005245614.1:c.*3915G>A	XM_005245615.1:c.*3892G>A
BT-20	chr1	160321157	A	T	NCSTN, NCSTN	N223I, N243I,	20	20	14	6	0.3333	NM_015331.2:c.728A>T	XM_005245051.1:c.668A>T	XM_005245052.1:c.582+1117A>T	XM_005245053.1:c.728A>T
BT-20	chr1	160851826	A	T	ITLN1	V109D,	0	0	74	108	1	NM_017625.2:c.326T>A
BT-20	chr1	161134725	C	G	USP21, USP21	D495E, D495E,	43	25	28	22	0.4237	NM_000309.3:c.-1685C>G	NM_001122764.1:c.-1746C>G	XM_005245290.1:c.-1133C>G	XM_005245291.1:c.-1746C>G	XM_005245292.1:c.-1913C>G	XM_005245293.1:c.-2476C>G	XM_005245294.1:c.-2372C>G	XM_005245295.1:c.-2057C>G	XM_005245296.1:c.-2089C>G	NM_001014443.2:c.1485C>G	NM_012475.4:c.1485C>G	XM_005245089.1:c.1707C>G	XM_005245090.1:c.1707C>G	XM_005245091.1:c.1485C>G
BT-20	chr1	161761276	G	C	ATF6, ATF6	A145P, A145P,	1	0	71	53	0.9841	NM_007348.2:c.433G>C	NM_007348.3:c.433G>C
BT-20	chr1	161761312	C	T	ATF6, ATF6	P157S, P157S,	1	0	52	84	0.9927	NM_007348.2:c.469C>T	NM_007348.3:c.469C>T
BT-20	chr1	161967681	A	G	OLFML2B, OLFML2B	W470R, W471R,	0	0	34	39	1	NM_015441.1:c.1408T>C	XM_005245075.1:c.1414T>C	XM_005245076.1:c.1411T>C
BT-20	chr1	162825457	C	A	C1orf110, C1orf110	R93S, R92S,	0	0	47	84	1	NM_178550.4:c.279G>T	XM_005245124.1:c.315G>T	XM_005245125.1:c.312G>T	XM_005245126.1:c.276G>T
BT-20	chr1	167095163	G	C	DUSP27	E265D,	0	0	15	39	1	NM_001080426.1:c.795G>C	XM_005245603.1:c.795G>C	XM_005245604.1:c.678G>C
BT-20	chr1	167095765	G	A	DUSP27	R466H,	0	0	23	15	1	NM_001080426.1:c.1397G>A	XM_005245603.1:c.1397G>A	XM_005245604.1:c.1280G>A
BT-20	chr1	167095881	G	A	DUSP27	A505T,	0	0	28	22	1	NM_001080426.1:c.1513G>A	XM_005245603.1:c.1513G>A	XM_005245604.1:c.1396G>A
BT-20	chr1	167097739	C	A	DUSP27	T1124N,	0	0	12	37	1	NM_001080426.1:c.3371C>A	XM_005245603.1:c.3371C>A	XM_005245604.1:c.3254C>A
BT-20	chr1	169390957	A	T	C1orf114, C1orf114, C1orf114, C1orf114, C1orf114	F238I, F238I, F238I, F238I, F238I,	0	0	64	59	1	NM_021179.1:c.712T>A	XM_005245381.1:c.712T>A	XM_005245382.1:c.712T>A	XM_005245383.1:c.712T>A	XM_005245384.1:c.712T>A
BT-20	chr1	169391154	A	G	C1orf114, C1orf114, C1orf114, C1orf114, C1orf114	F172S, F172S, F172S, F172S, F172S,	0	0	27	40	1	NM_021179.1:c.515T>C	XM_005245381.1:c.515T>C	XM_005245382.1:c.515T>C	XM_005245383.1:c.515T>C	XM_005245384.1:c.515T>C
BT-20	chr1	169509739	T	G	F5	E1530A,	0	0	56	80	1	NM_000130.4:c.4589A>C
BT-20	chr1	169565346	C	A	SELP, SELP, SELP	V640L, V640L, V475L,	0	0	10	106	1	NM_003005.3:c.1918G>T	XM_005245435.1:c.1918G>T	XM_005245436.1:c.1918G>T	XM_005245437.1:c.1918G>T	XM_005245438.1:c.1918G>T	XM_005245439.1:c.1918G>T	XM_005245440.1:c.1732G>T
BT-20	chr1	169566313	C	T	SELP, SELP, SELP	D603N, D603N, D438N,	0	0	94	77	1	NM_003005.3:c.1807G>A	XM_005245435.1:c.1807G>A	XM_005245436.1:c.1807G>A	XM_005245437.1:c.1807G>A	XM_005245438.1:c.1807G>A	XM_005245439.1:c.1807G>A	XM_005245440.1:c.1621G>A
BT-20	chr1	169673838	G	A	SELL, SELL, SELL	P226S, P166S, P226S,	0	0	45	91	1	NM_000655.3:c.637C>T	NM_000655.4:c.676C>T	NR_029467.1:n.605C>T
BT-20	chr1	169695870	G	A	SELE	L575F,	0	0	87	59	1	NM_000450.2:c.1723C>T
BT-20	chr1	169823718	T	C	SCYL3, SCYL3, SCYL3	Q213R, Q621R, Q567R,	0	0	88	218	1	NM_018186.2:c.*1590T>C	XM_005245317.1:c.*1590T>C	XM_005245318.1:c.*1590T>C	XM_005245319.1:c.*1590T>C	NM_020423.5:c.1700A>G	NM_020423.6:c.1700A>G	NM_181093.2:c.1862A>G	NM_181093.3:c.1862A>G
BT-20	chr1	169985756	C	T	KIFAP3, KIFAP3, KIFAP3, KIFAP3, KIFAP3	D304N, D344N, D300N, D266N, D46N,	14	103	9	43	0.3077	NM_001204514.1:c.796G>A	NM_001204516.1:c.898G>A	NM_001204517.1:c.910G>A	NM_014970.2:c.1030G>A	NM_014970.3:c.1030G>A	XM_005244970.1:c.1030G>A	XM_005244971.1:c.1030G>A	XM_005244972.1:c.937G>A
BT-20	chr1	171076856	C	T	FMO3, FMO3, FMO3, FMO3	T101I, T121I, T58I, T121I,	57	19	20	7	0.2621	NM_001002294.1:c.362C>T	NM_001002294.2:c.362C>T	NM_006894.4:c.362C>T	NM_006894.5:c.362C>T	XM_005245043.1:c.302C>T	XM_005245044.1:c.173C>T
BT-20	chr1	171076966	G	A	FMO3, FMO3, FMO3, FMO3	E138K, E158K, E95K, E158K,	0	0	54	68	1	NM_001002294.1:c.472G>A	NM_001002294.2:c.472G>A	NM_006894.4:c.472G>A	NM_006894.5:c.472G>A	XM_005245043.1:c.412G>A	XM_005245044.1:c.283G>A
BT-20	chr1	171083242	A	G	FMO3, FMO3, FMO3, FMO3	E288G, E308G, E245G, E308G,	0	0	75	78	1	NM_001002294.1:c.923A>G	NM_001002294.2:c.923A>G	NM_006894.4:c.923A>G	NM_006894.5:c.923A>G	XM_005245043.1:c.863A>G	XM_005245044.1:c.734A>G
BT-20	chr1	171168584	C	T	FMO2	S195L,	0	0	50	66	1	NM_001460.2:c.584C>T	NM_001460.3:c.584C>T	XM_005245039.1:c.584C>T
BT-20	chr1	171509327	G	A	PRRC2C	A906T,	0	0	27	47	1	NM_015172.3:c.2716G>A	XM_005245015.1:c.2722G>A	XM_005245016.1:c.2716G>A	XM_005245017.1:c.2722G>A	XM_005245018.1:c.2707G>A	XM_005245019.1:c.2722G>A	XM_005245020.1:c.2722G>A	XM_005245021.1:c.2722G>A	XM_005245022.1:c.2722G>A	XM_005245023.1:c.2722G>A	XM_005245024.1:c.2722G>A	XM_005245025.1:c.2722G>A	XM_005245026.1:c.2722G>A	XM_005245027.1:c.2722G>A	XM_005245028.1:c.2722G>A	XM_005245029.1:c.2722G>A	XM_005245030.1:c.2722G>A
BT-20	chr1	171514731	C	G	PRRC2C, PRRC2C	S1624C, S601C,	0	0	28	42	1	NM_015172.3:c.4871C>G	XM_005245015.1:c.4877C>G	XM_005245016.1:c.4871C>G	XM_005245017.1:c.4877C>G	XM_005245018.1:c.4862C>G	XM_005245019.1:c.4877C>G	XM_005245020.1:c.4877C>G	XM_005245021.1:c.4877C>G	XM_005245022.1:c.4877C>G	XM_005245023.1:c.4877C>G	XM_005245024.1:c.4877C>G	XM_005245025.1:c.4877C>G	XM_005245026.1:c.4877C>G	XM_005245027.1:c.4877C>G	XM_005245028.1:c.4877C>G	XM_005245029.1:c.4877C>G	XM_005245030.1:c.4877C>G
BT-20	chr1	171526910	G	A	PRRC2C, PRRC2C	A1885T, A862T,	0	0	49	28	0.9872	NM_015172.3:c.5653G>A	XM_005245015.1:c.5659G>A	XM_005245016.1:c.5653G>A	XM_005245017.1:c.5659G>A	XM_005245018.1:c.5644G>A	XM_005245019.1:c.5659G>A	XM_005245020.1:c.5659G>A	XM_005245021.1:c.5518G>A	XM_005245022.1:c.5659G>A	XM_005245023.1:c.5659G>A	XM_005245024.1:c.5659G>A	XM_005245025.1:c.5659G>A	XM_005245026.1:c.5659G>A	XM_005245027.1:c.5659G>A	XM_005245028.1:c.5659G>A	XM_005245029.1:c.5659G>A	XM_005245030.1:c.5659G>A
BT-20	chr1	171753039	A	G	METTL13, METTL13, METTL13, METTL13	M105V, M19V, M104V, M105V,	0	0	69	79	1	NM_001007239.1:c.313A>G	NM_014955.2:c.55A>G	NM_015935.4:c.313A>G	XM_005245255.1:c.310A>G	XM_005245256.1:c.313A>G
BT-20	chr1	172410967	G	A	PIGC, PIGC, PIGC	P266S, P266S, P266S,	0	0	54	90	1	NM_002642.3:c.796C>T	NM_153747.1:c.796C>T	NM_139240.2:c.22-3246G>A	NM_139240.3:c.22-3246G>A	XM_005245608.1:c.-2438G>A	XM_005245610.1:c.-2505G>A	XM_005245611.1:c.-46-6614G>A
BT-20	chr1	172437592	G	A	C1orf105	S137N,	0	0	70	72	1	NM_139240.2:c.410G>A	NM_139240.3:c.410G>A	XM_005245608.1:c.410G>A	XM_005245609.1:c.380G>A	XM_005245610.1:c.257G>A	XM_005245611.1:c.257G>A
BT-20	chr1	175046789	A	G	TNN, TNN	R79G, R79G,	0	0	24	27	1	NM_022093.1:c.235A>G
BT-20	chr1	175087729	T	C	TNN	W807R,	0	0	71	44	1	NM_022093.1:c.2419T>C
BT-20	chr1	175129955	G	T	KIAA0040, KIAA0040, KIAA0040, KIAA0040	N65K, N65K, N65K, N65K,	0	0	43	9	0.9811	NM_001162893.1:c.195C>A	NM_001162894.1:c.195C>A	NM_001162895.1:c.195C>A	NM_014656.2:c.195C>A	NR_015350.2:n.732C>A	XM_005245628.1:c.195C>A
BT-20	chr1	175375469	C	A	TNR, TNR, TNR	A128S, A128S, A128S,	0	0	35	35	1	NM_003285.2:c.382G>T
BT-20	chr1	175375802	T	C	TNR, TNR, TNR	I17V, I17V, I17V,	0	0	28	72	1	NM_003285.2:c.49A>G
BT-20	chr1	176863836	G	C	ASTN1, ASTN1, ASTN1	H934Q, H934Q, H934Q,	0	0	40	34	1	NM_004319.1:c.2802C>G	NM_207108.1:c.2802C>G	XM_005245195.1:c.2802C>G
BT-20	chr1	176863867	T	C	ASTN1, ASTN1, ASTN1	H924R, H924R, H924R,	0	0	42	42	1	NM_004319.1:c.2771A>G	NM_207108.1:c.2771A>G	XM_005245195.1:c.2771A>G
BT-20	chr1	177929987	T	C	SEC16B, SEC16B, SEC16B	H293R, H292R, H293R,	0	0	59	32	1	NM_033127.2:c.875A>G	XM_005245573.1:c.878A>G	XM_005245574.1:c.878A>G
BT-20	chr1	179504043	C	G	AXDND1, AXDND1	Q877E, Q993E,	0	0	58	37	1	NM_144696.4:c.2977C>G	NM_144696.5:c.2977C>G	NR_073544.1:n.3097C>G	NM_144696.3:c.2977C>G	NM_182766.2:c.2755C>G
BT-20	chr1	179562740	G	C	TDRD5, TDRD5, TDRD5, TDRD5	R126S, R126S, R126S, R126S,	0	0	113	82	1	XM_002342121.1:c.*2747G>C	NM_001199085.1:c.378G>C	NM_001199089.1:c.378G>C	NM_001199091.1:c.378G>C	NM_173533.2:c.378G>C	NM_173533.3:c.378G>C	XM_005244934.1:c.378G>C	XM_005244935.1:c.378G>C	XM_005244936.1:c.378G>C
BT-20	chr1	179783095	C	G	FAM163A, FAM163A, FAM163A	A92G, A92G, A92G,	50	2	0	17	0.2464	XM_002342154.1:c.*2375G>C	NM_173509.2:c.275C>G	XM_005244912.1:c.275C>G	XM_005244913.1:c.275C>G	XM_005244914.1:c.275C>G	XM_005244915.1:c.275C>G	XM_005244916.1:c.275C>G
BT-20	chr1	179852074	T	C	TOR1AIP1, TOR1AIP1	M146T, M146T,	0	0	4	73	1	XM_005244937.1:c.-5812A>G	XM_002342122.1:c.-469A>G	NM_001267578.1:c.437T>C	NM_015602.2:c.437T>C	NM_015602.3:c.437T>C
BT-20	chr1	179959750	A	G	CEP350, CEP350	R76G, R77G,	0	0	44	176	1	NM_014810.4:c.229A>G	XM_005245635.1:c.229A>G	XM_005245636.1:c.229A>G	XM_005245637.1:c.229A>G	XM_005245638.1:c.229A>G	XM_005245639.1:c.173-1447A>G	XM_005245640.1:c.229A>G
BT-20	chr1	179989742	G	C	CEP350, CEP350, CEP350	E944Q, E779Q, E945Q,	0	0	30	24	1	NM_014810.4:c.2833G>C	XM_005245635.1:c.2833G>C	XM_005245636.1:c.2833G>C	XM_005245637.1:c.2833G>C	XM_005245638.1:c.2833G>C	XM_005245639.1:c.2770G>C	XM_005245640.1:c.2833G>C
BT-20	chr1	180885430	T	C	KIAA1614	L64P,	0	0	50	40	1	NM_020950.1:c.191T>C	XM_005245376.1:c.191T>C
BT-20	chr1	180913597	A	G	KIAA1614, KIAA1614, KIAA1614	N169D, N1078D, N699D,	0	0	55	49	1	NM_020950.1:c.3232A>G	XM_005245376.1:c.3232A>G
BT-20	chr1	181701799	T	A	CACNA1E, CACNA1E, CACNA1E, CACNA1E	D85E, D859E, D840E, D859E,	0	0	24	48	1	NM_000721.2:c.2577T>A	NM_000721.3:c.2577T>A	NM_001205293.1:c.2577T>A	NM_001205294.1:c.2520T>A	XM_005245477.1:c.2577T>A
BT-20	chr1	181702616	G	A	CACNA1E, CACNA1E, CACNA1E, CACNA1E	G224S, G998S, G979S, G998S,	0	0	23	25	1	NM_000721.2:c.2992G>A	NM_000721.3:c.2992G>A	NM_001205293.1:c.2992G>A	NM_001205294.1:c.2935G>A	XM_005245477.1:c.2992G>A
BT-20	chr1	181745300	A	T	CACNA1E, CACNA1E, CACNA1E, CACNA1E	I961F, I1735F, I1716F, I1735F,	47	52	13	14	0.2143	NM_000721.2:c.5203A>T	NM_000721.3:c.5203A>T	NM_001205293.1:c.5203A>T	NM_001205294.1:c.5146A>T	XM_005245477.1:c.5191A>T
BT-20	chr1	182369233	A	G	TEDDM1	Y130H,	0	0	33	28	1	NM_172000.3:c.388T>C
BT-20	chr1	182509459	G	A	RGSL1	G858R,	49	73	25	33	0.3222	NM_001137669.1:c.2572G>A	XM_005245137.1:c.2677G>A
BT-20	chr1	182551337	A	C	RNASEL, RNASEL	D541E, D541E,	0	1	45	50	0.9896	NM_021133.2:c.1623T>G	NM_021133.3:c.1623T>G	XM_005245411.1:c.1623T>G
BT-20	chr1	182554557	C	T	RNASEL, RNASEL, RNASEL	R462Q, R462Q, R462Q,	0	0	62	85	1	NM_021133.2:c.1385G>A	NM_021133.3:c.1385G>A	XM_005245411.1:c.1385G>A
BT-20	chr1	183085755	A	G	LAMC1	I458V,	0	0	51	36	1	NM_002293.3:c.1372A>G	XM_005245149.1:c.1372A>G
BT-20	chr1	183094547	T	C	LAMC1	L888P,	0	0	122	23	1	NM_002293.3:c.2663T>C	XM_005245149.1:c.2663T>C
BT-20	chr1	183532364	T	A	NCF2, NCF2, NCF2, NCF2	N419I, N338I, N419I, N374I,	0	0	69	17	1	NM_000433.3:c.1256A>T	NM_001127651.1:c.1256A>T	NM_001127651.2:c.1256A>T	NM_001190789.1:c.1013A>T	NM_001190794.1:c.1121A>T	XM_005245207.1:c.1148A>T
BT-20	chr1	183542387	T	C	NCF2, NCF2, NCF2	K181R, K181R, K136R,	0	0	24	58	1	NM_000433.3:c.542A>G	NM_001127651.1:c.542A>G	NM_001127651.2:c.542A>G	NM_001190789.1:c.367-2413A>G	NM_001190794.1:c.407A>G	XM_005245207.1:c.501+1235A>G
BT-20	chr1	186026474	T	C	HMCN1	I2418T,	0	0	78	92	1	NM_031935.2:c.7253T>C
BT-20	chr1	186043904	C	T	HMCN1	A2724V,	0	0	79	65	1	NM_031935.2:c.8171C>T
BT-20	chr1	186052024	G	A	HMCN1	G2939S,	0	0	137	62	1	NM_031935.2:c.8815G>A
BT-20	chr1	186277088	G	C	PRG4, PRG4, PRG4, PRG4	C653S, C705S, C612S, C746S,	0	0	127	81	1	NM_001127708.1:c.2114G>C	NM_001127709.1:c.1958G>C	NM_001127710.1:c.1835G>C	NM_005807.3:c.2237G>C	XM_005244822.1:c.2108G>C	XM_005244823.1:c.1835G>C	NM_003292.2:c.*6015C>G
BT-20	chr1	186946912	G	A	PLA2G4A, PLA2G4A	R651K, R591K,	0	0	45	144	1	NM_024420.2:c.1952G>A	XM_005245267.1:c.1841G>A	XM_005245268.1:c.1772G>A
BT-20	chr1	197031021	C	T	F13B	R115H,	0	0	51	76	1	NM_001994.2:c.344G>A	XM_005244953.1:c.344G>A	XM_005244954.1:c.266-18G>A	XM_005244955.1:c.122-18G>A
BT-20	chr1	197070442	G	T	ASPM, ASPM	L2647I, L495I,	0	0	59	48	1	NM_001206846.1:c.4066-5148C>A	NM_018136.4:c.7939C>A
BT-20	chr1	197070697	T	C	ASPM, ASPM	S2562G, S410G,	0	0	72	63	1	NM_001206846.1:c.4066-5403A>G	NM_018136.4:c.7684A>G
BT-20	chr1	197070901	A	G	ASPM, ASPM	Y2494H, Y342H,	0	0	117	95	1	NM_001206846.1:c.4066-5607T>C	NM_018136.4:c.7480T>C
BT-20	chr1	197480986	C	T	DENND1B	G563S,	0	0	32	52	1	NM_001142795.1:c.1627G>A	NM_001195215.1:c.1687G>A	XM_005244931.1:c.1627G>A	XM_005244932.1:c.835G>A
BT-20	chr1	200880869	A	C	C1orf106, C1orf106	R416S, R501S,	0	0	5	61	1	NM_001142569.1:c.1248A>C	NM_001142569.2:c.1248A>C	NM_018265.2:c.1503A>C	NM_018265.3:c.1545A>C
BT-20	chr1	201009182	A	G	CACNA1S	L1800S,	0	0	24	14	1	NM_000069.2:c.5399T>C	XM_005245478.1:c.5342T>C
BT-20	chr1	201052310	A	T	CACNA1S	L458H,	0	0	37	31	1	NM_000069.2:c.1373T>A	XM_005245478.1:c.1373T>A
BT-20	chr1	201166383	G	A	IGFN1	R102H,	0	0	18	36	1	NM_001164586.1:c.305G>A	XM_005245580.1:c.305G>A	XM_005245581.1:c.305G>A
BT-20	chr1	201175227	C	A	IGFN1	D402E,	0	0	59	55	1	NM_001164586.1:c.1206C>A	XM_005245580.1:c.1206C>A	XM_005245581.1:c.1206C>A
BT-20	chr1	201175715	G	T	IGFN1	R565L,	0	0	21	26	1	NM_001164586.1:c.1694G>T	XM_005245580.1:c.1694G>T	XM_005245581.1:c.1694G>T
BT-20	chr1	201176018	A	G	IGFN1	D666G,	0	0	32	5	1	NM_001164586.1:c.1997A>G	XM_005245580.1:c.1997A>G	XM_005245581.1:c.1997A>G
BT-20	chr1	201181223	A	G	IGFN1	N2401S,	0	0	14	49	1	NM_001164586.1:c.7202A>G	NM_178275.4:c.-1319A>G	XM_005245580.1:c.7202A>G	XM_005245581.1:c.7202A>G
BT-20	chr1	201183424	G	A	IGFN1	V2950I,	0	0	26	36	1	NM_001164586.1:c.8848G>A	NM_178275.4:c.328G>A	XM_005245580.1:c.8848G>A	XM_005245581.1:c.8848G>A
BT-20	chr1	201184878	C	A	IGFN1	S3069R,	0	0	44	42	1	NM_001164586.1:c.9207C>A	NM_178275.4:c.687C>A	XM_005245580.1:c.9207C>A	XM_005245581.1:c.9207C>A
BT-20	chr1	201869257	G	A	LMOD1, LMOD1, LMOD1	T244M, T295M, T295M,	0	0	64	50	1	XM_002342126.1:c.-628G>A	NM_012134.2:c.884C>T	XM_001719327.2:c.457G>A
BT-20	chr1	201973565	G	A	RNPEP, RNPEP	V579I, V280I,	0	0	47	60	1	NM_020216.3:c.1735G>A	XM_005245418.1:c.1342G>A	XM_005245419.1:c.1123G>A	XM_005245420.1:c.865G>A	XM_005245421.1:c.865G>A	XM_002342157.1:c.*3740C>T	XR_108327.1:n.312-4110C>T
BT-20	chr1	202092360	G	A	GPR37L1	G90D,	0	0	36	25	1	NM_004767.3:c.269G>A
BT-20	chr1	202129826	T	C	PTPN7	Q37R,	0	0	17	34	1	NM_001199797.1:c.174+689A>G	NM_002832.2:c.-206A>G	NM_002832.3:c.110A>G	NM_080588.1:c.-1179A>G	NM_080588.2:c.-1179A>G	NR_037663.1:n.891A>G	NR_037664.1:n.891A>G	XM_005245377.1:c.-309A>G	XM_005245378.1:c.-535A>G
BT-20	chr1	202183308	C	T	LGR6	S9L,	0	0	15	18	1	NM_001017403.1:c.213-11243C>T	NM_001017404.1:c.26C>T	NM_021636.2:c.56+10305C>T	XM_005245404.1:c.26C>T
BT-20	chr1	202287206	T	C	LGR6, LGR6, LGR6	V453A, V540A, V592A,	0	0	46	82	1	NM_001017403.1:c.1775T>C	NM_001017404.1:c.1358T>C	NM_021636.2:c.1619T>C	XM_005245404.1:c.1646T>C
BT-20	chr1	202287754	G	A	LGR6, LGR6, LGR6	V636M, V723M, V775M,	0	0	21	31	1	NM_001017403.1:c.2323G>A	NM_001017404.1:c.1906G>A	NM_021636.2:c.2167G>A	XM_005245404.1:c.2194G>A
BT-20	chr1	202710733	C	G	KDM5B, KDM5B, KDM5B	E903Q, E939Q, E745Q,	0	0	54	46	1	NM_006618.3:c.2707G>C
BT-20	chr1	203152801	T	C	CHI3L1, CHI3L1	R145G, R145G,	0	0	65	32	1	NM_001276.2:c.433A>G	XM_005244857.1:c.433A>G
BT-20	chr1	203194186	C	T	CHIT1	G102S,	0	0	60	56	1	NM_001256125.1:c.257+611G>A	NM_001270509.1:c.304G>A	NM_003465.2:c.304G>A	NR_045784.1:n.400G>A	NR_045785.1:n.400G>A
BT-20	chr1	203768328	T	C	ZBED6	F560L,	0	0	45	56	1	NM_014827.4:c.-259-2375T>C	XM_005245642.1:c.-647-2375T>C	XM_005245643.1:c.-259-2375T>C	XM_005245644.1:c.-259-2375T>C	XM_005245645.1:c.-3962T>C	NM_001174108.1:c.1678T>C
BT-20	chr1	203769532	G	A	ZBED6	S961N,	0	0	43	63	1	NM_014827.4:c.-259-1171G>A	XM_005245642.1:c.-647-1171G>A	XM_005245643.1:c.-259-1171G>A	XM_005245644.1:c.-259-1171G>A	XM_005245645.1:c.-2758G>A	NM_001174108.1:c.2882G>A
BT-20	chr1	204159787	G	C	KISS1	P81R,	0	0	14	4	1	NM_002256.3:c.242C>G
BT-20	chr1	204199614	C	T	PLEKHA6	R837K,	0	0	27	46	1	NM_014935.2:c.2510G>A	NM_014935.4:c.2510G>A	XM_005244966.1:c.3209G>A	XM_005244967.1:c.2897G>A	XM_005244968.1:c.2834G>A
BT-20	chr1	204237416	C	T	PLEKHA6	V43I,	0	0	28	46	1	NM_014935.2:c.127G>A	NM_014935.4:c.127G>A	XM_005244966.1:c.451G>A	XM_005244967.1:c.451G>A	XM_005244968.1:c.451G>A	XR_108334.1:n.-1959C>T
BT-20	chr1	204379617	T	C	PPP1R15B	N308S,	0	0	44	73	1	XM_002342130.1:c.-1327T>C	NM_032833.3:c.923A>G	XM_005245551.1:c.923A>G
BT-20	chr1	204587047	G	A	LRRN2, LRRN2, LRRN2, LRRN2	P692S, P692S, P692S, P692S,	0	0	33	44	1	XR_241080.1:n.4133+1701G>A	NM_006338.2:c.2074C>T	NM_201630.1:c.2074C>T	XM_005244827.1:c.2074C>T
BT-20	chr1	204587569	G	C	LRRN2, LRRN2, LRRN2, LRRN2	L518V, L518V, L518V, L518V,	0	0	36	33	1	XR_241080.1:n.4133+2223G>C	NM_006338.2:c.1552C>G	NM_201630.1:c.1552C>G	XM_005244827.1:c.1552C>G
BT-20	chr1	204589101	G	A	LRRN2, LRRN2, LRRN2, LRRN2	P7L, P7L, P7L, P7L,	0	0	38	13	1	XR_241080.1:n.4134-1172G>A	NM_006338.2:c.20C>T	NM_201630.1:c.20C>T	XM_005244827.1:c.20C>T
BT-20	chr1	205027737	G	A	CNTN2, CNTN2, CNTN2	A145T, A36T, A36T,	0	0	24	31	1	NM_005076.2:c.433G>A	NM_005076.3:c.433G>A	XM_005245467.1:c.433G>A
BT-20	chr1	205031116	C	T	CNTN2, CNTN2, CNTN2, CNTN2	P366L, P257L, P257L, P154L,	0	0	94	95	1	NM_005076.2:c.1097C>T	NM_005076.3:c.1097C>T	XM_005245467.1:c.1097C>T
BT-20	chr1	205042840	G	A	CNTN2, CNTN2	V1024I, V812I,	0	0	12	22	1	NM_005076.2:c.3070G>A	NM_005076.3:c.3070G>A	XM_005245467.1:c.3070G>A
BT-20	chr1	205053150	A	G	TMEM81	F100S,	0	0	79	27	1	NM_203376.1:c.299T>C	NM_001193272.1:c.*4765T>C	NM_001193273.1:c.*4765T>C	NM_005057.2:c.*4765T>C	NM_005057.3:c.*4765T>C	XM_005245398.1:c.*4765T>C	XM_005245399.1:c.*4765T>C	XM_005245400.1:c.*4765T>C	XM_005245401.1:c.*4765T>C	XM_005245402.1:c.*4765T>C
BT-20	chr1	205053219	C	T	TMEM81	R77Q,	0	0	83	55	1	NM_203376.1:c.230G>A	NM_001193272.1:c.*4696G>A	NM_001193273.1:c.*4696G>A	NM_005057.2:c.*4696G>A	NM_005057.3:c.*4696G>A	XM_005245398.1:c.*4696G>A	XM_005245399.1:c.*4696G>A	XM_005245400.1:c.*4696G>A	XM_005245401.1:c.*4696G>A	XM_005245402.1:c.*4696G>A
BT-20	chr1	205130413	A	G	DSTYK, DSTYK, DSTYK	C102R, C641R, C641R,	0	0	40	28	1	NM_015375.2:c.1921T>C	NM_199462.2:c.1921T>C
BT-20	chr1	205272918	G	A	NUAK2	A516V,	0	0	30	17	1	NM_030952.1:c.1547C>T	XM_005245515.1:c.806C>T
BT-20	chr1	205740668	G	C	RAB7L1, RAB7L1, RAB7L1, RAB7L1	Q32E, Q80E, Q104E, Q104E,	0	0	49	81	1	NM_001135662.1:c.310C>G	NM_001135663.1:c.238C>G	NM_001135664.1:c.94C>G	NM_003929.2:c.310C>G	XM_005245569.1:c.310C>G	XM_005245570.1:c.310C>G	XM_005245571.1:c.310C>G
BT-20	chr1	205814497	T	C	PM20D1	I149V,	0	0	46	20	1	NM_152491.3:c.445A>G	NM_152491.4:c.445A>G	XR_241071.1:n.521A>G
BT-20	chr1	207015957	T	C	IL19, IL19	F175S, F213S,	0	0	60	105	1	NM_013371.2:c.524T>C	NM_013371.3:c.524T>C	NM_153758.1:c.638T>C	NM_153758.2:c.638T>C
BT-20	chr1	207074905	T	C	IL24, IL24	Y125H, Y124H,	0	0	40	60	1	NM_001142472.1:c.*3459A>G	NM_001142473.1:c.*3459A>G	NM_001193338.1:c.*3580A>G	NM_005449.4:c.*3459A>G	XM_005273351.1:c.*3580A>G	XM_005273352.1:c.*3459A>G	NM_001185156.1:c.373T>C	NM_001185157.1:c.307-438T>C	NM_001185158.1:c.108-438T>C	NM_006850.2:c.370T>C	NM_006850.3:c.370T>C	NM_181339.1:c.-105T>C	XM_005273024.1:c.373T>C
BT-20	chr1	207083133	G	T	FAIM3, FAIM3, FAIM3, FAIM3	T264N, P196T, P308T, P217T,	0	0	23	1	1	NM_001142472.1:c.922C>A	NM_001142473.1:c.586C>A	NM_001193338.1:c.791C>A	NM_005449.4:c.922C>A	XM_005273351.1:c.922C>A	XM_005273352.1:c.649C>A
BT-20	chr1	207195779	A	G	C1orf116, C1orf116, C1orf116	S444P, S198P, S198P,	0	0	19	26	1	NM_001083924.1:c.592T>C	NM_023938.5:c.1330T>C	XM_005273258.1:c.1261T>C	XM_005273259.1:c.592T>C
BT-20	chr1	207653395	C	A	CR2, CR2, CR2	A1062E, A1003E, A941E,	0	0	52	79	1	NM_001006658.1:c.3185C>A	NM_001006658.2:c.3185C>A	NM_001877.3:c.3008C>A	NM_001877.4:c.3008C>A
BT-20	chr1	207760773	C	T	CR1, CR1, CR1, CR1	T1408M, T1408M, T958M, T1858M,	0	0	158	128	1	NM_000573.3:c.4223C>T	NM_000651.4:c.5573C>T	XM_005273064.1:c.5189C>T
BT-20	chr1	207782707	A	G	CR1, CR1, CR1, CR1	N1540S, N1540S, N1090S, N1990S,	0	0	48	46	1	NM_000573.3:c.4619A>G	NM_000651.4:c.5969A>G	XM_005273064.1:c.5585A>G
BT-20	chr1	207782916	A	T	CR1, CR1, CR1, CR1	T1610S, T1610S, T1160S, T2060S,	0	0	29	41	1	NM_000573.3:c.4828A>T	NM_000651.4:c.6178A>T	XM_005273064.1:c.5794A>T
BT-20	chr1	207795320	A	G	CR1, CR1, CR1	T1969A, T1969A, T2419A,	0	0	101	94	1	NM_000573.3:c.5905A>G	NM_000651.4:c.7255A>G	XM_005273064.1:c.6871A>G
BT-20	chr1	208390162	T	C	PLXNA2, PLXNA2	E423G, E369G,	0	0	37	13	1	NM_025179.3:c.1106A>G	XM_005273164.1:c.1151A>G	XM_005273165.1:c.1151A>G	XR_247028.1:n.1675A>G
BT-20	chr1	209950760	C	G	TRAF3IP3, TRAF3IP3, TRAF3IP3	Q373E, Q353E, Q373E,	0	0	23	94	1	NM_025228.1:c.1057C>G	NM_025228.2:c.1117C>G	XM_005273274.1:c.1117C>G	XM_005273275.1:c.1117C>G	XM_005273276.1:c.1057C>G	XM_005273277.1:c.1117C>G	XM_005273278.1:c.*1827C>G	XM_005273279.1:c.325C>G	XM_005273280.1:c.325C>G	XR_247044.1:n.1538C>G	NM_152485.2:c.*5410G>C
BT-20	chr1	209956542	C	A	C1orf74, C1orf74	L146F, L146F,	0	0	28	33	1	NM_025228.1:c.*1049C>A	NM_025228.2:c.*1049C>A	XM_005273274.1:c.*1049C>A	XM_005273275.1:c.*1049C>A	XM_005273276.1:c.*1049C>A	XM_005273277.1:c.*1068C>A	XM_005273279.1:c.*1049C>A	XM_005273280.1:c.*1049C>A	XR_247044.1:n.*887C>A	NM_152485.2:c.438G>T	NM_001206696.1:c.*5223G>T	NM_006147.2:c.*5223G>T	NM_006147.3:c.*5223G>T	XM_005273118.1:c.*5223G>T
BT-20	chr1	210004199	C	G	DIEXF	Q67E,	0	0	72	31	1	NM_014388.6:c.199C>G	NM_014388.5:c.199C>G
BT-20	chr1	210004332	G	A	DIEXF	G111D,	0	0	56	70	1	NM_014388.6:c.332G>A	NM_014388.5:c.332G>A
BT-20	chr1	210577884	G	A	HHAT, HHAT, HHAT, HHAT, HHAT, HHAT, HHAT, HHAT	S117N, S182N, S182N, S137N, S117N, S182N, S119N, S183N,	0	0	68	45	1	NM_001122834.1:c.545G>A	NM_001122834.2:c.545G>A	NM_001170564.1:c.274-13614G>A	NM_001170580.1:c.545G>A	NM_001170587.1:c.548G>A	NM_001170588.1:c.350G>A	NM_018194.3:c.545G>A	NM_018194.4:c.545G>A	XM_005273178.1:c.410G>A	XM_005273179.1:c.356G>A	XM_005273180.1:c.350G>A
BT-20	chr1	212273639	C	T	DTL, DTL, DTL	A165V, A436V, A394V,	0	0	63	20	1	NM_016448.2:c.1307C>T	XM_005273159.1:c.1181C>T
BT-20	chr1	212798977	A	G	FAM71A	N253S,	2	0	27	37	0.9697	NM_001030287.2:c.*6080A>G	NM_001030287.3:c.*6080A>G	NM_001040619.1:c.*6530A>G	NM_001040619.2:c.*6530A>G	NM_001206484.1:c.*6253A>G	NM_001206484.2:c.*6080A>G	NM_001206485.1:c.*7386A>G	NM_001206486.1:c.*6530A>G	NM_001206486.2:c.*6530A>G	NM_001206488.1:c.*6041A>G	NM_001206488.2:c.*6080A>G	NM_001674.2:c.*6080A>G	NM_001674.3:c.*6080A>G	NM_004024.4:c.*6439A>G	XM_005273146.1:c.*6080A>G	NM_153606.2:c.758A>G	NM_153606.3:c.758A>G
BT-20	chr1	212799870	A	G	FAM71A	N551D,	0	0	20	54	1	NM_153606.2:c.1651A>G	NM_153606.3:c.1651A>G
BT-20	chr1	212911836	T	C	NSL1, NSL1	M254V, M213V,	0	0	90	69	1	NM_001042549.1:c.*203A>G	NM_015471.3:c.760A>G	XM_005273093.1:c.637A>G	XM_005273094.1:c.500-11315A>G
BT-20	chr1	213009469	A	G	C1orf227	I8T,	0	0	35	71	1	NM_001024601.2:c.23T>C
BT-20	chr1	213068595	C	T	FLVCR1	T544M,	0	0	55	60	0.9914	NM_014053.2:c.1631C>T	NM_014053.3:c.1631C>T	XR_247024.1:n.1805C>T
BT-20	chr1	214492286	G	A	SMYD2, SMYD2	G73E, G165E,	0	0	26	58	1	NM_020197.2:c.494G>A
BT-20	chr1	214558119	T	G	PTPN14, PTPN14, PTPN14	H261P, H124P, H360P,	0	0	14	59	1	NM_005401.3:c.1079A>C	NM_005401.4:c.1079A>C	XR_247032.1:n.1653A>C
BT-20	chr1	214826196	G	A	CENPF	R2729Q,	0	0	71	18	1	NM_016343.3:c.8186G>A	XM_005273008.1:c.8120G>A
BT-20	chr1	214830617	A	G	CENPF	R2943G,	0	0	55	67	1	NM_016343.3:c.8827A>G	XM_005273008.1:c.8761A>G
BT-20	chr1	214837110	C	G	CENPF	N3106K,	0	0	26	91	1	NM_016343.3:c.9318C>G	XM_005273008.1:c.9252C>G
BT-20	chr1	216348764	C	T	USH2A, USH2A	R1486K, R1486K,	0	0	44	77	1	NM_007123.5:c.4457G>A	NM_206933.2:c.4457G>A
BT-20	chr1	216595306	C	T	USH2A, USH2A	A125T, A125T,	0	0	66	53	1	NM_007123.5:c.373G>A	NM_206933.2:c.373G>A
BT-20	chr1	219383867	T	C	LYPLAL1	F68L,	0	0	260	88	1	NM_138794.3:c.362-7T>C	XM_005273046.1:c.314-7T>C	XM_005273047.1:c.248-7T>C	XM_005273048.1:c.248-7T>C	XM_005273049.1:c.248-7T>C	XM_005273050.1:c.202T>C
BT-20	chr1	219383905	A	G	LYPLAL1, LYPLAL1, LYPLAL1, LYPLAL1, LYPLAL1	I115M, I7M, I131M, I80M, I7M,	1	0	241	165	0.9975	NM_138794.3:c.393A>G	XM_005273046.1:c.345A>G	XM_005273047.1:c.279A>G	XM_005273048.1:c.279A>G	XM_005273049.1:c.279A>G	XM_005273050.1:c.240A>G
BT-20	chr1	220197625	G	T	EPRS, EPRS, EPRS, EPRS	D308E, D109E, D308E, D59E,	0	0	98	34	1	NM_004446.2:c.924C>A	XM_005273086.1:c.924C>A
BT-20	chr1	221057646	C	T	HLX	P356L,	0	0	21	23	1	XM_001714926.1:c.-1877G>A	XM_002342169.1:c.529G>A	NM_021958.3:c.1067C>T
BT-20	chr1	221057739	C	G	HLX	A387G,	0	0	13	26	1	XM_001714926.1:c.-1970G>C	XM_002342169.1:c.436G>C	NM_021958.3:c.1160C>G
BT-20	chr1	222802006	A	G	MIA3, MIA3	K318E, K482E,	0	0	29	42	1	NM_198551.2:c.1444A>G	XM_005273121.1:c.1444A>G
BT-20	chr1	222923351	A	G	FAM177B	Q143R,	0	0	24	82	1	NM_207468.2:c.428A>G	XM_005273129.1:c.428A>G	XM_005273130.1:c.241+2928A>G
BT-20	chr1	223283910	A	G	TLR5, TLR5, TLR5	F822L, F822L, F822L,	0	0	107	51	1	NM_003268.4:c.2464T>C	NM_003268.5:c.2464T>C	XM_005273241.1:c.2464T>C	XM_005273242.1:c.2464T>C	XM_005273243.1:c.2464T>C
BT-20	chr1	223284528	A	G	TLR5, TLR5, TLR5	F616L, F616L, F616L,	0	0	60	53	1	NM_003268.4:c.1846T>C	NM_003268.5:c.1846T>C	XM_005273241.1:c.1846T>C	XM_005273242.1:c.1846T>C	XM_005273243.1:c.1846T>C
BT-20	chr1	223567803	G	A	C1orf65	G329D,	0	0	4	12	1	NM_152610.2:c.986G>A
BT-20	chr1	223718651	G	A	CAPN8	T483M,	0	0	72	97	1	NM_001143962.1:c.1475C>T
BT-20	chr1	223900408	C	G	CAPN2	D22E,	0	0	22	11	1	NM_001146068.1:c.4-5056C>G	NM_001748.4:c.66C>G
BT-20	chr1	223949314	G	C	CAPN2, CAPN2, CAPN2	E443Q, E102Q, E521Q,	0	0	43	63	1	NM_001146068.1:c.1327G>C	NM_001748.4:c.1561G>C
BT-20	chr1	225142710	A	T	DNAH14, DNAH14, DNAH14, DNAH14	T43S, T43S, T43S, T43S,	0	0	45	56	1	NM_001145154.1:c.127A>T	NM_001373.1:c.127A>T	NM_144989.2:c.127A>T
BT-20	chr1	225152253	C	T	DNAH14, DNAH14, DNAH14, DNAH14	P147L, P147L, P147L, P147L,	0	0	104	149	1	NM_001145154.1:c.440C>T	NM_001373.1:c.440C>T	NM_144989.2:c.440C>T
BT-20	chr1	225211422	T	C	DNAH14, DNAH14, DNAH14	F405L, F405L, F382L,	0	0	37	55	1	NM_001145154.1:c.1213T>C	NM_001373.1:c.1213T>C
BT-20	chr1	225266966	C	G	DNAH14	L828V,	0	0	79	75	1	NM_001373.1:c.2482C>G
BT-20	chr1	225268343	A	G	DNAH14	K1010R,	0	0	55	36	1	NM_001373.1:c.3029A>G
BT-20	chr1	225268346	G	A	DNAH14	R1011Q,	0	0	53	41	1	NM_001373.1:c.3032G>A
BT-20	chr1	225452983	A	G	DNAH14	N2435S,	0	0	75	61	1	NM_001373.1:c.7304A>G
BT-20	chr1	225495168	G	A	DNAH14	R2911H,	0	0	140	65	1	NM_001373.1:c.8732G>A
BT-20	chr1	225519212	G	A	DNAH14	R3173Q,	0	0	40	93	1	NM_001373.1:c.9518G>A
BT-20	chr1	225521101	G	C	DNAH14	E3232Q,	0	0	45	63	1	NM_001373.1:c.9694G>C
BT-20	chr1	225607144	C	T	LBR, LBR	S154N, S154N,	0	0	13	71	1	NM_002296.2:c.461G>A	NM_002296.3:c.461G>A	NM_194442.1:c.461G>A	NM_194442.2:c.461G>A	XM_005273125.1:c.461G>A
BT-20	chr1	226074563	T	G	LEFTY1	D322A,	0	0	56	48	0.9905	NM_014698.1:c.-4765A>C	NM_014698.2:c.-4765A>C	XM_005273358.1:c.-4574A>C	XM_002342171.1:c.260T>G	NM_020997.2:c.965A>C	NM_020997.3:c.965A>C	XM_005273009.1:c.863A>C
BT-20	chr1	226352498	T	G	ACBD3	E187D,	0	0	92	46	1	NM_022735.3:c.561A>C
BT-20	chr1	226923505	G	T	ITPKB, ITPKB	P552Q, P552Q,	0	0	51	36	1	NM_002221.3:c.1655C>A	XM_005273120.1:c.1655C>A
BT-20	chr1	227216775	C	T	CDC42BPA, CDC42BPA, CDC42BPA, CDC42BPA, CDC42BPA, CDC42BPA, CDC42BPA, CDC42BPA	V511I, V1304I, V1223I, V1284I, V1276I, V460I, V603I, V182I,	0	0	56	49	1	NM_003607.3:c.3910G>A	NM_014826.4:c.3667G>A	XM_005273317.1:c.4063G>A	XM_005273318.1:c.4054G>A	XM_005273319.1:c.3997G>A	XM_005273320.1:c.3949G>A	XM_005273321.1:c.3910G>A	XM_005273322.1:c.4015G>A	XM_005273323.1:c.3820G>A	XM_005273324.1:c.3949G>A	XM_005273325.1:c.3751G>A	XM_005273326.1:c.3850G>A	XM_005273327.1:c.3826G>A
BT-20	chr1	227923081	G	A	JMJD4, JMJD4	A11V, A11V,	0	0	3	6	1	NM_053052.3:c.-30G>A	XM_005273041.1:c.-30G>A	XM_005273042.1:c.-30G>A	XM_005273043.1:c.-396G>A	XM_005273044.1:c.-214G>A	NR_024485.1:n.*1003G>A	NR_024486.1:n.*1003G>A	NM_001161465.1:c.32C>T	NM_023007.1:c.32C>T	NM_023007.2:c.32C>T	XM_005273233.1:c.32C>T
BT-20	chr1	228033197	A	G	PRSS38	M204V,	0	0	23	23	1	NM_183062.2:c.610A>G
BT-20	chr1	228362682	G	A	IBA57, IBA57	G18S, G211S,	0	0	43	17	1	NM_001010867.2:c.631G>A
BT-20	chr1	228444565	T	A	OBSCN, OBSCN	V1508D, V1508D,	0	0	7	56	1	NM_001098623.1:c.4523T>A	NM_001098623.2:c.4523T>A	NM_001271223.2:c.4799T>A	NM_052843.2:c.4523T>A	NM_052843.3:c.4523T>A	XM_005273287.1:c.4799T>A	XM_005273288.1:c.4799T>A	XM_005273289.1:c.4799T>A	XM_005273290.1:c.4799T>A	XM_005273291.1:c.4799T>A	XM_005273292.1:c.4799T>A	XM_005273293.1:c.4799T>A	XM_005273294.1:c.4799T>A	XM_005273295.1:c.4523T>A	XM_005273296.1:c.4799T>A	XM_005273297.1:c.4523T>A	XM_005273298.1:c.4799T>A	XM_005273299.1:c.4799T>A	XM_005273300.1:c.4799T>A	XM_005273301.1:c.4799T>A	XM_005273302.1:c.4247T>A	XM_005273303.1:c.4799T>A	XM_005273304.1:c.4799T>A	XM_005273305.1:c.4799T>A	XM_005273306.1:c.3695T>A	XM_005273307.1:c.4799T>A	XM_005273308.1:c.4799T>A	XM_005273309.1:c.4799T>A	XM_005273310.1:c.4799T>A
BT-20	chr1	228456147	T	C	OBSCN	L39S,	0	0	68	26	1	NM_001098623.1:c.4862-84T>C	NM_001098623.2:c.4862-84T>C	NM_001271223.2:c.5414-84T>C	NM_052843.2:c.4862-84T>C	NM_052843.3:c.4862-84T>C	XM_005273287.1:c.5138-84T>C	XM_005273288.1:c.5138-84T>C	XM_005273289.1:c.5138-84T>C	XM_005273290.1:c.5138-84T>C	XM_005273291.1:c.5138-84T>C	XM_005273292.1:c.5138-84T>C	XM_005273293.1:c.5138-84T>C	XM_005273294.1:c.5138-84T>C	XM_005273295.1:c.4862-84T>C	XM_005273296.1:c.5138-3479T>C	XM_005273297.1:c.4862-84T>C	XM_005273298.1:c.5138-84T>C	XM_005273299.1:c.5138-84T>C	XM_005273300.1:c.5138-84T>C	XM_005273301.1:c.5138-84T>C	XM_005273302.1:c.4586-84T>C	XM_005273303.1:c.5137+4055T>C	XM_005273304.1:c.5138-84T>C	XM_005273305.1:c.5138-84T>C	XM_005273306.1:c.4034-84T>C	XM_005273307.1:c.5138-84T>C	XM_005273308.1:c.5138-84T>C	XM_005273309.1:c.5138-84T>C	XM_005273310.1:c.5138-84T>C
BT-20	chr1	228464248	T	G	OBSCN, OBSCN	D2106E, D2106E,	0	0	10	4	1	NM_001098623.1:c.6318T>G	NM_001098623.2:c.6318T>G	NM_001271223.2:c.7443T>G	NM_052843.2:c.6318T>G	NM_052843.3:c.6318T>G	XM_005273287.1:c.7167T>G	XM_005273288.1:c.7167T>G	XM_005273289.1:c.7167T>G	XM_005273290.1:c.7167T>G	XM_005273291.1:c.7167T>G	XM_005273292.1:c.7167T>G	XM_005273293.1:c.7167T>G	XM_005273294.1:c.7167T>G	XM_005273295.1:c.6891T>G	XM_005273296.1:c.6891T>G	XM_005273297.1:c.6891T>G	XM_005273298.1:c.7167T>G	XM_005273299.1:c.7167T>G	XM_005273300.1:c.7167T>G	XM_005273301.1:c.7167T>G	XM_005273302.1:c.6615T>G	XM_005273303.1:c.6594T>G	XM_005273304.1:c.7167T>G	XM_005273305.1:c.7167T>G	XM_005273306.1:c.6063T>G	XM_005273307.1:c.7167T>G	XM_005273308.1:c.7167T>G	XM_005273309.1:c.7167T>G	XM_005273310.1:c.7167T>G
BT-20	chr1	228464276	T	C	OBSCN, OBSCN	F2116L, F2116L,	0	0	10	6	1	NM_001098623.1:c.6346T>C	NM_001098623.2:c.6346T>C	NM_001271223.2:c.7471T>C	NM_052843.2:c.6346T>C	NM_052843.3:c.6346T>C	XM_005273287.1:c.7195T>C	XM_005273288.1:c.7195T>C	XM_005273289.1:c.7195T>C	XM_005273290.1:c.7195T>C	XM_005273291.1:c.7195T>C	XM_005273292.1:c.7195T>C	XM_005273293.1:c.7195T>C	XM_005273294.1:c.7195T>C	XM_005273295.1:c.6919T>C	XM_005273296.1:c.6919T>C	XM_005273297.1:c.6919T>C	XM_005273298.1:c.7195T>C	XM_005273299.1:c.7195T>C	XM_005273300.1:c.7195T>C	XM_005273301.1:c.7195T>C	XM_005273302.1:c.6643T>C	XM_005273303.1:c.6622T>C	XM_005273304.1:c.7195T>C	XM_005273305.1:c.7195T>C	XM_005273306.1:c.6091T>C	XM_005273307.1:c.7195T>C	XM_005273308.1:c.7195T>C	XM_005273309.1:c.7195T>C	XM_005273310.1:c.7195T>C
BT-20	chr1	228469801	G	C	OBSCN, OBSCN, OBSCN, OBSCN	G2789R, G2789R, G45R, G488R,	0	0	17	44	1	NM_001098623.1:c.8365G>C	NM_001098623.2:c.8365G>C	NM_001271223.2:c.9652G>C	NM_052843.2:c.8365G>C	NM_052843.3:c.8365G>C	XM_005273287.1:c.9376G>C	XM_005273288.1:c.9376G>C	XM_005273289.1:c.9376G>C	XM_005273290.1:c.9376G>C	XM_005273291.1:c.9376G>C	XM_005273292.1:c.9376G>C	XM_005273293.1:c.9376G>C	XM_005273294.1:c.9376G>C	XM_005273295.1:c.9100G>C	XM_005273296.1:c.9100G>C	XM_005273297.1:c.9100G>C	XM_005273298.1:c.9376G>C	XM_005273299.1:c.9376G>C	XM_005273300.1:c.9376G>C	XM_005273301.1:c.9376G>C	XM_005273302.1:c.8824G>C	XM_005273303.1:c.8803G>C	XM_005273304.1:c.9376G>C	XM_005273305.1:c.9376G>C	XM_005273306.1:c.8272G>C	XM_005273307.1:c.9376G>C	XM_005273308.1:c.9376G>C	XM_005273309.1:c.9376G>C	XM_005273310.1:c.9376G>C
BT-20	chr1	228503677	A	G	OBSCN, OBSCN	H4381R, H4381R,	0	0	49	27	1	NM_001098623.1:c.13142A>G	NM_001098623.2:c.13142A>G	NM_001271223.2:c.16013A>G	NM_052843.2:c.13142A>G	NM_052843.3:c.13142A>G	XM_005273287.1:c.16313A>G	XM_005273288.1:c.16313A>G	XM_005273289.1:c.16313A>G	XM_005273290.1:c.16313A>G	XM_005273291.1:c.16277A>G	XM_005273292.1:c.16049A>G	XM_005273293.1:c.16049A>G	XM_005273294.1:c.16049A>G	XM_005273295.1:c.16037A>G	XM_005273296.1:c.16037A>G	XM_005273297.1:c.16037A>G	XM_005273298.1:c.16004A>G	XM_005273299.1:c.15785A>G	XM_005273300.1:c.15785A>G	XM_005273301.1:c.15785A>G	XM_005273302.1:c.15761A>G	XM_005273303.1:c.15740A>G	XM_005273304.1:c.15521A>G	XM_005273305.1:c.15257A>G	XM_005273306.1:c.15209A>G	XM_005273307.1:c.15191A>G	XM_005273308.1:c.13673A>G	XM_005273309.1:c.16313A>G	XM_005273310.1:c.16313A>G
BT-20	chr1	228504472	T	C	OBSCN, OBSCN	C4450R, C4450R,	0	0	5	24	1	NM_001098623.1:c.13348T>C	NM_001098623.2:c.13348T>C	NM_001271223.2:c.16219T>C	NM_052843.2:c.13348T>C	NM_052843.3:c.13348T>C	XM_005273287.1:c.16519T>C	XM_005273288.1:c.16519T>C	XM_005273289.1:c.16519T>C	XM_005273290.1:c.16519T>C	XM_005273291.1:c.16483T>C	XM_005273292.1:c.16255T>C	XM_005273293.1:c.16255T>C	XM_005273294.1:c.16255T>C	XM_005273295.1:c.16243T>C	XM_005273296.1:c.16243T>C	XM_005273297.1:c.16243T>C	XM_005273298.1:c.16210T>C	XM_005273299.1:c.15991T>C	XM_005273300.1:c.15991T>C	XM_005273301.1:c.15991T>C	XM_005273302.1:c.15967T>C	XM_005273303.1:c.15946T>C	XM_005273304.1:c.15727T>C	XM_005273305.1:c.15463T>C	XM_005273306.1:c.15415T>C	XM_005273307.1:c.15397T>C	XM_005273308.1:c.13879T>C	XM_005273309.1:c.16519T>C	XM_005273310.1:c.16519T>C
BT-20	chr1	228504591	C	A	OBSCN, OBSCN	H4489Q, H4489Q,	0	0	3	13	1	NM_001098623.1:c.13467C>A	NM_001098623.2:c.13467C>A	NM_001271223.2:c.16338C>A	NM_052843.2:c.13467C>A	NM_052843.3:c.13467C>A	XM_005273287.1:c.16638C>A	XM_005273288.1:c.16638C>A	XM_005273289.1:c.16638C>A	XM_005273290.1:c.16638C>A	XM_005273291.1:c.16602C>A	XM_005273292.1:c.16374C>A	XM_005273293.1:c.16374C>A	XM_005273294.1:c.16374C>A	XM_005273295.1:c.16362C>A	XM_005273296.1:c.16362C>A	XM_005273297.1:c.16362C>A	XM_005273298.1:c.16329C>A	XM_005273299.1:c.16110C>A	XM_005273300.1:c.16110C>A	XM_005273301.1:c.16110C>A	XM_005273302.1:c.16086C>A	XM_005273303.1:c.16065C>A	XM_005273304.1:c.15846C>A	XM_005273305.1:c.15582C>A	XM_005273306.1:c.15534C>A	XM_005273307.1:c.15516C>A	XM_005273308.1:c.13998C>A	XM_005273309.1:c.16638C>A	XM_005273310.1:c.16638C>A
BT-20	chr1	228505204	G	A	OBSCN, OBSCN	R4534H, R4534H,	0	0	20	74	1	NM_001098623.1:c.13601G>A	NM_001098623.2:c.13601G>A	NM_001271223.2:c.16472G>A	NM_052843.2:c.13601G>A	NM_052843.3:c.13601G>A	XM_005273287.1:c.16772G>A	XM_005273288.1:c.16772G>A	XM_005273289.1:c.16772G>A	XM_005273290.1:c.16772G>A	XM_005273291.1:c.16736G>A	XM_005273292.1:c.16508G>A	XM_005273293.1:c.16508G>A	XM_005273294.1:c.16508G>A	XM_005273295.1:c.16496G>A	XM_005273296.1:c.16496G>A	XM_005273297.1:c.16496G>A	XM_005273298.1:c.16463G>A	XM_005273299.1:c.16244G>A	XM_005273300.1:c.16244G>A	XM_005273301.1:c.16244G>A	XM_005273302.1:c.16220G>A	XM_005273303.1:c.16199G>A	XM_005273304.1:c.15980G>A	XM_005273305.1:c.15716G>A	XM_005273306.1:c.15668G>A	XM_005273307.1:c.15650G>A	XM_005273308.1:c.14132G>A	XM_005273309.1:c.16772G>A	XM_005273310.1:c.16772G>A
BT-20	chr1	228505668	C	G	OBSCN, OBSCN	S4642C, S4642C,	0	0	36	19	1	NM_001098623.1:c.13925C>G	NM_001098623.2:c.13925C>G	NM_001271223.2:c.16796C>G	NM_052843.2:c.13925C>G	NM_052843.3:c.13925C>G	XM_005273287.1:c.17096C>G	XM_005273288.1:c.17096C>G	XM_005273289.1:c.17093C>G	XM_005273290.1:c.17096C>G	XM_005273291.1:c.17060C>G	XM_005273292.1:c.16832C>G	XM_005273293.1:c.16832C>G	XM_005273294.1:c.16832C>G	XM_005273295.1:c.16820C>G	XM_005273296.1:c.16820C>G	XM_005273297.1:c.16820C>G	XM_005273298.1:c.16787C>G	XM_005273299.1:c.16568C>G	XM_005273300.1:c.16568C>G	XM_005273301.1:c.16568C>G	XM_005273302.1:c.16544C>G	XM_005273303.1:c.16523C>G	XM_005273304.1:c.16304C>G	XM_005273305.1:c.16040C>G	XM_005273306.1:c.15992C>G	XM_005273307.1:c.15974C>G	XM_005273308.1:c.14456C>G	XM_005273309.1:c.17096C>G	XM_005273310.1:c.17096C>G
BT-20	chr1	228505739	G	A	OBSCN, OBSCN	G4666S, G4666S,	1	0	43	44	0.9886	NM_001098623.1:c.13996G>A	NM_001098623.2:c.13996G>A	NM_001271223.2:c.16867G>A	NM_052843.2:c.13996G>A	NM_052843.3:c.13996G>A	XM_005273287.1:c.17167G>A	XM_005273288.1:c.17167G>A	XM_005273289.1:c.17164G>A	XM_005273290.1:c.17167G>A	XM_005273291.1:c.17131G>A	XM_005273292.1:c.16903G>A	XM_005273293.1:c.16903G>A	XM_005273294.1:c.16903G>A	XM_005273295.1:c.16891G>A	XM_005273296.1:c.16891G>A	XM_005273297.1:c.16891G>A	XM_005273298.1:c.16858G>A	XM_005273299.1:c.16639G>A	XM_005273300.1:c.16639G>A	XM_005273301.1:c.16639G>A	XM_005273302.1:c.16615G>A	XM_005273303.1:c.16594G>A	XM_005273304.1:c.16375G>A	XM_005273305.1:c.16111G>A	XM_005273306.1:c.16063G>A	XM_005273307.1:c.16045G>A	XM_005273308.1:c.14527G>A	XM_005273309.1:c.17167G>A	XM_005273310.1:c.17167G>A
BT-20	chr1	228509427	A	G	OBSCN, OBSCN	D4962G, D4962G,	0	0	27	32	1	NM_001098623.1:c.14885A>G	NM_001098623.2:c.14885A>G	NM_001271223.2:c.17756A>G	NM_052843.2:c.14885A>G	NM_052843.3:c.14885A>G	XM_005273287.1:c.18056A>G	XM_005273288.1:c.18056A>G	XM_005273289.1:c.18053A>G	XM_005273290.1:c.18056A>G	XM_005273291.1:c.18020A>G	XM_005273292.1:c.17792A>G	XM_005273293.1:c.17792A>G	XM_005273294.1:c.17792A>G	XM_005273295.1:c.17780A>G	XM_005273296.1:c.17780A>G	XM_005273297.1:c.17780A>G	XM_005273298.1:c.17747A>G	XM_005273299.1:c.17528A>G	XM_005273300.1:c.17528A>G	XM_005273301.1:c.17528A>G	XM_005273302.1:c.17504A>G	XM_005273303.1:c.17483A>G	XM_005273304.1:c.17264A>G	XM_005273305.1:c.17000A>G	XM_005273306.1:c.16952A>G	XM_005273307.1:c.16934A>G	XM_005273308.1:c.15416A>G	XM_005273309.1:c.18056A>G	XM_005273310.1:c.18056A>G
BT-20	chr1	228525008	G	A	OBSCN, OBSCN, OBSCN	R5575H, R5575H, R203H,	0	0	24	36	1	NM_001098623.1:c.16724G>A	NM_001098623.2:c.16724G>A	NM_001271223.2:c.19595G>A	NM_052843.2:c.16724G>A	NM_052843.3:c.16724G>A	XM_005273287.1:c.19895G>A	XM_005273288.1:c.19895G>A	XM_005273289.1:c.19892G>A	XM_005273290.1:c.19895G>A	XM_005273291.1:c.19859G>A	XM_005273292.1:c.19631G>A	XM_005273293.1:c.19631G>A	XM_005273294.1:c.19631G>A	XM_005273295.1:c.19619G>A	XM_005273296.1:c.19619G>A	XM_005273297.1:c.19619G>A	XM_005273298.1:c.19586G>A	XM_005273299.1:c.19367G>A	XM_005273300.1:c.19367G>A	XM_005273301.1:c.19367G>A	XM_005273302.1:c.19343G>A	XM_005273303.1:c.19322G>A	XM_005273304.1:c.19103G>A	XM_005273305.1:c.18839G>A	XM_005273306.1:c.18791G>A	XM_005273307.1:c.18773G>A	XM_005273308.1:c.17255G>A	XM_005273309.1:c.19895G>A	XM_005273310.1:c.19895G>A
BT-20	chr1	228584685	C	G	TRIM11, TRIM11, TRIM11	R273S, R274S, R274S,	33	49	19	16	0.2991	NM_145214.2:c.822G>C	XM_005273281.1:c.819G>C
BT-20	chr1	229772693	T	G	URB2, URB2	V778G, V778G,	0	0	26	60	1	NM_014777.2:c.2333T>G	XM_005273360.1:c.2333T>G
BT-20	chr1	230845794	A	G	AGT, AGT	M268T, M240T,	1	0	27	32	0.9672	NM_000029.3:c.803T>C
BT-20	chr1	231488524	C	T	C1orf124	P296L,	0	0	45	75	1	NM_001010984.1:c.*1172C>T	NM_032018.4:c.887C>T	NM_001010984.2:c.*1172C>T	NM_001261462.1:c.*1172C>T	NM_032018.5:c.887C>T	XM_005273284.1:c.733+154C>T	XM_005273285.1:c.718+1207C>T
BT-20	chr1	233134086	C	T	PCNXL2, PCNXL2	S553N, S1901N,	0	0	57	48	1	NM_014801.3:c.5702G>A	XM_005273272.1:c.5093G>A
BT-20	chr1	233296041	G	A	PCNXL2	R1169W,	0	0	55	43	1	NM_014801.3:c.3505C>T	XM_005273272.1:c.2896C>T	XR_247042.1:n.3734C>T
BT-20	chr1	234745009	A	G	IRF2BP2, IRF2BP2	S78P, S78P,	0	0	8	0	1	NM_001077397.1:c.232T>C	NM_182972.2:c.232T>C
BT-20	chr1	235969733	G	T	LYST, LYST	F901L, F901L,	49	38	19	10	0.25	NM_000081.2:c.2703C>A	NM_000081.3:c.2703C>A	XM_005273027.1:c.2703C>A	XM_005273028.1:c.2703C>A	XM_005273029.1:c.2703C>A	XM_005273030.1:c.2703C>A	XR_247020.1:n.3288C>A
BT-20	chr1	236381825	G	C	ERO1LB	H465Q,	0	0	142	139	1	NM_019891.2:c.1395C>G	NM_019891.3:c.1395C>G	XM_005273244.1:c.967-32901G>C
BT-20	chr1	236700807	T	A	LGALS8, LGALS8, LGALS8, LGALS8, LGALS8	F19Y, F19Y, F19Y, F19Y, F19Y,	0	0	142	41	1	XR_247110.1:n.-469A>T	NM_006499.3:c.56T>A	NM_006499.4:c.56T>A	NM_201543.1:c.56T>A	NM_201543.2:c.56T>A	NM_201544.1:c.56T>A	NM_201544.2:c.56T>A	NM_201545.1:c.56T>A	NM_201545.2:c.56T>A	XM_005273126.1:c.56T>A	XM_005273127.1:c.56T>A	XM_005273128.1:c.56T>A
BT-20	chr1	236700857	C	T	LGALS8, LGALS8, LGALS8, LGALS8, LGALS8	R36C, R36C, R36C, R36C, R36C,	0	0	106	90	1	XR_247110.1:n.-519G>A	NM_006499.3:c.106C>T	NM_006499.4:c.106C>T	NM_201543.1:c.106C>T	NM_201543.2:c.106C>T	NM_201544.1:c.106C>T	NM_201544.2:c.106C>T	NM_201545.1:c.106C>T	NM_201545.2:c.106C>T	XM_005273126.1:c.106C>T	XM_005273127.1:c.106C>T	XM_005273128.1:c.106C>T
BT-20	chr1	236706862	G	C	LGALS8, LGALS8, LGALS8, LGALS8, LGALS8	R184S, R226S, R167S, R226S, R184S,	0	0	91	58	1	NM_006499.3:c.678G>C	NM_006499.4:c.678G>C	NM_201543.1:c.552G>C	NM_201543.2:c.552G>C	NM_201544.1:c.552G>C	NM_201544.2:c.552G>C	NM_201545.1:c.678G>C	NM_201545.2:c.678G>C	XM_005273126.1:c.678G>C	XM_005273127.1:c.678G>C	XM_005273128.1:c.*721G>C
BT-20	chr1	236717926	T	C	HEATR1, HEATR1	E2017G, E1179G,	0	0	90	79	1	NM_006499.3:c.*6465T>C	NM_006499.4:c.*6465T>C	NM_201543.1:c.*6465T>C	NM_201543.2:c.*6465T>C	NM_201544.1:c.*6465T>C	NM_201544.2:c.*6465T>C	NM_201545.1:c.*6465T>C	NM_201545.2:c.*6465T>C	XM_005273126.1:c.*6465T>C	XM_005273127.1:c.*6465T>C	NM_018072.4:c.6050A>G	NM_018072.5:c.6050A>G
BT-20	chr1	236718620	T	C	HEATR1, HEATR1	N1967D, N1129D,	0	0	109	43	1	NM_006499.4:c.*7159T>C	NM_201543.2:c.*7159T>C	NM_201544.2:c.*7159T>C	NM_201545.2:c.*7159T>C	XM_005273126.1:c.*7159T>C	XM_005273127.1:c.*7159T>C	NM_018072.4:c.5899A>G	NM_018072.5:c.5899A>G
BT-20	chr1	236719193	A	G	HEATR1, HEATR1	V1854A, V1016A,	0	0	91	100	1	NM_006499.4:c.*7732A>G	NM_201543.2:c.*7732A>G	NM_201544.2:c.*7732A>G	NM_201545.2:c.*7732A>G	XM_005273126.1:c.*7732A>G	XM_005273127.1:c.*7732A>G	NM_018072.4:c.5561T>C	NM_018072.5:c.5561T>C
BT-20	chr1	236721660	T	C	HEATR1, HEATR1	N1694S, N856S,	0	0	151	42	1	NM_018072.4:c.5081A>G	NM_018072.5:c.5081A>G
BT-20	chr1	236749649	T	C	HEATR1	M607V,	0	0	105	144	1	NM_018072.4:c.1819A>G	NM_018072.5:c.1819A>G
BT-20	chr1	236758887	T	C	HEATR1	H348R,	0	0	96	155	1	NM_018072.4:c.1043A>G	NM_018072.5:c.1043A>G
BT-20	chr1	237604660	G	A	RYR2	M349I,	34	49	52	44	0.5363	NM_001035.2:c.1047G>A	XM_005273224.1:c.1047G>A
BT-20	chr1	237841390	A	G	RYR2	Q2958R,	0	0	139	122	1	NM_001035.2:c.8873A>G	XM_005273224.1:c.8873A>G
BT-20	chr1	240370702	A	G	FMN2, FMN2	T864A, T868A,	0	0	61	45	1	NM_020066.4:c.2590A>G	XM_005273200.1:c.2602A>G
BT-20	chr1	241929542	G	A	WDR64, WDR64, WDR64	R367Q, R441Q, R647Q,	0	0	142	75	1	NM_144625.3:c.1100G>A	NM_144625.4:c.1940G>A
BT-20	chr1	242045275	C	T	EXO1, EXO1, EXO1, EXO1	R722C, R723C, R723C, R723C,	0	0	155	191	1	NM_003686.3:c.2167C>T	NM_003686.4:c.2167C>T	NM_006027.3:c.2167C>T	NM_006027.4:c.2167C>T	NM_130398.2:c.2167C>T	NM_130398.3:c.2167C>T	XM_005273350.1:c.2164C>T
BT-20	chr1	243493907	A	T	SDCCAG8, SDCCAG8, SDCCAG8, SDCCAG8	E378D, E233D, E190D, E190D,	0	0	10	156	1	NM_006642.2:c.1134A>T	NM_006642.3:c.1134A>T	XM_005273011.1:c.1134A>T	XM_005273012.1:c.1134A>T	XM_005273013.1:c.1005A>T	XM_005273014.1:c.945A>T	XM_005273015.1:c.1134A>T	XM_005273016.1:c.840A>T	XM_005273017.1:c.1005A>T	XM_005273018.1:c.711A>T	XM_005273019.1:c.699A>T	XM_005273020.1:c.570A>T	XM_005273021.1:c.231A>T	XM_005273022.1:c.213A>T
BT-20	chr1	245851609	C	G	KIF26B, KIF26B, KIF26B	P1393R, P1775R, P1017R,	0	0	5	5	1	NM_018012.3:c.5324C>G
BT-20	chr1	246670481	C	G	SMYD3	K13N,	0	0	57	71	1	NM_001167740.1:c.39G>C	XM_005273227.1:c.39G>C	XM_005273228.1:c.39G>C
BT-20	chr1	246755124	T	C	CNST, CNST	L87S, L87S,	0	0	103	43	1	NM_001139459.1:c.260T>C	NM_152609.2:c.260T>C	XM_005273081.1:c.428T>C	XM_005273082.1:c.383T>C	XM_005273083.1:c.-30T>C
BT-20	chr1	247162658	C	T	ZNF695, ZNF695, ZNF695	R84K, R72K, R84K,	0	0	114	137	1	NM_001204221.1:c.251G>A	NM_020394.3:c.251G>A	NM_020394.4:c.251G>A	NR_037892.1:n.436G>A	NR_037894.1:n.432G>A
BT-20	chr1	247614617	C	T	OR2B11	G223D,	0	0	36	80	1	NM_001004492.1:c.668G>A	NM_001079821.2:c.*2811C>T	NM_001127461.2:c.*2811C>T	NM_001127462.2:c.*2811C>T	NM_001243133.1:c.*2811C>T	NM_004895.4:c.*2811C>T	NM_183395.2:c.*2811C>T	XM_005273036.1:c.*2811C>T	XM_005273037.1:c.*2811C>T	XM_005273038.1:c.*2811C>T
BT-20	chr1	247614693	C	T	OR2B11	V198M,	0	0	49	84	1	NM_001004492.1:c.592G>A	NM_001079821.2:c.*2887C>T	NM_001127461.2:c.*2887C>T	NM_001127462.2:c.*2887C>T	NM_001243133.1:c.*2887C>T	NM_004895.4:c.*2887C>T	NM_183395.2:c.*2887C>T	XM_005273036.1:c.*2887C>T	XM_005273037.1:c.*2887C>T	XM_005273038.1:c.*2887C>T
BT-20	chr1	247695612	G	A	OR2C3, OR2C3	P68S, P68S,	0	0	90	100	1	NR_027309.2:n.-1506C>T	XM_005273072.1:c.-148+5256G>A	XM_005273073.1:c.-148+5256G>A	XM_005273074.1:c.-264+5256G>A	NM_198074.4:c.202C>T	NR_027309.1:n.-1506C>T
BT-20	chr1	247695756	T	C	OR2C3, OR2C3	T20A, T20A,	0	0	40	85	1	NR_027309.2:n.-1650A>G	XM_005273072.1:c.-148+5400T>C	XM_005273073.1:c.-148+5400T>C	XM_005273074.1:c.-264+5400T>C	NM_198074.4:c.58A>G	NR_027309.1:n.-1650A>G
BT-20	chr1	247752161	T	C	OR2G2	L167P,	0	0	170	52	1	NM_001001915.1:c.500T>C	XR_110860.1:n.1098-22908A>G
BT-20	chr1	247752367	A	G	OR2G2	R236G,	0	0	397	305	1	NM_001001915.1:c.706A>G	XR_110860.1:n.1098-23114T>C
BT-20	chr1	247769752	A	G	OR2G3	I289V,	0	0	2	55	1	NM_001001914.1:c.865A>G	XR_110860.1:n.1097+29405T>C
BT-20	chr1	247875415	A	G	OR6F1	F215L,	0	0	38	141	1	NM_001005286.1:c.643T>C	XM_005273091.1:c.-13+71684A>G	XM_005273092.1:c.-13+71684A>G
BT-20	chr1	247875583	G	C	OR6F1	P159A,	0	0	30	42	1	NM_001005286.1:c.475C>G	XM_005273091.1:c.-13+71852G>C	XM_005273092.1:c.-13+71852G>C
BT-20	chr1	247875975	A	G	OR6F1	F28S,	0	0	68	58	0.9921	NM_001005286.1:c.83T>C	XM_005273091.1:c.-13+72244A>G	XM_005273092.1:c.-13+72244A>G
BT-20	chr1	247978319	A	G	OR14A16	I238T,	0	0	120	121	1	XM_005273091.1:c.-12-45600A>G	XM_005273092.1:c.-12-45600A>G	NM_001001966.1:c.713T>C
BT-20	chr1	248039294	G	A	TRIM58	V322I,	0	0	57	55	1	NM_015431.3:c.964G>A	XM_005273091.1:c.532G>A	XM_005273092.1:c.532G>A
BT-20	chr1	248129240	G	A	OR2AK2	V203M,	0	0	130	57	1	NM_001004491.1:c.607G>A	NM_175911.2:c.-144+28554G>A
BT-20	chr1	248512749	G	A	OR14C36	G225R,	0	0	84	37	1	NM_001001918.1:c.673G>A
BT-20	chr1	248512767	G	T	OR14C36	D231Y,	0	0	96	32	1	NM_001001918.1:c.691G>T
BT-20	chr1	248550976	T	G	OR2T6	C23G,	0	0	78	66	1	NM_001005471.1:c.67T>G
BT-20	chr1	248569369	A	G	OR2T1	H25R,	0	0	123	45	1	NM_030904.1:c.74A>G
BT-20	chr1	248789504	T	C	OR2T11	Q309R,	0	0	65	41	1	NM_001001964.1:c.926A>G
BT-20	chr1	248790075	A	G	OR2T11	C119R,	0	0	80	69	1	NM_001001964.1:c.355T>C
BT-20	chr1	248845097	C	T	OR14I1	S170N,	0	0	48	89	1	NM_001004734.1:c.509G>A	XM_005273131.1:c.560G>A	XM_005273132.1:c.509G>A
BT-20	chr1	248845458	C	T	OR14I1	D50N,	0	0	57	63	1	NM_001004734.1:c.148G>A	XM_005273131.1:c.199G>A	XM_005273132.1:c.148G>A
BT-20	chr1	248845499	A	G	OR14I1	V36A,	0	0	41	71	1	NM_001004734.1:c.107T>C	XM_005273131.1:c.158T>C	XM_005273132.1:c.107T>C
BT-20	chr10	1142208	T	C	WDR37	X250R,	0	0	10	25	1	NM_014023.3:c.726+22T>C	XM_005252416.1:c.726+22T>C	XM_005252417.1:c.726+22T>C	XM_005252418.1:c.726+22T>C	XM_005252419.1:c.726+22T>C	XM_005252420.1:c.726+22T>C	XM_005252421.1:c.726+22T>C	XM_005252422.1:c.627+22T>C	XM_005252423.1:c.627+22T>C	XR_242695.1:n.928+22T>C
BT-20	chr10	3180227	T	C	PITRM1, PITRM1, PITRM1	Q939R, Q1038R, Q1037R,	11	4	9	0	0.375	NM_001242339.1:c.*1456T>C	NM_002627.3:c.*1456T>C	NM_002627.4:c.*1456T>C	XM_005252465.1:c.*1456T>C	XM_005252466.1:c.*1456T>C	XM_005252467.1:c.*1456T>C	XM_005252468.1:c.*1456T>C	XR_109001.1:n.-3637T>C	NR_038284.1:n.-3566T>C	NM_001242307.1:c.3113A>G	NM_001242309.1:c.2816A>G	NM_014889.2:c.3110A>G	NM_014889.3:c.3110A>G	XM_005252345.1:c.2912A>G
BT-20	chr10	3200292	G	A	PITRM1, PITRM1, PITRM1, PITRM1, PITRM1, PITRM1	A365V, A397V, A368V, A397V, A397V, A389V,	15	26	9	11	0.3279	NM_001242307.1:c.1190C>T	NM_001242309.1:c.1094C>T	NM_014889.2:c.1190C>T	NM_014889.3:c.1190C>T	XM_005252345.1:c.1190C>T
BT-20	chr10	3202065	T	C	PITRM1, PITRM1, PITRM1, PITRM1, PITRM1, PITRM1	I296V, I328V, I299V, I328V, I328V, I320V,	14	22	5	6	0.234	NM_001242307.1:c.982A>G	NM_001242309.1:c.886A>G	NM_014889.2:c.982A>G	NM_014889.3:c.982A>G	XM_005252345.1:c.982A>G
BT-20	chr10	5255025	A	G	AKR1C4	Q250R,	0	0	31	34	1	NM_001818.2:c.749A>G	NM_001818.3:c.749A>G
BT-20	chr10	5260682	C	G	AKR1C4	L311V,	5	3	9	14	0.7419	NM_001818.2:c.931C>G	NM_001818.3:c.931C>G
BT-20	chr10	5442951	C	T	TUBAL3	V35I,	15	21	23	33	0.6022	NM_001171864.1:c.4-21G>A	NM_024803.1:c.103G>A	NM_024803.2:c.103G>A
BT-20	chr10	5541230	T	C	CALML5	S58G,	16	0	8	0	0.3333	NM_017422.4:c.172A>G
BT-20	chr10	5781628	T	G	FAM208B	C499G,	0	0	45	19	1	NM_017782.3:c.1495T>G	NM_017782.4:c.1495T>G	XM_005252474.1:c.2215T>G	XM_005252475.1:c.1495T>G	XM_005252476.1:c.1768T>G	XM_005252477.1:c.1768T>G	XM_005252478.1:c.1495T>G	XM_005252479.1:c.1495T>G	XM_005252480.1:c.1495T>G	XM_005252481.1:c.1495T>G	XM_005252482.1:c.1495T>G	XM_005252483.1:c.1495T>G
BT-20	chr10	5788608	G	C	FAM208B	R1075P,	0	0	32	49	1	NM_017782.3:c.3224G>C	NM_017782.4:c.3224G>C	XM_005252474.1:c.3944G>C	XM_005252475.1:c.3224G>C	XM_005252476.1:c.3497G>C	XM_005252477.1:c.3497G>C	XM_005252478.1:c.3224G>C	XM_005252479.1:c.3224G>C	XM_005252480.1:c.3224G>C	XM_005252481.1:c.3224G>C	XM_005252482.1:c.3224G>C	XM_005252483.1:c.3224G>C
BT-20	chr10	5790420	T	C	FAM208B, FAM208B	V523A, V1679A,	0	0	25	23	1	NM_017782.3:c.5036T>C	NM_017782.4:c.5036T>C	XM_005252474.1:c.5756T>C	XM_005252475.1:c.5036T>C	XM_005252476.1:c.5309T>C	XM_005252477.1:c.5309T>C	XM_005252478.1:c.5036T>C	XM_005252479.1:c.5036T>C	XM_005252480.1:c.5036T>C	XM_005252481.1:c.5036T>C	XM_005252482.1:c.5036T>C	XM_005252483.1:c.5036T>C
BT-20	chr10	5804531	G	A	FAM208B, FAM208B	S1248N, S2404N,	0	0	77	43	1	NM_001115156.1:c.*3438C>T	NM_001494.3:c.*3438C>T	XM_005252444.1:c.*3438C>T	NM_017782.3:c.7211G>A	NM_017782.4:c.7211G>A	XM_005252474.1:c.7931G>A	XM_005252475.1:c.7211G>A	XM_005252476.1:c.7484G>A	XM_005252477.1:c.7484G>A	XM_005252478.1:c.7211G>A	XM_005252479.1:c.7211G>A	XM_005252480.1:c.7211G>A	XM_005252481.1:c.7211G>A	XM_005252482.1:c.7211G>A	XM_005252483.1:c.7211G>A
BT-20	chr10	5920121	T	C	ANKRD16, ANKRD16	Q353R, Q353R,	13	11	8	7	0.3846	NM_001009941.2:c.1058A>G	NM_001009942.2:c.953A>G	NM_001009943.2:c.*64A>G	NM_019046.2:c.1058A>G	XM_005252472.1:c.849+4848A>G	XM_005252473.1:c.*2947A>G
BT-20	chr10	7605067	C	T	ITIH5, ITIH5	R936Q, R722Q,	0	0	58	68	1	NM_030569.4:c.2808G>A	NM_030569.5:c.2808G>A	NM_030569.6:c.2808G>A	NM_032817.3:c.2166G>A	NM_032817.4:c.2166G>A	NM_032817.5:c.2166G>A
BT-20	chr10	7605101	A	G	ITIH5, ITIH5	F925S, F711S,	0	0	49	70	1	NM_030569.4:c.2774T>C	NM_030569.5:c.2774T>C	NM_030569.6:c.2774T>C	NM_032817.3:c.2132T>C	NM_032817.4:c.2132T>C	NM_032817.5:c.2132T>C
BT-20	chr10	7618686	T	G	ITIH5, ITIH5, ITIH5	T570P, T570P, T356P,	0	0	10	23	1	NM_001001851.1:c.1708A>C	NM_001001851.2:c.1708A>C	NM_030569.4:c.1708A>C	NM_030569.5:c.1708A>C	NM_030569.6:c.1708A>C	NM_032817.3:c.1066A>C	NM_032817.4:c.1066A>C	NM_032817.5:c.1066A>C
BT-20	chr10	7749183	C	T	ITIH2	S60L,	8	9	16	20	0.6792	NM_002216.2:c.179C>T
BT-20	chr10	7763661	A	G	ITIH2	N263S,	0	1	18	23	0.9762	NM_002216.2:c.788A>G
BT-20	chr10	8006798	A	G	TAF3	N442S,	0	0	28	18	1	NM_031923.2:c.1325A>G	NM_031923.3:c.1325A>G
BT-20	chr10	8007559	G	C	TAF3	V696L,	0	0	8	60	1	NM_031923.2:c.2086G>C	NM_031923.3:c.2086G>C
BT-20	chr10	8007560	T	C	TAF3	V696A,	0	0	8	61	1	NM_031923.2:c.2087T>C	NM_031923.3:c.2087T>C
BT-20	chr10	11789382	G	A	ECHDC3	A69T,	0	0	26	36	1	NM_024693.4:c.205G>A
BT-20	chr10	11797467	G	A	ECHDC3, ECHDC3	A20T, A151T,	0	0	41	62	1	NM_024693.4:c.451G>A
BT-20	chr10	12111090	T	C	DHTKD1	F20L,	0	0	3	7	1	NM_018706.5:c.58T>C	NM_018706.6:c.58T>C	XM_005252487.1:c.58T>C	XM_005252488.1:c.58T>C
BT-20	chr10	12131081	T	G	DHTKD1	Y272D,	5	10	13	17	0.6667	NM_018706.5:c.814T>G	NM_018706.6:c.814T>G	XM_005252487.1:c.814T>G	XM_005252488.1:c.814T>G
BT-20	chr10	12143105	C	G	DHTKD1	I607M,	0	0	42	31	1	NM_018706.5:c.1821C>G	NM_018706.6:c.1821C>G	XM_005252487.1:c.1821C>G	XM_005252488.1:c.1821C>G
BT-20	chr10	13166076	A	G	OPTN, OPTN, OPTN, OPTN, OPTN, OPTN	K265E, K322E, K316E, K322E, K322E, K322E,	0	0	9	36	1	NM_001008211.1:c.964A>G	NM_001008212.1:c.964A>G	NM_001008213.1:c.964A>G	NM_021980.4:c.964A>G	XM_005252335.1:c.964A>G	XM_005252336.1:c.946A>G	XM_005252337.1:c.946A>G	XM_005252338.1:c.793A>G
BT-20	chr10	13340236	G	A	PHYH	P29S,	21	34	12	10	0.2857	NM_001037537.1:c.-167+1184C>T	NM_006214.3:c.85C>T	XM_005252469.1:c.130C>T
BT-20	chr10	15145855	C	G	RPP38, RPP38, RPP38, RPP38	A181G, A181G, A181G, A181G,	18	4	54	15	0.7582	NM_001097590.1:c.542C>G	NM_001097590.2:c.542C>G	NM_001265601.1:c.542C>G	NM_006414.3:c.542C>G	NM_006414.4:c.542C>G	NM_183005.3:c.542C>G	NM_183005.4:c.542C>G	NM_004808.2:c.*5339G>C	XM_005252642.1:c.*2831G>C	XM_005252643.1:c.*5339G>C
BT-20	chr10	15573050	A	G	ITGA8, ITGA8	V979A, V994A,	0	0	77	21	1	NM_003638.1:c.2981T>C	XM_005252633.1:c.2936T>C
BT-20	chr10	16967401	C	T	CUBN	C2162Y,	0	0	54	88	1	NM_001081.3:c.6485G>A
BT-20	chr10	16967586	C	G	CUBN	L2153F,	131	74	45	12	0.2176	NM_001081.3:c.6459G>C
BT-20	chr10	17024503	G	A	CUBN	P1559S,	0	0	62	29	1	NM_001081.3:c.4675C>T
BT-20	chr10	17147521	G	T	CUBN	P389T,	31	68	17	23	0.2878	NM_001081.3:c.1165C>A
BT-20	chr10	17156151	A	G	CUBN	F253S,	0	0	20	38	1	NM_001081.3:c.758T>C
BT-20	chr10	17204187	G	A	TRDMT1, TRDMT1, TRDMT1, TRDMT1	H42Y, H30Y, H101Y, H30Y,	27	22	143	150	0.8567	NM_004412.4:c.301C>T	NM_004412.5:c.301C>T	NM_176081.2:c.252-1814C>T	NM_176083.2:c.252-640C>T	XM_005252372.1:c.301C>T	XM_005252373.1:c.301C>T	XM_005252374.1:c.301C>T	XM_005252375.1:c.252-1814C>T	XM_005252376.1:c.88C>T	XM_005252377.1:c.124C>T	XM_005252378.1:c.88C>T
BT-20	chr10	17216556	C	T	TRDMT1, TRDMT1	R23Q, R23Q,	19	19	94	76	0.8173	NM_004412.4:c.168G>A	NM_004412.5:c.168G>A	NM_176081.2:c.168G>A	NM_176083.2:c.168G>A	XM_005252372.1:c.168G>A	XM_005252373.1:c.168G>A	XM_005252374.1:c.168G>A	XM_005252375.1:c.168G>A	XM_005252376.1:c.-276G>A	XM_005252377.1:c.68G>A	XM_005252378.1:c.-276G>A
BT-20	chr10	18266989	G	A	SLC39A12, SLC39A12, SLC39A12, SLC39A12	V304I, V304I, V170I, V304I,	9	19	46	117	0.8534	NM_001145195.1:c.910G>A	NM_152725.3:c.910G>A	XM_005252393.1:c.508G>A	XM_005252392.1:c.910G>A
BT-20	chr10	21134282	C	G	NEBL	D378H,	9	26	39	120	0.8196	NM_001173484.1:c.358-32413G>C	NM_006393.2:c.1132G>C	NM_213569.2:c.358-32413G>C	XM_005252341.1:c.1084G>C	XM_005252342.1:c.1030G>C	XM_005252343.1:c.1132G>C	XM_005252344.1:c.1132G>C	XR_242691.1:n.1252G>C
BT-20	chr10	21139389	T	C	NEBL	M351V,	12	15	61	80	0.8393	NM_001173484.1:c.358-37520A>G	NM_006393.2:c.1051A>G	NM_213569.2:c.358-37520A>G	XM_005252341.1:c.1003A>G	XM_005252342.1:c.949A>G	XM_005252343.1:c.1051A>G	XM_005252344.1:c.1051A>G	XR_242691.1:n.1171A>G
BT-20	chr10	21414892	C	G	C10orf113	D110H,	7	17	45	88	0.8471	NM_001010896.1:c.298G>C	NM_001010896.2:c.328G>C	NM_001177483.1:c.*123G>C	NM_001173484.1:c.164+46420G>C	NM_213569.2:c.164+46420G>C
BT-20	chr10	21415006	T	C	C10orf113	R72G,	4	9	16	69	0.8673	NM_001010896.1:c.184A>G	NM_001010896.2:c.214A>G	NM_001177483.1:c.*9A>G	NM_001173484.1:c.164+46306A>G	NM_213569.2:c.164+46306A>G
BT-20	chr10	23319677	C	T	ARMC3, ARMC3, ARMC3	S470L, S726L, S733L,	19	88	14	58	0.4022	NM_173081.3:c.2198C>T	XM_005252379.1:c.2177C>T	XM_005252380.1:c.2003C>T	XM_005252381.1:c.1934C>T
BT-20	chr10	23482635	T	C	PTF1A	S263P,	15	0	90	7	0.8661	NM_178161.2:c.787T>C
BT-20	chr10	25701341	C	G	GPR158	A425G,	0	0	60	111	1	NM_020752.2:c.1274C>G
BT-20	chr10	25888180	A	G	GPR158, GPR158	I1209V, I584V,	6	18	25	72	0.8017	NM_020752.2:c.3625A>G
BT-20	chr10	27389197	T	C	ANKRD26, ANKRD26	Q20R, Q20R,	0	0	1	49	1	NM_001256053.1:c.59A>G	NM_014915.2:c.59A>G	XM_005252409.1:c.59A>G	XM_005252410.1:c.59A>G	XM_005252411.1:c.59A>G	XM_005252414.1:c.59A>G
BT-20	chr10	27687775	T	C	PTCHD3	I584M,	0	0	94	98	0.9948	NM_001034842.3:c.1752A>G	XM_005252449.1:c.*4506A>G
BT-20	chr10	27702725	A	G	PTCHD3	L152P,	9	6	13	45	0.7945	NM_001034842.3:c.455T>C	XM_005252449.1:c.455T>C
BT-20	chr10	28273157	C	G	ARMC4, ARMC4	G213A, G213A,	73	86	22	27	0.2356	NM_018076.2:c.638G>C	XM_005252484.1:c.638G>C	XM_005252485.1:c.-1405G>C
BT-20	chr10	29783908	A	G	SVIL, SVIL, SVIL, SVIL	M173T, M1259T, M833T, M51T,	80	57	41	1	0.2346	NM_003174.3:c.2498T>C	NM_021738.2:c.3776T>C	XM_005252564.1:c.4136T>C	XM_005252565.1:c.4058T>C	XM_005252566.1:c.4040T>C	XM_005252567.1:c.4010T>C	XM_005252568.1:c.3965T>C	XM_005252569.1:c.3914T>C	XM_005252570.1:c.3902T>C	XM_005252571.1:c.3902T>C	XM_005252572.1:c.3902T>C	XM_005252573.1:c.3902T>C
BT-20	chr10	29822032	C	T	SVIL, SVIL	V422I, V422I,	0	0	80	61	1	NM_003174.3:c.828-1815G>A	NM_021738.2:c.1264G>A	XM_005252564.1:c.1498G>A	XM_005252565.1:c.1498G>A	XM_005252566.1:c.1498G>A	XM_005252567.1:c.1498G>A	XM_005252568.1:c.1498G>A	XM_005252569.1:c.1498G>A	XM_005252570.1:c.1264G>A	XM_005252571.1:c.1264G>A	XM_005252572.1:c.1264G>A	XM_005252573.1:c.1264G>A
BT-20	chr10	30316072	C	G	KIAA1462, KIAA1462, KIAA1462	S1002T, S864T, S1002T,	8	6	31	29	0.8108	NM_020848.1:c.3005G>C	NM_020848.2:c.3005G>C	XM_005252548.1:c.3005G>C	XM_005252549.1:c.2591G>C
BT-20	chr10	30336672	C	T	KIAA1462, KIAA1462, KIAA1462	E24K, E24K, E24K,	24	55	5	15	0.202	NM_020848.1:c.70G>A	NM_020848.2:c.70G>A	XM_005252548.1:c.70G>A	XM_005252549.1:c.-3093G>A
BT-20	chr10	31138817	G	A	ZNF438, ZNF438, ZNF438, ZNF438, ZNF438, ZNF438, ZNF438	P163S, P163S, P173S, P124S, P173S, P173S, P173S,	0	0	61	54	1	XM_001723237.2:c.*2637G>A	NM_001143768.1:c.517C>T	NM_001143766.1:c.517C>T	NM_001143767.1:c.517C>T	NM_001143769.1:c.370C>T	NM_001143770.1:c.487C>T	NM_001143771.1:c.487C>T	NM_182755.2:c.517C>T	NR_026560.1:n.479+334C>T
BT-20	chr10	32745248	A	C	CCDC7, CCDC7, CCDC7	K148Q, K148Q, K148Q,	16	16	70	63	0.8061	NM_001026383.1:c.442A>C	NM_145023.4:c.442A>C	XM_005252596.1:c.442A>C	XM_005252592.1:c.442A>C	XM_005252594.1:c.442A>C	XM_005252595.1:c.442A>C
BT-20	chr10	32856746	A	C	CCDC7, CCDC7	K449T, K449T,	1	15	11	43	0.7714	NM_001026383.1:c.1346A>C	NM_145023.4:c.1346A>C	NM_024688.2:c.-378A>C	XM_005252596.1:c.1346A>C	XM_005252592.1:c.1197+2198A>C	XM_005252593.1:c.-378A>C	XM_005252594.1:c.1346A>C	XM_005252595.1:c.1346A>C
BT-20	chr10	32974969	A	G	C10orf68, C10orf68, C10orf68	I47V, I53V, I39V,	0	0	92	140	1	NM_024688.2:c.115A>G	XM_005252592.1:c.1453A>G	XM_005252593.1:c.115A>G
BT-20	chr10	33123824	G	C	C10orf68, C10orf68, C10orf68, C10orf68	G347A, G336A, G364A, G388A,	0	0	87	184	0.9963	NM_024688.2:c.1163G>C	XM_005252592.1:c.2609G>C	XM_005252593.1:c.1271G>C
BT-20	chr10	33143396	G	A	C10orf68, C10orf68, C10orf68, C10orf68	V566I, V583I, V611I, V607I,	0	0	142	127	1	NM_024688.2:c.1819G>A	XM_005252592.1:c.3349G>A	XM_005252593.1:c.2011G>A
BT-20	chr10	33552696	A	G	NRP1, NRP1, NRP1, NRP1, NRP1, NRP1, NRP1, NRP1	V179A, V179A, V179A, V179A, V179A, V179A, V179A, V179A,	0	0	104	129	1	NM_001024628.2:c.536T>C	NM_001024629.2:c.536T>C	NM_001244972.1:c.536T>C	NM_001244973.1:c.536T>C	NM_003873.5:c.536T>C	NR_045259.1:n.877T>C
BT-20	chr10	37508256	G	C	ANKRD30A, ANKRD30A	V1150L, V1150L,	17	22	79	88	0.8107	NM_052997.2:c.3448G>C	XM_005252639.1:c.1504G>C	XM_005252640.1:c.1489G>C
BT-20	chr10	43089965	G	A	ZNF33B, ZNF33B	R145C, R33C,	0	0	103	91	1	NM_006955.1:c.433C>T	XM_005271825.1:c.97C>T
BT-20	chr10	44104101	C	T	ZNF485	R22W,	51	22	97	46	0.662	NM_145312.3:c.64C>T
BT-20	chr10	44112245	G	A	ZNF485, ZNF485	A252T, A161T,	32	35	11	17	0.2947	NM_145312.3:c.754G>A
BT-20	chr10	45467204	T	C	RASSF4	C47R,	4	24	17	33	0.641	NM_007021.3:c.*5636A>G	NM_032023.3:c.63-17T>C	XM_005271833.1:c.63-17T>C	XM_005271834.1:c.63-17T>C	XM_005271835.1:c.-155-17T>C	XM_005271836.1:c.-144-17T>C	XR_110549.1:n.-4537T>C	XR_110550.1:n.-4537T>C	XR_110551.1:n.-4537T>C
BT-20	chr10	45496120	A	T	C10orf25	I63N,	57	63	30	25	0.3143	XR_110552.1:n.*1559T>A	NM_001039380.1:c.188T>A	NM_001039380.2:c.188T>A	XM_005271833.1:c.*7343A>T	XM_005271834.1:c.*7343A>T	XM_005271835.1:c.*7343A>T	XM_005271836.1:c.*7343A>T	NM_006963.4:c.-396A>T
BT-20	chr10	45496126	G	A	C10orf25	P61L,	30	27	58	60	0.6743	XR_110552.1:n.*1553C>T	NM_001039380.1:c.182C>T	NM_001039380.2:c.182C>T	XM_005271833.1:c.*7349G>A	XM_005271834.1:c.*7349G>A	XM_005271835.1:c.*7349G>A	XM_005271836.1:c.*7349G>A	NM_006963.4:c.-390G>A
BT-20	chr10	45499009	A	G	ZNF22, ZNF22	S65G, S65G,	18	21	61	44	0.7292	XR_110552.1:n.1133T>C	NM_001039380.1:c.-2702T>C	NM_001039380.2:c.-2702T>C	NM_006963.4:c.193A>G
BT-20	chr10	46965018	C	G	SYT15, SYT15, SYT15	E309D, E187D, E309D,	10	27	8	17	0.4032	XR_246211.1:n.313-1461C>G	XR_110467.1:n.313-1461C>G	NM_031912.3:c.927G>C	NM_031912.4:c.927G>C	NM_181519.2:c.927G>C	XM_005270326.1:c.948G>C	XM_005270323.1:c.1107G>C	XM_005270324.1:c.1086G>C	XM_005270325.1:c.1107G>C	XM_005270327.1:c.927G>C	XM_005270328.1:c.561G>C	XR_246207.1:n.1695G>C
BT-20	chr10	46999151	T	C	GPRIN2, GPRIN2	W91R, W91R,	6	7	2	5	0.35	NM_014696.3:c.271T>C	XM_005270329.1:c.343T>C	XM_005270330.1:c.343T>C	XM_005270331.1:c.271T>C	XM_005270332.1:c.271T>C
BT-20	chr10	46999178	A	C	GPRIN2, GPRIN2	T100P, T100P,	4	5	8	6	0.6087	NM_014696.3:c.298A>C	XM_005270329.1:c.370A>C	XM_005270330.1:c.370A>C	XM_005270331.1:c.298A>C	XM_005270332.1:c.298A>C
BT-20	chr10	46999190	A	G	GPRIN2, GPRIN2	S104G, S104G,	0	0	14	7	1	NM_014696.3:c.310A>G	XM_005270329.1:c.382A>G	XM_005270330.1:c.382A>G	XM_005270331.1:c.310A>G	XM_005270332.1:c.310A>G
BT-20	chr10	46999484	G	T	GPRIN2, GPRIN2	G202W, G202W,	21	12	12	5	0.34	NM_014696.3:c.604G>T	XM_005270329.1:c.676G>T	XM_005270330.1:c.676G>T	XM_005270331.1:c.604G>T	XM_005270332.1:c.604G>T
BT-20	chr10	46999577	G	T	GPRIN2, GPRIN2	A233S, A233S,	5	13	15	10	0.5814	NM_014696.3:c.697G>T	XM_005270329.1:c.769G>T	XM_005270330.1:c.769G>T	XM_005270331.1:c.697G>T	XM_005270332.1:c.697G>T
BT-20	chr10	46999596	G	A	GPRIN2, GPRIN2	R239K, R239K,	5	10	16	9	0.625	NM_014696.3:c.716G>A	XM_005270329.1:c.788G>A	XM_005270330.1:c.788G>A	XM_005270331.1:c.716G>A	XM_005270332.1:c.716G>A
BT-20	chr10	46999604	A	G	GPRIN2, GPRIN2	R242G, R242G,	1	6	23	15	0.8261	NM_014696.3:c.724A>G	XM_005270329.1:c.796A>G	XM_005270330.1:c.796A>G	XM_005270331.1:c.724A>G	XM_005270332.1:c.724A>G
BT-20	chr10	46999863	C	G	GPRIN2, GPRIN2	S328C, S328C,	26	23	22	29	0.51	NM_014696.3:c.983C>G	XM_005270329.1:c.1055C>G	XM_005270330.1:c.1055C>G	XM_005270331.1:c.983C>G	XM_005270332.1:c.983C>G
BT-20	chr10	47000004	T	C	GPRIN2, GPRIN2	V375A, V375A,	1	0	40	24	0.9846	NM_014696.3:c.1124T>C	XM_005270329.1:c.1196T>C	XM_005270330.1:c.1196T>C	XM_005270331.1:c.1124T>C	XM_005270332.1:c.1124T>C
BT-20	chr10	47000079	T	C	GPRIN2, GPRIN2	L400P, L400P,	28	24	25	25	0.4902	NM_014696.3:c.1199T>C	XM_005270329.1:c.1271T>C	XM_005270330.1:c.1271T>C	XM_005270331.1:c.1199T>C	XM_005270332.1:c.1199T>C
BT-20	chr10	47087501	C	T	PPYR1, PPYR1, PPYR1	R240C, R240C, R240C,	16	28	16	22	0.4634	NM_001278794.1:c.718C>T	NM_005972.5:c.718C>T	NM_005972.4:c.718C>T
BT-20	chr10	48428625	G	A	GDF10	P421S,	0	0	31	17	1	NM_004962.2:c.1245+16C>T	NM_004962.3:c.1245+16C>T
BT-20	chr10	50109902	G	A	WDFY4	S2527N,	0	0	16	23	1	NM_020945.1:c.7580G>A	XM_005270004.1:c.7580G>A	XM_005270005.1:c.7580G>A	XM_005270007.1:c.2873G>A
BT-20	chr10	50186415	C	T	WDFY4, WDFY4	P581L, P3118L,	0	0	13	27	1	NM_020945.1:c.9353C>T	XM_005270004.1:c.9353C>T	XM_005270005.1:c.9353C>T	XM_005270007.1:c.4646C>T
BT-20	chr10	50315893	A	G	VSTM4, VSTM4	F68S, F68S,	0	0	38	28	1	NM_001031746.3:c.203T>C	NM_144984.2:c.203T>C	XR_246075.1:n.230T>C
BT-20	chr10	50340304	C	A	FAM170B	R69L,	0	0	15	20	1	XR_110399.1:n.439-3397C>A	NR_038973.1:n.439-3397C>A	NM_001164484.1:c.206G>T	XM_096317.11:c.320G>T
BT-20	chr10	50341954	A	G	FAM170B	Y4H,	0	0	31	16	1	XR_110398.1:n.-3586A>G	XR_110399.1:n.439-1747A>G	NR_038973.1:n.439-1747A>G	NM_001164484.1:c.10T>C	XM_096317.11:c.124T>C
BT-20	chr10	50532683	T	C	C10orf71, C10orf71	F697S, F698S,	0	0	6	28	1	NM_001135196.1:c.2093T>C	NM_199459.3:c.2074+19T>C	XM_005269476.1:c.2093T>C	XM_005269477.1:c.2093T>C	XM_005269478.1:c.2093T>C	XM_005269479.1:c.2074+19T>C
BT-20	chr10	50724016	C	T	PGBD3, PGBD3, PGBD3, PGBD3	R382K, R850K, R382K, R850K,	0	0	29	27	1	NM_170753.1:c.1145G>A	NM_170753.2:c.1145G>A	NM_170753.3:c.1145G>A	NM_000124.2:c.1397+8063G>A	NM_000124.3:c.1397+8063G>A	XM_005269595.1:c.1397+8063G>A	XM_005269596.1:c.1397+8063G>A	XM_005269597.1:c.1145G>A	NM_001277058.1:c.2549G>A	NM_001277059.1:c.2549G>A
BT-20	chr10	50820345	C	A	SLC18A3	A520E,	0	0	27	23	1	NM_003055.2:c.1559C>A	NM_001142929.1:c.-2245C>A	NM_001142933.1:c.-2207C>A	NM_001142934.1:c.-2315C>A	NM_020549.4:c.-1891C>A	NM_020984.3:c.-69+3100C>A	NM_020985.3:c.-1144C>A	NM_020986.3:c.-972C>A
BT-20	chr10	50856652	G	A	CHAT, CHAT, CHAT, CHAT, CHAT, CHAT	V343M, V343M, V343M, V461M, V343M, V379M,	0	0	2	24	1	NM_001142929.1:c.1027G>A	NM_001142933.1:c.1135G>A	NM_001142934.1:c.1027G>A	NM_020549.4:c.1381G>A	NM_020984.3:c.1027G>A	NM_020985.3:c.1027G>A	NM_020986.3:c.1027G>A
BT-20	chr10	50916542	C	T	C10orf53	T118I,	0	0	57	59	1	NM_182554.2:c.353C>T
BT-20	chr10	50950976	G	A	OGDHL, OGDHL, OGDHL, OGDHL, OGDHL	T428M, T428M, T580M, T637M, T664M,	0	0	6	25	1	NM_001143996.1:c.1739C>T	NM_001143997.1:c.1283C>T	NM_018245.2:c.1910C>T
BT-20	chr10	55568972	T	G	PCDH15, PCDH15	E1616A, E1611A,	0	1	54	32	0.9885	NM_001142769.1:c.4853A>C	NM_001142770.1:c.*268A>C	NM_001142771.1:c.4497+1344A>C	NM_001142772.1:c.4482+1344A>C	XM_005270056.1:c.4832A>C	XM_005270057.1:c.4476+1344A>C	XM_005270058.1:c.*1447A>C
BT-20	chr10	55755491	C	T	PCDH15, PCDH15, PCDH15, PCDH15, PCDH15, PCDH15, PCDH15, PCDH15, PCDH15, PCDH15, PCDH15, PCDH15, PCDH15, PCDH15, PCDH15, PCDH15, PCDH15	R929Q, R858Q, R929Q, R907Q, R941Q, R929Q, R929Q, R936Q, R929Q, R934Q, R929Q, R929Q, R907Q, R934Q, R929Q, R907Q, R892Q,	0	0	56	75	1	NM_001142763.1:c.2801G>A	NM_001142764.1:c.2786G>A	NM_001142765.1:c.2573G>A	NM_001142766.1:c.2786G>A	NM_001142767.1:c.2675G>A	NM_001142768.1:c.2720G>A	NM_001142769.1:c.2822G>A	NM_001142770.1:c.2786G>A	NM_001142771.1:c.2801G>A	NM_001142772.1:c.2786G>A	NM_001142773.1:c.2720G>A	NM_033056.3:c.2786G>A	XM_005270056.1:c.2807G>A	XM_005270057.1:c.2786G>A	XM_005270058.1:c.2786G>A
BT-20	chr10	56423968	A	C	PCDH15, PCDH15, PCDH15, PCDH15, PCDH15, PCDH15, PCDH15, PCDH15, PCDH15, PCDH15, PCDH15, PCDH15, PCDH15, PCDH15, PCDH15, PCDH15, PCDH15, PCDH15	S19A, S19A, S19A, S19A, S19A, S19A, S19A, S19A, S19A, S19A, S19A, S19A, S19A, S19A, S19A, S19A, S19A, S19A,	0	0	28	39	1	NM_001142763.1:c.55T>G	NM_001142764.1:c.55T>G	NM_001142765.1:c.55T>G	NM_001142766.1:c.55T>G	NM_001142767.1:c.55T>G	NM_001142768.1:c.55T>G	NM_001142769.1:c.55T>G	NM_001142770.1:c.55T>G	NM_001142771.1:c.55T>G	NM_001142772.1:c.55T>G	NM_001142773.1:c.55T>G	NM_033056.3:c.55T>G	XM_005270056.1:c.55T>G	XM_005270057.1:c.55T>G	XM_005270058.1:c.55T>G
BT-20	chr10	60573753	G	T	BICC1	R488L,	0	0	62	107	1	NM_001080512.1:c.2533+7G>T	XM_005270166.1:c.2530+7G>T	XM_005270167.1:c.2533+7G>T	XM_005270168.1:c.2533+7G>T	XM_005270169.1:c.2392+7G>T	XM_005270170.1:c.2338+7G>T
BT-20	chr10	60588553	T	C	BICC1	S943P,	0	0	51	29	1	NM_001080512.1:c.2827T>C	XM_005270166.1:c.2824T>C	XM_005270167.1:c.*56T>C	XM_005270168.1:c.*5512T>C	XM_005270169.1:c.2686T>C	XM_005270170.1:c.2632T>C
BT-20	chr10	61005244	G	C	PHYHIPL, PHYHIPL, PHYHIPL	V296L, V316L, V342L,	0	0	16	21	1	NM_001001971.2:c.*2130C>G	NM_001143773.1:c.*2130C>G	NM_001166698.1:c.*2130C>G	NM_198215.3:c.*2130C>G	XM_005269618.1:c.*2130C>G	XM_005269619.1:c.*2130C>G	NM_001143774.1:c.946G>C	NM_032439.3:c.1024G>C	XM_005270226.1:c.931G>C	XM_005270227.1:c.886G>C	XM_005270228.1:c.886G>C
BT-20	chr10	61414176	G	A	SLC16A9	A203V,	0	0	31	68	1	NM_194298.2:c.608C>T
BT-20	chr10	61552692	G	T	CCDC6	P470T,	0	0	13	13	1	NM_005436.3:c.1408C>A	NM_005436.4:c.1408C>A
BT-20	chr10	61831271	T	C	ANK3	K3123R,	0	0	91	52	1	NM_001149.2:c.1808-3504A>G	NM_001149.3:c.1808-3504A>G	NM_001204403.1:c.4388-3504A>G	NM_001204404.1:c.4409-3504A>G	NM_020987.2:c.9368A>G	NM_020987.3:c.9368A>G	XM_005269710.1:c.9368A>G	XM_005269711.1:c.9368A>G	XM_005269712.1:c.9359A>G	XM_005269713.1:c.9308A>G	XM_005269714.1:c.9281A>G	XM_005269715.1:c.4460-3504A>G	XM_005269716.1:c.4406-3504A>G
BT-20	chr10	64927823	C	G	JMJD1C, JMJD1C, JMJD1C, JMJD1C, JMJD1C	E2353D, E2298D, E2535D, E2353D, E2247D,	0	0	29	40	1	NM_004241.2:c.6894G>C	NM_032776.1:c.7605G>C	XM_005269621.1:c.7551G>C	XM_005269622.1:c.7491G>C	XM_005269623.1:c.7059G>C	XM_005269624.1:c.6948G>C	XM_005269625.1:c.6948G>C	XM_005269626.1:c.6741G>C
BT-20	chr10	64974537	A	T	JMJD1C, JMJD1C, JMJD1C, JMJD1C, JMJD1C, JMJD1C	S282T, S245T, S464T, S282T, S176T, S176T,	0	0	19	27	1	NM_004241.2:c.733T>A	NM_032776.1:c.1390T>A	XM_005269621.1:c.1390T>A	XM_005269622.1:c.1276T>A	XM_005269623.1:c.844T>A	XM_005269624.1:c.733T>A	XM_005269625.1:c.733T>A	XM_005269626.1:c.526T>A	XM_005269627.1:c.1390T>A	XM_005269628.1:c.1390T>A	XR_246079.1:n.1329T>A
BT-20	chr10	70231701	A	G	DNA2, DNA2	F60S, F60S,	0	0	29	45	1	NM_001080449.1:c.179T>C	NM_001080449.2:c.-80T>C	NR_102264.1:n.69-59T>C
BT-20	chr10	70405855	A	G	TET1	I1123M,	0	0	25	35	1	NM_030625.2:c.3369A>G
BT-20	chr10	70645376	A	C	STOX1, STOX1, STOX1	E498D, E608D, E498D,	0	0	40	43	1	NM_001130159.1:c.663+1161A>C	NM_001130159.2:c.663+1161A>C	NM_001130160.1:c.463+3510A>C	NM_001130160.2:c.463+3510A>C	NM_001130161.1:c.1824A>C	NM_001130161.2:c.1824A>C	NM_001130162.1:c.1494A>C	NM_001130162.2:c.1494A>C	NM_152709.3:c.1824A>C	NM_152709.4:c.1824A>C	XM_005269605.1:c.1494A>C
BT-20	chr10	70738604	G	T	DDX21, DDX21	V637L, V569L,	32	31	26	12	0.3762	NM_001256910.1:c.1705G>T	NM_004728.2:c.1909G>T	NM_004728.3:c.1909G>T
BT-20	chr10	70992664	C	T	HKDC1	T124I,	0	0	36	47	1	NM_025130.3:c.371C>T	XR_246124.1:n.-418G>A
BT-20	chr10	71018660	T	C	HKDC1, HKDC1	W721R, W584R,	0	2	21	25	0.9583	NM_025130.3:c.2161T>C
BT-20	chr10	71060610	A	G	HK1	H7R,	0	0	25	65	1	NM_033497.2:c.75+5174A>G	NM_033498.2:c.75+5174A>G	NM_033500.2:c.20A>G	XM_005269736.1:c.75+5174A>G
BT-20	chr10	72195439	T	C	NODAL	H165R,	0	0	25	18	1	NM_018055.4:c.494A>G
BT-20	chr10	72500763	T	C	ADAMTS14, ADAMTS14, ADAMTS14	L113P, L590P, L593P,	0	0	26	28	1	NM_080722.3:c.1769T>C	NM_139155.2:c.1778T>C
BT-20	chr10	72520254	C	T	ADAMTS14, ADAMTS14	P1106L, P1109L,	0	0	14	11	1	NM_080722.3:c.3317C>T	NM_139155.2:c.3326C>T
BT-20	chr10	72535007	C	T	C10orf27, C10orf27, C10orf27	R238Q, R237Q, R236Q,	0	0	14	19	0.9706	NM_152710.2:c.710G>A	XM_005269613.1:c.677G>A	XM_005269611.1:c.710G>A	XM_005269612.1:c.680G>A	XM_005269614.1:c.713G>A	XM_005269615.1:c.710G>A	XM_005269616.1:c.707G>A	XM_005269617.1:c.*1942G>A	XR_246078.1:n.1081-894G>A
BT-20	chr10	72541728	C	T	C10orf27, C10orf27, C10orf27, C10orf27, C10orf27, C10orf27	G25R, G36R, G25R, G36R, G36R, G25R,	17	22	5	8	0.25	NM_152710.2:c.106G>A	XM_005269613.1:c.73G>A	XM_005269611.1:c.106G>A	XM_005269612.1:c.76G>A	XM_005269614.1:c.106G>A	XM_005269615.1:c.106G>A	XM_005269616.1:c.106G>A	XM_005269617.1:c.73G>A	XR_246078.1:n.496G>A
BT-20	chr10	73111408	C	T	SLC29A3, SLC29A3, SLC29A3	S158F, S12F, S158F,	0	0	43	36	1	NM_001174098.1:c.473C>T	NM_018344.4:c.473C>T	NM_018344.5:c.473C>T	NR_033413.1:n.447C>T	NR_033414.1:n.358-4430C>T
BT-20	chr10	73115942	G	A	SLC29A3, SLC29A3, SLC29A3, SLC29A3	V239I, V93I, V33I, V239I,	0	0	19	12	1	NM_001174098.1:c.715G>A	NM_018344.4:c.715G>A	NM_018344.5:c.715G>A	NR_033413.1:n.689G>A	NR_033414.1:n.462G>A
BT-20	chr10	73121913	A	G	SLC29A3, SLC29A3, SLC29A3	I326V, I180V, I120V,	0	0	14	32	1	NM_001174098.1:c.*205A>G	NM_018344.4:c.976A>G	NM_018344.5:c.976A>G	NR_033413.1:n.950A>G	NR_033414.1:n.723A>G
BT-20	chr10	73492079	A	G	CDH23, CDH23, CDH23	N1349D, N159D, N1349D,	0	0	17	30	1	NM_001171930.1:c.4051A>G	NM_022124.4:c.4051A>G	NM_022124.5:c.4051A>G	NM_001168390.1:c.-6+5406T>C
BT-20	chr10	73501556	G	A	CDH23, CDH23	A1572T, A382T,	0	0	11	13	1	NM_022124.4:c.4723G>A	NM_022124.5:c.4723G>A	NM_001168390.1:c.-4077C>T
BT-20	chr10	73520632	A	C	C10orf54, C10orf54	D187E, D55E,	0	0	18	28	1	NM_022153.1:c.561T>G	NM_022124.4:c.4846-16805A>C	NM_022124.5:c.4846-16805A>C
BT-20	chr10	73767859	G	A	CHST3	R357Q,	0	0	16	4	1	NM_004273.4:c.1070G>A
BT-20	chr10	74894526	A	C	ECD, ECD, ECD, ECD	S541A, S283A, S584A, S617A,	0	0	59	85	1	NM_015901.4:c.*3865A>C	XM_005269681.1:c.*3865A>C	XM_005269682.1:c.*4104A>C	XM_005269683.1:c.*3865A>C	XR_246082.1:n.*2943A>C	NM_001135752.1:c.1849T>G	NM_001135753.1:c.1621T>G	NM_007265.2:c.1750T>G	NR_024203.1:n.1582T>G
BT-20	chr10	75673101	T	C	PLAU, PLAU, PLAU, PLAU, PLAU	L141P, L55P, L141P, L124P, L105P,	0	0	18	32	1	NM_001001791.1:c.-1171A>G	NM_001001791.2:c.-73-268A>G	NM_001145031.1:c.371T>C	NM_002658.3:c.422T>C	XM_005269901.1:c.164T>C
BT-20	chr10	76854564	C	T	DUSP13, DUSP13, DUSP13, DUSP13, DUSP13, DUSP13	C156Y, C249Y, C249Y, C249Y, C156Y, C206Y,	0	0	7	44	1	XM_002343024.1:c.28C>T	NM_001007271.1:c.*775G>A	NM_001007272.1:c.617G>A	NM_001007273.1:c.746G>A	NM_016364.3:c.467G>A	XM_005269883.1:c.1124G>A	XM_005269884.1:c.875G>A	XM_005269885.1:c.854G>A	XM_005269886.1:c.746G>A	XM_005269887.1:c.746G>A	XM_005269888.1:c.467G>A	XM_005269889.1:c.467G>A	XM_005269890.1:c.467G>A
BT-20	chr10	76861680	T	C	DUSP13, DUSP13, DUSP13	S75G, S75G, S75G,	0	0	14	51	1	XM_002343024.1:c.653-1910T>C	NM_001007271.1:c.*252A>G	NM_001007272.1:c.150-4037A>G	NM_001007273.1:c.223A>G	NM_016364.3:c.-2495A>G	XM_005269883.1:c.601A>G	XM_005269884.1:c.-2485A>G	XM_005269885.1:c.331A>G	XM_005269886.1:c.223A>G	XM_005269887.1:c.223A>G	XM_005269888.1:c.-57A>G	XM_005269889.1:c.-57A>G	XM_005269890.1:c.-1-4037A>G
BT-20	chr10	79616605	T	C	DLG5	Q140R,	0	0	6	20	1	NM_004747.3:c.419A>G	XM_005270276.1:c.419A>G
BT-20	chr10	81926702	G	A	ANXA11, ANXA11, ANXA11, ANXA11, ANXA11, ANXA11, ANXA11	R230C, R197C, R330C, R230C, R230C, R230C, R230C,	0	0	11	12	1	NM_001157.2:c.688C>T	NM_001278407.1:c.688C>T	NM_001278408.1:c.688C>T	NM_001278409.1:c.589C>T	NM_145868.1:c.688C>T	NM_145869.1:c.688C>T	XM_005269741.1:c.988C>T	XM_005269742.1:c.688C>T
BT-20	chr10	82363404	A	G	SH2D4B, SH2D4B	H189R, H238R,	0	0	16	10	1	NM_001145719.1:c.566A>G	NM_207372.2:c.713A>G
BT-20	chr10	85981801	T	G	LRIT2, LRIT2	T510P, T520P,	0	0	5	12	1	NM_001017924.2:c.1528A>C	XM_005269765.1:c.1558A>C	NM_001171971.1:c.*2769T>G	NM_001171971.2:c.*2769T>G	NM_033100.2:c.*7424T>G	NM_033100.3:c.*7424T>G	NM_033100.1:c.*7424T>G
BT-20	chr10	88441266	C	A	LDB3, LDB3, LDB3, LDB3, LDB3	T132N, T132N, T132N, T132N, T132N,	0	0	11	10	1	NM_001080114.1:c.321+1352C>A	NM_001080115.1:c.395C>A	NM_001080116.1:c.321+1352C>A	NM_001171610.1:c.395C>A	NM_001171611.1:c.395C>A	NM_007078.2:c.395C>A	XM_005269464.1:c.395C>A	XM_005269465.1:c.321+1352C>A	XM_005269466.1:c.395C>A	XM_005269467.1:c.395C>A	XM_005269468.1:c.395C>A
BT-20	chr10	88635779	C	A	BMPR1A	P2T,	0	0	20	16	1	NM_004329.2:c.4C>A	XM_005270064.1:c.4C>A
BT-20	chr10	91066769	C	A	IFIT2	D352E,	0	0	15	12	1	NM_001547.4:c.1056C>A
BT-20	chr10	91487649	A	T	KIF20B, KIF20B	N716I, N756I,	0	0	11	15	1	NM_016195.2:c.2147A>T	XM_005270290.1:c.2267A>T
BT-20	chr10	91488979	A	T	KIF20B, KIF20B	H749L, H789L,	0	0	35	31	1	NM_016195.2:c.2246A>T	XM_005270290.1:c.2366A>T
BT-20	chr10	91498127	T	C	KIF20B, KIF20B, KIF20B	C388R, C1137R, C1177R,	0	0	28	27	1	NM_016195.2:c.3409T>C	XM_005270290.1:c.3529T>C
BT-20	chr10	93722331	A	G	BTAF1, BTAF1	R434G, R104G,	0	0	47	31	1	NM_003972.2:c.1300A>G	XM_005270265.1:c.691A>G	XM_005270266.1:c.310A>G	XR_246113.1:n.1608A>G
BT-20	chr10	94695617	C	T	EXOC6, EXOC6, EXOC6, EXOC6	T412I, T391I, T396I, T396I,	0	0	26	17	1	NM_001013848.2:c.1172C>T	NM_019053.4:c.1187C>T	XM_005269911.1:c.1235C>T	XM_005269912.1:c.1235C>T	XM_005269913.1:c.1187C>T	XM_005269914.1:c.1166C>T	XM_005269915.1:c.1187C>T	XM_005269916.1:c.1046C>T	XM_005269917.1:c.904-4867C>T
BT-20	chr10	95262981	A	G	CEP55, CEP55	T99A, T99A,	0	0	31	18	1	NM_001127182.1:c.295A>G	NM_018131.4:c.295A>G
BT-20	chr10	95279506	A	T	CEP55, CEP55	H378L, H378L,	0	0	14	13	1	NM_001127182.1:c.1133A>T	NM_018131.4:c.1133A>T
BT-20	chr10	95441272	G	A	FRA10AC1	S251F,	0	0	25	26	1	NM_145246.3:c.752C>T	NM_145246.4:c.752C>T	XM_005269515.1:c.752C>T	XM_005269516.1:c.752C>T
BT-20	chr10	95459817	C	T	FRA10AC1, FRA10AC1, FRA10AC1	R17H, R16H, R16H,	0	0	10	4	1	NM_145246.3:c.47G>A	NM_145246.4:c.47G>A	XM_005269515.1:c.47G>A	XM_005269516.1:c.47G>A
BT-20	chr10	97192324	A	G	SORBS1, SORBS1, SORBS1, SORBS1, SORBS1, SORBS1, SORBS1, SORBS1, SORBS1, SORBS1, SORBS1, SORBS1, SORBS1	L61P, L61P, L61P, L61P, L49P, L29P, L29P, L17P, L29P, L29P, L29P, L29P, L61P,	0	0	8	30	1	NM_001034954.1:c.182T>C	NM_001034955.1:c.182T>C	NM_001034956.1:c.182T>C	NM_001034957.1:c.86T>C	NM_006434.2:c.86T>C	NM_015385.2:c.86T>C	NM_024991.1:c.182T>C	XM_005269403.1:c.182T>C	XM_005269404.1:c.182T>C	XM_005269405.1:c.182T>C	XM_005269406.1:c.182T>C	XM_005269407.1:c.182T>C	XM_005269408.1:c.182T>C	XM_005269409.1:c.182T>C	XM_005269410.1:c.182T>C	XM_005269411.1:c.86T>C	XM_005269412.1:c.86T>C	XM_005269413.1:c.182T>C	XM_005269414.1:c.86T>C	XM_005269415.1:c.182T>C	XM_005269416.1:c.182T>C	XM_005269417.1:c.182T>C	XM_005269418.1:c.182T>C	XM_005269419.1:c.182T>C	XM_005269420.1:c.182T>C	XM_005269421.1:c.182T>C	XM_005269422.1:c.86T>C	XM_005269423.1:c.182T>C	XM_005269424.1:c.86T>C	XM_005269425.1:c.86T>C	XM_005269426.1:c.182T>C	XM_005269427.1:c.182T>C	XM_005269428.1:c.182T>C	XM_005269429.1:c.182T>C	XM_005269430.1:c.182T>C	XM_005269431.1:c.86T>C	XM_005269432.1:c.86T>C	XM_005269433.1:c.182T>C
BT-20	chr10	97453703	A	C	TCTN3	L3W,	0	0	2	11	1	NM_001143973.1:c.-47T>G	NM_015631.5:c.-47T>G	XM_005269690.1:c.8T>G
BT-20	chr10	97772358	A	G	CC2D2B, CC2D2B	N64D, N64D,	0	0	34	31	0.9848	NR_038444.1:n.296+76665T>C	NM_001001732.2:c.190A>G	NM_001001732.3:c.190A>G	NM_001159747.1:c.190A>G	XM_005269814.1:c.1993A>G
BT-20	chr10	98078239	A	G	DNTT, DNTT	R112G, R112G,	0	0	26	37	1	NM_001017520.1:c.334A>G	NM_004088.3:c.334A>G
BT-20	chr10	98469507	C	A	PIK3AP1	A83S,	0	0	21	13	1	NM_152309.2:c.247G>T
BT-20	chr10	98819317	A	G	SLIT1	C339R,	0	0	13	20	1	NM_003061.2:c.1014-29T>C
BT-20	chr10	99125949	C	T	RRP12, RRP12, RRP12, RRP12, RRP12, RRP12	G262S, G1045S, G863S, G1145S, G1084S, G160S,	0	0	15	23	1	NM_001145114.1:c.3250G>A	NM_015179.3:c.3433G>A	XM_005269659.1:c.3133G>A
BT-20	chr10	99969475	A	C	C10orf28, C10orf28, C10orf28, C10orf28	D535A, D535A, D535A, D535A,	0	0	25	20	1	NM_001256621.1:c.4-21794A>C	NM_001256619.1:c.1604A>C	NM_001256620.1:c.1604A>C	NM_014472.4:c.1604A>C	NM_138469.2:c.1604A>C	XM_005269703.1:c.1604A>C
BT-20	chr10	99991408	A	G	C10orf28, C10orf28, C10orf28, C10orf28, C10orf28	H642R, H642R, H642R, H48R, H656R,	0	0	6	25	1	NM_001256621.1:c.143A>G	NM_001256619.1:c.1967A>G	NM_001256620.1:c.1925A>G	NM_014472.4:c.1925A>G	NM_138469.2:c.1925A>G	XM_005269703.1:c.1967A>G
BT-20	chr10	101451259	T	C	ENTPD7, ENTPD7	V278A, V276A,	0	0	20	17	1	NM_020354.3:c.827T>C	XM_005269985.1:c.833T>C	XM_005269986.1:c.827T>C	XM_005269539.1:c.*4974A>G
BT-20	chr10	101544447	A	T	ABCC2	Y39F,	0	0	15	23	1	NM_000392.3:c.116A>T	XM_005269536.1:c.116A>T
BT-20	chr10	101977883	C	T	CHUK	V268I,	0	0	10	37	1	NM_001278.3:c.802G>A	XR_246062.1:n.880G>A
BT-20	chr10	102006625	G	A	CWF19L1, CWF19L1, CWF19L1, CWF19L1	P122L, P11L, P259L, P259L,	0	1	18	30	0.9796	NM_018294.4:c.776C>T	XM_005269939.1:c.881C>T	XM_005269940.1:c.809C>T	XM_005269941.1:c.365C>T	XR_246095.1:n.846C>T	XR_246096.1:n.846C>T
BT-20	chr10	102046380	T	G	BLOC1S2	S13R,	0	0	2	6	1	NM_001001342.1:c.-484A>C	NM_173809.2:c.37A>C	NM_173809.4:c.37A>C	NR_046296.2:n.-264A>C	NR_046314.1:n.90A>C	NR_046315.1:n.90A>C	NM_001253837.1:c.*1773A>C	NM_016112.2:c.*1773A>C
BT-20	chr10	102048208	G	T	PKD2L1, PKD2L1	A741D, A788D,	0	0	5	18	1	NM_001001342.1:c.-2312C>A	NM_173809.2:c.-1792C>A	NM_173809.4:c.-1792C>A	NR_046296.2:n.-2092C>A	NR_046314.1:n.-1739C>A	NR_046315.1:n.-1739C>A	NM_001253837.1:c.2222C>A	NM_016112.2:c.2363C>A
BT-20	chr10	102050242	C	A	PKD2L1, PKD2L1	R634L, R681L,	0	0	2	26	1	NM_001001342.1:c.-4346G>T	NM_173809.2:c.-3826G>T	NM_173809.4:c.-3826G>T	NR_046296.2:n.-4126G>T	NR_046314.1:n.-3773G>T	NR_046315.1:n.-3773G>T	NM_001253837.1:c.1901G>T	NM_016112.2:c.2042G>T
BT-20	chr10	102056745	C	T	PKD2L1, PKD2L1	V346I, V393I,	0	0	15	4	1	NM_001253837.1:c.1036G>A	NM_016112.2:c.1177G>A
BT-20	chr10	102057223	C	T	PKD2L1, PKD2L1	G244E, G291E,	1	0	0	7	0.875	NM_001253837.1:c.731G>A	NM_016112.2:c.872G>A
BT-20	chr10	102057224	C	T	PKD2L1, PKD2L1	G244R, G291R,	1	0	0	7	0.875	NM_001253837.1:c.730G>A	NM_016112.2:c.871G>A
BT-20	chr10	102684380	C	A	FAM178A, FAM178A, FAM178A, FAM178A	S541Y, S541Y, S541Y, S476Y,	0	0	16	10	1	NM_001136123.1:c.1622C>A	NM_018121.3:c.1622C>A	XM_005269965.1:c.1619C>A
BT-20	chr10	102744331	A	T	SEMA4G	D597V,	0	0	10	13	1	NM_032112.2:c.*2160T>A	NM_176792.2:c.466-757T>A	NM_176793.1:c.466-757T>A	NM_176794.1:c.466-500T>A	XM_005270230.1:c.*1969T>A	XM_005270231.1:c.*2046T>A	XR_246111.1:n.594-757T>A	NM_001163812.1:c.-3637A>T	NM_001163813.1:c.-3159A>T	NM_001163814.1:c.-3159A>T	NM_021830.3:c.-3637A>T	NM_021830.4:c.-3637A>T	XR_246100.1:n.-3463A>T	NM_001203244.1:c.1790A>T	NM_017893.2:c.*443A>T	NM_017893.3:c.*443A>T	XM_005270008.1:c.*443A>T	XM_005270009.1:c.*443A>T	XM_005270010.1:c.*443A>T	XR_246101.1:n.3301A>T
BT-20	chr10	102770082	T	G	PDZD7	N855T,	0	0	12	14	1	NM_001195263.1:c.2564A>C	XM_005270164.1:c.2564A>C	XM_005270165.1:c.*1457A>C	NM_032429.1:c.*3157T>G	NM_032429.2:c.*3157T>G	XM_005270222.1:c.*3157T>G	XM_005270223.1:c.*3157T>G	XM_005270224.1:c.*3157T>G	XM_005270225.1:c.*2672T>G
BT-20	chr10	102824349	G	C	KAZALD1	G255A,	0	0	3	20	1	XR_110446.1:n.-1707G>C	NM_030929.4:c.764G>C	XM_005270193.1:c.764G>C	XM_005270194.1:c.*66G>C	XR_246107.1:n.1150G>C
BT-20	chr10	102849455	A	G	TLX1NB	S70P,	0	0	2	8	1	NM_001085398.1:c.208T>C
BT-20	chr10	104572963	T	C	C10orf26, C10orf26	S323P, S302P,	0	0	17	9	1	NM_001083913.1:c.967T>C	NM_017787.4:c.904T>C	XM_005269934.1:c.1015T>C	XM_005269935.1:c.904T>C
BT-20	chr10	104678350	G	A	CNNM2, CNNM2, CNNM2	R38Q, R38Q, R38Q,	0	0	11	14	1	NM_017649.3:c.113G>A	NM_017649.4:c.113G>A	NM_199076.1:c.113G>A	NM_199076.2:c.113G>A	NM_199077.1:c.113G>A	NM_199077.2:c.113G>A	XM_005269933.1:c.113G>A
BT-20	chr10	104836820	G	C	CNNM2, CNNM2	L837F, L815F,	0	0	10	10	1	NM_017649.3:c.2511G>C	NM_017649.4:c.2511G>C	NM_199076.1:c.2445G>C	NM_199076.2:c.2445G>C
BT-20	chr10	105048217	A	C	INA	I431L,	0	0	33	35	1	NM_032727.3:c.1291A>C
BT-20	chr10	105194086	C	T	PDCD11	L1216F,	0	0	10	21	0.9688	NM_014976.1:c.3646C>T	XM_005269647.1:c.3646C>T
BT-20	chr10	105205302	A	C	PDCD11	D1871A,	0	0	2	10	1	NM_014976.1:c.5612A>C	XM_005269647.1:c.5615A>C	NM_015916.4:c.*1607T>G	NR_024552.1:n.*1241T>G	NR_046344.1:n.*1241T>G
BT-20	chr10	105218252	A	G	CALHM1	L86P,	0	0	15	3	1	XR_110451.1:n.392-3935A>G	NM_001001412.3:c.257T>C
BT-20	chr10	105233110	C	T	CALHM3	D299N,	0	0	26	20	1	NM_001129742.1:c.895G>A
BT-20	chr10	105659826	T	C	OBFC1, OBFC1	T151A, T151A,	0	0	31	9	1	NM_024928.4:c.451A>G
BT-20	chr10	105762591	G	A	SLK, SLK	C552Y, C552Y,	0	0	24	21	1	NM_014720.2:c.1655G>A	XM_005270301.1:c.1655G>A
BT-20	chr10	105762972	T	C	SLK, SLK	I679T, I679T,	1	0	22	35	0.9828	NM_014720.2:c.2036T>C	XM_005270301.1:c.2036T>C
BT-20	chr10	105816916	C	T	COL17A1, COL17A1	G412S, G428S,	0	0	14	13	1	NM_000494.3:c.1282G>A	XM_005269537.1:c.1282G>A
BT-20	chr10	106022789	C	A	GSTO1, GSTO1	A112D, A140D,	0	0	14	37	1	NM_001191002.1:c.367-3053C>A	NM_001191003.1:c.335C>A	NM_004832.1:c.419C>A	NM_004832.2:c.419C>A
BT-20	chr10	106039185	A	G	GSTO2, GSTO2, GSTO2	N142D, N114D, N142D,	0	0	14	12	1	NM_001191013.1:c.366+1311A>G	NM_001191014.1:c.340A>G	NM_001191015.1:c.282+1311A>G	NM_183239.1:c.424A>G	XM_005269520.1:c.424A>G
BT-20	chr10	112266822	G	A	DUSP5	A220T,	0	0	6	3	1	NM_004419.3:c.658G>A
BT-20	chr10	112266823	C	T	DUSP5	A220V,	0	0	6	2	1	NM_004419.3:c.659C>T
BT-20	chr10	112572458	G	C	RBM20	W768S,	0	0	14	20	1	NM_001134363.1:c.2303G>C
BT-20	chr10	112595719	G	C	RBM20	E1223Q,	0	0	7	15	1	NM_001134363.1:c.3667G>C
BT-20	chr10	112641053	A	G	PDCD4, PDCD4, PDCD4	I25V, I22V, I36V,	0	0	22	13	0.9722	NM_001199492.1:c.64A>G	NM_014456.3:c.106A>G	NM_014456.4:c.106A>G	NM_145341.2:c.73A>G	NM_145341.3:c.73A>G	XM_005269702.1:c.-453A>G
BT-20	chr10	113935379	T	C	GPAM, GPAM, GPAM	E131G, E131G, E131G,	0	0	7	11	1	NM_001244949.1:c.392A>G	NM_020918.4:c.392A>G	NM_020918.5:c.392A>G	XM_005269998.1:c.392A>G	XM_005269999.1:c.392A>G	XM_005270000.1:c.392A>G
BT-20	chr10	113940329	T	C	GPAM, GPAM, GPAM	I43V, I43V, I43V,	0	0	29	44	1	NM_001244949.1:c.127A>G	NM_020918.4:c.127A>G	NM_020918.5:c.127A>G	XM_005269998.1:c.127A>G	XM_005269999.1:c.127A>G	XM_005270000.1:c.127A>G
BT-20	chr10	115370274	T	C	NRAP, NRAP, NRAP	I1183V, I1148V, I1183V,	0	0	12	31	1	NM_001261463.1:c.3547A>G	NM_006175.3:c.3442A>G	NM_006175.4:c.3442A>G	NM_198060.2:c.3547A>G	NM_198060.3:c.3547A>G	XM_005269864.1:c.3442A>G	XM_005269865.1:c.3439A>G	XM_005269866.1:c.3547A>G	XM_005269867.1:c.3547A>G
BT-20	chr10	115392919	T	A	NRAP, NRAP, NRAP	N519I, N484I, N519I,	0	0	21	33	1	NM_001261463.1:c.1556A>T	NM_006175.3:c.1451A>T	NM_006175.4:c.1451A>T	NM_198060.2:c.1556A>T	NM_198060.3:c.1556A>T	XM_005269864.1:c.1451A>T	XM_005269865.1:c.1556A>T	XM_005269866.1:c.1556A>T	XM_005269867.1:c.1556A>T
BT-20	chr10	115393948	C	T	NRAP, NRAP, NRAP	D484N, D449N, D484N,	0	0	9	16	1	NM_001261463.1:c.1450G>A	NM_006175.3:c.1345G>A	NM_006175.4:c.1345G>A	NM_198060.2:c.1450G>A	NM_198060.3:c.1450G>A	XM_005269864.1:c.1345G>A	XM_005269865.1:c.1450G>A	XM_005269866.1:c.1450G>A	XM_005269867.1:c.1450G>A
BT-20	chr10	115409840	C	T	NRAP, NRAP, NRAP	A282T, A282T, A282T,	0	0	14	11	1	NM_001261463.1:c.844G>A	NM_006175.3:c.844G>A	NM_006175.4:c.844G>A	NM_198060.2:c.844G>A	NM_198060.3:c.844G>A	XM_005269864.1:c.844G>A	XM_005269865.1:c.844G>A	XM_005269866.1:c.844G>A	XM_005269867.1:c.844G>A
BT-20	chr10	115411614	A	G	NRAP, NRAP, NRAP	V208A, V208A, V208A,	0	0	6	15	1	NM_001261463.1:c.623T>C	NM_006175.3:c.623T>C	NM_006175.4:c.623T>C	NM_198060.2:c.623T>C	NM_198060.3:c.623T>C	XM_005269864.1:c.623T>C	XM_005269865.1:c.623T>C	XM_005269866.1:c.623T>C	XM_005269867.1:c.623T>C
BT-20	chr10	115609915	C	G	DCLRE1A	D317H,	0	0	21	22	1	NM_198514.2:c.-4717C>G	NM_198514.3:c.-4717C>G	NM_001271816.1:c.949G>C	NM_014881.3:c.949G>C	NM_014881.4:c.949G>C
BT-20	chr10	115644040	G	A	NHLRC2	V314I,	0	0	49	33	1	NM_198514.2:c.940G>A	NM_198514.3:c.940G>A
BT-20	chr10	115805056	G	C	ADRB1	G389R,	0	0	1	15	1	NM_000684.2:c.1165G>C	XM_001726146.1:c.-1303C>G
BT-20	chr10	115910928	G	T	C10orf118, C10orf118	Q271K, Q271K,	0	0	20	48	1	NM_018017.2:c.811C>A	XM_005269936.1:c.880C>A	XM_005269937.1:c.811C>A
BT-20	chr10	115922492	C	T	C10orf118, C10orf118, C10orf118, C10orf118	R179Q, R179Q, R179Q, R179Q,	0	0	25	22	1	NM_018017.2:c.536G>A	XM_005269936.1:c.605G>A	XM_005269937.1:c.536G>A
BT-20	chr10	115922774	G	A	C10orf118, C10orf118, C10orf118, C10orf118	T85I, T85I, T85I, T85I,	0	0	13	37	1	NM_018017.2:c.254C>T	XM_005269936.1:c.323C>T	XM_005269937.1:c.254C>T
BT-20	chr10	116008497	G	A	VWA2, VWA2	A9T, A9T,	0	0	32	35	1	NM_001272046.1:c.25G>A	NM_198496.1:c.25G>A
BT-20	chr10	117075175	G	A	ATRNL1, ATRNL1	S164N, S989N,	0	0	38	32	1	NM_207303.2:c.2966G>A
BT-20	chr10	118231360	G	A	PNLIPRP3	V381I,	0	0	28	37	1	NM_001011709.2:c.1141G>A
BT-20	chr10	118231363	A	G	PNLIPRP3	R382G,	0	0	26	37	1	NM_001011709.2:c.1144A>G
BT-20	chr10	120353910	T	C	PRLHR, PRLHR	I283V, I283V,	0	0	5	8	1	XM_002343034.1:c.234T>C	XR_132783.1:n.-408T>C	NM_004248.2:c.847A>G
BT-20	chr10	121182694	C	T	GRK5, GRK5, GRK5	A14V, A14V, A119V,	1	0	19	13	0.9697	NM_005308.2:c.356C>T	XM_005269707.1:c.356C>T	XM_005269708.1:c.260C>T	XM_005269709.1:c.65C>T
BT-20	chr10	121586882	A	G	INPP5F, INPP5F	N387D, N997D,	0	0	22	25	1	NM_001256378.1:c.*4104T>C	NM_001256379.1:c.*4104T>C	NM_024834.2:c.*4104T>C	NM_024834.3:c.*4104T>C	XM_005270157.1:c.*4104T>C	NM_001243194.1:c.1159A>G	NM_014937.2:c.2989A>G	NM_014937.3:c.2989A>G	NR_003252.1:n.1369A>G
BT-20	chr10	123681880	G	A	ATE1, ATE1, ATE1	P73S, P73S, P66S,	0	0	11	11	1	NM_001001976.1:c.217C>T	NM_007041.2:c.217C>T	XM_005269456.1:c.268C>T	XM_005269457.1:c.268C>T	XM_005269458.1:c.217C>T	XM_005269459.1:c.196C>T	XM_005269460.1:c.268C>T	XM_005269461.1:c.268C>T	XM_005269462.1:c.196C>T
BT-20	chr10	123845322	T	C	TACC2, TACC2, TACC2	W1103R, W1103R, W1103R,	0	0	24	25	1	NM_206861.1:c.146+35257T>C	NM_206862.2:c.3307T>C	XM_005269388.1:c.3367T>C	XM_005269389.1:c.3367T>C	XM_005269390.1:c.3367T>C	XM_005269391.1:c.3307T>C	XM_005269392.1:c.3367T>C	XM_005269393.1:c.3367T>C	XM_005269394.1:c.3367T>C	XM_005269395.1:c.3367T>C	XM_005269396.1:c.3367T>C	XM_005269397.1:c.3367T>C	XM_005269398.1:c.3307T>C	XM_005269399.1:c.3367T>C	XM_005269400.1:c.3307T>C
BT-20	chr10	123970021	C	A	TACC2, TACC2, TACC2, TACC2, TACC2, TACC2, TACC2, TACC2, TACC2	D62E, D2031E, D105E, D2027E, D122E, D105E, D1982E, D173E, D105E,	10	2	0	6	0.3333	NM_006997.2:c.315C>A	NM_206860.1:c.315C>A	NM_206861.1:c.519C>A	NM_206862.2:c.6081C>A	XM_005269388.1:c.6141C>A	XM_005269389.1:c.6141C>A	XM_005269390.1:c.6141C>A	XM_005269391.1:c.6081C>A	XM_005269392.1:c.6141C>A	XM_005269393.1:c.6141C>A	XM_005269394.1:c.6015C>A	XM_005269395.1:c.6006C>A	XM_005269396.1:c.6141C>A	XM_005269397.1:c.5880C>A	XM_005269398.1:c.6093C>A	XM_005269399.1:c.6006C>A	XM_005269400.1:c.5946C>A	XM_005269401.1:c.315C>A	XM_005269402.1:c.315C>A
BT-20	chr10	123970253	G	A	TACC2, TACC2, TACC2, TACC2, TACC2, TACC2, TACC2, TACC2, TACC2	A140T, A2109T, A183T, A2105T, A200T, A183T, A2060T, A251T, A183T,	0	0	12	9	1	NM_006997.2:c.547G>A	NM_206860.1:c.547G>A	NM_206861.1:c.751G>A	NM_206862.2:c.6313G>A	XM_005269388.1:c.6373G>A	XM_005269389.1:c.6373G>A	XM_005269390.1:c.6373G>A	XM_005269391.1:c.6313G>A	XM_005269392.1:c.6373G>A	XM_005269393.1:c.6373G>A	XM_005269394.1:c.6247G>A	XM_005269395.1:c.6238G>A	XM_005269396.1:c.6373G>A	XM_005269397.1:c.6112G>A	XM_005269398.1:c.6325G>A	XM_005269399.1:c.6238G>A	XM_005269400.1:c.6178G>A	XM_005269401.1:c.547G>A	XM_005269402.1:c.547G>A
BT-20	chr10	124189197	A	G	PLEKHA1, PLEKHA1	T320A, T320A,	1	0	23	27	0.9804	NM_001001974.1:c.958A>G	NM_001001974.2:c.958A>G	NM_001195608.1:c.*98A>G	NM_021622.3:c.958A>G	NM_021622.4:c.958A>G	XM_005270016.1:c.958A>G	XM_005270017.1:c.958A>G	XM_005270018.1:c.958A>G	XM_005270019.1:c.1029A>G	XM_005270020.1:c.999A>G	XM_005270021.1:c.*98A>G	XM_005270022.1:c.*98A>G
BT-20	chr10	124214251	G	A	ARMS2	R3H,	0	0	28	13	1	NM_001099667.1:c.8G>A
BT-20	chr10	124457452	C	T	C10orf120	A269T,	0	0	41	38	1	NM_001010912.1:c.805G>A	NM_001010912.2:c.805G>A
BT-20	chr10	124742895	G	C	PSTK	G206R,	0	0	16	9	1	NM_153336.2:c.616G>C	XM_005269496.1:c.616G>C	XM_005269497.1:c.427G>C
BT-20	chr10	125506302	T	C	CPXM2	Q750R,	0	0	19	1	1	NM_198148.2:c.2249A>G	XM_005269528.1:c.*5783A>G
BT-20	chr10	126172863	A	G	LHPP, LHPP, LHPP	Q94R, Q94R, Q94R,	0	0	8	12	1	NM_001167880.1:c.281A>G	NM_022126.2:c.281A>G	NM_022126.3:c.281A>G	XM_005270025.1:c.281A>G	XM_005270027.1:c.281A>G	XM_005270026.1:c.281A>G
BT-20	chr10	129249662	G	A	DOCK1, DOCK1, DOCK1	A1857T, A1878T, G856D,	0	0	21	7	1	NM_001380.3:c.5524G>A
BT-20	chr10	129249676	C	T	DOCK1	R861W,	0	0	23	7	1	NM_001380.3:c.5538C>T
BT-20	chr10	129249701	C	G	DOCK1	A869G,	0	0	23	9	0.9697	NM_001380.3:c.*10C>G
BT-20	chr10	129899578	T	C	MKI67, MKI67	K2857E, K3217E,	0	0	30	25	1	NM_001145966.1:c.8569A>G	NM_002417.3:c.9649A>G	NM_002417.4:c.9649A>G	XM_005252683.1:c.9058A>G
BT-20	chr10	129899778	G	C	MKI67, MKI67	T2790S, T3150S,	0	0	16	21	1	NM_001145966.1:c.8369C>G	NM_002417.3:c.9449C>G	NM_002417.4:c.9449C>G	XM_005252683.1:c.8858C>G
BT-20	chr10	129901501	G	C	MKI67, MKI67, MKI67, MKI67	T2508S, T2443S, T2868S, T2018S,	0	0	23	13	1	NM_001145966.1:c.7523C>G	NM_002417.3:c.8603C>G	NM_002417.4:c.8603C>G	XM_005252683.1:c.8012C>G
BT-20	chr10	129901747	C	T	MKI67, MKI67, MKI67, MKI67	R2426Q, R2361Q, R2786Q, R1936Q,	0	0	10	11	1	NM_001145966.1:c.7277G>A	NM_002417.3:c.8357G>A	NM_002417.4:c.8357G>A	XM_005252683.1:c.7766G>A
BT-20	chr10	129902281	G	A	MKI67, MKI67, MKI67, MKI67	P2248L, P2183L, P2608L, P1758L,	0	0	13	19	1	NM_001145966.1:c.6743C>T	NM_002417.3:c.7823C>T	NM_002417.4:c.7823C>T	XM_005252683.1:c.7232C>T
BT-20	chr10	129903016	T	C	MKI67, MKI67, MKI67, MKI67	N2003S, N1938S, N2363S, N1513S,	0	0	59	51	1	NM_001145966.1:c.6008A>G	NM_002417.3:c.7088A>G	NM_002417.4:c.7088A>G	XM_005252683.1:c.6497A>G
BT-20	chr10	129905896	T	A	MKI67, MKI67, MKI67, MKI67	E1043V, E978V, E1403V, E553V,	0	0	37	23	1	NM_001145966.1:c.3128A>T	NM_002417.3:c.4208A>T	NM_002417.4:c.4208A>T	XM_005252683.1:c.3617A>T
BT-20	chr10	129906980	C	T	MKI67, MKI67, MKI67, MKI67	G682S, G617S, G1042S, G192S,	0	0	17	26	1	NM_001145966.1:c.2044G>A	NM_002417.3:c.3124G>A	NM_002417.4:c.3124G>A	XM_005252683.1:c.2533G>A
BT-20	chr10	129917560	T	C	MKI67, MKI67, MKI67	N104S, N39S, N104S,	0	0	17	26	1	NM_001145966.1:c.311A>G	NM_002417.3:c.311A>G	NM_002417.4:c.311A>G	XM_005252683.1:c.311A>G
BT-20	chr10	131959150	C	T	GLRX3, GLRX3	P123S, P123S,	0	0	23	22	1	NM_001199868.1:c.367C>T	NM_006541.3:c.367C>T	NM_006541.4:c.367C>T	XM_005252657.1:c.-72C>T
BT-20	chr10	133955427	A	G	JAKMIP3	M493V,	0	0	48	12	1	NM_001105521.1:c.1477A>G	NM_001105521.2:c.1477A>G	XM_005252672.1:c.1477A>G	XM_005252673.1:c.1477A>G	XM_005252674.1:c.1477A>G	XM_005252675.1:c.1477A>G	XM_005252676.1:c.1255A>G	XM_005252677.1:c.1477A>G	XM_005252678.1:c.1477A>G
BT-20	chr10	134598628	A	G	NKX6-2	V209A,	0	0	1	14	1	NM_005539.3:c.*3095A>G	XM_005252681.1:c.*3014A>G	NM_177400.2:c.626T>C
BT-20	chr10	134672609	C	T	TTC40	V1781I,	0	0	13	13	1	NM_001200049.1:c.277G>A	NM_017609.3:c.-1459G>A	XM_003118625.1:c.277G>A	NM_001200049.2:c.5341G>A
BT-20	chr10	134748331	C	T	TTC40	S264N,	0	0	33	38	1	NM_001200049.2:c.791G>A	NM_173572.2:c.791G>A	NM_173572.3:c.791G>A
BT-20	chr10	135082346	A	G	ADAM8, ADAM8	F592L, F657L,	0	0	6	15	1	XR_109034.1:n.13+4601A>G	XR_109035.1:n.12+4601A>G	XR_109036.1:n.23+4761A>G	XR_109036.2:n.20+4761A>G	NM_001109.3:c.1969T>C	NM_001109.4:c.1969T>C	NM_001164489.1:c.1948+603T>C	NM_001164490.1:c.1774T>C	XM_005252655.1:c.1969T>C	XM_005252656.1:c.*137T>C
BT-20	chr10	135087521	G	A	ADAM8	L46F,	0	0	17	1	1	NM_001256617.1:c.*5749C>T	NM_001256618.1:c.*5749C>T	NM_006659.3:c.*5749C>T	NR_046330.1:n.*4613C>T	XR_109034.1:n.14-5623G>A	XR_109035.1:n.13-5614G>A	XR_109036.1:n.24-5623G>A	XR_109036.2:n.21-5623G>A	NM_001109.3:c.240C>T	NM_001109.4:c.240C>T	NM_001164489.1:c.240C>T	NM_001164490.1:c.136C>T	XM_005252655.1:c.240C>T	XM_005252656.1:c.240C>T
BT-20	chr10	135089035	A	G	ADAM8, ADAM8, ADAM8	W35R, W10R, W35R,	0	0	3	10	1	NM_001256617.1:c.*4235T>C	NM_001256618.1:c.*4235T>C	NM_006659.2:c.*4235T>C	NM_006659.3:c.*4235T>C	NR_046330.1:n.*3099T>C	XR_109034.1:n.14-4109A>G	XR_109035.1:n.13-4100A>G	XR_109035.2:n.-4100A>G	XR_109036.1:n.24-4109A>G	XR_109036.2:n.21-4109A>G	NM_001109.3:c.103T>C	NM_001109.4:c.103T>C	NM_001164489.1:c.103T>C	NM_001164490.1:c.46+1241T>C	XM_005252655.1:c.103T>C	XM_005252656.1:c.103T>C
BT-20	chr10	135098830	T	C	TUBGCP2	R618G,	0	0	21	29	1	NM_001256617.1:c.1980-113A>G	NM_001256618.1:c.1506-113A>G	NM_006659.2:c.1896-113A>G	NM_006659.3:c.1896-113A>G	NR_046330.1:n.2653-113A>G	XR_109034.1:n.*3804T>C	XR_109035.1:n.*3804T>C	XR_109035.2:n.*3804T>C	XR_109036.1:n.*3804T>C	XR_109036.2:n.*3804T>C
BT-20	chr10	135098845	C	T	TUBGCP2	G613S,	0	0	18	30	1	NM_001256617.1:c.1979+115G>A	NM_001256618.1:c.1505+115G>A	NM_006659.2:c.1895+115G>A	NM_006659.3:c.1895+115G>A	NR_046330.1:n.2652+115G>A	XR_109034.1:n.*3819C>T	XR_109035.1:n.*3819C>T	XR_109035.2:n.*3819C>T	XR_109036.1:n.*3819C>T	XR_109036.2:n.*3819C>T
BT-20	chr10	135165790	A	G	PRAP1, PRAP1, PRAP1	H92R, H73R, H101R,	0	0	21	11	1	NM_001145201.1:c.275A>G	NM_145202.4:c.302A>G	XM_005252660.1:c.305A>G	XM_005252661.1:c.302A>G	XM_005252662.1:c.278A>G	NM_001098483.1:c.*3084T>C	NM_198472.2:c.*3213T>C
BT-20	chr10	135204950	C	G	PAOX	Q457E,	0	0	6	10	1	NM_152911.2:c.1527C>G	NM_207127.1:c.*138C>G	NM_207128.1:c.1369C>G	XM_005252666.1:c.834C>G	XR_242760.1:n.1346C>G	NM_138384.2:c.-2775C>G	XM_005252696.1:c.-3295C>G	XM_005252697.1:c.-2775C>G	XM_005252698.1:c.-2775C>G
BT-20	chr10	135233541	A	G	MTG1, MTG1	I293V, I158V,	0	0	14	16	1	NM_001012508.3:c.*3189T>C	XM_005252684.1:c.*3189T>C	NM_138384.2:c.877A>G	XM_005252696.1:c.754A>G	XM_005252697.1:c.724A>G
BT-20	chr11	193112	C	T	SCGB1C1	R5C,	33	45	40	33	0.4834	NM_053280.3:c.-3943C>T	XM_005252771.1:c.-3943C>T	XM_005252772.1:c.-4193C>T	NM_145651.2:c.13C>T	XM_005252804.1:c.13C>T	NM_001097610.2:c.13C>T
BT-20	chr11	193865	T	G	SCGB1C1	I70R,	10	33	9	29	0.4691	NM_053280.3:c.-3190T>G	XM_005252771.1:c.-3190T>G	XM_005252772.1:c.-3440T>G	NM_145651.2:c.209T>G	XM_005252804.1:c.209T>G	NM_001097610.2:c.209T>G
BT-20	chr11	299411	C	G	IFITM5	G27A,	9	40	2	12	0.2222	NM_025092.4:c.*4662C>G	XM_005253145.1:c.*4662C>G	NM_001025295.1:c.80G>C	NM_001025295.2:c.80G>C
BT-20	chr11	309127	A	G	IFITM2	I121V,	0	0	67	71	1	NM_006435.2:c.361A>G	XM_005252750.1:c.356A>G	NM_003641.3:c.-5044A>G
BT-20	chr11	314207	C	G	IFITM1	P13A,	0	0	47	28	1	NM_006435.2:c.*5042C>G	XM_005252750.1:c.*4935C>G	NM_003641.3:c.37C>G
BT-20	chr11	372157	C	T	B4GALNT4	A67V,	13	14	9	5	0.3415	NM_178537.3:c.200C>T	NM_178537.4:c.200C>T	XM_005252891.1:c.200C>T	XM_005252892.1:c.200C>T	XM_005252893.1:c.200C>T
BT-20	chr11	406043	G	A	SIGIRR	L459F,	0	0	21	51	1	NM_007183.2:c.*1474G>A	XM_005252760.1:c.*1474G>A	NM_001135053.1:c.1086C>T	NM_001135054.1:c.1086C>T	NM_021805.2:c.1086C>T	XM_005253044.1:c.1375C>T	XM_005253045.1:c.1375C>T	XM_005253046.1:c.1375C>T	XM_005253047.1:c.1293C>T	XM_005253048.1:c.1128C>T	XR_242815.1:n.1270C>T	XR_242816.1:n.1477C>T
BT-20	chr11	406483	T	C	SIGIRR, SIGIRR, SIGIRR, SIGIRR	Q312R, Q312R, Q312R, Q312R,	0	0	21	50	1	NM_007183.2:c.*1914T>C	XM_005252760.1:c.*1914T>C	NM_001135053.1:c.935A>G	NM_001135054.1:c.935A>G	NM_021805.2:c.935A>G	XM_005253044.1:c.935A>G	XM_005253045.1:c.935A>G	XM_005253046.1:c.935A>G	XM_005253047.1:c.935A>G	XM_005253048.1:c.770A>G	XR_242815.1:n.1119A>G	XR_242816.1:n.1119A>G
BT-20	chr11	428385	A	G	ANO9, ANO9, ANO9	C92R, C399R, C255R,	26	16	17	7	0.3636	NM_001012302.2:c.1195T>C	XM_005252885.1:c.1300T>C	XM_005252886.1:c.298T>C	XR_242796.1:n.1385T>C	XR_242797.1:n.1385T>C	XR_242798.1:n.1341T>C	XR_242799.1:n.1280T>C	XR_242800.1:n.721T>C
BT-20	chr11	428489	T	C	ANO9, ANO9, ANO9	I84V, I391V, I247V,	0	0	63	41	1	NM_001012302.2:c.1171A>G	XM_005252885.1:c.1276A>G	XM_005252886.1:c.274A>G	XR_242796.1:n.1361A>G	XR_242797.1:n.1361A>G	XR_242798.1:n.1317A>G	XR_242799.1:n.1256A>G	XR_242800.1:n.697A>G
BT-20	chr11	433387	A	G	ANO9	F93L,	0	0	60	40	1	NM_001012302.2:c.277T>C	XM_005252885.1:c.277T>C	XM_005252886.1:c.-3438T>C	XR_242796.1:n.362T>C	XR_242797.1:n.362T>C	XR_242798.1:n.324T>C	XR_242799.1:n.362T>C	XR_242800.1:n.-3015T>C
BT-20	chr11	433867	G	A	ANO9	A51V,	22	3	12	1	0.3421	NM_001012302.2:c.152C>T	XM_005252885.1:c.152C>T	XM_005252886.1:c.-3918C>T	XR_242796.1:n.237C>T	XR_242797.1:n.237C>T	XR_242798.1:n.199C>T	XR_242799.1:n.237C>T	XR_242800.1:n.-3495C>T
BT-20	chr11	490035	C	T	PTDSS2	A423V,	4	6	11	7	0.6429	NM_030783.1:c.1268C>T	XM_005253153.1:c.1316C>T	XR_242827.1:n.1425C>T	XR_242828.1:n.1377C>T	NM_002939.3:c.*4656G>A	NM_203383.1:c.*4656G>A	NM_203384.1:c.*4656G>A	NM_203385.1:c.*4656G>A	NM_203386.1:c.*4656G>A	NM_203386.2:c.*4656G>A	NM_203387.1:c.*4656G>A	NM_203387.2:c.*4656G>A	NM_203388.1:c.*4656G>A	NM_203388.2:c.*4656G>A	NM_203389.1:c.*4656G>A	NM_203389.2:c.*4656G>A	XM_005253049.1:c.*4656G>A	XM_005253050.1:c.*4656G>A	XM_005253051.1:c.*4656G>A
BT-20	chr11	551753	G	A	LRRC56	R300H,	0	0	79	50	1	NM_173573.1:c.*3227C>T	NM_173573.2:c.*3227C>T	XM_005252845.1:c.*3227C>T	XM_005252846.1:c.*3227C>T	XM_005252843.1:c.*3227C>T	XM_005252844.1:c.*3227C>T	NM_198075.3:c.899G>A	XM_005252775.1:c.899G>A	XM_005252776.1:c.797-150G>A	XM_005252777.1:c.899G>A	XM_005252778.1:c.796+451G>A
BT-20	chr11	554166	C	G	LRRC56	R507G,	0	0	11	8	1	NM_173573.1:c.*814G>C	NM_173573.2:c.*814G>C	XM_005252845.1:c.*814G>C	XM_005252846.1:c.*814G>C	XM_005252843.1:c.*814G>C	XM_005252844.1:c.*814G>C	XR_109057.1:n.-2792C>G	NM_198075.3:c.1519C>G	XM_005252775.1:c.1519C>G	XM_005252776.1:c.1342C>G	XM_005252777.1:c.*21C>G	XM_005252778.1:c.1000C>G
BT-20	chr11	554214	G	C	LRRC56	D523H,	0	0	11	13	1	NM_173573.1:c.*766C>G	NM_173573.2:c.*766C>G	XM_005252845.1:c.*766C>G	XM_005252846.1:c.*766C>G	XM_005252843.1:c.*766C>G	XM_005252844.1:c.*766C>G	XR_109057.1:n.-2744G>C	NM_198075.3:c.1567G>C	XM_005252775.1:c.1567G>C	XM_005252776.1:c.1390G>C	XM_005252777.1:c.*69G>C	XM_005252778.1:c.1048G>C
BT-20	chr11	558884	C	T	C11orf35	A44T,	0	0	33	26	1	NM_173573.1:c.130G>A	NM_173573.2:c.130G>A	XM_005252845.1:c.160G>A	XM_005252846.1:c.334G>A	XM_005252843.1:c.334G>A	XM_005252844.1:c.334G>A	XR_109057.1:n.1927C>T	NM_198075.3:c.*4608C>T	XM_005252775.1:c.*4608C>T	XM_005252776.1:c.*4608C>T	XM_005252777.1:c.*4739C>T	XM_005252778.1:c.*4608C>T	NM_001143993.1:c.-2157C>T	NM_001143994.1:c.-2601C>T	NM_003475.3:c.-2601C>T	XM_005253147.1:c.-1437C>T	XM_005253148.1:c.-1437C>T	XM_005253149.1:c.-1437C>T	XM_005253150.1:c.-2157C>T	XM_005253151.1:c.-2601C>T
BT-20	chr11	562421	G	A	RASSF7, RASSF7, RASSF7	R156Q, R156Q, R156Q,	15	13	2	11	0.3171	NM_173573.1:c.-1705C>T	NM_173573.2:c.-1705C>T	XM_005252845.1:c.-3378C>T	XM_005252846.1:c.-2837C>T	XM_005252843.1:c.-2837C>T	XM_005252844.1:c.-2837C>T	NR_038262.1:n.*3236C>T	XR_109057.1:n.*2308G>A	XR_109058.1:n.*3236C>T	XR_109059.1:n.*4372C>T	XR_109060.1:n.*4372C>T	NM_001143993.1:c.467G>A	NM_001143994.1:c.467G>A	NM_003475.3:c.467G>A	XM_005253147.1:c.668G>A	XM_005253148.1:c.668G>A	XM_005253149.1:c.668G>A	XM_005253150.1:c.467G>A	XM_005253151.1:c.467G>A
BT-20	chr11	608593	G	A	PHRF1, PHRF1, PHRF1, PHRF1, PHRF1	R1046Q, R1045Q, R1042Q, R836Q, R1044Q,	14	6	4	3	0.2593	NM_020901.2:c.3134G>A	XM_005253024.1:c.3137G>A	XM_005253025.1:c.3134G>A	XM_005253026.1:c.3131G>A	XM_005253027.1:c.3128G>A	XM_005253028.1:c.3125G>A	XM_005253029.1:c.3017G>A	NM_001572.3:c.*4052C>T	NM_004029.2:c.*4052C>T	NM_004031.2:c.*4052C>T	XM_005252906.1:c.*4052C>T	XM_005252907.1:c.*4052C>T	XM_005252908.1:c.*4052C>T	XM_005252909.1:c.*4052C>T
BT-20	chr11	610277	T	C	PHRF1, PHRF1, PHRF1, PHRF1	V1449A, V1448A, V1445A, V1447A,	0	0	31	40	1	NM_020901.2:c.4343T>C	XM_005253024.1:c.4346T>C	XM_005253025.1:c.4343T>C	XM_005253026.1:c.4340T>C	XM_005253027.1:c.4337T>C	XM_005253028.1:c.4334T>C	XM_005253029.1:c.4226T>C	NM_001572.3:c.*2368A>G	NM_004029.2:c.*2368A>G	NM_004031.2:c.*2368A>G	XM_005252906.1:c.*2368A>G	XM_005252907.1:c.*2368A>G	XM_005252908.1:c.*2368A>G	XM_005252909.1:c.*2368A>G
BT-20	chr11	617967	C	G	CDHR5, CDHR5, CDHR5, CDHR5, CDHR5	C536S, C508S, C696S, C702S, C702S,	0	0	17	3	1	NM_021924.3:c.2105G>C	NM_031264.2:c.1523G>C	NM_001572.3:c.-2338G>C	NM_004029.2:c.-2338G>C	NM_004031.2:c.-2649G>C	XM_005252906.1:c.-2384G>C	XM_005252907.1:c.-2384G>C	XM_005252908.1:c.-2338G>C	XM_005252909.1:c.-2384G>C	NM_001171968.1:c.2087G>C	NM_021924.4:c.2105G>C	NM_031264.3:c.1523G>C	XM_005252987.1:c.1865G>C	XM_005252988.1:c.1772G>C	XM_005252989.1:c.1679G>C	XM_005252990.1:c.1438G>C
BT-20	chr11	618998	G	A	CDHR5, CDHR5, CDHR5, CDHR5	P355S, P515S, P521S, P521S,	3	28	2	29	0.5	NM_021924.3:c.1561C>T	NM_031264.2:c.1378+308C>T	NM_001572.3:c.-3369C>T	NM_004029.2:c.-3369C>T	NM_004031.2:c.-3680C>T	XM_005252906.1:c.-3415C>T	XM_005252907.1:c.-3415C>T	XM_005252908.1:c.-3369C>T	XM_005252909.1:c.-3415C>T	NM_001171968.1:c.1543C>T	NM_021924.4:c.1561C>T	NM_031264.3:c.1378+308C>T	XM_005252987.1:c.1379-58C>T	XM_005252988.1:c.1379-151C>T	XM_005252989.1:c.1379-244C>T	XM_005252990.1:c.1293+476C>T
BT-20	chr11	619789	T	G	CDHR5, CDHR5, CDHR5, CDHR5, CDHR5, CDHR5, CDHR5	R326S, R191S, R191S, R357S, R357S, R357S, R357S,	0	0	8	11	1	NM_021924.3:c.1071A>C	NM_031264.2:c.1071A>C	NM_001572.3:c.-4160A>C	NM_004029.2:c.-4160A>C	NM_004031.2:c.-4471A>C	XM_005252906.1:c.-4206A>C	XM_005252907.1:c.-4206A>C	XM_005252908.1:c.-4160A>C	XM_005252909.1:c.-4206A>C	NM_001171968.1:c.1071A>C	NM_021924.4:c.1071A>C	NM_031264.3:c.1071A>C	XM_005252987.1:c.1071A>C	XM_005252988.1:c.1071A>C	XM_005252989.1:c.1071A>C	XM_005252990.1:c.1071A>C
BT-20	chr11	802379	T	C	PIDD, PIDD, PIDD, PIDD, PIDD	Q18R, Q331R, Q331R, Q185R, Q185R,	0	0	66	2	1	NM_001191060.1:c.-4931A>G	NM_001191061.1:c.-4326A>G	NM_018494.3:c.554A>G	NM_145886.2:c.992A>G	NM_145887.2:c.992A>G	NM_145886.3:c.992A>G	NM_145887.3:c.992A>G	XM_005253005.1:c.992A>G	XM_005253006.1:c.992A>G	XM_005253007.1:c.992A>G	XM_005253008.1:c.554A>G	XR_242813.1:n.1123A>G	XR_242814.1:n.1123A>G	XM_005253271.1:c.*4106T>C
BT-20	chr11	828916	G	A	EFCAB4A, EFCAB4A, EFCAB4A	R77Q, R77Q, R77Q,	0	0	3	42	1	NM_001039490.1:c.-4114G>A	NM_004357.4:c.-4180G>A	NM_139029.1:c.-4176G>A	NM_139030.3:c.-4118G>A	XM_005253261.1:c.-4180G>A	XR_242834.1:n.-4036G>A	NM_173584.3:c.230G>A	XM_005252874.1:c.-434G>A	XM_005252875.1:c.230G>A	XM_005252871.1:c.230G>A	XM_005252872.1:c.230G>A	XM_005252873.1:c.230G>A	XM_005253056.1:c.*1324G>A	XR_109078.1:n.-4297C>T	NM_020376.2:c.*4054G>A	NM_020376.3:c.*4054G>A	XM_005253022.1:c.*4054G>A
BT-20	chr11	830670	G	T	EFCAB4A, EFCAB4A, EFCAB4A	S248I, E249D, S248I,	0	0	8	13	1	NM_001039490.1:c.-2360G>T	NM_004357.4:c.-2426G>T	NM_139029.1:c.-2422G>T	NM_139030.3:c.-2364G>T	XM_005253261.1:c.-2426G>T	XR_242834.1:n.-2282G>T	NM_173584.3:c.743G>T	XM_005252874.1:c.759G>T	XM_005252875.1:c.743G>T	XM_005252871.1:c.1044G>T	XM_005252872.1:c.1044G>T	XM_005252873.1:c.1026G>T	XM_005253056.1:c.*3078G>T
BT-20	chr11	1016548	A	T	MUC6	S2085T,	92	37	58	0	0.3102	XR_109042.1:n.*271A>T	XM_005253272.1:c.*4946A>T	NM_005961.2:c.6253T>A	NM_001242837.1:c.*5923A>T	NM_012305.2:c.*5923A>T	NM_012305.3:c.*5923A>T
BT-20	chr11	1016554	C	T	MUC6	A2083T,	93	35	84	0	0.3962	XR_109042.1:n.*277C>T	XM_005253272.1:c.*4952C>T	NM_005961.2:c.6247G>A	NM_001242837.1:c.*5929C>T	NM_012305.2:c.*5929C>T	NM_012305.3:c.*5929C>T
BT-20	chr11	1016581	T	C	MUC6	T2074A,	91	39	84	0	0.3515	XR_109042.1:n.*304T>C	XM_005253272.1:c.*4979T>C	NM_005961.2:c.6220A>G	NM_001242837.1:c.*5956T>C	NM_012305.2:c.*5956T>C	NM_012305.3:c.*5956T>C
BT-20	chr11	1016978	T	G	MUC6	K1941N,	192	177	38	90	0.2415	XR_109042.1:n.*701T>G	XM_005253272.1:c.*5376T>G	NM_005961.2:c.5823A>C	NM_001242837.1:c.*6353T>G	NM_012305.2:c.*6353T>G	NM_012305.3:c.*6353T>G
BT-20	chr11	1016991	T	G	MUC6	N1937T,	187	179	35	82	0.2422	XR_109042.1:n.*714T>G	XM_005253272.1:c.*5389T>G	NM_005961.2:c.5810A>C	NM_001242837.1:c.*6366T>G	NM_012305.2:c.*6366T>G	NM_012305.3:c.*6366T>G
BT-20	chr11	1017045	G	T	MUC6	P1919H,	202	198	62	92	0.278	XR_109042.1:n.*768G>T	XM_005253272.1:c.*5443G>T	NM_005961.2:c.5756C>A	NM_001242837.1:c.*6420G>T	NM_012305.2:c.*6420G>T	NM_012305.3:c.*6420G>T
BT-20	chr11	1017084	G	A	MUC6	P1906L,	183	191	69	75	0.2775	XR_109042.1:n.*807G>A	XM_005253272.1:c.*5482G>A	NM_005961.2:c.5717C>T	NM_001242837.1:c.*6459G>A	NM_012305.2:c.*6459G>A	NM_012305.3:c.*6459G>A
BT-20	chr11	1017302	G	C	MUC6	H1833Q,	202	181	89	74	0.2985	XR_109042.1:n.*1025G>C	NM_005961.2:c.5499C>G
BT-20	chr11	1017325	A	C	MUC6	Y1826D,	192	228	83	62	0.2562	XR_109042.1:n.*1048A>C	NM_005961.2:c.5476T>G
BT-20	chr11	1017384	G	C	MUC6	T1806S,	192	207	103	53	0.2811	XR_109042.1:n.*1107G>C	NM_005961.2:c.5417C>G
BT-20	chr11	1017421	G	T	MUC6	P1794T,	237	174	92	54	0.2621	XR_109042.1:n.*1144G>T	NM_005961.2:c.5380C>A
BT-20	chr11	1017691	C	G	MUC6	A1704P,	168	297	68	100	0.2654	XR_109042.1:n.*1414C>G	NM_005961.2:c.5110G>C
BT-20	chr11	1017783	A	C	MUC6	L1673R,	123	222	38	84	0.2416	XR_109042.1:n.*1506A>C	NM_005961.2:c.5018T>G
BT-20	chr11	1017858	A	G	MUC6	M1648T,	132	191	71	98	0.3435	XR_109042.1:n.*1581A>G	NM_005961.2:c.4943T>C
BT-20	chr11	1018048	A	T	MUC6	F1585I,	65	74	4	51	0.2489	XR_109042.1:n.*1771A>T	NM_005961.2:c.4753T>A
BT-20	chr11	1018116	T	G	MUC6	N1562T,	78	32	13	75	0.4444	XR_109042.1:n.*1839T>G	NM_005961.2:c.4685A>C
BT-20	chr11	1018138	T	C	MUC6	R1555G,	77	54	8	44	0.2842	XR_109042.1:n.*1861T>C	NM_005961.2:c.4663A>G
BT-20	chr11	1018144	G	C	MUC6	R1553G,	81	45	6	51	0.3115	XR_109042.1:n.*1867G>C	NM_005961.2:c.4657C>G
BT-20	chr11	1018374	T	A	MUC6	N1476I,	0	3	69	89	0.9814	XR_109042.1:n.*2097T>A	NM_005961.2:c.4427A>T
BT-20	chr11	1027811	C	T	MUC6	V619M,	0	0	26	26	1	NM_005961.2:c.1855G>A
BT-20	chr11	1029320	C	T	MUC6	G395R,	21	45	3	18	0.2414	NM_005961.2:c.1183G>A
BT-20	chr11	1093622	T	C	MUC2	I1814T,	46	13	0	38	0.3918	NM_002457.2:c.5438T>C
BT-20	chr11	1093631	G	C	MUC2	S1817T,	50	24	0	22	0.2292	NM_002457.2:c.5447G>C
BT-20	chr11	1101078	A	G	MUC2	S2489G,	4	13	9	40	0.7424	NM_002457.2:c.7462A>G
BT-20	chr11	1262546	C	T	MUC5B	A1479V,	16	14	4	4	0.2105	NM_017511.1:c.6515C>T	NM_002458.1:c.4445C>T	NM_002458.2:c.4436C>T
BT-20	chr11	1507731	A	G	MOB2	L19P,	0	0	11	17	1	NM_001172223.1:c.56T>C
BT-20	chr11	1857173	T	C	SYT8, SYT8, SYT8	C106R, C120R, C120R,	0	0	10	39	1	NM_138567.3:c.358T>C	XM_005253216.1:c.358T>C	NM_001145829.1:c.-3607T>C	NM_001145841.1:c.-4281T>C	NM_003282.2:c.-3754T>C	NM_003282.3:c.-3113T>C
BT-20	chr11	1857751	C	G	SYT8, SYT8	P219A, P219A,	7	1	9	3	0.6	NM_138567.3:c.655C>G	XM_005253216.1:c.655C>G	NM_001145829.1:c.-3029C>G	NM_001145841.1:c.-3703C>G	NM_003282.2:c.-3176C>G	NM_003282.3:c.-2535C>G
BT-20	chr11	1858262	C	T	SYT8, SYT8	T303M, T303M,	33	14	19	5	0.338	NM_138567.3:c.908C>T	XM_005253216.1:c.908C>T	NM_001145829.1:c.-2518C>T	NM_001145841.1:c.-3192C>T	NM_003282.2:c.-2665C>T	NM_003282.3:c.-2024C>T
BT-20	chr11	1858572	C	T	SYT8, SYT8	R373W, R373W,	0	7	0	16	0.6957	NM_138567.3:c.1117C>T	XM_005253216.1:c.1117C>T	NM_001145829.1:c.-2208C>T	NM_001145841.1:c.-2882C>T	NM_003282.2:c.-2355C>T	NM_003282.3:c.-1714C>T
BT-20	chr11	1887806	T	A	LSP1	H34Q,	0	0	57	36	1	NM_001013253.1:c.-2544T>A	NM_001013254.1:c.-4970T>A	NM_001013255.1:c.-4531T>A	NM_001242932.1:c.102T>A	NM_002339.2:c.53+13379T>A	XM_005252924.1:c.-4110T>A	XM_005252925.1:c.-4219T>A	XM_005252927.1:c.-134+2342T>A
BT-20	chr11	1902768	G	A	LSP1, LSP1, LSP1, LSP1, LSP1	A38T, A100T, A38T, A228T, A38T,	0	0	3	5	1	NM_001013253.1:c.112G>A	NM_001013254.1:c.112G>A	NM_001013255.1:c.112G>A	NM_001242932.1:c.682G>A	NM_002339.2:c.298G>A	XM_005252924.1:c.319G>A	XM_005252925.1:c.112G>A	XM_005252926.1:c.112G>A	XM_005252927.1:c.112G>A
BT-20	chr11	2169014	A	G	INS-IGF2	L144P,	50	38	12	20	0.2667	NM_001007139.4:c.-225T>C	XM_005252899.1:c.-225T>C	XM_005252901.1:c.-229T>C	NM_016412.2:c.*547A>G	NM_001042376.1:c.431T>C	NM_001042376.2:c.431T>C	NR_003512.1:n.490T>C	NR_003512.2:n.490T>C	NR_003512.3:n.490T>C	NR_028043.1:n.1170A>G	NR_028044.1:n.1960A>G
BT-20	chr11	2190951	C	T	TH, TH, TH, TH, TH, TH	V112M, V108M, V85M, V81M, V81M, V85M,	12	26	0	15	0.283	NR_039834.1:n.-3342C>T	NM_000360.3:c.241G>A	NM_199292.2:c.334G>A	NM_199293.2:c.322G>A	XM_005253099.1:c.253G>A	XM_005253100.1:c.253G>A	XM_005253101.1:c.241G>A
BT-20	chr11	2323022	C	T	C11orf21, C11orf21	V24M, C6Y,	12	18	28	27	0.6471	NM_139022.2:c.-358C>T	XM_005252719.1:c.-253C>T	XM_005252720.1:c.-253C>T	XM_005252721.1:c.-253C>T	XR_242775.1:n.-173C>T	NM_001142946.1:c.70G>A	NR_024621.1:n.122G>A
BT-20	chr11	2323029	T	C	C11orf21	T4A,	0	0	30	42	1	NM_139022.2:c.-351T>C	XM_005252719.1:c.-246T>C	XM_005252720.1:c.-246T>C	XM_005252721.1:c.-246T>C	XR_242775.1:n.-166T>C	NM_001142946.1:c.63A>G	NR_024621.1:n.115A>G
BT-20	chr11	2337693	G	A	TSPAN32	G104E,	51	53	20	21	0.2828	NM_139022.2:c.628-113G>A	XM_005252719.1:c.733-113G>A	XM_005252720.1:c.*391G>A	XM_005252721.1:c.*1152G>A	XR_242775.1:n.812+151G>A
BT-20	chr11	2424684	A	C	TSSC4, TSSC4, TSSC4, TSSC4	H274P, H274P, H210P, H274P,	0	0	61	53	1	NM_014555.3:c.*1483T>G	XM_005252881.1:c.*1483T>G	XM_005252882.1:c.*1483T>G	NM_005706.2:c.821A>C	XM_005252722.1:c.821A>C	XM_005252723.1:c.821A>C	XM_005252724.1:c.629A>C
BT-20	chr11	2439542	A	G	TRPM5, TRPM5, TRPM5	V256A, V254A, V254A,	1	2	11	7	0.8571	NM_014555.3:c.761T>C	XM_005252881.1:c.761T>C	XM_005252882.1:c.761T>C
BT-20	chr11	2920666	C	T	SLC22A18AS	G89D,	0	0	64	34	1	NM_007105.2:c.266G>A	NM_002555.5:c.-3061C>T	NM_183233.2:c.-503C>T	XM_005252952.1:c.-3160C>T
BT-20	chr11	2924610	G	A	SLC22A18, SLC22A18	R12Q, R12Q,	29	11	10	8	0.3103	NM_007105.2:c.-216+79C>T	NM_002555.5:c.35G>A	NM_183233.2:c.35G>A	XM_005252952.1:c.290G>A
BT-20	chr11	3681519	T	C	ART1, ART1	L257P, L257P,	13	41	4	17	0.28	NM_004314.2:c.770T>C	XM_005252933.1:c.770T>C	XM_005252934.1:c.770T>C
BT-20	chr11	4389110	G	A	OR52B4	T139I,	24	20	48	39	0.6641	NM_001005161.2:c.416C>T	NM_001005161.3:c.416C>T
BT-20	chr11	4510285	A	G	OR52K1	Q52R,	70	51	23	26	0.2882	NM_001005171.1:c.155A>G	NM_001005171.2:c.155A>G
BT-20	chr11	4567335	C	G	OR52M1	S305R,	0	42	0	21	0.3333	NM_001004137.1:c.915C>G
BT-20	chr11	4608542	C	T	OR52I2	T167M,	0	3	84	71	0.981	NM_001005170.1:c.500C>T	NM_001005170.2:c.500C>T
BT-20	chr11	4673788	G	A	OR51E1, OR51E1	S11N, S11N,	76	41	34	14	0.2909	NM_152430.3:c.32G>A	XM_005252798.1:c.32G>A
BT-20	chr11	4791111	T	C	OR51F1	T13A,	25	33	60	35	0.6209	NM_001004752.1:c.37A>G
BT-20	chr11	4869906	A	C	OR51S1	L178R,	0	0	38	24	1	NM_001004758.1:c.533T>G
BT-20	chr11	4870269	A	T	OR51S1	I57N,	0	0	26	28	1	NM_001004758.1:c.170T>A
BT-20	chr11	4928841	T	C	OR51A7	M81T,	11	15	23	34	0.6867	NM_001004749.1:c.242T>C
BT-20	chr11	4936608	C	G	OR51G2	E96Q,	8	8	18	18	0.6923	NM_001005238.1:c.286G>C
BT-20	chr11	4936613	G	T	OR51G2	A94E,	19	18	5	8	0.26	NM_001005238.1:c.281C>A
BT-20	chr11	4945196	T	G	OR51G1	Y125S,	6	7	17	14	0.7045	NM_001005237.1:c.374A>C
BT-20	chr11	4967468	G	A	OR51A4	T288M,	0	0	183	135	1	NM_001005329.1:c.863C>T
BT-20	chr11	4976013	A	G	OR51A2	W311R,	0	0	5	21	1	NM_001004748.1:c.931T>C
BT-20	chr11	4976077	T	G	OR51A2	K289N,	0	0	7	17	1	NM_001004748.1:c.867A>C
BT-20	chr11	4976654	C	T	OR51A2	S97N,	0	0	10	0	1	NM_001004748.1:c.290G>A
BT-20	chr11	4976663	G	A	OR51A2	T94I,	0	0	15	0	1	NM_001004748.1:c.281C>T
BT-20	chr11	5020799	C	T	OR51L1	T196I,	18	28	45	58	0.6913	NM_001004755.1:c.587C>T
BT-20	chr11	5020832	C	T	OR51L1	A207V,	19	27	55	46	0.6871	NM_001004755.1:c.620C>T
BT-20	chr11	5067984	A	G	OR52J3	T77A,	12	24	33	39	0.6667	NM_001001916.2:c.229A>G
BT-20	chr11	5068137	G	A	OR52J3	V128I,	21	14	39	44	0.7034	NM_001001916.2:c.382G>A
BT-20	chr11	5068177	A	T	OR52J3	Q141L,	16	14	43	47	0.75	NM_001001916.2:c.422A>T
BT-20	chr11	5068425	C	T	OR52J3	R224C,	27	41	57	94	0.6895	NM_001001916.2:c.670C>T
BT-20	chr11	5080068	G	A	OR52E2	R264C,	17	20	36	38	0.6667	NM_001005164.1:c.790C>T	NM_001005164.2:c.790C>T
BT-20	chr11	5172786	A	G	OR52A1	S272P,	0	0	52	63	1	NM_012375.2:c.814T>C
BT-20	chr11	5173229	C	T	OR52A1	R124H,	13	9	26	19	0.6716	NM_012375.2:c.371G>A
BT-20	chr11	5221645	C	G	OR51V1	G96R,	12	17	23	23	0.6133	NM_001004760.2:c.286G>C
BT-20	chr11	5221825	G	A	OR51V1	L36F,	17	26	27	31	0.5743	NM_001004760.2:c.106C>T
BT-20	chr11	5322737	A	G	OR51B4	M147T,	0	0	67	53	1	NM_033179.2:c.440T>C
BT-20	chr11	5323071	C	T	OR51B4	V36I,	0	0	14	70	1	NM_033179.2:c.106G>A
BT-20	chr11	5344902	C	G	OR51B2	C209S,	0	0	37	42	1	NM_033180.4:c.626G>C
BT-20	chr11	5345128	G	A	OR51B2	L134F,	14	14	16	34	0.641	NM_033180.4:c.400C>T
BT-20	chr11	5345170	A	G	OR51B2	C120R,	0	0	27	42	1	NM_033180.4:c.358T>C
BT-20	chr11	5364276	G	A	OR51B5, OR51B5	P160L, P160L,	12	5	19	13	0.6531	NM_001005567.1:c.479C>T	NM_001005567.2:c.479C>T	NR_038321.1:n.255-1684C>T
BT-20	chr11	5364742	C	T	OR51B5, OR51B5	G5S, G5S,	44	72	23	15	0.2468	NM_001005567.1:c.13G>A	NM_001005567.2:c.13G>A	NR_038321.1:n.255-2150G>A
BT-20	chr11	5372751	A	C	OR51B6	K5T,	29	11	49	13	0.6078	NM_001005567.2:c.-4970T>G	NR_038321.1:n.-4611T>G	NM_001004750.1:c.14A>C
BT-20	chr11	5372856	A	G	OR51B6	N40S,	32	22	45	36	0.6	NM_001005567.2:c.-5075T>C	NR_038321.1:n.-4716T>C	NM_001004750.1:c.119A>G
BT-20	chr11	5373006	T	C	OR51B6	I90T,	26	23	27	44	0.5917	NM_001005567.2:c.-5225A>G	NR_038321.1:n.-4866A>G	NM_001004750.1:c.269T>C
BT-20	chr11	5373129	C	T	OR51B6	T131I,	34	38	31	39	0.493	NM_001005567.2:c.-5348G>A	NR_038321.1:n.-4989G>A	NM_001004750.1:c.392C>T
BT-20	chr11	5373170	C	G	OR51B6	R145G,	29	33	27	27	0.4655	NM_001004750.1:c.433C>G
BT-20	chr11	5373242	T	G	OR51B6	S169A,	32	23	51	26	0.5789	NM_001004750.1:c.505T>G
BT-20	chr11	5373251	C	T	OR51B6	L172F,	31	23	55	27	0.6029	NM_001004750.1:c.514C>T
BT-20	chr11	5373311	T	C	OR51B6	F192L,	29	38	52	51	0.6059	NM_001004750.1:c.574T>C
BT-20	chr11	5373562	C	A	OR51B6	S275R,	33	23	43	62	0.6522	NM_001004750.1:c.825C>A
BT-20	chr11	5410934	T	G	OR51M1	H102Q,	0	0	65	76	1	NM_001004756.1:c.306T>G	NM_001004756.2:c.306T>G
BT-20	chr11	5411031	C	T	OR51M1	L135F,	0	0	101	73	1	NM_001004756.1:c.403C>T	NM_001004756.2:c.403C>T
BT-20	chr11	5411239	T	C	OR51M1	I204T,	0	0	66	110	1	NM_001004756.1:c.611T>C	NM_001004756.2:c.611T>C
BT-20	chr11	5411395	C	A	OR51M1	P256H,	0	0	58	60	1	NM_001004756.1:c.767C>A	NM_001004756.2:c.767C>A
BT-20	chr11	5411398	T	G	OR51M1	L257R,	13	23	48	37	0.7025	NM_001004756.1:c.770T>G	NM_001004756.2:c.770T>G
BT-20	chr11	5411580	T	C	OR51M1	F318L,	0	0	10	75	1	NM_001004756.1:c.952T>C	NM_001004756.2:c.952T>C
BT-20	chr11	5443867	C	T	OR51Q1	T146I,	14	16	28	27	0.6471	NM_001004757.1:c.437C>T	NM_001004757.2:c.437C>T
BT-20	chr11	5443887	T	C	OR51Q1	C153R,	15	18	22	27	0.5976	NM_001004757.1:c.457T>C	NM_001004757.2:c.457T>C
BT-20	chr11	5443893	G	A	OR51Q1	V155I,	13	17	21	28	0.6203	NM_001004757.1:c.463G>A	NM_001004757.2:c.463G>A
BT-20	chr11	5443963	G	A	OR51Q1	R178H,	10	15	36	23	0.7024	NM_001004757.1:c.533G>A	NM_001004757.2:c.533G>A
BT-20	chr11	5444061	G	A	OR51Q1	V211M,	19	12	32	42	0.7048	NM_001004757.1:c.631G>A	NM_001004757.2:c.631G>A
BT-20	chr11	5444136	C	T	OR51Q1	R236X,	24	11	28	33	0.6354	NM_001004757.1:c.706C>T	NM_001004757.2:c.706C>T
BT-20	chr11	5444353	T	C	OR51Q1	F308S,	2	21	3	30	0.5893	NM_001004757.1:c.923T>C	NM_001004757.2:c.923T>C
BT-20	chr11	5461991	C	A	OR51I1	A252S,	16	41	16	15	0.3523	NM_001005288.1:c.754G>T	NM_001005288.2:c.754G>T
BT-20	chr11	5462255	C	G	OR51I1	V164L,	13	18	38	24	0.6667	NM_001005288.1:c.490G>C	NM_001005288.2:c.490G>C
BT-20	chr11	5475170	G	C	OR51I2	R151P,	55	44	22	25	0.3219	NM_001004754.1:c.452G>C	NM_001004754.2:c.452G>C
BT-20	chr11	5475506	G	A	OR51I2	R263H,	7	46	2	24	0.3291	NM_001004754.1:c.788G>A	NM_001004754.2:c.788G>A
BT-20	chr11	5529152	A	G	UBQLN3, UBQLN3	M546T, M546T,	8	5	19	12	0.7045	NM_017481.2:c.1637T>C
BT-20	chr11	5536537	A	C	UBQLNL	W379G,	0	0	30	52	1	XR_078436.1:n.*3116T>G	XM_005253276.1:c.*3116T>G	NM_145053.4:c.1135T>G
BT-20	chr11	5536848	G	A	UBQLNL	A275V,	0	0	51	40	1	XR_078436.1:n.*2805C>T	XM_005253276.1:c.*2805C>T	NM_145053.4:c.824C>T
BT-20	chr11	5566030	A	G	OR52H1	C242R,	0	0	13	63	1	NM_001005289.1:c.724T>C
BT-20	chr11	5566365	T	C	OR52H1	H130R,	0	0	61	10	1	NM_001005289.1:c.389A>G
BT-20	chr11	5602275	A	G	OR52B6	T57A,	47	43	23	21	0.3284	NM_001005162.2:c.169A>G
BT-20	chr11	5602438	T	A	OR52B6	L111H,	60	43	11	22	0.2426	NM_001005162.2:c.332T>A
BT-20	chr11	5602605	G	A	OR52B6	A167T,	35	50	9	14	0.213	NM_001005162.2:c.499G>A
BT-20	chr11	5602615	A	G	OR52B6	H170R,	37	54	7	16	0.2018	NM_001005162.2:c.509A>G
BT-20	chr11	5602968	G	A	OR52B6	V288I,	0	0	88	68	0.9936	NM_001005162.2:c.862G>A
BT-20	chr11	5758062	T	C	OR56B1, OR56B1, OR56B1	C106R, C106R, C106R,	0	0	43	79	1	XM_005252913.1:c.-49+801T>C	NM_001005180.1:c.316T>C	NM_001005180.2:c.316T>C
BT-20	chr11	5776287	C	T	OR52N4	T106I,	0	0	62	138	1	NM_001005175.2:c.317C>T	NM_001005175.3:c.317C>T	XM_005252912.1:c.317C>T	XM_005252913.1:c.317C>T
BT-20	chr11	5776470	T	G	OR52N4	L167R,	0	0	73	58	1	NM_001005175.2:c.500T>G	NM_001005175.3:c.500T>G	XM_005252912.1:c.500T>G	XM_005252913.1:c.500T>G
BT-20	chr11	5776479	A	C	OR52N4	Y170S,	58	36	25	24	0.3427	NM_001005175.2:c.509A>C	NM_001005175.3:c.509A>C	XM_005252912.1:c.509A>C	XM_005252913.1:c.509A>C
BT-20	chr11	5776595	T	G	OR52N4	W209G,	70	33	30	13	0.2945	NM_001005175.2:c.625T>G	NM_001005175.3:c.625T>G	XM_005252912.1:c.625T>G	XM_005252913.1:c.625T>G
BT-20	chr11	5776623	A	T	OR52N4	N218I,	0	0	123	43	1	NM_001005175.2:c.653A>T	NM_001005175.3:c.653A>T	XM_005252912.1:c.653A>T	XM_005252913.1:c.653A>T
BT-20	chr11	5799468	C	T	OR52N5	V133I,	28	25	12	16	0.3457	NM_001001922.1:c.397G>A	NM_001001922.2:c.397G>A
BT-20	chr11	5809308	A	T	OR52N1	F247I,	0	0	23	70	1	NM_001001913.1:c.739T>A
BT-20	chr11	5809548	G	A	OR52N1	R167C,	0	0	46	29	1	NM_001001913.1:c.499C>T
BT-20	chr11	5809811	G	T	OR52N1	T79N,	38	38	23	17	0.3448	NM_001001913.1:c.236C>A
BT-20	chr11	5842310	T	G	OR52N2	S249A,	32	22	41	38	0.594	NM_001005174.1:c.745T>G	XM_005252914.1:c.745T>G
BT-20	chr11	5842356	A	G	OR52N2	H264R,	29	26	37	33	0.56	NM_001005174.1:c.791A>G	XM_005252914.1:c.791A>G
BT-20	chr11	5862731	A	G	OR52E6	W133R,	34	27	42	50	0.6013	NM_001005167.1:c.397T>C
BT-20	chr11	5878836	T	A	OR52E8	I33F,	29	51	14	25	0.3277	NM_001005168.1:c.97A>T
BT-20	chr11	5989415	C	T	OR56A5	V104M,	47	44	18	19	0.2891	NM_001146033.1:c.310G>A	XM_002343047.1:c.310G>A
BT-20	chr11	6007272	A	G	OR52L1	W297R,	0	0	69	60	1	NM_001005173.2:c.889T>C
BT-20	chr11	6007613	T	G	OR52L1	K183T,	0	0	66	51	1	NM_001005173.2:c.548A>C
BT-20	chr11	6007680	A	G	OR52L1	C161R,	0	0	78	48	0.9921	NM_001005173.2:c.481T>C
BT-20	chr11	6007743	A	G	OR52L1	C140R,	0	0	84	54	1	NM_001005173.2:c.418T>C
BT-20	chr11	6129837	C	T	OR56B4	P277S,	74	54	35	25	0.3191	NM_001005181.1:c.829C>T
BT-20	chr11	6221169	A	G	OR52W1	H239R,	1	0	51	62	0.9912	NM_001005178.1:c.716A>G
BT-20	chr11	6221214	T	A	OR52W1	L254Q,	26	30	41	40	0.5912	NM_001005178.1:c.761T>A
BT-20	chr11	6231731	C	T	C11orf42	P242S,	25	16	43	27	0.6306	NM_001098794.1:c.*1005G>A	NM_032127.3:c.*1005G>A	XM_005253157.1:c.*1468G>A	XM_005253158.1:c.*4050G>A	NM_173525.1:c.724C>T	NM_173525.2:c.724C>T
BT-20	chr11	6238960	C	A	FAM160A2, FAM160A2, FAM160A2	R633L, R619L, R619L,	4	4	16	15	0.7949	NM_001098794.1:c.1856G>T	NM_032127.3:c.1898G>T	XM_005253157.1:c.1856G>T	XM_005253158.1:c.1856G>T
BT-20	chr11	6340706	A	G	PRKCDBP	L158P,	13	10	13	2	0.3947	NM_145040.2:c.473T>C	XR_242847.1:n.-4197A>G	XR_242848.1:n.-4197A>G	XR_242849.1:n.-4197A>G	XM_002343069.1:c.569A>G
BT-20	chr11	6417369	G	A	APBB1	S21L,	46	14	14	6	0.25	XM_002343048.1:c.-4866C>T	NM_000543.3:c.*1532G>A	NM_000543.4:c.*1532G>A	NM_001007593.2:c.*1532G>A	NM_001007593.1:c.*1532G>A	XM_005253074.1:c.*1532G>A	XM_005253075.1:c.*1921G>A	XM_005253076.1:c.*1921G>A	XR_242818.1:n.*2113G>A	NM_001164.2:c.1749C>T	NM_001164.3:c.1749C>T	NM_001257319.1:c.1089C>T	NM_001257320.1:c.972C>T	NM_001257321.1:c.972C>T	NM_001257322.1:c.*5366C>T	NM_001257323.1:c.1083C>T	NM_001257324.1:c.*5366C>T	NM_001257325.1:c.1044C>T	NM_001257326.1:c.972C>T	NM_145689.1:c.1743C>T	NR_047512.1:n.1881C>T	XR_109056.1:n.*965C>T	XR_109056.2:n.*965C>T
BT-20	chr11	6549995	A	G	DNHD1	N694S,	0	0	34	53	1	NM_144666.2:c.2081A>G	XM_005252803.1:c.302A>G
BT-20	chr11	6550004	A	G	DNHD1	Q697R,	0	0	34	49	1	NM_144666.2:c.2090A>G	XM_005252803.1:c.311A>G
BT-20	chr11	6550309	G	A	DNHD1	G769R,	0	0	32	74	1	NM_144666.2:c.2305G>A	XM_005252803.1:c.526G>A
BT-20	chr11	6555365	A	G	DNHD1	D987G,	19	26	10	11	0.3182	NM_144666.2:c.2960A>G	XM_005252803.1:c.1091A>G
BT-20	chr11	6578792	T	C	DNHD1, DNHD1	V2756A, V278A,	11	5	21	21	0.7241	NM_144666.2:c.8267T>C	XM_005252803.1:c.6398T>C
BT-20	chr11	6579106	C	T	DNHD1, DNHD1	H2861Y, H383Y,	11	7	18	24	0.7	NM_144666.2:c.8581C>T	XM_005252803.1:c.6712C>T
BT-20	chr11	6585007	G	A	DNHD1	D3313N,	26	34	6	23	0.3258	NM_144666.2:c.9937G>A	XM_005252803.1:c.8068G>A
BT-20	chr11	6646584	C	T	DCHS1	V2331I,	10	22	7	7	0.3043	NM_003737.2:c.6991G>A	XM_005253207.1:c.7426G>A
BT-20	chr11	6789929	C	A	OR2AG2	R87L,	33	16	54	48	0.6755	NM_001004490.1:c.260G>T
BT-20	chr11	6790106	T	C	OR2AG2	Y28C,	16	30	33	48	0.6378	NM_001004490.1:c.83A>G
BT-20	chr11	6806827	G	T	OR2AG1	V187L,	55	19	101	40	0.6558	NM_001004489.1:c.559G>T	NM_001004489.2:c.559G>T
BT-20	chr11	6807163	C	G	OR2AG1	R299G,	20	40	26	59	0.5862	NM_001004489.1:c.895C>G	NM_001004489.2:c.895C>G
BT-20	chr11	6891113	A	G	OR10A2	H43R,	77	81	36	38	0.319	NM_001004460.1:c.128A>G
BT-20	chr11	6891605	A	G	OR10A2	H207R,	73	73	37	36	0.3318	NM_001004460.1:c.620A>G
BT-20	chr11	6891758	A	C	OR10A2	K258T,	49	73	15	37	0.2989	NM_001004460.1:c.773A>C
BT-20	chr11	6913127	A	G	OR2D2	M202T,	11	24	25	49	0.6789	NM_003700.1:c.605T>C
BT-20	chr11	6913243	T	C	OR2D2	I163M,	20	22	7	6	0.2364	NM_003700.1:c.489A>G
BT-20	chr11	6913244	A	G	OR2D2	I163T,	0	0	28	28	1	NM_003700.1:c.488T>C
BT-20	chr11	6942476	C	A	OR2D3	L82I,	0	0	83	79	1	XM_002343070.1:c.*3504G>T	NM_001004684.1:c.244C>A
BT-20	chr11	6942726	G	C	OR2D3	W165S,	43	40	17	22	0.3197	NM_013250.2:c.-5516G>C	XM_005253130.1:c.-5559G>C	XM_002343070.1:c.*3254C>G	NM_001004684.1:c.494G>C
BT-20	chr11	6953858	A	G	ZNF215, ZNF215, ZNF215	M119V, M119V, M119V,	7	49	2	15	0.2329	NM_013250.2:c.355A>G	XM_005253130.1:c.355A>G
BT-20	chr11	6977175	G	C	ZNF215, ZNF215	V85L, V323L,	17	30	19	61	0.6299	NM_013250.2:c.967G>C	XM_005253130.1:c.805+162G>C
BT-20	chr11	7022160	A	G	ZNF214, ZNF214, ZNF214	C252R, C252R, C252R,	0	0	46	33	1	NM_013249.2:c.754T>C	XM_005253128.1:c.754T>C	XM_005253129.1:c.712T>C
BT-20	chr11	7022531	A	T	ZNF214, ZNF214, ZNF214	L128H, L128H, L128H,	0	0	75	128	1	NM_013249.2:c.383T>A	XM_005253128.1:c.383T>A	XM_005253129.1:c.341T>A
BT-20	chr11	7022717	T	C	ZNF214, ZNF214, ZNF214	Y66C, Y66C, Y66C,	0	0	50	118	1	NM_013249.2:c.197A>G	XM_005253128.1:c.197A>G	XM_005253129.1:c.155A>G
BT-20	chr11	7059960	A	C	NLRP14	N48T,	0	0	37	74	1	NM_176822.3:c.143A>C	XM_002343049.1:c.-30T>G
BT-20	chr11	7079038	G	A	NLRP14	E808K,	0	0	140	136	1	NM_176822.3:c.2422G>A
BT-20	chr11	7110751	A	G	RBMXL2	T134A,	0	0	2	29	1	NM_014469.4:c.400A>G
BT-20	chr11	7509566	A	T	OLFML1, OLFML1	E113V, E113V,	42	69	16	23	0.26	NM_198474.2:c.338A>T	NM_198474.3:c.338A>T	XM_005252878.1:c.338A>T
BT-20	chr11	7670440	A	G	PPFIBP2, PPFIBP2, PPFIBP2, PPFIBP2, PPFIBP2, PPFIBP2	R302G, R581G, R546G, R592G, R658G, R515G,	0	0	39	102	1	NM_001256568.1:c.1636A>G	NM_001256569.1:c.1543A>G	NM_003621.2:c.1972A>G	NM_003621.3:c.1972A>G	XM_005253176.1:c.2155A>G	XM_005253174.1:c.2155A>G	XM_005253175.1:c.2188A>G	XM_005253177.1:c.1972A>G
BT-20	chr11	7687715	T	C	CYB5R2, CYB5R2	N209D, N209D,	0	0	43	93	1	NM_016229.3:c.625A>G	XM_005252973.1:c.805A>G	XM_005252974.1:c.625A>G	XM_005252975.1:c.625A>G	XM_005252976.1:c.739-938A>G	XR_242811.1:n.765A>G
BT-20	chr11	7694002	G	A	CYB5R2, CYB5R2, CYB5R2	P19S, P19S, P19S,	0	0	48	49	1	NM_016229.3:c.55C>T	XM_005252973.1:c.235C>T	XM_005252974.1:c.55C>T	XM_005252975.1:c.55C>T	XM_005252976.1:c.235C>T	XR_242811.1:n.195C>T
BT-20	chr11	7712471	C	T	OVCH2	W556X,	19	14	35	20	0.625	NM_198185.2:c.1668G>A	NM_198185.3:c.1639+29G>A	XM_005252895.1:c.1651+29G>A
BT-20	chr11	7712523	G	A	OVCH2	T539I,	25	32	14	19	0.3667	NM_198185.2:c.1616C>T	NM_198185.3:c.1616C>T	XM_005252895.1:c.1628C>T
BT-20	chr11	7712561	T	A	OVCH2	Q526H,	19	34	12	16	0.3457	NM_198185.2:c.1578A>T	NM_198185.3:c.1578A>T	XM_005252895.1:c.1590A>T
BT-20	chr11	7716855	T	A	OVCH2	N410Y,	0	0	93	95	1	NM_198185.2:c.1228A>T	NM_198185.3:c.1228A>T	XM_005252895.1:c.1240A>T
BT-20	chr11	7721870	G	A	OVCH2	P292S,	0	0	58	57	1	NM_198185.2:c.874C>T	NM_198185.3:c.874C>T	XM_005252895.1:c.886C>T
BT-20	chr11	7727886	C	T	OVCH2	R19Q,	0	0	44	40	1	NM_198185.2:c.56G>A	NM_198185.3:c.56G>A	XM_005252895.1:c.68G>A
BT-20	chr11	7949350	A	G	OR10A6	L287P,	0	0	61	48	1	NM_001004461.1:c.860T>C
BT-20	chr11	7949791	A	C	OR10A6	V140G,	25	21	33	38	0.6068	NM_001004461.1:c.419T>G
BT-20	chr11	7949860	G	A	OR10A6	A117V,	29	22	53	34	0.6304	NM_001004461.1:c.350C>T
BT-20	chr11	7985014	C	T	NLRP10	R10Q,	0	17	0	28	0.6222	NM_176821.3:c.29G>A
BT-20	chr11	8122113	A	G	TUB, TUB, TUB	M400V, M449V, M394V,	30	26	15	8	0.2911	NM_003320.4:c.1345A>G	NM_177972.2:c.1180A>G	XM_005253109.1:c.1306A>G
BT-20	chr11	8662090	T	C	TRIM66	H466R,	22	4	9	0	0.25	NM_014818.1:c.1397A>G	XM_005253270.1:c.1721A>G
BT-20	chr11	8662516	T	C	TRIM66	H324R,	41	14	16	4	0.2667	NM_014818.1:c.971A>G	XM_005253270.1:c.1295A>G
BT-20	chr11	8751640	G	C	ST5, ST5, ST5	D399E, D399E, D399E,	19	29	22	46	0.5862	NM_005418.3:c.1197C>G	NM_139157.2:c.81-3884C>G	NM_213618.1:c.1197C>G	XM_005253077.1:c.1287C>G	XM_005253078.1:c.1257C>G	XM_005253079.1:c.1197C>G	XM_005253080.1:c.1197C>G	XM_005253081.1:c.1287C>G	XM_005253082.1:c.141-3884C>G	XM_005253083.1:c.81-3884C>G	XM_005253084.1:c.81-3884C>G
BT-20	chr11	8751889	C	G	ST5, ST5, ST5	K316N, K316N, K316N,	29	14	10	7	0.2833	NM_005418.3:c.948G>C	NM_139157.2:c.81-4133G>C	NM_213618.1:c.948G>C	XM_005253077.1:c.1038G>C	XM_005253078.1:c.1008G>C	XM_005253079.1:c.948G>C	XM_005253080.1:c.948G>C	XM_005253081.1:c.1038G>C	XM_005253082.1:c.141-4133G>C	XM_005253083.1:c.81-4133G>C	XM_005253084.1:c.81-4133G>C
BT-20	chr11	8752598	G	C	ST5, ST5, ST5	P80R, P80R, P80R,	18	9	46	14	0.6897	NM_005418.3:c.239C>G	NM_139157.2:c.81-4842C>G	NM_213618.1:c.239C>G	XM_005253077.1:c.329C>G	XM_005253078.1:c.299C>G	XM_005253079.1:c.239C>G	XM_005253080.1:c.239C>G	XM_005253081.1:c.329C>G	XM_005253082.1:c.141-4842C>G	XM_005253083.1:c.81-4842C>G	XM_005253084.1:c.81-4842C>G
BT-20	chr11	8942999	G	A	C11orf16	A423V,	0	0	58	130	1	NM_182901.2:c.*1972G>A	NM_020643.2:c.1268C>T	NM_001206645.1:c.*1972G>A	NM_001206646.1:c.*1972G>A	NM_001206647.1:c.*1972G>A	NM_001206648.1:c.*1972G>A	NM_020642.3:c.*1972G>A	NM_182901.3:c.*1972G>A	NR_045417.1:n.*1373G>A	NR_045418.1:n.*1373G>A
BT-20	chr11	8947283	G	C	C11orf16, C11orf16	P311A, P311A,	30	33	14	14	0.3077	NM_020643.2:c.931C>G
BT-20	chr11	8959545	C	A	ASCL3, ASCL3	R55L, R55L,	0	0	87	42	1	NM_020643.2:c.-5116G>T	NM_020646.1:c.164G>T
BT-20	chr11	9769562	C	G	SWAP70, SWAP70	Q447E, Q505E,	21	25	33	52	0.6489	NM_015055.2:c.1513C>G	XM_005252829.1:c.1339C>G	XM_005252830.1:c.1066C>G
BT-20	chr11	9917545	A	G	SBF2, SBF2	L381S, L625S,	30	51	12	20	0.2832	NM_030962.3:c.1874T>C	XM_005253154.1:c.1874T>C	XM_005253155.1:c.1745T>C	XM_005253156.1:c.1874T>C	XR_242853.1:n.174-19608A>G
BT-20	chr11	10655609	C	T	MRVI1, MRVI1, MRVI1, MRVI1	A70T, A79T, A79T, A70T,	0	0	16	42	1	NM_001098579.1:c.208G>A	NM_001098579.2:c.208G>A	NM_001100163.1:c.-39G>A	NM_001100163.2:c.-39G>A	NM_001100167.1:c.-616-2001G>A	NM_001100167.2:c.-619-2001G>A	NM_001206880.1:c.235G>A	NM_001206881.1:c.-658G>A	NM_130385.2:c.-39G>A	NM_130385.3:c.235G>A	XM_005252733.1:c.340G>A	XM_005252734.1:c.238G>A	XM_005252735.1:c.235G>A	XM_005252736.1:c.82G>A	XM_005252737.1:c.82G>A	XM_005252738.1:c.82G>A	XM_005252739.1:c.82G>A	XM_005252740.1:c.79G>A	XM_005252741.1:c.79G>A	XM_005252742.1:c.79G>A	XM_005252743.1:c.-711G>A	XM_005252744.1:c.340G>A	XR_242776.1:n.239G>A
BT-20	chr11	10673739	T	C	MRVI1, MRVI1	I11V, I11V,	0	0	42	26	1	NM_001098579.1:c.31A>G	NM_001098579.2:c.31A>G	NM_001100163.1:c.-48-18121A>G	NM_001100163.2:c.-48-18121A>G	NM_001100167.1:c.-774-10A>G	NM_001100167.2:c.-777-10A>G	NM_001206880.1:c.68-10A>G	NM_001206881.1:c.-667-18121A>G	NM_130385.2:c.-48-18121A>G	NM_130385.3:c.68-10A>G	XM_005252733.1:c.173-10A>G	XM_005252734.1:c.68-10A>G	XM_005252735.1:c.68-10A>G	XM_005252736.1:c.-89-10A>G	XM_005252737.1:c.-89-10A>G	XM_005252738.1:c.-89-10A>G	XM_005252739.1:c.-89-10A>G	XM_005252740.1:c.-89-10A>G	XM_005252741.1:c.-89-10A>G	XM_005252742.1:c.-89-10A>G	XM_005252743.1:c.-720-18121A>G	XM_005252744.1:c.173-10A>G	XR_242776.1:n.69-10A>G
BT-20	chr11	11913585	G	T	USP47, USP47, USP47	G163V, G143V, G75V,	19	38	33	61	0.6225	NM_017944.3:c.224G>T	XM_005252997.1:c.488G>T	XM_005252998.1:c.428G>T
BT-20	chr11	11986061	T	C	DKK3, DKK3, DKK3, DKK3, DKK3	R349G, R335G, R335G, R335G, R307G,	0	0	53	27	1	NM_001018057.1:c.1003A>G	NM_013253.4:c.1003A>G	NM_015881.5:c.1003A>G	XM_005252866.1:c.1234A>G
BT-20	chr11	12315186	G	A	MICALCL	V70I,	41	37	20	27	0.376	NM_032867.2:c.208G>A	XM_005253178.1:c.208G>A
BT-20	chr11	12315891	G	A	MICALCL	A305T,	0	0	98	13	1	NM_032867.2:c.913G>A	XM_005253178.1:c.913G>A
BT-20	chr11	12315915	A	G	MICALCL	S313G,	83	13	37	10	0.3287	NM_032867.2:c.937A>G	XM_005253178.1:c.937A>G
BT-20	chr11	14991539	T	C	CALCA, CALCA, CALCA	N57D, N57D, N57D,	0	0	23	20	1	NM_001033952.1:c.169A>G	NM_001033952.2:c.169A>G	NM_001033953.1:c.169A>G	NM_001033953.2:c.169A>G	NM_001741.2:c.169A>G	XM_005253133.1:c.169A>G	XM_005253134.1:c.169A>G
BT-20	chr11	15243059	G	A	INSC, INSC, INSC, INSC, INSC, INSC	D286N, D333N, D286N, D244N, D286N, D321N,	7	6	20	8	0.6829	NM_001031853.3:c.997G>A	NM_001031853.4:c.997G>A	NM_001042536.1:c.856G>A	NM_001042536.2:c.856G>A	NM_001278313.1:c.856G>A	NM_001278314.1:c.961G>A	NM_001278315.1:c.856G>A	NM_001278316.1:c.730G>A	XM_005252911.1:c.262G>A
BT-20	chr11	17333663	G	A	NUCB2, NUCB2, NUCB2	S303N, S303N, S303N,	0	0	81	168	1	NM_005013.2:c.908G>A	XM_005252941.1:c.908G>A	XM_005252942.1:c.908G>A	XM_005252943.1:c.908G>A	XM_005252944.1:c.908G>A	XM_005252945.1:c.908G>A	XM_005252946.1:c.908G>A	XM_005252947.1:c.908G>A	XM_005252948.1:c.908G>A	XM_005252949.1:c.908G>A
BT-20	chr11	17390443	C	A	B7H6	H264N,	20	11	28	9	0.5441	NR_026750.1:n.990C>A	NM_001202439.1:c.790C>A	XR_242803.1:n.1028C>A
BT-20	chr11	17408630	C	T	KCNJ11, KCNJ11	V337I, V250I,	0	0	73	73	1	NM_000525.3:c.1009G>A	NM_001166290.1:c.748G>A	XM_005252910.1:c.838G>A
BT-20	chr11	17409572	T	C	KCNJ11	K23E,	0	0	12	39	1	NM_000525.3:c.67A>G	NM_001166290.1:c.-16-179A>G	XM_005252910.1:c.67A>G	NM_000352.3:c.*4966A>G	XM_005253088.1:c.*4966A>G
BT-20	chr11	17414570	C	T	ABCC8	V1572I,	10	11	17	20	0.6379	NM_000525.3:c.-4932G>A	NM_001166290.1:c.-3866G>A	XM_005252910.1:c.-4932G>A	NM_000352.3:c.4714G>A	XM_005253088.1:c.4717G>A
BT-20	chr11	17519742	C	G	USH1C, USH1C, USH1C, USH1C	E483D, E519D, E500D, E819D,	9	5	23	12	0.7143	NM_005709.2:c.1557G>C	NM_005709.3:c.1557G>C	NM_153676.2:c.2457G>C	NM_153676.3:c.2457G>C	XM_005252725.1:c.1500G>C	XM_005252726.1:c.1353G>C
BT-20	chr11	18195051	T	C	MRGPRX4	L83S,	0	0	29	72	1	NM_054032.2:c.248T>C	NM_054032.3:c.248T>C
BT-20	chr11	18253176	C	T	SAA2-SAA4	C167Y,	0	0	24	82	1	NM_001199744.1:c.500G>A	NM_006512.2:c.266G>A	NM_006512.3:c.266G>A
BT-20	chr11	18305355	C	T	HPS5, HPS5, HPS5	M1015I, M901I, M901I,	27	26	43	43	0.6187	NM_007216.3:c.2703G>A	NM_181507.1:c.3045G>A	NM_181508.1:c.2703G>A	XM_005252761.1:c.3045G>A	XM_005252762.1:c.3045G>A	XM_005252763.1:c.2703G>A	XM_005252764.1:c.2703G>A	XM_005252765.1:c.2484G>A	XM_005252766.1:c.2484G>A	XM_005253061.1:c.231-1027C>T
BT-20	chr11	18727448	T	C	IGSF22	T1276A,	14	4	23	14	0.6727	NM_153347.1:c.*3892T>C	NM_173588.2:c.*722A>G	NM_173588.3:c.3826A>G	XR_242793.1:n.3624A>G
BT-20	chr11	18728650	T	C	IGSF22	I1131V,	32	52	12	16	0.25	NM_153347.1:c.*5094T>C	NM_173588.2:c.*287A>G	NM_173588.3:c.3391A>G	XR_242793.1:n.3189A>G
BT-20	chr11	18735947	T	C	IGSF22	M559V,	1	0	55	28	0.9881	NM_173588.2:c.1675A>G	NM_173588.3:c.1675A>G	XR_242793.1:n.1865A>G
BT-20	chr11	18737095	C	T	IGSF22	R472Q,	0	0	51	44	1	NM_173588.2:c.1415G>A	NM_173588.3:c.1415G>A	XR_242793.1:n.1605G>A
BT-20	chr11	18743180	C	G	IGSF22	A94P,	14	17	21	44	0.6771	NM_173588.2:c.280G>C	NM_173588.3:c.280G>C	XR_242793.1:n.470G>C
BT-20	chr11	19077765	T	C	MRGPRX2, MRGPRX2	N62S, N62S,	40	22	19	16	0.3608	NM_054030.2:c.185A>G
BT-20	chr11	19167850	A	G	ZDHHC13	K99R,	51	98	22	51	0.3288	NM_001001483.1:c.-95+1A>G	NM_001001483.2:c.-95A>G	NM_019028.2:c.296A>G	XM_005252995.1:c.296A>G	XM_005252996.1:c.-95A>G
BT-20	chr11	19184916	A	G	ZDHHC13, ZDHHC13	Y262C, Y392C,	64	85	40	26	0.307	NM_001001483.1:c.785A>G	NM_001001483.2:c.785A>G	NM_019028.2:c.1175A>G	XM_005252995.1:c.1175A>G	XM_005252996.1:c.785A>G
BT-20	chr11	19207783	T	A	CSRP3	K132X,	34	16	16	8	0.3243	NM_001127656.1:c.394A>T	NM_003476.3:c.394A>T	NM_003476.4:c.394A>T	XM_005253152.1:c.394A>T
BT-20	chr11	20404613	T	G	HTATIP2, HTATIP2, HTATIP2, HTATIP2	S197R, S197R, S197R, S231R,	0	0	94	65	1	NM_001145166.1:c.-4680T>G	NM_001145167.1:c.-4775T>G	NM_005788.3:c.-4680T>G	XM_005252730.1:c.-4729T>G	NM_001098520.1:c.693T>G	NM_001098521.1:c.591T>G	NM_001098522.1:c.591T>G	NM_006410.4:c.591T>G
BT-20	chr11	20529886	G	A	PRMT3, PRMT3, PRMT3	S446N, S508N, S431N,	0	0	67	32	1	NM_001145166.1:c.1337G>A	NM_001145167.1:c.1292G>A	NM_005788.3:c.1523G>A	XM_005252730.1:c.1424G>A
BT-20	chr11	20623042	T	C	SLC6A5	F124S,	17	8	23	18	0.6212	XM_928515.4:c.*4875T>C	NM_004211.3:c.371T>C	XM_005253225.1:c.-193T>C
BT-20	chr11	20623156	C	G	SLC6A5	A162G,	0	0	18	30	1	XM_928515.4:c.*4989C>G	NM_004211.3:c.485C>G	XM_005253225.1:c.-79C>G
BT-20	chr11	20676346	C	T	SLC6A5, SLC6A5	P541S, P776S,	32	21	66	39	0.6646	NM_004211.3:c.2326C>T	XM_005253225.1:c.1624C>T
BT-20	chr11	20805286	G	A	NELL1, NELL1, NELL1, NELL1	R110Q, R82Q, R82Q, R82Q,	17	12	42	30	0.7129	NM_006157.3:c.245G>A	NM_201551.1:c.245G>A	XM_005252939.1:c.329G>A	XM_005252940.1:c.245G>A
BT-20	chr11	21392487	C	T	NELL1	A156V,	15	34	20	73	0.6549	NM_006157.3:c.1638C>T	NM_201551.1:c.1638C>T	XM_005252939.1:c.1722C>T	XM_005252940.1:c.1467C>T
BT-20	chr11	22271870	A	T	ANO5, ANO5	L321F, L322F,	42	16	67	33	0.6329	NM_001142649.1:c.963A>T	NM_213599.2:c.966A>T	XM_005252820.1:c.1446A>T	XM_005252821.1:c.1443A>T	XM_005252822.1:c.888A>T	XM_005252823.1:c.885A>T
BT-20	chr11	22646660	C	A	FANCF	G233W,	16	49	15	25	0.381	NM_022725.3:c.697G>T
BT-20	chr11	26586801	G	A	MUC15, MUC15, MUC15	T229I, T202I, T229I,	106	88	54	38	0.3217	NM_001135091.1:c.686C>T	NM_001135092.1:c.686C>T	NM_145650.3:c.605C>T	XM_005252799.1:c.953C>T	XM_005252800.1:c.953C>T	NM_031418.2:c.1447+5475G>A	XM_005253063.1:c.1630+5475G>A	XM_005253064.1:c.1009+5475G>A
BT-20	chr11	27362359	T	G	CCDC34	E264A,	23	36	53	65	0.6667	NM_030771.1:c.791A>C
BT-20	chr11	27679916	C	T	BDNF, BDNF, BDNF, BDNF, BDNF, BDNF, BDNF, BDNF, BDNF, BDNF, BDNF, BDNF, BDNF, BDNF, BDNF, BDNF, BDNF	V66M, V66M, V66M, V66M, V66M, V95M, V66M, V81M, V66M, V74M, V66M, V66M, V148M, V66M, V66M, V66M, V66M,	12	11	24	45	0.75	NR_002832.2:n.503C>T	NR_033312.1:n.434C>T	NR_033313.1:n.434C>T	NR_033314.1:n.503C>T	NR_033315.1:n.434C>T	XR_242807.1:n.355C>T	XR_242808.1:n.352C>T	XR_242809.1:n.224-802C>T	NM_001143805.1:c.196G>A	NM_001143806.1:c.196G>A	NM_001143807.1:c.196G>A	NM_001143808.1:c.196G>A	NM_001143809.1:c.283G>A	NM_001143810.1:c.442G>A	NM_001143811.1:c.196G>A	NM_001143812.1:c.196G>A	NM_001143813.1:c.196G>A	NM_001143814.1:c.196G>A	NM_001143815.1:c.196G>A	NM_001143816.1:c.196G>A	NM_001709.4:c.196G>A	NM_170731.4:c.220G>A	NM_170732.4:c.196G>A	NM_170733.3:c.196G>A	NM_170734.3:c.241G>A	NM_170735.5:c.196G>A	XM_005253060.1:c.442G>A	NR_002832.1:n.522C>T
BT-20	chr11	28057957	T	C	KIF18A	I735V,	14	27	42	40	0.6667	NM_031217.3:c.2203A>G
BT-20	chr11	30953348	C	A	DCDC5, DCDC5	G404V, G63V,	50	61	17	32	0.3063	NM_020869.2:c.104G>T	NM_020869.3:c.188G>T	XM_002343054.1:c.104G>T	XM_003118639.1:c.104G>T	XM_003118640.1:c.104G>T	XM_003118641.1:c.104G>T
BT-20	chr11	32954344	G	A	QSER1	V385I,	0	0	36	65	1	NM_001076786.1:c.1153G>A	XM_005253136.1:c.1153G>A
BT-20	chr11	32956244	A	G	QSER1, QSER1, QSER1	N1018S, N779S, N523S,	0	0	57	12	1	NM_001076786.1:c.3053A>G	XM_005253136.1:c.3053A>G
BT-20	chr11	33079580	A	G	TCP11L1, TCP11L1, TCP11L1	K178R, K178R, K178R,	53	69	21	32	0.3029	NM_001145541.1:c.533A>G	NM_018393.3:c.533A>G
BT-20	chr11	33087551	A	C	TCP11L1, TCP11L1, TCP11L1, TCP11L1	H383P, H383P, H383P, H198P,	16	19	0	13	0.2708	NM_001145541.1:c.1148A>C	NM_018393.3:c.1148A>C
BT-20	chr11	33370827	C	G	HIPK3, HIPK3, HIPK3	P913R, P913R, P934R,	32	84	17	31	0.2927	NM_001048200.1:c.2738C>G	NM_001048200.2:c.2738C>G	NM_001278162.1:c.2738C>G	NM_001278163.1:c.2738C>G	NM_005734.3:c.2801C>G	NM_005734.4:c.2801C>G	XM_005252727.1:c.2915C>G	XM_005252728.1:c.2852C>G	XM_005252729.1:c.2801C>G
BT-20	chr11	34152939	T	C	NAT10, NAT10	Y389H, Y461H,	0	0	111	35	1	NM_001144030.1:c.1165T>C	NM_024662.2:c.1381T>C	XM_005252999.1:c.1381T>C
BT-20	chr11	34916657	C	T	APIP, APIP	D20N, D37N,	0	0	44	129	1	NM_015957.2:c.58G>A	XM_005252959.1:c.109G>A
BT-20	chr11	34969112	A	G	PDHX, PDHX, PDHX	T101A, T86A, T101A,	0	0	65	61	1	NM_001135024.1:c.256A>G	NM_001166158.1:c.301A>G	NM_003477.2:c.301A>G
BT-20	chr11	35226155	A	G	CD44, CD44	K374R, K417R,	88	71	41	45	0.351	NM_000610.3:c.1250A>G	NM_001001389.1:c.1121A>G	NM_001001390.1:c.668-3497A>G	NM_001001391.1:c.668-10244A>G	NM_001001392.1:c.234-17097A>G	NM_001202555.1:c.668-6638A>G	NM_001202556.1:c.667+14543A>G	NM_001202557.1:c.668-10244A>G	XM_005253231.1:c.1253A>G	XM_005253232.1:c.1253A>G	XM_005253233.1:c.1133A>G	XM_005253234.1:c.1133A>G	XM_005253235.1:c.1124A>G	XM_005253236.1:c.995A>G	XM_005253237.1:c.995A>G	XM_005253238.1:c.764A>G	XM_005253239.1:c.923-3497A>G	XM_005253240.1:c.794-3497A>G	XM_005253241.1:c.668-3497A>G	XM_005253242.1:c.1121A>G
BT-20	chr11	35229673	T	C	CD44, CD44, CD44, CD44, CD44	I230T, I43T, I436T, I7T, I479T,	38	41	27	18	0.3629	NM_000610.3:c.1436T>C	NM_001001389.1:c.1307T>C	NM_001001390.1:c.689T>C	NM_001001391.1:c.668-6726T>C	NM_001001392.1:c.234-13579T>C	NM_001202555.1:c.668-3120T>C	NM_001202556.1:c.668-11190T>C	NM_001202557.1:c.668-6726T>C	XM_005253231.1:c.1439T>C	XM_005253232.1:c.1436T>C	XM_005253233.1:c.1319T>C	XM_005253234.1:c.1316T>C	XM_005253235.1:c.1310T>C	XM_005253236.1:c.1181T>C	XM_005253237.1:c.1178T>C	XM_005253238.1:c.950T>C	XM_005253239.1:c.944T>C	XM_005253240.1:c.815T>C	XM_005253241.1:c.689T>C	XM_005253242.1:c.*2286T>C	XR_109040.1:n.*1917A>G
BT-20	chr11	36595128	C	T	RAG1, RAG1	H92Y, H92Y,	30	33	21	16	0.37	NM_000448.2:c.274C>T	XM_005253041.1:c.274C>T
BT-20	chr11	36595600	A	G	RAG1, RAG1	H249R, H249R,	34	18	18	9	0.3418	NM_000448.2:c.746A>G	XM_005253041.1:c.746A>G
BT-20	chr11	36596200	G	A	RAG1, RAG1	R449K, R449K,	13	10	27	27	0.7013	NM_000448.2:c.1346G>A	XM_005253041.1:c.1346G>A
BT-20	chr11	36597313	A	G	RAG1, RAG1	K820R, K820R,	23	34	13	20	0.3667	NM_000448.2:c.2459A>G	XM_005253041.1:c.2459A>G
BT-20	chr11	36680719	G	A	C11orf74, C11orf74	E143K, E217K,	5	50	8	23	0.3605	NM_001276722.1:c.649G>A	NM_001276723.1:c.649G>A	NM_001276724.1:c.649G>A	NM_001276725.1:c.427G>A	NM_001276726.1:c.427G>A	NM_001276727.1:c.427G>A	NM_138787.2:c.649G>A	NM_138787.3:c.649G>A	NR_077243.1:n.874G>A
BT-20	chr11	43876698	C	T	HSD17B12	S280L,	12	16	15	8	0.451	NM_016142.2:c.839C>T	XM_005252960.1:c.836C>T	XM_005252961.1:c.617C>T	XR_109045.1:n.*3583G>A
BT-20	chr11	43940602	C	G	ALKBH3	D228E,	8	11	14	4	0.4865	XR_109046.1:n.209+534G>C	NM_139178.3:c.684C>G	XM_005252824.1:c.684C>G	XM_005252825.1:c.681C>G	XM_005252826.1:c.261C>G	NR_038907.1:n.227+534G>C
BT-20	chr11	44080210	T	C	ACCSL, ACCSL	C529R, C348R,	28	34	28	20	0.4364	NM_001031854.2:c.1585T>C	XM_005252915.1:c.1042T>C
BT-20	chr11	44104981	C	T	ACCS, ACCS	P421L, P421L,	8	16	10	12	0.4783	NM_001127219.1:c.1262C>T	NM_032592.3:c.1262C>T	XM_005253170.1:c.1262C>T	XM_005253171.1:c.1254+120C>T	XM_005253172.1:c.872C>T	XM_005253173.1:c.557C>T
BT-20	chr11	44331309	G	A	ALX4	P102S,	9	10	7	8	0.4412	NM_021926.2:c.304C>T	NM_021926.3:c.304C>T	XR_242817.1:n.427C>T
BT-20	chr11	44331509	C	G	ALX4	R35T,	40	34	21	23	0.3729	NM_021926.2:c.104G>C	NM_021926.3:c.104G>C	XR_242817.1:n.227G>C
BT-20	chr11	44640268	A	G	CD82, CD82	I241V, I216V,	5	12	5	12	0.5	NM_001024844.1:c.646A>G	NM_002231.3:c.721A>G
BT-20	chr11	44940828	G	A	TSPAN18, TSPAN18	V133I, V133I,	5	15	6	14	0.5	NM_001031730.1:c.397G>A	NM_130783.3:c.397G>A	NM_130783.4:c.397G>A	XM_005253217.1:c.427G>A	XR_242833.1:n.858-15387C>T
BT-20	chr11	45937267	C	T	PEX16, PEX16	V116I, V116I,	0	0	13	26	1	NM_004813.2:c.346G>A	NM_057174.2:c.346G>A
BT-20	chr11	46893108	T	C	LRP4	S1554G,	0	0	33	24	1	NR_038909.1:n.198-1517T>C	XR_109049.1:n.203-1517T>C	NM_002334.2:c.4660A>G	NM_002334.3:c.4660A>G	XM_005252923.1:c.4660A>G
BT-20	chr11	46898771	T	C	LRP4	I1086V,	0	0	39	34	1	NR_038909.1:n.*2804T>C	XR_109049.1:n.*2804T>C	NM_002334.2:c.3256A>G	NM_002334.3:c.3256A>G	XM_005252923.1:c.3256A>G
BT-20	chr11	47431728	A	G	SLC39A13, SLC39A13, SLC39A13	E28G, E28G, E28G,	0	0	18	16	1	NM_001128225.1:c.83A>G	NM_001128225.2:c.83A>G	NM_152264.3:c.83A>G	NM_152264.4:c.83A>G	XM_005253221.1:c.83A>G	XM_005253222.1:c.83A>G	XM_005253223.1:c.83A>G	XM_005253224.1:c.83A>G	XR_242832.1:n.493A>G
BT-20	chr11	47609867	G	A	FAM180B	A145T,	0	0	52	48	1	XM_002343059.1:c.-3819C>T	NM_001164379.1:c.433G>A	XM_374880.4:c.556G>A	NM_004551.1:c.*3834G>A	NM_004551.2:c.*3834G>A	NM_031909.2:c.*1506C>T
BT-20	chr11	47640429	G	C	MTCH2, MTCH2	P142A, P290A,	15	38	10	39	0.4804	NM_014342.3:c.868C>G	XM_005252841.1:c.841C>G	XM_005252842.1:c.424C>G
BT-20	chr11	47701528	C	A	AGBL2, AGBL2, AGBL2	M671I, M633I, M615I,	26	9	19	8	0.4355	NM_024783.2:c.2013G>T	NM_024783.3:c.2013G>T	XM_005253137.1:c.2013G>T	XM_005253138.1:c.1899G>T	XM_005253139.1:c.1899G>T	XM_005253140.1:c.1899G>T	XM_005253141.1:c.*2035G>T	XR_242823.1:n.2602G>T	XR_242824.1:n.2445G>T
BT-20	chr11	48145375	A	C	PTPRJ, PTPRJ	Q276P, Q276P,	16	15	11	26	0.5441	NM_001098503.1:c.827A>C	NM_002843.3:c.827A>C	XM_005253038.1:c.932A>C
BT-20	chr11	48146622	G	A	PTPRJ, PTPRJ	R326Q, R326Q,	16	16	22	8	0.4839	NM_001098503.1:c.977G>A	NM_002843.3:c.977G>A	XM_005253038.1:c.1082G>A
BT-20	chr11	48166267	G	C	PTPRJ	E872D,	14	5	17	5	0.5366	XM_002343061.1:c.-4944C>G	NM_002843.3:c.2616G>C	XM_005253038.1:c.2721G>C
BT-20	chr11	48238549	G	A	OR4B1	C63Y,	32	48	32	32	0.4444	NM_001005470.1:c.188G>A
BT-20	chr11	48239182	C	A	OR4B1	T274K,	20	24	22	32	0.551	NM_001005470.1:c.821C>A
BT-20	chr11	48285842	A	G	OR4X1	R144G,	0	0	18	34	1	NM_001004726.1:c.430A>G
BT-20	chr11	48286231	T	A	OR4X1	Y273X,	9	26	5	19	0.4068	NM_001004726.1:c.819T>A
BT-20	chr11	48286256	C	T	OR4X1	P282S,	6	20	2	19	0.4468	NM_001004726.1:c.844C>T
BT-20	chr11	48346523	C	T	OR4C3	L11F,	71	54	22	18	0.2424	NM_001004702.1:c.31C>T
BT-20	chr11	48346535	G	C	OR4C3	G15R,	68	50	23	15	0.2436	NM_001004702.1:c.43G>C
BT-20	chr11	48346541	A	T	OR4C3	T17S,	66	50	22	15	0.2418	NM_001004702.1:c.49A>T
BT-20	chr11	48346547	C	T	OR4C3	P19S,	63	52	22	15	0.2434	NM_001004702.1:c.55C>T
BT-20	chr11	48346551	C	A	OR4C3	A20E,	66	50	24	14	0.2452	NM_001004702.1:c.59C>A
BT-20	chr11	48346791	C	T	OR4C3	S100F,	33	52	16	23	0.3145	NM_001004702.1:c.299C>T
BT-20	chr11	48346916	G	C	OR4C3	V142L,	37	43	18	14	0.2832	NM_001004702.1:c.424G>C
BT-20	chr11	48346932	G	A	OR4C3	R147H,	34	38	13	14	0.2727	NM_001004702.1:c.440G>A
BT-20	chr11	48347014	G	A	OR4C3	W174X,	37	28	21	16	0.3627	NM_001004702.1:c.522G>A
BT-20	chr11	48347067	C	T	OR4C3	P192L,	50	33	36	15	0.3806	NM_001004702.1:c.575C>T
BT-20	chr11	48347100	C	T	OR4C3	A203V,	58	36	48	11	0.3856	NM_001004702.1:c.608C>T
BT-20	chr11	48347124	A	G	OR4C3	E211G,	61	37	46	15	0.3836	NM_001004702.1:c.632A>G
BT-20	chr11	48347130	C	G	OR4C3	A213G,	66	37	41	14	0.3459	NM_001004702.1:c.638C>G
BT-20	chr11	48347267	T	C	OR4C3	C259R,	67	62	42	49	0.4136	NM_001004702.1:c.775T>C
BT-20	chr11	48347306	G	T	OR4C3	V272F,	52	91	33	48	0.3616	NM_001004702.1:c.814G>T
BT-20	chr11	48347342	G	A	OR4C3	V284M,	41	94	30	37	0.3317	NM_001004702.1:c.850G>A
BT-20	chr11	48347346	A	T	OR4C3	H285L,	42	91	30	39	0.3416	NM_001004702.1:c.854A>T
BT-20	chr11	48347358	C	T	OR4C3	T289I,	41	84	29	39	0.3523	NM_001004702.1:c.866C>T
BT-20	chr11	48347363	C	T	OR4C3	P291S,	36	85	30	38	0.3598	NM_001004702.1:c.871C>T
BT-20	chr11	48366958	T	G	OR4C45	E287A,	26	35	39	28	0.5194	NM_001005513.1:c.861A>C
BT-20	chr11	48367073	A	C	OR4C45	F249C,	0	0	39	75	1	NM_001005513.1:c.746T>G
BT-20	chr11	48367097	A	G	OR4C45	I241T,	29	32	14	39	0.4649	NM_001005513.1:c.722T>C
BT-20	chr11	48367133	C	A	OR4C45	R229L,	32	20	15	35	0.4902	NM_001005513.1:c.686G>T
BT-20	chr11	48367136	C	T	OR4C45	R228H,	31	16	15	35	0.5155	NM_001005513.1:c.683G>A
BT-20	chr11	48367155	T	A	OR4C45	T222S,	34	14	16	29	0.4839	NM_001005513.1:c.664A>T
BT-20	chr11	48367163	A	G	OR4C45	F219S,	36	15	13	30	0.4574	NM_001005513.1:c.656T>C
BT-20	chr11	48367190	A	T	OR4C45	V210D,	34	18	21	25	0.4694	NM_001005513.1:c.629T>A
BT-20	chr11	48367195	C	T	OR4C45	M208I,	34	21	20	21	0.4271	NM_001005513.1:c.624G>A
BT-20	chr11	48367311	T	C	OR4C45	N170D,	34	38	27	24	0.4146	NM_001005513.1:c.508A>G
BT-20	chr11	48367419	G	A	OR4C45	P134S,	26	36	8	31	0.3861	NM_001005513.1:c.400C>T
BT-20	chr11	48367424	C	G	OR4C45	S132T,	24	34	7	29	0.383	NM_001005513.1:c.395G>C
BT-20	chr11	48367455	G	A	OR4C45	R122C,	22	36	4	24	0.3256	NM_001005513.1:c.364C>T
BT-20	chr11	48367499	A	G	OR4C45	I107T,	10	29	0	22	0.3607	NM_001005513.1:c.320T>C
BT-20	chr11	48367511	T	G	OR4C45	E103A,	5	31	0	23	0.3833	NM_001005513.1:c.308A>C
BT-20	chr11	48373986	A	G	OR4C45	I5T,	1	52	0	28	0.3457	NM_001005513.1:c.14T>C
BT-20	chr11	50003191	C	A	OR4C12	V283L,	0	0	41	40	1	NM_001005270.1:c.847G>T	NM_001005270.2:c.847G>T
BT-20	chr11	55322638	C	T	OR4C15	R286C,	38	31	34	26	0.4651	NM_001001920.1:c.856C>T
BT-20	chr11	55339829	A	G	OR4C16	T76A,	22	29	33	25	0.5321	NM_001004701.2:c.226A>G
BT-20	chr11	55340318	G	A	OR4C16	V239I,	19	44	20	45	0.5078	NM_001004701.2:c.715G>A
BT-20	chr11	55406022	C	G	OR4P4	Y63X,	35	27	28	29	0.479	NM_001004124.1:c.189C>G
BT-20	chr11	55418693	T	C	OR4S2	F105S,	38	29	41	38	0.5411	NM_001004059.2:c.314T>C
BT-20	chr11	55541098	G	A	OR5D13	C62Y,	0	0	57	34	1	NM_001001967.1:c.185G>A
BT-20	chr11	55563336	A	T	OR5D14	Q102L,	33	30	34	41	0.5435	NM_001004735.1:c.305A>T
BT-20	chr11	55563776	T	G	OR5D14	S249A,	0	0	65	88	1	NM_001004735.1:c.745T>G
BT-20	chr11	55563900	T	C	OR5D14	L290P,	3	36	3	27	0.4348	NM_001004735.1:c.869T>C
BT-20	chr11	55587511	A	G	OR5D18	N136D,	0	0	48	53	1	NM_001001952.1:c.406A>G
BT-20	chr11	55587587	C	T	OR5D18	T161M,	17	20	23	36	0.6146	NM_001001952.1:c.482C>T
BT-20	chr11	55606693	G	A	OR5D16	A156T,	25	41	15	29	0.4	NM_001005496.1:c.466G>A
BT-20	chr11	55681494	G	A	OR5W2	R189C,	0	0	10	22	1	NM_001001960.1:c.565C>T
BT-20	chr11	55761221	C	T	OR5F1	S294N,	0	0	41	56	1	NM_003697.1:c.881G>A
BT-20	chr11	55872876	C	T	OR8H2	H120Y,	0	0	53	93	1	NM_001005200.1:c.358C>T
BT-20	chr11	55873024	A	G	OR8H2	Y169C,	0	0	89	51	1	NM_001005200.1:c.506A>G
BT-20	chr11	56000403	C	G	OR5T2	V87L,	10	23	15	16	0.4844	NM_001004746.1:c.259G>C
BT-20	chr11	56058535	C	T	OR8H1	G2S,	5	38	2	39	0.4881	NM_001005199.1:c.4G>A
BT-20	chr11	56086147	T	G	OR8K3	L122R,	23	24	23	27	0.5155	NM_001005202.1:c.365T>G
BT-20	chr11	56113516	T	C	OR8K1	M1T,	35	4	30	3	0.4583	NM_001002907.1:c.2T>C
BT-20	chr11	56113575	A	G	OR8K1	M21V,	24	21	33	15	0.5161	NM_001002907.1:c.61A>G
BT-20	chr11	56113593	C	A	OR8K1	P27T,	22	26	27	18	0.4839	NM_001002907.1:c.79C>A
BT-20	chr11	56127971	T	G	OR8J1	I83M,	24	36	25	24	0.4455	NM_001005205.1:c.249T>G	NM_001005205.2:c.249T>G
BT-20	chr11	56143158	A	G	OR8U8	H20R,	28	11	19	13	0.4507	NM_001005204.1:c.59A>G	NM_001013356.1:c.59A>G
BT-20	chr11	56143434	C	G	OR8U8	S112C,	14	13	27	16	0.6143	NM_001005204.1:c.335C>G	NM_001013356.1:c.335C>G
BT-20	chr11	56143592	C	T	OR8U8	R165C,	45	19	10	10	0.2381	NM_001005204.1:c.493C>T	NM_001013356.1:c.493C>T
BT-20	chr11	56184888	G	A	OR5R1	A274V,	20	33	9	37	0.4646	NM_001004744.1:c.821C>T	NM_001013356.1:c.853+40926G>A
BT-20	chr11	56185159	A	G	OR5R1	F184L,	17	17	13	20	0.4925	NM_001004744.1:c.550T>C	NM_001013356.1:c.853+41197A>G
BT-20	chr11	56185327	T	C	OR5R1	S128G,	22	11	14	10	0.4211	NM_001004744.1:c.382A>G	NM_001013356.1:c.853+41365T>C
BT-20	chr11	56185345	A	G	OR5R1	C122R,	0	0	41	22	1	NM_001004744.1:c.364T>C	NM_001013356.1:c.853+41383A>G
BT-20	chr11	56185689	A	G	OR5R1	I7T,	14	20	4	25	0.4603	NM_001004744.1:c.20T>C	NM_001013356.1:c.853+41727A>G
BT-20	chr11	56310222	C	T	OR5M11	S171N,	14	17	20	15	0.5303	NM_001013356.1:c.853+166260C>T	NM_001005245.1:c.512G>A
BT-20	chr11	56409010	A	T	OR5AP2	D302E,	26	17	21	24	0.5114	NM_001013356.1:c.854-99498A>T	NM_001002925.1:c.906T>A
BT-20	chr11	56409603	C	T	OR5AP2	A105T,	16	21	10	27	0.5	NM_001013356.1:c.854-98905C>T	NM_001002925.1:c.313G>A
BT-20	chr11	56431216	C	T	OR5AR1	Q19X,	32	3	30	2	0.4776	NM_001013356.1:c.854-77292C>T	NM_001004730.1:c.55C>T
BT-20	chr11	56467945	G	T	OR9G9	V28L,	109	85	31	23	0.2177	NM_001013356.1:c.854-40563G>T	NM_001005213.1:c.82G>T	NM_001013358.1:c.82G>T
BT-20	chr11	56468020	T	C	OR9G9	C53R,	37	41	71	67	0.6389	NM_001013356.1:c.854-40488T>C	NM_001005213.1:c.157T>C	NM_001013358.1:c.157T>C
BT-20	chr11	56468021	G	A	OR9G9	C53Y,	64	80	47	29	0.3455	NM_001013356.1:c.854-40487G>A	NM_001005213.1:c.158G>A	NM_001013358.1:c.158G>A
BT-20	chr11	56468044	T	G	OR9G9	F61V,	34	38	69	64	0.6488	NM_001013356.1:c.854-40464T>G	NM_001005213.1:c.181T>G	NM_001013358.1:c.181T>G
BT-20	chr11	56468047	A	G	OR9G9	T62A,	32	39	70	16	0.5478	NM_001013356.1:c.854-40461A>G	NM_001005213.1:c.184A>G	NM_001013358.1:c.184A>G
BT-20	chr11	56468048	C	T	OR9G9	T62I,	0	0	104	55	1	NM_001013356.1:c.854-40460C>T	NM_001005213.1:c.185C>T	NM_001013358.1:c.185C>T
BT-20	chr11	56468111	C	T	OR9G9	T83I,	62	73	49	63	0.4534	NM_001013356.1:c.854-40397C>T	NM_001005213.1:c.248C>T	NM_001013358.1:c.248C>T
BT-20	chr11	56468155	T	G	OR9G9	C98G,	91	91	27	27	0.2288	NM_001013356.1:c.854-40353T>G	NM_001005213.1:c.292T>G	NM_001013358.1:c.292T>G
BT-20	chr11	56468198	A	G	OR9G9	Y112C,	52	48	38	43	0.4475	NM_001013356.1:c.854-40310A>G	NM_001005213.1:c.335A>G	NM_001013358.1:c.335A>G
BT-20	chr11	56468212	G	A	OR9G9	V117M,	48	48	51	52	0.515	NM_001013356.1:c.854-40296G>A	NM_001005213.1:c.349G>A	NM_001013358.1:c.349G>A
BT-20	chr11	56468368	C	T	OR9G9	R169C,	54	62	47	52	0.4605	NM_001013356.1:c.854-40140C>T	NM_001005213.1:c.505C>T	NM_001013358.1:c.505C>T
BT-20	chr11	56510623	A	G	OR9G4	V222A,	21	27	21	28	0.5052	NM_001005284.1:c.665T>C	NM_001013356.1:c.*2063A>G
BT-20	chr11	56510672	T	C	OR9G4	N206D,	0	0	44	56	1	NM_001005284.1:c.616A>G	NM_001013356.1:c.*2112T>C
BT-20	chr11	56756664	G	A	OR5AK2	M92I,	0	0	34	82	1	NM_001005323.1:c.276G>A
BT-20	chr11	57147016	A	G	PRG3	I109T,	0	0	36	31	1	NM_006093.3:c.326T>C
BT-20	chr11	57569279	G	A	CTNND1, CTNND1, CTNND1, CTNND1, CTNND1, CTNND1, CTNND1, CTNND1, CTNND1, CTNND1, CTNND1, CTNND1, CTNND1, CTNND1, CTNND1, CTNND1, CTNND1, CTNND1, CTNND1, CTNND1, CTNND1, CTNND1, CTNND1, CTNND1, CTNND1, CTNND1, CTNND1, CTNND1, CTNND1, CTNND1, CTNND1	R21Q, R344Q, R243Q, R344Q, R344Q, R344Q, R290Q, R290Q, R243Q, R344Q, R243Q, R290Q, R344Q, R243Q, R290Q, R344Q, R344Q, R21Q, R243Q, R344Q, R21Q, R21Q, R290Q, R243Q, R21Q, R290Q, R243Q, R290Q, R344Q, R21Q, R243Q,	16	8	20	14	0.5862	NM_001085458.1:c.1031G>A	NM_001085459.1:c.1031G>A	NM_001085460.1:c.1031G>A	NM_001085461.1:c.1031G>A	NM_001085462.1:c.1031G>A	NM_001085463.1:c.728G>A	NM_001085464.1:c.728G>A	NM_001085465.1:c.728G>A	NM_001085466.1:c.728G>A	NM_001085467.1:c.728G>A	NM_001085468.1:c.728G>A	NM_001085469.1:c.728G>A	NM_001206883.1:c.869G>A	NM_001206884.1:c.869G>A	NM_001206885.1:c.1031G>A	NM_001206886.1:c.869G>A	NM_001206887.1:c.869G>A	NM_001206888.1:c.869G>A	NM_001206889.1:c.869G>A	NM_001206890.1:c.728G>A	NM_001206891.1:c.869G>A	NM_001331.2:c.1031G>A	XM_005273785.1:c.1214G>A	XM_005273786.1:c.1214G>A	XM_005273787.1:c.1214G>A	XM_005273788.1:c.1214G>A	XM_005273789.1:c.1214G>A	XM_005273790.1:c.1031G>A	XM_005273791.1:c.1031G>A	XM_005273792.1:c.1031G>A	XM_005273793.1:c.62G>A	XM_005273794.1:c.62G>A	XM_005273795.1:c.62G>A	XM_005273796.1:c.62G>A	XM_005273797.1:c.62G>A	NR_037646.1:n.1590G>A
BT-20	chr11	57958497	T	C	OR9Q2	C179R,	12	21	11	19	0.4762	NM_001005283.1:c.535T>C	NM_001005283.2:c.535T>C
BT-20	chr11	57982229	A	G	OR1S1	S5G,	0	0	97	22	1	NM_001004458.1:c.13A>G
BT-20	chr11	57982584	T	C	OR1S1	I123T,	26	47	27	35	0.4593	NM_001004458.1:c.368T>C
BT-20	chr11	57982620	A	G	OR1S1	H135R,	29	48	24	35	0.4338	NM_001004458.1:c.404A>G
BT-20	chr11	57982832	T	A	OR1S1	L206M,	24	29	19	20	0.4239	NM_001004458.1:c.616T>A
BT-20	chr11	57982896	G	T	OR1S1	S227I,	47	25	43	23	0.4783	NM_001004458.1:c.680G>T
BT-20	chr11	57996312	C	G	OR10Q1	E12D,	0	0	20	35	1	NM_001004471.1:c.36G>C	NM_001004471.2:c.36G>C
BT-20	chr11	58034543	C	T	OR10W1	R263Q,	16	20	22	23	0.5556	NM_207374.2:c.788G>A	NM_207374.3:c.788G>A
BT-20	chr11	58034840	C	T	OR10W1	G164D,	7	8	13	14	0.6429	NM_207374.2:c.491G>A	NM_207374.3:c.491G>A
BT-20	chr11	58125620	T	C	OR5B17	Y308C,	16	1	17	1	0.5143	NM_001005489.1:c.923A>G
BT-20	chr11	58126305	A	T	OR5B17	L80I,	17	19	13	22	0.493	NM_001005489.1:c.238T>A
BT-20	chr11	58169996	T	C	OR5B3	K296R,	36	14	27	9	0.4186	NM_001005469.1:c.887A>G
BT-20	chr11	58170143	C	G	OR5B3	G247A,	16	45	14	24	0.3838	NM_001005469.1:c.740G>C
BT-20	chr11	58170291	T	C	OR5B3	I198V,	29	22	17	17	0.4	NM_001005469.1:c.592A>G
BT-20	chr11	58170342	C	T	OR5B3	A181T,	33	20	26	15	0.4362	NM_001005469.1:c.541G>A
BT-20	chr11	58170374	T	C	OR5B3	N170S,	35	22	28	12	0.4124	NM_001005469.1:c.509A>G
BT-20	chr11	58170738	A	G	OR5B3	W49R,	9	27	13	22	0.493	NM_001005469.1:c.145T>C
BT-20	chr11	58206703	C	T	OR5B12	A308T,	39	10	37	10	0.4896	NM_001004733.1:c.922G>A	NM_001004733.2:c.922G>A
BT-20	chr11	58207204	A	G	OR5B12	C141R,	0	0	57	46	1	NM_001004733.1:c.421T>C	NM_001004733.2:c.421T>C
BT-20	chr11	58478084	T	C	GLYAT, GLYAT	N156S, N156S,	0	0	26	40	1	NM_005838.3:c.467A>G	NM_201648.2:c.467A>G
BT-20	chr11	58978940	C	T	MPEG1	A467T,	8	15	13	16	0.5577	NM_015177.1:c.*6558C>T	NM_001039396.1:c.1399G>A
BT-20	chr11	59189912	G	A	OR5A2	P172L,	14	17	25	16	0.5694	NM_001001954.1:c.515C>T
BT-20	chr11	59211188	G	A	OR5A1	D183N,	20	6	8	12	0.4348	NM_001004728.1:c.547G>A
BT-20	chr11	59224608	A	G	OR4D6	M59V,	32	46	28	38	0.4583	NM_001004708.1:c.175A>G
BT-20	chr11	59224720	A	G	OR4D6	D96G,	0	0	28	78	1	NM_001004708.1:c.287A>G
BT-20	chr11	59224765	A	C	OR4D6	D111A,	13	33	15	25	0.4651	NM_001004708.1:c.332A>C
BT-20	chr11	59224885	G	C	OR4D6	S151T,	19	17	10	15	0.4098	NM_001004708.1:c.452G>C
BT-20	chr11	59225221	T	C	OR4D6	M263T,	12	28	14	24	0.4872	NM_001004708.1:c.788T>C
BT-20	chr11	59271637	T	C	OR4D11	F197L,	0	0	70	71	1	NM_001004706.1:c.589T>C
BT-20	chr11	59480951	T	C	OR10V1	Q123R,	0	0	37	16	1	NM_001005324.1:c.368A>G
BT-20	chr11	60102384	A	G	MS4A6E	I6V,	54	20	43	23	0.4714	NM_139249.2:c.16A>G
BT-20	chr11	60102396	A	G	MS4A6E	T10A,	55	22	43	31	0.4901	NM_139249.2:c.28A>G
BT-20	chr11	60182970	A	T	MS4A14, MS4A14, MS4A14	N177Y, N65Y, N160Y,	0	0	58	63	1	NM_001079692.1:c.478A>T	NM_001079692.2:c.478A>T	NM_001261827.1:c.577A>T	NM_001261828.1:c.628A>T	NM_032597.3:c.529A>T	NM_032597.4:c.529A>T	NR_049733.1:n.1164A>T	NR_049732.1:n.1215A>T	NR_049731.1:n.1263A>T	NR_049734.1:n.1314A>T
BT-20	chr11	60184191	G	A	MS4A14, MS4A14, MS4A14, MS4A14, MS4A14, MS4A14	G584R, G322R, G472R, G567R, G322R, G322R,	34	11	26	12	0.4578	NM_001079692.1:c.1699G>A	NM_001079692.2:c.1699G>A	NM_001261827.1:c.1798G>A	NM_001261828.1:c.1849G>A	NM_032597.3:c.1750G>A	NM_032597.4:c.1750G>A	NR_049733.1:n.2385G>A	NR_049732.1:n.2436G>A	NR_049731.1:n.2484G>A	NR_049734.1:n.2535G>A
BT-20	chr11	60265002	C	T	MS4A12, MS4A12, MS4A12	Q71X, Q71X, Q71X,	21	24	20	23	0.4886	NM_001164470.1:c.211C>T	NM_017716.1:c.211C>T	NM_017716.2:c.211C>T
BT-20	chr11	60285575	A	G	MS4A13, MS4A13, MS4A13	I7V, I7V, I7V,	0	0	110	23	1	NM_001012417.2:c.19A>G	NM_001100909.1:c.19A>G	NM_001278320.1:c.19A>G
BT-20	chr11	60291413	C	T	MS4A13, MS4A13	P58L, P58L,	0	0	45	48	1	NM_001012417.2:c.173C>T	NM_001100909.1:c.173C>T	NM_001278320.1:c.130-5425C>T
BT-20	chr11	60531264	A	G	MS4A15, MS4A15	S20G, S20G,	20	18	26	7	0.4648	NM_001098835.1:c.58A>G	NM_001278242.1:c.58A>G	NM_152717.2:c.-20-3776A>G	NR_103481.1:n.278A>G
BT-20	chr11	60531346	T	G	MS4A15, MS4A15	L47R, L47R,	15	14	17	13	0.5085	NM_001098835.1:c.140T>G	NM_001278242.1:c.140T>G	NM_152717.2:c.-20-3694T>G	NR_103481.1:n.360T>G
BT-20	chr11	60620585	A	G	PTGDR2, PTGDR2	V204A, V204A,	0	0	24	0	1	NM_004778.2:c.611T>C	NM_024098.3:c.*2787A>G
BT-20	chr11	60637164	C	T	ZP1	T158I,	15	12	14	8	0.449	NM_207341.2:c.473C>T
BT-20	chr11	60703777	G	A	TMEM132A, TMEM132A	E825K, E824K,	7	9	8	4	0.4286	NM_016582.1:c.*914C>T	NM_016582.2:c.*914C>T	NR_027391.1:n.*778C>T	NM_017870.3:c.2473G>A	NM_178031.2:c.2470G>A
BT-20	chr11	60893235	C	T	CD5	A471V,	9	11	12	10	0.5238	NM_014207.3:c.1412C>T	NM_017966.4:c.*6057G>A	XM_005274077.1:c.*6057G>A	XM_005274078.1:c.*6057G>A	XM_005274079.1:c.*6057G>A
BT-20	chr11	60899767	A	G	VPS37C	L198S,	0	0	20	10	1	NM_014207.3:c.*6010A>G	NM_017966.4:c.593T>C	XM_005274077.1:c.593T>C	XM_005274078.1:c.593T>C	XM_005274079.1:c.593T>C
BT-20	chr11	60906279	G	T	VPS37C, VPS37C	T8N, T8N,	11	20	11	12	0.4259	NM_017966.4:c.23C>A	XM_005274077.1:c.23C>A	XM_005274078.1:c.23C>A	XM_005274079.1:c.23C>A
BT-20	chr11	61108974	G	A	DAK, DAK	A115T, A185T,	0	0	11	24	1	NM_015533.3:c.553G>A	XM_005273898.1:c.553G>A	XM_005273899.1:c.553G>A
BT-20	chr11	61111346	C	G	DAK, DAK	A264G, A334G,	16	8	13	15	0.5385	NM_153611.3:c.*6525G>C	NM_001161452.1:c.*6525G>C	NM_001161454.1:c.*6525G>C	NM_153611.4:c.*6525G>C	NM_015533.3:c.1001C>G	XM_005273898.1:c.1001C>G	XM_005273899.1:c.1001C>G
BT-20	chr11	61165741	G	C	TMEM216, TMEM216	R147T, R86T,	7	21	10	9	0.4043	NM_001136040.2:c.*6441C>G	NM_001142565.1:c.*6441C>G	NM_024811.3:c.*6441C>G	XM_005274298.1:c.*6441C>G	XM_005274299.1:c.*6441C>G	XM_005274300.1:c.*6441C>G	XM_005274301.1:c.*6441C>G	XM_005274302.1:c.*6441C>G	XM_005274303.1:c.*6441C>G	NM_001173990.1:c.432-1G>C	NM_001173990.2:c.432-1G>C	NM_001173991.1:c.440G>C	NM_001173991.2:c.440G>C	NM_016499.3:c.257G>C	NM_016499.4:c.257G>C	NM_016499.5:c.257G>C	XM_005274039.1:c.257G>C
BT-20	chr11	61511498	C	T	DAGLA	P889L,	16	5	11	3	0.4	NM_006133.1:c.2666C>T	NM_006133.2:c.2666C>T	XM_005274230.1:c.2666C>T
BT-20	chr11	61675644	T	C	RAB3IL1, RAB3IL1	Q49R, Q96R,	6	5	3	6	0.45	NM_001271686.1:c.287A>G	NM_013401.2:c.146A>G	NM_013401.3:c.146A>G	XM_005274140.1:c.287A>G	XM_005274141.1:c.164A>G
BT-20	chr11	61730553	T	C	BEST1, BEST1	S583P, S271P,	13	29	5	27	0.4324	XR_078441.1:n.-4713T>C	XR_247232.1:n.-4719T>C	NM_001139443.1:c.1747T>C	NM_004183.3:c.1739+188T>C	XM_005274210.1:c.1927T>C	XM_005274211.1:c.1609T>C	XM_005274212.1:c.1609T>C	XM_005274213.1:c.1559+188T>C	XM_005274214.1:c.1478+188T>C	XM_005274215.1:c.1421+188T>C	XM_005274216.1:c.*822T>C	XM_005274217.1:c.*728T>C	XM_005274218.1:c.*822T>C	XM_005274219.1:c.*728T>C	XM_005274220.1:c.868T>C	XM_005274221.1:c.*728T>C	XR_247211.1:n.2027+188T>C	NM_002032.2:c.*1646A>G	XM_005273865.1:c.*1646A>G
BT-20	chr11	61913196	G	T	INCENP, INCENP, INCENP	E644D, E644D, E640D,	11	10	6	10	0.4324	NM_001040694.1:c.1932G>T	NM_020238.2:c.1920G>T
BT-20	chr11	62010863	C	T	SCGB1D2	P53L,	18	33	19	22	0.4457	NM_006551.3:c.158C>T	XM_005273715.1:c.158C>T
BT-20	chr11	62378660	G	A	EML3	A14V,	0	0	19	15	1	NM_012200.2:c.*4513C>T	NM_012200.3:c.*4513C>T	XM_005273904.1:c.*5014C>T	NM_153265.2:c.351C>T	XM_005273876.1:c.354C>T	XM_005273877.1:c.351C>T	XM_005273878.1:c.354C>T	XM_005273879.1:c.354C>T	XM_005273880.1:c.41C>T	XM_005273881.1:c.41C>T	NM_000327.3:c.-2094G>A
BT-20	chr11	62381106	G	C	ROM1	G118A,	0	0	0	9	1	NM_012200.2:c.*2067C>G	NM_012200.3:c.*2067C>G	XM_005273904.1:c.*2568C>G	NM_153265.2:c.-1177C>G	XM_005273876.1:c.-1177C>G	XM_005273877.1:c.-1177C>G	XM_005273878.1:c.-1177C>G	XM_005273879.1:c.-1177C>G	XM_005273880.1:c.-2326C>G	XM_005273881.1:c.-1490C>G	NM_000327.3:c.353G>C
BT-20	chr11	62400108	G	A	GANAB, GANAB, GANAB, GANAB, GANAB	R195C, R212C, R217C, R309C, R331C,	25	5	26	16	0.5833	NM_001278192.1:c.649C>T	NM_001278193.1:c.583C>T	NM_001278194.1:c.634C>T	NM_198334.1:c.925C>T	NM_198334.2:c.925C>T	NM_198335.2:c.991C>T	NM_198335.3:c.991C>T
BT-20	chr11	62416504	C	G	INTS5	A350P,	14	10	21	5	0.52	NM_001278192.1:c.-2433G>C	NM_001278193.1:c.-2433G>C	NM_001278194.1:c.-2615G>C	NM_198334.1:c.-2433G>C	NM_198334.2:c.-2433G>C	NM_198335.2:c.-2433G>C	NM_198335.3:c.-2433G>C	NM_030628.1:c.1048G>C
BT-20	chr11	62434173	G	A	METTL12	G125S,	18	11	11	13	0.4528	NM_001043229.1:c.373G>A	XM_005274232.1:c.742G>A	NM_024099.3:c.538+822C>T	XM_005274249.1:c.-1532C>T	NR_004390.1:n.*1131G>A	NM_001085372.1:c.-5045G>A	NM_001085372.2:c.-5045G>A
BT-20	chr11	62543326	C	T	TAF6L, TAF6L, TAF6L	T24M, T24M, T24M,	4	9	1	17	0.5806	NM_006473.2:c.71C>T	NM_006473.3:c.71C>T	XM_005273714.1:c.71C>T
BT-20	chr11	62569419	G	A	NXF1, NXF1, NXF1, NXF1	R185X, R48X, R228X, R185X,	21	20	17	14	0.4306	XM_002343090.1:c.399-1828G>A	NM_001244666.1:c.*5662C>T	NM_003164.3:c.*5522C>T	NM_003164.4:c.*5522C>T	XM_005274203.1:c.*5522C>T	NM_001081491.1:c.553C>T	NM_006362.4:c.553C>T	XM_005273712.1:c.682C>T
BT-20	chr11	62847453	T	C	SLC22A24	I540V,	0	0	20	66	1	NM_001136506.1:c.1615A>G	NM_001136506.2:c.1618A>G
BT-20	chr11	62848487	A	C	SLC22A24	Y501X,	0	0	39	40	1	NM_001136506.1:c.1503T>G	NM_001136506.2:c.1503T>G
BT-20	chr11	62863518	A	G	SLC22A24	S339P,	16	11	10	4	0.3415	NM_001136506.1:c.1015T>C	NM_001136506.2:c.1015T>C
BT-20	chr11	62886319	G	C	SLC22A24	L153V,	0	0	46	44	1	NM_001136506.1:c.830+65C>G	NM_001136506.2:c.830+65C>G
BT-20	chr11	62886800	G	C	SLC22A24, SLC22A24	R26G, R172G,	1	20	3	21	0.5333	NM_001136506.1:c.514C>G	NM_001136506.2:c.514C>G
BT-20	chr11	62911079	G	C	SLC22A24	T58S,	0	0	36	49	1	NM_001136506.1:c.173C>G	NM_001136506.2:c.173C>G
BT-20	chr11	63057925	G	A	SLC22A10, SLC22A10	W96X, W44X,	0	0	35	56	1	NM_001039752.3:c.288G>A	XM_005273986.1:c.288G>A	XR_247202.1:n.534G>A	XR_247203.1:n.298G>A	XR_247204.1:n.534G>A
BT-20	chr11	63072184	C	T	SLC22A10	T474M,	40	20	41	12	0.469	NM_001039752.3:c.1421C>T	XM_005273986.1:c.1070+5083C>T	XR_247202.1:n.1528C>T	XR_247203.1:n.1292C>T	XR_247204.1:n.1204C>T
BT-20	chr11	63072310	C	T	SLC22A10	P516L,	0	0	15	58	1	NM_001039752.3:c.1547C>T	XM_005273986.1:c.1070+5209C>T	XR_247202.1:n.1654C>T	XR_247203.1:n.1418C>T	XR_247204.1:n.1330C>T
BT-20	chr11	63176187	A	G	SLC22A9	I479M,	21	22	22	17	0.4756	NM_080866.2:c.1437A>G	XM_005273736.1:c.1437A>G
BT-20	chr11	63258416	T	C	HRASLS5, HRASLS5, HRASLS5	S31G, S31G, S31G,	0	0	14	45	1	NM_001146728.1:c.91A>G	NM_001146729.1:c.91A>G	NM_054108.3:c.91A>G	NM_054108.2:c.91A>G
BT-20	chr11	63487386	T	C	RTN3, RTN3, RTN3	V452A, V471A, V359A,	0	0	43	25	1	NM_001265589.1:c.1412T>C	NM_001265590.1:c.1076T>C	NM_001265591.1:c.143-30077T>C	NM_006054.2:c.143-30077T>C	NM_006054.3:c.143-30077T>C	NM_201428.1:c.1355T>C	NM_201428.2:c.1355T>C	NM_201429.1:c.199+15007T>C	NM_201429.2:c.199+15007T>C	NM_201430.1:c.143-30077T>C	NM_201430.2:c.143-30077T>C	NR_049750.1:n.330-30077T>C	NR_049751.1:n.330-30077T>C
BT-20	chr11	63997329	A	G	NUDT22, NUDT22, NUDT22	Q260R, Q227R, Q260R,	0	0	20	14	0.9714	NM_005528.3:c.-886A>G	XM_005273965.1:c.-886A>G	XM_005273966.1:c.-886A>G	NM_001128612.1:c.779A>G	NM_001128612.2:c.779A>G	NM_001128613.1:c.680A>G	NM_001128613.2:c.680A>G	NM_001271831.1:c.680A>G	NM_032344.2:c.779A>G	NM_032344.3:c.779A>G	XM_005274351.1:c.800A>G	XM_005274352.1:c.701A>G	XM_005274353.1:c.*362A>G	NM_001033678.2:c.-3817T>C	NM_001033678.3:c.-3817T>C	NM_001160389.1:c.-3817T>C	NM_001160390.1:c.-3805T>C	NM_001160392.1:c.-3817T>C	NM_001160393.1:c.-3997T>C	NM_031472.2:c.-3880T>C	NM_031472.3:c.-3880T>C	XM_005274345.1:c.-3817T>C	XM_005274344.1:c.-3769T>C	XM_005274346.1:c.-3769T>C	XM_005274347.1:c.-3880T>C	XR_132897.1:n.740+729T>C	NM_001243733.1:c.-4977A>G	NM_003377.3:c.-4977A>G	NM_003377.4:c.-4977A>G
BT-20	chr11	63997338	T	C	NUDT22, NUDT22, NUDT22	L263P, L230P, L263P,	0	0	20	12	1	NM_005528.3:c.-877T>C	XM_005273965.1:c.-877T>C	XM_005273966.1:c.-877T>C	NM_001128612.1:c.788T>C	NM_001128612.2:c.788T>C	NM_001128613.1:c.689T>C	NM_001128613.2:c.689T>C	NM_001271831.1:c.689T>C	NM_032344.2:c.788T>C	NM_032344.3:c.788T>C	XM_005274351.1:c.809T>C	XM_005274352.1:c.710T>C	XM_005274353.1:c.*371T>C	NM_001033678.2:c.-3826A>G	NM_001033678.3:c.-3826A>G	NM_001160389.1:c.-3826A>G	NM_001160390.1:c.-3814A>G	NM_001160392.1:c.-3826A>G	NM_001160393.1:c.-4006A>G	NM_031472.2:c.-3889A>G	NM_031472.3:c.-3889A>G	XM_005274345.1:c.-3826A>G	XM_005274344.1:c.-3778A>G	XM_005274346.1:c.-3778A>G	XM_005274347.1:c.-3889A>G	XR_132897.1:n.740+720A>G	NM_001243733.1:c.-4968T>C	NM_003377.3:c.-4968T>C	NM_003377.4:c.-4968T>C
BT-20	chr11	64031030	G	A	PLCB3, PLCB3, PLCB3	V806I, V806I, V739I,	43	21	19	15	0.3469	NM_000932.1:c.2416G>A	NM_000932.2:c.2416G>A	NM_001184883.1:c.2215G>A	XM_005274052.1:c.2416G>A
BT-20	chr11	64031241	C	T	PLCB3, PLCB3, PLCB3	S845L, S845L, S778L,	27	27	20	21	0.4316	NM_000932.1:c.2534C>T	NM_000932.2:c.2534C>T	NM_001184883.1:c.2333C>T	XM_005274052.1:c.2534C>T
BT-20	chr11	64085785	A	G	PRDX5, PRDX5, PRDX5	Y33C, Y33C, Y33C,	0	0	15	5	1	NM_016404.1:c.-787T>C	XM_005274047.1:c.-787T>C	NM_012094.3:c.98A>G	NM_012094.4:c.98A>G	NM_181651.1:c.98A>G	NM_181651.2:c.98A>G	NM_181652.1:c.98A>G	NM_181652.2:c.98A>G	XM_005273882.1:c.344A>G	NM_004451.3:c.*2347A>G	XM_005273817.1:c.*2347A>G	XM_005273818.1:c.*2347A>G
BT-20	chr11	64109118	T	G	CCDC88B, CCDC88B	D193E, D190E,	3	11	8	18	0.65	NM_032251.4:c.579T>G	NM_032251.5:c.579T>G
BT-20	chr11	64111928	T	C	CCDC88B, CCDC88B, CCDC88B	W288R, W639R, W636R,	13	19	5	22	0.4576	NM_032251.4:c.1915T>C	NM_032251.5:c.1915T>C
BT-20	chr11	64124622	G	A	CCDC88B, CCDC88B	G601R, G112R,	12	22	10	14	0.4138	NM_032251.4:c.*56G>A	NM_032251.5:c.*56G>A	NM_001006944.1:c.-2086G>A	NM_003942.2:c.-2086G>A	XM_005274379.1:c.-2086G>A	XM_005274380.1:c.-2086G>A	XM_005274381.1:c.-2229G>A	XM_005274382.1:c.-2086G>A
BT-20	chr11	64507680	A	C	RASGRP2	S11R,	0	0	22	40	1	NM_001098670.1:c.372-45T>G	NM_001098671.1:c.372-45T>G	NM_153819.1:c.372-45T>G	XM_005273707.1:c.687-45T>G	XM_005273708.1:c.372-45T>G
BT-20	chr11	64572018	T	C	MEN1, MEN1, MEN1, MEN1, MEN1, MEN1, MEN1, MEN1	T546A, T546A, T546A, T506A, T546A, T541A, T546A, T546A,	0	0	8	15	1	NM_004579.2:c.-1397A>G	NM_004579.3:c.-1397A>G	XM_005274142.1:c.-1397A>G	XM_005274143.1:c.-1397A>G	XM_005274144.1:c.-1397A>G	NM_000244.3:c.1636A>G	NM_130799.2:c.1621A>G	NM_130800.2:c.1636A>G	NM_130801.2:c.1636A>G	NM_130802.2:c.1636A>G	NM_130803.2:c.1636A>G	NM_130804.2:c.1636A>G	XM_005274001.1:c.1621A>G	XM_005274002.1:c.1621A>G	XM_005274003.1:c.1621A>G	XM_005274004.1:c.1516A>G
BT-20	chr11	64597506	T	C	CDC42BPG	Q1135R,	4	4	12	7	0.7037	NM_017525.2:c.3404A>G
BT-20	chr11	64677293	G	C	ATG2A	P656R,	0	0	2	9	1	NM_015104.1:c.1967C>G	NM_015104.2:c.1967C>G	XM_005273849.1:c.1967C>G	XM_005273850.1:c.1967C>G	XM_005273851.1:c.1772C>G
BT-20	chr11	64855986	A	G	LOC100130348	V87A,	42	34	35	38	0.4899	NM_006782.3:c.*400A>G	XM_001716057.2:c.411T>C	XM_001716057.3:c.260T>C	NM_001242631.1:c.260T>C	XM_005273703.1:c.292T>C	NM_080668.3:c.-4536T>C	XM_005273733.1:c.-4536T>C	XM_005273734.1:c.-4536T>C	XM_005273735.1:c.-4536T>C
BT-20	chr11	64882789	C	T	TM7SF2, TM7SF2, TM7SF2	T320I, T299I, T183I,	15	9	22	14	0.6	NM_014205.2:c.*1125G>A	NM_013265.2:c.*3730C>T	NM_013265.3:c.*3730C>T	NR_073519.1:n.*3457C>T	NM_001277233.1:c.893-159C>T	NM_003273.2:c.896C>T	NM_003273.3:c.896C>T	NR_102367.1:n.1003C>T	XM_001716064.2:c.-3622G>A
BT-20	chr11	64884312	C	T	ZNHIT2	E272K,	3	2	1	5	0.5455	NM_014205.2:c.814G>A	NM_013265.3:c.*5253C>T	NR_073519.1:n.*4980C>T	NM_001277233.1:c.*787C>T	NM_003273.2:c.*787C>T	NM_003273.3:c.*787C>T	NR_102367.1:n.*605C>T	NM_001997.3:c.*3841G>A	NM_001997.4:c.*3841G>A
BT-20	chr11	64972286	G	C	CAPN1, CAPN1, CAPN1, CAPN1	R433P, R433P, R174P, R433P,	10	28	3	20	0.377	NM_001198868.1:c.1298G>C	NM_001198869.1:c.1298G>C	NM_001198870.1:c.1136G>C	NM_005186.2:c.1298G>C	NM_005186.3:c.1298G>C	NR_040008.1:n.1410G>C
BT-20	chr11	64981587	G	A	SLC22A20	E82K,	22	12	15	18	0.4925	NM_001004326.2:c.244G>A	NM_001004326.3:c.238G>A	NM_001004326.4:c.244G>A	NR_033396.1:n.277G>A	XM_005274009.1:c.244G>A	XM_005274010.1:c.-407G>A	NM_001198868.1:c.*2830G>A	NM_001198869.1:c.*2830G>A	NM_001198870.1:c.*2830G>A	NM_005186.2:c.*2830G>A	NM_005186.3:c.*2830G>A	NR_040008.1:n.*2110G>A
BT-20	chr11	64981853	G	T	SLC22A20	M146I,	11	16	12	13	0.4808	NM_001004326.2:c.438G>T	NM_001004326.3:c.432G>T	NM_001004326.4:c.438G>T	NR_033396.1:n.471G>T	XM_005274009.1:c.438G>T	XM_005274010.1:c.-213G>T	NM_001198868.1:c.*3096G>T	NM_001198869.1:c.*3096G>T	NM_001198870.1:c.*3096G>T	NM_005186.2:c.*3096G>T	NM_005186.3:c.*3096G>T	NR_040008.1:n.*2376G>T
BT-20	chr11	64990041	G	C	SLC22A20, SLC22A20	E86Q, G246A,	11	25	8	48	0.6087	NM_001004326.2:c.737G>C	NM_001004326.3:c.901G>C	NM_001004326.4:c.737G>C	NR_033396.1:n.939G>C	XM_005274009.1:c.737G>C	XM_005274010.1:c.256G>C
BT-20	chr11	65064690	G	A	POLA2, POLA2	G583R, G280R,	9	19	6	13	0.4043	NM_002689.2:c.1747G>A
BT-20	chr11	65124408	A	G	TIGD3, TIGD3	T377A, T377A,	13	12	20	10	0.5455	NM_006268.3:c.*5178A>G	NM_006268.4:c.*5178A>G	XM_005274149.1:c.*5178A>G	XM_005274150.1:c.*5178A>G	NM_145719.2:c.1129A>G
BT-20	chr11	65144075	T	C	SLC25A45, SLC25A45, SLC25A45, SLC25A45, SLC25A45	M182V, M182V, M224V, M200V, M162V,	0	0	24	7	1	NM_001077241.1:c.544A>G	NM_001278250.1:c.598A>G	NM_001278251.1:c.544A>G	NM_182556.2:c.670A>G	XM_005273921.1:c.484A>G	XM_005273922.1:c.*706A>G
BT-20	chr11	65319751	G	A	LTBP3, LTBP3, LTBP3, LTBP3, LTBP3	A438V, A139V, A349V, A321V, A438V,	18	21	11	11	0.3607	NM_001130144.1:c.1313C>T	NM_001130144.2:c.1313C>T	NM_001164266.1:c.962C>T	NM_021070.3:c.1313C>T	NM_021070.4:c.1313C>T	XM_005273995.1:c.962C>T	XM_005273996.1:c.458C>T
BT-20	chr11	65347636	G	C	EHBP1L1	V133L,	0	0	9	22	1	NM_001099409.1:c.397G>C	XM_005273866.1:c.397G>C	XM_005273867.1:c.397G>C	XM_005273868.1:c.397G>C	XM_005273869.1:c.397G>C	XM_005273870.1:c.397G>C
BT-20	chr11	65349063	G	A	EHBP1L1	R307Q,	10	13	20	12	0.5714	NM_001099409.1:c.920G>A	XM_005273866.1:c.920G>A	XM_005273867.1:c.956G>A	XM_005273868.1:c.956G>A	XM_005273869.1:c.855+266G>A	XM_005273870.1:c.855+266G>A
BT-20	chr11	65349756	T	G	EHBP1L1	V538G,	12	1	7	1	0.381	NM_001099409.1:c.1613T>G	XM_005273866.1:c.1613T>G	XM_005273867.1:c.1329+320T>G	XM_005273868.1:c.1329+320T>G	XM_005273869.1:c.855+959T>G	XM_005273870.1:c.855+959T>G
BT-20	chr11	65349849	A	T	EHBP1L1	D569V,	0	0	31	8	1	NM_001099409.1:c.1706A>T	XM_005273866.1:c.1706A>T	XM_005273867.1:c.1329+413A>T	XM_005273868.1:c.1329+413A>T	XM_005273869.1:c.855+1052A>T	XM_005273870.1:c.855+1052A>T
BT-20	chr11	65385606	A	G	PCNXL3	Q258R,	0	0	26	40	0.9851	NM_002419.3:c.-4379T>C	NM_032223.2:c.773A>G	XM_005273987.1:c.773A>G	XM_005273988.1:c.773A>G	XM_005273989.1:c.-1509A>G	XM_005273990.1:c.773A>G
BT-20	chr11	65386206	C	G	PCNXL3	S458C,	7	12	6	11	0.4722	NM_002419.3:c.-4979G>C	NM_032223.2:c.1373C>G	XM_005273987.1:c.1373C>G	XM_005273988.1:c.1373C>G	XM_005273989.1:c.-909C>G	XM_005273990.1:c.1373C>G
BT-20	chr11	65408937	C	T	SIPA1, SIPA1, SIPA1	S182F, S182F, S182F,	27	9	43	14	0.6129	NM_032223.2:c.*4488C>T	XM_005273987.1:c.*4488C>T	XM_005273988.1:c.*4488C>T	XM_005273989.1:c.*4488C>T	NM_006747.3:c.545C>T	NM_153253.29:c.545C>T	XM_005274189.1:c.545C>T	XM_005274190.1:c.545C>T	XR_247210.1:n.620C>T
BT-20	chr11	65547333	G	A	DKFZp761E198	L154F,	10	12	10	10	0.4762	NM_138368.3:c.460C>T	NM_138368.4:c.631C>T
BT-20	chr11	65547455	C	A	DKFZp761E198	G113V,	0	11	0	15	0.5769	NM_138368.3:c.338G>T	NM_138368.4:c.509G>T
BT-20	chr11	65629934	G	C	MUS81	R180P,	0	0	19	32	1	NM_025128.4:c.539G>C	XM_005274307.1:c.539G>C	XR_247212.1:n.888G>C	NM_016938.3:c.*4455C>G	NM_016938.4:c.*4455C>G	NR_037718.1:n.*3978C>G	NM_005507.2:c.-4364C>G
BT-20	chr11	65636053	T	C	EFEMP2	I259V,	0	0	22	12	1	NM_025128.4:c.*2530T>C	XM_005274307.1:c.*2530T>C	XR_247212.1:n.*2425T>C	NM_016938.3:c.775A>G	NM_016938.4:c.775A>G	NR_037718.1:n.1034A>G
BT-20	chr11	65649774	A	G	CTSW	S139G,	0	0	31	25	1	NM_004214.4:c.*1671T>C	NM_198897.1:c.*1671T>C	XM_005274391.1:c.*1671T>C	XM_005274392.1:c.*1671T>C	NM_001335.3:c.415A>G
BT-20	chr11	65685225	T	C	C11orf68, C11orf68	Q196R, Q195R,	0	0	34	21	1	NM_001135635.1:c.587A>G	NM_031450.3:c.584A>G	NM_006442.2:c.-1748T>C	NM_006442.3:c.-1748T>C
BT-20	chr11	65735174	G	C	SART1	G485A,	5	8	2	12	0.5185	NM_005146.4:c.1454G>C
BT-20	chr11	65788072	C	T	CATSPER1	V652I,	0	0	15	17	1	XM_005274422.1:c.-4977C>T	NM_053054.3:c.1954G>A	XM_005273755.1:c.1561G>A	XR_247185.1:n.2057G>A	XR_247186.1:n.2030+210G>A
BT-20	chr11	66033430	C	T	KLC2, KLC2, KLC2, KLC2, KLC2, KLC2, KLC2	P440S, P517S, P517S, P517S, P517S, P378S, P440S,	7	14	4	17	0.5	NM_001134774.1:c.1318C>T	NM_001134775.1:c.1549C>T	NM_001134776.1:c.1549C>T	NM_022822.2:c.1549C>T	XM_005274182.1:c.1549C>T	XM_005274183.1:c.1549C>T	XM_005274184.1:c.1549C>T	XM_005274185.1:c.1318C>T	NM_030981.2:c.-2721C>T	XM_005274321.1:c.-2721C>T
BT-20	chr11	66083129	T	C	CD248	H457R,	0	0	23	21	1	NM_020404.2:c.1370A>G
BT-20	chr11	66105194	G	A	BRMS1	A273V,	17	18	18	11	0.4531	NM_004292.2:c.-1321C>T	XM_005274410.1:c.-1455C>T	NM_001024957.1:c.818C>T	NM_015399.3:c.*159C>T	XM_005273883.1:c.*770C>T
BT-20	chr11	66107674	A	G	BRMS1	M30T,	0	0	0	20	1	NM_004292.2:c.-3801T>C	XM_005274410.1:c.-3935T>C	NM_001024957.1:c.546T>C	NM_015399.3:c.546T>C	XM_005273883.1:c.546T>C
BT-20	chr11	66254085	G	T	DPP3, DPP3, DPP3	Q145H, Q145H, Q134H,	0	0	10	22	1	NM_001256670.1:c.345G>T	NM_005700.3:c.435G>T	NM_005700.4:c.435G>T	NM_130443.2:c.435G>T	NM_130443.3:c.435G>T	XM_005273706.1:c.495G>T
BT-20	chr11	66272142	A	G	DPP3	Q14R,	0	0	31	50	1	NM_001256670.1:c.1848A>G	NM_005700.3:c.1938A>G	NM_005700.4:c.1938A>G	NM_130443.2:c.1938A>G	NM_130443.3:c.1938A>G	XM_005273706.1:c.1939-4408A>G
BT-20	chr11	66328741	A	C	ACTN3	E53A,	0	0	23	16	1	NM_001104.1:c.1904A>C	NR_047663.1:n.2001A>C	NM_003793.3:c.*2663T>G
BT-20	chr11	66329732	A	G	ACTN3	Q194R,	0	0	13	32	1	NM_001104.1:c.2327A>G	NR_047663.1:n.2424A>G	NM_003793.3:c.*1672T>C
BT-20	chr11	66472274	T	C	SPTBN2	S825G,	0	0	22	6	1	NM_006946.2:c.2473A>G	XM_005274192.1:c.2473A>G	XM_005274193.1:c.2473A>G
BT-20	chr11	66837965	T	C	RHOD	C134R,	0	0	29	20	1	XM_005274425.1:c.*2723A>G	NM_014578.3:c.400T>C	XM_005273963.1:c.202T>C
BT-20	chr11	67160961	A	G	RAD9A	M1V,	12	17	14	12	0.4727	NM_001243224.1:c.1A>G	NM_004584.2:c.235-6A>G	NR_024469.1:n.*1803A>G	NM_001008709.1:c.*5045T>C	NM_002708.3:c.*5045T>C	NM_206873.1:c.*5045T>C
BT-20	chr11	67200812	C	T	RPS6KB2	P267L,	28	31	14	18	0.3516	NM_001018070.1:c.*5035G>A	NM_001018070.2:c.*5035G>A	NM_020441.2:c.*5035G>A	XM_005274117.1:c.*5035G>A	NM_005608.2:c.*2392G>A	NM_003952.2:c.800C>T	XM_005274164.1:c.509C>T	XM_005274165.1:c.200C>T	XR_247207.1:n.830C>T	XR_247208.1:n.761C>T
BT-20	chr11	67257823	C	A	AIP	Q228K,	0	0	8	9	1	NM_001130848.1:c.*1681G>T	NM_004910.2:c.*1681G>T	XM_005274409.1:c.*1681G>T	NM_003977.2:c.682C>A
BT-20	chr11	67288594	C	T	CABP2, CABP2	R94Q, R100Q,	0	0	8	11	1	NM_016366.2:c.281G>A	NM_031204.2:c.110G>A	XM_005274046.1:c.299G>A
BT-20	chr11	67430762	T	C	ALDH3B2, ALDH3B2	H361R, H361R,	0	0	25	8	1	NM_000695.3:c.1082A>G	NM_001031615.1:c.1082A>G
BT-20	chr11	67433869	C	T	ALDH3B2, ALDH3B2, ALDH3B2	S52N, S52N, S52N,	0	0	8	6	1	NM_000695.3:c.155G>A	NM_001031615.1:c.155G>A
BT-20	chr11	67809268	C	T	TCIRG1, TCIRG1, TCIRG1	R56W, R56W, R56W,	7	7	12	8	0.5882	NM_006019.2:c.166C>T	NM_006019.3:c.166C>T	NM_006053.2:c.-1715C>T	NM_006053.3:c.-1715C>T	XM_005273709.1:c.166C>T	XM_005273710.1:c.166C>T
BT-20	chr11	67957518	A	T	SUV420H1, SUV420H1, SUV420H1	I9N, I9N, I9N,	0	0	21	82	1	NM_016028.4:c.26T>A	NM_017635.3:c.26T>A	XM_005274035.1:c.26T>A	XM_005274036.1:c.26T>A	XM_005274038.1:c.26T>A
BT-20	chr11	68030173	C	A	C11orf24	G97V,	23	33	16	42	0.5088	NM_022338.3:c.290G>T	XM_005274053.1:c.290G>T	XM_005274054.1:c.264+26G>T
BT-20	chr11	68678962	T	C	IGHMBP2	L201S,	12	14	14	8	0.4583	NM_002180.2:c.602T>C	XM_005273974.1:c.-410T>C	XM_005273976.1:c.602T>C	XM_005273977.1:c.602T>C	XR_247198.1:n.704T>C
BT-20	chr11	68705674	C	A	IGHMBP2, IGHMBP2	T879K, T503K,	62	19	69	26	0.5398	NM_002180.2:c.2636C>A	XM_005273974.1:c.1625C>A	XM_005273975.1:c.1508C>A	XR_247198.1:n.*4808C>A
BT-20	chr11	68777323	T	C	MRGPRF, MRGPRF	K16R, K16R,	15	17	14	13	0.4576	XR_247246.1:n.-2428T>C	XR_247247.1:n.-2428T>C	NM_001098515.1:c.47A>G	NM_145015.4:c.47A>G
BT-20	chr11	68840160	A	G	TPCN2, TPCN2, TPCN2	K376R, K376R, K291R,	0	0	36	35	1	NM_139075.3:c.1127A>G	XM_005273824.1:c.1124A>G	XM_005273825.1:c.1061+669A>G	XM_005273826.1:c.872A>G	XM_005273827.1:c.1127A>G	XM_005273828.1:c.1127A>G	XM_005273829.1:c.1127A>G	XM_005273830.1:c.434A>G	XM_005273831.1:c.434A>G	XM_005273832.1:c.404A>G	XR_247191.1:n.1228A>G	XR_247192.1:n.1162+669A>G
BT-20	chr11	68851414	T	C	TPCN2	L564P,	0	0	21	10	1	NR_036122.1:n.*688T>C	NM_139075.3:c.1691T>C	XM_005273824.1:c.1688T>C	XM_005273825.1:c.1472T>C	XM_005273826.1:c.1436T>C	XM_005273827.1:c.1641T>C	XM_005273828.1:c.1691T>C	XM_005273829.1:c.1540-3166T>C	XM_005273830.1:c.998T>C	XM_005273831.1:c.998T>C	XM_005273832.1:c.968T>C	XR_247191.1:n.1742T>C	XR_247192.1:n.1623T>C
BT-20	chr11	71169547	G	C	NADSYN1	V74L,	0	0	53	35	1	NM_018161.4:c.220G>C
BT-20	chr11	71184678	A	C	NADSYN1	Q204H,	0	0	18	24	1	NM_018161.4:c.612A>C	XM_005274080.1:c.-3789A>C
BT-20	chr11	71850130	C	T	FOLR3	R98C,	29	29	26	23	0.4579	NM_000804.2:c.292C>T
BT-20	chr11	72406798	C	T	ARAP1, ARAP1, ARAP1, ARAP1, ARAP1, ARAP1	E884K, E1129K, E884K, E1129K, E889K, E823K,	10	14	15	7	0.4783	XR_110891.1:n.-4721C>T	NM_001040118.2:c.3385G>A	NM_001135190.1:c.2467G>A	NM_015242.4:c.2650G>A	XM_005273748.1:c.3385G>A	XM_005273749.1:c.3385G>A	XM_005273750.1:c.3385G>A	XM_005273751.1:c.3385G>A	XM_005273752.1:c.3202G>A	XM_005273753.1:c.3202G>A	XM_005273754.1:c.2650G>A	XR_110891.2:n.-4721C>T
BT-20	chr11	72945341	C	T	P2RY2, P2RY2, P2RY2, P2RY2	P46L, P46L, P46L, P46L,	0	0	13	17	1	NM_002564.2:c.137C>T	NM_002564.3:c.137C>T	NM_176071.1:c.137C>T	NM_176071.2:c.137C>T	NM_176072.1:c.137C>T	NM_176072.2:c.137C>T	XM_005274019.1:c.137C>T	XM_005274020.1:c.137C>T	XM_005274021.1:c.137C>T
BT-20	chr11	73689104	G	A	UCP2	A55V,	7	14	8	14	0.5116	XM_002343117.1:c.-3567G>A	NM_003355.2:c.164C>T
BT-20	chr11	74053547	C	T	PGM2L1	V531I,	33	8	32	7	0.4875	NM_173582.3:c.1591G>A
BT-20	chr11	74883577	G	A	SLCO2B1, SLCO2B1, SLCO2B1, SLCO2B1, SLCO2B1, SLCO2B1	R168Q, R57Q, R196Q, R85Q, R312Q, R290Q,	24	21	23	24	0.5109	NM_001145211.1:c.869G>A	NM_001145211.2:c.869G>A	NM_001145212.1:c.503G>A	NM_001145212.2:c.503G>A	NM_007256.3:c.935G>A	NM_007256.4:c.935G>A	XM_005273732.1:c.587G>A
BT-20	chr11	74904362	T	C	SLCO2B1, SLCO2B1, SLCO2B1, SLCO2B1, SLCO2B1, SLCO2B1	I248T, I137T, I276T, I165T, I392T, I370T,	0	0	16	22	1	NM_001145211.1:c.1109T>C	NM_001145211.2:c.1109T>C	NM_001145212.1:c.743T>C	NM_001145212.2:c.743T>C	NM_007256.3:c.1175T>C	NM_007256.4:c.1175T>C	XM_005273732.1:c.827T>C
BT-20	chr11	75152243	C	T	GDPD5, GDPD5, GDPD5, GDPD5, GDPD5	A342T, A480T, A235T, A480T, A361T,	5	10	10	7	0.5312	NM_030792.6:c.1438G>A	XM_005274313.1:c.1438G>A	XM_005274314.1:c.1438G>A	XM_005274315.1:c.1438G>A	XM_005274316.1:c.1438G>A	XM_005274317.1:c.1438G>A	XM_005274318.1:c.703G>A	XM_005274319.1:c.703G>A
BT-20	chr11	76507692	T	A	TSKU, TSKU	D344E, D344E,	21	23	41	18	0.5728	NM_001258210.1:c.1032T>A	NM_015516.3:c.1032T>A	XM_005273892.1:c.1074T>A
BT-20	chr11	76637651	G	A	ACER3, ACER3, ACER3	V10I, V52I, V10I,	45	36	25	18	0.3468	NM_018367.5:c.154G>A	XM_005274086.1:c.104-32372G>A	XM_005274087.1:c.28G>A	XM_005274088.1:c.28G>A	XM_005274089.1:c.-203G>A	XM_005274090.1:c.-79G>A	XM_005274091.1:c.-203G>A	XM_005274092.1:c.154G>A
BT-20	chr11	76813961	C	T	OMP	R26W,	21	1	15	0	0.4054	NM_004055.4:c.297+9102C>T	XM_005274206.1:c.417+9102C>T	XM_005274207.1:c.417+9102C>T	NM_006189.1:c.76C>T
BT-20	chr11	76919478	C	A	MYO7A, MYO7A	L1916I, L1954I,	25	42	11	12	0.2556	NM_000260.3:c.5860C>A	NM_001127180.1:c.5746C>A	XM_005274011.1:c.5866C>A	XM_005274012.1:c.5743C>A
BT-20	chr11	76954812	T	C	GDPD4	I390V,	27	24	49	65	0.6909	NM_182833.1:c.1168A>G	XM_005273837.1:c.1168A>G
BT-20	chr11	77790655	G	C	NDUFC2-KCTD14, NDUFC2-KCTD14, NDUFC2-KCTD14	L46V, L46V, L46V,	2	5	6	2	0.5333	NM_001203260.1:c.136C>G	NM_001203261.1:c.136C>G	NM_001203262.1:c.136C>G	NM_001204054.1:c.136C>G	NM_001204055.1:c.136C>G	NM_004549.4:c.136C>G	NM_004549.5:c.136C>G
BT-20	chr11	77825320	T	C	ALG8, ALG8	N222S, N222S,	26	6	48	14	0.6596	NM_001007027.2:c.665A>G	NM_024079.4:c.665A>G	XM_005274247.1:c.638A>G
BT-20	chr11	77921527	G	C	USP35, USP35, USP35, USP35, USP35, USP35	A487P, A632P, A607P, A876P, A308P, A444P,	0	0	90	24	1	NM_012296.2:c.*8791C>G	NM_012296.3:c.*8791C>G	NM_080491.1:c.*8791C>G	NM_080491.2:c.*8791C>G	NM_020798.1:c.2626G>C	NM_020798.2:c.2626G>C	XM_005274123.1:c.1819G>C	XM_005274124.1:c.1819G>C
BT-20	chr11	78279790	T	G	NARS2	N87T,	0	0	27	85	1	NM_001243251.1:c.-422A>C	NM_024678.3:c.260A>C	NM_024678.4:c.260A>C	NM_024678.5:c.260A>C	NR_027479.1:n.155A>C
BT-20	chr11	82996986	A	C	CCDC90B	F10L,	14	18	22	37	0.6484	NM_021825.3:c.30T>G	XM_005274151.1:c.73+157T>G	XM_005274152.1:c.30T>G	XM_005274153.1:c.-161T>G	XM_005274154.1:c.-481T>G	XM_005274155.1:c.-907T>G	XM_005274156.1:c.-566T>G	XM_005274157.1:c.-594T>G	XM_005274158.1:c.-1020T>G	XM_005274159.1:c.-359T>G	XM_005274160.1:c.-92T>G
BT-20	chr11	85436352	G	A	SYTL2, SYTL2, SYTL2	T383M, T383M, T383M,	0	0	38	41	1	NM_001162951.1:c.1459+2587C>T	NM_001162953.1:c.1462+2587C>T	NM_032943.2:c.1459+2587C>T	NM_032943.3:c.1459+2587C>T	NM_206927.1:c.1148C>T	NM_206927.2:c.1148C>T	NM_206928.1:c.1148C>T	NM_206928.2:c.1148C>T	XM_005274063.1:c.1462+2587C>T	XM_005274064.1:c.1459+2587C>T	XM_005274057.1:c.4049C>T	XM_005274058.1:c.4046C>T	XM_005274059.1:c.2258C>T	XM_005274060.1:c.1462+2587C>T	XM_005274061.1:c.1459+2587C>T	XM_005274062.1:c.1381+2587C>T	XM_005274065.1:c.1315+2587C>T	XM_005274066.1:c.1459+2587C>T
BT-20	chr11	85436394	T	C	SYTL2, SYTL2, SYTL2	D369G, D369G, D369G,	0	0	49	36	1	NM_001162951.1:c.1459+2545A>G	NM_001162953.1:c.1462+2545A>G	NM_032943.2:c.1459+2545A>G	NM_032943.3:c.1459+2545A>G	NM_206927.1:c.1106A>G	NM_206927.2:c.1106A>G	NM_206928.1:c.1106A>G	NM_206928.2:c.1106A>G	XM_005274063.1:c.1462+2545A>G	XM_005274064.1:c.1459+2545A>G	XM_005274057.1:c.4007A>G	XM_005274058.1:c.4004A>G	XM_005274059.1:c.2216A>G	XM_005274060.1:c.1462+2545A>G	XM_005274061.1:c.1459+2545A>G	XM_005274062.1:c.1381+2545A>G	XM_005274065.1:c.1315+2545A>G	XM_005274066.1:c.1459+2545A>G
BT-20	chr11	85436500	T	C	SYTL2, SYTL2, SYTL2	M334V, M334V, M334V,	0	0	37	30	1	NM_001162951.1:c.1459+2439A>G	NM_001162953.1:c.1462+2439A>G	NM_032943.2:c.1459+2439A>G	NM_032943.3:c.1459+2439A>G	NM_206927.1:c.1000A>G	NM_206927.2:c.1000A>G	NM_206928.1:c.1000A>G	NM_206928.2:c.1000A>G	XM_005274063.1:c.1462+2439A>G	XM_005274064.1:c.1459+2439A>G	XM_005274057.1:c.3901A>G	XM_005274058.1:c.3898A>G	XM_005274059.1:c.2110A>G	XM_005274060.1:c.1462+2439A>G	XM_005274061.1:c.1459+2439A>G	XM_005274062.1:c.1381+2439A>G	XM_005274065.1:c.1315+2439A>G	XM_005274066.1:c.1459+2439A>G
BT-20	chr11	85436868	G	C	SYTL2, SYTL2, SYTL2	A211G, A211G, A211G,	0	0	77	45	1	NM_001162951.1:c.1459+2071C>G	NM_001162953.1:c.1462+2071C>G	NM_032943.2:c.1459+2071C>G	NM_032943.3:c.1459+2071C>G	NM_206927.1:c.632C>G	NM_206927.2:c.632C>G	NM_206928.1:c.632C>G	NM_206928.2:c.632C>G	XM_005274063.1:c.1462+2071C>G	XM_005274064.1:c.1459+2071C>G	XM_005274057.1:c.3533C>G	XM_005274058.1:c.3530C>G	XM_005274059.1:c.1742C>G	XM_005274060.1:c.1462+2071C>G	XM_005274061.1:c.1459+2071C>G	XM_005274062.1:c.1381+2071C>G	XM_005274065.1:c.1315+2071C>G	XM_005274066.1:c.1459+2071C>G
BT-20	chr11	85447600	G	C	SYTL2, SYTL2, SYTL2, SYTL2, SYTL2, SYTL2	T34S, T176S, T128S, T176S, T176S, T177S,	53	34	21	26	0.3507	NM_001162951.1:c.527C>G	NM_001162953.1:c.530C>G	NM_032943.2:c.527C>G	NM_032943.3:c.527C>G	XM_005274063.1:c.530C>G	XM_005274064.1:c.527C>G	XM_005274057.1:c.530C>G	XM_005274058.1:c.527C>G	XM_005274060.1:c.530C>G	XM_005274061.1:c.527C>G	XM_005274062.1:c.449C>G	XM_005274065.1:c.383C>G	XM_005274066.1:c.527C>G
BT-20	chr11	86111834	C	A	CCDC81, CCDC81, CCDC81, CCDC81	T74N, T201N, T291N, T74N,	32	66	12	24	0.2687	NM_001156474.1:c.872C>A	NM_021827.3:c.602C>A	NM_021827.4:c.602C>A	XM_005274161.1:c.872C>A	XM_005274162.1:c.5C>A
BT-20	chr11	86123556	A	G	CCDC81, CCDC81, CCDC81, CCDC81	Y184C, Y359C, Y449C, Y232C,	32	44	14	23	0.3274	NM_001156474.1:c.1346A>G	NM_021827.3:c.1076A>G	NM_021827.4:c.1076A>G	XM_005274161.1:c.1202A>G	XM_005274162.1:c.479A>G
BT-20	chr11	87013438	G	A	TMEM135, TMEM135, TMEM135	G196R, G79R, G218R,	0	0	89	63	1	NM_001168724.1:c.586G>A	NM_022918.2:c.652G>A	NM_022918.3:c.652G>A	NR_033149.1:n.820G>A
BT-20	chr11	87032287	G	C	TMEM135, TMEM135, TMEM135	G408A, G291A, G430A,	42	17	83	27	0.6509	NM_001168724.1:c.1223G>C	NM_022918.2:c.1289G>C	NM_022918.3:c.1289G>C	NR_033149.1:n.1457G>C
BT-20	chr11	88045583	A	G	CTSC	I153T,	0	0	89	54	1	NM_001814.4:c.458T>C
BT-20	chr11	88911696	C	A	TYR	S192Y,	41	27	70	34	0.6047	NM_000372.4:c.575C>A
BT-20	chr11	92531356	A	G	FAT3	Q1726R,	0	0	36	45	1	NM_001008781.2:c.5177A>G	XM_005273759.1:c.5222A>G
BT-20	chr11	92534442	A	G	FAT3	I2755V,	0	1	79	82	0.9877	NM_001008781.2:c.8263A>G	XM_005273759.1:c.8308A>G
BT-20	chr11	92590448	A	G	FAT3, FAT3	S252G, S3812G,	0	0	46	36	1	NM_001008781.2:c.11434A>G	XM_005273759.1:c.11479A>G
BT-20	chr11	93141580	C	A	CCDC67, CCDC67	Q504K, Q504K,	0	0	49	118	1	NM_181645.3:c.1510C>A	XM_005273802.1:c.1510C>A	XM_005273803.1:c.1510C>A
BT-20	chr11	93408831	G	A	KIAA1731	R208Q,	0	0	29	84	1	NM_033395.1:c.623G>A	XM_005274365.1:c.623G>A	XM_005274366.1:c.623G>A	XM_005274367.1:c.623G>A	XM_005274368.1:c.623G>A	XM_005274369.1:c.-73G>A
BT-20	chr11	93425159	C	A	KIAA1731	A499E,	0	0	39	167	1	NM_033395.1:c.1496C>A	XM_005274365.1:c.1496C>A	XM_005274366.1:c.1496C>A	XM_005274367.1:c.1496C>A	XM_005274368.1:c.1496C>A	XM_005274369.1:c.797C>A
BT-20	chr11	93463060	G	A	KIAA1731, KIAA1731, KIAA1731, KIAA1731	G544D, G398D, G2531D, G711D,	34	65	13	25	0.2774	NR_003032.1:n.*1085C>T	NR_003028.1:n.*619C>T	XM_005274251.1:c.*3480C>T	XM_005274252.1:c.*3502C>T	XM_005274253.1:c.*2260C>T	XM_005274254.1:c.*3487C>T	XM_005274255.1:c.*3227C>T	XM_005274256.1:c.*2000C>T	XM_005274257.1:c.*2022C>T	XM_005274258.1:c.*3610C>T	XM_005274259.1:c.*3853C>T	XM_005274260.1:c.*3838C>T	XM_005274261.1:c.*3036C>T	XM_005274262.1:c.*3394C>T	XM_005274263.1:c.*2351C>T	XM_005274264.1:c.*2830C>T	XM_005274265.1:c.*2815C>T	XM_005274266.1:c.*3358C>T	XM_005274267.1:c.*2123C>T	XM_005274268.1:c.*2599C>T	XM_005274269.1:c.*1588C>T	XM_005274270.1:c.*2393C>T	XM_005274271.1:c.*2378C>T	XM_005274272.1:c.*2563C>T	XM_005274273.1:c.*1328C>T	XM_005274274.1:c.*2357C>T	XM_005274275.1:c.*1151C>T	XM_005274276.1:c.*1557C>T	XM_005274277.1:c.*891C>T	XM_005274278.1:c.*1135C>T	XM_005274279.1:c.*855C>T	XM_005274280.1:c.*906C>T	XM_005274281.1:c.*875C>T	XM_005274282.1:c.*646C>T	XM_005274283.1:c.*842C>T	XM_005274284.1:c.*613C>T	XR_110903.1:n.-1137C>T	NM_033395.1:c.7592G>A
BT-20	chr11	93469892	G	C	TAF1D	L221V,	36	45	10	16	0.243	NR_002959.1:n.-3129C>G	NR_002973.1:n.-1490C>G	NM_024116.2:c.661C>G	NM_024116.3:c.661C>G	XM_005274250.1:c.661C>G	XM_005274251.1:c.661C>G	XM_005274252.1:c.661C>G	XM_005274253.1:c.661C>G	XM_005274254.1:c.661C>G	XM_005274255.1:c.661C>G	XM_005274256.1:c.661C>G	XM_005274257.1:c.661C>G	XM_005274258.1:c.661C>G	XM_005274259.1:c.661C>G	XM_005274260.1:c.661C>G	XM_005274261.1:c.661C>G	XM_005274262.1:c.661C>G	XM_005274263.1:c.661C>G	XM_005274264.1:c.661C>G	XM_005274265.1:c.661C>G	XM_005274266.1:c.661C>G	XM_005274267.1:c.661C>G	XM_005274268.1:c.661C>G	XM_005274269.1:c.661C>G	XM_005274270.1:c.661C>G	XM_005274271.1:c.661C>G	XM_005274272.1:c.661C>G	XM_005274273.1:c.661C>G	XM_005274274.1:c.661C>G	XM_005274275.1:c.661C>G	XM_005274276.1:c.661C>G	XM_005274277.1:c.661C>G	XM_005274278.1:c.661C>G	XM_005274279.1:c.661C>G	XM_005274280.1:c.661C>G	XM_005274281.1:c.661C>G	XM_005274282.1:c.661C>G	XM_005274283.1:c.635+338C>G
BT-20	chr11	93797619	A	G	HEPHL1	N251D,	0	0	83	104	1	NM_001098672.1:c.751A>G
BT-20	chr11	93862493	A	C	PANX1, PANX1	Q5H, Q5H,	20	6	50	16	0.7174	NM_015368.3:c.15A>C	XM_005273862.1:c.15A>C	XM_001725210.2:c.484T>G
BT-20	chr11	94261255	C	G	LOC643037	L86V,	99	29	49	27	0.3725	NM_001190462.1:c.256C>G	XM_926406.2:c.346C>G
BT-20	chr11	94760132	G	T	KDM4DL	V471F,	40	39	7	18	0.2404	XM_002343086.1:c.1411G>T	NM_001161630.1:c.1411G>T
BT-20	chr11	94862577	G	T	ENDOD1	G446V,	36	92	10	45	0.3005	NM_015036.1:c.1337G>T	NM_015036.2:c.1337G>T
BT-20	chr11	99690428	T	G	CNTN5, CNTN5, CNTN5, CNTN5	L70R, L70R, L70R, L70R,	5	60	0	44	0.4037	NM_001243270.1:c.209T>G	NM_001243271.1:c.209T>G	NM_014361.2:c.209T>G	NM_014361.3:c.209T>G	NM_175566.1:c.56-25156T>G	NM_175566.2:c.56-25156T>G
BT-20	chr11	99690461	A	G	CNTN5, CNTN5, CNTN5, CNTN5	N81S, N81S, N81S, N81S,	0	61	0	25	0.2907	NM_001243270.1:c.242A>G	NM_001243271.1:c.242A>G	NM_014361.2:c.242A>G	NM_014361.3:c.242A>G	NM_175566.1:c.56-25123A>G	NM_175566.2:c.56-25123A>G
BT-20	chr11	101771248	G	A	ANGPTL5	R192W,	0	0	81	127	1	NM_178127.4:c.574C>T	XM_005271496.1:c.574C>T
BT-20	chr11	102272839	C	A	TMEM123, TMEM123	V86F, V67F,	31	44	61	64	0.625	NM_052932.2:c.256G>T
BT-20	chr11	102562700	C	T	MMP27	D447N,	0	0	51	128	1	NM_022122.2:c.1339G>A
BT-20	chr11	102567207	T	A	MMP27	E266V,	0	0	69	82	0.9934	NM_022122.2:c.797A>T
BT-20	chr11	102576375	G	A	MMP27	T24M,	0	0	96	42	1	NM_022122.2:c.71C>T
BT-20	chr11	102713620	T	C	MMP3	K45E,	21	67	6	34	0.3125	NM_002422.3:c.133A>G
BT-20	chr11	103029516	A	G	DYNC2H1, DYNC2H1	K1413R, K1413R,	0	0	61	119	1	NM_001080463.1:c.4238A>G	NM_001377.2:c.4238A>G
BT-20	chr11	103082590	G	A	DYNC2H1, DYNC2H1	R2871Q, R2871Q,	0	1	150	82	0.9957	NM_001080463.1:c.8612G>A	NM_001377.2:c.8612G>A
BT-20	chr11	104763117	G	A	CASP12, CASP12, CASP12, CASP12, CASP12, CASP12, CASP12, CASP12	R125X, R125X, R41X, R125X, R125X, R28X, R125X, R41X,	2	0	102	99	0.9901	NM_001191016.1:c.373C>T	NR_000035.2:n.629C>T	NR_034061.1:n.629C>T	NR_034063.1:n.629C>T	NR_034064.1:n.629C>T	NR_034065.1:n.629C>T	NR_034066.1:n.377C>T	NR_034067.1:n.629C>T	NR_034068.1:n.377C>T	NR_034070.1:n.724C>T	NR_034071.1:n.724C>T	XM_003118977.1:c.373C>T	XM_003118978.1:c.82C>T	XM_003118979.1:c.373C>T
BT-20	chr11	104768000	G	A	CASP12, CASP12, CASP12, CASP12, CASP12	T68I, T68I, T68I, T68I, T68I,	0	0	61	32	1	NM_001191016.1:c.203C>T	NR_000035.2:n.459C>T	NR_034061.1:n.459C>T	NR_034063.1:n.459C>T	NR_034064.1:n.459C>T	NR_034065.1:n.459C>T	NR_034066.1:n.263+1135C>T	NR_034067.1:n.459C>T	NR_034068.1:n.263+1135C>T	NR_034070.1:n.459C>T	NR_034071.1:n.459C>T	NR_034078.1:n.*4276C>T	NR_034079.1:n.*4276C>T	XM_003118977.1:c.203C>T	XM_003118978.1:c.-184C>T	XM_003118979.1:c.203C>T
BT-20	chr11	104869708	G	C	CASP5, CASP5, CASP5, CASP5, CASP5, CASP5	L347V, L116V, L334V, L116V, L192V, L276V,	25	42	44	79	0.6474	NM_001136109.1:c.826C>G	NM_001136110.1:c.574C>G	NM_001136111.1:c.346C>G	NM_001136112.1:c.1039C>G	NM_004347.3:c.1000C>G	NR_024239.1:n.748C>G	NR_036562.1:n.496C>G	XM_005271691.1:c.952C>G
BT-20	chr11	107299631	G	A	CWF19L2	H443Y,	51	49	62	80	0.5868	NM_152434.2:c.1327C>T
BT-20	chr11	108043988	C	T	NPAT, NPAT	V370I, V575I,	31	10	46	25	0.6339	NM_002519.2:c.1723G>A
BT-20	chr11	108121636	A	C	ATM, ATM	K482Q, K482Q,	23	34	41	61	0.6415	NM_000051.3:c.1444A>C	XM_005271561.1:c.1444A>C	XM_005271562.1:c.1444A>C	XM_005271563.1:c.1444A>C	XM_005271564.1:c.400A>C
BT-20	chr11	108175462	G	A	ATM, ATM, ATM, ATM	D505N, D210N, D1853N, D1853N,	18	14	29	31	0.6522	NM_000051.3:c.5557G>A	NM_138292.3:c.1513G>A	XM_005271561.1:c.5557G>A	XM_005271562.1:c.5557G>A	XM_005271563.1:c.5557G>A	XM_005271564.1:c.4513G>A	XM_005271416.1:c.*4236C>T
BT-20	chr11	108183167	A	G	ATM, ATM, ATM, ATM, ATM	N635S, N340S, N1983S, N97S, N1983S,	0	0	130	89	1	NM_000051.3:c.5948A>G	NM_138292.3:c.1904A>G	XM_005271561.1:c.5948A>G	XM_005271562.1:c.5948A>G	XM_005271563.1:c.5948A>G	XM_005271564.1:c.4904A>G	XM_005271416.1:c.641-3369T>C
BT-20	chr11	108380335	T	C	EXPH5, EXPH5, EXPH5	N1967D, N1779D, N1811D,	0	0	60	57	1	XR_246464.1:n.267-5703T>C	NM_001144763.1:c.5671A>G	NM_001144765.1:c.5335A>G	NM_015065.2:c.5899A>G	XM_005271461.1:c.5878A>G	XM_005271462.1:c.5431A>G	XM_005271463.1:c.5335A>G
BT-20	chr11	108381247	C	T	EXPH5, EXPH5, EXPH5	G1663R, G1475R, G1507R,	65	71	27	29	0.2917	XR_246464.1:n.267-4791C>T	NM_001144763.1:c.4759G>A	NM_001144765.1:c.4423G>A	NM_015065.2:c.4987G>A	XM_005271461.1:c.4966G>A	XM_005271462.1:c.4519G>A	XM_005271463.1:c.4423G>A
BT-20	chr11	108384207	C	T	EXPH5, EXPH5, EXPH5	S676N, S488N, S520N,	24	35	11	22	0.3587	XR_246464.1:n.267-1831C>T	NM_001144763.1:c.1799G>A	NM_001144765.1:c.1463G>A	NM_015065.2:c.2027G>A	XM_005271461.1:c.2006G>A	XM_005271462.1:c.1559G>A	XM_005271463.1:c.1463G>A
BT-20	chr11	108409784	T	A	EXPH5	E137V,	87	58	37	34	0.3287	NM_001144763.1:c.182A>T	NM_001144765.1:c.-1167A>T	NM_015065.2:c.410A>T	XM_005271461.1:c.389A>T	XM_005271462.1:c.-1120A>T	XM_005271463.1:c.-1167A>T
BT-20	chr11	108409797	T	A	EXPH5	K133X,	69	73	42	34	0.3486	NM_001144763.1:c.169A>T	NM_001144765.1:c.-1180A>T	NM_015065.2:c.397A>T	XM_005271461.1:c.376A>T	XM_005271462.1:c.-1133A>T	XM_005271463.1:c.-1180A>T
BT-20	chr11	108464209	T	C	EXPH5	R19G,	73	50	32	23	0.309	NM_015065.2:c.55A>G	XM_005271461.1:c.34A>G
BT-20	chr11	111724133	C	T	ALG9, ALG9, ALG9, ALG9, ALG9, ALG9, ALG9	V243I, V118I, V118I, V117I, V184I, V118I, V118I,	11	9	20	13	0.6226	NM_001077690.1:c.866G>A	NM_001077691.1:c.352G>A	NM_001077692.1:c.352G>A	NM_024740.2:c.866G>A
BT-20	chr11	111749349	A	T	FDXACB1	I87N,	12	26	40	50	0.7031	NM_022761.2:c.-936A>T	XM_005271646.1:c.-2826A>T	XM_005271647.1:c.-2826A>T	NM_138378.1:c.260T>A	NM_138378.2:c.260T>A	NR_038364.1:n.497+336T>A
BT-20	chr11	111795085	C	G	C11orf52	T23R,	3	14	9	31	0.7018	NM_080659.2:c.68C>G	NR_037651.1:n.551C>G	NM_001278542.1:c.-3063C>G
BT-20	chr11	112065434	T	C	BCO2, BCO2, BCO2, BCO2, BCO2, BCO2	L197P, L231P, L126P, L197P, L58P, L197P,	0	0	39	52	1	NM_001037290.1:c.590T>C	NM_001037290.2:c.590T>C	NM_001256397.1:c.590T>C	NM_001256398.1:c.517+1014T>C	NM_001256400.1:c.377T>C	NM_031938.4:c.692T>C	NM_031938.5:c.692T>C	XM_005271692.1:c.692T>C
BT-20	chr11	112088499	A	C	BCO2, BCO2, BCO2, BCO2, BCO2, BCO2	I514L, I548L, I443L, I514L, I475L, I508L,	0	0	96	37	1	NM_001037290.1:c.1540A>C	NM_001037290.2:c.1540A>C	NM_001256397.1:c.1522A>C	NM_001256398.1:c.1423A>C	NM_001256400.1:c.1327A>C	NM_031938.4:c.1642A>C	NM_031938.5:c.1642A>C	XM_005271692.1:c.1513A>C
BT-20	chr11	112123095	A	G	C11orf34	S142P,	8	10	11	7	0.5	NM_001145024.1:c.424T>C
BT-20	chr11	112832353	T	C	NCAM1, NCAM1, NCAM1, NCAM1, NCAM1	F5L, F5L, F5L, F5L, F5L,	0	0	13	69	1	XR_246476.1:n.246-155A>G	NM_000615.5:c.20T>C	NM_000615.6:c.20T>C	NM_001076682.2:c.20T>C	NM_001076682.3:c.20T>C	NM_001242607.1:c.20T>C	NM_001242608.1:c.20T>C	NM_181351.3:c.20T>C	NM_181351.4:c.20T>C
BT-20	chr11	113130951	G	T	NCAM1, NCAM1, NCAM1, NCAM1, NCAM1, NCAM1	E701D, E675D, E665D, E665D, E700D, E59D,	15	11	36	36	0.7347	NM_000615.5:c.2008G>T	NM_000615.6:c.2008G>T	NM_001076682.2:c.2113G>T	NM_001076682.3:c.2113G>T	NM_001242607.1:c.2116G>T	NM_001242608.1:c.2008G>T	NM_181351.3:c.2038G>T	NM_181351.4:c.2038G>T
BT-20	chr11	113194168	A	C	TTC12, TTC12	M73L, M73L,	0	0	26	82	1	NM_017868.3:c.217A>C	XM_005271603.1:c.217A>C	XM_005271604.1:c.217A>C	XM_005271605.1:c.217A>C	XM_005271606.1:c.217A>C	XM_005271607.1:c.217A>C
BT-20	chr11	113266821	G	A	ANKK1	A239T,	34	23	14	10	0.2963	NM_178510.1:c.715G>A
BT-20	chr11	113270015	G	C	ANKK1	G442R,	0	0	30	29	1	NM_178510.1:c.1324G>C
BT-20	chr11	113270160	A	G	ANKK1	H490R,	6	8	18	24	0.75	NM_178510.1:c.1469A>G
BT-20	chr11	113270828	G	A	ANKK1	E713K,	58	33	34	12	0.3358	NM_178510.1:c.2137G>A
BT-20	chr11	113561054	A	G	TMPRSS5, TMPRSS5, TMPRSS5, TMPRSS5, TMPRSS5, TMPRSS5, TMPRSS5	F290L, F360L, F110L, F325L, F369L, F256L, F110L,	0	0	15	18	1	NM_030770.2:c.1105T>C	XM_005271683.1:c.1078T>C	XM_005271684.1:c.973T>C	XM_005271685.1:c.898T>C	XM_005271686.1:c.766T>C
BT-20	chr11	113803028	A	C	HTR3B, HTR3B	Y129S, Y118S,	23	17	40	37	0.6581	NM_006028.3:c.386A>C	NM_006028.4:c.386A>C
BT-20	chr11	114393652	C	T	FAM55A, FAM55A	G60R, G211R,	0	0	107	58	1	NM_152315.2:c.631G>A	XM_005271404.1:c.1057G>A	XR_246481.1:n.-3687C>T	XR_246482.1:n.-3687C>T
BT-20	chr11	114441943	G	A	FAM55D, FAM55D	A167V, A451V,	0	0	72	81	1	NM_001077639.1:c.1352C>T	NM_017678.2:c.500C>T
BT-20	chr11	114442103	A	G	FAM55D, FAM55D	Y114H, Y398H,	0	0	11	74	1	NM_001077639.1:c.1192T>C	NM_017678.2:c.340T>C
BT-20	chr11	116691675	T	A	APOA4	T367S,	17	15	29	27	0.6364	NM_000482.3:c.1099A>T	XM_002343131.1:c.-4222T>A
BT-20	chr11	116692334	C	T	APOA4	S147N,	0	0	30	23	1	NM_000482.3:c.440G>A	XM_002343131.1:c.-3563C>T
BT-20	chr11	117042377	G	A	PAFAH1B2	V151M,	0	0	88	32	1	NM_001184746.1:c.451G>A	NM_001184747.1:c.412-4245G>A	NM_001184748.1:c.394-3232G>A	NM_002572.2:c.*3962G>A	NM_002572.3:c.*3962G>A	XR_246451.1:n.589G>A	XR_246452.1:n.550-4245G>A
BT-20	chr11	117160347	A	G	BACE1, BACE1, BACE1, BACE1, BACE1, BACE1	C356R, C481R, C412R, C437R, C456R, C381R,	0	0	49	23	1	NM_001077239.1:c.*4480A>G	NM_001278249.1:c.*4480A>G	NM_207343.2:c.*4480A>G	NM_207343.3:c.*4480A>G	XM_005271497.1:c.*4480A>G	XM_005271498.1:c.*4480A>G	NR_037803.1:n.-1715A>G	NM_001207048.1:c.1141T>C	NM_001207049.1:c.1066T>C	NM_012104.3:c.1441T>C	NM_012104.4:c.1441T>C	NM_138971.2:c.1309T>C	NM_138971.3:c.1309T>C	NM_138972.2:c.1366T>C	NM_138972.3:c.1366T>C	NM_138973.2:c.1234T>C	NM_138973.3:c.1234T>C
BT-20	chr11	117266312	C	G	CEP164, CEP164, CEP164, CEP164	T991S, T988S, T421S, T962S,	6	8	10	17	0.6585	NM_001271933.1:c.2972C>G	NM_014956.4:c.2963C>G	XM_005271451.1:c.4658C>G	XM_005271452.1:c.4658C>G	XM_005271453.1:c.4649C>G	XM_005271454.1:c.2972C>G	XM_005271455.1:c.2972C>G	XM_005271456.1:c.2963C>G	XM_005271457.1:c.2972C>G	XM_005271458.1:c.2894C>G	XM_005271459.1:c.2894C>G	XM_005271460.1:c.2633C>G
BT-20	chr11	117267884	A	G	CEP164, CEP164, CEP164	Q1122R, Q1119R, Q552R,	6	20	12	21	0.5593	NM_001271933.1:c.3365A>G	NM_014956.4:c.3356A>G	XM_005271451.1:c.5051A>G	XM_005271452.1:c.5048A>G	XM_005271453.1:c.5042A>G	XM_005271454.1:c.3365A>G	XM_005271455.1:c.3365A>G	XM_005271456.1:c.3356A>G	XM_005271457.1:c.3365A>G	XM_005271458.1:c.3287A>G	XM_005271459.1:c.3287A>G	XM_005271460.1:c.3026A>G
BT-20	chr11	117403235	G	T	DSCAML1, DSCAML1	H232N, H36N,	19	51	2	19	0.2308	NM_020693.2:c.694C>A
BT-20	chr11	117693255	T	C	FXYD2	E68G,	20	23	9	10	0.3065	NM_001204268.1:c.299-60A>G	NM_001243598.1:c.311+139A>G	NM_001243598.2:c.311+139A>G	NR_037907.1:n.756+139A>G	XR_110525.1:n.-3121A>G	NM_001127489.1:c.203A>G	NM_001680.4:c.65-60A>G	NM_021603.3:c.59-60A>G	XM_005271570.1:c.203A>G	XM_005271571.1:c.59-60A>G	XM_002343122.1:c.386T>C
BT-20	chr11	117693258	G	A	FXYD2	A67V,	20	21	9	9	0.3051	NM_001204268.1:c.299-63C>T	NM_001243598.1:c.311+136C>T	NM_001243598.2:c.311+136C>T	NR_037907.1:n.756+136C>T	XR_110525.1:n.-3124C>T	NM_001127489.1:c.200C>T	NM_001680.4:c.65-63C>T	NM_021603.3:c.59-63C>T	XM_005271570.1:c.200C>T	XM_005271571.1:c.59-63C>T	XM_002343122.1:c.389G>A
BT-20	chr11	117774291	A	C	TMPRSS13	L265V,	0	0	64	34	1	NM_001077263.1:c.1677+79T>G	NM_001077263.2:c.1677+79T>G	NM_001206789.1:c.1572+79T>G	NM_001206790.1:c.*4842T>G	NM_001244995.1:c.1677+79T>G	XM_005271693.1:c.1756T>G
BT-20	chr11	117864063	A	G	IL10RA, IL10RA, IL10RA, IL10RA, IL10RA	S10G, S159G, S10G, S139G, S139G,	33	60	19	26	0.3261	NM_001558.3:c.475A>G	NR_026691.1:n.682A>G
BT-20	chr11	117869670	A	G	IL10RA, IL10RA, IL10RA, IL10RA, IL10RA	R202G, R351G, R202G, R331G, R331G,	15	12	21	27	0.64	NM_001558.3:c.1051A>G	NR_026691.1:n.1258A>G
BT-20	chr11	117982495	T	G	TMPRSS4, TMPRSS4, TMPRSS4, TMPRSS4, TMPRSS4, TMPRSS4, TMPRSS4	V203G, V168G, V183G, V208G, V183G, V61G, V206G,	0	0	31	39	1	NM_001083947.1:c.608T>G	NM_001173551.1:c.617T>G	NM_001173552.1:c.503T>G	NM_019894.3:c.623T>G	XM_005271613.1:c.623T>G	XM_005271614.1:c.617T>G	XM_005271615.1:c.503T>G	XM_005271616.1:c.623T>G	XM_005271617.1:c.548T>G	XR_246454.1:n.872T>G
BT-20	chr11	118074337	A	G	AMICA1, AMICA1, AMICA1, AMICA1, AMICA1, AMICA1, AMICA1	V3A, V183A, V149A, V193A, V154A, V193A, V154A,	11	19	18	43	0.6703	NM_001098526.1:c.578T>C	NM_153206.2:c.548T>C	XM_005271406.1:c.578T>C	XM_005271407.1:c.548T>C	XM_005271408.1:c.461T>C	XM_005271409.1:c.461T>C
BT-20	chr11	118081345	A	T	AMICA1, AMICA1, AMICA1, AMICA1, AMICA1, AMICA1	I84N, I50N, I94N, I55N, I94N, I55N,	25	32	44	74	0.6743	NM_001098526.1:c.281T>A	NM_153206.2:c.251T>A	XM_005271406.1:c.281T>A	XM_005271407.1:c.251T>A	XM_005271408.1:c.164T>A	XM_005271409.1:c.164T>A
BT-20	chr11	118529017	T	G	TREH, TREH	X547S, X455S,	0	0	17	28	1	NM_001144758.1:c.*1484T>G	NM_001144758.2:c.*1484T>G	NM_001144759.1:c.*1484T>G	NM_001144759.2:c.*1484T>G	NM_015157.2:c.*1484T>G	NM_015157.3:c.*1484T>G	XM_005271465.1:c.*1484T>G	XM_005271466.1:c.*1484T>G	XM_005271467.1:c.*1484T>G	XM_005271468.1:c.*1484T>G	XM_005271469.1:c.*1484T>G	XM_005271470.1:c.*1484T>G	XM_005271471.1:c.*1484T>G	XM_005271472.1:c.*1484T>G	XM_005271473.1:c.*1484T>G	XM_005271474.1:c.*1484T>G	XM_005271476.1:c.*1484T>G	NM_007180.2:c.1733A>C
BT-20	chr11	118529069	G	C	TREH, TREH, TREH	P530A, P561A, P438A,	0	0	8	26	1	NM_001144758.1:c.*1536G>C	NM_001144758.2:c.*1536G>C	NM_001144759.1:c.*1536G>C	NM_001144759.2:c.*1536G>C	NM_015157.2:c.*1536G>C	NM_015157.3:c.*1536G>C	XM_005271465.1:c.*1536G>C	XM_005271466.1:c.*1536G>C	XM_005271467.1:c.*1536G>C	XM_005271468.1:c.*1536G>C	XM_005271469.1:c.*1536G>C	XM_005271470.1:c.*1536G>C	XM_005271471.1:c.*1536G>C	XM_005271472.1:c.*1536G>C	XM_005271473.1:c.*1536G>C	XM_005271474.1:c.*1536G>C	XM_005271476.1:c.*1536G>C	NM_007180.2:c.1681C>G
BT-20	chr11	118529078	G	C	TREH, TREH, TREH	P527A, P558A, P435A,	0	0	9	25	1	NM_001144758.1:c.*1545G>C	NM_001144758.2:c.*1545G>C	NM_001144759.1:c.*1545G>C	NM_001144759.2:c.*1545G>C	NM_015157.2:c.*1545G>C	NM_015157.3:c.*1545G>C	XM_005271465.1:c.*1545G>C	XM_005271466.1:c.*1545G>C	XM_005271467.1:c.*1545G>C	XM_005271468.1:c.*1545G>C	XM_005271469.1:c.*1545G>C	XM_005271470.1:c.*1545G>C	XM_005271471.1:c.*1545G>C	XM_005271472.1:c.*1545G>C	XM_005271473.1:c.*1545G>C	XM_005271474.1:c.*1545G>C	XM_005271476.1:c.*1545G>C	NM_007180.2:c.1672C>G
BT-20	chr11	118530611	T	C	TREH, TREH, TREH	T358A, T389A, T266A,	33	18	44	36	0.6107	NM_001144758.1:c.*3078T>C	NM_001144758.2:c.*3078T>C	NM_001144759.1:c.*3078T>C	NM_001144759.2:c.*3078T>C	NM_015157.2:c.*3078T>C	NM_015157.3:c.*3078T>C	XM_005271465.1:c.*3078T>C	XM_005271466.1:c.*3078T>C	XM_005271467.1:c.*3078T>C	XM_005271468.1:c.*3078T>C	XM_005271469.1:c.*3078T>C	XM_005271470.1:c.*3078T>C	XM_005271471.1:c.*3078T>C	XM_005271472.1:c.*3078T>C	XM_005271473.1:c.*3078T>C	XM_005271474.1:c.*3078T>C	XM_005271476.1:c.*3078T>C	NM_007180.2:c.1165A>G
BT-20	chr11	118952173	A	G	VPS11, VPS11	K887R, K735R,	1	0	30	45	0.9868	NM_000190.3:c.-3571A>G	NM_001258208.1:c.-3571A>G	NM_001258209.1:c.-3713A>G	XM_005271531.1:c.-3713A>G	XM_005271532.1:c.-3689A>G	XM_005271533.1:c.-3571A>G	NM_021729.4:c.2665A>G
BT-20	chr11	118967758	T	C	DPAGT1, DPAGT1, DPAGT1, DPAGT1	I221V, I312V, I393V, I286V,	28	8	47	13	0.625	NM_000190.3:c.*3765T>C	NM_001024382.1:c.*3765T>C	NM_001258208.1:c.*3765T>C	NM_001258209.1:c.*3765T>C	XM_005271531.1:c.*3765T>C	XM_005271532.1:c.*3765T>C	XM_005271533.1:c.*3765T>C	NM_001382.3:c.1177A>G	XM_005271422.1:c.1255A>G	XM_005271423.1:c.934A>G	XM_005271424.1:c.856A>G	NM_002105.2:c.-1654A>G	XR_246424.1:n.-1585A>G
BT-20	chr11	119005132	C	T	HINFP, HINFP, HINFP	A246V, A493V, A493V,	10	14	14	32	0.6571	NM_001243259.1:c.*280C>T	NM_015517.3:c.1478C>T	NM_015517.4:c.1478C>T	NM_198971.1:c.1478C>T	NM_198971.2:c.1478C>T	XM_005271499.1:c.1478C>T
BT-20	chr11	119043656	C	T	NLRX1, NLRX1, NLRX1, NLRX1	P63S, P63S, P63S, P63S,	12	17	17	21	0.5588	NM_024618.2:c.187C>T	NM_170722.1:c.187C>T	XM_005271667.1:c.187C>T	XM_005271668.1:c.187C>T	XM_005271669.1:c.187C>T	XM_005271670.1:c.-348C>T	XM_005271671.1:c.-348C>T	XM_005271672.1:c.-348C>T
BT-20	chr11	119052826	C	A	NLRX1, NLRX1, NLRX1, NLRX1	A793E, A793E, A793E, A793E,	11	13	27	31	0.7073	NM_024618.2:c.2378C>A	NM_170722.1:c.2378C>A	XM_005271667.1:c.2378C>A	XM_005271668.1:c.2378C>A	XM_005271669.1:c.2378C>A	XM_005271670.1:c.1844C>A	XM_005271671.1:c.1844C>A	XM_005271672.1:c.1844C>A	NM_001168468.1:c.-3378C>A	NM_024791.2:c.-3378C>A	NM_024791.3:c.-3378C>A	NR_033122.1:n.-3340C>A	XM_005271677.1:c.-3493C>A	XM_005271678.1:c.-3309C>A
BT-20	chr11	119059404	G	A	PDZD3, PDZD3, PDZD3, PDZD3, PDZD3	R359Q, R68Q, R358Q, R372Q, R438Q,	17	3	26	14	0.6667	NM_001145018.1:c.*1605C>T	XM_005271515.1:c.*1605C>T	XM_005271516.1:c.*1605C>T	XM_005271517.1:c.*1605C>T	NM_001168468.1:c.1115G>A	NM_024791.2:c.1073G>A	NM_024791.3:c.1073G>A	NR_033122.1:n.1229G>A	XM_005271677.1:c.1076G>A	XM_005271678.1:c.*450G>A	NM_024618.2:c.*5256G>A	NM_170722.1:c.*4715G>A	XM_005271667.1:c.*5256G>A	XM_005271668.1:c.*5256G>A	XM_005271669.1:c.*5256G>A	XM_005271670.1:c.*5256G>A	XM_005271671.1:c.*5256G>A	XM_005271672.1:c.*5256G>A
BT-20	chr11	119063908	C	T	CCDC153	R101H,	3	11	11	18	0.6744	NM_001145018.1:c.302G>A	XM_005271515.1:c.473G>A	XM_005271516.1:c.302G>A	XM_005271517.1:c.182G>A	NM_001168468.1:c.*3707C>T	NM_024791.2:c.*3707C>T	NM_024791.3:c.*3707C>T	NR_033122.1:n.*2976C>T	XM_005271677.1:c.*3707C>T	XM_005271678.1:c.*4954C>T
BT-20	chr11	119216504	C	T	C1QTNF5	V136M,	0	0	23	9	1	NM_031433.2:c.406G>A	NM_031433.3:c.406G>A	XM_005271689.1:c.406G>A	XM_005271690.1:c.406G>A	XM_002343125.1:c.*4880C>T	NM_001278431.1:c.-5143G>A	NM_015645.3:c.-2231G>A	NM_015645.4:c.-2231G>A
BT-20	chr11	119252199	T	G	USP2	Y10S,	0	0	72	81	1	NM_001243759.1:c.29A>C	NM_004205.4:c.-58A>C	XM_005271721.1:c.-2524A>C	NR_034160.1:n.-289T>G	XR_246411.1:n.-290T>G	XR_246412.1:n.-290T>G
BT-20	chr11	119510644	A	C	PVRL1	V361G,	33	24	14	17	0.3523	NM_203285.1:c.1082T>G
BT-20	chr11	120099658	A	G	OAF	H210R,	0	0	65	12	1	NM_178507.2:c.629A>G
BT-20	chr11	120099679	G	A	OAF	R217H,	0	0	73	33	1	NM_178507.2:c.650G>A
BT-20	chr11	120175749	A	G	POU2F3, POU2F3, POU2F3, POU2F3	H82R, H152R, H154R, H106R,	0	0	151	86	1	NM_001244682.1:c.461A>G	NM_014352.2:c.455A>G	NM_014352.3:c.455A>G
BT-20	chr11	120989335	A	G	TECTA	R371G,	38	34	17	20	0.3394	NM_005422.2:c.1111A>G	XM_005271653.1:c.1111A>G
BT-20	chr11	121000774	T	C	TECTA	V932A,	11	22	7	9	0.3265	NM_005422.2:c.2795T>C	XM_005271653.1:c.2795T>C
BT-20	chr11	121032978	G	A	TECTA	S1724N,	0	0	60	42	1	NM_005422.2:c.5171G>A	XM_005271653.1:c.5156G>A
BT-20	chr11	121437819	C	G	SORL1	Q1074E,	0	0	43	77	1	NM_003105.4:c.3220C>G	NM_003105.5:c.3220C>G
BT-20	chr11	121491782	G	A	SORL1, SORL1, SORL1	V813I, V582I, V1967I,	0	0	82	27	1	NM_003105.4:c.5899G>A	NM_003105.5:c.5899G>A	XM_005271652.1:c.2629G>A
BT-20	chr11	122646967	G	A	UBASH3B	A68T,	21	15	9	5	0.28	NM_032873.4:c.202G>A	XM_005271712.1:c.286G>A	XM_002343132.1:c.7C>T
BT-20	chr11	122738261	A	G	CRTAM, CRTAM	K321R, K122R,	0	0	49	54	1	NM_019604.2:c.962A>G
BT-20	chr11	123600475	A	G	ZNF202, ZNF202, ZNF202	V154A, V154A, V154A,	0	0	28	36	1	NM_003455.2:c.461T>C	XM_005271659.1:c.461T>C	XM_005271660.1:c.461T>C	XM_005271661.1:c.461T>C	XM_005271662.1:c.461T>C	XM_005271663.1:c.461T>C	XM_005271664.1:c.-212T>C
BT-20	chr11	123676388	G	A	OR6M1	R224C,	16	19	33	46	0.693	NM_001005325.1:c.670C>T
BT-20	chr11	123753937	A	G	TMEM225	C196R,	0	0	49	108	1	NM_001013743.1:c.586T>C
BT-20	chr11	123754844	T	C	TMEM225	N134S,	0	0	20	98	1	NM_001013743.1:c.401A>G
BT-20	chr11	123777497	G	A	OR8D4	C120Y,	0	0	52	72	1	NM_001005197.1:c.359G>A
BT-20	chr11	123777536	G	A	OR8D4	R133K,	0	0	48	53	1	NM_001005197.1:c.398G>A
BT-20	chr11	123777986	T	C	OR8D4	L283P,	0	0	57	60	1	NM_001005197.1:c.848T>C
BT-20	chr11	123778031	G	A	OR8D4	R298K,	0	0	45	85	1	NM_001005197.1:c.893G>A
BT-20	chr11	123847473	A	G	OR10S1	V309A,	0	0	23	12	1	NM_001004474.1:c.926T>C
BT-20	chr11	123848121	T	C	OR10S1	K93R,	0	0	57	41	1	NM_001004474.1:c.278A>G
BT-20	chr11	123848212	C	T	OR10S1	G63S,	0	0	54	49	1	NM_001004474.1:c.187G>A
BT-20	chr11	123887164	A	C	OR10G4	K295Q,	0	0	68	210	1	NM_001004462.1:c.883A>C
BT-20	chr11	124095414	C	G	OR8G2	S6C,	44	14	95	29	0.6813	NM_001007249.1:c.17C>G
BT-20	chr11	124180082	A	G	OR8D1	L194P,	0	0	63	68	0.9924	NM_001002917.1:c.581T>C
BT-20	chr11	124180282	A	C	OR8D1	C127W,	0	0	67	48	1	NM_001002917.1:c.381T>G
BT-20	chr11	124440362	C	G	OR8A1	T133R,	0	0	36	69	1	NM_001005194.1:c.398C>G
BT-20	chr11	124440617	C	T	OR8A1	S218L,	0	0	24	50	1	NM_001005194.1:c.653C>T
BT-20	chr11	124767067	T	C	ROBO4	Q54R,	7	16	0	15	0.3947	NM_019055.5:c.161A>G	XM_005271595.1:c.71-501A>G	XM_005271596.1:c.-159-116A>G	XM_005271597.1:c.-358A>G
BT-20	chr11	124789755	T	C	HEPN1	W37R,	35	40	27	18	0.375	NM_001037558.2:c.109T>C	NM_152722.4:c.*1279A>G	XM_005271449.1:c.*1279A>G	XM_005271450.1:c.*506A>G
BT-20	chr11	124793682	T	C	HEPACAM, HEPACAM	M218V, M218V,	0	0	32	43	1	NM_001037558.2:c.*3769T>C	NM_152722.4:c.652A>G	XM_005271449.1:c.652A>G	XM_005271450.1:c.652A>G
BT-20	chr11	124947396	A	G	SLC37A2, SLC37A2	I96V, I96V,	4	16	13	27	0.6667	NM_001145290.1:c.286A>G	NM_198277.2:c.286A>G	XR_246418.1:n.587A>G
BT-20	chr11	124972208	A	G	TMEM218, TMEM218	L12S, L12S,	0	0	1	50	1	NM_001080546.1:c.-71T>C	NM_001080546.2:c.-71T>C	NM_001258238.1:c.-71T>C	NM_001258239.1:c.35T>C	NM_001258240.1:c.-71T>C	NM_001258241.1:c.-71T>C	NM_001258242.1:c.35T>C	NM_001258243.1:c.35T>C	NM_001258244.1:c.-71T>C	NM_001258245.1:c.-71T>C	NM_001258246.1:c.35T>C	NM_001258247.1:c.-61-10T>C	NR_047586.1:n.261T>C	NR_047587.1:n.178-1009T>C	NR_047588.1:n.349T>C	NR_047589.1:n.246+422T>C	NR_047590.1:n.286T>C	NR_047591.1:n.305+422T>C	NR_047592.1:n.252T>C	XM_005271431.1:c.50T>C	XM_005271432.1:c.35T>C	XM_005271433.1:c.35T>C	XM_005271434.1:c.50T>C	XM_005271435.1:c.-71T>C	XM_005271436.1:c.-71T>C	XM_005271437.1:c.-71T>C	XM_005271438.1:c.-71T>C
BT-20	chr11	125351472	A	T	FEZ1, FEZ1	D123E, D123E,	38	43	12	22	0.2931	NM_005103.3:c.369T>A	NM_005103.4:c.369T>A	XM_005271734.1:c.369T>A	XM_005271735.1:c.369T>A
BT-20	chr11	125452313	A	G	EI24, EI24, EI24	H248R, H272R, H286R,	135	131	266	246	0.6581	NM_001007277.1:c.745A>G	NM_004879.3:c.857A>G
BT-20	chr11	125479496	C	T	STT3A	R377C,	5	30	15	74	0.7177	NM_001278503.1:c.1117+12C>T	NM_001278504.1:c.841+12C>T	NM_152713.3:c.1117+12C>T	NM_152713.4:c.1117+12C>T
BT-20	chr11	125525195	A	G	CHEK1, CHEK1, CHEK1, CHEK1, CHEK1, CHEK1	I487V, I471V, I437V, I471V, I471V, I471V,	0	0	112	53	1	NM_001114121.1:c.1411A>G	NM_001114121.2:c.1411A>G	NM_001114122.1:c.1411A>G	NM_001114122.2:c.1411A>G	NM_001244846.1:c.1309A>G	NM_001274.4:c.1411A>G	NM_001274.5:c.1411A>G	NR_045204.1:n.2084A>G	NR_045205.1:n.1845A>G
BT-20	chr11	125617610	A	G	PATE1, PATE1	Q35R, Q47R,	41	36	46	56	0.5698	NM_138294.2:c.140A>G	XM_005271411.1:c.104A>G
BT-20	chr11	125763746	C	G	PUS3	E460D,	39	30	72	53	0.6443	NM_001271985.1:c.756G>C	NM_031307.3:c.1380G>C	XM_005271687.1:c.1083G>C	XM_005271688.1:c.*403G>C	NM_001134793.1:c.-26+2379C>G	NM_145014.2:c.-81+2379C>G	XM_005271429.1:c.-81+2379C>G	XM_005271430.1:c.-25-5493C>G
BT-20	chr11	125766044	C	A	PUS3	A46S,	21	29	31	80	0.6894	NM_001271985.1:c.-246-360G>T	NM_031307.3:c.136G>T	XM_005271687.1:c.82-360G>T	XM_005271688.1:c.136G>T	NM_001134793.1:c.-25-3195C>A	NM_145014.2:c.-80-2955C>A	XM_005271429.1:c.-80-2955C>A	XM_005271430.1:c.-25-3195C>A
BT-20	chr11	125766173	A	C	PUS3	Y3D,	6	39	18	52	0.6087	NM_001271985.1:c.-246-489T>G	NM_031307.3:c.7T>G	XM_005271687.1:c.82-489T>G	XM_005271688.1:c.7T>G	NM_001134793.1:c.-25-3066A>C	NM_145014.2:c.-80-2826A>C	XM_005271429.1:c.-80-2826A>C	XM_005271430.1:c.-25-3066A>C
BT-20	chr11	125769354	T	C	HYLS1, HYLS1, HYLS1	C31R, C31R, C31R,	13	22	18	34	0.5977	NM_001271985.1:c.-246-3670A>G	NM_031307.3:c.-46-3129A>G	XM_005271687.1:c.82-3670A>G	XM_005271688.1:c.-46-3129A>G	NM_013264.3:c.-5059T>C	NM_013264.4:c.-5059T>C	NM_001134793.1:c.91T>C	NM_145014.2:c.91T>C	XM_005271429.1:c.91T>C	XM_005271430.1:c.91T>C
BT-20	chr11	125830970	A	T	CDON, CDON, CDON	I1221N, I1244N, I598N,	16	19	33	47	0.6957	NM_001243597.1:c.3731T>A	NM_016952.4:c.3662T>A	XM_005271584.1:c.3731T>A	XM_005271585.1:c.3731T>A	XM_005271586.1:c.3731T>A	XM_294675.7:c.*4235A>T	XM_294675.8:c.*4235A>T	XM_294675.9:c.*4235A>T
BT-20	chr11	125891269	C	T	CDON, CDON, CDON	V75I, V75I, V75I,	29	24	55	38	0.637	NM_001243597.1:c.223G>A	NM_016952.4:c.223G>A	XM_005271584.1:c.223G>A	XM_005271585.1:c.223G>A	XM_005271586.1:c.223G>A
BT-20	chr11	126081403	T	C	RPUSD4, RPUSD4	Q44R, Q44R,	0	0	100	95	1	NM_001144827.1:c.131A>G	NM_032795.2:c.131A>G	XM_005271708.1:c.-3998A>G	NM_024556.2:c.-399T>C	NM_024556.3:c.-399T>C	XM_005271665.1:c.-399T>C	XM_005271666.1:c.-399T>C
BT-20	chr11	126162843	C	T	TIRAP, TIRAP, TIRAP, TIRAP, TIRAP	S180L, S180L, S180L, S180L, S180L,	0	0	29	36	1	XM_002343135.1:c.-3391G>A	NM_001039661.1:c.539C>T	NM_148910.2:c.539C>T	XM_005271399.1:c.866C>T
BT-20	chr11	126343227	T	C	KIRREL3, KIRREL3, KIRREL3	I190V, I190V, I190V,	15	8	33	25	0.716	NM_001161707.1:c.568A>G	NM_032531.2:c.568A>G	NM_032531.3:c.568A>G	XM_005271702.1:c.568A>G
BT-20	chr11	128782012	C	G	KCNJ5, KCNJ5, KCNJ5	Q282E, Q282E, Q282E,	0	0	1	39	1	NM_000890.3:c.844C>G	XM_005271543.1:c.844C>G
BT-20	chr11	128805548	G	A	TP53AIP1, TP53AIP1	P101S, P105S,	18	16	7	5	0.2609	NM_001195194.1:c.301C>T	NM_001195195.1:c.254-609C>T	NM_001251964.1:c.*1839C>T	NM_022112.1:c.*1839C>T	NM_022112.2:c.313C>T
BT-20	chr11	128805557	T	C	TP53AIP1, TP53AIP1	R98G, R102G,	19	16	8	5	0.2708	NM_001195194.1:c.292A>G	NM_001195195.1:c.254-618A>G	NM_001251964.1:c.*1830A>G	NM_022112.1:c.*1830A>G	NM_022112.2:c.304A>G
BT-20	chr11	129794950	T	C	PRDM10, PRDM10, PRDM10, PRDM10, PRDM10, PRDM10	T573A, T483A, T487A, T487A, T569A, T483A,	16	25	9	16	0.3788	NM_020228.2:c.1717A>G	NM_199437.1:c.1705A>G	NM_199438.1:c.1459A>G	NM_199439.1:c.1447A>G
BT-20	chr11	130068430	C	T	ST14	S533F,	48	58	14	27	0.2789	NM_021978.3:c.1598C>T
BT-20	chr11	130780225	C	A	SNX19, SNX19, SNX19	L61F, L618F, L618F,	0	0	62	101	1	NM_014758.2:c.1854G>T	XM_005271545.1:c.1854G>T	XM_005271546.1:c.1854G>T	XM_005271547.1:c.1854G>T	XM_005271548.1:c.129G>T	XM_005271549.1:c.-7G>T	XR_246449.1:n.2188G>T
BT-20	chr11	134151975	G	C	GLB1L3, GLB1L3, GLB1L3	R163P, R163P, R15P,	0	0	28	29	1	NM_001080407.2:c.488G>C	XM_005271398.1:c.488G>C
BT-20	chr12	235022	C	T	IQSEC3	P283S,	0	0	9	13	1	NM_001170738.1:c.847C>T	NM_015232.1:c.-6-12411C>T
BT-20	chr12	248202	C	G	IQSEC3, IQSEC3	A255G, A558G,	1	21	1	7	0.2667	NM_001170738.1:c.1673C>G	NM_015232.1:c.764C>G	NR_033859.1:n.2444-392G>C	XR_242985.1:n.*498G>C
BT-20	chr12	319125	A	G	SLC6A12, SLC6A12, SLC6A12, SLC6A12	C10R, C10R, C10R, C10R,	19	43	13	23	0.3673	NM_001122847.1:c.28T>C	NM_001122847.2:c.28T>C	NM_001122848.1:c.28T>C	NM_001122848.2:c.28T>C	NM_001206931.1:c.28T>C	NM_003044.3:c.28T>C	NM_003044.4:c.28T>C	XM_005253744.1:c.28T>C	XM_005253745.1:c.28T>C	XM_005253746.1:c.28T>C	XM_005253747.1:c.28T>C	XM_005253748.1:c.28T>C	XR_242993.1:n.*4866A>G
BT-20	chr12	427575	A	G	KDM5A, KDM5A	M824T, M865T,	8	46	14	58	0.5714	NM_001042603.1:c.2594T>C	NM_005056.2:c.2594T>C
BT-20	chr12	547683	T	C	CCDC77, CCDC77, CCDC77, CCDC77	M303T, M303T, M335T, M303T,	31	54	8	19	0.2411	NM_001130146.1:c.908T>C	NM_001130147.1:c.908T>C	NM_001130148.1:c.908T>C	NM_032358.3:c.1004T>C	XM_005253799.1:c.908T>C	XM_005253800.1:c.1004T>C	XR_242989.1:n.*87T>C	XR_242990.1:n.*1697T>C
BT-20	chr12	990912	A	C	WNK1, WNK1, WNK1, WNK1, WNK1	T1056P, T809P, T1308P, T229P, T1316P,	31	13	48	32	0.6452	NM_001184985.1:c.3946A>C	NM_014823.2:c.2425A>C	NM_018979.2:c.3166A>C	NM_018979.3:c.3166A>C	NM_213655.4:c.3922A>C	XM_005253733.1:c.4405A>C	XM_005253734.1:c.3166A>C	XM_005253735.1:c.3166A>C	XM_005253736.1:c.3082A>C	XM_005253737.1:c.3079A>C	XM_005253738.1:c.3166A>C	XM_005253739.1:c.2425A>C	XM_005253740.1:c.2344A>C	XM_005253741.1:c.2341A>C	XM_005253742.1:c.2344A>C	XM_005253743.1:c.1945A>C
BT-20	chr12	994487	G	C	WNK1, WNK1, WNK1, WNK1, WNK1	C1506S, C1259S, C1758S, C679S, C1766S,	0	0	42	25	1	NM_001184985.1:c.5297G>C	NM_014823.2:c.3776G>C	NM_018979.2:c.4517G>C	NM_018979.3:c.4517G>C	NM_213655.4:c.5273G>C	XM_005253733.1:c.5756G>C	XM_005253734.1:c.4517G>C	XM_005253735.1:c.4517G>C	XM_005253736.1:c.4433G>C	XM_005253737.1:c.4430G>C	XM_005253738.1:c.4517G>C	XM_005253739.1:c.3776G>C	XM_005253740.1:c.3695G>C	XM_005253741.1:c.3692G>C	XM_005253742.1:c.3695G>C	XM_005253743.1:c.3296G>C
BT-20	chr12	999638	C	T	WNK1, WNK1, WNK1, WNK1, WNK1	P1823L, P1576L, P2075L, P996L, P2083L,	36	26	58	48	0.631	NM_001184985.1:c.6248C>T	NM_014823.2:c.4727C>T	NM_018979.2:c.5468C>T	NM_018979.3:c.5468C>T	NM_213655.4:c.6224C>T	XM_005253733.1:c.6707C>T	XM_005253734.1:c.5468C>T	XM_005253735.1:c.5468C>T	XM_005253736.1:c.5384C>T	XM_005253737.1:c.5381C>T	XM_005253738.1:c.5468C>T	XM_005253739.1:c.4727C>T	XM_005253740.1:c.4646C>T	XM_005253741.1:c.4643C>T	XM_005253742.1:c.4646C>T	XM_005253743.1:c.4247C>T
BT-20	chr12	1023218	G	T	RAD52, RAD52, RAD52	S346X, S269X, S346X,	11	32	19	44	0.5943	NM_001184985.1:c.*5260G>T	NM_014823.2:c.*5260G>T	NM_018979.2:c.*5260G>T	NM_018979.3:c.*5260G>T	NM_213655.4:c.*5260G>T	XM_005253733.1:c.*5260G>T	XM_005253734.1:c.*5260G>T	XM_005253735.1:c.*5260G>T	XM_005253736.1:c.*5260G>T	XM_005253737.1:c.*5260G>T	XM_005253739.1:c.*5260G>T	XM_005253740.1:c.*5260G>T	XM_005253741.1:c.*5260G>T	XM_005253742.1:c.*5260G>T	XM_005253743.1:c.*5260G>T	NM_134424.2:c.1037C>A	XM_005253720.1:c.1037C>A	XM_005253721.1:c.1037C>A	XM_005253722.1:c.1037C>A	XM_005253723.1:c.935C>A	XM_005253724.1:c.*34C>A	XM_005253725.1:c.*492C>A	XM_005253726.1:c.*2303C>A	XR_242986.1:n.1302C>A
BT-20	chr12	1995403	T	C	CACNA2D4	I327V,	0	0	52	42	1	NM_172364.4:c.979A>G	XR_242992.1:n.1158A>G
BT-20	chr12	2791130	C	T	CACNA1C, CACNA1C, CACNA1C	P1820L, P1820L, P1868L,	0	0	47	36	1	NM_000719.6:c.5445-586C>T	NM_001129827.1:c.5589-586C>T	NM_001129829.1:c.5568-586C>T	NM_001129830.1:c.5459C>T	NM_001129831.1:c.5529-586C>T	NM_001129832.1:c.5505-586C>T	NM_001129833.1:c.5502-586C>T	NM_001129834.1:c.5502-586C>T	NM_001129835.1:c.5502-586C>T	NM_001129836.1:c.5496-586C>T	NM_001129837.1:c.5469-586C>T	NM_001129838.1:c.5469-586C>T	NM_001129839.1:c.5463-586C>T	NM_001129840.1:c.5445-586C>T	NM_001129841.1:c.5445-586C>T	NM_001129842.1:c.5445-586C>T	NM_001129843.1:c.5445-586C>T	NM_001129844.1:c.5436-586C>T	NM_001129846.1:c.5412-586C>T	NM_001167623.1:c.5445-586C>T	NM_001167624.1:c.5459C>T	NM_001167625.1:c.5625-586C>T	NM_199460.2:c.5603C>T	XM_005253765.1:c.5739-586C>T	XM_005253766.1:c.5612C>T	XM_005253767.1:c.5634-586C>T	XM_005253768.1:c.5598-586C>T	XM_005253769.1:c.5577-586C>T	XM_005253770.1:c.5468C>T	XM_005253771.1:c.5468C>T	XM_005253772.1:c.5538-586C>T	XM_005253773.1:c.5514-586C>T	XM_005253774.1:c.5511-586C>T	XM_005253775.1:c.5511-586C>T	XM_005253776.1:c.5511-586C>T	XM_005253777.1:c.5505-586C>T	XM_005253778.1:c.5478-586C>T	XM_005253779.1:c.5478-586C>T
BT-20	chr12	2791132	A	G	CACNA1C, CACNA1C, CACNA1C	M1821V, M1821V, M1869V,	0	0	48	37	1	NM_000719.6:c.5445-584A>G	NM_001129827.1:c.5589-584A>G	NM_001129829.1:c.5568-584A>G	NM_001129830.1:c.5461A>G	NM_001129831.1:c.5529-584A>G	NM_001129832.1:c.5505-584A>G	NM_001129833.1:c.5502-584A>G	NM_001129834.1:c.5502-584A>G	NM_001129835.1:c.5502-584A>G	NM_001129836.1:c.5496-584A>G	NM_001129837.1:c.5469-584A>G	NM_001129838.1:c.5469-584A>G	NM_001129839.1:c.5463-584A>G	NM_001129840.1:c.5445-584A>G	NM_001129841.1:c.5445-584A>G	NM_001129842.1:c.5445-584A>G	NM_001129843.1:c.5445-584A>G	NM_001129844.1:c.5436-584A>G	NM_001129846.1:c.5412-584A>G	NM_001167623.1:c.5445-584A>G	NM_001167624.1:c.5461A>G	NM_001167625.1:c.5625-584A>G	NM_199460.2:c.5605A>G	XM_005253765.1:c.5739-584A>G	XM_005253766.1:c.5614A>G	XM_005253767.1:c.5634-584A>G	XM_005253768.1:c.5598-584A>G	XM_005253769.1:c.5577-584A>G	XM_005253770.1:c.5470A>G	XM_005253771.1:c.5470A>G	XM_005253772.1:c.5538-584A>G	XM_005253773.1:c.5514-584A>G	XM_005253774.1:c.5511-584A>G	XM_005253775.1:c.5511-584A>G	XM_005253776.1:c.5511-584A>G	XM_005253777.1:c.5505-584A>G	XM_005253778.1:c.5478-584A>G	XM_005253779.1:c.5478-584A>G
BT-20	chr12	2930951	A	G	ITFG2, ITFG2	D137G, D314G,	7	23	4	9	0.3023	NM_018463.2:c.941A>G	NM_018463.3:c.941A>G	XM_005253707.1:c.941A>G	XM_005253708.1:c.605A>G	XM_005253709.1:c.410A>G	NM_031474.2:c.*5422T>C	XM_005253796.1:c.*5956T>C	XM_005253797.1:c.*5283T>C	XM_005253798.1:c.*5185T>C
BT-20	chr12	3129932	C	T	TEAD4, TEAD4, TEAD4	P239L, P196L, P110L,	0	3	0	10	0.7692	NM_003213.2:c.716C>T	NM_003213.3:c.716C>T	NM_201441.1:c.587C>T	NM_201441.2:c.587C>T	NM_201443.1:c.329C>T	NM_201443.2:c.329C>T	XM_005253755.1:c.797C>T	XM_005253756.1:c.668C>T	XM_005253757.1:c.497C>T
BT-20	chr12	3724583	T	C	EFCAB4B	T712A,	11	19	23	37	0.6667	NM_001144958.1:c.2134A>G	XM_005253804.1:c.2137A>G	XM_005253805.1:c.1420A>G	XM_001719755.1:c.-3427A>G	XR_109120.1:n.-3414A>G
BT-20	chr12	3788145	C	T	EFCAB4B, EFCAB4B	E154K, E154K,	32	63	15	19	0.2636	NM_001144958.1:c.460G>A	NM_001144959.1:c.460G>A	NM_032680.3:c.460G>A	XM_005253804.1:c.460G>A	XM_005253806.1:c.460G>A
BT-20	chr12	4736495	C	T	AKAP3	E525K,	0	0	18	82	1	NM_001278309.1:c.1573G>A	NM_006422.2:c.1573G>A	NM_006422.3:c.1573G>A	XM_005253664.1:c.1573G>A	XM_005253665.1:c.1573G>A
BT-20	chr12	4736677	G	C	AKAP3	T464S,	0	0	29	35	1	NM_001278309.1:c.1391C>G	NM_006422.2:c.1391C>G	NM_006422.3:c.1391C>G	XM_005253664.1:c.1391C>G	XM_005253665.1:c.1391C>G
BT-20	chr12	4737715	C	T	AKAP3	G118E,	0	0	60	35	1	NM_001278309.1:c.353G>A	NM_006422.2:c.353G>A	NM_006422.3:c.353G>A	XM_005253664.1:c.353G>A	XM_005253665.1:c.353G>A
BT-20	chr12	4830000	T	G	GALNT8	Y53D,	40	38	16	17	0.2973	XR_242996.1:n.-732A>C	NM_017417.1:c.157T>G
BT-20	chr12	4873163	G	T	GALNT8	V515F,	71	63	30	42	0.3495	NM_017417.1:c.1543G>T
BT-20	chr12	6078424	A	T	VWF	F2561Y,	23	22	12	8	0.3077	NM_000552.3:c.7682T>A
BT-20	chr12	6143984	T	C	VWF	Q852R,	0	0	15	77	1	NM_000552.3:c.2555A>G
BT-20	chr12	6172202	T	C	VWF, VWF	H484R, H484R,	0	0	3	23	1	NM_000552.3:c.1451A>G
BT-20	chr12	6421495	G	A	PLEKHG6, PLEKHG6, PLEKHG6	A35T, A35T, A35T,	0	0	21	47	1	NM_001144856.1:c.103G>A	NM_001144857.1:c.-816G>A	NM_018173.3:c.103G>A	XM_005253704.1:c.103G>A	XM_005253705.1:c.103G>A	XM_005253706.1:c.103G>A
BT-20	chr12	6428116	T	G	PLEKHG6	I494S,	0	0	31	31	1	NM_001144856.1:c.1409-43T>G	NM_001144857.1:c.1313-43T>G	NM_018173.3:c.1409-43T>G	XM_005253704.1:c.1409-43T>G	XM_005253705.1:c.1409-43T>G	XM_005253706.1:c.1409-43T>G
BT-20	chr12	6554628	G	A	CD27	A59T,	8	13	14	30	0.6769	NR_015382.1:n.1516+1499C>T	XR_242987.1:n.1992+1499C>T	NM_001242.4:c.175G>A
BT-20	chr12	6560473	A	G	CD27	H233R,	0	0	60	41	1	NR_015382.1:n.211T>C	XR_242987.1:n.44+162T>C	XM_002343139.1:c.*2222T>C	NM_001242.4:c.698A>G	NM_018009.4:c.-942A>G	XM_005253699.1:c.-942A>G	XM_005253700.1:c.-942A>G	XM_005253701.1:c.-942A>G	XM_005253702.1:c.-942A>G	XM_005253703.1:c.-1639A>G
BT-20	chr12	6562753	A	G	TAPBPL	M146V,	0	0	33	64	1	NR_015382.1:n.-2070T>C	XR_242987.1:n.-2075T>C	XM_002343139.1:c.233T>C	NM_001242.4:c.*2195A>G	NM_018009.4:c.436A>G	XM_005253699.1:c.436A>G	XM_005253700.1:c.436A>G	XM_005253701.1:c.436A>G	XM_005253702.1:c.436A>G	XM_005253703.1:c.46A>G
BT-20	chr12	6562810	A	G	TAPBPL	T165A,	0	0	19	35	1	NR_015382.1:n.-2127T>C	XR_242987.1:n.-2132T>C	XM_002343139.1:c.176T>C	NM_001242.4:c.*2252A>G	NM_018009.4:c.493A>G	XM_005253699.1:c.493A>G	XM_005253700.1:c.493A>G	XM_005253701.1:c.493A>G	XM_005253702.1:c.493A>G	XM_005253703.1:c.103A>G
BT-20	chr12	6567907	C	T	TAPBPL	T334M,	0	0	46	57	1	NM_014231.3:c.*5729G>A	NM_016830.2:c.*4091G>A	NM_199245.1:c.*6135G>A	XM_002343139.1:c.-1233G>A	NM_018009.4:c.1001C>T	XM_005253699.1:c.1001C>T	XM_005253700.1:c.1001C>T	XM_005253701.1:c.1001C>T	XM_005253702.1:c.1001C>T	XM_005253703.1:c.611C>T
BT-20	chr12	6604331	G	T	NCAPD2, NCAPD2	V23L, V23L,	48	64	24	35	0.345	NM_016497.3:c.-2029C>A	NM_014865.3:c.67G>T	XM_005253815.1:c.-10G>T	XM_005253816.1:c.67G>T
BT-20	chr12	6619284	C	G	NCAPD2	Q83E,	0	0	60	119	1	NR_004387.1:n.-104C>G	NM_014865.3:c.247C>G	XM_005253815.1:c.127+326C>G	XM_005253816.1:c.203+326C>G
BT-20	chr12	6635274	G	A	NCAPD2, NCAPD2, NCAPD2	V797M, V669M, V752M,	0	0	75	50	1	NM_014865.3:c.2389G>A	XM_005253815.1:c.2254G>A	XM_005253816.1:c.2005G>A
BT-20	chr12	6711147	C	A	CHD4, CHD4, CHD4	E139D, E136D, E132D,	0	1	22	31	0.9815	NM_001273.2:c.417G>T	XM_005253668.1:c.396G>T
BT-20	chr12	6887020	T	C	LAG3, LAG3	I285T, I455T,	12	17	23	43	0.6947	NM_002286.5:c.1364T>C
BT-20	chr12	6935977	A	G	GPR162, GPR162, GPR162	R175G, R459G, R155G,	8	24	37	68	0.7609	NM_014449.1:c.523A>G	NM_019858.1:c.1375A>G	NM_014262.3:c.-1629A>G
BT-20	chr12	6939850	A	G	LEPREL2, LEPREL2	T300A, T108A,	1	0	109	42	0.9934	NM_014449.1:c.*3481A>G	NM_019858.1:c.*3481A>G	NM_014262.3:c.900A>G
BT-20	chr12	6948468	T	C	LEPREL2, LEPREL2	I684T, I492T,	0	0	24	26	1	NM_014262.3:c.2053T>C	NM_002075.2:c.-1312T>C	XM_005253679.1:c.-1760T>C	XM_005253680.1:c.-1760T>C	XM_005253681.1:c.-1760T>C
BT-20	chr12	7022085	T	A	LRRC23, LRRC23	V317E, V317E,	24	35	41	72	0.657	NM_001975.2:c.-1751T>A	XM_005253673.1:c.-1754T>A	XM_005253674.1:c.-2136T>A	NM_001135217.1:c.950T>A	NM_006992.3:c.759-970T>A	NM_201650.2:c.950T>A	XM_005253661.1:c.622-970T>A	XM_005253662.1:c.622-970T>A	XM_005253657.1:c.797T>A	XM_005253658.1:c.797T>A	XM_005253659.1:c.797T>A	XM_005253660.1:c.606-970T>A	XM_005253656.1:c.950T>A	XM_005253663.1:c.491-970T>A
BT-20	chr12	7023123	A	G	LRRC23, LRRC23, LRRC23	E225G, E276G, N187D,	10	12	33	42	0.7732	NM_001975.2:c.-713A>G	XM_005253673.1:c.-716A>G	XM_005253674.1:c.-1098A>G	NM_001135217.1:c.*93A>G	NM_006992.3:c.827A>G	NM_201650.2:c.*93A>G	XM_005253661.1:c.*39A>G	XM_005253662.1:c.*39A>G	XM_005253657.1:c.*93A>G	XM_005253658.1:c.*93A>G	XM_005253659.1:c.*93A>G	XM_005253660.1:c.674A>G	XM_005253656.1:c.*93A>G	XM_005253663.1:c.559A>G
BT-20	chr12	7249598	T	C	C1RL	I285V,	2	9	8	17	0.6944	NM_001733.4:c.-4614A>G	NM_016546.1:c.853A>G	NM_016546.2:c.853A>G	XM_005253385.1:c.900A>G	XM_005253386.1:c.691+2684A>G	XM_005253387.1:c.*2445A>G
BT-20	chr12	7252506	C	T	C1RL, C1RL	A203T, A203T,	30	48	18	30	0.381	NM_016546.1:c.607G>A	NM_016546.2:c.607G>A	XM_005253385.1:c.607G>A	XM_005253386.1:c.607G>A	XM_005253387.1:c.607G>A
BT-20	chr12	7551022	A	T	CD163L1, CD163L1	L523M, L533M,	0	0	69	57	1	NM_174941.4:c.1567T>A	XM_005253348.1:c.1597T>A
BT-20	chr12	7640336	G	A	CD163	H590Y,	53	41	27	16	0.3139	NM_004244.4:c.1735+33C>T	NM_004244.5:c.1735+33C>T	NM_203416.2:c.1735+33C>T	NM_203416.3:c.1735+33C>T	XM_005253527.1:c.1735+33C>T	XM_005253528.1:c.1768C>T	XM_005253529.1:c.1735+33C>T
BT-20	chr12	7649484	T	C	CD163, CD163, CD163	I342V, I342V, I342V,	0	0	79	32	1	NM_004244.4:c.1024A>G	NM_004244.5:c.1024A>G	NM_203416.2:c.1024A>G	NM_203416.3:c.1024A>G	XM_005253527.1:c.1024A>G	XM_005253528.1:c.1024A>G	XM_005253529.1:c.1024A>G
BT-20	chr12	7805236	C	G	APOBEC1, APOBEC1	M35I, M80I,	0	0	77	99	1	NM_001644.3:c.240G>C	XM_005253355.1:c.240G>C	XM_005253356.1:c.105G>C
BT-20	chr12	7894056	G	A	CLEC4C, CLEC4C, CLEC4C	P35S, P66S, P66S,	25	19	51	31	0.6508	NM_130441.2:c.196C>T	NM_203503.1:c.103C>T	XR_242887.1:n.370C>T
BT-20	chr12	8278181	A	T	CLEC4A, CLEC4A, CLEC4A	H36L, H36L, H36L,	95	64	41	18	0.2706	NM_016184.3:c.107A>T	NM_194447.2:c.82+1625A>T	NM_194448.2:c.82+1625A>T	NM_194450.2:c.107A>T
BT-20	chr12	8374770	G	A	FAM90A1, FAM90A1	T348I, T348I,	0	0	49	85	1	NM_018088.3:c.1043C>T	XM_005253403.1:c.1043C>T	XM_005253404.1:c.1043C>T	XM_002343153.1:c.-2839C>T	XM_002343152.1:c.*2153G>A
BT-20	chr12	8618177	T	G	CLEC6A	C107W,	13	49	4	31	0.3608	NM_001007033.1:c.321T>G
BT-20	chr12	9004892	C	A	A2ML1, A2ML1, A2ML1	D430E, D850E, D350E,	0	0	33	82	1	NM_144670.3:c.2550C>A	NM_144670.4:c.2550C>A	NR_046256.1:n.1245C>A	XM_005253321.1:c.1077C>A
BT-20	chr12	9013755	C	T	A2ML1, A2ML1, A2ML1	R702W, R1122W, R622W,	0	1	70	64	0.9926	NM_144670.3:c.3364C>T	NM_144670.4:c.3364C>T	NR_046256.1:n.2059C>T	XM_005253321.1:c.1891C>T
BT-20	chr12	9020489	A	G	A2ML1, A2ML1, A2ML1	M837V, M1257V, M757V,	0	0	66	72	1	NM_144670.3:c.3769A>G	NM_144670.4:c.3769A>G	NR_046256.1:n.2464A>G	XM_005253321.1:c.2296A>G
BT-20	chr12	9248233	T	C	A2M, A2M	N489D, N639D,	0	1	42	74	0.9915	NM_000014.4:c.1915A>G
BT-20	chr12	9303296	A	T	PZP, PZP	I1229N, I1443N,	22	17	27	33	0.5941	NM_002864.2:c.4328T>A	XM_005253459.1:c.3686T>A
BT-20	chr12	9307373	T	G	PZP, PZP	T991P, T1205P,	0	0	72	84	1	NM_002864.2:c.3613A>C	XM_005253459.1:c.2971A>C
BT-20	chr12	9316773	T	C	PZP	N857S,	37	80	19	47	0.3607	NM_002864.2:c.2570A>G	XM_005253459.1:c.2094+962A>G
BT-20	chr12	9750669	A	G	KLRB1	I168T,	38	62	41	94	0.5745	NM_002258.2:c.503T>C
BT-20	chr12	9833524	C	G	CLEC2D, CLEC2D, CLEC2D	L23V, L23V, L23V,	35	15	54	15	0.5798	NM_001004419.2:c.67C>G	NM_001004419.3:c.67C>G	NM_001004419.4:c.67C>G	NM_001197317.1:c.62-6974C>G	NM_001197317.2:c.62-6974C>G	NM_001197318.1:c.67C>G	NM_001197318.2:c.67C>G	NM_001197319.1:c.62-6974C>G	NM_001197319.2:c.62-6974C>G	NM_013269.3:c.67C>G	NM_013269.4:c.67C>G	NM_013269.5:c.67C>G	NR_036693.1:n.90C>G	NR_036693.2:n.94C>G
BT-20	chr12	10041364	G	A	KLRF2	V68I,	41	41	41	46	0.5148	NM_001190765.1:c.202G>A
BT-20	chr12	10046052	C	A	KLRF2	P131T,	18	17	35	22	0.6196	NM_001190765.1:c.391C>A
BT-20	chr12	10066232	C	T	CLEC2A	G153E,	51	38	49	11	0.4027	NM_001130711.1:c.458G>A	XM_005253366.1:c.410+3067G>A
BT-20	chr12	10069302	C	T	CLEC2A, CLEC2A	G136D, G136D,	0	0	77	47	1	NM_001130711.1:c.407G>A	XM_005253366.1:c.407G>A
BT-20	chr12	10149851	C	T	CLEC1B, CLEC1B	G31D, G64D,	0	0	19	89	1	XM_005253325.1:c.*2228C>T	NM_001099431.1:c.92G>A	NM_016509.3:c.191G>A	XM_005253382.1:c.191G>A
BT-20	chr12	10151642	T	C	CLEC1B, CLEC1B	I20V, I20V,	0	0	47	27	1	XM_005253325.1:c.*4019T>C	NM_001099431.1:c.58A>G	NM_016509.3:c.58A>G	XM_005253382.1:c.58A>G
BT-20	chr12	10163375	C	A	CLEC12B, CLEC12B, CLEC12B	T6N, T6N, T6N,	19	19	10	7	0.3091	NM_001129998.1:c.17C>A	NM_205852.2:c.17C>A	XR_242889.1:n.145C>A
BT-20	chr12	10167277	G	C	CLEC12B, CLEC12B, CLEC12B	V13L, V116L, V116L,	0	0	41	29	1	NM_001129998.1:c.346G>C	NM_205852.2:c.346G>C	XR_242889.1:n.474G>C
BT-20	chr12	10251445	C	G	CLEC1A, CLEC1A, CLEC1A	G16A, G26A, G16A,	0	0	41	30	1	NM_016511.2:c.77G>C	XM_005253383.1:c.77G>C	XM_005253384.1:c.77G>C
BT-20	chr12	10462052	T	G	KLRD1, KLRD1, KLRD1, KLRD1, KLRD1	S25A, S25A, S25A, S25A, S25A,	0	0	89	65	0.9935	NM_001114396.1:c.73T>G	NM_002262.3:c.73T>G	NM_007334.2:c.8-173T>G	XM_005253363.1:c.73T>G	XM_005253364.1:c.73T>G
BT-20	chr12	10532326	T	C	KLRK1	T72A,	0	0	19	50	1	NM_007360.2:c.214A>G	NM_007360.3:c.214A>G	NM_001199805.1:c.214A>G	XR_242912.1:n.393T>C
BT-20	chr12	10560957	T	C	KLRC4	N104S,	0	0	45	61	1	NM_002261.2:c.*4214A>G	NM_001199805.1:c.-364A>G	NM_013431.2:c.311A>G	XM_005253491.1:c.311A>G	XM_005253492.1:c.311A>G	XR_242905.1:n.507A>G
BT-20	chr12	10562089	A	C	KLRC4	I29S,	0	0	100	118	1	NM_002261.2:c.*3082T>G	NM_001199805.1:c.-487-480T>G	NM_013431.2:c.86T>G	XM_005253491.1:c.86T>G	XM_005253492.1:c.86T>G	XR_242905.1:n.282T>G
BT-20	chr12	10571091	T	G	KLRC3, KLRC3, KLRC3, KLRC3, KLRC3	H113P, H113P, H113P, H113P, H113P,	0	0	75	238	0.9968	NM_002261.2:c.338A>C	NM_007333.2:c.338A>C
BT-20	chr12	10603670	T	C	KLRC1, KLRC1, KLRC1, KLRC1, KLRC1	N29S, N29S, N29S, N29S, N29S,	0	0	78	75	1	NM_002259.3:c.86A>G	NM_002259.4:c.86A>G	NM_007328.2:c.86A>G	NM_007328.3:c.86A>G	NM_213657.1:c.86A>G	NM_213657.2:c.86A>G	NM_213658.1:c.86A>G	NM_213658.2:c.86A>G	XM_005253359.1:c.86A>G	XM_005253360.1:c.86A>G	XM_005253361.1:c.86A>G
BT-20	chr12	10962115	A	G	TAS2R9	V187A,	0	0	59	89	1	NM_023918.1:c.-2536T>C	NM_023917.2:c.560T>C
BT-20	chr12	10978402	G	A	TAS2R10	T156M,	0	0	37	65	1	NM_023921.1:c.467C>T
BT-20	chr12	10999708	T	C	PRR4, PRR4	Q120R, R43G,	0	0	42	21	1	NM_001098538.1:c.398A>G	NM_001098538.2:c.127A>G	NM_007244.2:c.359A>G	NR_037918.1:n.1416A>G
BT-20	chr12	10999780	C	T	PRR4	R96Q,	0	0	51	28	1	NM_001098538.1:c.326G>A	NM_001098538.2:c.101-46G>A	NM_007244.2:c.287G>A	NR_037918.1:n.1344G>A
BT-20	chr12	11061122	T	C	TAS2R13	N259S,	0	1	45	34	0.9875	NM_023920.2:c.776A>G	NM_001098538.1:c.104-60116A>G	NR_037918.1:n.545-24248A>G	NM_006250.2:c.-58-24248A>G
BT-20	chr12	11149711	C	A	TAS2R20	R255L,	69	77	53	59	0.4341	NM_176889.2:c.764G>T	NM_001098538.1:c.37-23391G>T	NR_037918.1:n.478-23391G>T	NM_006250.2:c.-125-23391G>T
BT-20	chr12	11149720	A	G	TAS2R20	F252S,	70	76	44	54	0.4016	NM_176889.2:c.755T>C	NM_001098538.1:c.37-23400T>C	NR_037918.1:n.478-23400T>C	NM_006250.2:c.-125-23400T>C
BT-20	chr12	11149769	T	C	TAS2R20	I236V,	67	61	44	50	0.4234	NM_176889.2:c.706A>G	NM_001098538.1:c.37-23449A>G	NR_037918.1:n.478-23449A>G	NM_006250.2:c.-125-23449A>G
BT-20	chr12	11150033	G	T	TAS2R20	H148N,	42	61	28	26	0.3439	NM_176889.2:c.442C>A	NM_001098538.1:c.37-23713C>A	NR_037918.1:n.478-23713C>A	NM_006250.2:c.-125-23713C>A
BT-20	chr12	11150046	G	T	TAS2R20	H143Q,	42	49	24	23	0.3406	NM_176889.2:c.429C>A	NM_001098538.1:c.37-23726C>A	NR_037918.1:n.478-23726C>A	NM_006250.2:c.-125-23726C>A
BT-20	chr12	11150280	A	C	TAS2R20	H65Q,	47	49	18	14	0.25	NM_176889.2:c.195T>G	NM_001098538.1:c.37-23960T>G	NR_037918.1:n.478-23960T>G	NM_006250.2:c.-125-23960T>G
BT-20	chr12	11174276	G	A	TAS2R19	R299C,	48	25	57	23	0.5229	NM_001098538.1:c.36+25343C>T	NM_176888.1:c.895C>T	NR_037918.1:n.477+13105C>T	NM_006250.2:c.-126+13105C>T
BT-20	chr12	11183427	T	G	TAS2R31	S170R,	81	94	46	0	0.2081	NM_176885.2:c.508A>C	NM_001098538.1:c.36+16192A>C	NR_037918.1:n.477+3954A>C	NM_006250.2:c.-126+3954A>C
BT-20	chr12	11183475	G	A	TAS2R31	R154W,	107	75	59	0	0.2448	NM_176885.2:c.460C>T	NM_001098538.1:c.36+16144C>T	NR_037918.1:n.477+3906C>T	NM_006250.2:c.-126+3906C>T
BT-20	chr12	11183496	T	C	TAS2R31	I147V,	112	65	55	0	0.2371	NM_176885.2:c.439A>G	NM_001098538.1:c.36+16123A>G	NR_037918.1:n.477+3885A>G	NM_006250.2:c.-126+3885A>G
BT-20	chr12	11244194	T	C	TAS2R43	H212R,	19	16	32	81	0.7635	NM_176884.2:c.635A>G	NM_001098538.1:c.-133-44407A>G	NR_037918.1:n.205-44407A>G	NM_006250.2:c.-398-44407A>G
BT-20	chr12	11286088	A	C	TAS2R30	F252L,	81	121	28	53	0.2862	NM_001098538.1:c.-134+37933T>G	NR_037918.1:n.204+37933T>G	NM_001097643.1:c.756T>G	NM_006250.2:c.-399+37933T>G
BT-20	chr12	11338781	C	A	TAS2R42	G255W,	0	0	68	84	1	NM_181429.1:c.763G>T
BT-20	chr12	11338957	A	G	TAS2R42	F196S,	0	1	56	79	0.9926	NM_181429.1:c.587T>C
BT-20	chr12	11339020	T	A	TAS2R42	Y175F,	0	0	45	72	1	NM_181429.1:c.524A>T
BT-20	chr12	12496086	C	T	MANSC1, MANSC1	V21I, V55I,	34	33	48	29	0.5347	NM_018050.2:c.163G>A	XM_005253401.1:c.61G>A
BT-20	chr12	12630669	C	T	DUSP16, DUSP16	V218M, V366M,	10	10	14	28	0.6774	NM_030640.1:c.1096G>A	NM_030640.2:c.1096G>A	XM_005253488.1:c.652G>A	XR_242884.1:n.1043-2444C>T	XR_242885.1:n.1043-5887C>T
BT-20	chr12	12814818	C	T	GPR19, GPR19, GPR19	V189I, V189I, V189I,	0	0	27	36	1	NM_006143.2:c.565G>A
BT-20	chr12	13103266	G	T	GPRC5D	A18D,	3	29	1	11	0.2727	NM_018654.1:c.53C>A	XM_005253421.1:c.53C>A
BT-20	chr12	13366504	G	A	EMP1, EMP1	S57N, S57N,	51	60	20	31	0.3148	NM_001423.2:c.170G>A	XM_005253338.1:c.170G>A
BT-20	chr12	14587301	A	G	ATF7IP, ATF7IP, ATF7IP, ATF7IP, ATF7IP, ATF7IP, ATF7IP, ATF7IP	K530R, K529R, K529R, K530R, K530R, K530R, K529R, K530R,	0	0	25	24	1	NM_018179.3:c.1589A>G	XM_005253423.1:c.1613A>G	XM_005253424.1:c.1610A>G	XM_005253425.1:c.1589A>G	XM_005253426.1:c.1586A>G	XM_005253427.1:c.1613A>G	XM_005253428.1:c.1610A>G	XM_005253429.1:c.1586A>G
BT-20	chr12	14688644	C	T	PLBD1	V265I,	0	0	54	67	1	XR_242918.1:n.144C>T	NM_024829.5:c.793G>A
BT-20	chr12	14829893	A	C	GUCY2C, GUCY2C	F281L, F281L,	0	0	34	96	1	NM_004963.3:c.843T>G
BT-20	chr12	14993439	C	T	ART4, ART4	D265N, D265N,	25	23	41	25	0.5789	NM_021071.2:c.793G>A
BT-20	chr12	15035081	T	C	MGP, MGP	T127A, T102A,	23	9	47	11	0.6444	NM_000900.2:c.304A>G	NM_000900.3:c.304A>G	NM_001190839.1:c.379A>G
BT-20	chr12	16369828	A	T	SLC15A5	D494E,	0	0	53	66	1	NM_001170798.1:c.1482T>A
BT-20	chr12	16397677	G	A	SLC15A5	P271L,	0	0	53	125	1	NM_001170798.1:c.812C>T
BT-20	chr12	16397734	C	A	SLC15A5	R252L,	0	0	35	121	1	NM_001170798.1:c.755G>T
BT-20	chr12	18234256	T	C	RERGL	M163V,	16	46	34	57	0.5948	NM_024730.2:c.487A>G	XM_005253483.1:c.484A>G
BT-20	chr12	18435452	C	T	PIK3C2G, PIK3C2G	P146L, P146L,	15	58	23	65	0.5466	NM_004570.4:c.437C>T	XM_005253393.1:c.437C>T
BT-20	chr12	18649057	C	T	PIK3C2G, PIK3C2G, PIK3C2G	P730L, P952L, P911L,	29	27	16	16	0.3636	NM_004570.4:c.2732C>T	XM_005253393.1:c.2855C>T
BT-20	chr12	20905250	C	T	SLCO1C1, SLCO1C1, SLCO1C1	S677F, S511F, S559F,	0	0	48	27	1	NM_001145944.1:c.1676C>T	NM_001145945.1:c.1780C>T	NM_001145946.1:c.2030C>T	NM_017435.3:c.1927C>T	NM_017435.4:c.1927C>T	XM_005253394.1:c.1927C>T	XM_005253395.1:c.1690C>T	XM_005253396.1:c.1676C>T	XM_005253397.1:c.*1602C>T
BT-20	chr12	21011480	T	G	SLCO1B3, SLCO1B3, SLCO1B3	S112A, S112A, S112A,	44	70	76	109	0.6187	NM_019844.2:c.334T>G	NM_019844.3:c.334T>G	XM_005253347.1:c.334T>G
BT-20	chr12	21015760	G	A	SLCO1B3, SLCO1B3, SLCO1B3	M233I, M233I, M233I,	23	38	25	61	0.585	NM_019844.2:c.699G>A	NM_019844.3:c.699G>A	XM_005253347.1:c.699G>A
BT-20	chr12	21176135	T	C	SLCO1B7, SLCO1B7	V214A, V167A,	58	34	75	50	0.576	NM_001009562.4:c.500T>C
BT-20	chr12	21201663	G	A	SLCO1B7, SLCO1B7	A385T, A338T,	15	4	24	6	0.6122	NM_001009562.4:c.1012G>A
BT-20	chr12	21713402	T	C	GYS2	M363V,	0	0	29	63	1	NM_021957.3:c.1087A>G	XM_005253352.1:c.1087A>G	XM_005253353.1:c.1036A>G	XM_005253354.1:c.868A>G
BT-20	chr12	25243115	G	C	LRMP, LRMP, LRMP, LRMP, LRMP	C144S, C144S, C197S, C197S, C197S,	13	83	11	32	0.3094	NM_001204126.1:c.590G>C	NM_001204127.1:c.590G>C	NM_006152.2:c.590G>C	NM_006152.3:c.590G>C	XM_005253369.1:c.590G>C	XM_005253370.1:c.590G>C	XM_005253371.1:c.590G>C	XM_005253372.1:c.590G>C	XM_005253373.1:c.431G>C	XM_005253374.1:c.590G>C	XR_242890.1:n.1419G>C
BT-20	chr12	25261735	G	T	CASC1, CASC1, CASC1, CASC1	A633E, A593E, A639E, A574E,	0	0	8	25	1	NM_001204126.1:c.*741G>T	NM_001204127.1:c.*741G>T	NM_006152.2:c.*741G>T	NM_006152.3:c.*741G>T	XM_005253369.1:c.*741G>T	XM_005253370.1:c.*741G>T	XM_005253371.1:c.*741G>T	XM_005253372.1:c.*741G>T	XM_005253373.1:c.*741G>T	XM_005253374.1:c.*741G>T	XR_242890.1:n.*553G>T	NM_001082972.1:c.2068-40C>A	NM_001082973.1:c.1898C>A	NM_001204101.1:c.1721C>A	NM_001204102.1:c.1778C>A	NM_018272.3:c.1916C>A	XM_005253406.1:c.2090C>A	XM_005253407.1:c.1778C>A	XM_005253408.1:c.1562C>A	XM_005253409.1:c.1562C>A	XM_005253410.1:c.1540-40C>A	XM_005253411.1:c.1778C>A
BT-20	chr12	27234999	T	C	C12orf71	I140V,	0	1	52	38	0.989	NM_001080406.1:c.418A>G
BT-20	chr12	27800746	G	T	PPFIBP1, PPFIBP1, PPFIBP1, PPFIBP1	V148L, V148L, V148L, V148L,	0	0	32	83	1	NM_001198915.1:c.-18G>T	NM_001198916.1:c.442G>T	NM_003622.2:c.442G>T	NM_003622.3:c.442G>T	NM_177444.1:c.442G>T	NM_177444.2:c.442G>T	XM_005253505.1:c.442G>T	XM_005253506.1:c.442G>T	XM_005253507.1:c.442G>T	XM_005253508.1:c.442G>T	XM_005253509.1:c.442G>T	XM_005253510.1:c.442G>T	XM_005253511.1:c.442G>T	XM_005253512.1:c.442G>T	XM_005253513.1:c.442G>T	XM_005253514.1:c.442G>T	XM_005253515.1:c.442G>T	XM_005253516.1:c.442G>T	XM_005253517.1:c.442G>T
BT-20	chr12	27849796	A	G	REP15	N101D,	0	0	38	31	1	NM_001198915.1:c.*3981A>G	NM_001198916.1:c.*3981A>G	NM_003622.2:c.*3981A>G	NM_003622.3:c.*3981A>G	NM_177444.2:c.*3981A>G	XM_005253505.1:c.*3981A>G	XM_005253506.1:c.*3981A>G	XM_005253507.1:c.*3981A>G	XM_005253508.1:c.*3981A>G	XM_005253509.1:c.*3981A>G	XM_005253510.1:c.*3981A>G	XM_005253511.1:c.*3981A>G	XM_005253512.1:c.*3981A>G	XM_005253513.1:c.*3981A>G	XM_005253514.1:c.*3981A>G	XM_005253515.1:c.*3981A>G	XM_005253516.1:c.*3981A>G	XM_005253517.1:c.*3981A>G	NM_001029874.1:c.301A>G
BT-20	chr12	27915718	A	T	MANSC4	S326T,	20	0	24	0	0.5455	NM_001146221.1:c.976T>A	XM_002343149.1:c.1096T>A
BT-20	chr12	28605426	G	A	CCDC91, CCDC91, CCDC91, CCDC91	V314M, V314M, V284M, V116M,	0	0	46	29	1	NM_018318.3:c.940G>A	XM_005253412.1:c.940G>A	XM_005253413.1:c.940G>A	XM_005253414.1:c.940G>A	XM_005253415.1:c.850G>A	XM_005253416.1:c.850G>A
BT-20	chr12	29604392	C	G	OVCH1	A881P,	0	0	52	61	1	NR_073170.1:n.561-10275C>G	NR_073171.1:n.561-10337C>G	NR_073172.1:n.561-35427C>G	NM_183378.2:c.2641G>C
BT-20	chr12	29630081	G	A	OVCH1	T444I,	0	0	91	36	1	NR_073172.1:n.561-9738G>A	NM_183378.2:c.1331C>T
BT-20	chr12	29639186	T	C	OVCH1	K330E,	1	0	124	41	0.994	NR_073172.1:n.561-633T>C	NM_183378.2:c.988A>G
BT-20	chr12	29648275	G	A	OVCH1	R133C,	0	0	56	60	1	NM_183378.2:c.397C>T
BT-20	chr12	30881809	T	C	CAPRIN2, CAPRIN2, CAPRIN2, CAPRIN2, CAPRIN2, CAPRIN2, CAPRIN2, CAPRIN2, CAPRIN2	M186V, M316V, M186V, M186V, M519V, M519V, M186V, M519V, M519V,	0	0	95	83	1	NM_001002259.1:c.1555A>G	NM_001206856.1:c.1555A>G	NM_023925.3:c.1555A>G	NM_032156.2:c.556A>G	NM_032156.3:c.1555A>G	NR_038177.1:n.2223A>G
BT-20	chr12	30888001	T	C	CAPRIN2, CAPRIN2, CAPRIN2, CAPRIN2, CAPRIN2	K34R, K237R, K237R, K237R, K237R,	0	0	114	52	1	NM_001002259.1:c.710A>G	NM_001206856.1:c.710A>G	NM_023925.3:c.710A>G	NM_032156.2:c.-207A>G	NM_032156.3:c.710A>G	NR_038177.1:n.1461A>G
BT-20	chr12	31135579	T	C	TSPAN11, TSPAN11, TSPAN11	V180A, V190A, V190A,	15	34	14	16	0.3797	NM_001080509.2:c.569T>C	XM_005253378.1:c.569T>C	XM_005253379.1:c.539T>C
BT-20	chr12	31249861	C	G	DDX11, DDX11, DDX11, DDX11, DDX11, DDX11	Q567E, Q541E, Q567E, Q567E, Q245E, Q567E,	26	22	19	10	0.3766	NM_001257144.1:c.1699C>G	NM_001257145.1:c.1621C>G	NM_004399.2:c.1699C>G	NM_030653.3:c.1699C>G	NM_152438.1:c.1699C>G	XM_005253331.1:c.1807C>G	XM_005253332.1:c.1699C>G	XM_005253333.1:c.1807C>G
BT-20	chr12	31648826	C	T	DENND5B, DENND5B, DENND5B	R52K, R87K, R74K,	116	143	68	72	0.3509	NM_144973.3:c.155G>A	XM_005253326.1:c.221G>A	XM_005253327.1:c.155G>A	XM_005253328.1:c.260G>A	XM_005253329.1:c.221G>A	XM_005253330.1:c.221G>A
BT-20	chr12	32135441	T	C	C12orf35	S518P,	0	0	28	30	1	NM_018169.2:c.1552T>C	NM_018169.3:c.1552T>C	XM_005253405.1:c.1552T>C
BT-20	chr12	32908237	C	A	YARS2	G191V,	13	12	19	30	0.6622	NM_001040436.1:c.572G>T	NM_001040436.2:c.572G>T	XM_005253381.1:c.572G>T	XR_242891.1:n.659G>T	XR_242892.1:n.659G>T
BT-20	chr12	33021934	A	G	PKP2, PKP2, PKP2	L366P, L366P, L366P,	13	24	11	21	0.4638	NM_001005242.2:c.1097T>C	NM_004572.3:c.1097T>C
BT-20	chr12	40619082	G	A	LRRK2	R50H,	0	0	24	58	1	NM_198578.3:c.149G>A	XM_005268629.1:c.149G>A	XM_005268630.1:c.149G>A	XM_005268631.1:c.149G>A	XM_005268632.1:c.149G>A	XM_005268633.1:c.149G>A
BT-20	chr12	40657700	C	G	LRRK2, LRRK2	N173K, N551K,	25	40	22	64	0.5695	NM_198578.3:c.1653C>G	XM_005268629.1:c.1653C>G	XM_005268630.1:c.1653C>G	XM_005268631.1:c.1533C>G	XM_005268632.1:c.1653C>G	XM_005268633.1:c.1653C>G
BT-20	chr12	40702911	G	A	LRRK2, LRRK2, LRRK2	R236H, R231H, R1398H,	23	11	17	12	0.4603	NM_198578.3:c.4193G>A	XM_005268629.1:c.4193G>A	XM_005268630.1:c.4193G>A	XM_005268631.1:c.4073G>A	XM_005268632.1:c.4193G>A	XM_005268633.1:c.4193G>A
BT-20	chr12	40713901	T	A	LRRK2, LRRK2, LRRK2	S485T, S480T, S1647T,	3	46	5	50	0.5288	NM_198578.3:c.4939T>A	XM_005268629.1:c.4939T>A	XM_005268630.1:c.4939T>A	XM_005268631.1:c.4819T>A	XM_005268632.1:c.4939T>A	XM_005268633.1:c.*3783T>A
BT-20	chr12	40758652	T	C	LRRK2, LRRK2, LRRK2	M1235T, M1230T, M2397T,	0	0	75	4	1	NM_198578.3:c.7190T>C	XM_005268629.1:c.7190T>C	XM_005268630.1:c.7190T>C	XM_005268631.1:c.7070T>C
BT-20	chr12	46243365	C	T	ARID2, ARID2, ARID2, ARID2	T573M, T573M, T29M, T200M,	33	27	51	21	0.5455	NM_152641.2:c.1718C>T	XM_005268708.1:c.272-1462C>T
BT-20	chr12	46321514	A	T	SCAF11, SCAF11, SCAF11	F342Y, F731Y, F657Y,	0	0	52	12	1	NM_004719.2:c.1970T>A	XM_005269229.1:c.2192T>A	XM_005269230.1:c.2162T>A
BT-20	chr12	48105483	T	C	ENDOU, ENDOU, ENDOU	I309V, I287V, I350V,	15	26	14	18	0.4384	NM_006025.2:c.925A>G	NM_001172439.1:c.1048A>G	NM_001172440.1:c.859A>G	NM_006025.3:c.925A>G
BT-20	chr12	48142636	C	T	RAPGEF3, RAPGEF3, RAPGEF3, RAPGEF3	G332S, G374S, G386S, G332S,	17	8	9	9	0.4186	NM_001098531.2:c.1120G>A	NM_001098532.2:c.994G>A	NM_006105.5:c.994G>A	XM_005268568.1:c.1156G>A	XM_005268569.1:c.688G>A	XM_005268570.1:c.688G>A	XM_005268571.1:c.-407G>A
BT-20	chr12	48144925	T	C	RAPGEF3, RAPGEF3, RAPGEF3, RAPGEF3, RAPGEF3	R151G, R193G, R205G, R193G, R151G,	0	0	12	22	1	NM_001098531.2:c.577A>G	NM_001098532.2:c.451A>G	NM_006105.5:c.451A>G	XM_005268568.1:c.613A>G	XM_005268569.1:c.145A>G	XM_005268570.1:c.145A>G	XM_005268571.1:c.-2696A>G
BT-20	chr12	48151822	C	G	RAPGEF3, RAPGEF3, RAPGEF3	A16P, A28P, A16P,	0	0	12	33	1	XM_005269016.1:c.-683C>G	NM_001098531.2:c.46G>C	NM_001098532.2:c.-81G>C	NM_006105.5:c.-81G>C	XM_005268568.1:c.82G>C	XM_005268569.1:c.-364G>C	XM_005268570.1:c.-364G>C
BT-20	chr12	48398080	T	A	COL2A1, COL2A1	T9S, T9S,	0	0	1	11	1	NM_001844.4:c.25A>T	NM_033150.2:c.25A>T
BT-20	chr12	48491896	C	A	SENP1, SENP1, SENP1	D6Y, D6Y, D6Y,	22	58	23	56	0.4969	NM_001267594.1:c.16G>T	NM_001267595.1:c.16G>T	NM_014554.2:c.16G>T	NR_051991.1:n.651G>T	NR_051992.1:n.664G>T
BT-20	chr12	48578325	A	C	C12orf68	E140D,	0	0	13	6	1	NM_001013635.3:c.420A>C
BT-20	chr12	48723324	C	G	H1FNT	R84G,	1	3	0	10	0.7143	NM_181788.1:c.250C>G
BT-20	chr12	48723784	C	T	H1FNT	S237F,	20	8	18	4	0.44	NM_181788.1:c.710C>T
BT-20	chr12	48736985	T	G	ZNF641, ZNF641, ZNF641	Q363P, Q349P, Q340P,	34	11	18	13	0.4079	NM_001172682.1:c.1019A>C	NM_001172681.1:c.1046A>C	NM_152320.1:c.1088A>C	NM_152320.2:c.1088A>C	XM_005268637.1:c.1061A>C	XM_005268638.1:c.1046A>C	XM_005268639.1:c.617A>C	XM_005268640.1:c.562+1397A>C
BT-20	chr12	48888594	C	T	C12orf54	P86S,	0	0	42	38	1	NM_152319.2:c.256C>T	NM_152319.3:c.256C>T	XM_005268635.1:c.223C>T	XM_005268636.1:c.172C>T	XR_245893.1:n.390C>T
BT-20	chr12	48919556	A	G	OR8S1	M48V,	0	0	28	54	1	NM_001005203.2:c.142A>G
BT-20	chr12	48919659	T	C	OR8S1	L82P,	0	0	24	40	1	NM_001005203.2:c.245T>C
BT-20	chr12	48919796	C	T	OR8S1	R128C,	0	0	53	17	1	NM_001005203.2:c.382C>T
BT-20	chr12	49176860	G	A	ADCY6, ADCY6, ADCY6	R120C, R120C, R120C,	7	6	7	10	0.5667	NM_015270.3:c.358C>T	NM_020983.2:c.358C>T	XM_005268605.1:c.358C>T	XR_245890.1:n.395C>T
BT-20	chr12	49390677	T	C	DDN	E661G,	0	0	6	42	1	NM_015086.1:c.1982A>G	XR_132772.1:n.-1478T>C	XR_132773.1:n.-1473T>C
BT-20	chr12	49426460	A	G	MLL2	S4010P,	14	18	16	7	0.4182	NM_003482.3:c.12028T>C	XM_005269162.1:c.12028T>C
BT-20	chr12	49448463	C	T	MLL2	R83Q,	11	11	12	16	0.56	NM_003482.3:c.248G>A	XM_005269162.1:c.248G>A
BT-20	chr12	49690798	G	A	PRPH	A277T,	8	12	8	9	0.4595	XR_245979.1:n.1188C>T	NM_006262.3:c.829G>A	XM_005269025.1:c.829G>A	XR_245945.1:n.1147G>A
BT-20	chr12	49951377	C	T	KCNH3, KCNH3	R905C, R965C,	14	15	10	14	0.4528	NM_012284.1:c.2893C>T	XM_005268752.1:c.2713C>T	XM_005268753.1:c.2659C>T	NM_001012300.1:c.*1049G>A	NM_001278341.1:c.*1049G>A	NM_006337.3:c.*1049G>A	NM_006337.4:c.*1049G>A	XM_005268572.1:c.*1049G>A	XM_005268573.1:c.*1049G>A
BT-20	chr12	49993678	C	T	FAM186B, FAM186B	R492Q, R582Q,	17	34	9	24	0.3929	NM_032130.2:c.1745G>A	NM_032130.1:c.1745G>A	NR_027450.1:n.2075G>A
BT-20	chr12	49993766	C	G	FAM186B, FAM186B	E463Q, E553Q,	13	21	10	22	0.4776	NM_032130.2:c.1657G>C	NM_032130.1:c.1657G>C	NR_027450.1:n.1987G>C
BT-20	chr12	49994785	G	A	FAM186B, FAM186B	T123M, T213M,	10	23	11	24	0.5147	NM_032130.2:c.638C>T	NM_032130.1:c.638C>T	NR_027450.1:n.968C>T
BT-20	chr12	50037051	C	T	PRPF40B, PRPF40B, PRPF40B, PRPF40B	P672S, P751S, P717S, P730S,	7	15	5	7	0.3529	NM_175736.4:c.*2547G>A	NM_198900.2:c.*2547G>A	XM_005269218.1:c.*2659G>A	XM_005269219.1:c.*2659G>A	NM_001031698.1:c.2188C>T	NM_001031698.2:c.2251C>T	NM_012272.1:c.2149C>T	NR_052006.1:n.2700C>T
BT-20	chr12	50537815	A	G	CERS5, CERS5	C16R, C75R,	21	31	18	25	0.4526	XR_245982.1:n.145+341A>G	NM_147190.2:c.223T>C	XM_005269220.1:c.223T>C	XM_005269221.1:c.49T>C
BT-20	chr12	50727706	G	C	FAM186A, FAM186A	H2006Q, H2228Q,	57	43	40	30	0.4118	NM_001145475.1:c.6684C>G
BT-20	chr12	50744119	G	A	FAM186A, FAM186A	H1944Y, H2166Y,	23	18	23	10	0.4459	NM_001145475.1:c.6496C>T
BT-20	chr12	50749221	G	C	FAM186A, FAM186A	A243G, A465G,	0	0	13	33	1	NM_001145475.1:c.1394C>G
BT-20	chr12	50749227	T	G	FAM186A, FAM186A	K241T, K463T,	0	0	13	33	1	NM_001145475.1:c.1388A>C
BT-20	chr12	50754563	T	G	FAM186A	K187Q,	38	9	33	14	0.5	NM_001145475.1:c.559A>C
BT-20	chr12	51236802	T	C	TMPRSS12, TMPRSS12	Y19H, Y19H,	20	16	16	17	0.4783	NM_182559.2:c.55T>C
BT-20	chr12	51402905	T	G	SLC11A2	Y6S,	14	34	22	20	0.4667	NM_000617.2:c.35-498A>C	NM_001174125.1:c.122-498A>C	NM_001174126.1:c.35-498A>C	NM_001174127.1:c.35-498A>C	NM_001174128.1:c.35-498A>C	NM_001174129.1:c.35-498A>C	NM_001174130.1:c.17A>C	NR_033421.1:n.180-578A>C	NR_033422.1:n.175-498A>C	XM_005268911.1:c.122-498A>C	XM_005268912.1:c.17A>C	XM_005268913.1:c.4-578A>C	XM_005268914.1:c.4-578A>C	XM_005268915.1:c.4-578A>C	XM_005268916.1:c.-444-498A>C	XM_005268917.1:c.35-498A>C
BT-20	chr12	51442944	G	A	LETMD1, LETMD1, LETMD1, LETMD1, LETMD1	V84I, V84I, V84I, V84I, V28I,	11	31	9	38	0.5281	NM_001024668.1:c.82G>A	NM_001243689.1:c.250G>A	NM_015416.3:c.250G>A	NM_015416.4:c.250G>A	NR_045017.1:n.183G>A	NR_045018.1:n.308G>A	NR_045019.1:n.308G>A	NR_045020.1:n.308G>A
BT-20	chr12	51681903	T	C	BIN2, BIN2, BIN2, BIN2	N529D, N405D, N503D, N497D,	0	0	50	25	1	NM_016293.2:c.1585A>G	XM_005268957.1:c.1678A>G	XM_005268958.1:c.1612-3332A>G	XM_005268959.1:c.1507A>G
BT-20	chr12	51737562	T	C	CELA1	M59V,	26	11	13	13	0.4127	NM_001971.4:c.175A>G	NM_001971.5:c.175A>G
BT-20	chr12	52602013	C	T	LOC283403	R38Q,	0	0	24	43	1	NR_027358.1:n.-2701C>T	XR_110354.1:n.407G>A	NM_001242696.1:c.113G>A
BT-20	chr12	52631313	A	G	KRT7	H186R,	1	0	59	56	0.9914	NM_005556.3:c.557A>G	XR_245927.1:n.637A>G
BT-20	chr12	52639302	G	C	KRT7	G364A,	0	0	18	12	1	NM_005556.3:c.1091G>C	XR_245927.1:n.1411G>C	XM_005268868.1:c.-3915G>C
BT-20	chr12	52681925	A	C	KRT81	L248R,	0	0	22	49	1	NM_002281.3:c.743T>G	XM_005268866.1:c.129+12195A>C	XM_005268867.1:c.-5+12195A>C	XM_005268868.1:c.-4-13772A>C
BT-20	chr12	52818504	T	G	KRT75	S485R,	13	33	10	41	0.5258	NM_004693.2:c.1453A>C	XM_001718426.1:c.529-3437T>G
BT-20	chr12	52827818	T	C	KRT75	R91G,	15	30	14	13	0.375	NM_004693.2:c.271A>G
BT-20	chr12	52965173	T	G	KRT74	E271D,	11	11	7	6	0.3714	NM_175053.3:c.813A>C
BT-20	chr12	52994896	A	G	KRT72, KRT72, KRT72	M114T, M114T, M114T,	20	19	9	18	0.4091	NM_001146225.1:c.341T>C	NM_001146226.1:c.341T>C	NM_080747.1:c.341T>C	NM_080747.2:c.341T>C
BT-20	chr12	52995020	C	T	KRT72, KRT72, KRT72	G73S, G73S, G73S,	2	13	2	10	0.4444	NM_001146225.1:c.217G>A	NM_001146226.1:c.217G>A	NM_080747.1:c.217G>A	NM_080747.2:c.217G>A
BT-20	chr12	53085089	T	C	KRT77, KRT77	R533G, R291G,	0	0	3	16	1	NM_175078.2:c.1597A>G	XM_005268853.1:c.898A>G
BT-20	chr12	53086645	G	A	KRT77, KRT77	T367M, T125M,	2	14	3	11	0.4667	NM_175078.2:c.1100C>T	XM_005268853.1:c.401C>T
BT-20	chr12	53091566	C	A	KRT77	G220C,	19	14	26	12	0.5352	NM_175078.2:c.658G>T	XM_005268853.1:c.-42G>T
BT-20	chr12	53165940	C	T	KRT76	A359T,	10	20	10	24	0.5312	NM_015848.3:c.1075G>A	NM_015848.4:c.1075G>A
BT-20	chr12	53165949	C	T	KRT76	E356K,	11	25	9	17	0.4194	NM_015848.3:c.1066G>A	NM_015848.4:c.1066G>A
BT-20	chr12	53186088	G	C	KRT3	R375G,	11	11	16	17	0.5893	NM_057088.2:c.1123C>G	XM_005268859.1:c.1057C>G
BT-20	chr12	53189696	C	G	KRT3	G44A,	21	22	17	17	0.4416	NM_057088.2:c.131G>C	XM_005268859.1:c.131G>C
BT-20	chr12	53205757	T	C	KRT4	Q230R,	8	22	8	31	0.5652	XM_002343167.1:c.730T>C	NM_002272.2:c.689A>G	NM_002272.3:c.467A>G	XM_005268860.1:c.222-1157A>G	XM_005268861.1:c.-179A>G
BT-20	chr12	53207628	G	A	KRT4	A146V,	8	18	9	25	0.5667	XM_002343167.1:c.989G>A	NM_002272.2:c.437C>T	NM_002272.3:c.215C>T	XM_005268860.1:c.89+4C>T	XM_005268861.1:c.-184+4C>T
BT-20	chr12	53227803	A	G	KRT79	L81S,	1	0	22	27	0.98	NM_175834.2:c.242T>C	NM_173352.2:c.*5094T>C	XM_005268695.1:c.*5094T>C	XM_005268696.1:c.*5094T>C
BT-20	chr12	53242440	A	G	KRT78	L92P,	0	0	31	56	1	NM_173352.2:c.275T>C	XM_005268695.1:c.-385T>C	XM_005268696.1:c.-413T>C
BT-20	chr12	53442956	G	C	TENC1, TENC1	R10T, R10T,	0	0	19	20	1	NM_015319.2:c.29G>C	NM_170754.2:c.-1014G>C	NM_198316.1:c.-298+2109G>C	NR_033854.1:n.298-3111C>G	XR_245918.1:n.-2042C>G	XR_245919.1:n.-2035C>G	XR_245920.1:n.373-3111C>G
BT-20	chr12	53555134	T	C	CSAD, CSAD, CSAD, CSAD, CSAD, CSAD, CSAD	T248A, T15A, T30A, T101A, T248A, T101A, T275A,	1	12	1	8	0.4091	NM_001244705.1:c.742A>G	NM_001244706.1:c.43A>G	NM_015989.4:c.823A>G	XM_005268951.1:c.1030A>G	XM_005268952.1:c.823A>G	XM_005268953.1:c.823A>G	XM_005268954.1:c.436A>G	XM_005268955.1:c.1030A>G	XM_005268956.1:c.88A>G	XR_245935.1:n.1257A>G	XR_245936.1:n.1257A>G
BT-20	chr12	53647593	C	T	MFSD5, MFSD5, MFSD5	S325F, S325F, S432F,	22	11	13	9	0.4	NM_001170790.1:c.1295C>T	NM_032889.3:c.974C>T	NM_032889.4:c.974C>T	XM_005269197.1:c.1295C>T	XM_005269198.1:c.974C>T
BT-20	chr12	53662624	C	A	ESPL1	A25D,	13	10	8	10	0.439	NM_012291.4:c.74C>A
BT-20	chr12	53670545	C	A	ESPL1, ESPL1	S289R, S614R,	20	9	13	11	0.4528	NM_012291.4:c.1842C>A
BT-20	chr12	53681883	A	T	ESPL1, ESPL1	K1110M, K1435M,	0	0	45	43	1	NM_012291.4:c.4304A>T
BT-20	chr12	53700848	C	T	C12orf10, C12orf10, C12orf10	T298I, T349I, T234I,	0	0	36	31	1	NM_001173466.1:c.*425G>A	NM_015665.5:c.*425G>A	NM_021640.3:c.1046C>T	XM_005269070.1:c.893C>T	XM_005269071.1:c.557C>T
BT-20	chr12	53700860	A	G	C12orf10, C12orf10, C12orf10	H302R, H353R, H238R,	0	0	30	34	1	NM_001173466.1:c.*413T>C	NM_015665.5:c.*413T>C	NM_021640.3:c.1058A>G	XM_005269070.1:c.905A>G	XM_005269071.1:c.569A>G
BT-20	chr12	54975837	T	C	PPP1R1A	E109G,	0	0	15	29	1	NM_006741.3:c.326A>G	XM_005268994.1:c.184-1003A>G	XM_005268995.1:c.247+679A>G	NM_000924.2:c.*4211T>C	NM_000924.3:c.*4211T>C	NM_001165975.1:c.*4211T>C	NM_001165975.2:c.*4211T>C	XM_005268960.1:c.*4211T>C	XM_005268961.1:c.*4211T>C
BT-20	chr12	55039035	C	T	DCD, DCD	D71N, D71N,	11	38	20	32	0.5149	NM_053283.2:c.211G>A	XM_005268627.1:c.211G>A
BT-20	chr12	55794976	A	G	OR6C65	T222A,	0	0	76	87	1	NM_001005518.1:c.664A>G
BT-20	chr12	55945119	A	G	OR6C4	I37V,	0	0	24	42	1	NM_001005494.1:c.109A>G
BT-20	chr12	56030938	C	T	OR10P1	P88L,	0	0	15	29	1	NM_206899.1:c.263C>T
BT-20	chr12	56031273	G	A	OR10P1	V200M,	0	0	25	19	1	NM_206899.1:c.598G>A
BT-20	chr12	56089357	C	T	ITGA7, ITGA7, ITGA7, ITGA7	R532H, R655H, R558H, R651H,	0	0	13	12	1	NM_001144996.1:c.1964G>A	NM_001144997.1:c.1673G>A	NM_002206.2:c.1952G>A	XM_005268839.1:c.2084G>A	XM_005268840.1:c.2066G>A	XM_005268841.1:c.2084G>A	XM_005268842.1:c.1934G>A	XM_005268843.1:c.1745G>A	XM_005268844.1:c.1745G>A	XM_005268845.1:c.1613G>A	XM_005268846.1:c.1613G>A	XM_005268847.1:c.1610G>A	XM_005268848.1:c.1610G>A	XM_005268849.1:c.1610G>A	XM_005268850.1:c.1478G>A
BT-20	chr12	56722060	T	G	PAN2, PAN2, PAN2	I179L, I179L, I179L,	0	0	30	21	1	NM_001127460.1:c.535A>C	NM_001127460.2:c.535A>C	NM_001166279.1:c.535A>C	NM_014871.3:c.535A>C	NM_014871.4:c.535A>C	XM_005269250.1:c.535A>C	XM_005269251.1:c.535A>C	XM_005269252.1:c.535A>C	XM_005269253.1:c.535A>C	XM_005269254.1:c.535A>C	XM_005269255.1:c.535A>C	XM_005269256.1:c.535A>C	XM_005269257.1:c.-551A>C	XM_005269258.1:c.535A>C	XR_245967.1:n.826A>C	XR_245968.1:n.912A>C
BT-20	chr12	56814653	G	A	TIMELESS	P1018L,	10	21	17	20	0.5441	NM_003920.3:c.3053C>T
BT-20	chr12	56815922	C	T	TIMELESS	R831Q,	7	15	6	17	0.5111	NM_003920.3:c.2492G>A
BT-20	chr12	56822378	T	A	TIMELESS, TIMELESS	I455L, I454L,	4	2	8	5	0.6842	NM_003920.3:c.1363A>T
BT-20	chr12	56862886	T	C	SPRYD4, SPRYD4	M50T, M50T,	0	0	26	39	1	NM_207344.3:c.149T>C	NM_001280796.1:c.*2385A>G	NM_001280797.1:c.*2385A>G	NM_001280798.1:c.*2385A>G	NM_013267.2:c.*2385A>G	NM_013267.3:c.*2385A>G	XM_005268796.1:c.*2385A>G	XM_005268797.1:c.*2385A>G	XM_005268798.1:c.*2385A>G
BT-20	chr12	57109792	A	G	NACA, NACA	L1841P, L688P,	5	6	4	8	0.5217	NM_001113201.1:c.71-1321T>C	NM_001113202.1:c.71-1321T>C	NM_001113203.1:c.5522T>C	NM_001113203.2:c.2063T>C	NM_005594.4:c.71-1321T>C	NR_045277.1:n.394-1321T>C
BT-20	chr12	57109931	A	T	NACA, NACA	S1795T, S642T,	19	4	8	3	0.3056	NM_001113201.1:c.71-1460T>A	NM_001113202.1:c.71-1460T>A	NM_001113203.1:c.5383T>A	NM_001113203.2:c.1924T>A	NM_005594.4:c.71-1460T>A	NR_045277.1:n.394-1460T>A
BT-20	chr12	57114100	A	G	NACA, NACA	F405S, F405S,	22	15	25	15	0.5195	NM_001113201.1:c.70+4136T>C	NM_001113202.1:c.70+4136T>C	NM_001113203.1:c.1214T>C	NM_001113203.2:c.1214T>C	NM_005594.4:c.70+4136T>C	NR_045277.1:n.393+4136T>C
BT-20	chr12	57114307	A	T	NACA, NACA	V336E, V336E,	19	14	21	27	0.5926	NM_001113201.1:c.70+3929T>A	NM_001113202.1:c.70+3929T>A	NM_001113203.1:c.1007T>A	NM_001113203.2:c.1007T>A	NM_005594.4:c.70+3929T>A	NR_045277.1:n.393+3929T>A
BT-20	chr12	57589784	A	C	LRP1	Q2900P,	0	0	15	17	1	NM_002332.2:c.8699A>C	NR_031597.1:n.*1425A>C
BT-20	chr12	57865321	G	A	GLI1, GLI1, GLI1	G933D, G805D, G892D,	20	16	17	11	0.4375	NM_001160045.1:c.2414G>A	NM_001167609.1:c.2675G>A	NM_005269.2:c.2798G>A	XM_005268799.1:c.2414G>A	NM_001080156.1:c.*979C>T	NM_001080157.1:c.*1146C>T	NM_032496.2:c.*979C>T	XM_005269078.1:c.*979C>T	XM_005269079.1:c.*979C>T	XM_005269080.1:c.*979C>T	XM_005269081.1:c.*979C>T	XM_005269082.1:c.*979C>T	XM_005269083.1:c.*979C>T	XM_005269084.1:c.*979C>T	XM_005269085.1:c.*979C>T
BT-20	chr12	57865821	G	C	GLI1, GLI1, GLI1	E1100Q, E972Q, E1059Q,	2	10	2	17	0.6129	NM_001160045.1:c.2914G>C	NM_001167609.1:c.3175G>C	NM_005269.2:c.3298G>C	XM_005268799.1:c.2914G>C	NM_001080156.1:c.*479C>G	NM_001080157.1:c.*646C>G	NM_032496.2:c.*479C>G	XM_005269078.1:c.*479C>G	XM_005269079.1:c.*479C>G	XM_005269080.1:c.*479C>G	XM_005269081.1:c.*479C>G	XM_005269082.1:c.*479C>G	XM_005269083.1:c.*479C>G	XM_005269084.1:c.*479C>G	XM_005269085.1:c.*479C>G
BT-20	chr12	57869582	T	C	ARHGAP9, ARHGAP9	T119A, T520A,	16	30	13	30	0.4831	NM_001160045.1:c.*3738T>C	NM_001167609.1:c.*3738T>C	NM_005269.2:c.*3738T>C	XM_005268799.1:c.*3738T>C	NM_001080156.1:c.759+34A>G	NM_001080157.1:c.1311+34A>G	NM_032496.2:c.1311+34A>G	XM_005269078.1:c.1558A>G	XM_005269079.1:c.1549A>G	XM_005269080.1:c.1548+34A>G	XM_005269081.1:c.1489A>G	XM_005269082.1:c.793A>G	XM_005269083.1:c.793A>G	XM_005269084.1:c.700A>G	XM_005269085.1:c.700A>G
BT-20	chr12	58015494	G	A	SLC26A10	A193T,	0	0	8	6	1	XR_245990.1:n.193C>T	NM_133489.2:c.577G>A	NM_001111270.1:c.*4817G>A	NM_001111270.2:c.*4817G>A	NM_182947.2:c.*4817G>A	NM_182947.3:c.*4817G>A	NR_046223.1:n.*4466G>A	NM_001276468.1:c.*5033C>T	NM_001478.3:c.*5033C>T	NM_001478.4:c.*5033C>T	XM_005268773.1:c.*5033C>T	XM_002343172.1:c.-5158G>A
BT-20	chr12	58019472	T	G	SLC26A10	L546V,	0	0	5	26	1	XR_245990.1:n.-3786A>C	NM_133489.2:c.1636T>G	NM_001276468.1:c.*1055A>C	NM_001276469.1:c.*4188A>C	NM_001478.3:c.*1055A>C	NM_001478.4:c.*1055A>C	XM_005268773.1:c.*1055A>C	XM_002343172.1:c.-1180T>G
BT-20	chr12	58335626	A	T	XRCC6BP1	S48C,	15	22	26	35	0.6224	NM_033276.2:c.142A>T	XM_005269223.1:c.-167A>T
BT-20	chr12	60173356	A	T	SLC16A7, SLC16A7, SLC16A7, SLC16A7, SLC16A7	T445S, T445S, T445S, T346S, T346S,	12	25	16	19	0.4861	NM_001270622.1:c.1333A>T	NM_001270623.1:c.1333A>T	NM_004731.3:c.1333A>T	NM_004731.4:c.1333A>T	NR_073055.1:n.1773A>T	NR_073056.1:n.1634A>T	XM_005269231.1:c.1333A>T	XM_005269232.1:c.1036A>T	XM_005269233.1:c.1036A>T
BT-20	chr12	62928633	G	A	MON2, MON2, MON2, MON2, MON2, MON2	A311T, A476T, A548T, A548T, A548T, A548T,	33	14	53	11	0.5766	NM_001278469.1:c.1642G>A	NM_001278470.1:c.1642G>A	NM_001278471.1:c.1642G>A	NM_001278472.1:c.1426G>A	NM_015026.2:c.1642G>A	XM_005268731.1:c.1642G>A	XM_005268732.1:c.1642G>A	XM_005268733.1:c.1642G>A	XM_005268734.1:c.1426G>A	XM_005268735.1:c.1426G>A	XM_005268736.1:c.-22G>A
BT-20	chr12	62959137	A	G	MON2, MON2, MON2, MON2, MON2, MON2, MON2	I1148V, I1313V, I260V, I1362V, I1385V, I1385V, I1385V,	15	35	6	48	0.5192	NM_001278469.1:c.4153A>G	NM_001278470.1:c.4153A>G	NM_001278471.1:c.4084A>G	NM_001278472.1:c.3937A>G	NM_015026.2:c.4153A>G	XM_005268731.1:c.4156A>G	XM_005268732.1:c.4156A>G	XM_005268733.1:c.4153A>G	XM_005268734.1:c.3940A>G	XM_005268735.1:c.3940A>G	XM_005268736.1:c.2488A>G
BT-20	chr12	63954300	C	T	DPY19L2, DPY19L2	V757I, V204I,	42	31	45	20	0.471	NM_173812.4:c.2269G>A
BT-20	chr12	64062023	A	C	DPY19L2	S51A,	22	28	16	20	0.4186	NM_173812.4:c.151T>G
BT-20	chr12	64062052	G	A	DPY19L2	A41V,	15	26	11	19	0.4225	NM_173812.4:c.122C>T
BT-20	chr12	64062065	T	C	DPY19L2	M37V,	14	30	5	18	0.3433	NM_173812.4:c.109A>G
BT-20	chr12	64173807	G	A	TMEM5	A23T,	4	6	7	8	0.6	NM_001278237.1:c.-1047G>A	NM_014254.1:c.67G>A	NM_014254.2:c.67G>A	XM_005268562.1:c.-407G>A	XM_005268563.1:c.-740G>A
BT-20	chr12	64587633	C	A	C12orf66	A443S,	0	0	40	12	1	NM_152440.4:c.1327G>T	XM_005268677.1:c.1327G>T
BT-20	chr12	64609562	C	T	C12orf66	M139I,	0	0	34	50	1	NM_152440.4:c.417G>A	XM_005268677.1:c.417G>A
BT-20	chr12	66546100	A	G	TMBIM4, TMBIM4, TMBIM4, TMBIM4, TMBIM4	I135T, I88T, I88T, I57T, I88T,	17	20	12	14	0.4127	NM_016056.2:c.263T>C	XM_005268973.1:c.263T>C	XM_005268969.1:c.404T>C	XM_005268970.1:c.263T>C	XM_005268971.1:c.263T>C	XM_005268972.1:c.263T>C
BT-20	chr12	66597527	A	G	IRAK3	H57R,	26	18	26	11	0.4568	NM_001142523.1:c.134-5709A>G	NM_007199.2:c.170A>G	XM_005268606.1:c.53A>G
BT-20	chr12	66605228	A	G	IRAK3, IRAK3	I147V, I86V,	28	15	30	4	0.4416	NM_001142523.1:c.256A>G	NM_007199.2:c.439A>G	XM_005268606.1:c.322A>G
BT-20	chr12	66698895	T	C	HELB	L191P,	8	16	4	12	0.4	NM_033647.2:c.572T>C	NM_033647.3:c.572T>C	XM_005269234.1:c.572T>C	XR_245965.1:n.609T>C	XR_245966.1:n.609T>C
BT-20	chr12	66725160	C	T	HELB	P966L,	15	14	15	12	0.4821	NM_033647.2:c.2897C>T	NM_033647.3:c.2897C>T	XM_005269234.1:c.2897C>T	XR_245965.1:n.3010C>T
BT-20	chr12	66725202	C	T	HELB	T980I,	14	11	17	10	0.5192	NM_033647.2:c.2939C>T	NM_033647.3:c.2939C>T	XM_005269234.1:c.2939C>T	XR_245965.1:n.3052C>T
BT-20	chr12	68707287	G	A	MDM1, MDM1, MDM1	P272L, P517L, P552L,	31	24	26	12	0.4086	NM_001205028.1:c.1550C>T	NM_017440.4:c.1655C>T	XM_005269026.1:c.1685C>T	XM_005269027.1:c.1379C>T
BT-20	chr12	68708761	C	T	MDM1, MDM1, MDM1	R209H, R454H, R489H,	0	0	81	27	1	NM_001205028.1:c.1361G>A	NM_017440.4:c.1466G>A	XM_005269026.1:c.1496G>A	XM_005269027.1:c.1190G>A
BT-20	chr12	68720627	G	A	MDM1, MDM1, MDM1	T103I, T103I, T103I,	0	0	47	43	1	NM_001205028.1:c.308C>T	NM_001205029.1:c.*587C>T	NM_017440.4:c.308C>T	NM_020128.2:c.308C>T	XM_005269026.1:c.308C>T	XM_005269027.1:c.308C>T
BT-20	chr12	69744014	C	A	LYZ	T88N,	4	28	3	23	0.4483	XR_110377.1:n.*3187G>T	NM_000239.2:c.263C>A
BT-20	chr12	70065214	T	G	BEST3, BEST3, BEST3, BEST3	Q259P, Q365P, Q365P, Q152P,	29	1	19	1	0.4	NM_032735.2:c.1094A>C	NM_152439.2:c.455A>C	XM_005268671.1:c.1094A>C	XM_005268672.1:c.776A>C	XM_005268673.1:c.1094A>C	XM_005268674.1:c.*112A>C
BT-20	chr12	70990054	T	C	PTPRB, PTPRB, PTPRB, PTPRB, PTPRB, PTPRB, PTPRB, PTPRB	S344G, S345G, S127G, S224G, S345G, S345G, S127G, S127G,	23	37	16	36	0.4643	NM_001109754.1:c.1033A>G	NM_001109754.2:c.1033A>G	NM_001206971.1:c.379A>G	NM_001206972.1:c.379A>G	NM_002837.3:c.379A>G	NM_002837.4:c.379A>G	XR_245948.1:n.1078A>G	XR_245949.1:n.1078A>G
BT-20	chr12	71002893	C	T	PTPRB, PTPRB, PTPRB, PTPRB, PTPRB, PTPRB, PTPRB, PTPRB	R311K, R312K, R94K, R191K, R312K, R312K, R94K, R94K,	23	11	16	17	0.4925	NM_001109754.1:c.935G>A	NM_001109754.2:c.935G>A	NM_001206971.1:c.281G>A	NM_001206972.1:c.281G>A	NM_002837.3:c.281G>A	NM_002837.4:c.281G>A	XR_245948.1:n.980G>A	XR_245949.1:n.980G>A
BT-20	chr12	71139664	T	C	PTPRR, PTPRR, PTPRR, PTPRR, PTPRR	K163R, K314R, K108R, K69R, K202R,	0	0	41	42	1	NM_001207015.1:c.605A>G	NM_001207016.1:c.323A>G	NM_002849.2:c.941A>G	NM_002849.3:c.941A>G	NM_130846.1:c.206A>G	NM_130846.2:c.206A>G	NR_073474.1:n.621A>G
BT-20	chr12	71523134	A	C	TSPAN8, TSPAN8, TSPAN8	S213A, S213A, S213A,	1	0	87	97	0.9946	NM_004616.2:c.637T>G
BT-20	chr12	71533534	C	G	TSPAN8, TSPAN8, TSPAN8	G73A, G73A, G73A,	0	0	20	17	1	NM_004616.2:c.218G>C
BT-20	chr12	72083443	G	A	TMEM19, TMEM19	G68D, G54D,	17	43	27	52	0.5683	XM_002343198.1:c.-121C>T	NM_018279.3:c.203G>A	XM_005269003.1:c.203G>A
BT-20	chr12	76443541	C	A	NAP1L1, NAP1L1, NAP1L1, NAP1L1, NAP1L1, NAP1L1, NAP1L1	D362Y, D362Y, D362Y, D179Y, D362Y, D293Y, D319Y,	0	0	21	22	1	NM_004537.4:c.1084G>T	NM_139207.2:c.1084G>T	XM_005268895.1:c.1300G>T	XM_005268896.1:c.1300G>T	XM_005268897.1:c.1267G>T	XM_005268898.1:c.1117G>T	XM_005268899.1:c.1117G>T	XM_005268900.1:c.958G>T	XM_005268901.1:c.928G>T	XM_005268902.1:c.895G>T	XM_005268903.1:c.880G>T	XM_005268904.1:c.535G>T	XR_245929.1:n.1300G>T	XR_245930.1:n.1300G>T	XR_245931.1:n.1267G>T	XR_245932.1:n.1223G>T
BT-20	chr12	77449790	A	G	E2F7	F72L,	0	0	29	67	1	NM_203394.2:c.214T>C
BT-20	chr12	78225374	A	G	NAV3, NAV3	T45A, T45A,	0	0	20	28	1	NM_014903.4:c.133A>G	XM_005269214.1:c.133A>G	XM_005269215.1:c.133A>G
BT-20	chr12	80747242	A	G	OTOGL	I1840V,	0	0	7	8	1	NM_173591.3:c.5518A>G	XM_005268802.1:c.5569A>G	XM_002343203.1:c.5236A>G
BT-20	chr12	80761430	G	A	OTOGL, OTOGL, OTOGL	A2132T, A12T, A151T,	0	0	11	28	1	NM_173591.3:c.6394G>A	XM_005268802.1:c.6445G>A	XM_002343203.1:c.6112G>A
BT-20	chr12	80765800	A	G	OTOGL, OTOGL, OTOGL	N2237S, N117S, N256S,	0	0	13	7	1	NM_173591.3:c.6710A>G	XM_005268802.1:c.6761A>G	XM_002343203.1:c.6428A>G
BT-20	chr12	80899901	C	A	PTPRQ	Q619K,	0	0	31	28	1	NM_001145026.1:c.1917C>A
BT-20	chr12	82792787	C	A	C12orf26	Q249K,	0	0	23	27	1	NM_032230.1:c.745C>A	NM_032230.2:c.745C>A	XM_005269184.1:c.745C>A	XM_005269185.1:c.745C>A	XM_005269186.1:c.745C>A
BT-20	chr12	89917518	A	G	GALNT4	I270T,	0	0	12	13	1	NM_003774.3:c.809T>C	NM_003774.4:c.809T>C	NM_001199781.1:c.800T>C	NM_001199782.1:c.361-68T>C	NM_001199777.1:c.-27+1379T>C	NM_172240.2:c.100+1379T>C	NR_037659.1:n.467+1379T>C	NR_037660.1:n.448+1379T>C	NM_172240.1:c.100+1379T>C
BT-20	chr12	92818482	C	T	CLLU1	S9F,	0	0	52	30	1	NM_001025233.1:c.26C>T	NR_027932.1:n.306-672C>T	NR_027933.1:n.305+2871C>T	NM_001025232.1:c.53-2070G>A
BT-20	chr12	93150102	T	C	PLEKHG7	M212T,	0	0	53	42	1	NM_001004330.2:c.635T>C	XM_005268874.1:c.1091T>C
BT-20	chr12	93196422	T	G	EEA1	K810Q,	0	0	39	39	1	NM_003566.3:c.2428A>C
BT-20	chr12	94543243	G	A	PLXNC1	V166M,	0	0	16	2	1	NM_005761.1:c.496G>A	NM_005761.2:c.496G>A
BT-20	chr12	94620432	G	T	PLXNC1	R614S,	0	0	60	57	1	NM_005761.1:c.1842G>T	NM_005761.2:c.1842G>T
BT-20	chr12	96374614	C	T	HAL, HAL, HAL	V231I, V439I, V439I,	0	0	29	50	1	NM_001258333.1:c.691G>A	NM_001258334.1:c.1315G>A	NM_002108.2:c.1315G>A	NM_002108.3:c.1315G>A	XM_005268820.1:c.1315G>A	XM_005268821.1:c.1012G>A
BT-20	chr12	98927830	C	G	TMPO	Q599E,	0	0	21	25	1	NM_001032283.1:c.565+2214C>G	NM_001032283.2:c.565+2214C>G	NM_001032284.1:c.565+2214C>G	NM_001032284.2:c.565+2214C>G	NM_003276.1:c.1795C>G	NM_003276.2:c.1795C>G	XM_005269130.1:c.565+2214C>G	XM_005269131.1:c.889C>G	XM_005269132.1:c.565+2214C>G
BT-20	chr12	99007623	C	T	IKBIP	G265S,	0	0	60	23	1	NM_201612.1:c.793G>A	NM_201612.2:c.793G>A	NM_201613.1:c.*462G>A	NM_201613.2:c.*462G>A
BT-20	chr12	101750814	T	A	UTP20	L1882Q,	0	0	44	48	1	NM_014503.2:c.5645T>A
BT-20	chr12	103696182	T	G	C12orf42, C12orf42, C12orf42	S263R, S263R, S168R,	0	0	8	26	1	NM_001099336.1:c.787A>C	NM_001099336.2:c.787A>C	NM_001278419.1:c.502A>C	NM_001278420.1:c.502A>C	NM_198521.2:c.787A>C	NM_198521.3:c.787A>C	NR_103526.1:n.390-25194A>C
BT-20	chr12	103872172	T	G	C12orf42, C12orf42	E11D, E11D,	0	0	18	23	1	NM_001099336.1:c.33A>C	NM_001099336.2:c.33A>C	NM_001278419.1:c.-348A>C	NM_001278420.1:c.-348A>C	NM_198521.2:c.33A>C	NM_198521.3:c.33A>C	NR_103526.1:n.163A>C
BT-20	chr12	104380734	G	A	TDG, TDG, TDG, TDG	V155M, V367M, V363M, V224M,	0	0	97	12	1	NM_003211.4:c.1099G>A	XM_005269124.1:c.670G>A	XM_005269125.1:c.487G>A	NM_031302.3:c.*2452C>T	XM_005269169.1:c.*2452C>T	XM_005269170.1:c.*2452C>T	XM_005269171.1:c.*2452C>T
BT-20	chr12	105380152	A	C	C12orf45	K8Q,	0	0	47	51	1	NM_152318.2:c.22A>C
BT-20	chr12	105425660	T	A	ALDH1L2, ALDH1L2	D221V, D766V,	1	0	42	79	0.9918	NM_001034173.2:c.2297A>T	NM_001034173.3:c.2297A>T	NR_027752.1:n.2376A>T
BT-20	chr12	105521009	C	A	KIAA1033, KIAA1033, KIAA1033	Q381K, Q381K, Q193K,	42	22	0	16	0.2	NM_015275.1:c.1141C>A	XM_005268742.1:c.1141C>A	XM_005268743.1:c.577C>A	XM_005268744.1:c.577C>A	XM_005268745.1:c.1141C>A	XM_005268746.1:c.1141C>A	XR_245916.1:n.1228C>A
BT-20	chr12	105546172	G	A	KIAA1033, KIAA1033, KIAA1033	V902I, V901I, V713I,	0	0	24	45	1	NM_015275.1:c.2701G>A	XM_005268742.1:c.2704G>A	XM_005268743.1:c.2140G>A	XM_005268744.1:c.2137G>A	XM_005268745.1:c.*4743G>A	XM_005268746.1:c.*4743G>A	XR_245916.1:n.2791G>A
BT-20	chr12	106460938	G	C	NUAK1	P543R,	0	0	26	22	1	NM_014840.2:c.1628C>G
BT-20	chr12	106633569	C	T	CKAP4	A348T,	0	0	25	20	1	NM_006825.3:c.1042G>A	XM_001715433.1:c.627C>T
BT-20	chr12	107713511	G	C	BTBD11, BTBD11, BTBD11	G265A, G265A, G265A,	0	0	7	6	1	NM_001018072.1:c.794G>C
BT-20	chr12	108954862	G	C	SART3, SART3, SART3, SART3	D23E, D23E, D23E, D23E,	1	0	14	32	0.9787	NM_014301.3:c.-1708G>C	NM_213595.2:c.-1537G>C	XM_005268760.1:c.-1537G>C	XM_005268761.1:c.-1537G>C	NM_014706.3:c.69C>G	XM_005269241.1:c.69C>G	XM_005269242.1:c.69C>G
BT-20	chr12	108985945	A	G	TMEM119, TMEM119	I72T, I72T,	0	0	5	21	1	NM_181724.2:c.215T>C
BT-20	chr12	109696838	G	A	ACACB, ACACB, ACACB	V2141I, V2141I, V807I,	0	0	21	30	1	NM_001093.3:c.6421G>A	XM_005253876.1:c.6421G>A	XM_005253877.1:c.4066G>A	XR_243000.1:n.6713G>A
BT-20	chr12	111786082	G	C	CUX2	V1472L,	0	0	1	14	1	NM_015267.2:c.4414G>C	NM_015267.3:c.4414G>C
BT-20	chr12	113553481	C	T	RASAL1, RASAL1, RASAL1, RASAL1, RASAL1, RASAL1, RASAL1	R321H, R321H, R321H, R321H, R321H, R321H, R321H,	0	0	52	24	1	NM_001193520.1:c.962G>A	NM_001193521.1:c.962G>A	NM_004658.1:c.962G>A	NM_004658.2:c.962G>A	XM_005253950.1:c.962G>A	XM_005253951.1:c.962G>A	XM_005253952.1:c.962G>A	XM_005253953.1:c.536G>A
BT-20	chr12	114377899	G	C	RBM19, RBM19, RBM19	Q602E, Q602E, Q602E,	0	0	14	21	1	NM_001146698.1:c.1804C>G	NM_001146699.1:c.1804C>G	NM_016196.2:c.1804C>G	NM_016196.3:c.1804C>G	XM_005254009.1:c.1804C>G
BT-20	chr12	119866533	A	G	CCDC60	I46V,	0	0	45	48	1	NM_178499.3:c.136A>G	XM_005253854.1:c.136A>G
BT-20	chr12	120575549	A	C	GCN1L1	Y2155D,	0	0	18	31	1	NM_006836.1:c.6463T>G	XM_005253825.1:c.6283T>G
BT-20	chr12	120661977	T	C	PXN, PXN, PXN	S73G, S73G, S73G,	0	0	42	10	1	XM_003846264.1:c.-4173A>G	NM_001080855.1:c.217A>G	NM_001080855.2:c.217A>G	NM_001243756.1:c.217A>G	NM_002859.2:c.217A>G	NM_002859.3:c.217A>G	NM_025157.3:c.-183A>G	NM_025157.4:c.-183A>G	XM_005253910.1:c.235A>G	XM_005253911.1:c.235A>G	XM_005253912.1:c.235A>G	XM_005253913.1:c.235A>G	XM_005253914.1:c.235A>G	XM_005253915.1:c.211A>G	XM_005253916.1:c.235A>G	XR_243019.1:n.1283A>G	XR_243020.1:n.328A>G
BT-20	chr12	120907309	T	A	SRSF9, SRSF9	Y35F, Y35F,	0	0	89	69	1	NM_003769.2:c.104A>T	NM_001037494.1:c.-605T>A
BT-20	chr12	121437221	T	C	HNF1A	L551S,	0	0	4	21	1	NM_022895.1:c.*4735A>G	XM_005253927.1:c.*4735A>G	XM_005253928.1:c.*4735A>G	XM_005253929.1:c.*4735A>G	XM_005253930.1:c.*4735A>G	NM_000545.4:c.1623+29T>C	NM_000545.5:c.1623+29T>C	XM_005253931.1:c.1652T>C	XM_005253932.1:c.*2422T>C
BT-20	chr12	121600253	T	C	P2RX7, P2RX7	Y65H, Y155H,	0	0	12	24	1	NM_002562.4:c.463T>C	NM_002562.5:c.463T>C	NR_033948.1:n.745T>C	NR_033949.1:n.745T>C	NR_033950.1:n.759T>C	NR_033951.1:n.606T>C	NR_033952.1:n.533T>C	NR_033953.1:n.446T>C	NR_033954.1:n.579+1476T>C	NR_033955.1:n.606T>C	NR_033956.1:n.533T>C	XM_005253890.1:c.193T>C	XM_005253891.1:c.23+1476T>C	XM_005253892.1:c.-268T>C	XM_005253893.1:c.-268T>C	XR_243010.1:n.606T>C
BT-20	chr12	121615103	G	A	P2RX7, P2RX7, P2RX7, P2RX7	A59T, A178T, A258T, A348T,	0	0	52	50	1	NM_002562.4:c.1042G>A	NM_002562.5:c.1042G>A	NR_033948.1:n.1408G>A	NR_033949.1:n.1324G>A	NR_033950.1:n.1285G>A	NR_033951.1:n.1269G>A	NR_033952.1:n.1196G>A	NR_033953.1:n.1109G>A	NR_033954.1:n.1088G>A	NR_033955.1:n.1048G>A	NR_033956.1:n.975G>A	XM_005253890.1:c.772G>A	XM_005253891.1:c.532G>A	XM_005253892.1:c.175G>A	XM_005253893.1:c.175G>A	XR_243010.1:n.1002G>A
BT-20	chr12	121622520	A	T	P2RX7, P2RX7, P2RX7, P2RX7	N279I, N398I, N478I, N568I,	0	0	17	33	1	NM_002562.4:c.1703A>T	NM_002562.5:c.1703A>T	NR_033948.1:n.2069A>T	NR_033949.1:n.1985A>T	NR_033950.1:n.1946A>T	NR_033951.1:n.1930A>T	NR_033952.1:n.1857A>T	NR_033953.1:n.1770A>T	NR_033954.1:n.1749A>T	NR_033955.1:n.1709A>T	NR_033956.1:n.1636A>T	XM_005253890.1:c.1433A>T	XM_005253891.1:c.1193A>T	XM_005253892.1:c.836A>T	XM_005253893.1:c.836A>T	XR_243010.1:n.*4289A>T
BT-20	chr12	122617989	A	G	MLXIP, MLXIP, MLXIP, MLXIP	E3G, E396G, E3G, E147G,	0	1	45	36	0.9878	NM_014938.3:c.1190A>G	NM_014938.4:c.1190A>G
BT-20	chr12	122689181	C	G	B3GNT4	P6A,	0	0	70	38	1	NM_030765.2:c.16C>G	XM_005253620.1:c.-10+833C>G	NM_001098519.1:c.*1192C>G	NM_152759.4:c.*1192C>G	XR_242953.1:n.*2646C>G	NM_001278302.1:c.*3747G>C	NM_001278303.1:c.*3747G>C	NM_001278304.1:c.*3747G>C	NM_001278342.1:c.*3747G>C	NM_019887.4:c.*3747G>C	NM_019887.5:c.*3747G>C	NM_138929.3:c.*3747G>C	NM_138930.3:c.*3747G>C	NR_024600.1:n.*3028G>C	NR_024601.1:n.*3028G>C	XM_002343219.1:c.-4238G>C
BT-20	chr12	122812503	G	C	CLIP1, CLIP1, CLIP1, CLIP1	D1080E, D1034E, D655E, D1069E,	0	0	32	9	1	NM_001247997.1:c.3240C>G	NM_002956.2:c.3207C>G	NM_198240.1:c.3102C>G	XM_005253593.1:c.3240C>G	XM_005253594.1:c.3240C>G	XM_005253595.1:c.3240C>G	XM_005253596.1:c.3207C>G	XM_005253597.1:c.3135C>G	XM_005253598.1:c.3123C>G	XM_005253599.1:c.3102C>G
BT-20	chr12	122812693	G	T	CLIP1, CLIP1, CLIP1, CLIP1	T1017K, T971K, T592K, T1006K,	8	32	12	0	0.2264	NM_001247997.1:c.3050C>A	NM_002956.2:c.3017C>A	NM_198240.1:c.2912C>A	XM_005253593.1:c.3050C>A	XM_005253594.1:c.3050C>A	XM_005253595.1:c.3050C>A	XM_005253596.1:c.3017C>A	XM_005253597.1:c.2945C>A	XM_005253598.1:c.2933C>A	XM_005253599.1:c.2912C>A
BT-20	chr12	122845698	C	A	CLIP1, CLIP1, CLIP1, CLIP1	L271F, L271F, L271F, L271F,	39	5	0	42	0.4884	NM_001247997.1:c.813G>T	NM_002956.2:c.813G>T	NM_198240.1:c.813G>T	XM_005253593.1:c.813G>T	XM_005253594.1:c.813G>T	XM_005253595.1:c.813G>T	XM_005253596.1:c.813G>T	XM_005253597.1:c.813G>T	XM_005253598.1:c.813G>T	XM_005253599.1:c.813G>T
BT-20	chr12	123067349	A	G	KNTC1	Q1027R,	0	0	20	10	1	NM_014708.4:c.3080A>G	XM_005253654.1:c.2271+8422A>G
BT-20	chr12	124265687	T	C	DNAH10	S167P,	0	0	31	26	1	NM_207437.3:c.499T>C	XM_005253555.1:c.682T>C
BT-20	chr12	124325977	T	G	DNAH10	L1631V,	0	0	51	55	1	NM_207437.3:c.4891T>G	XM_005253555.1:c.5245T>G
BT-20	chr12	125434580	C	T	DHX37, DHX37	R168Q, R1081Q,	0	0	55	22	1	NM_032656.2:c.3242G>A	NM_032656.3:c.3242G>A	XM_005253590.1:c.3242G>A
BT-20	chr12	125438516	T	C	DHX37	S869G,	0	0	29	41	1	NM_032656.2:c.2605A>G	NM_032656.3:c.2605A>G	XM_005253590.1:c.2605A>G
BT-20	chr12	128900005	G	A	TMEM132C	V272I,	0	0	26	42	1	NM_001136103.1:c.478G>A	NM_001136103.2:c.814G>A
BT-20	chr12	129189941	G	A	TMEM132C	G810R,	0	0	15	26	1	NM_001136103.1:c.2092G>A	NM_001136103.2:c.2428G>A
BT-20	chr12	130185048	A	G	TMEM132D	V92A,	0	0	33	58	1	NM_133448.2:c.275T>C
BT-20	chr12	131276448	G	T	STX2	P267H,	0	0	18	48	1	NM_001980.2:c.861C>A	NM_001980.3:c.861C>A	NM_194356.1:c.*120C>A	NM_194356.2:c.*120C>A	XM_005253556.1:c.*59C>A	XM_005253557.1:c.800C>A
BT-20	chr12	131306314	C	G	STX2, STX2, STX2	S42T, S42T, S42T,	0	0	23	65	1	NM_001980.2:c.125G>C	NM_001980.3:c.125G>C	NM_194356.1:c.125G>C	NM_194356.2:c.125G>C	XM_005253556.1:c.125G>C	XM_005253557.1:c.125G>C
BT-20	chr12	132237848	T	C	SFSWAP, SFSWAP, SFSWAP, SFSWAP	L421P, L421P, L295P, L214P,	0	0	32	47	1	NM_001261411.1:c.1262T>C	NM_004592.2:c.1262T>C	NM_004592.3:c.1262T>C
BT-20	chr12	132326298	G	A	MMP17, MMP17	R195H, R279H,	0	0	2	25	1	NM_016155.4:c.836G>A
BT-20	chr12	132401566	C	T	ULK1	P714L,	0	0	9	28	1	NM_003565.1:c.2141C>T	NM_003565.2:c.2141C>T
BT-20	chr12	132403161	A	G	ULK1	T816A,	0	0	8	33	1	NM_003565.1:c.2446A>G	NM_003565.2:c.2446A>G
[truncated: 27,376 more rows]
[truncated: 25 more columns]
