# Supplementary material for: Evaluation of Hybridization Capture Versus Amplicon‐Based Methods for Whole‐Exome Sequencing
Source: Hum Mutat. 2015 Jul 15;36(9):903–14. doi: 10.1002/humu.22825 (PMC4832303; doi:10.1002/humu.22825)
Supplement: Supplementary file 1 — Figure S1 Supporting Table S1 | General sample features Supporting Table S7 | VarScan2 single‐sample SNVs from SureSelect in commonly targeted bases Supporting Table S8 | VarScan2 single‐sample SNVs from SeqCap in commonly targeted bases Supporting Table S9 | VarScan2 single‐sample SNVs from HaloPlex in commonly targeted bases Supporting Table S10 | GATK single‐sample SNVs from SureSelect in commonly targeted bases Supporting Table S10 | GATK single‐sample SNVs from SeqCap in commonly targeted bases Supporting Table S12 | GATK single‐sample SNVs from HaloPlex in commonly targeted bases Supporting Table S13 | MuTect single‐sample SNVs from SureSelect in commonly targeted bases Supporting Table S14 | MuTect single‐sample SNVs from SeqCap in commonly targeted bases Supporting Table S15 | MuTect single‐sample SNVs from HaloPlex in commonly targeted bases Supporting Table S16 | Ion Torrent Suite single‐sample SNVs from AmpliSeq in commonly targeted bases Supporting Table S20 | SureCall single‐sample SNVs from HaloPlex in commonly targeted bases Table S21 | Number/Percent of SNVs in the CCLE in commonly targeted regions called by each technology Supporting Table S22 | Reasons Different Technologies Missed CCLE Mutations in Commonly Targeted Regions Supporting Table S23 | Indels in Commonly Targeted Regions Supporting Table S24 | Comparison of CNV calling HCC‐2218 to HCC‐2218BL on VarScan2 and SNP array [file HUMU-36-903-s001.zip › humu22825-sup-0006-Table S9.xlsx]

## Sheet: Sheet1
Supporting Table S9 | VarScan2 single-sample SNVs from HaloPlex in commonly targeted bases
Sample	Chromosome	Position	Ref	Var	Genes	Amino Acid Changes	# Ref Supporting Reads on Pos Strand	# Ref Supporting Reads on Neg Strand	# Alt Supporint Reads on Pos Strand	# Alt Supporting Reads on Neg Strand	Var. Freq.	Coding Variant(s)
BT-20	chr1	888659	T	C	NOC2L	I300V, I97V, I300V,	0	0	246	266	100	NM_015658.3:c.898A>G	XM_005244739.1:c.898A>G
BT-20	chr1	897564	T	C	KLHL17	F159S, F159S,	0	0	18	92	100	NM_015658.3:c.-2944A>G	XM_005244739.1:c.-2944A>G	NM_001160184.1:c.-4348T>C	NM_032129.1:c.-4348T>C	NM_032129.2:c.-4348T>C	XM_005244809.1:c.-4348T>C	NM_198317.1:c.711+137T>C	NM_198317.2:c.711+137T>C	XM_005244744.1:c.556-102T>C	XM_005244745.1:c.-277T>C
BT-20	chr1	909238	G	C	PLEKHN1	R487P, R539P, R452P,	0	0	23	0	100	NM_001160184.1:c.1355G>C	NM_032129.1:c.1460G>C	NM_032129.2:c.1460G>C	XM_005244809.1:c.1616G>C	NR_027693.1:n.*1341C>G	XR_039827.1:n.*1341C>G
BT-20	chr1	1147044	A	C	TNFRSF4	V272G,	7	0	0	6	46.1538	NM_003327.2:c.764-39T>G	NM_003327.3:c.764-39T>G	XM_005244794.1:c.815T>G	XM_005244795.1:c.803T>G	NM_004195.2:c.-5093T>G	NM_148901.1:c.-5093T>G	NM_148902.1:c.-5093T>G	XM_005244814.1:c.-5093T>G
BT-20	chr1	1179762	G	A	FAM132A	P98L,	69	39	52	31	43.4555	NM_001014980.1:c.293C>T	NM_001014980.2:c.293C>T
BT-20	chr1	1223058	G	A	SCNN1D	G305S, G371S, G94S, G305S, G469S,	2	5	6	5	61.1111	NM_001130413.1:c.1111G>A	NM_001130413.2:c.1405G>A	NM_001130413.3:c.1405G>A	NM_002978.2:c.913G>A	NR_037668.1:n.1900G>A	NR_037668.2:n.1537G>A	NM_030649.2:c.*5886C>T	XM_005244714.1:c.*5886C>T	XM_005244715.1:c.*5886C>T	XM_005244716.1:c.*5886C>T	XM_005244717.1:c.*5886C>T
BT-20	chr1	1246004	A	G	PUSL1	Y13C,	0	0	118	165	100	NM_001256456.1:c.*1235T>C	NM_001256460.1:c.*1235T>C	NM_001256462.1:c.*1235T>C	NM_001256463.1:c.*1235T>C	NM_017871.4:c.*1235T>C	NM_017871.5:c.*1235T>C	XM_005244761.1:c.*1235T>C	XM_005244762.1:c.*1235T>C	XM_005244763.1:c.*1235T>C	XR_241032.1:n.*976T>C	NM_153339.1:c.645-10A>G	XM_005244720.1:c.620-10A>G	XR_241027.1:n.682-10A>G	NM_030649.2:c.-2809T>C	XM_005244714.1:c.-2809T>C	XM_005244715.1:c.-2809T>C	XM_005244716.1:c.-3452T>C
BT-20	chr1	1269554	T	C	TAS1R3	C757R,	0	0	7	57	100	NM_152228.1:c.2269T>C	NM_004421.2:c.*1968A>G	XM_005244731.1:c.*1968A>G	XM_005244732.1:c.*2369A>G	XM_005244733.1:c.*2369A>G	XM_005244734.1:c.*1968A>G
BT-20	chr1	1289446	C	T	MXRA8	D396N, D387N, D396N, D295N, D396N,	111	102	98	96	47.6658	NM_032348.2:c.1186G>A	XM_005244757.1:c.1186G>A	XM_005244758.1:c.1186G>A	XM_005244759.1:c.1159G>A	XM_005244760.1:c.883G>A	NM_004421.2:c.-5001G>A	XM_005244731.1:c.-5001G>A	XM_005244732.1:c.-5001G>A	XM_005244733.1:c.-5001G>A	XM_005244734.1:c.-5001G>A	XM_005244819.1:c.-2545G>A	XM_002342019.1:c.201+280C>T
BT-20	chr1	1354800	C	G	ANKRD65	E294Q,	0	0	0	48	100	XM_002342020.1:c.153C>G	NM_001145210.1:c.880G>C	NR_026871.1:n.477G>C	NM_001145210.2:c.880G>C	NM_001243535.1:c.339G>C	NM_001243536.1:c.*122G>C	XM_005244752.1:c.880G>C	XM_005244753.1:c.339G>C
BT-20	chr1	1551927	T	C	MIB2	F72L, F72L, F72L, F72L, F72L,	11	27	18	33	57.3034	NM_001170686.1:c.214T>C	NM_001170687.1:c.214T>C	NM_001170688.1:c.214T>C	NM_001170689.1:c.-90T>C	NM_080875.1:c.43T>C	NM_080875.2:c.214T>C	NR_033183.1:n.259T>C
BT-20	chr1	1599888	A	G	SLC35E2B	W69R,	71	0	143	0	66.8224	XR_078215.1:n.-3069A>G	NM_001110781.1:c.858T>C	XM_005244791.1:c.858T>C	XM_005244792.1:c.610T>C	XM_005244793.1:c.610T>C	XM_002342012.1:c.-4243A>G
BT-20	chr1	1650787	T	C	CDK11B	H78R, H112R, H112R, H112R,	30	44	31	0	29.5238	NM_024011.2:c.335A>G	NM_033529.2:c.325+10A>G	XM_005244780.1:c.335A>G	XM_005244781.1:c.335A>G	XM_005244782.1:c.335A>G	XM_005244783.1:c.335A>G	XM_005244784.1:c.325+10A>G	XM_005244785.1:c.325+10A>G	XM_005244786.1:c.325+10A>G	XM_005244787.1:c.325+10A>G	XM_005244788.1:c.-154+10A>G	XM_005244789.1:c.-699A>G	XM_005244790.1:c.-738A>G	XR_241041.1:n.651A>G
BT-20	chr1	1650845	G	A	CDK11B	R59W, R93W, R93W, R93W, R93W, R93W, R93W, R93W, R59W,	0	0	0	46	100	NM_024011.2:c.277C>T	NM_033529.2:c.277C>T	XM_005244780.1:c.277C>T	XM_005244781.1:c.277C>T	XM_005244782.1:c.277C>T	XM_005244783.1:c.277C>T	XM_005244784.1:c.277C>T	XM_005244785.1:c.277C>T	XM_005244786.1:c.277C>T	XM_005244787.1:c.277C>T	XM_005244788.1:c.-202C>T	XM_005244789.1:c.-757C>T	XM_005244790.1:c.-796C>T	XR_241041.1:n.593C>T
BT-20	chr1	1666251	G	A	SLC35E2	R204W, R204W,	0	0	65	0	100	XR_108287.1:n.-4635C>T	XR_241054.1:n.-4177C>T	NM_001199787.1:c.610C>T	NM_182838.1:c.610C>T	NM_182838.2:c.610C>T	XM_005244816.1:c.610C>T	XM_005244817.1:c.610C>T	XR_241047.1:n.875C>T	XR_037820.2:n.-754G>A
BT-20	chr1	1686040	G	T	NADK	N407K, N140K, N262K, N230K, N262K,	35	37	76	70	66.9725	NM_001198993.1:c.786C>A	NM_001198994.1:c.1221C>A	NM_001198995.1:c.690C>A	NM_023018.3:c.786C>A	NM_023018.4:c.786C>A	XM_005244777.1:c.1221C>A	XM_005244778.1:c.786C>A	XR_241040.1:n.956C>A
BT-20	chr1	1756864	T	C	GNB1	E10G,	0	1	0	9	90	NM_002074.2:c.29A>G	NM_002074.3:c.29A>G	XM_005244741.1:c.29A>G	XM_005244742.1:c.29A>G
BT-20	chr1	1849529	A	G	TMEM52	M141T, M126T,	13	0	19	0	59.375	XM_005244811.1:c.*4197T>C	XM_005244812.1:c.*4197T>C	NM_001003808.1:c.*4197T>C	XM_003403417.1:c.*4197T>C	NM_178545.3:c.422T>C	XM_005244746.1:c.515T>C	XM_005244747.1:c.473T>C	NM_138705.2:c.*897A>G	XM_005244728.1:c.*897A>G	XM_005244729.1:c.*897A>G
BT-20	chr1	2125172	G	A	C1orf86	P126S,	26	0	27	0	50.9434	NR_024445.1:n.-148C>T	NM_001146310.1:c.363C>T	NM_001256945.1:c.240C>T	NM_001256946.1:c.376C>T	NM_001256947.1:c.240C>T	NM_182533.2:c.376C>T	NR_046424.1:n.3248C>T	NR_046425.1:n.402C>T	NR_046426.1:n.402C>T	NR_046427.1:n.266C>T
BT-20	chr1	2444414	G	A	PANK4	A508V, A547V,	0	1	67	73	99.2908	NM_018216.1:c.1640C>T	XM_005244769.1:c.1523C>T	XR_241034.1:n.1675C>T
BT-20	chr1	3328358	T	C	PRDM16	S234P, S533P, S533P, S533P,	74	0	60	0	44.7761	NM_022114.2:c.1597T>C	NM_022114.3:c.1597T>C	NM_199454.1:c.1597T>C	NM_199454.2:c.1597T>C	XM_005244772.1:c.1600T>C	XM_005244773.1:c.1600T>C	XM_005244774.1:c.1600T>C
BT-20	chr1	3389727	C	T	ARHGEF16	H82Y, H74Y, H370Y, H74Y, H82Y,	95	62	91	61	49.1909	NM_014448.3:c.1108C>T	XM_005244740.1:c.220C>T
BT-20	chr1	3410581	G	A	MEGF6	H1413Y,	26	25	3	28	37.8049	NM_001409.3:c.4237C>T	XM_005244735.1:c.3425-220C>T
BT-20	chr1	3411019	A	G	MEGF6	S1349P, S1114P,	0	3	13	0	81.25	NM_001409.3:c.4045T>C	XM_005244735.1:c.3340T>C
BT-20	chr1	3421897	A	G	MEGF6	L688P, L583P,	0	57	0	48	45.7143	NM_001409.3:c.2063T>C	XM_005244735.1:c.1748T>C
BT-20	chr1	3428608	G	A	MEGF6	A313V, A208V,	47	35	38	26	43.8356	NM_001409.3:c.938C>T	XM_005244735.1:c.623C>T
BT-20	chr1	3496479	T	C	MEGF6	S131G,	0	0	69	126	100	NM_001409.3:c.391A>G
BT-20	chr1	3542312	T	G	TPRG1L	V110G,	1	0	25	0	96.1538	NM_182752.3:c.329T>G	XM_005244721.1:c.200T>G	XM_005244722.1:c.293+233T>G
BT-20	chr1	3548832	G	C	WRAP73	I331M, I331M,	26	12	33	10	53.0864	NM_182752.3:c.*3665G>C	XM_005244721.1:c.*3665G>C	XM_005244722.1:c.*3665G>C	NM_017818.3:c.993C>G	XM_005244754.1:c.858C>G	XM_005244755.1:c.923-112C>G
BT-20	chr1	3669205	C	G	CCDC27	Q54E,	12	36	18	35	52.4752	NM_152492.2:c.160C>G
BT-20	chr1	3677933	T	C	CCDC27	M267T,	8	6	8	5	48.1481	NM_152492.2:c.800T>C
BT-20	chr1	3679775	C	T	CCDC27	T353M,	18	12	15	8	43.3962	NM_152492.2:c.1058C>T
BT-20	chr1	3680383	C	A	CCDC27	Q479K,	15	13	0	33	54.0984	NM_152492.2:c.1435C>A
BT-20	chr1	3753136	A	T	CEP104	L414I, L414I,	172	160	209	184	54.2069	NM_014704.2:c.1240T>A	NM_014704.3:c.1240T>A	XM_005244815.1:c.1348T>A
BT-20	chr1	3807593	G	C	C1orf174	T53R,	0	0	72	140	100	NM_207356.2:c.158C>G	XM_005244743.1:c.191C>G
BT-20	chr1	4772717	G	A	AJAP1	G263R, G263R,	10	38	13	33	48.9362	XM_002342029.1:c.53C>T	NM_001042478.1:c.787G>A	NM_018836.3:c.787G>A
BT-20	chr1	6184092	A	G	CHD5	S1539P, S396P,	0	0	46	0	100	NM_015557.1:c.4615T>C	NM_015557.2:c.4615T>C
BT-20	chr1	6313938	C	T	GPR153	R209H,	0	0	114	130	100	NM_207370.1:c.626G>A	NM_207370.2:c.626G>A	XM_005263456.1:c.626G>A
BT-20	chr1	6614535	G	A	NOL9	R10W,	1	4	3	6	64.2857	NM_138697.2:c.-899G>A	NM_138697.3:c.-899G>A	NM_177539.1:c.-899G>A	NM_177540.1:c.-899G>A	NM_177540.2:c.-899G>A	NM_177541.1:c.-899G>A	XM_005263500.1:c.-873G>A	NM_024654.3:c.28C>T	NM_024654.4:c.28C>T	XM_005263493.1:c.-4966C>T	XM_005263495.1:c.-4940C>T
BT-20	chr1	6635231	A	G	TAS1R1	K269E, K347E,	0	0	14	119	100	NM_001278647.1:c.-4948A>G	NM_001278648.1:c.-4969A>G	NM_005341.2:c.-5035A>G	NM_005341.3:c.-5035A>G	XM_005263452.1:c.-4969A>G	XR_244789.1:n.-4830A>G	NM_138697.2:c.1039A>G	NM_138697.3:c.1039A>G	NM_177539.1:c.1039A>G	NM_177540.1:c.499-1244A>G	NM_177540.2:c.499-1244A>G	NM_177541.1:c.499-1244A>G	XM_005263500.1:c.490-1244A>G
BT-20	chr1	6649228	T	G	ZBTB48	S313A, S675A, S675A, S675A,	3	3	20	7	81.8182	NM_001278647.1:c.2023T>G	NM_001278648.1:c.2023T>G	NM_005341.2:c.2023T>G	NM_005341.3:c.2023T>G	XM_005263452.1:c.*2505T>G	XR_244789.1:n.2158T>G	NM_014851.2:c.*4197A>C	XM_005263542.1:c.*4940A>C
BT-20	chr1	6693030	C	T	THAP3	R204C, R205C,	16	79	22	64	47.5138	NM_001195752.1:c.610C>T	NM_001195753.1:c.613C>T	NM_138350.2:c.459+475C>T	NM_138350.3:c.459+475C>T	XM_005263532.1:c.610C>T	NM_018198.3:c.*2705G>A	XM_005263483.1:c.*2705G>A	XM_005263484.1:c.*2705G>A
BT-20	chr1	7887493	T	C	PER3	L828P, L835P, L835P, L827P, L516P,	0	0	64	77	100	NM_016831.1:c.2480T>C	XM_005263520.1:c.2504T>C	XM_005263521.1:c.2504T>C	XM_005263522.1:c.2501T>C	XM_005263523.1:c.2483T>C	XM_005263524.1:c.2504T>C	XM_005263525.1:c.2504T>C	XM_005263526.1:c.2483T>C	XM_005263527.1:c.2156T>C	XM_005263528.1:c.2153T>C	XM_005263529.1:c.1979T>C	XM_005263530.1:c.1532T>C
BT-20	chr1	7897133	A	G	PER3	H1158R, H1149R, H838R,	27	31	27	28	48.6726	NM_016831.1:c.3446A>G	XM_005263520.1:c.3473A>G	XM_005263521.1:c.3470A>G	XM_005263522.1:c.3470A>G	XM_005263523.1:c.3452A>G	XM_005263524.1:c.3473A>G	XM_005263525.1:c.3416A>G	XM_005263526.1:c.3395A>G	XM_005263527.1:c.3125A>G	XM_005263528.1:c.3122A>G	XM_005263529.1:c.2948A>G	XM_005263530.1:c.2501A>G
BT-20	chr1	7913430	G	A	UTS2	T21M,	68	0	46	0	40.3509	NM_006786.3:c.-367C>T	NM_021995.2:c.62C>T
BT-20	chr1	9171238	G	T	GPR157	R232S,	18	49	25	55	54.4218	NM_024980.4:c.597+97C>A	XM_005263496.1:c.597+97C>A	XM_005263497.1:c.597+97C>A
BT-20	chr1	9188938	A	G	GPR157	L50P, L50P, L50P,	0	12	0	6	33.3333	NM_024980.4:c.149T>C	XM_005263496.1:c.149T>C	XM_005263497.1:c.149T>C
BT-20	chr1	9427618	A	C	SPSB1	Y269S, Y269S,	0	16	0	22	57.8947	NM_025106.3:c.806A>C	XM_005263498.1:c.998A>C	XM_005263499.1:c.806A>C
BT-20	chr1	11106666	T	C	MASP2	D120G, D120G, D120G, D120G,	19	15	22	8	46.875	NM_006610.2:c.359A>G	NM_006610.3:c.359A>G	NM_139208.1:c.359A>G	NM_139208.2:c.359A>G
BT-20	chr1	11259343	T	G	MTOR	T1409P,	23	19	20	0	32.2581	NM_021146.2:c.*4263T>G	NM_021146.3:c.*4263T>G	NM_004958.3:c.4225A>C	XM_005263438.1:c.4225A>C	XM_005263439.1:c.3544A>C	XM_005263440.1:c.4225A>C	XM_005263441.1:c.4030+332A>C	XR_244786.1:n.4346A>C
BT-20	chr1	11561593	G	A	PTCHD2	G182S, G182S,	8	0	9	0	52.9412	NM_020780.1:c.544G>A	XM_005263486.1:c.544G>A
BT-20	chr1	11579470	G	A	PTCHD2	A650T, A650T,	42	21	51	22	53.6765	NM_020780.1:c.1948G>A	XM_005263486.1:c.1948G>A
BT-20	chr1	11766424	C	T	C1orf187	L37F,	39	46	6	40	35.1145	NM_198545.3:c.109C>T
BT-20	chr1	11854476	T	G	MTHFR	E452A, E429A,	0	71	0	77	52.027	NM_005957.3:c.1286A>C	NM_005957.4:c.1286A>C	XM_005263458.1:c.1409A>C	XM_005263459.1:c.1355A>C	XM_005263460.1:c.1286A>C	XM_005263461.1:c.1286A>C	XM_005263462.1:c.1286A>C	XM_005263463.1:c.1040A>C	XM_003118849.1:c.*4973T>G	XM_003118849.2:c.*4973T>G	XM_003118844.1:c.*4960T>G	XM_003118845.3:c.*4973T>G	XM_209234.8:c.*4960T>G
BT-20	chr1	11856378	G	A	MTHFR	A245V, A222V,	33	42	28	41	47.9167	NM_005957.3:c.665C>T	NM_005957.4:c.665C>T	XM_005263458.1:c.788C>T	XM_005263459.1:c.734C>T	XM_005263460.1:c.665C>T	XM_005263461.1:c.665C>T	XM_005263462.1:c.665C>T	XM_005263463.1:c.419C>T
BT-20	chr1	11875979	C	A	CLCN6	T75K,	40	3	23	0	34.8485	NM_001256959.1:c.148-693C>A	NM_001286.2:c.213+11C>A	NM_001286.3:c.213+11C>A	NM_021735.2:c.213+11C>A	NM_021736.2:c.213+11C>A	NM_021737.2:c.213+11C>A	NR_046428.1:n.380+11C>A
BT-20	chr1	11884555	A	G	CLCN6	E198G, E198G, E198G, E198G, E176G,	0	0	56	346	100	NM_001256959.1:c.527A>G	NM_001286.2:c.593A>G	NM_001286.3:c.593A>G	NM_021735.2:c.593A>G	NM_021736.2:c.593A>G	NM_021737.2:c.593A>G	NR_046428.1:n.760A>G
BT-20	chr1	12082334	A	T	MIIP	K99N,	11	39	7	34	45.0549	NM_021933.2:c.297A>T	NM_021933.3:c.297A>T	XM_005263487.1:c.297A>T
BT-20	chr1	12082461	C	T	MIIP	P142S,	42	127	38	106	46.0064	NM_021933.2:c.424C>T	NM_021933.3:c.424C>T	XM_005263487.1:c.424C>T
BT-20	chr1	12082926	A	G	MIIP	K167E,	0	0	41	77	100	NM_021933.2:c.499A>G	NM_021933.3:c.499A>G	XM_005263487.1:c.499A>G
BT-20	chr1	12175729	C	T	TNFRSF8	R186C, R297C,	0	0	30	34	100	NM_001243.3:c.889C>T	NM_001281430.1:c.556C>T
BT-20	chr1	12252955	T	G	TNFRSF1B	M196R, M1R,	66	0	53	0	44.5378	NR_039775.1:n.*1116T>G	NM_001066.2:c.587T>G	XR_244793.1:n.692T>G
BT-20	chr1	12253062	G	A	TNFRSF1B	E232K, E37K,	58	96	63	86	49.1749	NR_039775.1:n.*1223G>A	NM_001066.2:c.694G>A	XR_244793.1:n.799G>A
BT-20	chr1	12639289	C	T	DHRS3	R164Q,	83	0	37	0	30.8333	NM_004753.4:c.459+32G>A	XM_005263533.1:c.279+32G>A	XM_005263534.1:c.204+32G>A
BT-20	chr1	12776344	A	T	AADACL3	M1L,	0	0	218	0	100	NM_001103169.1:c.1A>T	NM_001103170.1:c.-7A>T
BT-20	chr1	12779618	T	C	AADACL3	S47P,	0	0	42	73	100	NM_001103169.1:c.5-1267T>C	NM_001103170.1:c.139T>C
BT-20	chr1	12785494	G	T	AADACL3	C195F, C125F,	0	0	1	37	100	NM_001103169.1:c.374G>T	NM_001103170.1:c.584G>T
BT-20	chr1	12820870	T	C	C1orf158	F191L,	0	0	209	16	100	NM_152290.1:c.571T>C	NM_152290.2:c.571T>C
BT-20	chr1	12835868	T	C	PRAMEF12	M157T,	0	0	156	169	100	NM_001080830.1:c.470T>C
BT-20	chr1	13183032	C	T	LOC440563	E281K,	32	30	28	21	44.1441	NM_001136561.2:c.841G>A	NM_001136561.1:c.841G>A
BT-20	chr1	13802325	T	C	LRRC38	K292E,	1	1	103	131	99.1525	NM_001010847.1:c.874A>G	XM_059074.6:c.1217A>G
BT-20	chr1	13940864	C	G	PDPN	A223G, A223G, A105G, A105G, A105G, A105G,	0	0	158	71	100	NM_001006624.1:c.314C>G	NM_001006625.1:c.314C>G	NM_006474.4:c.668C>G	NM_198389.2:c.668C>G	XM_005245723.1:c.314C>G
BT-20	chr1	14143003	A	G	PRDM2	Q198R,	0	0	83	18	100	NM_001135610.1:c.593A>G	NM_012231.4:c.5118A>G	XM_005245992.1:c.5148A>G	XM_005245993.1:c.5118A>G	XM_005245994.1:c.5115A>G	XM_005245996.1:c.4896A>G	XM_005245997.1:c.4515A>G
BT-20	chr1	15616139	G	A	FHAD1	R182H,	74	60	74	66	51.0949	NM_052929.1:c.545G>A	XM_005245730.1:c.545G>A	XM_005245731.1:c.545G>A
BT-20	chr1	15639581	A	G	FHAD1	I83M, I356M,	42	58	53	74	55.9471	NM_052929.1:c.1068A>G	XM_005245730.1:c.1068A>G	XM_005245731.1:c.1068A>G
BT-20	chr1	15832543	T	C	CASP9	Q221R, Q65R, Q138R, Q65R, Q221R,	0	0	85	105	100	NM_001229.2:c.662A>G	NM_001229.3:c.662A>G	NM_001229.4:c.662A>G	NM_001278054.1:c.419-10596A>G	NM_032996.1:c.419-10596A>G	NM_032996.2:c.413A>G	NM_032996.3:c.413A>G	NR_102732.1:n.965A>G	NR_102733.1:n.767A>G	XM_005246013.1:c.662A>G	XM_005246014.1:c.413A>G	XM_005246015.1:c.194A>G
BT-20	chr1	15850613	G	A	CASP9	A28V, A28V, A28V,	0	0	122	0	100	NM_015291.2:c.-2859G>A	XM_005245797.1:c.-3610G>A	XM_005246050.1:c.-92G>A	NM_001229.2:c.83C>T	NM_001229.3:c.83C>T	NM_001229.4:c.83C>T	NM_001278054.1:c.83C>T	NM_032996.1:c.83C>T	NM_032996.2:c.-118+465C>T	NM_032996.3:c.-118+465C>T	NR_102732.1:n.328C>T	NR_102733.1:n.328C>T	XM_005246013.1:c.83C>T	XM_005246014.1:c.-118+734C>T	XM_005246015.1:c.-444C>T
BT-20	chr1	15909744	C	T	AGMAT	R140Q,	0	0	62	38	100	NM_024758.3:c.419G>A	NM_024758.4:c.419G>A
BT-20	chr1	15986547	T	C	RSC1A1	F62L, F62L,	0	0	51	136	100	NM_006511.1:c.184T>C	NM_032341.3:c.*262T>C	NM_032341.4:c.*262T>C	XM_005246017.1:c.1399T>C	XM_005246018.1:c.184T>C	XM_005246019.1:c.*3501T>C
BT-20	chr1	16042766	T	C	PLEKHM2	I32T,	0	0	195	50	100	NM_015164.2:c.95T>C	XM_005245790.1:c.95T>C	XM_005245791.1:c.-4174T>C
BT-20	chr1	16255644	C	T	SPEN	A929V, A970V,	91	18	86	33	52.193	NM_015001.2:c.2909C>T	XM_005245784.1:c.2906C>T	XM_005245785.1:c.2786C>T
BT-20	chr1	16256007	T	C	SPEN	L1050P, L1091P,	60	29	74	42	56.5854	NM_015001.2:c.3272T>C	XM_005245784.1:c.3269T>C	XM_005245785.1:c.3149T>C
BT-20	chr1	16259813	A	G	SPEN	N2319D, N2360D,	0	31	0	27	46.5517	NM_015001.2:c.7078A>G	XM_005245784.1:c.7075A>G	XM_005245785.1:c.6955A>G
BT-20	chr1	16271180	T	C	ZBTB17	K285R,	15	8	37	10	67.1429	NM_015001.2:c.*5258T>C	XM_005245784.1:c.*5258T>C	XM_005245785.1:c.*5258T>C	NM_001242884.1:c.824+12A>G	NM_003443.2:c.1070+12A>G	XM_005245985.1:c.1070+12A>G	XM_005245986.1:c.881+12A>G	XM_005245987.1:c.842+12A>G	XM_005245988.1:c.842+12A>G	XM_005245989.1:c.827+12A>G
BT-20	chr1	16344466	C	T	HSPB7	R86H, R86H, R86H,	33	24	40	26	53.6585	NM_001042704.1:c.-4100C>T	NM_001257139.1:c.-4100C>T	NM_004070.3:c.-4100C>T	XM_005245732.1:c.-4100C>T	NM_014424.4:c.-8G>A	XM_005245842.1:c.257G>A	XM_005245843.1:c.257G>A	XM_005245844.1:c.257G>A	XM_005245845.1:c.257G>A	XM_005245846.1:c.257G>A	XM_005245847.1:c.337-119G>A
BT-20	chr1	16344494	G	A	HSPB7	L77F, L77F, L77F,	20	0	15	0	42.8571	NM_001042704.1:c.-4072G>A	NM_001257139.1:c.-4072G>A	NM_004070.3:c.-4072G>A	XM_005245732.1:c.-4072G>A	NM_014424.4:c.-36C>T	XM_005245842.1:c.229C>T	XM_005245843.1:c.229C>T	XM_005245844.1:c.229C>T	XM_005245845.1:c.229C>T	XM_005245846.1:c.229C>T	XM_005245847.1:c.337-147C>T
BT-20	chr1	16354590	A	T	CLCNKA	Y315F, Y272F, Y315F,	34	0	36	0	51.4286	NM_001042704.1:c.944A>T	NM_001257139.1:c.815A>T	NM_004070.3:c.944A>T	XM_005245732.1:c.848A>T
BT-20	chr1	16356501	G	A	CLCNKA	A447T, A94T, A183T, A404T, A447T,	12	10	22	21	66.1538	NM_001042704.1:c.1339G>A	NM_001257139.1:c.1210G>A	NM_004070.3:c.1339G>A	XM_005245732.1:c.1243G>A
BT-20	chr1	16371067	G	T	CLCNKB	R27L,	61	19	42	13	40.7407	NM_000085.2:c.80G>T	NM_000085.3:c.80G>T	NM_000085.4:c.80G>T	NM_001165945.1:c.-4400G>T	NM_001165945.2:c.-4400G>T	XM_005245733.1:c.80G>T	XM_005245734.1:c.-4456G>T
BT-20	chr1	16380196	T	C	CLCNKB	M562T, M393T, M209T, M393T,	0	0	36	24	100	NM_182623.2:c.*4736A>G	NM_000085.2:c.1685T>C	NM_000085.3:c.1685T>C	NM_000085.4:c.1685T>C	NM_001165945.1:c.1178T>C	NM_001165945.2:c.1178T>C	XM_005245733.1:c.1685T>C	XM_005245734.1:c.1034T>C
BT-20	chr1	16386447	G	C	FAM131C	P123R,	0	0	47	64	100	NM_182623.2:c.368C>G	NM_000085.2:c.*3036G>C	NM_000085.3:c.*3036G>C	NM_000085.4:c.*3036G>C	NM_001165945.1:c.*3036G>C	NM_001165945.2:c.*3036G>C	XM_005245733.1:c.*3036G>C	XM_005245734.1:c.*3036G>C
BT-20	chr1	16577908	G	C	FBXO42	P378A, P471A,	14	0	7	1	36.3636	NM_018994.1:c.1411C>G	XM_005245899.1:c.1411C>G
BT-20	chr1	16736132	T	C	SPATA21	Q184R, Q161R,	55	59	35	32	37.0166	NM_198546.1:c.551A>G	XM_005245866.1:c.482A>G	XR_241189.1:n.1635A>G
BT-20	chr1	17248532	A	G	CROCC	R7G,	0	0	0	25	100	NM_014675.3:c.19A>G
BT-20	chr1	17297200	C	T	CROCC	R244C, R1211C, R1908C,	21	0	11	0	34.375	NM_001135247.1:c.*4215G>A	NM_001135248.1:c.*4215G>A	NM_002403.3:c.*4215G>A	NM_017459.2:c.*4215G>A	NM_014675.3:c.5722C>T
BT-20	chr1	17312743	C	T	ATP13A2	A1072T,	0	0	42	20	100	NM_001141973.1:c.3501G>A	NM_001141974.1:c.3214G>A	NM_022089.2:c.3516G>A	XM_005245812.1:c.3319G>A	XM_005245813.1:c.3286G>A	XM_005245814.1:c.3235G>A	XM_005245815.1:c.3229G>A	XM_005245809.1:c.3346G>A	XM_005245810.1:c.3343G>A	XM_005245811.1:c.3331G>A	NM_001135247.1:c.-4776G>A	NM_017459.2:c.-4776G>A
BT-20	chr1	17597403	C	A	PADI3	D287E,	71	68	57	20	35.6481	NM_016233.2:c.861C>A
BT-20	chr1	17657534	G	A	PADI4	G55S, G55S,	34	0	48	0	58.5366	NM_012387.2:c.163G>A
BT-20	chr1	17657616	T	C	PADI4	V82A, V82A,	53	17	41	31	50.7042	NM_012387.2:c.245T>C
BT-20	chr1	17727860	G	A	PADI6	V671I,	107	101	109	92	49.1443	NM_207421.3:c.2012G>A
BT-20	chr1	17991052	T	C	ARHGEF10L	W947R, W952R, W764R, W952R, W694R, W991R, W752R,	2	0	185	53	99.1667	NM_001011722.2:c.2854T>C	NM_018125.3:c.2971T>C	XM_005245921.1:c.2971T>C	XM_005245922.1:c.2956T>C	XM_005245923.1:c.2866T>C	XM_005245924.1:c.2857T>C	XM_005245925.1:c.2854T>C	XM_005245926.1:c.2839T>C	XM_005245927.1:c.2305T>C	XM_005245928.1:c.2296T>C	XM_005245929.1:c.2290T>C	XM_005245930.1:c.2080T>C
BT-20	chr1	18023690	A	G	ARHGEF10L	I1175V, I243V, I992V, I1180V, I922V, I1219V, I980V,	0	0	28	0	100	NM_001011722.2:c.3538A>G	NM_018125.3:c.3655A>G	XM_005245921.1:c.3655A>G	XM_005245922.1:c.3640A>G	XM_005245923.1:c.3550A>G	XM_005245924.1:c.3541A>G	XM_005245925.1:c.3538A>G	XM_005245926.1:c.3523A>G	XM_005245927.1:c.2989A>G	XM_005245928.1:c.2980A>G	XM_005245929.1:c.2974A>G	XM_005245930.1:c.2764A>G
BT-20	chr1	18149510	G	T	ACTL8	A3S,	82	93	76	94	49.2754	NM_030812.1:c.7G>T	NM_030812.2:c.7G>T	XM_005246004.1:c.7G>T
BT-20	chr1	18807897	C	G	KLHDC7A	P141R,	61	98	68	103	51.8182	NM_152375.2:c.422C>G	XM_005245739.1:c.422C>G	XM_005245740.1:c.367+55C>G
BT-20	chr1	18807953	C	A	KLHDC7A	R160S,	58	79	64	88	52.5952	NM_152375.2:c.478C>A	XM_005245739.1:c.478C>A	XM_005245740.1:c.367+111C>A
BT-20	chr1	19166728	T	G	TAS1R2	T629P,	3	31	13	0	27.6596	NM_152232.2:c.1885A>C
BT-20	chr1	19181015	G	C	TAS1R2	R317G,	48	77	58	70	50.5929	NM_152232.2:c.949C>G
BT-20	chr1	19181393	T	C	TAS1R2	I191V,	20	40	25	23	44.4444	NM_152232.2:c.571A>G
BT-20	chr1	19186129	G	C	TAS1R2	S9C,	54	117	39	98	44.4805	NM_152232.2:c.26C>G
BT-20	chr1	19238558	C	A	IFFO2	D375Y,	2	32	0	14	29.1667	NM_001136265.1:c.1123G>T
BT-20	chr1	19413261	T	A	UBR4	M390L, M576L, M578L, M501L, M4867L, M531L,	1	22	0	36	61.0169	NM_020765.2:c.14599A>T	XM_005245798.1:c.14719A>T	XM_005245799.1:c.14716A>T	XM_005245800.1:c.14713A>T	XM_005245801.1:c.14686A>T	XM_005245802.1:c.14719A>T	XM_005245803.1:c.14713A>T	XM_005245804.1:c.14635A>T	XM_005245805.1:c.14614A>T	XM_005245806.1:c.14581A>T	XM_005245807.1:c.14638A>T	XM_005245808.1:c.14599A>T
BT-20	chr1	19447752	G	T	UBR4	Q3358K, Q1005K,	0	50	21	0	29.5775	NM_020765.2:c.10072C>A	XM_005245798.1:c.10192C>A	XM_005245799.1:c.10189C>A	XM_005245800.1:c.10186C>A	XM_005245801.1:c.10159C>A	XM_005245802.1:c.10192C>A	XM_005245803.1:c.10192C>A	XM_005245804.1:c.10108C>A	XM_005245805.1:c.10087C>A	XM_005245806.1:c.10054C>A	XM_005245807.1:c.10192C>A	XM_005245808.1:c.10192C>A
BT-20	chr1	19565338	C	T	KIAA0090	S346N, S347N, S325N, S347N,	30	23	39	0	42.3913	XR_132481.1:n.148-1413C>T	NM_001271427.1:c.1037G>A	NM_001271428.1:c.1040G>A	NM_001271429.1:c.974G>A	NM_015047.2:c.1040G>A	XM_005245787.1:c.1040G>A	XM_005245788.1:c.1037G>A	XM_005245789.1:c.974G>A	XR_241186.1:n.1085G>A	XR_241220.1:n.188-1413C>T	NM_015047.1:c.1040G>A
BT-20	chr1	19565344	C	G	KIAA0090	S344T, S345T, S323T, S345T,	11	23	11	13	41.3793	XR_132481.1:n.148-1407C>G	NM_001271427.1:c.1031G>C	NM_001271428.1:c.1034G>C	NM_001271429.1:c.968G>C	NM_015047.2:c.1034G>C	XM_005245787.1:c.1034G>C	XM_005245788.1:c.1031G>C	XM_005245789.1:c.968G>C	XR_241186.1:n.1079G>C	XR_241220.1:n.188-1407C>G	NM_015047.1:c.1034G>C
BT-20	chr1	19611241	T	C	AKR7A3	N215D,	30	73	35	71	50.7177	NM_012067.2:c.643A>G
BT-20	chr1	20097931	T	C	TMCO4	E75G, E75G, E75G, E75G, E75G,	44	0	0	18	29.0323	NM_181719.4:c.224A>G	XM_005245822.1:c.224A>G	XM_005245823.1:c.224A>G	XM_005245824.1:c.224A>G	XM_005245825.1:c.224A>G	XM_005245826.1:c.224A>G	XM_005245827.1:c.224A>G
BT-20	chr1	20442054	T	C	PLA2G2D	S80G,	1	0	51	5	98.2456	NM_001271814.1:c.185+772A>G	NM_012400.2:c.238A>G	NM_012400.3:c.238A>G
BT-20	chr1	20490518	T	C	PLA2G2C	Q140R,	0	0	24	46	100	NM_001105572.1:c.419A>G
BT-20	chr1	20501582	G	A	PLA2G2C	R36X,	0	0	193	56	100	NM_001105572.1:c.106C>T
BT-20	chr1	20671961	G	A	VWA5B1	R356H, R880H, R775H,	148	21	126	14	45.3074	NM_001039500.2:c.2639G>A	XM_005245741.1:c.2324G>A
BT-20	chr1	20680718	G	A	VWA5B1	E655K, E1204K, E1099K,	124	52	135	34	48.9855	NM_001039500.2:c.3610G>A	XM_005245741.1:c.3295G>A
BT-20	chr1	20915701	A	C	CDA	K27Q,	1	0	79	0	98.75	NM_001785.2:c.79A>C
BT-20	chr1	20972048	G	A	PINK1	A12T,	0	0	65	20	100	NM_032409.2:c.960-5G>A
BT-20	chr1	20987873	G	C	DDOST	R8G, R8G,	0	0	79	12	100	NM_001122819.1:c.*3204C>G	NM_020816.2:c.*3204C>G	XM_005245950.1:c.*2883C>G	XM_005245951.1:c.*2883C>G	XR_241202.1:n.*4923C>G	NM_005216.4:c.22C>G	XM_005245747.1:c.22C>G
BT-20	chr1	21031042	T	C	KIF17	I341V, I341V,	121	0	116	0	48.9451	NM_001122819.1:c.1021A>G	NM_020816.2:c.1021A>G	XM_005245950.1:c.1021A>G	XM_005245951.1:c.1021A>G	XR_241202.1:n.1084A>G
BT-20	chr1	21221913	C	G	EIF4G3	C644S, C358S, C637S, C637S, C242S, C638S,	38	0	43	0	53.0864	NM_001198801.1:c.1910G>C	NM_001198802.1:c.1931G>C	NM_003760.3:c.1913G>C	NM_003760.4:c.1913G>C
BT-20	chr1	21795388	A	G	NBPF3	Y114C, Y58C, Y114C,	131	30	90	26	41.8773	NM_001256417.1:c.134-1737A>G	NM_001256416.1:c.341A>G	NM_001256416.2:c.341A>G	NM_001256417.2:c.134-1737A>G	NM_032264.2:c.341A>G	NM_032264.3:c.341A>G	NM_032264.4:c.341A>G	NR_046176.1:n.1230A>G	NR_046176.2:n.1268A>G
BT-20	chr1	21940555	C	T	RAP1GAP	A107T, A107T, A171T, A107T,	4	51	6	51	50.8929	NM_001145657.1:c.319G>A	NM_001145658.1:c.511G>A	NM_002885.2:c.319G>A	XM_005245954.1:c.730G>A	XM_005245955.1:c.730G>A	XM_005245956.1:c.730G>A
BT-20	chr1	22141206	A	C	LDLRAD2	N134T,	19	0	21	0	52.5	NM_001013693.2:c.401A>C	XM_005245873.1:c.401A>C	XR_241191.1:n.588A>C
BT-20	chr1	22191454	G	A	HSPG2	A1503V, A1504V,	0	0	0	50	100	NM_005529.5:c.4508C>T	XM_005245859.1:c.4985C>T	XM_005245860.1:c.4982C>T	XM_005245861.1:c.4934C>T	XM_005245862.1:c.4562C>T	XM_005245863.1:c.4511C>T	XM_005245864.1:c.4445C>T	XM_005245865.1:c.4985C>T
BT-20	chr1	22207235	T	C	HSPG2	M638V, M639V,	0	0	153	12	100	NM_005529.5:c.1912A>G	XM_005245859.1:c.1966A>G	XM_005245860.1:c.1963A>G	XM_005245861.1:c.1915A>G	XM_005245862.1:c.1966A>G	XM_005245863.1:c.1915A>G	XM_005245864.1:c.1426A>G	XM_005245865.1:c.1966A>G
BT-20	chr1	22216574	C	A	HSPG2	G57V,	1	0	148	33	99.4505	NM_005529.5:c.474G>T	XM_005245859.1:c.474G>T	XM_005245860.1:c.474G>T	XM_005245861.1:c.474G>T	XM_005245862.1:c.474G>T	XM_005245863.1:c.474G>T	XM_005245864.1:c.-16G>T	XM_005245865.1:c.474G>T
BT-20	chr1	22307538	C	T	CELA3B	R79W,	0	0	1	55	100	NM_007352.2:c.235C>T
BT-20	chr1	22336277	C	G	CELA3A	A241G,	0	0	7	8	100	NM_005747.3:c.722C>G	NM_005747.4:c.722C>G
BT-20	chr1	22835677	A	G	ZBTB40	Y224C, Y595C, Y483C, Y595C,	48	73	51	79	51.7928	NM_001083621.1:c.1784A>G	NM_014870.3:c.1784A>G
BT-20	chr1	22915753	T	C	EPHA8	S457P,	78	79	87	90	52.994	NM_001006943.1:c.1369T>C	NM_020526.3:c.1315+54T>C
BT-20	chr1	22915858	C	T	EPHA8	L492F,	15	2	11	3	45.1613	NM_001006943.1:c.1474C>T	NM_020526.3:c.1315+159C>T
BT-20	chr1	23418153	C	T	LUZP1	D868N, D868N, D868N, D868N,	32	71	35	76	51.8692	NM_001142546.1:c.2602G>A	NM_033631.3:c.2602G>A	XM_005245991.1:c.2602G>A
BT-20	chr1	23419374	G	T	LUZP1	Q461K, Q461K, Q461K, Q461K,	71	41	62	29	44.8276	NM_001142546.1:c.1381C>A	NM_033631.3:c.1381C>A	XM_005245991.1:c.1381C>A
BT-20	chr1	23419383	C	T	LUZP1	G458S, G458S, G458S, G458S,	70	65	61	59	47.0588	NM_001142546.1:c.1372G>A	NM_033631.3:c.1372G>A	XM_005245991.1:c.1372G>A
BT-20	chr1	23710805	A	G	TCEA3	Y127H,	0	0	17	44	100	NM_003196.1:c.1038+34T>C	XM_005245980.1:c.1009T>C	XM_005245981.1:c.975+34T>C
BT-20	chr1	23847464	C	A	E2F2	Q226H,	29	0	27	0	48.2143	NM_004091.2:c.678G>T	NM_004091.3:c.678G>T	XM_005245748.1:c.114G>T	XM_005245749.1:c.90G>T	XR_241225.1:n.-958C>A
BT-20	chr1	23885498	T	C	ID3	T105A,	106	32	55	32	38.6667	NM_002167.3:c.313A>G	NM_002167.4:c.313A>G
BT-20	chr1	24180962	T	C	FUCA1	Q286R,	8	46	10	59	56.0976	NM_000147.3:c.857A>G	NM_000147.4:c.857A>G	XM_005245821.1:c.482A>G
BT-20	chr1	24201162	G	A	CNR2	H316Y, H316Y,	53	53	72	71	57.4297	NM_001841.2:c.946C>T	XM_005245736.1:c.946C>T	XM_005245737.1:c.946C>T	XM_005245738.1:c.946C>T
BT-20	chr1	24409191	C	T	MYOM3	G662R, G319R, G662R,	0	0	98	52	100	NM_152372.3:c.1984G>A
BT-20	chr1	24416059	T	C	MYOM3	D185G, D528G, D185G, D528G,	0	0	0	23	100	NM_152372.3:c.1583A>G
BT-20	chr1	24419496	A	G	MYOM3	M1T, M344T, M1T, M344T,	22	5	19	12	53.4483	NM_152372.3:c.1031T>C
BT-20	chr1	24421474	G	A	MYOM3	T266M, T266M,	20	0	14	0	41.1765	NM_152372.3:c.797C>T
BT-20	chr1	24421950	C	G	MYOM3	D258H, D258H,	0	15	0	15	50	NM_152372.3:c.772G>C
BT-20	chr1	24690764	T	A	GRHL3	M595K,	28	43	42	62	59.4286	NM_001199012.1:c.738-3233A>T	NM_001199013.1:c.738-3233A>T	NM_001199014.1:c.462-3233A>T	NM_178122.4:c.597-3233A>T	XM_005246027.1:c.597-3233A>T	XM_005246028.1:c.462-3233A>T	NM_178122.3:c.597-3233A>T	NM_198174.2:c.1784T>A
BT-20	chr1	24718079	C	A	C1orf201	S54I, S54I,	0	0	0	46	100	NM_001199012.1:c.161G>T	NM_001199013.1:c.161G>T	NM_001199014.1:c.-116G>T	NM_178122.4:c.49-7586G>T	XM_005246027.1:c.49-7586G>T	XM_005246028.1:c.-116G>T	NM_178122.3:c.49-7586G>T
BT-20	chr1	24861704	G	A	RCAN3	R106Q, R164Q,	19	28	17	36	53	NM_001251977.1:c.663G>A	NM_001251978.1:c.663G>A	NM_001251979.1:c.663G>A	NM_001251980.1:c.633G>A	NM_001251981.1:c.489G>A	NM_001251982.1:c.491G>A	NM_001251983.1:c.288G>A	NM_001251984.1:c.288G>A	NM_001251985.1:c.317G>A	NM_013441.2:c.663G>A	NM_013441.3:c.663G>A	XR_108374.1:n.*1434C>T	XR_108375.1:n.*1434C>T
BT-20	chr1	26357656	C	A	EXTL1	H379N,	139	124	125	119	48.1262	NM_004455.2:c.1135C>A	XM_005245779.1:c.1027C>A	XR_241227.1:n.-2981G>T	XR_241228.1:n.-2981G>T	XR_241229.1:n.-406G>T
BT-20	chr1	26385003	T	C	TRIM63	K237E,	48	22	42	22	47.7612	NM_032588.2:c.709A>G	NM_032588.3:c.709A>G	XM_005246020.1:c.625A>G
BT-20	chr1	26517267	A	G	CATSPER4	H50R,	49	38	56	28	49.1228	NM_198137.1:c.149A>G	NM_006314.2:c.*1228A>G	NR_023345.1:n.*892A>G
BT-20	chr1	26517794	A	G	CATSPER4	Q77R,	23	41	32	33	50.3876	NM_198137.1:c.230A>G	NM_006314.2:c.*1755A>G	NR_023345.1:n.*1419A>G
BT-20	chr1	26520292	G	T	CATSPER4	L124F,	46	48	41	41	46.5909	NM_198137.1:c.372G>T	NM_006314.2:c.*4253G>T	NR_023345.1:n.*3917G>T
BT-20	chr1	26526439	A	G	CATSPER4	I293V, I115V,	48	36	47	23	45.4545	NM_198137.1:c.877A>G
BT-20	chr1	26610891	A	C	UBXN11	L279R, L192R, L279R, L70R, L312R,	0	0	88	0	100	NM_031286.3:c.*3277A>C	NM_001077262.1:c.575T>G	NM_145345.2:c.836T>G	NM_183008.2:c.935T>G	XM_005246030.1:c.836T>G	XM_005246031.1:c.821T>G	XM_005246032.1:c.821T>G	XM_005246033.1:c.821T>G	XM_005246034.1:c.710T>G	XM_005246035.1:c.710T>G	XM_005246036.1:c.461T>G	XM_005246037.1:c.461T>G	XM_005246038.1:c.209T>G	XM_005246039.1:c.161T>G
BT-20	chr1	26646726	A	G	CD52	N40S,	0	0	32	31	100	NM_001803.2:c.119A>G	NM_001039775.2:c.*1733T>C	NM_001039775.3:c.*1733T>C	XM_005245918.1:c.*1733T>C	NM_145345.2:c.-2337T>C
BT-20	chr1	26646730	A	G	CD52	I41M,	0	0	32	32	100	NM_001803.2:c.123A>G	NM_001039775.2:c.*1729T>C	NM_001039775.3:c.*1729T>C	XM_005245918.1:c.*1729T>C	NM_145345.2:c.-2341T>C
BT-20	chr1	26671084	G	T	AIM1L	P689T,	43	64	47	78	53.8793	NM_001039775.2:c.-1071C>A	NM_001039775.3:c.2065C>A	XM_005245918.1:c.2065C>A
BT-20	chr1	26671248	A	G	AIM1L	V634A,	79	94	85	92	50.5714	NM_001039775.2:c.-1235T>C	NM_001039775.3:c.1901T>C	XM_005245918.1:c.1901T>C
BT-20	chr1	26671420	T	G	AIM1L	T577P,	56	56	0	34	23.2877	NM_001039775.2:c.-1407A>C	NM_001039775.3:c.1729A>C	XM_005245918.1:c.1729A>C
BT-20	chr1	26671690	A	G	AIM1L	S487P,	71	72	26	27	27.0408	NM_001039775.2:c.-1677T>C	NM_001039775.3:c.1459T>C	XM_005245918.1:c.1459T>C
BT-20	chr1	26671719	C	T	AIM1L	R477Q,	73	76	26	88	43.346	NM_001039775.2:c.-1706G>A	NM_001039775.3:c.1430G>A	XM_005245918.1:c.1430G>A
BT-20	chr1	26672940	G	A	AIM1L	T70I,	113	72	79	51	41.2698	NM_001039775.2:c.-2927C>T	NM_001039775.3:c.209C>T	XM_005245918.1:c.209C>T
BT-20	chr1	26673076	G	A	AIM1L	R25W,	7	64	9	91	58.4795	NM_001039775.2:c.-3063C>T	NM_001039775.3:c.73C>T	XM_005245918.1:c.73C>T
BT-20	chr1	26673108	C	T	AIM1L	R14Q,	46	66	48	81	53.527	NM_001039775.2:c.-3095G>A	NM_001039775.3:c.41G>A	XM_005245918.1:c.41G>A
BT-20	chr1	26694245	T	C	ZNF683	H53R, H53R, H53R,	111	73	70	84	45.5621	NM_001114759.1:c.158A>G	NM_173574.2:c.158A>G	XM_005245828.1:c.182A>G	XM_005245829.1:c.182A>G	XM_005245830.1:c.158A>G	XM_005245831.1:c.158A>G	XM_005245832.1:c.158A>G
BT-20	chr1	26786627	G	A	DHDDS	V253M, V214M, V253M, V160M, V219M,	85	0	75	0	46.875	NM_001243565.1:c.640G>A	NM_001243564.1:c.655G>A	NM_024887.2:c.757G>A	NM_024887.3:c.757G>A	NM_205861.1:c.757G>A	NM_205861.2:c.757G>A	XM_005246003.1:c.*9G>A	XR_241231.1:n.*2628C>T
BT-20	chr1	27210721	T	C	GPN2	R264G,	78	32	78	39	51.5419	NM_018066.3:c.790A>G	XR_241192.1:n.1002A>G
BT-20	chr1	27677409	G	A	SYTL1	G377D, G365D, G377D,	17	32	9	30	44.3182	NM_004672.3:c.*4473C>T	XM_005246029.1:c.*4473C>T	NM_001193308.1:c.1130G>A	NM_032872.1:c.1094G>A	NM_032872.2:c.1094G>A	XM_005246021.1:c.1283G>A	XM_005246022.1:c.1226G>A
BT-20	chr1	27679797	A	G	SYTL1	Q456R, Q444R, Q456R,	4	11	3	13	51.6129	NM_004672.3:c.*2085T>C	XM_005246029.1:c.*2085T>C	NM_001193308.1:c.1367A>G	NM_032872.1:c.1331A>G	NM_032872.2:c.1331A>G	XM_005246021.1:c.1520A>G	XM_005246022.1:c.1463A>G
BT-20	chr1	27688633	G	A	MAP3K6	T447I, T455I,	48	50	72	69	58.9958	NM_004672.3:c.1364C>T	XM_005246029.1:c.1340C>T	XR_241205.1:n.1834C>T
BT-20	chr1	27875824	C	T	AHDC1	A935T, A935T, A935T,	0	0	67	41	100	NM_001029882.2:c.2803G>A	XM_005245850.1:c.2803G>A	XM_005245848.1:c.2803G>A	XM_005245849.1:c.2803G>A	XM_005245851.1:c.2803G>A	XM_005245852.1:c.2803G>A	XM_005245853.1:c.2803G>A
BT-20	chr1	28209366	A	G	C1orf38	K315E, K511E, K382E,	12	50	14	38	45.614	NM_001039477.1:c.236-2440A>G	NM_001105556.1:c.1531A>G	NM_004848.2:c.647-2440A>G	XM_005246040.1:c.1144A>G	XM_005246041.1:c.1120A>G	XM_005246042.1:c.943A>G
BT-20	chr1	28564279	A	G	ATPIF1	R63G,	127	80	120	72	48.1203	NM_016311.3:c.180-69A>G	NM_016311.4:c.180-69A>G	NM_178190.1:c.187A>G	NM_178190.2:c.187A>G	NM_178191.1:c.*1312A>G	NM_178191.2:c.*1312A>G	NM_014280.2:c.-4770T>C
BT-20	chr1	28800380	C	A	PHACTR4	L364I, L390I, L380I,	23	0	21	0	47.7273	NM_001048183.1:c.1138C>A	NM_023923.3:c.1168C>A	XM_005245970.1:c.1192C>A	XM_005245971.1:c.1168C>A	XM_005245972.1:c.1162C>A	XM_005245973.1:c.1162C>A	XM_005245974.1:c.1159C>A	XM_005245975.1:c.1090C>A	XM_005245976.1:c.1090C>A
BT-20	chr1	29475341	C	T	SRSF4	G356S,	0	0	0	37	100	NM_005626.4:c.1066G>A
BT-20	chr1	29475394	C	G	SRSF4	G338A,	0	0	1	38	100	NM_005626.4:c.1013G>C
BT-20	chr1	29475648	T	G	SRSF4	K152Q, E253D,	0	0	42	65	100	NM_005626.4:c.759A>C
BT-20	chr1	29542637	A	G	MECR	F20L, F20L, F96L, F96L,	0	0	48	142	100	NM_001024732.1:c.58T>C	NM_016011.2:c.286T>C	XM_005245885.1:c.370T>C	XM_005245886.1:c.58T>C	XM_005245887.1:c.58T>C	XM_005245888.1:c.58T>C	XM_005245889.1:c.58T>C	XM_005245890.1:c.286T>C
BT-20	chr1	29631909	A	G	PTPRU	N930S, N940S, N930S, N930S,	55	59	30	56	43	NM_001195001.1:c.2789A>G	NM_005704.3:c.2819A>G	NM_005704.4:c.2819A>G	NM_133177.2:c.2789A>G	NM_133177.3:c.2789A>G	NM_133178.2:c.2789A>G	NM_133178.3:c.2789A>G	XM_005245710.1:c.2819A>G
BT-20	chr1	31769598	T	G	SNRNP40	M1L, M1L,	11	21	0	9	21.9512	NM_004814.2:c.1A>C	XM_005271348.1:c.1A>C	NM_016505.2:c.-380T>G	XM_005270930.1:c.-331T>G	XM_005270931.1:c.-518T>G	XM_005270932.1:c.-474T>G	XM_005270933.1:c.-331T>G	XM_005270934.1:c.-465T>G	XM_005270935.1:c.-380T>G
BT-20	chr1	32084904	C	T	HCRTR1	A11V,	38	61	42	68	52.6316	NM_001525.2:c.111C>T	XM_005270789.1:c.111C>T	XM_005270790.1:c.32C>T
BT-20	chr1	32092525	A	G	HCRTR1	I408V, I408V,	53	52	38	56	47.2362	NM_001525.2:c.1222A>G	XM_005270789.1:c.1222A>G	XM_005270790.1:c.830-399A>G	NM_012392.2:c.*3689T>C	NM_012392.3:c.*3689T>C	NR_033686.1:n.*2938T>C	NR_033688.1:n.*2938T>C
BT-20	chr1	32165495	G	T	COL16A1	T62K, T62K,	24	73	33	88	55.5046	NM_001856.3:c.185C>A	XM_005270481.1:c.185C>A	XM_005270482.1:c.8C>A	XM_005270483.1:c.185C>A
BT-20	chr1	32221738	T	G	BAI2	T222P, T234P, T222P, T234P, T234P, T222P,	39	4	0	12	21.8182	NM_001703.2:c.700A>C	XM_005271061.1:c.802A>C	XM_005271062.1:c.802A>C	XM_005271063.1:c.802A>C	XM_005271064.1:c.700A>C	XM_005271065.1:c.664A>C	XM_005271066.1:c.802A>C	XM_005271067.1:c.700A>C	XM_005271068.1:c.802A>C	XM_005271069.1:c.802A>C	XM_005271070.1:c.802A>C	XM_005271071.1:c.802A>C	NR_036216.1:n.*2523A>C
BT-20	chr1	32279629	G	A	SPOCD1	R436W, R436W,	0	0	174	37	100	NM_144569.4:c.1306C>T	XM_005271313.1:c.1306C>T
BT-20	chr1	32280459	A	C	SPOCD1	V159G, V159G,	31	20	0	22	30.137	NM_144569.4:c.476T>G	XM_005271313.1:c.476T>G
BT-20	chr1	32280610	T	C	SPOCD1	T109A, T109A,	0	0	59	59	100	NM_144569.4:c.325A>G	XM_005271313.1:c.325A>G
BT-20	chr1	32742325	T	G	LCK	V301G, V345G, V308G, V301G, V301G,	14	58	24	0	25	NM_001042771.1:c.902T>G	NM_005356.3:c.902T>G	XM_005270863.1:c.1076T>G	XM_005270864.1:c.1034T>G	XM_005270862.1:c.1076T>G	XM_005270865.1:c.902T>G	XM_005270866.1:c.749T>G
BT-20	chr1	32794755	C	A	HDAC1	F241L, F212L,	0	3	0	8	72.7273	NM_004964.2:c.723C>A	XM_005270791.1:c.636C>A	NM_023009.5:c.*5443G>T	NM_023009.6:c.*5443G>T	NR_052852.1:n.*4675G>T
BT-20	chr1	33065947	G	C	ZBTB8A	G418A,	0	0	81	169	100	NM_001040441.1:c.1253G>C	XM_005271140.1:c.1253G>C	XM_005271141.1:c.1253G>C	XM_005271142.1:c.*49G>C
BT-20	chr1	33160878	C	T	SYNC	R274Q, R274Q,	0	0	134	73	100	NM_001161708.1:c.821G>A	NM_030786.2:c.821G>A
BT-20	chr1	33161212	T	C	SYNC	M163V, M163V,	0	0	86	15	100	NM_001161708.1:c.487A>G	NM_030786.2:c.487A>G
BT-20	chr1	33820134	C	T	PHC2	V447M, V475M, V476M,	122	105	125	105	50.3282	XR_246312.1:n.389+4086C>T	NM_004427.3:c.-4987G>A	NM_198040.2:c.1423G>A	XM_005270567.1:c.241G>A	XM_005270572.1:c.-5042G>A	XM_005270573.1:c.-238G>A	XM_005270574.1:c.-5042G>A
BT-20	chr1	33957152	T	G	ZSCAN20	Y378D, Y432D, Y432D,	0	0	40	22	100	NM_145238.3:c.1294T>G	XM_005271171.1:c.1294T>G
BT-20	chr1	34071525	C	T	CSMD2	R2096K,	0	0	0	31	100	NM_052896.3:c.6287G>A	XM_005270417.1:c.6344-455G>A
BT-20	chr1	34238283	T	C	CSMD2	H578R, H538R,	13	59	0	72	50	NM_052896.3:c.1613A>G	XM_005270417.1:c.1733A>G
BT-20	chr1	34330067	A	C	HMGB4	E92A, E92A, E18A,	0	0	0	148	100	NM_052896.3:c.801-17470T>G	XM_005270417.1:c.921-17470T>G	NR_038372.1:n.-4490A>C	NM_001008728.1:c.53A>C	NM_145205.3:c.275A>C	NM_145205.4:c.275A>C	NR_033264.1:n.303A>C
BT-20	chr1	34663208	C	G	C1orf94	Q235E, Q45E,	32	30	23	29	45.614	NM_001134734.1:c.703C>G	NM_032884.3:c.133C>G
BT-20	chr1	34663411	C	G	C1orf94	D302E, D112E,	44	34	58	38	55.1724	NM_001134734.1:c.906C>G	NM_032884.3:c.336C>G
BT-20	chr1	35260202	G	A	GJA4	V130I, V130I, V206I, V130I,	27	15	83	52	76.2712	XM_002342072.1:c.-1571C>T	NM_002060.2:c.388G>A	XM_005270750.1:c.388G>A
BT-20	chr1	35562965	G	A	ZMYM1	V73M, V73M, V73M, V73M,	0	0	86	51	100	NM_024772.3:c.217G>A	XM_005271214.1:c.217G>A	XM_005271215.1:c.217G>A	XM_005271216.1:c.217G>A	XM_005271217.1:c.217G>A	XM_005271218.1:c.-9G>A	XM_005271219.1:c.-9G>A	XM_005271220.1:c.-4941G>A	XM_005271221.1:c.-355G>A
BT-20	chr1	36306879	A	C	EIF2C4	H613P,	29	0	0	26	47.2727	NM_017629.2:c.1838A>C	NM_017629.3:c.1838A>C	XM_005270577.1:c.1838A>C	XM_005270578.1:c.1637A>C	XM_005270579.1:c.1637A>C	XR_246243.1:n.1883A>C	XR_246244.1:n.1883A>C
BT-20	chr1	36380971	A	C	EIF2C1	H544P, H619P,	66	1	0	32	32.3232	NM_012199.2:c.1856A>C	XM_005270746.1:c.1838A>C	XM_005270747.1:c.1631A>C
BT-20	chr1	36636676	A	C	MAP7D1	T51P, T51P, T51P,	0	7	0	16	69.5652	NM_018067.3:c.151A>C	XM_005271024.1:c.151A>C	XM_005271025.1:c.151A>C	XM_005271026.1:c.151A>C	XM_005271027.1:c.151A>C	XM_005271028.1:c.151A>C
BT-20	chr1	36752433	C	T	THRAP3	A201V, A201V, A201V,	0	0	31	25	100	NM_005119.3:c.602C>T	XM_005271372.1:c.-2225C>T	XM_005271370.1:c.602C>T	XM_005271371.1:c.-1161C>T	XR_246308.1:n.606C>T
BT-20	chr1	38027796	A	C	DNALI1	K253Q,	30	61	30	79	54.5	NM_003462.3:c.757A>C	XM_005271172.1:c.313A>C	NM_013285.2:c.*4660T>G
BT-20	chr1	38227086	A	T	EPHA10	F281I, F281I,	0	36	0	35	49.2958	NM_001099439.1:c.841T>A	NM_173641.2:c.841T>A
BT-20	chr1	38338795	A	G	INPP5B	M501T, M665T, M606T,	0	0	26	26	100	NM_005540.2:c.1994T>C	XM_005270833.1:c.1988T>C	XM_005270834.1:c.1994T>C	XM_005270835.1:c.1994T>C	XM_005270836.1:c.1502T>C
BT-20	chr1	39835817	A	G	MACF1	M2290V, M1377V, M2290V, M2198V, M2290V, M2792V,	54	45	48	45	48.4375	NM_012090.3:c.6868A>G	NM_012090.4:c.6868A>G	NM_012090.5:c.6868A>G	NM_033044.2:c.8374A>G	NM_033044.3:c.8374A>G	XM_005270694.1:c.13549A>G	XM_005270695.1:c.13549A>G	XM_005270696.1:c.13549A>G	XM_005270697.1:c.13549A>G	XM_005270698.1:c.13549A>G	XM_005270699.1:c.13039A>G	XM_005270700.1:c.7348A>G
BT-20	chr1	39879559	A	G	KIAA0754	M1208V,	4	0	0	33	89.1892	NM_015038.1:c.3622A>G	NM_012090.3:c.9631-8487A>G	NM_012090.4:c.9631-8487A>G	NM_012090.5:c.9631-8487A>G	NM_033044.2:c.11137-8487A>G	NM_033044.3:c.11137-8487A>G	XM_005270694.1:c.16312-8487A>G	XM_005270695.1:c.16312-8487A>G	XM_005270696.1:c.16312-8487A>G	XM_005270697.1:c.16312-8487A>G	XM_005270698.1:c.16312-8487A>G	XM_005270699.1:c.15802-8487A>G	XM_005270700.1:c.10048-8487A>G
BT-20	chr1	39879580	T	C	KIAA0754	F1215L,	2	0	0	9	81.8182	NM_015038.1:c.3643T>C	NM_012090.3:c.9631-8466T>C	NM_012090.4:c.9631-8466T>C	NM_012090.5:c.9631-8466T>C	NM_033044.2:c.11137-8466T>C	NM_033044.3:c.11137-8466T>C	XM_005270694.1:c.16312-8466T>C	XM_005270695.1:c.16312-8466T>C	XM_005270696.1:c.16312-8466T>C	XM_005270697.1:c.16312-8466T>C	XM_005270698.1:c.16312-8466T>C	XM_005270699.1:c.15802-8466T>C	XM_005270700.1:c.10048-8466T>C
BT-20	chr1	39879581	T	C	KIAA0754	F1215S,	2	0	0	8	80	NM_015038.1:c.3644T>C	NM_012090.3:c.9631-8465T>C	NM_012090.4:c.9631-8465T>C	NM_012090.5:c.9631-8465T>C	NM_033044.2:c.11137-8465T>C	NM_033044.3:c.11137-8465T>C	XM_005270694.1:c.16312-8465T>C	XM_005270695.1:c.16312-8465T>C	XM_005270696.1:c.16312-8465T>C	XM_005270697.1:c.16312-8465T>C	XM_005270698.1:c.16312-8465T>C	XM_005270699.1:c.15802-8465T>C	XM_005270700.1:c.10048-8465T>C
BT-20	chr1	39879610	T	C	KIAA0754	S1225P,	26	0	36	37	73.7374	NM_015038.1:c.3673T>C	NM_012090.3:c.9631-8436T>C	NM_012090.4:c.9631-8436T>C	NM_012090.5:c.9631-8436T>C	NM_033044.2:c.11137-8436T>C	NM_033044.3:c.11137-8436T>C	XM_005270694.1:c.16312-8436T>C	XM_005270695.1:c.16312-8436T>C	XM_005270696.1:c.16312-8436T>C	XM_005270697.1:c.16312-8436T>C	XM_005270698.1:c.16312-8436T>C	XM_005270699.1:c.15802-8436T>C	XM_005270700.1:c.10048-8436T>C
BT-20	chr1	39879629	T	C	KIAA0754	L1231P,	30	0	36	0	54.5455	NM_015038.1:c.3692T>C	NM_012090.3:c.9631-8417T>C	NM_012090.4:c.9631-8417T>C	NM_012090.5:c.9631-8417T>C	NM_033044.2:c.11137-8417T>C	NM_033044.3:c.11137-8417T>C	XM_005270694.1:c.16312-8417T>C	XM_005270695.1:c.16312-8417T>C	XM_005270696.1:c.16312-8417T>C	XM_005270697.1:c.16312-8417T>C	XM_005270698.1:c.16312-8417T>C	XM_005270699.1:c.15802-8417T>C	XM_005270700.1:c.10048-8417T>C
BT-20	chr1	39879650	C	T	KIAA0754	P1238L,	30	1	36	0	53.7313	NM_015038.1:c.3713C>T	NM_012090.3:c.9631-8396C>T	NM_012090.4:c.9631-8396C>T	NM_012090.5:c.9631-8396C>T	NM_033044.2:c.11137-8396C>T	NM_033044.3:c.11137-8396C>T	XM_005270694.1:c.16312-8396C>T	XM_005270695.1:c.16312-8396C>T	XM_005270696.1:c.16312-8396C>T	XM_005270697.1:c.16312-8396C>T	XM_005270698.1:c.16312-8396C>T	XM_005270699.1:c.15802-8396C>T	XM_005270700.1:c.10048-8396C>T
BT-20	chr1	39879766	C	T	KIAA0754	P1277S,	0	33	0	24	42.1053	NM_015038.1:c.3829C>T	NM_012090.3:c.9631-8280C>T	NM_012090.4:c.9631-8280C>T	NM_012090.5:c.9631-8280C>T	NM_033044.2:c.11137-8280C>T	NM_033044.3:c.11137-8280C>T	XM_005270694.1:c.16312-8280C>T	XM_005270695.1:c.16312-8280C>T	XM_005270696.1:c.16312-8280C>T	XM_005270697.1:c.16312-8280C>T	XM_005270698.1:c.16312-8280C>T	XM_005270699.1:c.15802-8280C>T	XM_005270700.1:c.10048-8280C>T
BT-20	chr1	39879785	C	T	KIAA0754	P1283L,	0	38	0	26	40.625	NM_015038.1:c.3848C>T	NM_012090.3:c.9631-8261C>T	NM_012090.4:c.9631-8261C>T	NM_012090.5:c.9631-8261C>T	NM_033044.2:c.11137-8261C>T	NM_033044.3:c.11137-8261C>T	XM_005270694.1:c.16312-8261C>T	XM_005270695.1:c.16312-8261C>T	XM_005270696.1:c.16312-8261C>T	XM_005270697.1:c.16312-8261C>T	XM_005270698.1:c.16312-8261C>T	XM_005270699.1:c.15802-8261C>T	XM_005270700.1:c.10048-8261C>T
BT-20	chr1	39908506	G	A	MACF1	A4347T, A4350T, A4852T,	46	20	52	16	50.7463	NM_012090.3:c.13048G>A	NM_012090.4:c.13048G>A	NM_012090.5:c.13048G>A	NM_033044.2:c.14554G>A	NM_033044.3:c.14554G>A	XM_005270694.1:c.19729G>A	XM_005270695.1:c.19729G>A	XM_005270696.1:c.19729G>A	XM_005270697.1:c.19729G>A	XM_005270698.1:c.19729G>A	XM_005270699.1:c.19219G>A	XM_005270700.1:c.13138G>A
BT-20	chr1	40098328	T	C	HEYL	H47R, H19R,	0	0	130	56	100	NM_014571.3:c.140A>G	XM_005270745.1:c.56A>G
BT-20	chr1	40363054	G	C	MYCL1	T392S, T362S,	0	0	0	61	100	NM_001033081.1:c.1085C>G	NM_001033082.1:c.1085C>G	NM_005376.3:c.*3432C>G	NM_001033081.2:c.1085C>G	NM_001033082.2:c.1175C>G	NM_005376.4:c.*3432C>G	XM_005270887.1:c.644C>G	XM_002342093.1:c.-461G>C
BT-20	chr1	40533315	T	G	CAP1	I245S, I245S, I245S, I245S, I162S,	0	0	0	20	100	NM_001105530.1:c.734T>G	NM_006367.3:c.734T>G	XM_005270370.1:c.734T>G	XM_005270367.1:c.734T>G	XM_005270368.1:c.734T>G	XM_005270369.1:c.734T>G	XM_005270371.1:c.731T>G	XM_005270372.1:c.731T>G	XM_005270373.1:c.731T>G	XM_005270374.1:c.731T>G	XM_005270375.1:c.731T>G
BT-20	chr1	40533320	T	G	CAP1	C247G, C247G, C247G, C247G, C164G,	0	0	0	19	100	NM_001105530.1:c.739T>G	NM_006367.3:c.739T>G	XM_005270370.1:c.739T>G	XM_005270367.1:c.739T>G	XM_005270368.1:c.739T>G	XM_005270369.1:c.739T>G	XM_005270371.1:c.736T>G	XM_005270372.1:c.736T>G	XM_005270373.1:c.736T>G	XM_005270374.1:c.736T>G	XM_005270375.1:c.736T>G
BT-20	chr1	40533326	T	G	CAP1	Y249D, Y249D, Y249D, Y249D, Y166D,	0	0	0	20	100	NM_001105530.1:c.745T>G	NM_006367.3:c.745T>G	XM_005270370.1:c.745T>G	XM_005270367.1:c.745T>G	XM_005270368.1:c.745T>G	XM_005270369.1:c.745T>G	XM_005270371.1:c.742T>G	XM_005270372.1:c.742T>G	XM_005270373.1:c.742T>G	XM_005270374.1:c.742T>G	XM_005270375.1:c.742T>G
BT-20	chr1	40533347	T	G	CAP1	S256A, S256A, S256A, S256A, S173A,	0	0	32	22	100	NM_001105530.1:c.766T>G	NM_006367.3:c.766T>G	XM_005270370.1:c.766T>G	XM_005270367.1:c.766T>G	XM_005270368.1:c.766T>G	XM_005270369.1:c.766T>G	XM_005270371.1:c.763T>G	XM_005270372.1:c.763T>G	XM_005270373.1:c.763T>G	XM_005270374.1:c.763T>G	XM_005270375.1:c.763T>G
BT-20	chr1	40705427	C	G	RLF	Q1685E, Q1376E,	122	72	98	73	46.8493	NM_012421.3:c.5053C>G
BT-20	chr1	40960619	G	A	ZNF642	E157K, E157K, E158K,	45	95	42	71	44.664	NM_198494.2:c.469G>A	XM_005270808.1:c.472G>A	XM_005270809.1:c.472G>A	XM_005270810.1:c.472G>A
BT-20	chr1	40980731	G	T	DEM1	G172V, G172V, G172V, G172V,	0	0	84	65	100	NM_022774.1:c.515G>T	XM_005271125.1:c.515G>T	XM_005271126.1:c.515G>T	XM_005271127.1:c.515G>T	XM_005271128.1:c.515G>T	XM_005271129.1:c.515G>T
BT-20	chr1	41013073	T	A	ZNF684	C360S,	2	15	3	20	57.5	NM_152373.2:c.1078T>A	NM_152373.3:c.1078T>A	XM_005270455.1:c.1078T>A	XM_005270456.1:c.1078T>A
BT-20	chr1	41978566	T	G	HIVEP3	D2109A, D2109A,	0	0	27	3	100	NM_001127714.1:c.6326A>C	NM_001127714.2:c.6326A>C	NM_024503.3:c.6326A>C	NM_024503.4:c.6326A>C
BT-20	chr1	41978825	C	G	HIVEP3	A2023P, A2023P,	0	0	40	35	100	NM_001127714.1:c.6067G>C	NM_001127714.2:c.6067G>C	NM_024503.3:c.6067G>C	NM_024503.4:c.6067G>C
BT-20	chr1	42047300	A	T	HIVEP3	S1057T, S1057T,	61	96	65	74	46.9595	NM_001127714.1:c.3169T>A	NM_001127714.2:c.3169T>A	NM_024503.3:c.3169T>A	NM_024503.4:c.3169T>A
BT-20	chr1	42048745	T	C	HIVEP3	H575R, H575R,	0	0	40	87	100	NM_001127714.1:c.1724A>G	NM_001127714.2:c.1724A>G	NM_024503.3:c.1724A>G	NM_024503.4:c.1724A>G
BT-20	chr1	42049238	C	T	HIVEP3	A411T, A411T,	4	34	2	35	49.3333	NM_001127714.1:c.1231G>A	NM_001127714.2:c.1231G>A	NM_024503.3:c.1231G>A	NM_024503.4:c.1231G>A
BT-20	chr1	42050366	C	T	HIVEP3	V35I, V35I,	188	110	167	96	46.8806	NM_001127714.1:c.103G>A	NM_001127714.2:c.103G>A	NM_024503.3:c.103G>A	NM_024503.4:c.103G>A
BT-20	chr1	42630364	G	A	GUCA2A	S7F,	0	0	111	98	100	NM_033553.2:c.20C>T
BT-20	chr1	42657196	T	G	FOXJ3	T343P, T377P, T377P, T377P,	0	49	0	40	44.9438	NM_001198850.1:c.1129A>C	NM_001198851.1:c.1129A>C	NM_001198852.1:c.1027A>C	NM_014947.3:c.1129A>C	NM_014947.4:c.1129A>C	XM_005270631.1:c.1156A>C	XM_005270632.1:c.1153A>C	XM_005270633.1:c.1054A>C
BT-20	chr1	42693597	A	G	FOXJ3	V162A, V162A, V162A, V162A,	0	0	12	2	100	NM_001198850.1:c.485T>C	NM_001198851.1:c.485T>C	NM_001198852.1:c.485T>C	NM_014947.3:c.485T>C	NM_014947.4:c.485T>C	XM_005270631.1:c.512T>C	XM_005270632.1:c.509T>C	XM_005270633.1:c.512T>C
BT-20	chr1	42898843	A	G	ZMYND12	F206L, F316L,	0	23	0	25	52.0833	NM_001146192.1:c.616T>C	NM_032257.3:c.946T>C	NM_032257.4:c.946T>C
BT-20	chr1	43296118	G	A	ERMAP	R61Q,	49	0	38	0	43.6782	NM_001017922.1:c.-2G>A	NM_018538.3:c.-2G>A	XM_005270415.1:c.182G>A	XM_005270416.1:c.1-2G>A
BT-20	chr1	43296195	C	T	ERMAP	H87Y, H26Y, H26Y,	0	15	0	15	50	NM_001017922.1:c.76C>T	NM_018538.3:c.76C>T	XM_005270415.1:c.259C>T	XM_005270416.1:c.76C>T
BT-20	chr1	43688550	T	C	WDR65	I863T,	76	0	54	0	41.5385	XM_003118966.1:c.251T>C	NM_001195831.1:c.2588T>C	NM_001195831.2:c.2588T>C	XM_005270520.1:c.2588T>C	XM_005270521.1:c.2375T>C
BT-20	chr1	43886494	C	T	SZT2	P446S,	32	5	30	2	46.3768	NM_015284.3:c.1336C>T	XM_005270686.1:c.1399C>T	NM_015284.2:c.-2765C>T
BT-20	chr1	43917946	A	G	HYI	I46T, I119T, I144T, I46T, I119T,	54	17	42	20	46.6165	NM_001190880.1:c.356T>C	NM_001190880.2:c.356T>C	NM_001243526.1:c.431T>C	NM_031207.2:c.137T>C	NM_031207.4:c.356T>C	NM_031207.5:c.356T>C	XM_005271240.1:c.329T>C	XM_005271239.1:c.431T>C	NM_015284.2:c.*1795A>G	NM_015284.3:c.*1795A>G	XM_005270686.1:c.*1795A>G	XM_005270687.1:c.*1795A>G	XM_005270688.1:c.*1795A>G
BT-20	chr1	43919081	T	C	HYI	Y23C, Y96C, Y23C, Y96C,	44	25	29	17	40	NM_001190880.1:c.287A>G	NM_001190880.2:c.287A>G	NM_001243526.1:c.284+3A>G	NM_031207.2:c.68A>G	NM_031207.4:c.287A>G	NM_031207.5:c.287A>G	XM_005271240.1:c.284+3A>G	XM_005271239.1:c.284+3A>G	NM_015284.2:c.*2930T>C	NM_015284.3:c.*2930T>C	XM_005270686.1:c.*2930T>C	XM_005270687.1:c.*2930T>C	XM_005270688.1:c.*2930T>C
BT-20	chr1	44137257	C	A	KDM4A	A482E,	55	55	58	58	51.3274	NM_014663.2:c.1445C>A	XM_005271354.1:c.1445C>A	XM_005271355.1:c.1445C>A	XM_005271356.1:c.1172C>A
BT-20	chr1	44290530	A	G	ST3GAL3	T97A, T113A, T128A,	109	143	127	157	52.9851	NM_001270459.1:c.209+9925A>G	NM_001270460.1:c.209+9925A>G	NM_001270461.1:c.161+9925A>G	NM_001270462.1:c.161+9925A>G	NM_001270463.1:c.206+9925A>G	NM_001270464.1:c.161+9925A>G	NM_001270465.1:c.206+9925A>G	NM_001270466.1:c.161+9925A>G	NM_006279.2:c.209+9925A>G	NM_006279.3:c.209+9925A>G	NM_174963.1:c.382A>G	NM_174963.2:c.382A>G	NM_174963.3:c.382A>G	NM_174964.1:c.254+9925A>G	NM_174964.2:c.254+9925A>G	NM_174965.1:c.254+9925A>G	NM_174965.2:c.254+9925A>G	NM_174966.1:c.209+9925A>G	NM_174966.2:c.209+9925A>G	NM_174967.1:c.209+9925A>G	NM_174967.2:c.209+9925A>G	NM_174968.1:c.337A>G	NM_174968.2:c.337A>G	NM_174968.3:c.337A>G	NM_174969.1:c.161+9925A>G	NM_174969.2:c.161+9925A>G	NM_174970.1:c.161+9925A>G	NM_174970.2:c.161+9925A>G	NM_174971.1:c.289A>G	NM_174971.2:c.289A>G	NM_174971.3:c.289A>G	NR_073016.1:n.400+9925A>G	NR_073017.1:n.310-13361A>G	NR_073018.1:n.400+9925A>G	NR_073019.1:n.310-69525A>G	NR_073020.1:n.352+9925A>G	NR_073021.1:n.400+9925A>G	NR_073023.1:n.400+9925A>G
BT-20	chr1	44401384	A	G	ARTN	Q19R, Q19R, Q19R, Q19R,	0	0	102	13	100	NM_001270459.1:c.*5491A>G	NM_001270460.1:c.*5491A>G	NM_001270461.1:c.*5491A>G	NM_001270462.1:c.*5491A>G	NM_001270463.1:c.*5529A>G	NM_001270464.1:c.*5529A>G	NM_001270465.1:c.*5603A>G	NM_001270466.1:c.*5529A>G	NM_006279.2:c.*5491A>G	NM_006279.3:c.*5491A>G	NM_174963.1:c.*5491A>G	NM_174963.2:c.*5491A>G	NM_174963.3:c.*5491A>G	NM_174964.1:c.*5491A>G	NM_174964.2:c.*5491A>G	NM_174965.1:c.*5510A>G	NM_174965.2:c.*5510A>G	NM_174966.1:c.*5491A>G	NM_174966.2:c.*5491A>G	NM_174967.1:c.*5510A>G	NM_174967.2:c.*5510A>G	NM_174968.1:c.*5491A>G	NM_174968.2:c.*5491A>G	NM_174968.3:c.*5491A>G	NM_174969.1:c.*5491A>G	NM_174969.2:c.*5491A>G	NM_174970.1:c.*5510A>G	NM_174970.2:c.*5510A>G	NM_174971.1:c.*5491A>G	NM_174971.2:c.*5491A>G	NM_174971.3:c.*5491A>G	NR_073016.1:n.*4547A>G	NR_073017.1:n.*4547A>G	NR_073018.1:n.*4547A>G	NR_073019.1:n.*4547A>G	NR_073020.1:n.*4547A>G	NR_073021.1:n.*4547A>G	NR_073023.1:n.*4547A>G
BT-20	chr1	44595113	G	C	KLF17	S57T, S20T,	0	0	143	0	100	NM_173484.3:c.170G>C	XM_005270464.1:c.59G>C	XM_005270465.1:c.170G>C
BT-20	chr1	44595410	A	G	KLF17	N156S, N119S,	96	54	75	30	41.1765	NM_173484.3:c.467A>G	XM_005270464.1:c.356A>G	XM_005270465.1:c.289+178A>G
BT-20	chr1	45275923	T	G	BTBD19	V42G,	2	57	15	0	20.2703	NM_004073.2:c.*4573T>G	XR_246234.1:n.*4261T>G	NM_001136537.1:c.125T>G	XR_246238.1:n.1245T>G	NM_001013632.2:c.-3475A>C	XM_005270819.1:c.-3479A>C	XM_005270820.1:c.-3097A>C	XM_005270821.1:c.-3181A>C
BT-20	chr1	45292937	T	G	PTCH2	T504P, T806P, T806P,	0	35	12	0	25.5319	NM_001166292.1:c.2416A>C	NM_003738.3:c.2416A>C	NM_003738.4:c.2416A>C	XM_005271300.1:c.2416A>C	XM_005271301.1:c.2260A>C	XM_005271302.1:c.2128A>C	XM_005271303.1:c.2328A>C	XR_246300.1:n.2950A>C
BT-20	chr1	45797505	C	G	MUTYH	Q310H, Q325H, Q335H, Q321H, Q310H, Q311H, Q338H, Q310H, Q218H, Q324H, Q218H,	95	88	60	79	43.1677	NM_001048171.1:c.972G>C	NM_001048172.1:c.933G>C	NM_001048173.1:c.930G>C	NM_001048174.1:c.930G>C	NM_001128425.1:c.1014G>C	NM_012222.2:c.1005G>C	XM_005270880.1:c.975G>C	XM_005270881.1:c.963G>C	XM_005270882.1:c.963G>C	XM_005270883.1:c.846G>C	XM_005270884.1:c.654G>C	XM_005270885.1:c.654G>C	XM_005270886.1:c.552G>C	NM_032756.2:c.*3569C>G
BT-20	chr1	46032311	A	G	AKR1A1	N52S, N52S, N52S, N52S, N52S,	19	19	13	13	40.625	NM_001202413.1:c.155A>G	NM_001202414.1:c.155A>G	NM_006066.2:c.155A>G	NM_006066.3:c.155A>G	NM_153326.1:c.155A>G	NM_153326.2:c.155A>G	XR_246223.1:n.456A>G
BT-20	chr1	46087577	G	A	CCDC17	P353L, P344L, P174L,	0	0	11	43	100	NM_001195193.1:c.*3764G>A	NM_002482.2:c.*3764G>A	NM_002482.3:c.*3764G>A	NM_152298.2:c.*3764G>A	NM_152298.3:c.*3764G>A	NM_172164.1:c.*3764G>A	XM_005270888.1:c.*3764G>A	XM_005270889.1:c.*3764G>A	NM_001114938.1:c.962C>T	NM_001114938.2:c.1058C>T	NM_001190182.1:c.1031C>T	XM_005270525.1:c.1157C>T	XM_005270526.1:c.1130C>T	XM_005270527.1:c.1157C>T	XM_005270528.1:c.1058C>T	XM_005270529.1:c.1016C>T	XM_005270530.1:c.1157C>T	XM_005270531.1:c.1157C>T	XM_005270532.1:c.857C>T	XM_005270533.1:c.521C>T	XM_005270534.1:c.521C>T	XR_246239.1:n.1106C>T
BT-20	chr1	46476587	T	G	MAST2	D388E, D96E, D310E, D388E, D273E,	18	55	28	41	48.5915	NM_015112.2:c.1164T>G	XM_005270652.1:c.1185T>G	XM_005270653.1:c.1185T>G	XM_005270654.1:c.1164T>G	XM_005270655.1:c.930T>G	XM_005270656.1:c.903T>G	XM_005270657.1:c.840T>G	XM_005270658.1:c.819T>G	XM_005270659.1:c.1185T>G
BT-20	chr1	46493460	T	G	MAST2	I659M, I333M, I659M, I544M,	20	0	25	2	57.4468	NM_015112.2:c.1977T>G	XM_005270652.1:c.1998T>G	XM_005270653.1:c.1998T>G	XM_005270654.1:c.1977T>G	XM_005270655.1:c.1743T>G	XM_005270656.1:c.1716T>G	XM_005270657.1:c.1653T>G	XM_005270658.1:c.1632T>G	XM_005270659.1:c.1998T>G
BT-20	chr1	46499526	A	G	MAST2	K1197R, K1197R,	45	22	38	18	45.5285	NM_015112.2:c.3590A>G	XM_005270652.1:c.3611A>G	XM_005270653.1:c.3611A>G	XM_005270654.1:c.3590A>G	XM_005270655.1:c.3356A>G	XM_005270656.1:c.3329A>G	XM_005270657.1:c.3266A>G	XM_005270658.1:c.3245A>G	XM_005270659.1:c.3611A>G
BT-20	chr1	46521559	A	T	PIK3R3	N283K, N329K, N283K, N300K, N73K,	0	0	0	24	100	NM_001114172.1:c.849T>A	NM_003629.3:c.849T>A	XM_005271289.1:c.987T>A	XM_005271290.1:c.900T>A
BT-20	chr1	46655158	T	C	POMGNT1	M623V, M623V, M290V, M601V, M480V,	0	0	165	111	100	NM_001243766.1:c.1867A>G	NM_017739.3:c.1867A>G	NR_024332.1:n.2518A>G	XM_005271010.1:c.1867A>G	XM_005271011.1:c.1801A>G	XM_005271012.1:c.1801A>G	XR_246283.1:n.1984A>G	NM_005727.2:c.*3953T>C	NM_005727.3:c.*3953T>C
BT-20	chr1	46740279	C	T	RAD54L	R587W, R587W,	12	4	20	5	60.9756	NM_001142548.1:c.1759C>T	NM_003579.3:c.1759C>T	XM_005271272.1:c.1759C>T	XM_005271273.1:c.985C>T	NM_006369.4:c.*4258G>A	XM_005270376.1:c.*4258G>A	XM_005270377.1:c.*4258G>A
BT-20	chr1	46752053	T	G	LRRC41	H159P, H159P, H159P,	11	23	10	0	22.7273	NM_006369.4:c.476A>C	XM_005270376.1:c.500A>C	XM_005270377.1:c.434A>C
BT-20	chr1	46806550	C	T	NSUN4	L18F,	26	8	23	7	46.875	NM_001256127.1:c.-1042C>T	NM_001256128.1:c.-674C>T	NM_199044.2:c.52C>T	NM_199044.3:c.52C>T	NR_045789.1:n.702C>T	NR_045790.1:n.702C>T	NR_045791.1:n.702C>T
BT-20	chr1	46810530	A	G	NSUN4	T2A, T2A, T51A,	46	94	60	119	56.1129	NM_001256127.1:c.4A>G	NM_001256128.1:c.4A>G	NM_199044.2:c.151A>G	NM_199044.3:c.151A>G	NR_045789.1:n.976A>G	NR_045790.1:n.801A>G	NR_045791.1:n.801A>G
BT-20	chr1	47402453	C	A	CYP4A11	L131F, L131F,	40	2	2	20	34.375	NM_000778.3:c.393G>T	XM_005270537.1:c.81G>T	XM_005270538.1:c.393G>T	XM_005270539.1:c.393G>T	XR_246241.1:n.436G>T	XR_246242.1:n.436G>T
BT-20	chr1	47607851	A	T	CYP4A22	N152Y, N152Y, N152Y,	0	20	0	38	65.5172	NM_001010969.2:c.454A>T	XM_005270767.1:c.454A>T	XM_005270768.1:c.454A>T	XM_005270769.1:c.454A>T	XM_005270770.1:c.454A>T
BT-20	chr1	47609489	T	C	CYP4A22	C231R, C231R,	9	11	15	5	50	NM_001010969.2:c.691T>C	XM_005270767.1:c.635+424T>C	XM_005270768.1:c.635+424T>C	XM_005270769.1:c.691T>C	XM_005270770.1:c.635+424T>C
BT-20	chr1	47685455	T	C	TAL1	N68S,	0	0	21	121	100	NM_003189.2:c.933A>G	XM_005271158.1:c.933A>G	XM_005271159.1:c.933A>G	XM_005271160.1:c.933A>G
BT-20	chr1	47726087	T	C	STIL	H967R, H984R, H984R, H938R, H920R, H985R, H597R,	71	70	67	55	46.3878	NM_001048166.1:c.2954A>G	NM_003035.2:c.2951A>G	XM_005271131.1:c.2951A>G	XM_005271132.1:c.2900A>G
BT-20	chr1	47767914	G	A	STIL	A86V, A86V, A86V, A86V, A86V, A86V,	60	19	67	23	53.2544	NM_001048166.1:c.257C>T	NM_003035.2:c.257C>T	XM_005271131.1:c.257C>T	XM_005271132.1:c.257C>T
BT-20	chr1	47904909	G	C	FOXD2	A368P,	0	0	12	12	100	NM_004474.3:c.1102G>C	NR_026878.1:n.-4596C>G
BT-20	chr1	48697733	T	G	SLC5A9	I294M, I283M, I269M,	0	0	259	115	100	NM_001011547.2:c.807T>G	NM_001135181.1:c.882T>G	XM_005270587.1:c.870T>G	XM_005270588.1:c.-178T>G	XM_005270589.1:c.-87-306T>G
BT-20	chr1	50666515	C	T	ELAVL4	P270S,	0	0	159	87	100	NM_001144774.1:c.774-8C>T	NM_001144775.1:c.825-8C>T	NM_001144776.1:c.774-8C>T	NM_001144777.1:c.783-8C>T	NM_021952.3:c.808C>T	XM_005270581.1:c.789-8C>T
BT-20	chr1	51439649	G	C	CDKN2C	A72P, A72P,	45	46	37	31	42.7673	NM_001262.2:c.214G>C	NM_078626.2:c.214G>C	XM_005270771.1:c.-2480G>C
BT-20	chr1	51868160	C	G	EPS15	G610A, G296A, G476A,	3	9	1	7	40	NM_001159969.1:c.887G>C	NM_001981.2:c.1829G>C	XM_005270617.1:c.1940G>C	XM_005270618.1:c.1739G>C	XM_005270619.1:c.1427G>C	XM_005270620.1:c.860G>C
BT-20	chr1	52940845	C	A	ZCCHC11	D796Y, D796Y, D555Y, D796Y, D796Y,	31	95	42	83	49.8008	NM_001009881.1:c.2386G>T	NM_001009881.2:c.2386G>T	NM_001009882.1:c.2386G>T	NM_015269.1:c.2386G>T	NM_015269.2:c.2386G>T	XM_005270676.1:c.2386G>T	XM_005270677.1:c.2386G>T	XM_005270678.1:c.2386G>T	XM_005270679.1:c.2386G>T	XM_005270680.1:c.2386G>T	XM_005270681.1:c.2386G>T	XM_005270682.1:c.2053G>T	XM_005270683.1:c.2386G>T	XM_005270684.1:c.2386G>T	XM_005270685.1:c.2386G>T
BT-20	chr1	53153432	T	C	SELRC1	K219R,	0	0	24	120	100	NM_023077.2:c.656A>G	NM_023077.1:c.656A>G
BT-20	chr1	53544597	T	C	PODN	V520A, V501A, V501A, V378A,	0	0	0	90	100	NM_001199082.1:c.1133T>C	NM_001199080.1:c.1502T>C	NM_001199081.1:c.1502T>C	NM_153703.3:c.1559T>C	NM_153703.4:c.1559T>C	XM_005270457.1:c.1415T>C
BT-20	chr1	53553754	T	C	SLC1A7	Q190R, Q596R, Q537R,	30	8	32	4	48.6486	NM_001199082.1:c.*3597T>C	NM_001199080.1:c.*3597T>C	NM_001199081.1:c.*3597T>C	NM_153703.3:c.*3597T>C	NM_153703.4:c.*3597T>C	XM_005270457.1:c.*3597T>C	NM_006671.4:c.1610A>G	XM_005271133.1:c.1787A>G	XM_005271134.1:c.1413A>G	XR_246290.1:n.1765A>G
BT-20	chr1	53569237	G	A	SLC1A7	R88C, R160C, R160C,	21	0	17	0	44.7368	NM_006671.4:c.478C>T	XM_005271133.1:c.478C>T	XM_005271134.1:c.262C>T	XR_246290.1:n.661C>T
BT-20	chr1	53676448	G	A	CPT2	V368I,	0	0	67	29	100	NM_000098.2:c.1102G>A	XM_005270484.1:c.1102G>A	NM_017887.1:c.*3883C>T
BT-20	chr1	53679229	A	G	CPT2	M647V,	0	20	0	19	48.7179	NM_000098.2:c.1939A>G	XM_005270484.1:c.1870A>G	NM_017887.1:c.*1102T>C
BT-20	chr1	53712727	C	T	LRP8	R893Q, R446Q, R689Q, R782Q, R952Q,	39	0	24	0	38.0952	NM_001018054.1:c.2678G>A	NM_001018054.2:c.2678G>A	NM_004631.3:c.2855G>A	NM_004631.4:c.2855G>A	NM_017522.3:c.2066G>A	NM_017522.4:c.2066G>A	NM_033300.2:c.2345G>A	NM_033300.3:c.2345G>A	XM_005271173.1:c.2894G>A	XM_005271174.1:c.2507G>A	XM_005271175.1:c.2468G>A	XM_005271176.1:c.2165G>A	NR_038953.1:n.*4272C>T	XR_110511.1:n.*3937C>T
BT-20	chr1	53746346	T	G	LRP8	T137P, T137P, T137P, T137P,	0	49	15	0	23.4375	NM_001018054.1:c.409A>C	NM_001018054.2:c.409A>C	NM_004631.3:c.409A>C	NM_004631.4:c.409A>C	NM_017522.3:c.409A>C	NM_017522.4:c.409A>C	NM_033300.2:c.409A>C	NM_033300.3:c.409A>C	XM_005271173.1:c.409A>C	XM_005271174.1:c.409A>C	XM_005271175.1:c.409A>C	XM_005271176.1:c.409A>C
BT-20	chr1	53792651	A	C	LRP8	D46E, D46E, D46E, D46E,	22	78	15	64	44.1341	NM_001018054.1:c.138T>G	NM_001018054.2:c.138T>G	NM_004631.3:c.138T>G	NM_004631.4:c.138T>G	NM_017522.3:c.138T>G	NM_017522.4:c.138T>G	NM_033300.2:c.138T>G	NM_033300.3:c.138T>G	XM_005271173.1:c.138T>G	XM_005271174.1:c.138T>G	XM_005271175.1:c.138T>G	XM_005271176.1:c.138T>G
BT-20	chr1	54606804	C	T	CDCP2	G244R,	0	0	0	76	100	NM_201546.2:c.730G>A	NM_201546.3:c.730G>A
BT-20	chr1	54681920	G	C	MRPL37	C366S, C235S,	0	0	33	111	100	NM_016491.3:c.1097G>C	XM_005270920.1:c.1097G>C	XM_005270921.1:c.704G>C
BT-20	chr1	55075452	G	A	FAM151A	A416V,	0	0	151	73	100	NM_015547.2:c.1629+1711G>A	NM_015547.3:c.1629+1711G>A	NM_147161.2:c.*667G>A	NM_147161.3:c.*667G>A	XM_005270730.1:c.*667G>A	XM_005270731.1:c.*667G>A	XM_005270732.1:c.*667G>A	XM_005270733.1:c.*667G>A	XM_005270734.1:c.*667G>A	NM_176782.2:c.1247C>T
BT-20	chr1	55119515	T	G	HEATR8	Y306D, Y306D, Y306D,	0	15	0	23	60.5263	NM_001039464.2:c.916T>G	NR_026782.1:n.1234T>G	NR_037639.1:n.1345T>G	NR_037640.1:n.1240T>G	NR_037641.1:n.1240T>G
BT-20	chr1	55136529	T	C	HEATR8	V509A, V27A, V509A, V77A,	50	79	0	73	36.1386	NM_001039464.2:c.1526T>C	NR_026782.1:n.1844T>C	NR_037639.1:n.2030T>C	NR_037640.1:n.1850T>C	NR_037641.1:n.1850T>C
BT-20	chr1	55139741	A	G	HEATR8	H618R, H136R, H618R, H186R,	0	1	49	138	99.4681	NM_001039464.2:c.1853A>G	NR_026782.1:n.2187A>G	NR_037639.1:n.2373A>G	NR_037640.1:n.2177A>G	NR_037641.1:n.2193A>G
BT-20	chr1	55247097	G	A	TTC22	A510V,	1	0	5	5	90.9091	NM_001114108.1:c.1529C>T	NM_017904.3:c.*4122C>T
BT-20	chr1	55248074	A	G	TTC22	L366P,	23	22	22	18	47.0588	NM_001114108.1:c.1097T>C	NM_017904.3:c.*3145T>C
BT-20	chr1	55277599	T	C	C1orf177	Y205H, Y205H,	0	0	13	83	100	NM_001110533.1:c.613T>C	NM_152607.2:c.613T>C
BT-20	chr1	55524237	G	A	PCSK9	V474I,	0	0	69	38	100	NM_174936.2:c.1420G>A	NM_174936.3:c.1420G>A
BT-20	chr1	55529187	G	A	PCSK9	G670E,	1	0	16	23	97.5	NM_174936.2:c.2009G>A	NM_174936.3:c.2009G>A	NM_015306.1:c.*5531C>T	NM_015306.2:c.*5531C>T	XM_005270690.1:c.*5531C>T
BT-20	chr1	55541174	A	G	USP24	V2468A, V2302A,	0	0	8	14	100	NM_015306.1:c.6923T>C	NM_015306.2:c.7403T>C	XM_005270689.1:c.6878T>C	XM_005270690.1:c.5618T>C
BT-20	chr1	55638075	G	A	USP24	T226I, T108I,	0	0	32	18	100	NM_015306.1:c.341C>T	NM_015306.2:c.677C>T	XM_005270689.1:c.152C>T
BT-20	chr1	57333311	C	A	C8A	A36E,	29	12	29	14	51.1905	NM_000562.2:c.107C>A
BT-20	chr1	57383315	G	C	C8A	E561Q,	34	82	49	76	51.8672	NM_000562.2:c.1681G>C
BT-20	chr1	57422484	C	T	C8B	G65R, G117R, G55R,	0	0	190	122	100	NM_000066.2:c.349G>A	NM_000066.3:c.349G>A	NM_001278543.1:c.193G>A	NM_001278544.1:c.163G>A	XM_005271166.1:c.460G>A
BT-20	chr1	59787350	T	G	FGGY	N43K, N43K, N43K,	107	4	105	3	49.3151	NM_001113411.1:c.129T>G	NM_001244714.1:c.129T>G	NM_018291.3:c.129T>G	NR_103473.1:n.299T>G
BT-20	chr1	60299125	A	G	HOOK1	I108V, I66V, I108V,	7	3	7	3	50	NM_015888.4:c.322A>G	XM_005270922.1:c.322A>G	XR_246271.1:n.518A>G	XR_246272.1:n.518A>G
BT-20	chr1	60466814	T	C	C1orf87	K403E,	0	14	0	12	46.1538	NM_152377.1:c.1207A>G	NM_152377.2:c.1207A>G
BT-20	chr1	62261168	A	G	INADL	I97V, I400V, I400V, I400V,	0	0	62	61	100	NM_176877.2:c.1198A>G	XM_005270341.1:c.1198A>G	XM_005270342.1:c.1198A>G	XM_005270343.1:c.1198A>G	XM_005270344.1:c.1198A>G	XM_005270345.1:c.1198A>G	XM_005270346.1:c.1198A>G	XM_005270347.1:c.1198A>G	XR_246222.1:n.1310A>G
BT-20	chr1	62330080	T	G	INADL	I567M, I870M, I870M, I870M,	0	0	92	116	100	NM_176877.2:c.2610T>G	XM_005270341.1:c.2610T>G	XM_005270342.1:c.2610T>G	XM_005270343.1:c.2610T>G	XM_005270344.1:c.2610T>G	XM_005270345.1:c.2610T>G	XM_005270346.1:c.2610T>G	XM_005270347.1:c.2610T>G	XR_246222.1:n.2722T>G
BT-20	chr1	62713224	C	G	KANK4	V935L, V307L, V73L, V291L,	0	0	15	43	100	NM_181712.4:c.2803G>C
BT-20	chr1	62728784	A	G	KANK4	V840A, V212A, V196A,	0	0	214	150	100	NM_181712.4:c.2519T>C
BT-20	chr1	62728838	T	C	KANK4	H822R, H194R, H178R,	0	0	35	119	100	NM_181712.4:c.2465A>G
BT-20	chr1	62911038	T	A	USP1	L396H, L396H, L396H,	28	61	41	44	48.8506	NM_001017415.1:c.1187T>A	NM_001017416.1:c.1187T>A	NM_003368.4:c.1187T>A
BT-20	chr1	63881552	C	T	ALG6	S304F,	11	3	13	10	62.1622	NM_013339.3:c.911C>T	XM_005270788.1:c.917C>T
BT-20	chr1	64114301	T	C	PGM1	Y438H, Y420H, Y223H,	31	9	32	10	51.2195	NM_001172818.1:c.1312T>C	NM_001172819.1:c.667T>C	NM_002633.2:c.1258T>C
BT-20	chr1	65113568	T	C	CACHD1	M363T, M118T, M118T,	0	0	81	31	100	NM_020925.2:c.1088T>C
BT-20	chr1	66036441	A	G	LEPR	K109R, K109R, K109R, K109R, K109R, K109R, K109R,	0	60	0	70	53.8462	XM_005270950.1:c.326A>G	XM_005270951.1:c.326A>G	XM_005270952.1:c.326A>G	NM_001003679.1:c.326A>G	NM_001003679.2:c.326A>G	NM_001003679.3:c.326A>G	NM_001003680.1:c.326A>G	NM_001003680.2:c.326A>G	NM_001003680.3:c.326A>G	NM_001198687.1:c.326A>G	NM_001198688.1:c.326A>G	NM_001198689.1:c.326A>G	NM_002303.3:c.326A>G	NM_002303.4:c.326A>G	NM_002303.5:c.326A>G
BT-20	chr1	67185039	G	T	SGIP1	A167S, A165S, A70S, A565S, A165S, A359S,	70	35	80	41	53.5398	NM_032291.2:c.1693G>T	XM_005271262.1:c.1786G>T	XM_005271263.1:c.1786G>T	XM_005271264.1:c.1705G>T	XM_005271265.1:c.1675G>T	XM_005271266.1:c.1603G>T	XM_005271267.1:c.1174G>T	XM_005271268.1:c.1120G>T	XM_005271269.1:c.1102G>T	XM_005271270.1:c.1096G>T	XM_005271271.1:c.1063G>T
BT-20	chr1	67243024	C	A	TCTEX1D1	L143I,	1	0	22	46	98.5507	NM_152665.1:c.427C>A	NM_152665.2:c.427C>A	XM_005270595.1:c.397C>A
BT-20	chr1	67288045	C	T	WDR78	R832Q, R545Q,	0	0	56	58	100	NM_024763.3:c.2495G>A	NM_024763.4:c.2495G>A	XM_005271212.1:c.2300G>A	XM_005271213.1:c.1628G>A
BT-20	chr1	67293519	G	C	WDR78	Y696X,	21	7	22	6	50	NM_024763.3:c.2088C>G	NM_024763.4:c.2088C>G	XM_005271212.1:c.1893C>G	XM_005271213.1:c.1221C>G
BT-20	chr1	67390416	G	C	WDR78	C33W, C33W,	2	45	3	40	47.7778	NM_001077700.1:c.-458G>C	NM_001077700.2:c.-296G>C	NM_001077702.1:c.-458G>C	NM_001077702.2:c.-478G>C	NM_001077703.1:c.-458G>C	NM_001077703.2:c.-296G>C	NM_001146110.1:c.-481G>C	NM_001146111.1:c.-478G>C	NM_001146112.1:c.-571G>C	NM_001146113.1:c.-498G>C	NM_001278215.1:c.-478G>C	NM_020948.2:c.-458G>C	NM_020948.3:c.-478G>C	XM_005271075.1:c.-296G>C	XM_005271076.1:c.-917G>C	XM_005271077.1:c.-767G>C	NM_024763.3:c.99C>G	NM_024763.4:c.99C>G	NM_207014.1:c.99C>G	NM_207014.2:c.99C>G	XM_005271212.1:c.99C>G
BT-20	chr1	67390468	C	G	WDR78	G16A, G16A,	44	15	35	15	45.8716	NM_001077700.1:c.-406C>G	NM_001077700.2:c.-244C>G	NM_001077702.1:c.-406C>G	NM_001077702.2:c.-426C>G	NM_001077703.1:c.-406C>G	NM_001077703.2:c.-244C>G	NM_001146110.1:c.-429C>G	NM_001146111.1:c.-426C>G	NM_001146112.1:c.-519C>G	NM_001146113.1:c.-446C>G	NM_001278215.1:c.-426C>G	NM_020948.2:c.-406C>G	NM_020948.3:c.-426C>G	XM_005271075.1:c.-244C>G	XM_005271076.1:c.-865C>G	XM_005271077.1:c.-715C>G	NM_024763.3:c.47G>C	NM_024763.4:c.47G>C	NM_207014.1:c.47G>C	NM_207014.2:c.47G>C	XM_005271212.1:c.47G>C
BT-20	chr1	67390481	G	C	WDR78	R12G, R12G,	15	31	17	0	26.9841	NM_001077700.1:c.-393G>C	NM_001077700.2:c.-231G>C	NM_001077702.1:c.-393G>C	NM_001077702.2:c.-413G>C	NM_001077703.1:c.-393G>C	NM_001077703.2:c.-231G>C	NM_001146110.1:c.-416G>C	NM_001146111.1:c.-413G>C	NM_001146112.1:c.-506G>C	NM_001146113.1:c.-433G>C	NM_001278215.1:c.-413G>C	NM_020948.2:c.-393G>C	NM_020948.3:c.-413G>C	XM_005271075.1:c.-231G>C	XM_005271076.1:c.-852G>C	XM_005271077.1:c.-702G>C	NM_024763.3:c.34C>G	NM_024763.4:c.34C>G	NM_207014.1:c.34C>G	NM_207014.2:c.34C>G	XM_005271212.1:c.34C>G
BT-20	chr1	67560956	C	T	C1orf141	V189I, V189I,	0	0	83	84	100	NM_001013674.1:c.565G>A	NM_001276351.1:c.565G>A	NM_001276352.1:c.629+979G>A	NR_075077.1:n.917+979G>A
BT-20	chr1	67633812	G	T	IL23R	Q3H,	16	6	16	9	53.1915	NM_144701.2:c.9G>T	XM_005270512.1:c.-596G>T	XM_005270516.1:c.-1744G>T
BT-20	chr1	67685387	T	C	IL23R	L169P, L56P, L310P, L155P, L107P, L55P, L56P, L267P, L107P, L169P, L169P, L107P,	67	24	47	13	39.7351	NM_144701.2:c.929T>C	XM_005270512.1:c.320T>C	XM_005270513.1:c.320T>C	XM_005270514.1:c.320T>C	XM_005270515.1:c.230-17009T>C	XM_005270516.1:c.167T>C	XM_005270517.1:c.164T>C	XM_005270518.1:c.167T>C	XM_005270519.1:c.44-17009T>C
BT-20	chr1	68512899	C	A	DIRAS3	A28S, A28S,	12	27	26	36	61.3861	XR_078220.1:n.*2979C>A	NR_040077.1:n.266+12453C>A	XR_246218.1:n.311-24584C>A	XM_002342111.2:c.-1487+12453C>A	NM_004675.2:c.82G>T	XM_005271312.1:c.82G>T
BT-20	chr1	74575182	C	T	LRRIQ3	A255T,	0	0	61	9	100	NM_001105659.1:c.763G>A	XM_005270451.1:c.763G>A	XM_005270452.1:c.763G>A	XM_005270453.1:c.763G>A	XM_005270454.1:c.-198G>A
BT-20	chr1	75037102	A	C	C1orf173	V1431G,	39	15	0	14	20.5882	NM_001002912.3:c.4292T>G	NM_001002912.4:c.4292T>G	XM_005270449.1:c.2066T>G	XM_005270450.1:c.2066T>G
BT-20	chr1	75038228	A	C	C1orf173	L1056V,	10	26	3	21	40	NM_001002912.3:c.3166T>G	NM_001002912.4:c.3166T>G	XM_005270449.1:c.940T>G	XM_005270450.1:c.940T>G	XR_246345.1:n.-4689A>C
BT-20	chr1	75065441	C	T	C1orf173	R349H, R555H,	19	2	9	0	30	NM_001002912.3:c.1664G>A	NM_001002912.4:c.1664G>A	XR_246345.1:n.278-15449C>T
BT-20	chr1	75199023	A	C	TYW3	E32A, E32A, E32A,	36	39	27	17	36.9748	NM_001130042.1:c.-436T>G	NM_001130043.1:c.-397T>G	NM_001134759.1:c.-520T>G	NM_001889.3:c.-397T>G	XM_005270491.1:c.-683T>G	NM_001162916.1:c.95A>C	NM_138467.1:c.95A>C	NM_138467.2:c.95A>C	NR_027962.1:n.162A>C
BT-20	chr1	76269460	G	A	MSH4	A97T,	11	11	5	5	31.25	NM_002440.2:c.289G>A	NM_002440.3:c.289G>A	XM_005270878.1:c.289G>A
BT-20	chr1	76397972	C	T	ASB17	S2N,	49	16	47	17	49.6124	NM_080868.2:c.5G>A	NR_026546.1:n.145G>A
BT-20	chr1	77093180	C	A	ST6GALNAC3	L223I,	14	75	18	63	47.6471	NM_152996.1:c.667C>A	NM_152996.2:c.667C>A	XM_005270721.1:c.624-6633C>A
BT-20	chr1	82417696	A	G	LPHN2	K551R, K551R, K551R, K122R, K551R,	15	11	22	8	53.5714	NM_012302.2:c.1652A>G	XM_005270666.1:c.1652A>G	XM_005270667.1:c.1652A>G	XM_005270668.1:c.1652A>G	XM_005270669.1:c.1652A>G	XM_005270670.1:c.1652A>G	XM_005270671.1:c.1652A>G	XM_005270672.1:c.1652A>G	XM_005270673.1:c.1652A>G	XM_005270674.1:c.1652A>G	XM_005270675.1:c.1652A>G
BT-20	chr1	84944989	A	G	RPF1	S9G,	32	12	22	20	48.8372	NM_025065.6:c.25A>G
BT-20	chr1	85113229	A	G	SSX2IP	C578R, C578R, C550R, C551R, C551R, C578R,	31	40	23	41	47.4074	NM_001166293.1:c.1732T>C	NM_001166294.1:c.1651T>C	NM_001166295.1:c.1651T>C	NM_001166417.1:c.1732T>C	NM_014021.2:c.1732T>C	NM_014021.3:c.1732T>C	XM_005270427.1:c.1732T>C	XM_005270428.1:c.1732T>C	XM_005270429.1:c.1729T>C	XM_005270432.1:c.*45T>C
BT-20	chr1	85537631	C	G	WDR63	P3A, P3A,	34	14	14	10	33.3333	NM_145172.3:c.7C>G	XM_005270437.1:c.7C>G	XM_005270438.1:c.7C>G
BT-20	chr1	85624549	C	T	SYDE2	V1157I,	0	0	26	104	100	NM_032184.1:c.3469G>A	XM_005271252.1:c.*991G>A	XM_005271253.1:c.*2276G>A	XM_005271255.1:c.2731G>A	XM_005271256.1:c.2695G>A
BT-20	chr1	85648620	C	T	SYDE2	V569I, V569I,	0	0	25	120	100	NM_032184.1:c.1705G>A	XM_005271252.1:c.2296G>A	XM_005271253.1:c.2296G>A	XM_005271254.1:c.2296G>A	XM_005271255.1:c.967G>A	XM_005271256.1:c.931G>A
BT-20	chr1	86173943	C	T	ZNHIT6	G9R, G9R,	22	34	25	31	50	NM_001170670.1:c.25G>A	NM_017953.2:c.25G>A	NM_017953.3:c.25G>A
BT-20	chr1	86200509	C	T	COL24A1	G1641S, G941S, G756S,	33	38	40	33	50.6944	NM_152890.5:c.4921G>A
BT-20	chr1	86488232	G	A	COL24A1	P731S, P31S,	0	13	1	7	38.0952	NM_152890.5:c.2191C>T
BT-20	chr1	86590675	C	G	COL24A1	R448S, R448S,	8	42	4	21	33.3333	NM_152890.5:c.1344G>C
BT-20	chr1	86591837	G	A	COL24A1	A61V, A61V,	0	0	22	123	100	NM_152890.5:c.182C>T
BT-20	chr1	86900372	C	G	CLCA2	Q306E,	32	14	25	6	40.2597	NM_006536.5:c.916C>G
BT-20	chr1	86909582	G	A	CLCA2	G534D,	55	86	72	86	52.8428	NM_006536.5:c.1601G>A
BT-20	chr1	86939130	C	T	CLCA1	L65F, L65F,	10	12	11	14	53.1915	NM_001285.3:c.193C>T
BT-20	chr1	86952324	A	G	CLCA1	N357S, N296S,	0	0	273	259	100	NM_001285.3:c.1070A>G
BT-20	chr1	86959173	T	C	CLCA1	M524T, M463T,	0	0	142	90	100	NM_001285.3:c.1571T>C
BT-20	chr1	89474818	A	G	GBP3	C357R, C412R, C464R, C491R,	27	43	30	51	53.6424	NM_018284.2:c.1471T>C	XM_005270741.1:c.1390T>C	XM_005270742.1:c.1234T>C	XM_005270743.1:c.1234T>C	XM_005270744.1:c.1069T>C
BT-20	chr1	89475135	C	T	GBP3	V335M, V390M, V442M, V469M,	71	6	80	6	52.7607	NM_018284.2:c.1405G>A	XM_005270741.1:c.1324G>A	XM_005270742.1:c.1168G>A	XM_005270743.1:c.1168G>A	XM_005270744.1:c.1003G>A
BT-20	chr1	89582690	G	C	GBP2	P285A,	101	22	120	32	55.2727	NM_004120.3:c.853C>G	NM_004120.4:c.853C>G	XM_005270740.1:c.853C>G
BT-20	chr1	89637578	G	A	GBP7	T14I,	43	8	47	4	50	NM_207398.2:c.41C>T
BT-20	chr1	89846152	C	T	GBP6	T278I, T148I,	42	109	41	97	47.7509	NM_198460.2:c.833C>T	XM_005270548.1:c.833C>T	XM_005270549.1:c.443C>T
BT-20	chr1	89847372	G	T	GBP6	A331S, A201S,	0	0	86	1	100	NM_198460.2:c.991G>T	XM_005270548.1:c.991G>T	XM_005270549.1:c.601G>T
BT-20	chr1	89847411	C	T	GBP6	L344F, L214F,	0	0	115	8	100	NM_198460.2:c.1030C>T	XM_005270548.1:c.1030C>T	XM_005270549.1:c.640C>T
BT-20	chr1	89847444	A	G	GBP6	M355V, M225V,	0	0	101	12	100	NM_198460.2:c.1063A>G	XM_005270548.1:c.1063A>G	XM_005270549.1:c.673A>G
BT-20	chr1	89849742	A	T	GBP6	D520V, D390V,	0	0	251	176	100	NM_198460.2:c.1559A>T	XM_005270548.1:c.1559A>T	XM_005270549.1:c.1169A>T
BT-20	chr1	90178743	A	G	LRRC8C	D205G,	0	0	70	222	100	NM_032270.4:c.614A>G
BT-20	chr1	90401136	A	C	LRRC8D	T837P, T837P, T837P,	67	37	0	46	30.6667	NM_001134479.1:c.2509A>C	NM_018103.4:c.2509A>C	XM_005270991.1:c.2509A>C
BT-20	chr1	91859795	T	C	HFM1	I117V, I117V,	0	0	52	33	100	NM_001017975.3:c.349A>G	XM_005270552.1:c.-109+6774A>G
BT-20	chr1	91859801	A	G	HFM1	S115P, S115P,	9	17	11	16	50.9434	NM_001017975.3:c.343T>C	XM_005270552.1:c.-109+6768T>C
BT-20	chr1	92428495	C	A	BRDT	Q62K, Q62K, Q62K, Q62K, Q62K, Q62K,	0	0	54	93	100	NM_001242805.1:c.184C>A	NM_001242806.1:c.184C>A	NM_001242807.1:c.184C>A	NM_001242808.1:c.184C>A	NM_001242810.1:c.-27-1689C>A	NM_001726.3:c.184C>A	NM_207189.2:c.184C>A	XM_005271151.1:c.184C>A	XM_005271152.1:c.184C>A
BT-20	chr1	92445257	C	G	BRDT	N410K, N364K, N337K, N414K, N364K, N410K, N410K,	0	0	70	73	100	NM_001242805.1:c.1230C>G	NM_001242806.1:c.1242C>G	NM_001242807.1:c.1092C>G	NM_001242808.1:c.1092C>G	NM_001242810.1:c.1011C>G	NM_001726.3:c.1230C>G	NM_207189.2:c.1230C>G	XM_005271151.1:c.1230C>G	XM_005271152.1:c.1230C>G
BT-20	chr1	92457843	C	T	BRDT	P696L, P650L, P623L, P700L, P650L, P696L, P696L,	0	0	20	15	100	NM_001242805.1:c.2087C>T	NM_001242806.1:c.2099C>T	NM_001242807.1:c.1949C>T	NM_001242808.1:c.1949C>T	NM_001242810.1:c.1868C>T	NM_001726.3:c.2087C>T	NM_207189.2:c.2087C>T	XM_005271151.1:c.2087C>T	XM_005271152.1:c.2087C>T
BT-20	chr1	92647532	C	A	KIAA1107	T993N, T918N,	0	0	35	0	100	NM_015237.2:c.2978C>A
BT-20	chr1	93160902	T	C	EVI5	I336V, I336V,	0	0	66	66	100	NM_005665.4:c.1006A>G	XM_005271179.1:c.997A>G	XM_005271180.1:c.874A>G	XM_005271181.1:c.1006A>G	XM_005271182.1:c.739A>G
BT-20	chr1	93580581	G	C	MTF2	C140S, C38S, C140S, C38S, C38S,	0	0	135	55	100	NM_001164391.1:c.113G>C	NM_001164392.1:c.419G>C	NM_001164393.1:c.113G>C	NM_007358.3:c.419G>C	XM_005270627.1:c.419G>C	XM_005270628.1:c.-277G>C
BT-20	chr1	93620393	G	A	TMED5	T175I,	34	22	31	18	46.6667	NM_001167830.1:c.573C>T	NM_016040.3:c.524C>T	NM_016040.4:c.524C>T	NR_030761.1:n.1042C>T
BT-20	chr1	93672723	A	C	CCDC18	N326T, N5T,	30	4	24	1	42.3729	NM_206886.2:c.1331A>C	NM_206886.3:c.977A>C	XM_005270815.1:c.1331A>C	XM_005270816.1:c.1331A>C	XM_005270817.1:c.-3790A>C
BT-20	chr1	94544234	T	C	ABCA4	H423R, H423R,	25	0	24	0	48.9796	NM_000350.2:c.1268A>G
BT-20	chr1	94639447	C	T	ARHGAP29	G1255D,	0	0	30	93	100	NM_004815.3:c.3764G>A	XM_005271349.1:c.3764G>A
BT-20	chr1	95330372	G	A	SLC44A3	V438I, V370I, V390I, V358I, V438I, V341I, V358I, V402I,	1	0	28	136	99.3939	NM_001114106.1:c.1312G>A	NM_001114106.2:c.1312G>A	NM_001258340.1:c.1312G>A	NM_001258341.1:c.1216G>A	NM_001258342.1:c.1204G>A	NM_001258343.1:c.1108G>A	NM_152369.3:c.1168G>A	NM_152369.4:c.1168G>A	XM_005270439.1:c.1309G>A	XM_005270440.1:c.1216G>A	XM_005270441.1:c.1168G>A	XM_005270442.1:c.1312G>A	XM_005270443.1:c.1072G>A	XM_005270444.1:c.1312G>A
BT-20	chr1	95709821	T	C	RWDD3	V47A, V47A, V47A, V47A, V32A,	1	0	165	99	99.6226	NM_001199691.1:c.*15T>C	NM_001128142.1:c.140T>C	NM_001199682.1:c.140T>C	NM_001278248.1:c.95T>C	NM_001278247.1:c.95T>C	NM_015485.4:c.140T>C	NR_037643.1:n.349T>C	NR_103483.1:n.216T>C	NR_103484.1:n.196-300T>C
BT-20	chr1	95709939	T	G	RWDD3	N86K, N86K, N86K, N86K, N71K,	35	56	46	44	49.7238	NM_001199691.1:c.*133T>G	NM_001128142.1:c.258T>G	NM_001199682.1:c.258T>G	NM_001278248.1:c.213T>G	NM_001278247.1:c.213T>G	NM_015485.4:c.258T>G	NR_037643.1:n.467T>G	NR_103483.1:n.334T>G	NR_103484.1:n.196-182T>G
BT-20	chr1	98348885	G	A	DPYD	R29C, R29C,	0	0	16	98	100	NM_000110.3:c.85C>T	NM_001160301.1:c.85C>T	XM_005270561.1:c.39+37555C>T	XM_005270562.1:c.85C>T	XM_005270563.1:c.85C>T	XM_005270564.1:c.85C>T
BT-20	chr1	100575933	G	A	SASS6	A259V, A92V,	69	96	57	88	46.7742	NM_194292.1:c.776C>T	XM_005270551.1:c.275C>T
BT-20	chr1	100575941	C	G	SASS6	E256D, E89D,	59	90	70	96	52.6984	NM_194292.1:c.768G>C	XM_005270551.1:c.267G>C
BT-20	chr1	100598866	G	A	CCDC76	A48T, A48T,	0	0	8	12	100	NM_019083.1:c.142G>A	NM_019083.2:c.142G>A	XM_005270945.1:c.142G>A	XM_005270946.1:c.-212G>A	XR_246273.1:n.148G>A	XR_246274.1:n.198G>A	XR_246275.1:n.159G>A	XR_246276.1:n.198G>A	NM_194292.1:c.-496C>T	XM_005270551.1:c.-917C>T
BT-20	chr1	100598867	C	T	CCDC76	A48V, A48V,	0	0	10	12	100	NM_019083.1:c.143C>T	NM_019083.2:c.143C>T	XM_005270945.1:c.143C>T	XM_005270946.1:c.-211C>T	XR_246273.1:n.149C>T	XR_246274.1:n.199C>T	XR_246275.1:n.160C>T	XR_246276.1:n.199C>T	NM_194292.1:c.-497G>A	XM_005270551.1:c.-918G>A
BT-20	chr1	100672060	T	C	DBT	S384G, S203G,	0	0	150	52	100	NM_001918.2:c.1150A>G	NM_001918.3:c.1150A>G	XM_005270543.1:c.1150A>G	XM_005270544.1:c.*4597A>G	XM_005270545.1:c.607A>G	XM_005270546.1:c.607A>G
BT-20	chr1	103379918	G	A	COL11A1	P1284L, P519L, P1207L, P1323L, P1335L,	50	13	68	18	57.7181	NM_001190709.1:c.3851C>T	NM_001854.3:c.3968C>T	NM_080629.2:c.4004C>T	NM_080630.2:c.3851C>T	NM_080630.3:c.3620C>T
BT-20	chr1	108307722	T	A	VAV3	K299N, K299N, K299N, K123N,	209	70	56	25	22.5	NM_006113.4:c.897A>T	XM_005270358.1:c.897A>T	XM_005270359.1:c.897A>T	XM_005270360.1:c.615A>T	XM_005270361.1:c.897A>T	XR_246224.1:n.944A>T
BT-20	chr1	108307727	T	A	VAV3	T298S, T298S, T298S, T122S,	209	69	56	19	21.2465	NM_006113.4:c.892A>T	XM_005270358.1:c.892A>T	XM_005270359.1:c.892A>T	XM_005270360.1:c.610A>T	XM_005270361.1:c.892A>T	XR_246224.1:n.939A>T
BT-20	chr1	109265029	G	T	FNDC7	R224L,	0	1	56	207	99.6212	NM_001144937.1:c.671G>T	XM_005270550.1:c.-29G>T
BT-20	chr1	109268573	T	C	FNDC7	V120A, V353A,	0	0	243	359	100	NM_001144937.1:c.1058T>C	XM_005270550.1:c.359T>C
BT-20	chr1	109369915	G	T	AKNAD1	N616K, N323K,	122	83	599	425	83.3198	NM_152763.3:c.1848C>A	NM_152763.4:c.1848C>A	NR_049760.1:n.2058C>A
BT-20	chr1	109395105	C	T	AKNAD1	S61N,	0	0	340	699	100	NM_152763.3:c.182G>A	NM_152763.4:c.182G>A	NR_049760.1:n.602G>A	XR_041428.1:n.-4902C>T	NR_034168.1:n.-4734C>T	NR_049777.1:n.-4734C>T
BT-20	chr1	109735416	A	C	KIAA1324	T521P, T623P, T573P, T536P, T273P,	0	0	277	336	100	NM_001267048.1:c.1606A>C	NM_001267049.1:c.817A>C	NM_020775.2:c.1867A>C	NM_020775.3:c.1867A>C	NM_020775.4:c.1867A>C	NR_049773.1:n.1967A>C	NR_049774.1:n.1948A>C
BT-20	chr1	109745618	T	C	KIAA1324	L1009P, L922P, L659P,	0	0	570	126	100	NM_001267048.1:c.2765T>C	NM_001267049.1:c.1976T>C	NM_020775.2:c.3026T>C	NM_020775.3:c.3026T>C	NM_020775.4:c.3026T>C	NR_049773.1:n.3157T>C	NR_049774.1:n.3107T>C
BT-20	chr1	109838918	C	T	MYBPHL	D269N, D246N,	65	68	388	407	85.6681	NM_001010985.2:c.805G>A	NM_001265613.1:c.736G>A
BT-20	chr1	109840169	C	T	MYBPHL	R102Q, R102Q,	15	4	60	1	76.25	NM_001010985.2:c.305G>A	NM_001265613.1:c.305G>A
BT-20	chr1	110019439	A	G	SYPL2	E99G, E7G, E99G, E99G,	10	2	122	27	92.5466	NM_001040709.1:c.296A>G	XM_005270773.1:c.296A>G	XM_005270774.1:c.296A>G
BT-20	chr1	110300441	G	A	EPS8L3	H260Y, H240Y, H294Y, H293Y, H293Y, H268Y,	97	63	563	377	85.4545	NM_024526.2:c.877C>T	NM_024526.3:c.877C>T	NM_133181.2:c.877C>T	NM_133181.3:c.877C>T	NM_139053.1:c.880C>T	NM_139053.2:c.880C>T	XM_005271193.1:c.778C>T	XR_246393.1:n.224-1877G>A
BT-20	chr1	110466466	T	C	CSF1	L408P, L408P,	142	197	54	72	27.0968	NM_000757.4:c.1223T>C	NM_000757.5:c.1223T>C	NM_172210.2:c.1090+133T>C	NM_172211.2:c.545-216T>C	NM_172211.3:c.545-216T>C	NM_172212.2:c.1223T>C
BT-20	chr1	110466709	T	C	CSF1	F489S, F489S, F191S, F150S, F373S,	0	0	0	84	100	NM_000757.4:c.1466T>C	NM_000757.5:c.1466T>C	NM_172210.2:c.1118T>C	NM_172211.2:c.572T>C	NM_172211.3:c.572T>C	NM_172212.2:c.1466T>C
BT-20	chr1	110655404	A	C	UBL4B	H83P,	47	13	0	19	24.0506	NM_203412.1:c.248A>C
BT-20	chr1	110950439	C	T	HBXIP	S17N,	0	0	29	157	100	NM_006402.2:c.50G>A	NR_102697.1:n.9C>T	XR_246219.1:n.9C>T	XR_246220.1:n.-4306C>T
BT-20	chr1	111854889	A	G	CHIA	N45D,	351	40	114	9	23.93	NM_001040623.2:c.-61+549A>G	NM_001258001.1:c.-68+549A>G	NM_001258002.1:c.-60-2273A>G	NM_001258003.1:c.-68+549A>G	NM_001258004.1:c.-366+549A>G	NM_001258005.1:c.-200+549A>G	NM_021797.2:c.-67-2273A>G	NM_021797.3:c.-67-2273A>G	NM_201653.2:c.133A>G	NM_201653.3:c.133A>G
BT-20	chr1	111854895	G	A	CHIA	D47N,	346	52	117	16	25.0471	NM_001040623.2:c.-61+555G>A	NM_001258001.1:c.-68+555G>A	NM_001258002.1:c.-60-2267G>A	NM_001258003.1:c.-68+555G>A	NM_001258004.1:c.-366+555G>A	NM_001258005.1:c.-200+555G>A	NM_021797.2:c.-67-2267G>A	NM_021797.3:c.-67-2267G>A	NM_201653.2:c.139G>A	NM_201653.3:c.139G>A
BT-20	chr1	111854938	G	T	CHIA	R61M,	228	304	80	109	26.2136	NM_001040623.2:c.-61+598G>T	NM_001258001.1:c.-68+598G>T	NM_001258002.1:c.-60-2224G>T	NM_001258003.1:c.-68+598G>T	NM_001258004.1:c.-366+598G>T	NM_001258005.1:c.-200+598G>T	NM_021797.2:c.-67-2224G>T	NM_021797.3:c.-67-2224G>T	NM_201653.2:c.182G>T	NM_201653.3:c.182G>T
BT-20	chr1	111857208	G	A	CHIA	G102R,	0	15	0	32	68.0851	NM_001040623.2:c.-14G>A	NM_001258001.1:c.-21G>A	NM_001258002.1:c.-14G>A	NM_001258003.1:c.-21G>A	NM_001258004.1:c.-319G>A	NM_001258005.1:c.-153G>A	NM_021797.2:c.-21G>A	NM_021797.3:c.-21G>A	NM_201653.2:c.304G>A	NM_201653.3:c.304G>A
BT-20	chr1	111861841	A	G	CHIA	I231V, I178V, I178V, I178V, I231V, I178V, I231V, I339V,	0	0	0	158	100	NM_001040623.2:c.532A>G	NM_001258001.1:c.691A>G	NM_001258002.1:c.532A>G	NM_001258003.1:c.691A>G	NM_001258004.1:c.532A>G	NM_001258005.1:c.532A>G	NM_021797.2:c.691A>G	NM_021797.3:c.691A>G	NM_201653.2:c.1015A>G	NM_201653.3:c.1015A>G
BT-20	chr1	111862952	T	G	CHIA	V324G, V271G, V271G, V271G, V324G, V271G, V324G, V432G,	0	0	80	30	100	NM_001040623.2:c.812T>G	NM_001258001.1:c.971T>G	NM_001258002.1:c.812T>G	NM_001258003.1:c.971T>G	NM_001258004.1:c.812T>G	NM_001258005.1:c.812T>G	NM_021797.2:c.971T>G	NM_021797.3:c.971T>G	NM_201653.2:c.1295T>G	NM_201653.3:c.1295T>G	XM_005270471.1:c.-4385T>G	XM_005270472.1:c.-4385T>G	XM_005270473.1:c.-4385T>G
BT-20	chr1	111891192	C	A	C1orf88	H72N, H105N,	108	199	45	37	21.0797	NM_181643.4:c.313C>A	XM_005270471.1:c.469C>A	XM_005270472.1:c.463C>A	XM_005270473.1:c.370C>A	XM_005270474.1:c.214C>A
BT-20	chr1	111957311	G	C	OVGP1	H566Q, H604Q, H252Q,	4	22	16	75	77.7778	NM_002557.3:c.1812C>G	XM_005270905.1:c.1698C>G	XM_005270906.1:c.1236C>G
BT-20	chr1	111957693	A	G	OVGP1	M439T, M477T, M125T,	13	5	33	16	73.1343	NM_002557.3:c.1430T>C	XM_005270905.1:c.1316T>C	XM_005270906.1:c.854T>C
BT-20	chr1	111992095	C	T	ATP5F1	P125S,	60	35	183	125	76.4268	NM_024102.2:c.-304G>A	XM_005271190.1:c.-304G>A	XM_005271191.1:c.-304G>A	XR_246292.1:n.-180G>A	NM_001688.4:c.-69C>T	XM_005270929.1:c.373C>T
BT-20	chr1	112309123	C	A	DDX20	R693S, R455S, R301S,	258	162	87	57	25.5319	NM_007204.3:c.2077C>A	NM_007204.4:c.2077C>A
BT-20	chr1	112309331	T	C	DDX20	I762T, I524T, I370T,	147	174	59	64	27.7027	NM_007204.3:c.2285T>C	NM_007204.4:c.2285T>C
BT-20	chr1	112998631	T	C	CTTNBP2NL	S173P,	1	0	0	7	87.5	NM_018704.2:c.517T>C	XM_005271034.1:c.517T>C
BT-20	chr1	113255389	C	T	PPM1J	V30I, V236I,	0	0	141	173	100	NM_005167.5:c.706G>A	XM_005270795.1:c.706G>A	XM_005270796.1:c.589G>A	XM_005270797.1:c.205G>A	XM_005270798.1:c.88G>A
BT-20	chr1	113255456	C	A	PPM1J	L213F,	54	5	347	42	86.8304	NM_005167.5:c.639G>T	XM_005270795.1:c.639G>T	XM_005270796.1:c.553-31G>T	XM_005270797.1:c.138G>T	XM_005270798.1:c.52-31G>T
BT-20	chr1	113933906	A	C	MAGI3	N84T, N84T, N84T, N84T,	69	34	0	30	22.5564	NM_001142782.1:c.251A>C	NM_152900.2:c.251A>C	XM_005270736.1:c.251A>C	XM_005270737.1:c.251A>C
BT-20	chr1	114377568	A	G	PTPN22	W620R, W620R, W493R, W596R, W620R, W620R, W376R, W565R,	0	0	138	252	100	NM_001193431.1:c.1858T>C	NM_012411.3:c.1858T>C	NM_012411.4:c.1693T>C	NM_015967.4:c.1858T>C	NM_015967.5:c.1858T>C	XM_005270738.1:c.1786T>C
BT-20	chr1	114424601	C	T	BCL2L15	D90N,	0	0	140	498	100	NM_001010922.2:c.268G>A	XM_005270877.1:c.268G>A	XR_110491.1:n.247-15889C>T	NR_037864.1:n.247-15889C>T
BT-20	chr1	114438951	A	G	AP4B1	L381S, L480S, L7S, L274S, L312S, L480S,	62	64	464	404	87.3239	NM_001253852.1:c.1439T>C	NM_001253853.1:c.1142T>C	NM_006594.2:c.1439T>C	NM_006594.3:c.1439T>C	XM_005270381.1:c.1199-291T>C	XM_005270382.1:c.*1698T>C	XR_246227.1:n.1485-291T>C	XR_246228.1:n.*2436T>C	XM_002342103.1:c.-3586A>G	XR_110491.1:n.247-1539A>G	NR_037864.1:n.247-1539A>G
BT-20	chr1	114680310	G	A	SYT6	T293I, T208I, T208I,	0	0	100	0	100	NM_001270805.1:c.623C>T	NM_205848.2:c.623C>T	NM_205848.3:c.623C>T	XM_005270496.1:c.623C>T
BT-20	chr1	114948281	A	G	TRIM33	I472T, I35T, I840T, I840T, I454T,	0	0	1047	863	100	NM_015906.3:c.2519T>C	NM_033020.2:c.2519T>C	XM_005270936.1:c.2591T>C	XM_005270937.1:c.2591T>C	XR_246401.1:n.17+2233A>G
BT-20	chr1	115168097	T	C	DENND2C	D170G, D170G,	96	102	518	684	85.8571	NM_001256404.1:c.509A>G	NM_198459.3:c.509A>G	XM_005270547.1:c.509A>G
BT-20	chr1	115576023	A	G	TSHB	T14A,	0	0	309	136	100	NM_000549.3:c.40A>G	NM_000549.4:c.40A>G	NM_001277991.1:c.-544A>G
BT-20	chr1	115829313	G	A	NGF	A35V, A35V,	67	57	328	320	83.9378	NM_002506.2:c.104C>T
BT-20	chr1	116579977	G	T	SLC22A15	C380F,	224	402	273	0	30.3671	NM_018420.2:c.1139G>T	XM_005271004.1:c.*5626G>T	XM_005271005.1:c.446G>T
BT-20	chr1	116927468	T	C	ATP1A1	C63R,	8	28	52	144	84.4828	NM_000701.6:c.183+4T>C	NM_000701.7:c.183+4T>C	NM_001001586.1:c.183+4T>C	NM_001160233.1:c.183+4T>C	NM_001160234.1:c.90+4T>C	XM_005270890.1:c.90+4T>C	XR_246268.1:n.709+4T>C
BT-20	chr1	117122288	G	C	IGSF3	D1040E, D1020E,	27	47	15	101	61.0526	NM_001007237.1:c.3060C>G	NM_001007237.2:c.3060C>G	NM_001542.2:c.3120C>G	NM_001542.3:c.3120C>G	XM_005270793.1:c.3120C>G	XM_005270794.1:c.3075C>G
BT-20	chr1	117554421	A	G	CD101	N225S, N225S, N225S, N163S,	49	29	299	231	87.1711	NM_001256106.1:c.674A>G	NM_001256106.2:c.674A>G	NM_001256109.1:c.674A>G	NM_001256109.2:c.674A>G	NM_001256111.1:c.488A>G	NM_001256111.2:c.488A>G	NM_004258.3:c.674A>G	NM_004258.4:c.674A>G	NM_004258.5:c.674A>G
BT-20	chr1	117617705	A	G	TTF2	K167E, K167E,	48	50	328	299	86.4828	NM_003594.3:c.499A>G	XM_005271277.1:c.499A>G
BT-20	chr1	117944964	C	A	MAN1A2	N153K,	411	10	0	137	24.552	NM_006699.3:c.459C>A
BT-20	chr1	118657952	C	T	SPAG17	R143Q,	89	116	582	662	85.8523	NM_206996.2:c.428G>A
BT-20	chr1	119427467	A	C	TBX15	M284R, M460R,	27	84	86	266	76.0259	NM_152380.2:c.1379T>G	XM_005271161.1:c.1796T>G	XM_005271162.1:c.1697T>G
BT-20	chr1	120379932	G	T	NBPF7	Q297K,	62	202	0	168	38.8889	NM_001047980.1:c.889C>A	NM_001047980.2:c.889C>A
BT-20	chr1	120381846	A	G	NBPF7	S267P,	457	645	141	212	24.2612	NM_001047980.1:c.799T>C	NM_001047980.2:c.799T>C
BT-20	chr1	144865850	G	T	PDE4DIP	D917E, D97E, D1910E, D1804E, D1910E,	0	117	0	337	74.2291	NM_001198832.1:c.5412C>A	NM_001198832.2:c.5412C>A	NM_001198834.1:c.5730C>A	NM_001198834.2:c.5730C>A	NM_001198834.3:c.5730C>A	NM_014644.4:c.5730C>A	NM_014644.5:c.5730C>A	XM_005272981.1:c.6219C>A	XM_005272982.1:c.6138C>A	XM_005272983.1:c.5676C>A	XM_005272984.1:c.5511C>A	XR_246991.1:n.6659C>A	XR_246992.1:n.6656C>A	XR_246993.1:n.6331C>A	XR_246994.1:n.6473C>A	XR_246995.1:n.6659C>A	XR_246996.1:n.6170C>A	XR_246997.1:n.6329C>A	XR_246998.1:n.5758C>A	XR_246999.1:n.5980C>A	XR_247000.1:n.5312C>A	XR_247001.1:n.3130C>A
BT-20	chr1	144866643	G	A	PDE4DIP	R874C, R54C, R1867C, R1761C, R1867C,	51	324	185	673	69.5864	NM_001198832.1:c.5281C>T	NM_001198832.2:c.5281C>T	NM_001198834.1:c.5599C>T	NM_001198834.2:c.5599C>T	NM_001198834.3:c.5599C>T	NM_014644.4:c.5599C>T	NM_014644.5:c.5599C>T	XM_005272981.1:c.6088C>T	XM_005272982.1:c.6007C>T	XM_005272983.1:c.5545C>T	XM_005272984.1:c.5380C>T	XR_246991.1:n.6528C>T	XR_246992.1:n.6525C>T	XR_246993.1:n.6200C>T	XR_246994.1:n.6342C>T	XR_246995.1:n.6528C>T	XR_246996.1:n.6039C>T	XR_246997.1:n.6198C>T	XR_246998.1:n.5627C>T	XR_246999.1:n.5849C>T	XR_247000.1:n.5181C>T	XR_247001.1:n.2999C>T
BT-20	chr1	144871782	A	G	PDE4DIP	L734P, L1727P, L1727P,	83	169	297	291	70	NM_001198832.1:c.4948+2095T>C	NM_001198832.2:c.4948+2095T>C	NM_001198834.1:c.5180T>C	NM_001198834.2:c.5180T>C	NM_001198834.3:c.5180T>C	NM_014644.4:c.5180T>C	NM_014644.5:c.5180T>C	XM_005272981.1:c.5669T>C	XM_005272982.1:c.5588T>C	XM_005272983.1:c.5126T>C	XM_005272984.1:c.4961T>C	XR_246991.1:n.6109T>C	XR_246992.1:n.6106T>C	XR_246993.1:n.5781T>C	XR_246994.1:n.6009+2095T>C	XR_246995.1:n.6109T>C	XR_246996.1:n.5620T>C	XR_246997.1:n.5779T>C	XR_246998.1:n.5208T>C	XR_246999.1:n.5430T>C	XR_247000.1:n.4762T>C	XR_247001.1:n.2580T>C
BT-20	chr1	144874815	T	C	PDE4DIP	H605R, H1598R, H1554R, H1598R,	10	111	58	258	72.3112	NM_001198832.1:c.4661A>G	NM_001198832.2:c.4661A>G	NM_001198834.1:c.4793A>G	NM_001198834.2:c.4793A>G	NM_001198834.3:c.4793A>G	NM_014644.4:c.4793A>G	NM_014644.5:c.4793A>G	XM_005272981.1:c.5282A>G	XM_005272982.1:c.5201A>G	XM_005272983.1:c.4790A>G	XM_005272984.1:c.4625A>G	XR_246991.1:n.5722A>G	XR_246992.1:n.5719A>G	XR_246993.1:n.5394A>G	XR_246994.1:n.5722A>G	XR_246995.1:n.5722A>G	XR_246996.1:n.5233A>G	XR_246997.1:n.5392A>G	XR_246998.1:n.4821A>G	XR_246999.1:n.5043A>G	XR_247000.1:n.4375A>G	XR_247001.1:n.2193A>G
BT-20	chr1	144882823	C	T	PDE4DIP	A73T, A1066T, A1132T, A1066T,	233	368	635	941	72.3932	NM_001198832.1:c.3394G>A	NM_001198832.2:c.3394G>A	NM_001198834.1:c.3196G>A	NM_001198834.2:c.3196G>A	NM_001198834.3:c.3196G>A	NM_014644.4:c.3196G>A	NM_014644.5:c.3196G>A	XM_005272981.1:c.3685G>A	XM_005272982.1:c.3607G>A	XM_005272983.1:c.3196G>A	XM_005272984.1:c.3031G>A	XR_246991.1:n.4125G>A	XR_246992.1:n.4125G>A	XR_246993.1:n.3797G>A	XR_246994.1:n.4125G>A	XR_246995.1:n.4125G>A	XR_246996.1:n.3636G>A	XR_246997.1:n.4125G>A	XR_246998.1:n.3224G>A	XR_246999.1:n.3446G>A	XR_247000.1:n.2778G>A	XR_247001.1:n.596G>A
BT-20	chr1	144886197	A	T	PDE4DIP	F20I, F1013I, F1079I, F1013I,	132	1	351	7	72.9124	NM_001002811.1:c.*6017T>A	NM_001002811.2:c.*6017T>A	NM_001002812.1:c.*6017T>A	NM_001002812.2:c.*6017T>A	NM_001198832.1:c.3235T>A	NM_001198832.2:c.3235T>A	NM_001198834.1:c.3037T>A	NM_001198834.2:c.3037T>A	NM_001198834.3:c.3037T>A	NM_014644.4:c.3037T>A	NM_014644.5:c.3037T>A	XM_005272981.1:c.3526T>A	XM_005272982.1:c.3448T>A	XM_005272983.1:c.3037T>A	XM_005272984.1:c.2869T>A	XR_246991.1:n.3966T>A	XR_246992.1:n.3966T>A	XR_246993.1:n.3638T>A	XR_246994.1:n.3966T>A	XR_246995.1:n.3966T>A	XR_246996.1:n.3477T>A	XR_246997.1:n.3966T>A	XR_246998.1:n.3065T>A	XR_246999.1:n.3287T>A	XR_247000.1:n.2619T>A	XR_247001.1:n.437T>A
BT-20	chr1	144912153	A	G	PDE4DIP	C708R, C871R, C708R, C774R, C237R, C708R, C708R,	104	60	392	259	79.8773	NM_001002811.1:c.2611T>C	NM_001002811.2:c.2611T>C	NM_001002812.1:c.2122T>C	NM_001002812.2:c.2122T>C	NM_001198832.1:c.2320T>C	NM_001198832.2:c.2320T>C	NM_001198834.1:c.2122T>C	NM_001198834.2:c.2122T>C	NM_001198834.3:c.2122T>C	NM_014644.4:c.2122T>C	NM_014644.5:c.2122T>C	XM_005272981.1:c.2611T>C	XM_005272982.1:c.2533T>C	XM_005272983.1:c.2122T>C	XM_005272984.1:c.2122T>C	XR_246991.1:n.3051T>C	XR_246992.1:n.3051T>C	XR_246993.1:n.2723T>C	XR_246994.1:n.3051T>C	XR_246995.1:n.3051T>C	XR_246996.1:n.2562T>C	XR_246997.1:n.3051T>C	XR_246998.1:n.2150T>C	XR_246999.1:n.2372T>C	XR_247000.1:n.1704T>C
BT-20	chr1	144912233	C	T	PDE4DIP	R681H, R844H, R681H, R747H, R210H, R681H, R681H,	0	105	0	394	78.9579	NM_001002811.1:c.2531G>A	NM_001002811.2:c.2531G>A	NM_001002812.1:c.2042G>A	NM_001002812.2:c.2042G>A	NM_001198832.1:c.2240G>A	NM_001198832.2:c.2240G>A	NM_001198834.1:c.2042G>A	NM_001198834.2:c.2042G>A	NM_001198834.3:c.2042G>A	NM_014644.4:c.2042G>A	NM_014644.5:c.2042G>A	XM_005272981.1:c.2531G>A	XM_005272982.1:c.2453G>A	XM_005272983.1:c.2042G>A	XM_005272984.1:c.2042G>A	XR_246991.1:n.2971G>A	XR_246992.1:n.2971G>A	XR_246993.1:n.2643G>A	XR_246994.1:n.2971G>A	XR_246995.1:n.2971G>A	XR_246996.1:n.2482G>A	XR_246997.1:n.2971G>A	XR_246998.1:n.2070G>A	XR_246999.1:n.2292G>A	XR_247000.1:n.1624G>A
BT-20	chr1	144915561	G	A	PDE4DIP	R622X, R785X, R622X, R688X, R151X, R622X, R622X,	226	179	205	72	40.6158	NM_001002811.1:c.2353C>T	NM_001002811.2:c.2353C>T	NM_001002812.1:c.1864C>T	NM_001002812.2:c.1864C>T	NM_001198832.1:c.2062C>T	NM_001198832.2:c.2062C>T	NM_001198834.1:c.1864C>T	NM_001198834.2:c.1864C>T	NM_001198834.3:c.1864C>T	NM_014644.4:c.1864C>T	NM_014644.5:c.1864C>T	XM_005272981.1:c.2353C>T	XM_005272982.1:c.2275C>T	XM_005272983.1:c.1864C>T	XM_005272984.1:c.1864C>T	XR_246991.1:n.2793C>T	XR_246992.1:n.2793C>T	XR_246993.1:n.2465C>T	XR_246994.1:n.2793C>T	XR_246995.1:n.2793C>T	XR_246996.1:n.2304C>T	XR_246997.1:n.2793C>T	XR_246998.1:n.1892C>T	XR_246999.1:n.2114C>T	XR_247000.1:n.1446C>T
BT-20	chr1	144922583	G	A	PDE4DIP	S275L, S438L, S275L, S341L, S275L, S275L,	67	137	178	348	72.0548	NM_001002811.1:c.1313C>T	NM_001002811.2:c.1313C>T	NM_001002812.1:c.824C>T	NM_001002812.2:c.824C>T	NM_001198832.1:c.1022C>T	NM_001198832.2:c.1022C>T	NM_001198834.1:c.824C>T	NM_001198834.2:c.824C>T	NM_001198834.3:c.824C>T	NM_014644.4:c.824C>T	NM_014644.5:c.824C>T	XM_005272981.1:c.1313C>T	XM_005272982.1:c.1235C>T	XM_005272983.1:c.824C>T	XM_005272984.1:c.824C>T	XR_246991.1:n.1753C>T	XR_246992.1:n.1753C>T	XR_246993.1:n.1425C>T	XR_246994.1:n.1753C>T	XR_246995.1:n.1753C>T	XR_246996.1:n.1264C>T	XR_246997.1:n.1753C>T	XR_246998.1:n.852C>T	XR_246999.1:n.1074C>T	XR_247000.1:n.406C>T
BT-20	chr1	144930940	T	C	PDE4DIP	K257E,	207	123	549	69	65.1899	NM_001002811.1:c.769A>G	NM_001002811.2:c.769A>G	NM_001002812.1:c.637-7119A>G	NM_001002812.2:c.637-7119A>G	NM_001198832.1:c.835-7119A>G	NM_001198832.2:c.835-7119A>G	NM_001198834.1:c.637-7119A>G	NM_001198834.2:c.637-7119A>G	NM_001198834.3:c.637-7119A>G	NM_014644.4:c.637-7119A>G	NM_014644.5:c.637-7119A>G	XM_005272981.1:c.769A>G	XM_005272982.1:c.1048-7119A>G	XM_005272983.1:c.637-7119A>G	XM_005272984.1:c.637-7119A>G	XR_246991.1:n.1209A>G	XR_246992.1:n.1209A>G	XR_246993.1:n.1238-7119A>G	XR_246994.1:n.1209A>G	XR_246995.1:n.1209A>G	XR_246996.1:n.1077-7119A>G	XR_246997.1:n.1209A>G	XR_246998.1:n.665-7119A>G	XR_246999.1:n.887-7119A>G	XR_247000.1:n.218+1395A>G
BT-20	chr1	144931087	T	C	PDE4DIP	T208A,	109	1	153	1	58.3333	NM_001002811.1:c.622A>G	NM_001002811.2:c.622A>G	NM_001002812.1:c.637-7266A>G	NM_001002812.2:c.637-7266A>G	NM_001198832.1:c.835-7266A>G	NM_001198832.2:c.835-7266A>G	NM_001198834.1:c.637-7266A>G	NM_001198834.2:c.637-7266A>G	NM_001198834.3:c.637-7266A>G	NM_014644.4:c.637-7266A>G	NM_014644.5:c.637-7266A>G	XM_005272981.1:c.622A>G	XM_005272982.1:c.1048-7266A>G	XM_005272983.1:c.637-7266A>G	XM_005272984.1:c.637-7266A>G	XR_246991.1:n.1062A>G	XR_246992.1:n.1062A>G	XR_246993.1:n.1238-7266A>G	XR_246994.1:n.1062A>G	XR_246995.1:n.1062A>G	XR_246996.1:n.1077-7266A>G	XR_246997.1:n.1062A>G	XR_246998.1:n.665-7266A>G	XR_246999.1:n.887-7266A>G	XR_247000.1:n.218+1248A>G
BT-20	chr1	144931330	C	T	PDE4DIP	A127T,	196	12	568	21	73.9021	NM_001002811.1:c.379G>A	NM_001002811.2:c.379G>A	NM_001002812.1:c.637-7509G>A	NM_001002812.2:c.637-7509G>A	NM_001198832.1:c.835-7509G>A	NM_001198832.2:c.835-7509G>A	NM_001198834.1:c.637-7509G>A	NM_001198834.2:c.637-7509G>A	NM_001198834.3:c.637-7509G>A	NM_014644.4:c.637-7509G>A	NM_014644.5:c.637-7509G>A	XM_005272981.1:c.379G>A	XM_005272982.1:c.1048-7509G>A	XM_005272983.1:c.637-7509G>A	XM_005272984.1:c.637-7509G>A	XR_246991.1:n.819G>A	XR_246992.1:n.819G>A	XR_246993.1:n.1238-7509G>A	XR_246994.1:n.819G>A	XR_246995.1:n.819G>A	XR_246996.1:n.1077-7509G>A	XR_246997.1:n.819G>A	XR_246998.1:n.665-7509G>A	XR_246999.1:n.887-7509G>A	XR_247000.1:n.218+1005G>A
BT-20	chr1	144931392	G	A	PDE4DIP	A106V,	312	203	833	580	73.2884	NM_001002811.1:c.317C>T	NM_001002811.2:c.317C>T	NM_001002812.1:c.637-7571C>T	NM_001002812.2:c.637-7571C>T	NM_001198832.1:c.835-7571C>T	NM_001198832.2:c.835-7571C>T	NM_001198834.1:c.637-7571C>T	NM_001198834.2:c.637-7571C>T	NM_001198834.3:c.637-7571C>T	NM_014644.4:c.637-7571C>T	NM_014644.5:c.637-7571C>T	XM_005272981.1:c.317C>T	XM_005272982.1:c.1048-7571C>T	XM_005272983.1:c.637-7571C>T	XM_005272984.1:c.637-7571C>T	XR_246991.1:n.757C>T	XR_246992.1:n.757C>T	XR_246993.1:n.1238-7571C>T	XR_246994.1:n.757C>T	XR_246995.1:n.757C>T	XR_246996.1:n.1077-7571C>T	XR_246997.1:n.757C>T	XR_246998.1:n.665-7571C>T	XR_246999.1:n.887-7571C>T	XR_247000.1:n.218+943C>T
BT-20	chr1	144931461	A	T	PDE4DIP	L83Q,	192	169	472	410	70.9574	NM_001002811.1:c.248T>A	NM_001002811.2:c.248T>A	NM_001002812.1:c.637-7640T>A	NM_001002812.2:c.637-7640T>A	NM_001198832.1:c.835-7640T>A	NM_001198832.2:c.835-7640T>A	NM_001198834.1:c.637-7640T>A	NM_001198834.2:c.637-7640T>A	NM_001198834.3:c.637-7640T>A	NM_014644.4:c.637-7640T>A	NM_014644.5:c.637-7640T>A	XM_005272981.1:c.248T>A	XM_005272982.1:c.1048-7640T>A	XM_005272983.1:c.637-7640T>A	XM_005272984.1:c.637-7640T>A	XR_246991.1:n.688T>A	XR_246992.1:n.688T>A	XR_246993.1:n.1238-7640T>A	XR_246994.1:n.688T>A	XR_246995.1:n.688T>A	XR_246996.1:n.1077-7640T>A	XR_246997.1:n.688T>A	XR_246998.1:n.665-7640T>A	XR_246999.1:n.887-7640T>A	XR_247000.1:n.218+874T>A
BT-20	chr1	144994658	C	A	PDE4DIP	R28L, R28L, R25L, R25L, R91L, R25L, R91L, R162L, R25L, R25L, R162L, R25L,	306	246	784	673	72.5236	NM_001002810.2:c.74G>T	NM_001002810.3:c.74G>T	NM_001002812.1:c.74G>T	NM_001002812.2:c.74G>T	NM_001195260.1:c.-23G>T	NM_001195261.1:c.83G>T	NM_001198832.1:c.272G>T	NM_001198832.2:c.272G>T	NM_001198834.1:c.74G>T	NM_001198834.2:c.74G>T	NM_001198834.3:c.74G>T	NM_014644.4:c.74G>T	NM_014644.5:c.74G>T	NM_022359.4:c.485G>T	NM_022359.5:c.485G>T	XM_005272982.1:c.485G>T	XM_005272983.1:c.74G>T	XM_005272984.1:c.74G>T	XR_246993.1:n.675G>T	XR_246996.1:n.514G>T	XR_246998.1:n.102G>T	XR_246999.1:n.324G>T
BT-20	chr1	145075775	G	A	PDE4DIP	P30S, P30S,	243	52	94	12	26.4339	NM_022359.4:c.88C>T	NM_022359.5:c.88C>T	XM_005272982.1:c.88C>T	XR_246993.1:n.278C>T
BT-20	chr1	145075841	A	G	PDE4DIP	S8P, S8P,	95	2	27	0	21.7742	NM_022359.4:c.22T>C	NM_022359.5:c.22T>C	XM_005272982.1:c.22T>C	XR_246993.1:n.212T>C
BT-20	chr1	145109583	C	A	SEC22B	T81K,	271	122	460	160	61.2043	NM_004892.4:c.245C>A	XR_159107.1:n.381C>A	XR_159107.2:n.404C>A
BT-20	chr1	145112414	T	C	SEC22B	C129R,	996	662	920	615	48.0739	NM_004892.4:c.388T>C	XR_159107.1:n.524T>C	XR_159107.2:n.547T>C
BT-20	chr1	145115810	A	G	SEC22B	H189R,	304	207	521	362	63.3429	NM_004892.4:c.569A>G	XR_159107.1:n.705A>G	XR_159107.2:n.728A>G
BT-20	chr1	145562293	G	C	ANKRD35	E504Q, E661Q,	1	0	72	34	99.0654	NM_001280799.1:c.1711G>C	NM_144698.3:c.1981G>C	NM_144698.4:c.1981G>C
BT-20	chr1	146767149	G	T	CHD1L	A772S, A604S, A604S, A885S, A681S, A791S,	62	83	124	197	68.8841	NM_001256336.1:c.2353G>T	NM_001256337.1:c.1810G>T	NM_001256338.1:c.2041G>T	NM_004284.3:c.2653G>T	NM_004284.4:c.2653G>T	NM_024568.2:c.2314G>T	NR_046070.1:n.2531G>T
BT-20	chr1	147091972	C	T	BCL9	P597S, P671S,	24	94	33	144	60	NM_004326.2:c.2011C>T	NM_004326.3:c.2011C>T	XM_005272971.1:c.2011C>T	XM_005272972.1:c.2011C>T	XM_005272973.1:c.1789C>T
BT-20	chr1	147121977	C	T	ACP6	V316M,	0	0	261	189	100	NM_016361.3:c.946G>A	NM_016361.4:c.946G>A	XM_005272963.1:c.*2438G>A
BT-20	chr1	149906413	T	C	MTMR11	M87V, M159V, M131V, M1V,	14	31	37	67	69.7987	XM_005244826.1:c.-6504A>G	NM_001145862.1:c.475A>G	NM_181873.2:c.259A>G	NM_181873.3:c.259A>G
BT-20	chr1	150470061	C	T	TARS2	T229M, T359M, T277M,	26	209	16	119	36.4865	NM_001271895.1:c.830C>T	NM_001271896.1:c.686C>T	NM_025150.3:c.1076C>T	NM_025150.4:c.1076C>T	NR_073513.1:n.562C>T	NR_073514.1:n.1038C>T
BT-20	chr1	150484987	G	A	ECM1	G415S, G442S, G175S, G290S,	20	115	11	68	36.9159	NR_051960.1:n.-3246G>A	NM_001271895.1:c.*5447G>A	NM_001271896.1:c.*5447G>A	NM_025150.4:c.*5447G>A	NR_073513.1:n.*4902G>A	NR_073514.1:n.*4902G>A	NM_001202858.1:c.1324G>A	NM_004425.3:c.1243G>A	NM_022664.2:c.868G>A
BT-20	chr1	150526044	G	C	ADAMTSL4	A193P, A193P, A193P, A193P,	0	0	131	122	100	XM_003846220.1:c.*2508G>C	NR_036211.1:n.*1554G>C	NM_019032.4:c.577G>C	NM_025008.3:c.577G>C	XM_005245269.1:c.577G>C	XR_241087.1:n.865G>C	XM_002342133.1:c.*1261C>G	XR_241118.1:n.485+967C>G
BT-20	chr1	150975108	T	C	FAM63A	K44E,	0	0	50	187	100	NM_001040217.1:c.-132-309A>G	NM_001040217.2:c.-132-309A>G	NM_001163258.1:c.130A>G	NM_001163259.1:c.-68-232A>G	NM_001163260.1:c.-120-321A>G	NM_018379.3:c.-15A>G	NM_018379.4:c.-15A>G	XM_005245320.1:c.79A>G	XM_005245321.1:c.-15A>G	XM_005245322.1:c.-15A>G	XM_005245323.1:c.-15A>G	XM_005245324.1:c.-68-232A>G	XM_005245325.1:c.-132-309A>G	XM_005245326.1:c.-120-321A>G	XM_005245327.1:c.-45-850A>G	XM_005245328.1:c.-45-850A>G
BT-20	chr1	151020406	A	C	C1orf56	Q28P, Q28P,	38	3	11	0	21.1538	NM_001159642.1:c.*1243A>C	NM_138278.2:c.*1243A>C	NM_138278.3:c.*1243A>C	XM_005244924.1:c.*3041A>C	NM_017860.3:c.83A>C	NM_001038707.1:c.*5414T>G	NM_020239.3:c.*5414T>G
BT-20	chr1	151021179	A	C	C1orf56	T286P, T286P,	42	31	0	22	23.1579	NM_001159642.1:c.*2016A>C	NM_138278.2:c.*2016A>C	NM_138278.3:c.*2016A>C	XM_005244924.1:c.*3814A>C	NM_017860.3:c.856A>C	NM_001038707.1:c.*4641T>G	NM_020239.3:c.*4641T>G
BT-20	chr1	151108137	T	G	SEMA6C	T415P, T455P, T455P,	0	0	250	43	100	NM_001178061.1:c.1363A>C	NM_001178062.1:c.1243A>C	NM_030913.3:c.1363A>C	NM_030913.4:c.1363A>C	XM_005244837.1:c.568A>C	XM_005244833.1:c.1363A>C	XM_005244834.1:c.1363A>C	XM_005244835.1:c.1363A>C	XM_005244836.1:c.1363A>C	XM_005244838.1:c.1363A>C	XM_005244839.1:c.1117+776A>C
BT-20	chr1	151315530	C	G	RFX5	R328P, R288P, R328P,	5	4	0	13	59.0909	XR_241120.1:n.-3956C>G	NM_000449.3:c.983G>C	NM_001025603.1:c.983G>C	XM_005245405.1:c.983G>C	XM_005245406.1:c.983G>C	XM_005245407.1:c.983G>C	XM_005245408.1:c.983G>C	XM_005245409.1:c.863G>C	XR_108349.1:n.-3956C>G
BT-20	chr1	151342263	C	T	SELENBP1	R38H,	1	0	47	105	99.3464	NM_001258288.1:c.5-18G>A	NM_001258289.1:c.113G>A	NM_003944.2:c.5-18G>A	NM_003944.3:c.5-18G>A	XM_005245576.1:c.-2885G>A
BT-20	chr1	151502966	C	G	CGN	A772G,	1	4	175	160	98.5294	NM_020770.2:c.2315C>G	XM_005245365.1:c.2315C>G
BT-20	chr1	151512895	A	G	TUFT1	Q18R, Q18R,	0	0	28	0	100	NM_001126337.1:c.53A>G	NM_020127.2:c.53A>G	NM_020770.2:c.*3073A>G	XM_005245365.1:c.*3073A>G
BT-20	chr1	151751274	C	G	TDRKH	G257A, G257A, G212A, G257A, G253A, G33A, G33A,	0	0	127	220	100	NM_001083963.1:c.770G>C	NM_001083964.1:c.635G>C	NM_001083965.1:c.770G>C	NM_006862.3:c.770G>C	XM_005244853.1:c.770G>C	XM_005244854.1:c.770G>C	XM_005244855.1:c.758G>C	XM_005244856.1:c.98G>C
BT-20	chr1	151820298	G	C	THEM5	L206V,	0	0	83	103	100	NM_182578.2:c.616C>G	NM_182578.3:c.616C>G	XM_005245095.1:c.616C>G	NR_024237.1:n.*3657G>C	XR_241056.1:n.125-2411G>C
BT-20	chr1	151820324	T	C	THEM5	D197G,	0	0	0	107	100	NM_182578.2:c.590A>G	NM_182578.3:c.590A>G	XM_005245095.1:c.590A>G	NR_024237.1:n.*3683T>C	XR_241056.1:n.125-2385T>C
BT-20	chr1	152080383	G	C	TCHH	D1770E, D1770E,	26	1	25	0	48.0769	NM_007113.2:c.5310C>G	NM_007113.3:c.5310C>G	XM_005245468.1:c.5310C>G
BT-20	chr1	152080821	G	C	TCHH	D1624E, D1624E,	46	0	30	51	63.7795	NM_007113.2:c.4872C>G	NM_007113.3:c.4872C>G	XM_005245468.1:c.4872C>G
BT-20	chr1	152081295	C	G	TCHH	E1466D, E1466D,	0	30	0	25	45.4545	NM_007113.2:c.4398G>C	NM_007113.3:c.4398G>C	XM_005245468.1:c.4398G>C
BT-20	chr1	152083325	A	T	TCHH	L790M, L790M,	0	0	42	0	100	NM_007113.2:c.2368T>A	NM_007113.3:c.2368T>A	XM_005245468.1:c.2368T>A
BT-20	chr1	152083372	T	C	TCHH	E774G, E774G,	45	0	0	27	37.5	NM_007113.2:c.2321A>G	NM_007113.3:c.2321A>G	XM_005245468.1:c.2321A>G
BT-20	chr1	152083375	G	C	TCHH	A773G, A773G,	40	0	0	31	43.662	NM_007113.2:c.2318C>G	NM_007113.3:c.2318C>G	XM_005245468.1:c.2318C>G
BT-20	chr1	152083804	C	A	TCHH	R630L, R630L,	8	0	0	11	57.8947	NM_007113.2:c.1889G>T	NM_007113.3:c.1889G>T	XM_005245468.1:c.1889G>T
BT-20	chr1	152083856	C	G	TCHH	E613Q, E613Q,	5	0	0	17	77.2727	NM_007113.2:c.1837G>C	NM_007113.3:c.1837G>C	XM_005245468.1:c.1837G>C
BT-20	chr1	152085505	A	C	TCHH	L63R, L63R,	1	0	161	81	99.5885	NM_007113.2:c.188T>G	NM_007113.3:c.188T>G	XM_005245468.1:c.188T>G
BT-20	chr1	152128354	C	G	RPTN	E407D,	139	0	115	0	45.2756	NM_001122965.1:c.1221G>C
BT-20	chr1	152128373	G	T	RPTN	S401Y,	138	5	115	0	44.5736	NM_001122965.1:c.1202C>A
BT-20	chr1	152191709	C	G	HRNR	S799T,	0	0	107	189	100	XR_132478.1:n.*4936C>G	XR_241124.1:n.*4936C>G	NM_001009931.2:c.2396G>C	NM_001009931.1:c.2396G>C
BT-20	chr1	152192687	T	C	HRNR	E473G,	0	0	208	238	100	NM_001009931.2:c.1418A>G	NM_001009931.1:c.1418A>G
BT-20	chr1	152192825	C	T	HRNR	G427D,	0	0	0	79	100	NM_001009931.2:c.1280G>A	NM_001009931.1:c.1280G>A
BT-20	chr1	152192978	T	C	HRNR	Q376R,	5	0	250	257	99.0234	NM_001009931.2:c.1127A>G	NM_001009931.1:c.1127A>G
BT-20	chr1	152193851	C	T	HRNR	R85H,	0	0	44	67	100	NM_001009931.2:c.254G>A	NM_001009931.1:c.254G>A
BT-20	chr1	152323339	C	G	FLG2	G2308A,	103	155	160	0	38.2775	NM_001014342.2:c.6923G>C	XR_108352.1:n.151+9653C>G	NR_103778.1:n.1406+9653C>G	NR_103779.1:n.151+9653C>G	XR_108352.2:n.151+9653C>G
BT-20	chr1	152382749	G	A	CRNN	T270I,	0	115	0	56	32.7485	NM_016190.2:c.809C>T
BT-20	chr1	152382770	T	C	CRNN	D263G,	99	214	0	198	38.7476	NM_016190.2:c.788A>G
BT-20	chr1	152382780	C	A	CRNN	A260S,	147	106	0	200	44.1501	NM_016190.2:c.778G>T
BT-20	chr1	152382802	T	G	CRNN	R252S,	241	107	0	198	36.2637	NM_016190.2:c.756A>C
BT-20	chr1	152484129	G	A	LCE5A	C40Y, C40Y,	0	0	98	244	100	NM_019060.2:c.-2922G>A	NM_178438.4:c.119G>A
BT-20	chr1	152732106	A	T	KPRP	Q14H, Q14H,	0	0	152	96	100	XM_002342135.1:c.237+1247T>A	NM_001025231.1:c.42A>T
BT-20	chr1	152883285	G	C	IVL	E338Q, E338Q,	87	74	43	5	22.9665	NM_005547.2:c.1012G>C
BT-20	chr1	152883294	G	A	IVL	G341R, G341R,	1	86	42	0	32.5581	NM_005547.2:c.1021G>A
BT-20	chr1	152957887	G	A	SPRR1A	V61I, V61I, V61I,	0	0	65	3	100	NM_001199828.1:c.181G>A	NM_005987.2:c.181G>A	NM_005987.3:c.181G>A
BT-20	chr1	152975941	C	G	SPRR3	L149V, L141V, L149V, L149V,	0	0	162	148	100	NM_001097589.1:c.445C>G	NM_005416.2:c.445C>G
BT-20	chr1	153314153	C	A	PGLYRP4	G192V, G188V,	0	0	72	33	100	NM_020393.2:c.575G>T	XR_241090.1:n.645G>T
BT-20	chr1	153320372	T	G	PGLYRP4	I13L, I13L,	0	0	231	87	100	NM_020393.2:c.37A>C	XR_241090.1:n.119A>C
BT-20	chr1	153509890	T	C	S100A5	D54G,	0	0	106	64	100	NM_002962.1:c.161A>G	XM_005245429.1:c.284A>G	XM_005245430.1:c.215A>G	NM_014624.3:c.-1487A>G	XR_108353.1:n.*2297T>C	XR_108353.2:n.*2298T>C
BT-20	chr1	153615726	C	G	CHTOP	R144G, R143G, R118G,	218	0	0	140	39.1061	NM_015607.2:c.427C>G	NM_001206612.1:c.430C>G	NM_001244664.1:c.220-1814C>G	NM_015607.3:c.427C>G	XM_005245085.1:c.514C>G	XM_005245086.1:c.490+821C>G
BT-20	chr1	153926078	T	C	CRTC2	M147V,	0	0	302	236	100	NM_181715.1:c.439A>G	NM_181715.2:c.439A>G	XM_005244946.1:c.439A>G	XM_005244947.1:c.309A>G	XM_005244948.1:c.240A>G	XM_005244949.1:c.100A>G
BT-20	chr1	153941514	C	T	CREB3L4	P75S, P95S, P75S, P95S, P95S, P95S,	0	0	86	77	100	NM_001271960.1:c.-1094G>A	NM_014437.3:c.-1792G>A	NM_014437.4:c.-1792G>A	NM_001255978.1:c.283C>T	NM_001255979.1:c.283C>T	NM_001255980.1:c.223C>T	NM_001255981.1:c.223C>T	NM_130898.2:c.283C>T	NM_130898.3:c.283C>T	NR_045658.1:n.505-296C>T
BT-20	chr1	153994647	C	T	NUP210L	V1491I, V1491I, V400I,	1	1	94	69	98.7879	NM_001159484.1:c.4471G>A	NM_207308.2:c.4471G>A
BT-20	chr1	154426970	A	C	IL6R	D358A,	0	0	147	168	100	NM_000565.2:c.1073A>C	NM_000565.3:c.1073A>C	NM_181359.1:c.1066+4514A>C	NM_181359.2:c.1066+4514A>C	XM_005245138.1:c.1010A>C	XM_005245139.1:c.924+4514A>C	XM_005245140.1:c.931A>C
BT-20	chr1	154528361	A	C	UBE2Q1	V136G,	0	1	0	11	91.6667	NM_017582.6:c.407T>G	XM_005245315.1:c.407T>G	XM_005245316.1:c.-101T>G
BT-20	chr1	154573657	C	A	ADAR	L192F, L487F, L487F, L487F, L192F, L192F,	44	22	0	38	36.5385	NM_001025107.1:c.576G>T	NM_001025107.2:c.576G>T	NM_001111.3:c.1461G>T	NM_001111.4:c.1461G>T	NM_001193495.1:c.576G>T	NM_015840.2:c.1461G>T	NM_015840.3:c.1461G>T	NM_015841.2:c.1461G>T	NM_015841.3:c.1461G>T
BT-20	chr1	154574475	C	T	ADAR	G215S, G215S, G215S,	90	42	0	56	29.7872	NM_001025107.1:c.-243G>A	NM_001025107.2:c.-243G>A	NM_001111.3:c.643G>A	NM_001111.4:c.643G>A	NM_001193495.1:c.-243G>A	NM_015840.2:c.643G>A	NM_015840.3:c.643G>A	NM_015841.2:c.643G>A	NM_015841.3:c.643G>A
BT-20	chr1	154574820	T	C	ADAR	R100G, R100G, R100G,	0	0	142	114	100	NM_001025107.1:c.-588A>G	NM_001025107.2:c.-588A>G	NM_001111.3:c.298A>G	NM_001111.4:c.298A>G	NM_001193495.1:c.-588A>G	NM_015840.2:c.298A>G	NM_015840.3:c.298A>G	NM_015841.2:c.298A>G	NM_015841.3:c.298A>G
BT-20	chr1	154842308	G	T	KCNN3	P45T, P45T, P45T,	177	25	0	58	22.3077	NM_001204087.1:c.133C>A	NM_002249.4:c.133C>A	NM_002249.5:c.133C>A	XM_005245143.1:c.-1890C>A
BT-20	chr1	154842314	G	C	KCNN3	P43A, P43A, P43A,	151	28	0	47	20.7965	NM_001204087.1:c.127C>G	NM_002249.4:c.127C>G	NM_002249.5:c.127C>G	XM_005245143.1:c.-1896C>G
BT-20	chr1	155026942	A	C	ADAM15	K191T, K191T, K208T, K191T, K191T, K191T, K191T, K191T, K201T, K175T,	1	1	311	258	99.6497	NM_001261464.1:c.602A>C	NM_001261465.1:c.572A>C	NM_001261466.1:c.524A>C	NM_003815.3:c.572A>C	NM_003815.4:c.572A>C	NM_207191.1:c.572A>C	NM_207191.2:c.572A>C	NM_207194.1:c.572A>C	NM_207194.2:c.572A>C	NM_207195.1:c.572A>C	NM_207195.2:c.572A>C	NM_207196.1:c.572A>C	NM_207196.2:c.572A>C	NM_207197.1:c.572A>C	NM_207197.2:c.572A>C	NR_048577.1:n.687A>C	NR_048578.1:n.687A>C	NR_048579.1:n.687A>C	NM_001143687.1:c.*3598A>C	NM_001143687.2:c.*3598A>C	NM_152494.2:c.*3598A>C	NM_152494.3:c.*3598A>C	XM_005244922.1:c.*3598A>C	NR_040772.1:n.-3301T>G	NR_040773.1:n.236-5105T>G	XR_108354.1:n.188-5105T>G	XR_108355.1:n.-3301T>G	XR_108355.2:n.-3301T>G	XR_108356.1:n.-3296T>G	XR_108356.2:n.-3296T>G
BT-20	chr1	155162067	C	T	MUC1	R71Q, R71Q, R71Q, R71Q,	0	0	122	116	100	NM_001256599.1:c.*5401C>T	NM_001256600.1:c.*5401C>T	NM_001256601.1:c.*5401C>T	NM_025058.3:c.*5401C>T	NM_025058.4:c.*5401C>T	NR_046327.1:n.*4620C>T	NR_046328.1:n.*4620C>T	NR_046329.1:n.*4620C>T	XM_005245495.1:c.*5401C>T	XM_005245496.1:c.*5401C>T	NM_001018016.1:c.93G>A	NM_001018016.2:c.93G>A	NM_001018017.1:c.66G>A	NM_001018017.2:c.66G>A	NM_001044390.1:c.66G>A	NM_001044390.2:c.66G>A	NM_001044391.1:c.66G>A	NM_001044391.2:c.66G>A	NM_001044392.1:c.93G>A	NM_001044392.2:c.93G>A	NM_001044393.1:c.66G>A	NM_001044393.2:c.66G>A	NM_001204285.1:c.66G>A	NM_001204286.1:c.93G>A	NM_001204287.1:c.93G>A	NM_001204288.1:c.93G>A	NM_001204289.1:c.93G>A	NM_001204290.1:c.59-29G>A	NM_001204291.1:c.93G>A	NM_001204292.1:c.93G>A	NM_001204293.1:c.66G>A	NM_001204294.1:c.66G>A	NM_001204295.1:c.93G>A	NM_001204296.1:c.93G>A	NM_001204297.1:c.93G>A	NM_002456.4:c.66G>A	NM_002456.5:c.66G>A	XM_005245177.1:c.93G>A
BT-20	chr1	155217626	T	G	FAM189B	T556P, T634P, T652P, T454P,	15	40	16	0	22.5352	NM_001267608.1:c.1900A>C	NM_006589.2:c.1954A>C	NM_198264.1:c.1666A>C	XM_005244845.1:c.1957A>C	XM_005244846.1:c.1681A>C	XM_005244847.1:c.1669A>C	XM_005244848.1:c.1141A>C	NM_001005741.1:c.-3398A>C	NM_001005741.2:c.-3398A>C	NM_001005742.1:c.-3379A>C	NM_001005742.2:c.-3379A>C	NM_001005749.1:c.-3537A>C	NM_001005750.1:c.-3534A>C	NM_001171811.1:c.-3476A>C
BT-20	chr1	155226114	C	G	SCAMP3	A306P, A332P,	26	11	15	0	28.8462	NM_001267608.1:c.-1446G>C	NM_006589.2:c.-1446G>C	NM_198264.1:c.-1446G>C	XM_005244845.1:c.-1446G>C	XM_005244846.1:c.-1446G>C	XM_005244847.1:c.-1446G>C	XM_005244848.1:c.-2718G>C	NM_005698.2:c.994G>C	NM_005698.3:c.994G>C	NM_052837.1:c.916G>C	NM_052837.2:c.916G>C
BT-20	chr1	155408635	T	C	ASH1L	T1771A, T1771A,	0	0	0	41	100	NM_018489.2:c.5311A>G	XM_005245335.1:c.5311A>G	XM_005245336.1:c.5311A>G	XM_005245337.1:c.*176A>G	NR_034180.1:n.*4582T>C
BT-20	chr1	155735012	T	C	GON4L	M1418V, M614V, M1418V, M1418V, M1418V, M1004V, M1418V, M1418V,	0	0	66	75	100	NM_001037533.1:c.4252A>G	NM_032292.4:c.4252A>G	XM_005245277.1:c.4252A>G	XM_005245278.1:c.4252A>G	XM_005245279.1:c.4252A>G	XM_005245280.1:c.4252A>G	XM_005245281.1:c.4252A>G	XM_005245282.1:c.4252A>G	XM_005245283.1:c.4165A>G	XM_005245284.1:c.3736A>G	XM_005245285.1:c.4252A>G	XM_005245286.1:c.1840A>G
BT-20	chr1	155837865	G	C	SYT11	Q48H,	0	0	141	114	100	NM_152280.3:c.144G>C	NM_152280.4:c.144G>C	XM_005245014.1:c.144G>C
BT-20	chr1	155912486	T	C	RXFP4	L329S,	0	0	38	83	100	NM_001162383.1:c.*5247A>G	NM_001162384.1:c.*5247A>G	NM_004723.2:c.*5247A>G	NM_004723.3:c.*5247A>G	XM_005245587.1:c.*5247A>G	XM_005245588.1:c.*5247A>G	XM_005245589.1:c.*5247A>G	XM_005245590.1:c.*5247A>G	XM_005245591.1:c.*5247A>G	XM_005245592.1:c.*5247A>G	XM_005245593.1:c.*5247A>G	XM_005245594.1:c.*5247A>G	XM_005245595.1:c.*5247A>G	NM_181885.2:c.986T>C	XM_002342140.1:c.-5019T>C
BT-20	chr1	156011444	T	C	UBQLN4	I475M, I495M,	0	0	105	108	100	NM_020131.3:c.1485A>G	XM_005245346.1:c.1425A>G	XM_005245347.1:c.1485A>G	XM_005245348.1:c.*707A>G
BT-20	chr1	156206181	C	T	PMF1	P137L,	0	1	111	237	99.7135	NM_001199661.1:c.410C>T	NM_001199662.1:c.471C>T	NM_001199663.1:c.368+2662C>T	NM_001199664.1:c.264C>T	NM_001199653.1:c.410C>T	NM_001199654.1:c.477C>T	NM_007221.2:c.471C>T	NM_007221.3:c.471C>T	XM_005244861.1:c.258C>T
BT-20	chr1	156235629	T	G	SMG5	T600P,	10	65	27	0	26.4706	NM_015327.2:c.1798A>C	XM_005245049.1:c.1660A>C	XM_005245050.1:c.1798A>C
BT-20	chr1	156255456	G	A	TMEM79	V147M, V147M,	0	0	114	141	100	NM_015327.2:c.-2985C>T	XM_005245049.1:c.-2985C>T	XM_005245050.1:c.-2985C>T	NM_032323.2:c.439G>A	NR_026678.1:n.635G>A	XM_002342142.1:c.188C>T
BT-20	chr1	156263940	T	C	C1orf85	I223V,	0	0	84	160	100	NM_001256604.1:c.667A>G	NM_001256605.1:c.409A>G	NM_001256608.1:c.667A>G	NM_001256609.1:c.424A>G	NM_144580.1:c.667A>G	NM_144580.2:c.667A>G	XM_005244864.1:c.136A>G	XM_005244863.1:c.667A>G	NM_001004319.1:c.*4621A>G	NM_001004319.2:c.*4621A>G	NM_032323.2:c.*2551T>C	NR_026678.1:n.*1706T>C
BT-20	chr1	156264000	G	A	C1orf85	P203S,	1	1	88	89	98.8827	NM_001256604.1:c.607C>T	NM_001256605.1:c.349C>T	NM_001256608.1:c.607C>T	NM_001256609.1:c.364C>T	NM_144580.1:c.607C>T	NM_144580.2:c.607C>T	XM_005244864.1:c.76C>T	XM_005244863.1:c.607C>T	NM_001004319.1:c.*4561C>T	NM_001004319.2:c.*4561C>T	NM_032323.2:c.*2611G>A	NR_026678.1:n.*1766G>A
BT-20	chr1	156347131	G	A	RHBG	G7D, G76D, G46D, G7D,	0	0	64	45	100	NM_001256395.1:c.20G>A	NM_001256396.1:c.137G>A	NM_020407.3:c.227G>A	NM_020407.4:c.227G>A	NR_026549.1:n.388G>A	NR_046115.1:n.411G>A
BT-20	chr1	156520106	T	C	IQGAP3	E591G,	44	24	0	27	28.4211	NM_178229.4:c.1772A>G
BT-20	chr1	156526444	T	C	IQGAP3	R348G, R391G,	65	0	312	142	87.4759	NM_178229.4:c.1171A>G
BT-20	chr1	156551848	A	G	TTC24	E231G,	0	0	84	0	100	NM_001105669.1:c.-309A>G	NM_001105669.2:c.692A>G
BT-20	chr1	156561651	G	C	APOA1BP	V19L, V19L,	0	0	137	19	100	NM_001105669.1:c.*5309G>C	NM_144772.2:c.55G>C	XM_005244897.1:c.55G>C	XM_005244898.1:c.-191G>C	NM_015590.2:c.*3354C>G	NM_015590.3:c.*3354C>G	NM_182679.1:c.*3354C>G	NM_182679.2:c.*3354C>G	XM_005245287.1:c.*3354C>G	XM_005245288.1:c.*3354C>G
BT-20	chr1	156563726	A	C	APOA1BP	I221L,	0	0	0	67	100	NM_144772.2:c.717A>C	XM_005244897.1:c.661A>C	XM_005244898.1:c.468A>C	NM_015590.2:c.*1279T>G	NM_015590.3:c.*1279T>G	NM_182679.1:c.*1279T>G	NM_182679.2:c.*1279T>G	XM_005245287.1:c.*1279T>G	XM_005245288.1:c.*1279T>G
BT-20	chr1	156563813	G	A	APOA1BP	E250K,	0	0	137	147	100	NM_144772.2:c.804G>A	XM_005244897.1:c.748G>A	XM_005244898.1:c.555G>A	NM_015590.2:c.*1192C>T	NM_015590.3:c.*1192C>T	NM_182679.1:c.*1192C>T	NM_182679.2:c.*1192C>T	XM_005245287.1:c.*1192C>T	XM_005245288.1:c.*1192C>T
BT-20	chr1	156640156	G	A	NES	P193L, P1275L,	0	0	72	73	100	NM_006617.1:c.3824C>T
BT-20	chr1	156640678	G	A	NES	P19L, P1101L,	0	0	0	74	100	NM_006617.1:c.3302C>T
BT-20	chr1	156646668	A	G	NES	V130A,	0	0	9	22	100	NM_006617.1:c.389T>C
BT-20	chr1	156705593	G	C	RRNAD1	V400L, R238P,	0	0	90	0	100	NM_024540.3:c.*1597C>G	NM_145729.2:c.*1597C>G	NM_001142560.1:c.713G>C	NM_015997.3:c.1198G>C	XM_005245234.1:c.1198G>C	XM_005245235.1:c.988G>C	XM_005245236.1:c.757G>C	XM_005245237.1:c.713G>C
BT-20	chr1	156737969	C	T	PRCC	P136S,	0	0	121	17	100	NM_005973.4:c.406C>T	NM_199416.1:c.406C>T	XM_005245313.1:c.406C>T	XM_005245314.1:c.406C>T
BT-20	chr1	156784982	T	C	SH2D2A	N34S, N52S, N52S, N24S, N52S,	0	0	38	0	100	NM_001161444.1:c.155A>G	NM_001161441.1:c.155A>G	NM_001161442.1:c.101A>G	NM_001161443.1:c.71A>G	NM_003975.2:c.155A>G	NM_003975.3:c.155A>G	NM_001007792.1:c.-640T>C
BT-20	chr1	156877457	T	C	PEAR1	S35P, S234P,	0	0	131	172	100	NM_001080471.1:c.700T>C	XM_005245141.1:c.700T>C	XM_005245142.1:c.508T>C
BT-20	chr1	156939110	C	A	ARHGEF11	L223F, L263F,	103	14	1	41	26.4151	NM_014784.2:c.669G>T	NM_014784.3:c.669G>T	NM_198236.1:c.789G>T	NM_198236.2:c.789G>T	XM_005245629.1:c.789G>T	XM_005245630.1:c.789G>T	XM_005245631.1:c.789G>T	XM_005245632.1:c.669G>T
BT-20	chr1	157490296	C	T	FCRL5	A853T, A853T,	43	16	11	9	25.3165	NM_001195388.1:c.2557G>A	NM_031281.2:c.2557G>A
BT-20	chr1	157668390	T	C	FCRL3	N28D, N28D, N28D,	1	1	303	179	99.5868	NM_052939.3:c.82A>G	XM_005244870.1:c.82A>G	XM_005244871.1:c.82A>G	XM_005244872.1:c.82A>G	XR_241064.1:n.280A>G	XR_241065.1:n.280A>G	XR_241066.1:n.280A>G
BT-20	chr1	158450314	A	G	OR10R2	E216G,	0	0	569	480	100	NM_001004472.1:c.647A>G
BT-20	chr1	158450382	C	T	OR10R2	L239F,	0	1	212	582	99.8742	NM_001004472.1:c.715C>T
BT-20	chr1	158517142	C	T	OR6Y1	V252I,	0	0	0	480	100	NM_001005189.1:c.754G>A
BT-20	chr1	158532460	G	A	OR6P1	P312L,	0	0	0	14	100	NM_001160325.1:c.935C>T
BT-20	chr1	158549492	C	T	OR10X1	W66X,	0	0	125	0	100	NM_001004477.1:c.198G>A
BT-20	chr1	158549511	A	G	OR10X1	I60T,	0	0	124	0	100	NM_001004477.1:c.179T>C
BT-20	chr1	158577109	A	C	OR10Z1	N294T,	0	0	102	0	100	NM_003126.2:c.*3945T>G	NM_001004478.1:c.881A>C
BT-20	chr1	158584091	A	G	SPTA1	I2265T,	0	0	55	45	100	NM_003126.2:c.6794T>C
BT-20	chr1	158607935	T	G	SPTA1	K1693Q,	0	0	316	60	100	NM_003126.2:c.5077A>C
BT-20	chr1	158612236	A	G	SPTA1	C1568R,	0	0	234	38	100	NM_003126.2:c.4702T>C
BT-20	chr1	158619728	A	C	SPTA1	S1163A,	0	0	115	78	100	NM_003126.2:c.3487T>G
BT-20	chr1	158687163	G	A	OR6K3	P248L,	0	0	116	341	100	NM_001005327.1:c.791C>T	NM_001005327.2:c.743C>T
BT-20	chr1	158687224	G	A	OR6K3	P228S,	0	0	173	132	100	NM_001005327.1:c.730C>T	NM_001005327.2:c.682C>T
BT-20	chr1	158735595	C	T	OR6N1	R293H,	0	0	282	289	100	NM_001005185.1:c.878G>A
BT-20	chr1	158735691	T	C	OR6N1	Q261R,	0	0	293	281	100	NM_001005185.1:c.782A>G
BT-20	chr1	158735740	A	G	OR6N1	F245L,	0	0	142	182	100	NM_001005185.1:c.733T>C
BT-20	chr1	158735892	A	G	OR6N1	I194T,	0	0	92	125	100	NM_001005185.1:c.581T>C
BT-20	chr1	158736445	C	T	OR6N1	A10T,	0	0	298	60	100	NM_001005185.1:c.28G>A
BT-20	chr1	158986477	G	C	IFI16	S179T, S179T, S179T,	0	0	352	212	100	NM_001206567.1:c.381+700G>C	NM_005531.2:c.536G>C	XM_005245127.1:c.548G>C
BT-20	chr1	159002389	T	A	IFI16	Y357N, Y413N, Y413N,	1	0	175	13	99.4709	NM_001206567.1:c.1069T>A	NM_005531.2:c.1237T>A	XM_005245127.1:c.1249T>A
BT-20	chr1	159409734	G	T	OR10J1	M62I,	0	0	112	9	100	NM_012351.1:c.186G>T	NM_012351.2:c.186G>T
BT-20	chr1	159410340	T	A	OR10J1	C264X,	0	0	122	0	100	NM_012351.1:c.792T>A	NM_012351.2:c.792T>A
BT-20	chr1	159557951	T	C	APCS	I42T,	63	32	0	25	20.8333	NM_001639.3:c.125T>C
BT-20	chr1	159824967	G	C	C1orf204	Q21E,	0	0	166	17	100	NM_001013661.1:c.972-151C>G	NM_001134233.1:c.61C>G	XM_005245102.1:c.265C>G
BT-20	chr1	159828613	C	T	VSIG8	V47I,	0	0	159	0	100	NM_001013661.1:c.139G>A	NM_001134233.1:c.-3586G>A	XM_005245102.1:c.-3382G>A
BT-20	chr1	159923111	T	G	SLAMF9	I127L, I127L,	0	0	123	21	100	NM_001146172.1:c.379A>C	NM_001146173.1:c.255+124A>C	NM_033438.2:c.379A>C	NM_033438.3:c.379A>C
BT-20	chr1	160321157	A	T	NCSTN	N223I, N243I,	55	121	35	54	33.5849	NM_015331.2:c.728A>T	XM_005245051.1:c.668A>T	XM_005245052.1:c.582+1117A>T	XM_005245053.1:c.728A>T
BT-20	chr1	160851826	A	T	ITLN1	V109D,	0	0	0	76	100	NM_017625.2:c.326T>A
BT-20	chr1	161134725	C	G	USP21	D495E, D495E,	50	64	40	30	38.0435	NM_000309.3:c.-1685C>G	NM_001122764.1:c.-1746C>G	XM_005245290.1:c.-1133C>G	XM_005245291.1:c.-1746C>G	XM_005245292.1:c.-1913C>G	XM_005245293.1:c.-2476C>G	XM_005245294.1:c.-2372C>G	XM_005245295.1:c.-2057C>G	XM_005245296.1:c.-2089C>G	NM_001014443.2:c.1485C>G	NM_012475.4:c.1485C>G	XM_005245089.1:c.1707C>G	XM_005245090.1:c.1707C>G	XM_005245091.1:c.1485C>G
BT-20	chr1	161761276	G	C	ATF6	A145P, A145P,	0	0	103	0	100	NM_007348.2:c.433G>C	NM_007348.3:c.433G>C
BT-20	chr1	161761312	C	T	ATF6	P157S, P157S,	0	0	33	51	100	NM_007348.2:c.469C>T	NM_007348.3:c.469C>T
BT-20	chr1	161967681	A	G	OLFML2B	W470R, W471R,	0	0	154	357	100	NM_015441.1:c.1408T>C	XM_005245075.1:c.1414T>C	XM_005245076.1:c.1411T>C
BT-20	chr1	162825457	C	A	C1orf110	R93S, R92S,	0	0	346	0	100	NM_178550.4:c.279G>T	XM_005245124.1:c.315G>T	XM_005245125.1:c.312G>T	XM_005245126.1:c.276G>T
BT-20	chr1	166819349	C	A	POGK	Y511X, Y393X, Y426X,	201	28	0	82	26.3666	NM_017542.3:c.1533C>A	XM_005245370.1:c.1533C>A	XM_005245371.1:c.1278C>A	XM_005245372.1:c.1179C>A
BT-20	chr1	167086678	A	C	DUSP27	T107P,	68	16	0	28	25	NM_001080426.1:c.319A>C	XM_005245603.1:c.319A>C	XM_005245604.1:c.202A>C
BT-20	chr1	167095163	G	C	DUSP27	E265D,	0	0	16	71	100	NM_001080426.1:c.795G>C	XM_005245603.1:c.795G>C	XM_005245604.1:c.678G>C
BT-20	chr1	167095765	G	A	DUSP27	R466H,	0	0	161	31	100	NM_001080426.1:c.1397G>A	XM_005245603.1:c.1397G>A	XM_005245604.1:c.1280G>A
BT-20	chr1	167095881	G	A	DUSP27	A505T,	0	0	0	172	100	NM_001080426.1:c.1513G>A	XM_005245603.1:c.1513G>A	XM_005245604.1:c.1396G>A
BT-20	chr1	167097739	C	A	DUSP27	T1124N,	0	0	120	139	100	NM_001080426.1:c.3371C>A	XM_005245603.1:c.3371C>A	XM_005245604.1:c.3254C>A
BT-20	chr1	169390957	A	T	C1orf114	F238I, F238I, F238I, F238I, F238I,	0	1	0	67	98.5294	NM_021179.1:c.712T>A	XM_005245381.1:c.712T>A	XM_005245382.1:c.712T>A	XM_005245383.1:c.712T>A	XM_005245384.1:c.712T>A
BT-20	chr1	169391154	A	G	C1orf114	F172S, F172S, F172S, F172S, F172S,	0	0	247	0	100	NM_021179.1:c.515T>C	XM_005245381.1:c.515T>C	XM_005245382.1:c.515T>C	XM_005245383.1:c.515T>C	XM_005245384.1:c.515T>C
BT-20	chr1	169484750	T	G	F5	T2154P,	19	0	14	0	42.4242	NM_000130.4:c.6460A>C
BT-20	chr1	169509739	T	G	F5	E1530A,	0	0	85	158	100	NM_000130.4:c.4589A>C
BT-20	chr1	169565346	C	A	SELP	V640L, V640L, V475L,	0	0	51	0	100	NM_003005.3:c.1918G>T	XM_005245435.1:c.1918G>T	XM_005245436.1:c.1918G>T	XM_005245437.1:c.1918G>T	XM_005245438.1:c.1918G>T	XM_005245439.1:c.1918G>T	XM_005245440.1:c.1732G>T
BT-20	chr1	169566313	C	T	SELP	D603N, D603N, D438N,	0	0	168	30	100	NM_003005.3:c.1807G>A	XM_005245435.1:c.1807G>A	XM_005245436.1:c.1807G>A	XM_005245437.1:c.1807G>A	XM_005245438.1:c.1807G>A	XM_005245439.1:c.1807G>A	XM_005245440.1:c.1621G>A
BT-20	chr1	169673838	G	A	SELL	P226S, P166S, P226S,	0	1	0	305	99.6732	NM_000655.3:c.637C>T	NM_000655.4:c.676C>T	NR_029467.1:n.605C>T
BT-20	chr1	169695870	G	A	SELE	L575F,	0	0	0	75	100	NM_000450.2:c.1723C>T
BT-20	chr1	169823718	T	C	SCYL3	Q213R, Q621R, Q567R,	0	0	147	354	100	NM_018186.2:c.*1590T>C	XM_005245317.1:c.*1590T>C	XM_005245318.1:c.*1590T>C	XM_005245319.1:c.*1590T>C	NM_020423.5:c.1700A>G	NM_020423.6:c.1700A>G	NM_181093.2:c.1862A>G	NM_181093.3:c.1862A>G
BT-20	chr1	169985756	C	T	KIFAP3	D304N, D344N, D300N, D266N, D46N,	64	163	0	87	27.707	NM_001204514.1:c.796G>A	NM_001204516.1:c.898G>A	NM_001204517.1:c.910G>A	NM_014970.2:c.1030G>A	NM_014970.3:c.1030G>A	XM_005244970.1:c.1030G>A	XM_005244971.1:c.1030G>A	XM_005244972.1:c.937G>A
BT-20	chr1	171076856	C	T	FMO3	T101I, T121I, T58I, T121I,	57	19	19	9	26.9231	NM_001002294.1:c.362C>T	NM_001002294.2:c.362C>T	NM_006894.4:c.362C>T	NM_006894.5:c.362C>T	XM_005245043.1:c.302C>T	XM_005245044.1:c.173C>T
BT-20	chr1	171083242	A	G	FMO3	E288G, E308G, E245G, E308G,	0	1	145	20	99.3976	NM_001002294.1:c.923A>G	NM_001002294.2:c.923A>G	NM_006894.4:c.923A>G	NM_006894.5:c.923A>G	XM_005245043.1:c.863A>G	XM_005245044.1:c.734A>G
BT-20	chr1	171168584	C	T	FMO2	S195L,	0	0	357	191	100	NM_001460.2:c.584C>T	NM_001460.3:c.584C>T	XM_005245039.1:c.584C>T
BT-20	chr1	171509327	G	A	PRRC2C	A906T,	0	0	79	2	100	NM_015172.3:c.2716G>A	XM_005245015.1:c.2722G>A	XM_005245016.1:c.2716G>A	XM_005245017.1:c.2722G>A	XM_005245018.1:c.2707G>A	XM_005245019.1:c.2722G>A	XM_005245020.1:c.2722G>A	XM_005245021.1:c.2722G>A	XM_005245022.1:c.2722G>A	XM_005245023.1:c.2722G>A	XM_005245024.1:c.2722G>A	XM_005245025.1:c.2722G>A	XM_005245026.1:c.2722G>A	XM_005245027.1:c.2722G>A	XM_005245028.1:c.2722G>A	XM_005245029.1:c.2722G>A	XM_005245030.1:c.2722G>A
BT-20	chr1	171514731	C	G	PRRC2C	S1624C, S601C,	0	0	79	270	100	NM_015172.3:c.4871C>G	XM_005245015.1:c.4877C>G	XM_005245016.1:c.4871C>G	XM_005245017.1:c.4877C>G	XM_005245018.1:c.4862C>G	XM_005245019.1:c.4877C>G	XM_005245020.1:c.4877C>G	XM_005245021.1:c.4877C>G	XM_005245022.1:c.4877C>G	XM_005245023.1:c.4877C>G	XM_005245024.1:c.4877C>G	XM_005245025.1:c.4877C>G	XM_005245026.1:c.4877C>G	XM_005245027.1:c.4877C>G	XM_005245028.1:c.4877C>G	XM_005245029.1:c.4877C>G	XM_005245030.1:c.4877C>G
BT-20	chr1	171526910	G	A	PRRC2C	A1885T, A862T,	0	0	107	72	100	NM_015172.3:c.5653G>A	XM_005245015.1:c.5659G>A	XM_005245016.1:c.5653G>A	XM_005245017.1:c.5659G>A	XM_005245018.1:c.5644G>A	XM_005245019.1:c.5659G>A	XM_005245020.1:c.5659G>A	XM_005245021.1:c.5518G>A	XM_005245022.1:c.5659G>A	XM_005245023.1:c.5659G>A	XM_005245024.1:c.5659G>A	XM_005245025.1:c.5659G>A	XM_005245026.1:c.5659G>A	XM_005245027.1:c.5659G>A	XM_005245028.1:c.5659G>A	XM_005245029.1:c.5659G>A	XM_005245030.1:c.5659G>A
BT-20	chr1	171753039	A	G	METTL13	M105V, M19V, M104V, M105V,	1	0	311	184	99.7984	NM_001007239.1:c.313A>G	NM_014955.2:c.55A>G	NM_015935.4:c.313A>G	XM_005245255.1:c.310A>G	XM_005245256.1:c.313A>G
BT-20	chr1	172410967	G	A	PIGC	P266S, P266S, P266S,	2	2	254	252	99.2157	NM_002642.3:c.796C>T	NM_153747.1:c.796C>T	NM_139240.2:c.22-3246G>A	NM_139240.3:c.22-3246G>A	XM_005245608.1:c.-2438G>A	XM_005245610.1:c.-2505G>A	XM_005245611.1:c.-46-6614G>A
BT-20	chr1	172414265	T	A	C1orf105	V25E,	19	12	0	12	27.907	NM_002642.3:c.-1369A>T	NM_153747.1:c.-1346A>T	NM_139240.2:c.74T>A	NM_139240.3:c.74T>A	XM_005245608.1:c.74T>A	XM_005245610.1:c.-47+840T>A	XM_005245611.1:c.-46-3316T>A
BT-20	chr1	172437592	G	A	C1orf105	S137N,	0	1	25	126	99.3421	NM_139240.2:c.410G>A	NM_139240.3:c.410G>A	XM_005245608.1:c.410G>A	XM_005245609.1:c.380G>A	XM_005245610.1:c.257G>A	XM_005245611.1:c.257G>A
BT-20	chr1	175046789	A	G	TNN	R79G, R79G,	0	0	127	0	100	NM_022093.1:c.235A>G
BT-20	chr1	175087729	T	C	TNN	W807R,	0	0	65	152	100	NM_022093.1:c.2419T>C
BT-20	chr1	175129955	G	T	KIAA0040	N65K, N65K, N65K, N65K,	0	0	0	8	100	NM_001162893.1:c.195C>A	NM_001162894.1:c.195C>A	NM_001162895.1:c.195C>A	NM_014656.2:c.195C>A	NR_015350.2:n.732C>A	XM_005245628.1:c.195C>A
BT-20	chr1	175375469	C	A	TNR	A128S, A128S, A128S,	0	0	236	138	100	NM_003285.2:c.382G>T
BT-20	chr1	175375802	T	C	TNR	I17V, I17V, I17V,	0	0	164	281	100	NM_003285.2:c.49A>G
BT-20	chr1	176863836	G	C	ASTN1	H934Q, H934Q, H934Q,	0	0	88	137	100	NM_004319.1:c.2802C>G	NM_207108.1:c.2802C>G	XM_005245195.1:c.2802C>G
BT-20	chr1	176863867	T	C	ASTN1	H924R, H924R, H924R,	0	0	72	147	100	NM_004319.1:c.2771A>G	NM_207108.1:c.2771A>G	XM_005245195.1:c.2771A>G
BT-20	chr1	177929987	T	C	SEC16B	H293R, H292R, H293R,	0	0	0	153	100	NM_033127.2:c.875A>G	XM_005245573.1:c.878A>G	XM_005245574.1:c.878A>G
BT-20	chr1	179504043	C	G	AXDND1	Q877E, Q993E,	0	0	133	182	100	NM_144696.4:c.2977C>G	NM_144696.5:c.2977C>G	NR_073544.1:n.3097C>G	NM_144696.3:c.2977C>G	NM_182766.2:c.2755C>G
BT-20	chr1	179562740	G	C	TDRD5	R126S, R126S, R126S, R126S,	0	0	127	1	100	XM_002342121.1:c.*2747G>C	NM_001199085.1:c.378G>C	NM_001199089.1:c.378G>C	NM_001199091.1:c.378G>C	NM_173533.2:c.378G>C	NM_173533.3:c.378G>C	XM_005244934.1:c.378G>C	XM_005244935.1:c.378G>C	XM_005244936.1:c.378G>C
BT-20	chr1	179959750	A	G	CEP350	R76G, R77G,	0	0	56	67	100	NM_014810.4:c.229A>G	XM_005245635.1:c.229A>G	XM_005245636.1:c.229A>G	XM_005245637.1:c.229A>G	XM_005245638.1:c.229A>G	XM_005245639.1:c.173-1447A>G	XM_005245640.1:c.229A>G
BT-20	chr1	179975626	T	A	CEP350	S389R, S224R, S390R,	17	4	0	18	46.1538	NM_014810.4:c.1170T>A	XM_005245635.1:c.1170T>A	XM_005245636.1:c.1170T>A	XM_005245637.1:c.1170T>A	XM_005245638.1:c.1170T>A	XM_005245639.1:c.1107T>A	XM_005245640.1:c.1170T>A
BT-20	chr1	179975643	T	A	CEP350	V395D, V230D, V396D,	0	13	0	20	60.6061	NM_014810.4:c.1187T>A	XM_005245635.1:c.1187T>A	XM_005245636.1:c.1187T>A	XM_005245637.1:c.1187T>A	XM_005245638.1:c.1187T>A	XM_005245639.1:c.1124T>A	XM_005245640.1:c.1187T>A
BT-20	chr1	179989742	G	C	CEP350	E944Q, E779Q, E945Q,	0	0	243	38	100	NM_014810.4:c.2833G>C	XM_005245635.1:c.2833G>C	XM_005245636.1:c.2833G>C	XM_005245637.1:c.2833G>C	XM_005245638.1:c.2833G>C	XM_005245639.1:c.2770G>C	XM_005245640.1:c.2833G>C
BT-20	chr1	180885430	T	C	KIAA1614	L64P,	0	0	12	41	100	NM_020950.1:c.191T>C	XM_005245376.1:c.191T>C
BT-20	chr1	180904601	T	C	KIAA1614	L519P, L140P,	21	84	29	0	21.6418	NM_020950.1:c.1556T>C	XM_005245376.1:c.1556T>C
BT-20	chr1	180913597	A	G	KIAA1614	N169D, N1078D, N699D,	0	0	135	232	100	NM_020950.1:c.3232A>G	XM_005245376.1:c.3232A>G
BT-20	chr1	181701799	T	A	CACNA1E	D85E, D859E, D840E, D859E,	0	1	71	124	99.4898	NM_000721.2:c.2577T>A	NM_000721.3:c.2577T>A	NM_001205293.1:c.2577T>A	NM_001205294.1:c.2520T>A	XM_005245477.1:c.2577T>A
BT-20	chr1	181702616	G	A	CACNA1E	G224S, G998S, G979S, G998S,	0	0	88	18	100	NM_000721.2:c.2992G>A	NM_000721.3:c.2992G>A	NM_001205293.1:c.2992G>A	NM_001205294.1:c.2935G>A	XM_005245477.1:c.2992G>A
BT-20	chr1	182025876	T	C	ZNF648	T424A, T424A,	1	2	16	0	84.2105	NM_001009992.1:c.1270A>G
BT-20	chr1	182025884	G	C	ZNF648	P421R, P421R,	1	4	10	0	66.6667	NM_001009992.1:c.1262C>G
BT-20	chr1	182369233	A	G	TEDDM1	Y130H,	0	0	129	144	100	NM_172000.3:c.388T>C
BT-20	chr1	182509459	G	A	RGSL1	G858R,	78	51	36	26	32.4607	NM_001137669.1:c.2572G>A	XM_005245137.1:c.2677G>A
BT-20	chr1	182551337	A	C	RNASEL	D541E, D541E,	0	0	109	75	100	NM_021133.2:c.1623T>G	NM_021133.3:c.1623T>G	XM_005245411.1:c.1623T>G
BT-20	chr1	182554557	C	T	RNASEL	R462Q, R462Q, R462Q,	0	2	148	423	99.651	NM_021133.2:c.1385G>A	NM_021133.3:c.1385G>A	XM_005245411.1:c.1385G>A
BT-20	chr1	183085755	A	G	LAMC1	I458V,	0	1	230	58	99.654	NM_002293.3:c.1372A>G	XM_005245149.1:c.1372A>G
BT-20	chr1	183094547	T	C	LAMC1	L888P,	0	0	166	144	100	NM_002293.3:c.2663T>C	XM_005245149.1:c.2663T>C
BT-20	chr1	183532364	T	A	NCF2	N419I, N338I, N419I, N374I,	0	0	201	93	100	NM_000433.3:c.1256A>T	NM_001127651.1:c.1256A>T	NM_001127651.2:c.1256A>T	NM_001190789.1:c.1013A>T	NM_001190794.1:c.1121A>T	XM_005245207.1:c.1148A>T
BT-20	chr1	183542387	T	C	NCF2	K181R, K181R, K136R,	0	0	283	0	100	NM_000433.3:c.542A>G	NM_001127651.1:c.542A>G	NM_001127651.2:c.542A>G	NM_001190789.1:c.367-2413A>G	NM_001190794.1:c.407A>G	XM_005245207.1:c.501+1235A>G
BT-20	chr1	184723708	T	C	EDEM3	T25A, T25A,	22	6	0	10	26.3158	NM_025191.3:c.73A>G	XM_005245498.1:c.73A>G	XM_005245499.1:c.73A>G	XM_005245500.1:c.-113A>G
BT-20	chr1	186026474	T	C	HMCN1	I2418T,	0	0	251	387	100	NM_031935.2:c.7253T>C
BT-20	chr1	186043904	C	T	HMCN1	A2724V,	0	0	146	77	100	NM_031935.2:c.8171C>T
BT-20	chr1	186052024	G	A	HMCN1	G2939S,	0	0	112	146	100	NM_031935.2:c.8815G>A
BT-20	chr1	186277070	A	G	PRG4	E647G, E699G, E606G, E740G,	333	84	176	0	29.6796	NM_001127708.1:c.2096A>G	NM_001127709.1:c.1940A>G	NM_001127710.1:c.1817A>G	NM_005807.3:c.2219A>G	XM_005244822.1:c.2090A>G	XM_005244823.1:c.1817A>G	NM_003292.2:c.*6033T>C
BT-20	chr1	186277088	G	C	PRG4	C653S, C705S, C612S, C746S,	0	0	517	85	100	NM_001127708.1:c.2114G>C	NM_001127709.1:c.1958G>C	NM_001127710.1:c.1835G>C	NM_005807.3:c.2237G>C	XM_005244822.1:c.2108G>C	XM_005244823.1:c.1835G>C	NM_003292.2:c.*6015C>G
BT-20	chr1	186934587	T	A	PLA2G4A	S542R, S482R,	0	6	0	7	53.8462	NM_024420.2:c.1626T>A	XM_005245267.1:c.1515T>A	XM_005245268.1:c.1446T>A
BT-20	chr1	186934625	A	C	PLA2G4A	N555T, N495T,	29	1	0	13	30.2326	NM_024420.2:c.1664A>C	XM_005245267.1:c.1553A>C	XM_005245268.1:c.1484A>C
BT-20	chr1	186946912	G	A	PLA2G4A	R651K, R591K,	0	0	24	208	100	NM_024420.2:c.1952G>A	XM_005245267.1:c.1841G>A	XM_005245268.1:c.1772G>A
BT-20	chr1	197031021	C	T	F13B	R115H,	0	0	12	0	100	NM_001994.2:c.344G>A	XM_005244953.1:c.344G>A	XM_005244954.1:c.266-18G>A	XM_005244955.1:c.122-18G>A
BT-20	chr1	197070442	G	T	ASPM	L2647I, L495I,	0	0	283	182	100	NM_001206846.1:c.4066-5148C>A	NM_018136.4:c.7939C>A
BT-20	chr1	197070697	T	C	ASPM	S2562G, S410G,	0	0	0	192	100	NM_001206846.1:c.4066-5403A>G	NM_018136.4:c.7684A>G
BT-20	chr1	197070901	A	G	ASPM	Y2494H, Y342H,	0	0	57	0	100	NM_001206846.1:c.4066-5607T>C	NM_018136.4:c.7480T>C
BT-20	chr1	197480986	C	T	DENND1B	G563S,	0	0	137	54	100	NM_001142795.1:c.1627G>A	NM_001195215.1:c.1687G>A	XM_005244931.1:c.1627G>A	XM_005244932.1:c.835G>A
BT-20	chr1	200378629	A	C	ZNF281	S69A, S69A, S69A,	48	12	0	23	27.7108	NM_001281293.1:c.205T>G	NM_001281294.1:c.146-49T>G	NM_012482.3:c.205T>G	NM_012482.4:c.205T>G
BT-20	chr1	200880708	G	C	C1orf106	A363P, A448P,	24	2	0	12	31.5789	NM_001142569.1:c.1087G>C	NM_001142569.2:c.1087G>C	NM_018265.2:c.1342G>C	NM_018265.3:c.1384G>C
BT-20	chr1	201009182	A	G	CACNA1S	L1800S,	1	0	65	92	99.3671	NM_000069.2:c.5399T>C	XM_005245478.1:c.5342T>C
BT-20	chr1	201052310	A	T	CACNA1S	L458H,	0	0	0	54	100	NM_000069.2:c.1373T>A	XM_005245478.1:c.1373T>A
BT-20	chr1	201166383	G	A	IGFN1	R102H,	0	0	74	22	100	NM_001164586.1:c.305G>A	XM_005245580.1:c.305G>A	XM_005245581.1:c.305G>A
BT-20	chr1	201175227	C	A	IGFN1	D402E,	0	0	321	22	100	NM_001164586.1:c.1206C>A	XM_005245580.1:c.1206C>A	XM_005245581.1:c.1206C>A
BT-20	chr1	201175715	G	T	IGFN1	R565L,	0	0	177	301	100	NM_001164586.1:c.1694G>T	XM_005245580.1:c.1694G>T	XM_005245581.1:c.1694G>T
BT-20	chr1	201176018	A	G	IGFN1	D666G,	0	0	1	67	100	NM_001164586.1:c.1997A>G	XM_005245580.1:c.1997A>G	XM_005245581.1:c.1997A>G
BT-20	chr1	201181223	A	G	IGFN1	N2401S,	0	0	154	1	100	NM_001164586.1:c.7202A>G	NM_178275.4:c.-1319A>G	XM_005245580.1:c.7202A>G	XM_005245581.1:c.7202A>G
BT-20	chr1	201183424	G	A	IGFN1	V2950I,	0	0	165	0	100	NM_001164586.1:c.8848G>A	NM_178275.4:c.328G>A	XM_005245580.1:c.8848G>A	XM_005245581.1:c.8848G>A
BT-20	chr1	201184878	C	A	IGFN1	S3069R,	1	1	103	182	99.3031	NM_001164586.1:c.9207C>A	NM_178275.4:c.687C>A	XM_005245580.1:c.9207C>A	XM_005245581.1:c.9207C>A
BT-20	chr1	201869257	G	A	LMOD1	T244M, T295M, T295M,	0	0	271	0	100	XM_002342126.1:c.-628G>A	NM_012134.2:c.884C>T	XM_001719327.2:c.457G>A
BT-20	chr1	201973565	G	A	RNPEP	V579I, V280I,	0	0	215	14	100	NM_020216.3:c.1735G>A	XM_005245418.1:c.1342G>A	XM_005245419.1:c.1123G>A	XM_005245420.1:c.865G>A	XM_005245421.1:c.865G>A	XM_002342157.1:c.*3740C>T	XR_108327.1:n.312-4110C>T
BT-20	chr1	202092360	G	A	GPR37L1	G90D,	0	0	184	105	100	NM_004767.3:c.269G>A
BT-20	chr1	202183308	C	T	LGR6	S9L,	0	0	57	62	100	NM_001017403.1:c.213-11243C>T	NM_001017404.1:c.26C>T	NM_021636.2:c.56+10305C>T	XM_005245404.1:c.26C>T
BT-20	chr1	202287206	T	C	LGR6	V453A, V540A, V592A,	0	1	30	31	98.3871	NM_001017403.1:c.1775T>C	NM_001017404.1:c.1358T>C	NM_021636.2:c.1619T>C	XM_005245404.1:c.1646T>C
BT-20	chr1	202287754	G	A	LGR6	V636M, V723M, V775M,	0	0	20	22	100	NM_001017403.1:c.2323G>A	NM_001017404.1:c.1906G>A	NM_021636.2:c.2167G>A	XM_005245404.1:c.2194G>A
BT-20	chr1	202710733	C	G	KDM5B	E903Q, E939Q, E745Q,	0	0	71	141	100	NM_006618.3:c.2707G>C
BT-20	chr1	203152801	T	C	CHI3L1	R145G, R145G,	0	0	104	197	100	NM_001276.2:c.433A>G	XM_005244857.1:c.433A>G
BT-20	chr1	203194186	C	T	CHIT1	G102S,	1	0	245	0	99.5935	NM_001256125.1:c.257+611G>A	NM_001270509.1:c.304G>A	NM_003465.2:c.304G>A	NR_045784.1:n.400G>A	NR_045785.1:n.400G>A
BT-20	chr1	203768328	T	C	ZBED6	F560L,	0	0	48	80	100	NM_014827.4:c.-259-2375T>C	XM_005245642.1:c.-647-2375T>C	XM_005245643.1:c.-259-2375T>C	XM_005245644.1:c.-259-2375T>C	XM_005245645.1:c.-3962T>C	NM_001174108.1:c.1678T>C
BT-20	chr1	203769532	G	A	ZBED6	S961N,	0	0	0	69	100	NM_014827.4:c.-259-1171G>A	XM_005245642.1:c.-647-1171G>A	XM_005245643.1:c.-259-1171G>A	XM_005245644.1:c.-259-1171G>A	XM_005245645.1:c.-2758G>A	NM_001174108.1:c.2882G>A
BT-20	chr1	204159787	G	C	KISS1	P81R,	0	0	59	52	100	NM_002256.3:c.242C>G
BT-20	chr1	204199614	C	T	PLEKHA6	R837K,	0	0	204	0	100	NM_014935.2:c.2510G>A	NM_014935.4:c.2510G>A	XM_005244966.1:c.3209G>A	XM_005244967.1:c.2897G>A	XM_005244968.1:c.2834G>A
BT-20	chr1	204237416	C	T	PLEKHA6	V43I,	0	0	217	165	100	NM_014935.2:c.127G>A	NM_014935.4:c.127G>A	XM_005244966.1:c.451G>A	XM_005244967.1:c.451G>A	XM_005244968.1:c.451G>A	XR_108334.1:n.-1959C>T
BT-20	chr1	204379617	T	C	PPP1R15B	N308S,	0	0	222	140	100	XM_002342130.1:c.-1327T>C	NM_032833.3:c.923A>G	XM_005245551.1:c.923A>G
BT-20	chr1	204587047	G	A	LRRN2	P692S, P692S, P692S, P692S,	0	0	24	121	100	XR_241080.1:n.4133+1701G>A	NM_006338.2:c.2074C>T	NM_201630.1:c.2074C>T	XM_005244827.1:c.2074C>T
BT-20	chr1	204587569	G	C	LRRN2	L518V, L518V, L518V, L518V,	0	0	28	300	100	XR_241080.1:n.4133+2223G>C	NM_006338.2:c.1552C>G	NM_201630.1:c.1552C>G	XM_005244827.1:c.1552C>G
BT-20	chr1	204589101	G	A	LRRN2	P7L, P7L, P7L, P7L,	0	0	60	0	100	XR_241080.1:n.4134-1172G>A	NM_006338.2:c.20C>T	NM_201630.1:c.20C>T	XM_005244827.1:c.20C>T
BT-20	chr1	204944474	T	G	NFASC	V556G, V112G, V539G, V556G, V556G, V366G, V545G, V545G,	60	0	44	0	42.3077	NM_001005388.2:c.1634T>G	NM_001005389.1:c.1634T>G	NM_001160331.1:c.1667T>G	NM_001160332.1:c.1667T>G	NM_001160333.1:c.1616T>G	NM_015090.2:c.1667T>G	NM_015090.3:c.1667T>G	XM_005244973.1:c.2132T>G	XM_005244974.1:c.2114T>G	XM_005244975.1:c.2132T>G	XM_005244976.1:c.2081T>G	XM_005244977.1:c.2081T>G	XM_005244978.1:c.1991T>G	XM_005244979.1:c.1973T>G	XM_005244980.1:c.1940T>G	XM_005244981.1:c.1922T>G	XM_005244982.1:c.1889T>G	XM_005244983.1:c.1862T>G	XM_005244984.1:c.2132T>G	XM_005244985.1:c.2132T>G	XM_005244986.1:c.2081T>G	XM_005244987.1:c.2132T>G	XM_005244988.1:c.2132T>G	XM_005244989.1:c.2114T>G	XM_005244990.1:c.2132T>G	XM_005244991.1:c.2114T>G	XM_005244992.1:c.2114T>G	XM_005244993.1:c.2063T>G	XM_005244994.1:c.1973T>G	XM_005244995.1:c.1973T>G	XM_005244996.1:c.2132T>G	XM_005244997.1:c.2063T>G	XM_005244998.1:c.1922T>G
BT-20	chr1	205027737	G	A	CNTN2	A145T, A36T, A36T,	0	0	229	158	100	NM_005076.2:c.433G>A	NM_005076.3:c.433G>A	XM_005245467.1:c.433G>A
BT-20	chr1	205042840	G	A	CNTN2	V1024I, V812I,	0	0	47	0	100	NM_005076.2:c.3070G>A	NM_005076.3:c.3070G>A	XM_005245467.1:c.3070G>A
BT-20	chr1	205053150	A	G	TMEM81	F100S,	1	0	353	3	99.7199	NM_203376.1:c.299T>C	NM_001193272.1:c.*4765T>C	NM_001193273.1:c.*4765T>C	NM_005057.2:c.*4765T>C	NM_005057.3:c.*4765T>C	XM_005245398.1:c.*4765T>C	XM_005245399.1:c.*4765T>C	XM_005245400.1:c.*4765T>C	XM_005245401.1:c.*4765T>C	XM_005245402.1:c.*4765T>C
BT-20	chr1	205053219	C	T	TMEM81	R77Q,	0	0	260	206	100	NM_203376.1:c.230G>A	NM_001193272.1:c.*4696G>A	NM_001193273.1:c.*4696G>A	NM_005057.2:c.*4696G>A	NM_005057.3:c.*4696G>A	XM_005245398.1:c.*4696G>A	XM_005245399.1:c.*4696G>A	XM_005245400.1:c.*4696G>A	XM_005245401.1:c.*4696G>A	XM_005245402.1:c.*4696G>A
BT-20	chr1	205130413	A	G	DSTYK	C102R, C641R, C641R,	2	2	167	257	99.0654	NM_015375.2:c.1921T>C	NM_199462.2:c.1921T>C
BT-20	chr1	205238930	G	A	TMCC2	E301K, E309K, E456K, E534K, E294K, E155K,	37	0	0	41	52.5641	XM_003118502.1:c.*1938G>A	XM_002342131.1:c.-275C>T	NM_001242925.1:c.1366G>A	NM_014858.2:c.1600G>A	NM_014858.3:c.1600G>A	XM_005245684.1:c.1366G>A	XM_005245685.1:c.1366G>A	XM_005245686.1:c.1600G>A	XM_005245687.1:c.1015G>A	XM_005245688.1:c.925G>A	XM_005245689.1:c.895G>A	XM_005245690.1:c.880G>A
BT-20	chr1	205238936	T	C	TMCC2	S303P, S311P, S458P, S536P, S296P, S157P,	38	0	0	34	47.2222	XM_003118502.1:c.*1944T>C	XM_002342131.1:c.-281A>G	NM_001242925.1:c.1372T>C	NM_014858.2:c.1606T>C	NM_014858.3:c.1606T>C	XM_005245684.1:c.1372T>C	XM_005245685.1:c.1372T>C	XM_005245686.1:c.1606T>C	XM_005245687.1:c.1021T>C	XM_005245688.1:c.931T>C	XM_005245689.1:c.901T>C	XM_005245690.1:c.886T>C
BT-20	chr1	205238939	A	C	TMCC2	M304L, M312L, M459L, M537L, M297L, M158L,	37	0	0	39	51.3158	XM_003118502.1:c.*1947A>C	XM_002342131.1:c.-284T>G	NM_001242925.1:c.1375A>C	NM_014858.2:c.1609A>C	NM_014858.3:c.1609A>C	XM_005245684.1:c.1375A>C	XM_005245685.1:c.1375A>C	XM_005245686.1:c.1609A>C	XM_005245687.1:c.1024A>C	XM_005245688.1:c.934A>C	XM_005245689.1:c.904A>C	XM_005245690.1:c.889A>C
BT-20	chr1	205272918	G	A	NUAK2	A516V,	0	0	0	93	100	NM_030952.1:c.1547C>T	XM_005245515.1:c.806C>T
BT-20	chr1	205740668	G	C	RAB7L1	Q32E, Q80E, Q104E, Q104E,	1	1	255	152	99.511	NM_001135662.1:c.310C>G	NM_001135663.1:c.238C>G	NM_001135664.1:c.94C>G	NM_003929.2:c.310C>G	XM_005245569.1:c.310C>G	XM_005245570.1:c.310C>G	XM_005245571.1:c.310C>G
BT-20	chr1	205814497	T	C	PM20D1	I149V,	0	0	110	87	100	NM_152491.3:c.445A>G	NM_152491.4:c.445A>G	XR_241071.1:n.521A>G
BT-20	chr1	207015957	T	C	IL19	F175S, F213S,	0	0	214	101	100	NM_013371.2:c.524T>C	NM_013371.3:c.524T>C	NM_153758.1:c.638T>C	NM_153758.2:c.638T>C
BT-20	chr1	207074905	T	C	IL24	Y125H, Y124H,	0	0	203	62	100	NM_001142472.1:c.*3459A>G	NM_001142473.1:c.*3459A>G	NM_001193338.1:c.*3580A>G	NM_005449.4:c.*3459A>G	XM_005273351.1:c.*3580A>G	XM_005273352.1:c.*3459A>G	NM_001185156.1:c.373T>C	NM_001185157.1:c.307-438T>C	NM_001185158.1:c.108-438T>C	NM_006850.2:c.370T>C	NM_006850.3:c.370T>C	NM_181339.1:c.-105T>C	XM_005273024.1:c.373T>C
BT-20	chr1	207135670	C	A	FCAMR	L180F, L180F, L95F, L180F,	2	8	0	28	73.6842	NM_001122979.1:c.540G>T	NM_001122979.2:c.540G>T	NM_001122980.1:c.465G>T	NM_001170631.1:c.540G>T	NM_032029.3:c.540G>T	NM_032029.4:c.540G>T	XM_005273286.1:c.540G>T
BT-20	chr1	207195779	A	G	C1orf116	S444P, S198P, S198P,	0	0	183	123	100	NM_001083924.1:c.592T>C	NM_023938.5:c.1330T>C	XM_005273258.1:c.1261T>C	XM_005273259.1:c.592T>C
BT-20	chr1	207653395	C	A	CR2	A1062E, A1003E, A941E,	0	0	120	121	100	NM_001006658.1:c.3185C>A	NM_001006658.2:c.3185C>A	NM_001877.3:c.3008C>A	NM_001877.4:c.3008C>A
BT-20	chr1	207782707	A	G	CR1	N1540S, N1540S, N1090S, N1990S,	0	1	90	158	99.5984	NM_000573.3:c.4619A>G	NM_000651.4:c.5969A>G	XM_005273064.1:c.5585A>G
BT-20	chr1	207782916	A	T	CR1	T1610S, T1610S, T1160S, T2060S,	0	0	191	150	100	NM_000573.3:c.4828A>T	NM_000651.4:c.6178A>T	XM_005273064.1:c.5794A>T
BT-20	chr1	207795320	A	G	CR1	T1969A, T1969A, T2419A,	2	2	224	223	99.1131	NM_000573.3:c.5905A>G	NM_000651.4:c.7255A>G	XM_005273064.1:c.6871A>G
BT-20	chr1	208252715	A	C	PLXNA2	C826G,	0	0	0	50	100	NM_025179.3:c.2476T>G	XM_005273164.1:c.2521T>G	XM_005273165.1:c.2521T>G	XR_247028.1:n.3045T>G
BT-20	chr1	208276508	A	C	PLXNA2	C531G,	20	15	0	50	58.8235	NM_025179.3:c.1591T>G	XM_005273164.1:c.1636T>G	XM_005273165.1:c.1636T>G	XR_247028.1:n.2160T>G
BT-20	chr1	208390162	T	C	PLXNA2	E423G, E369G,	0	0	210	28	100	NM_025179.3:c.1106A>G	XM_005273164.1:c.1151A>G	XM_005273165.1:c.1151A>G	XR_247028.1:n.1675A>G
BT-20	chr1	208391150	T	G	PLXNA2	T94P, T40P,	7	20	9	0	25	NM_025179.3:c.118A>C	XM_005273164.1:c.163A>C	XM_005273165.1:c.163A>C	XR_247028.1:n.687A>C
BT-20	chr1	209950760	C	G	TRAF3IP3	Q373E, Q353E, Q373E,	0	0	88	89	100	NM_025228.1:c.1057C>G	NM_025228.2:c.1117C>G	XM_005273274.1:c.1117C>G	XM_005273275.1:c.1117C>G	XM_005273276.1:c.1057C>G	XM_005273277.1:c.1117C>G	XM_005273278.1:c.*1827C>G	XM_005273279.1:c.325C>G	XM_005273280.1:c.325C>G	XR_247044.1:n.1538C>G	NM_152485.2:c.*5410G>C
BT-20	chr1	209956542	C	A	C1orf74	L146F, L146F,	0	0	63	98	100	NM_025228.1:c.*1049C>A	NM_025228.2:c.*1049C>A	XM_005273274.1:c.*1049C>A	XM_005273275.1:c.*1049C>A	XM_005273276.1:c.*1049C>A	XM_005273277.1:c.*1068C>A	XM_005273279.1:c.*1049C>A	XM_005273280.1:c.*1049C>A	XR_247044.1:n.*887C>A	NM_152485.2:c.438G>T	NM_001206696.1:c.*5223G>T	NM_006147.2:c.*5223G>T	NM_006147.3:c.*5223G>T	XM_005273118.1:c.*5223G>T
BT-20	chr1	210004199	C	G	DIEXF	Q67E,	0	0	119	102	100	NM_014388.6:c.199C>G	NM_014388.5:c.199C>G
BT-20	chr1	210004332	G	A	DIEXF	G111D,	0	0	29	0	100	NM_014388.6:c.332G>A	NM_014388.5:c.332G>A
BT-20	chr1	210577884	G	A	HHAT	S117N, S182N, S182N, S137N, S117N, S182N, S119N, S183N,	0	0	196	229	100	NM_001122834.1:c.545G>A	NM_001122834.2:c.545G>A	NM_001170564.1:c.274-13614G>A	NM_001170580.1:c.545G>A	NM_001170587.1:c.548G>A	NM_001170588.1:c.350G>A	NM_018194.3:c.545G>A	NM_018194.4:c.545G>A	XM_005273178.1:c.410G>A	XM_005273179.1:c.356G>A	XM_005273180.1:c.350G>A
BT-20	chr1	212273639	C	T	DTL	A165V, A436V, A394V,	0	0	89	342	100	NM_016448.2:c.1307C>T	XM_005273159.1:c.1181C>T
BT-20	chr1	212798977	A	G	FAM71A	N253S,	0	0	51	293	100	NM_001030287.2:c.*6080A>G	NM_001030287.3:c.*6080A>G	NM_001040619.1:c.*6530A>G	NM_001040619.2:c.*6530A>G	NM_001206484.1:c.*6253A>G	NM_001206484.2:c.*6080A>G	NM_001206485.1:c.*7386A>G	NM_001206486.1:c.*6530A>G	NM_001206486.2:c.*6530A>G	NM_001206488.1:c.*6041A>G	NM_001206488.2:c.*6080A>G	NM_001674.2:c.*6080A>G	NM_001674.3:c.*6080A>G	NM_004024.4:c.*6439A>G	XM_005273146.1:c.*6080A>G	NM_153606.2:c.758A>G	NM_153606.3:c.758A>G
BT-20	chr1	212799870	A	G	FAM71A	N551D,	0	0	60	171	100	NM_153606.2:c.1651A>G	NM_153606.3:c.1651A>G
BT-20	chr1	212911836	T	C	NSL1	M254V, M213V,	0	0	236	7	100	NM_001042549.1:c.*203A>G	NM_015471.3:c.760A>G	XM_005273093.1:c.637A>G	XM_005273094.1:c.500-11315A>G
BT-20	chr1	213009469	A	G	C1orf227	I8T,	0	0	91	34	100	NM_001024601.2:c.23T>C
BT-20	chr1	213031948	G	C	FLVCR1	A52P,	0	0	15	2	100	NM_014053.2:c.154G>C	NM_014053.3:c.154G>C	XR_247024.1:n.328G>C	NR_027285.1:n.-468C>G	NR_027286.1:n.-468C>G
BT-20	chr1	213068595	C	T	FLVCR1	T544M,	0	0	17	0	100	NM_014053.2:c.1631C>T	NM_014053.3:c.1631C>T	XR_247024.1:n.1805C>T
BT-20	chr1	214492286	G	A	SMYD2	G73E, G165E,	0	0	141	165	100	NM_020197.2:c.494G>A
BT-20	chr1	214558119	T	G	PTPN14	H261P, H124P, H360P,	0	0	331	41	100	NM_005401.3:c.1079A>C	NM_005401.4:c.1079A>C	XR_247032.1:n.1653A>C
BT-20	chr1	214826196	G	A	CENPF	R2729Q,	0	0	97	99	100	NM_016343.3:c.8186G>A	XM_005273008.1:c.8120G>A
BT-20	chr1	214830617	A	G	CENPF	R2943G,	0	0	298	64	100	NM_016343.3:c.8827A>G	XM_005273008.1:c.8761A>G
BT-20	chr1	214837110	C	G	CENPF	N3106K,	0	1	160	1	99.3827	NM_016343.3:c.9318C>G	XM_005273008.1:c.9252C>G
BT-20	chr1	216348764	C	T	USH2A	R1486K, R1486K,	0	0	11	29	100	NM_007123.5:c.4457G>A	NM_206933.2:c.4457G>A
BT-20	chr1	216595306	C	T	USH2A	A125T, A125T,	0	0	232	355	100	NM_007123.5:c.373G>A	NM_206933.2:c.373G>A
BT-20	chr1	218607552	T	A	TGFB2	H241Q, H213Q,	0	13	0	13	50	NM_001135599.1:c.723T>A	NM_001135599.2:c.723T>A	NM_003238.2:c.639T>A	NM_003238.3:c.639T>A	XR_247036.1:n.1376T>A	XR_247037.1:n.1292T>A	XR_247038.1:n.1292T>A
BT-20	chr1	219383867	T	C	LYPLAL1	F68L,	0	0	127	53	100	NM_138794.3:c.362-7T>C	XM_005273046.1:c.314-7T>C	XM_005273047.1:c.248-7T>C	XM_005273048.1:c.248-7T>C	XM_005273049.1:c.248-7T>C	XM_005273050.1:c.202T>C
BT-20	chr1	219383905	A	G	LYPLAL1	I115M, I7M, I131M, I80M, I7M,	0	0	125	0	100	NM_138794.3:c.393A>G	XM_005273046.1:c.345A>G	XM_005273047.1:c.279A>G	XM_005273048.1:c.279A>G	XM_005273049.1:c.279A>G	XM_005273050.1:c.240A>G
BT-20	chr1	220197625	G	T	EPRS	D308E, D109E, D308E, D59E,	0	0	107	119	100	NM_004446.2:c.924C>A	XM_005273086.1:c.924C>A
BT-20	chr1	221057646	C	T	HLX	P356L,	0	0	69	13	100	XM_001714926.1:c.-1877G>A	XM_002342169.1:c.529G>A	NM_021958.3:c.1067C>T
BT-20	chr1	221057739	C	G	HLX	A387G,	0	0	0	38	100	XM_001714926.1:c.-1970G>C	XM_002342169.1:c.436G>C	NM_021958.3:c.1160C>G
BT-20	chr1	222802006	A	G	MIA3	K318E, K482E,	0	0	191	181	100	NM_198551.2:c.1444A>G	XM_005273121.1:c.1444A>G
BT-20	chr1	222923351	A	G	FAM177B	Q143R,	0	0	89	84	100	NM_207468.2:c.428A>G	XM_005273129.1:c.428A>G	XM_005273130.1:c.241+2928A>G
BT-20	chr1	223283910	A	G	TLR5	F822L, F822L, F822L,	0	0	50	150	100	NM_003268.4:c.2464T>C	NM_003268.5:c.2464T>C	XM_005273241.1:c.2464T>C	XM_005273242.1:c.2464T>C	XM_005273243.1:c.2464T>C
BT-20	chr1	223284528	A	G	TLR5	F616L, F616L, F616L,	0	0	434	495	100	NM_003268.4:c.1846T>C	NM_003268.5:c.1846T>C	XM_005273241.1:c.1846T>C	XM_005273242.1:c.1846T>C	XM_005273243.1:c.1846T>C
BT-20	chr1	223402593	T	G	SUSD4	T288P, T288P, T128P,	7	32	10	0	20.4082	NM_017982.3:c.862A>C	XM_005273169.1:c.868A>C	XM_005273170.1:c.655A>C	XM_005273171.1:c.388A>C	XM_005273172.1:c.382A>C
BT-20	chr1	223567145	T	G	C1orf65	W110G,	36	30	0	21	24.1379	NM_152610.2:c.328T>G
BT-20	chr1	223567803	G	A	C1orf65	G329D,	0	0	69	6	100	NM_152610.2:c.986G>A
BT-20	chr1	223718651	G	A	CAPN8	T483M,	0	0	25	12	100	NM_001143962.1:c.1475C>T
BT-20	chr1	223900408	C	G	CAPN2	D22E,	0	0	113	16	100	NM_001146068.1:c.4-5056C>G	NM_001748.4:c.66C>G
BT-20	chr1	223949314	G	C	CAPN2	E443Q, E102Q, E521Q,	0	0	42	0	100	NM_001146068.1:c.1327G>C	NM_001748.4:c.1561G>C
BT-20	chr1	225142710	A	T	DNAH14	T43S, T43S, T43S, T43S,	0	0	40	95	100	NM_001145154.1:c.127A>T	NM_001373.1:c.127A>T	NM_144989.2:c.127A>T
BT-20	chr1	225152253	C	T	DNAH14	P147L, P147L, P147L, P147L,	0	0	133	133	100	NM_001145154.1:c.440C>T	NM_001373.1:c.440C>T	NM_144989.2:c.440C>T
BT-20	chr1	225211422	T	C	DNAH14	F405L, F405L, F382L,	0	0	8	85	100	NM_001145154.1:c.1213T>C	NM_001373.1:c.1213T>C
BT-20	chr1	225266966	C	G	DNAH14	L828V,	0	0	40	86	100	NM_001373.1:c.2482C>G
BT-20	chr1	225268343	A	G	DNAH14	K1010R,	0	0	57	44	100	NM_001373.1:c.3029A>G
BT-20	chr1	225268346	G	A	DNAH14	R1011Q,	0	0	57	49	100	NM_001373.1:c.3032G>A
BT-20	chr1	225452983	A	G	DNAH14	N2435S,	0	1	0	107	99.0741	NM_001373.1:c.7304A>G
BT-20	chr1	225495168	G	A	DNAH14	R2911H,	0	0	147	235	100	NM_001373.1:c.8732G>A
BT-20	chr1	225519212	G	A	DNAH14	R3173Q,	0	0	76	0	100	NM_001373.1:c.9518G>A
BT-20	chr1	225607144	C	T	LBR	S154N, S154N,	0	0	24	53	100	NM_002296.2:c.461G>A	NM_002296.3:c.461G>A	NM_194442.1:c.461G>A	NM_194442.2:c.461G>A	XM_005273125.1:c.461G>A
BT-20	chr1	226074563	T	G	LEFTY1	D322A,	0	1	0	45	97.8261	NM_014698.1:c.-4765A>C	NM_014698.2:c.-4765A>C	XM_005273358.1:c.-4574A>C	XM_002342171.1:c.260T>G	NM_020997.2:c.965A>C	NM_020997.3:c.965A>C	XM_005273009.1:c.863A>C
BT-20	chr1	226352498	T	G	ACBD3	E187D,	0	0	280	36	100	NM_022735.3:c.561A>C
BT-20	chr1	226923505	G	T	ITPKB	P552Q, P552Q,	0	0	105	8	100	NM_002221.3:c.1655C>A	XM_005273120.1:c.1655C>A
BT-20	chr1	227216775	C	T	CDC42BPA	V511I, V1304I, V1223I, V1284I, V1276I, V460I, V603I, V182I,	0	0	320	6	100	NM_003607.3:c.3910G>A	NM_014826.4:c.3667G>A	XM_005273317.1:c.4063G>A	XM_005273318.1:c.4054G>A	XM_005273319.1:c.3997G>A	XM_005273320.1:c.3949G>A	XM_005273321.1:c.3910G>A	XM_005273322.1:c.4015G>A	XM_005273323.1:c.3820G>A	XM_005273324.1:c.3949G>A	XM_005273325.1:c.3751G>A	XM_005273326.1:c.3850G>A	XM_005273327.1:c.3826G>A
BT-20	chr1	227923081	G	A	JMJD4	A11V, A11V,	0	0	3	78	100	NM_053052.3:c.-30G>A	XM_005273041.1:c.-30G>A	XM_005273042.1:c.-30G>A	XM_005273043.1:c.-396G>A	XM_005273044.1:c.-214G>A	NR_024485.1:n.*1003G>A	NR_024486.1:n.*1003G>A	NM_001161465.1:c.32C>T	NM_023007.1:c.32C>T	NM_023007.2:c.32C>T	XM_005273233.1:c.32C>T
BT-20	chr1	228033197	A	G	PRSS38	M204V,	0	0	268	0	100	NM_183062.2:c.610A>G
BT-20	chr1	228362682	G	A	IBA57	G18S, G211S,	0	0	62	73	100	NM_001010867.2:c.631G>A
BT-20	chr1	228444565	T	A	OBSCN	V1508D, V1508D,	0	0	100	1	100	NM_001098623.1:c.4523T>A	NM_001098623.2:c.4523T>A	NM_001271223.2:c.4799T>A	NM_052843.2:c.4523T>A	NM_052843.3:c.4523T>A	XM_005273287.1:c.4799T>A	XM_005273288.1:c.4799T>A	XM_005273289.1:c.4799T>A	XM_005273290.1:c.4799T>A	XM_005273291.1:c.4799T>A	XM_005273292.1:c.4799T>A	XM_005273293.1:c.4799T>A	XM_005273294.1:c.4799T>A	XM_005273295.1:c.4523T>A	XM_005273296.1:c.4799T>A	XM_005273297.1:c.4523T>A	XM_005273298.1:c.4799T>A	XM_005273299.1:c.4799T>A	XM_005273300.1:c.4799T>A	XM_005273301.1:c.4799T>A	XM_005273302.1:c.4247T>A	XM_005273303.1:c.4799T>A	XM_005273304.1:c.4799T>A	XM_005273305.1:c.4799T>A	XM_005273306.1:c.3695T>A	XM_005273307.1:c.4799T>A	XM_005273308.1:c.4799T>A	XM_005273309.1:c.4799T>A	XM_005273310.1:c.4799T>A
BT-20	chr1	228456147	T	C	OBSCN	L39S,	0	0	68	106	100	NM_001098623.1:c.4862-84T>C	NM_001098623.2:c.4862-84T>C	NM_001271223.2:c.5414-84T>C	NM_052843.2:c.4862-84T>C	NM_052843.3:c.4862-84T>C	XM_005273287.1:c.5138-84T>C	XM_005273288.1:c.5138-84T>C	XM_005273289.1:c.5138-84T>C	XM_005273290.1:c.5138-84T>C	XM_005273291.1:c.5138-84T>C	XM_005273292.1:c.5138-84T>C	XM_005273293.1:c.5138-84T>C	XM_005273294.1:c.5138-84T>C	XM_005273295.1:c.4862-84T>C	XM_005273296.1:c.5138-3479T>C	XM_005273297.1:c.4862-84T>C	XM_005273298.1:c.5138-84T>C	XM_005273299.1:c.5138-84T>C	XM_005273300.1:c.5138-84T>C	XM_005273301.1:c.5138-84T>C	XM_005273302.1:c.4586-84T>C	XM_005273303.1:c.5137+4055T>C	XM_005273304.1:c.5138-84T>C	XM_005273305.1:c.5138-84T>C	XM_005273306.1:c.4034-84T>C	XM_005273307.1:c.5138-84T>C	XM_005273308.1:c.5138-84T>C	XM_005273309.1:c.5138-84T>C	XM_005273310.1:c.5138-84T>C
BT-20	chr1	228464248	T	G	OBSCN	D2106E, D2106E,	0	0	123	141	100	NM_001098623.1:c.6318T>G	NM_001098623.2:c.6318T>G	NM_001271223.2:c.7443T>G	NM_052843.2:c.6318T>G	NM_052843.3:c.6318T>G	XM_005273287.1:c.7167T>G	XM_005273288.1:c.7167T>G	XM_005273289.1:c.7167T>G	XM_005273290.1:c.7167T>G	XM_005273291.1:c.7167T>G	XM_005273292.1:c.7167T>G	XM_005273293.1:c.7167T>G	XM_005273294.1:c.7167T>G	XM_005273295.1:c.6891T>G	XM_005273296.1:c.6891T>G	XM_005273297.1:c.6891T>G	XM_005273298.1:c.7167T>G	XM_005273299.1:c.7167T>G	XM_005273300.1:c.7167T>G	XM_005273301.1:c.7167T>G	XM_005273302.1:c.6615T>G	XM_005273303.1:c.6594T>G	XM_005273304.1:c.7167T>G	XM_005273305.1:c.7167T>G	XM_005273306.1:c.6063T>G	XM_005273307.1:c.7167T>G	XM_005273308.1:c.7167T>G	XM_005273309.1:c.7167T>G	XM_005273310.1:c.7167T>G
BT-20	chr1	228464276	T	C	OBSCN	F2116L, F2116L,	0	0	41	143	100	NM_001098623.1:c.6346T>C	NM_001098623.2:c.6346T>C	NM_001271223.2:c.7471T>C	NM_052843.2:c.6346T>C	NM_052843.3:c.6346T>C	XM_005273287.1:c.7195T>C	XM_005273288.1:c.7195T>C	XM_005273289.1:c.7195T>C	XM_005273290.1:c.7195T>C	XM_005273291.1:c.7195T>C	XM_005273292.1:c.7195T>C	XM_005273293.1:c.7195T>C	XM_005273294.1:c.7195T>C	XM_005273295.1:c.6919T>C	XM_005273296.1:c.6919T>C	XM_005273297.1:c.6919T>C	XM_005273298.1:c.7195T>C	XM_005273299.1:c.7195T>C	XM_005273300.1:c.7195T>C	XM_005273301.1:c.7195T>C	XM_005273302.1:c.6643T>C	XM_005273303.1:c.6622T>C	XM_005273304.1:c.7195T>C	XM_005273305.1:c.7195T>C	XM_005273306.1:c.6091T>C	XM_005273307.1:c.7195T>C	XM_005273308.1:c.7195T>C	XM_005273309.1:c.7195T>C	XM_005273310.1:c.7195T>C
BT-20	chr1	228469801	G	C	OBSCN	G2789R, G2789R, G45R, G488R,	0	1	37	161	99.4975	NM_001098623.1:c.8365G>C	NM_001098623.2:c.8365G>C	NM_001271223.2:c.9652G>C	NM_052843.2:c.8365G>C	NM_052843.3:c.8365G>C	XM_005273287.1:c.9376G>C	XM_005273288.1:c.9376G>C	XM_005273289.1:c.9376G>C	XM_005273290.1:c.9376G>C	XM_005273291.1:c.9376G>C	XM_005273292.1:c.9376G>C	XM_005273293.1:c.9376G>C	XM_005273294.1:c.9376G>C	XM_005273295.1:c.9100G>C	XM_005273296.1:c.9100G>C	XM_005273297.1:c.9100G>C	XM_005273298.1:c.9376G>C	XM_005273299.1:c.9376G>C	XM_005273300.1:c.9376G>C	XM_005273301.1:c.9376G>C	XM_005273302.1:c.8824G>C	XM_005273303.1:c.8803G>C	XM_005273304.1:c.9376G>C	XM_005273305.1:c.9376G>C	XM_005273306.1:c.8272G>C	XM_005273307.1:c.9376G>C	XM_005273308.1:c.9376G>C	XM_005273309.1:c.9376G>C	XM_005273310.1:c.9376G>C
BT-20	chr1	228503677	A	G	OBSCN	H4381R, H4381R,	0	0	42	25	100	NM_001098623.1:c.13142A>G	NM_001098623.2:c.13142A>G	NM_001271223.2:c.16013A>G	NM_052843.2:c.13142A>G	NM_052843.3:c.13142A>G	XM_005273287.1:c.16313A>G	XM_005273288.1:c.16313A>G	XM_005273289.1:c.16313A>G	XM_005273290.1:c.16313A>G	XM_005273291.1:c.16277A>G	XM_005273292.1:c.16049A>G	XM_005273293.1:c.16049A>G	XM_005273294.1:c.16049A>G	XM_005273295.1:c.16037A>G	XM_005273296.1:c.16037A>G	XM_005273297.1:c.16037A>G	XM_005273298.1:c.16004A>G	XM_005273299.1:c.15785A>G	XM_005273300.1:c.15785A>G	XM_005273301.1:c.15785A>G	XM_005273302.1:c.15761A>G	XM_005273303.1:c.15740A>G	XM_005273304.1:c.15521A>G	XM_005273305.1:c.15257A>G	XM_005273306.1:c.15209A>G	XM_005273307.1:c.15191A>G	XM_005273308.1:c.13673A>G	XM_005273309.1:c.16313A>G	XM_005273310.1:c.16313A>G
BT-20	chr1	228504472	T	C	OBSCN	C4450R, C4450R,	0	0	17	10	100	NM_001098623.1:c.13348T>C	NM_001098623.2:c.13348T>C	NM_001271223.2:c.16219T>C	NM_052843.2:c.13348T>C	NM_052843.3:c.13348T>C	XM_005273287.1:c.16519T>C	XM_005273288.1:c.16519T>C	XM_005273289.1:c.16519T>C	XM_005273290.1:c.16519T>C	XM_005273291.1:c.16483T>C	XM_005273292.1:c.16255T>C	XM_005273293.1:c.16255T>C	XM_005273294.1:c.16255T>C	XM_005273295.1:c.16243T>C	XM_005273296.1:c.16243T>C	XM_005273297.1:c.16243T>C	XM_005273298.1:c.16210T>C	XM_005273299.1:c.15991T>C	XM_005273300.1:c.15991T>C	XM_005273301.1:c.15991T>C	XM_005273302.1:c.15967T>C	XM_005273303.1:c.15946T>C	XM_005273304.1:c.15727T>C	XM_005273305.1:c.15463T>C	XM_005273306.1:c.15415T>C	XM_005273307.1:c.15397T>C	XM_005273308.1:c.13879T>C	XM_005273309.1:c.16519T>C	XM_005273310.1:c.16519T>C
BT-20	chr1	228504591	C	A	OBSCN	H4489Q, H4489Q,	0	0	77	35	100	NM_001098623.1:c.13467C>A	NM_001098623.2:c.13467C>A	NM_001271223.2:c.16338C>A	NM_052843.2:c.13467C>A	NM_052843.3:c.13467C>A	XM_005273287.1:c.16638C>A	XM_005273288.1:c.16638C>A	XM_005273289.1:c.16638C>A	XM_005273290.1:c.16638C>A	XM_005273291.1:c.16602C>A	XM_005273292.1:c.16374C>A	XM_005273293.1:c.16374C>A	XM_005273294.1:c.16374C>A	XM_005273295.1:c.16362C>A	XM_005273296.1:c.16362C>A	XM_005273297.1:c.16362C>A	XM_005273298.1:c.16329C>A	XM_005273299.1:c.16110C>A	XM_005273300.1:c.16110C>A	XM_005273301.1:c.16110C>A	XM_005273302.1:c.16086C>A	XM_005273303.1:c.16065C>A	XM_005273304.1:c.15846C>A	XM_005273305.1:c.15582C>A	XM_005273306.1:c.15534C>A	XM_005273307.1:c.15516C>A	XM_005273308.1:c.13998C>A	XM_005273309.1:c.16638C>A	XM_005273310.1:c.16638C>A
BT-20	chr1	228505204	G	A	OBSCN	R4534H, R4534H,	1	0	258	192	99.7783	NM_001098623.1:c.13601G>A	NM_001098623.2:c.13601G>A	NM_001271223.2:c.16472G>A	NM_052843.2:c.13601G>A	NM_052843.3:c.13601G>A	XM_005273287.1:c.16772G>A	XM_005273288.1:c.16772G>A	XM_005273289.1:c.16772G>A	XM_005273290.1:c.16772G>A	XM_005273291.1:c.16736G>A	XM_005273292.1:c.16508G>A	XM_005273293.1:c.16508G>A	XM_005273294.1:c.16508G>A	XM_005273295.1:c.16496G>A	XM_005273296.1:c.16496G>A	XM_005273297.1:c.16496G>A	XM_005273298.1:c.16463G>A	XM_005273299.1:c.16244G>A	XM_005273300.1:c.16244G>A	XM_005273301.1:c.16244G>A	XM_005273302.1:c.16220G>A	XM_005273303.1:c.16199G>A	XM_005273304.1:c.15980G>A	XM_005273305.1:c.15716G>A	XM_005273306.1:c.15668G>A	XM_005273307.1:c.15650G>A	XM_005273308.1:c.14132G>A	XM_005273309.1:c.16772G>A	XM_005273310.1:c.16772G>A
BT-20	chr1	228505739	G	A	OBSCN	G4666S, G4666S,	0	0	166	109	100	NM_001098623.1:c.13996G>A	NM_001098623.2:c.13996G>A	NM_001271223.2:c.16867G>A	NM_052843.2:c.13996G>A	NM_052843.3:c.13996G>A	XM_005273287.1:c.17167G>A	XM_005273288.1:c.17167G>A	XM_005273289.1:c.17164G>A	XM_005273290.1:c.17167G>A	XM_005273291.1:c.17131G>A	XM_005273292.1:c.16903G>A	XM_005273293.1:c.16903G>A	XM_005273294.1:c.16903G>A	XM_005273295.1:c.16891G>A	XM_005273296.1:c.16891G>A	XM_005273297.1:c.16891G>A	XM_005273298.1:c.16858G>A	XM_005273299.1:c.16639G>A	XM_005273300.1:c.16639G>A	XM_005273301.1:c.16639G>A	XM_005273302.1:c.16615G>A	XM_005273303.1:c.16594G>A	XM_005273304.1:c.16375G>A	XM_005273305.1:c.16111G>A	XM_005273306.1:c.16063G>A	XM_005273307.1:c.16045G>A	XM_005273308.1:c.14527G>A	XM_005273309.1:c.17167G>A	XM_005273310.1:c.17167G>A
BT-20	chr1	228509427	A	G	OBSCN	D4962G, D4962G,	0	0	100	0	100	NM_001098623.1:c.14885A>G	NM_001098623.2:c.14885A>G	NM_001271223.2:c.17756A>G	NM_052843.2:c.14885A>G	NM_052843.3:c.14885A>G	XM_005273287.1:c.18056A>G	XM_005273288.1:c.18056A>G	XM_005273289.1:c.18053A>G	XM_005273290.1:c.18056A>G	XM_005273291.1:c.18020A>G	XM_005273292.1:c.17792A>G	XM_005273293.1:c.17792A>G	XM_005273294.1:c.17792A>G	XM_005273295.1:c.17780A>G	XM_005273296.1:c.17780A>G	XM_005273297.1:c.17780A>G	XM_005273298.1:c.17747A>G	XM_005273299.1:c.17528A>G	XM_005273300.1:c.17528A>G	XM_005273301.1:c.17528A>G	XM_005273302.1:c.17504A>G	XM_005273303.1:c.17483A>G	XM_005273304.1:c.17264A>G	XM_005273305.1:c.17000A>G	XM_005273306.1:c.16952A>G	XM_005273307.1:c.16934A>G	XM_005273308.1:c.15416A>G	XM_005273309.1:c.18056A>G	XM_005273310.1:c.18056A>G
BT-20	chr1	228525008	G	A	OBSCN	R5575H, R5575H, R203H,	0	1	8	0	88.8889	NM_001098623.1:c.16724G>A	NM_001098623.2:c.16724G>A	NM_001271223.2:c.19595G>A	NM_052843.2:c.16724G>A	NM_052843.3:c.16724G>A	XM_005273287.1:c.19895G>A	XM_005273288.1:c.19895G>A	XM_005273289.1:c.19892G>A	XM_005273290.1:c.19895G>A	XM_005273291.1:c.19859G>A	XM_005273292.1:c.19631G>A	XM_005273293.1:c.19631G>A	XM_005273294.1:c.19631G>A	XM_005273295.1:c.19619G>A	XM_005273296.1:c.19619G>A	XM_005273297.1:c.19619G>A	XM_005273298.1:c.19586G>A	XM_005273299.1:c.19367G>A	XM_005273300.1:c.19367G>A	XM_005273301.1:c.19367G>A	XM_005273302.1:c.19343G>A	XM_005273303.1:c.19322G>A	XM_005273304.1:c.19103G>A	XM_005273305.1:c.18839G>A	XM_005273306.1:c.18791G>A	XM_005273307.1:c.18773G>A	XM_005273308.1:c.17255G>A	XM_005273309.1:c.19895G>A	XM_005273310.1:c.19895G>A
BT-20	chr1	228559890	G	T	OBSCN	Q7137H, Q1766H,	21	7	7	0	20	NM_001098623.1:c.21411G>T	NM_001098623.2:c.21411G>T	NM_001271223.2:c.24282G>T	XM_005273287.1:c.24588G>T	XM_005273288.1:c.24585G>T	XM_005273289.1:c.24585G>T	XM_005273290.1:c.24585G>T	XM_005273291.1:c.24552G>T	XM_005273292.1:c.24324G>T	XM_005273293.1:c.24324G>T	XM_005273294.1:c.24324G>T	XM_005273295.1:c.24312G>T	XM_005273296.1:c.24312G>T	XM_005273297.1:c.24312G>T	XM_005273298.1:c.24279G>T	XM_005273299.1:c.24060G>T	XM_005273300.1:c.24060G>T	XM_005273301.1:c.24060G>T	XM_005273302.1:c.24036G>T	XM_005273303.1:c.24015G>T	XM_005273304.1:c.23796G>T	XM_005273305.1:c.23532G>T	XM_005273306.1:c.23484G>T	XM_005273307.1:c.23466G>T	XM_005273308.1:c.21948G>T
BT-20	chr1	228560687	A	C	OBSCN	H7403P, H2032P,	0	13	0	29	69.0476	NM_001098623.1:c.22208A>C	NM_001098623.2:c.22208A>C	NM_001271223.2:c.25079A>C	XM_005273287.1:c.25385A>C	XM_005273288.1:c.25382A>C	XM_005273289.1:c.25382A>C	XM_005273290.1:c.25382A>C	XM_005273291.1:c.25349A>C	XM_005273292.1:c.25121A>C	XM_005273293.1:c.25121A>C	XM_005273294.1:c.25121A>C	XM_005273295.1:c.25109A>C	XM_005273296.1:c.25109A>C	XM_005273297.1:c.25109A>C	XM_005273298.1:c.25076A>C	XM_005273299.1:c.24857A>C	XM_005273300.1:c.24857A>C	XM_005273301.1:c.24857A>C	XM_005273302.1:c.24833A>C	XM_005273303.1:c.24812A>C	XM_005273304.1:c.24593A>C	XM_005273305.1:c.24329A>C	XM_005273306.1:c.24281A>C	XM_005273307.1:c.24263A>C	XM_005273308.1:c.22745A>C
BT-20	chr1	228584685	C	G	TRIM11	R273S, R274S, R274S,	14	76	6	31	29.1339	NM_145214.2:c.822G>C	XM_005273281.1:c.819G>C
BT-20	chr1	229772693	T	G	URB2	V778G, V778G,	0	0	184	12	100	NM_014777.2:c.2333T>G	XM_005273360.1:c.2333T>G
BT-20	chr1	230845794	A	G	AGT	M268T, M240T,	2	0	349	69	99.5238	NM_000029.3:c.803T>C
BT-20	chr1	231411911	A	C	GNPAT	E656D, E595D,	24	3	0	8	22.8571	NM_014236.3:c.1968A>C	XM_005273313.1:c.1965A>C	XM_005273314.1:c.1785A>C
BT-20	chr1	231488524	C	T	C1orf124	P296L,	0	0	62	74	100	NM_001010984.1:c.*1172C>T	NM_032018.4:c.887C>T	NM_001010984.2:c.*1172C>T	NM_001261462.1:c.*1172C>T	NM_032018.5:c.887C>T	XM_005273284.1:c.733+154C>T	XM_005273285.1:c.718+1207C>T
BT-20	chr1	233134086	C	T	PCNXL2	S553N, S1901N,	0	0	123	368	100	NM_014801.3:c.5702G>A	XM_005273272.1:c.5093G>A
BT-20	chr1	233296041	G	A	PCNXL2	R1169W,	0	0	123	55	100	NM_014801.3:c.3505C>T	XM_005273272.1:c.2896C>T	XR_247042.1:n.3734C>T
BT-20	chr1	234745009	A	G	IRF2BP2	S78P, S78P,	0	0	0	38	100	NM_001077397.1:c.232T>C	NM_182972.2:c.232T>C
BT-20	chr1	235969733	G	T	LYST	F901L, F901L,	152	246	44	66	21.6535	NM_000081.2:c.2703C>A	NM_000081.3:c.2703C>A	XM_005273027.1:c.2703C>A	XM_005273028.1:c.2703C>A	XM_005273029.1:c.2703C>A	XM_005273030.1:c.2703C>A	XR_247020.1:n.3288C>A
BT-20	chr1	236381825	G	C	ERO1LB	H465Q,	0	0	0	51	100	NM_019891.2:c.1395C>G	NM_019891.3:c.1395C>G	XM_005273244.1:c.967-32901G>C
BT-20	chr1	236700807	T	A	LGALS8	F19Y, F19Y, F19Y, F19Y, F19Y,	0	0	249	0	100	XR_247110.1:n.-469A>T	NM_006499.3:c.56T>A	NM_006499.4:c.56T>A	NM_201543.1:c.56T>A	NM_201543.2:c.56T>A	NM_201544.1:c.56T>A	NM_201544.2:c.56T>A	NM_201545.1:c.56T>A	NM_201545.2:c.56T>A	XM_005273126.1:c.56T>A	XM_005273127.1:c.56T>A	XM_005273128.1:c.56T>A
BT-20	chr1	236700857	C	T	LGALS8	R36C, R36C, R36C, R36C, R36C,	0	0	413	0	100	XR_247110.1:n.-519G>A	NM_006499.3:c.106C>T	NM_006499.4:c.106C>T	NM_201543.1:c.106C>T	NM_201543.2:c.106C>T	NM_201544.1:c.106C>T	NM_201544.2:c.106C>T	NM_201545.1:c.106C>T	NM_201545.2:c.106C>T	XM_005273126.1:c.106C>T	XM_005273127.1:c.106C>T	XM_005273128.1:c.106C>T
BT-20	chr1	236706862	G	C	LGALS8	R184S, R226S, R167S, R226S, R184S,	0	0	1	212	100	NM_006499.3:c.678G>C	NM_006499.4:c.678G>C	NM_201543.1:c.552G>C	NM_201543.2:c.552G>C	NM_201544.1:c.552G>C	NM_201544.2:c.552G>C	NM_201545.1:c.678G>C	NM_201545.2:c.678G>C	XM_005273126.1:c.678G>C	XM_005273127.1:c.678G>C	XM_005273128.1:c.*721G>C
BT-20	chr1	236717926	T	C	HEATR1	E2017G, E1179G,	0	0	177	77	100	NM_006499.3:c.*6465T>C	NM_006499.4:c.*6465T>C	NM_201543.1:c.*6465T>C	NM_201543.2:c.*6465T>C	NM_201544.1:c.*6465T>C	NM_201544.2:c.*6465T>C	NM_201545.1:c.*6465T>C	NM_201545.2:c.*6465T>C	XM_005273126.1:c.*6465T>C	XM_005273127.1:c.*6465T>C	NM_018072.4:c.6050A>G	NM_018072.5:c.6050A>G
BT-20	chr1	236718620	T	C	HEATR1	N1967D, N1129D,	0	0	93	437	100	NM_006499.4:c.*7159T>C	NM_201543.2:c.*7159T>C	NM_201544.2:c.*7159T>C	NM_201545.2:c.*7159T>C	XM_005273126.1:c.*7159T>C	XM_005273127.1:c.*7159T>C	NM_018072.4:c.5899A>G	NM_018072.5:c.5899A>G
BT-20	chr1	236719193	A	G	HEATR1	V1854A, V1016A,	0	0	56	132	100	NM_006499.4:c.*7732A>G	NM_201543.2:c.*7732A>G	NM_201544.2:c.*7732A>G	NM_201545.2:c.*7732A>G	XM_005273126.1:c.*7732A>G	XM_005273127.1:c.*7732A>G	NM_018072.4:c.5561T>C	NM_018072.5:c.5561T>C
BT-20	chr1	236721660	T	C	HEATR1	N1694S, N856S,	0	0	343	405	100	NM_018072.4:c.5081A>G	NM_018072.5:c.5081A>G
BT-20	chr1	236749649	T	C	HEATR1	M607V,	0	0	234	186	100	NM_018072.4:c.1819A>G	NM_018072.5:c.1819A>G
BT-20	chr1	236758887	T	C	HEATR1	H348R,	0	0	180	132	100	NM_018072.4:c.1043A>G	NM_018072.5:c.1043A>G
BT-20	chr1	237604660	G	A	RYR2	M349I,	52	121	39	89	42.5249	NM_001035.2:c.1047G>A	XM_005273224.1:c.1047G>A
BT-20	chr1	237755074	C	A	RYR2	T1399K,	108	40	0	93	38.5892	NM_001035.2:c.4196C>A	XM_005273224.1:c.4196C>A
BT-20	chr1	237841390	A	G	RYR2	Q2958R,	0	0	40	0	100	NM_001035.2:c.8873A>G	XM_005273224.1:c.8873A>G
BT-20	chr1	240371925	G	T	FMN2	L1271F, L1275F,	8	0	8	0	50	NM_020066.4:c.3813G>T	XM_005273200.1:c.3825G>T
BT-20	chr1	240656682	A	G	GREM2	S32P, S32P,	0	20	0	15	42.8571	NM_022469.3:c.94T>C	XM_005273226.1:c.148T>C
BT-20	chr1	241797358	G	A	CHML	P571S,	0	2	0	7	77.7778	NM_001821.3:c.1711C>T	NM_014322.2:c.373+5826C>T	XR_247022.1:n.494+5826C>T	XR_247023.1:n.509+5826C>T
BT-20	chr1	241797359	C	A	CHML	L570F,	0	3	0	31	91.1765	NM_001821.3:c.1710G>T	NM_014322.2:c.373+5825G>T	XR_247022.1:n.494+5825G>T	XR_247023.1:n.509+5825G>T
BT-20	chr1	241929542	G	A	WDR64	R367Q, R441Q, R647Q,	0	0	152	193	100	NM_144625.3:c.1100G>A	NM_144625.4:c.1940G>A
BT-20	chr1	241958560	A	G	WDR64	I560V, I634V, I1007V,	15	15	8	0	21.0526	NM_144625.3:c.1678A>G	NM_144625.4:c.3019A>G
BT-20	chr1	242045275	C	T	EXO1	R722C, R723C, R723C, R723C,	0	0	94	24	100	NM_003686.3:c.2167C>T	NM_003686.4:c.2167C>T	NM_006027.3:c.2167C>T	NM_006027.4:c.2167C>T	NM_130398.2:c.2167C>T	NM_130398.3:c.2167C>T	XM_005273350.1:c.2164C>T
BT-20	chr1	243493888	C	G	SDCCAG8	A372G, A227G, A184G, A184G,	4	0	79	0	95.1807	NM_006642.2:c.1115C>G	NM_006642.3:c.1115C>G	XM_005273011.1:c.1115C>G	XM_005273012.1:c.1115C>G	XM_005273013.1:c.986C>G	XM_005273014.1:c.926C>G	XM_005273015.1:c.1115C>G	XM_005273016.1:c.821C>G	XM_005273017.1:c.986C>G	XM_005273018.1:c.692C>G	XM_005273019.1:c.680C>G	XM_005273020.1:c.551C>G	XM_005273021.1:c.212C>G	XM_005273022.1:c.194C>G
BT-20	chr1	243493891	A	G	SDCCAG8	E373G, E228G, E185G, E185G,	1	0	11	0	91.6667	NM_006642.2:c.1118A>G	NM_006642.3:c.1118A>G	XM_005273011.1:c.1118A>G	XM_005273012.1:c.1118A>G	XM_005273013.1:c.989A>G	XM_005273014.1:c.929A>G	XM_005273015.1:c.1118A>G	XM_005273016.1:c.824A>G	XM_005273017.1:c.989A>G	XM_005273018.1:c.695A>G	XM_005273019.1:c.683A>G	XM_005273020.1:c.554A>G	XM_005273021.1:c.215A>G	XM_005273022.1:c.197A>G
BT-20	chr1	246670481	C	G	SMYD3	K13N,	0	0	1	30	100	NM_001167740.1:c.39G>C	XM_005273227.1:c.39G>C	XM_005273228.1:c.39G>C
BT-20	chr1	246755124	T	C	CNST	L87S, L87S,	0	0	271	63	100	NM_001139459.1:c.260T>C	NM_152609.2:c.260T>C	XM_005273081.1:c.428T>C	XM_005273082.1:c.383T>C	XM_005273083.1:c.-30T>C
BT-20	chr1	247162658	C	T	ZNF695	R84K, R72K, R84K,	0	0	458	225	100	NM_001204221.1:c.251G>A	NM_020394.3:c.251G>A	NM_020394.4:c.251G>A	NR_037892.1:n.436G>A	NR_037894.1:n.432G>A
BT-20	chr1	247274886	C	G	C1orf229	R214P,	2	7	6	0	40	NM_207401.1:c.641G>C	XR_247116.1:n.*2023C>G
BT-20	chr1	247614617	C	T	OR2B11	G223D,	0	0	163	127	100	NM_001004492.1:c.668G>A	NM_001079821.2:c.*2811C>T	NM_001127461.2:c.*2811C>T	NM_001127462.2:c.*2811C>T	NM_001243133.1:c.*2811C>T	NM_004895.4:c.*2811C>T	NM_183395.2:c.*2811C>T	XM_005273036.1:c.*2811C>T	XM_005273037.1:c.*2811C>T	XM_005273038.1:c.*2811C>T
BT-20	chr1	247614693	C	T	OR2B11	V198M,	0	0	263	468	100	NM_001004492.1:c.592G>A	NM_001079821.2:c.*2887C>T	NM_001127461.2:c.*2887C>T	NM_001127462.2:c.*2887C>T	NM_001243133.1:c.*2887C>T	NM_004895.4:c.*2887C>T	NM_183395.2:c.*2887C>T	XM_005273036.1:c.*2887C>T	XM_005273037.1:c.*2887C>T	XM_005273038.1:c.*2887C>T
BT-20	chr1	247695612	G	A	OR2C3	P68S, P68S,	0	0	0	126	100	NR_027309.2:n.-1506C>T	XM_005273072.1:c.-148+5256G>A	XM_005273073.1:c.-148+5256G>A	XM_005273074.1:c.-264+5256G>A	NM_198074.4:c.202C>T	NR_027309.1:n.-1506C>T
BT-20	chr1	247695756	T	C	OR2C3	T20A, T20A,	0	1	41	125	99.4012	NR_027309.2:n.-1650A>G	XM_005273072.1:c.-148+5400T>C	XM_005273073.1:c.-148+5400T>C	XM_005273074.1:c.-264+5400T>C	NM_198074.4:c.58A>G	NR_027309.1:n.-1650A>G
BT-20	chr1	247752161	T	C	OR2G2	L167P,	0	0	296	219	100	NM_001001915.1:c.500T>C	XR_110860.1:n.1098-22908A>G
BT-20	chr1	247752367	A	G	OR2G2	R236G,	0	0	176	3	100	NM_001001915.1:c.706A>G	XR_110860.1:n.1098-23114T>C
BT-20	chr1	247769752	A	G	OR2G3	I289V,	0	0	344	275	100	NM_001001914.1:c.865A>G	XR_110860.1:n.1097+29405T>C
BT-20	chr1	247875415	A	G	OR6F1	F215L,	0	0	173	172	100	NM_001005286.1:c.643T>C	XM_005273091.1:c.-13+71684A>G	XM_005273092.1:c.-13+71684A>G
BT-20	chr1	247875583	G	C	OR6F1	P159A,	0	0	17	242	100	NM_001005286.1:c.475C>G	XM_005273091.1:c.-13+71852G>C	XM_005273092.1:c.-13+71852G>C
BT-20	chr1	247875975	A	G	OR6F1	F28S,	1	0	302	315	99.8382	NM_001005286.1:c.83T>C	XM_005273091.1:c.-13+72244A>G	XM_005273092.1:c.-13+72244A>G
BT-20	chr1	248039294	G	A	TRIM58	V322I,	0	0	36	125	100	NM_015431.3:c.964G>A	XM_005273091.1:c.532G>A	XM_005273092.1:c.532G>A
BT-20	chr1	248129240	G	A	OR2AK2	V203M,	0	0	118	135	100	NM_001004491.1:c.607G>A	NM_175911.2:c.-144+28554G>A
BT-20	chr1	248512749	G	A	OR14C36	G225R,	0	0	236	571	100	NM_001001918.1:c.673G>A
BT-20	chr1	248512767	G	T	OR14C36	D231Y,	0	0	153	414	100	NM_001001918.1:c.691G>T
BT-20	chr1	248550976	T	G	OR2T6	C23G,	0	2	284	158	99.5495	NM_001005471.1:c.67T>G
BT-20	chr1	248569369	A	G	OR2T1	H25R,	0	0	249	60	100	NM_030904.1:c.74A>G
BT-20	chr1	248789504	T	C	OR2T11	Q309R,	0	0	48	452	100	NM_001001964.1:c.926A>G
BT-20	chr1	248790075	A	G	OR2T11	C119R,	0	0	68	165	100	NM_001001964.1:c.355T>C
BT-20	chr1	248845097	C	T	OR14I1	S170N,	0	0	639	545	100	NM_001004734.1:c.509G>A	XM_005273131.1:c.560G>A	XM_005273132.1:c.509G>A
BT-20	chr1	248845458	C	T	OR14I1	D50N,	0	0	317	206	100	NM_001004734.1:c.148G>A	XM_005273131.1:c.199G>A	XM_005273132.1:c.148G>A
BT-20	chr1	248845499	A	G	OR14I1	V36A,	0	0	212	236	100	NM_001004734.1:c.107T>C	XM_005273131.1:c.158T>C	XM_005273132.1:c.107T>C
BT-20	chr10	1142208	T	C	WDR37	X250R,	0	0	56	83	100	NM_014023.3:c.726+22T>C	XM_005252416.1:c.726+22T>C	XM_005252417.1:c.726+22T>C	XM_005252418.1:c.726+22T>C	XM_005252419.1:c.726+22T>C	XM_005252420.1:c.726+22T>C	XM_005252421.1:c.726+22T>C	XM_005252422.1:c.627+22T>C	XM_005252423.1:c.627+22T>C	XR_242695.1:n.928+22T>C
BT-20	chr10	3180227	T	C	PITRM1	Q939R, Q1038R, Q1037R,	10	31	6	13	31.6667	NM_001242339.1:c.*1456T>C	NM_002627.3:c.*1456T>C	NM_002627.4:c.*1456T>C	XM_005252465.1:c.*1456T>C	XM_005252466.1:c.*1456T>C	XM_005252467.1:c.*1456T>C	XM_005252468.1:c.*1456T>C	XR_109001.1:n.-3637T>C	NR_038284.1:n.-3566T>C	NM_001242307.1:c.3113A>G	NM_001242309.1:c.2816A>G	NM_014889.2:c.3110A>G	NM_014889.3:c.3110A>G	XM_005252345.1:c.2912A>G
BT-20	chr10	3200292	G	A	PITRM1	A365V, A397V, A368V, A397V, A397V, A389V,	21	84	6	65	40.3409	NM_001242307.1:c.1190C>T	NM_001242309.1:c.1094C>T	NM_014889.2:c.1190C>T	NM_014889.3:c.1190C>T	XM_005252345.1:c.1190C>T
BT-20	chr10	3202065	T	C	PITRM1	I296V, I328V, I299V, I328V, I328V, I320V,	56	64	21	44	35.1351	NM_001242307.1:c.982A>G	NM_001242309.1:c.886A>G	NM_014889.2:c.982A>G	NM_014889.3:c.982A>G	XM_005252345.1:c.982A>G
BT-20	chr10	4875548	T	C	AKR1E2	C72R, C72R, C72R, C72R,	3	36	0	16	29.0909	NM_001040177.1:c.214T>C	NM_001040177.2:c.214T>C	NM_001271021.1:c.214T>C	NM_001271025.1:c.214T>C	NR_073125.1:n.362T>C	NR_073126.1:n.276T>C	NR_073127.1:n.362T>C
BT-20	chr10	5255025	A	G	AKR1C4	Q250R,	0	0	78	59	100	NM_001818.2:c.749A>G	NM_001818.3:c.749A>G
BT-20	chr10	5260682	C	G	AKR1C4	L311V,	25	23	76	47	71.9298	NM_001818.2:c.931C>G	NM_001818.3:c.931C>G
BT-20	chr10	5442951	C	T	TUBAL3	V35I,	3	5	2	8	55.5556	NM_001171864.1:c.4-21G>A	NM_024803.1:c.103G>A	NM_024803.2:c.103G>A
BT-20	chr10	5541230	T	C	CALML5	S58G,	19	1	8	1	31.0345	NM_017422.4:c.172A>G
BT-20	chr10	5781628	T	G	FAM208B	C499G,	0	0	239	13	100	NM_017782.3:c.1495T>G	NM_017782.4:c.1495T>G	XM_005252474.1:c.2215T>G	XM_005252475.1:c.1495T>G	XM_005252476.1:c.1768T>G	XM_005252477.1:c.1768T>G	XM_005252478.1:c.1495T>G	XM_005252479.1:c.1495T>G	XM_005252480.1:c.1495T>G	XM_005252481.1:c.1495T>G	XM_005252482.1:c.1495T>G	XM_005252483.1:c.1495T>G
BT-20	chr10	5788608	G	C	FAM208B	R1075P,	0	0	26	0	100	NM_017782.3:c.3224G>C	NM_017782.4:c.3224G>C	XM_005252474.1:c.3944G>C	XM_005252475.1:c.3224G>C	XM_005252476.1:c.3497G>C	XM_005252477.1:c.3497G>C	XM_005252478.1:c.3224G>C	XM_005252479.1:c.3224G>C	XM_005252480.1:c.3224G>C	XM_005252481.1:c.3224G>C	XM_005252482.1:c.3224G>C	XM_005252483.1:c.3224G>C
BT-20	chr10	5789172	C	A	FAM208B	T107K, T1263K,	99	22	0	35	22.4359	NM_017782.3:c.3788C>A	NM_017782.4:c.3788C>A	XM_005252474.1:c.4508C>A	XM_005252475.1:c.3788C>A	XM_005252476.1:c.4061C>A	XM_005252477.1:c.4061C>A	XM_005252478.1:c.3788C>A	XM_005252479.1:c.3788C>A	XM_005252480.1:c.3788C>A	XM_005252481.1:c.3788C>A	XM_005252482.1:c.3788C>A	XM_005252483.1:c.3788C>A
BT-20	chr10	5790420	T	C	FAM208B	V523A, V1679A,	0	0	199	91	100	NM_017782.3:c.5036T>C	NM_017782.4:c.5036T>C	XM_005252474.1:c.5756T>C	XM_005252475.1:c.5036T>C	XM_005252476.1:c.5309T>C	XM_005252477.1:c.5309T>C	XM_005252478.1:c.5036T>C	XM_005252479.1:c.5036T>C	XM_005252480.1:c.5036T>C	XM_005252481.1:c.5036T>C	XM_005252482.1:c.5036T>C	XM_005252483.1:c.5036T>C
BT-20	chr10	5804531	G	A	FAM208B	S1248N, S2404N,	0	0	78	13	100	NM_001115156.1:c.*3438C>T	NM_001494.3:c.*3438C>T	XM_005252444.1:c.*3438C>T	NM_017782.3:c.7211G>A	NM_017782.4:c.7211G>A	XM_005252474.1:c.7931G>A	XM_005252475.1:c.7211G>A	XM_005252476.1:c.7484G>A	XM_005252477.1:c.7484G>A	XM_005252478.1:c.7211G>A	XM_005252479.1:c.7211G>A	XM_005252480.1:c.7211G>A	XM_005252481.1:c.7211G>A	XM_005252482.1:c.7211G>A	XM_005252483.1:c.7211G>A
BT-20	chr10	5920121	T	C	ANKRD16	Q353R, Q353R,	24	56	15	37	39.3939	NM_001009941.2:c.1058A>G	NM_001009942.2:c.953A>G	NM_001009943.2:c.*64A>G	NM_019046.2:c.1058A>G	XM_005252472.1:c.849+4848A>G	XM_005252473.1:c.*2947A>G
BT-20	chr10	7605067	C	T	ITIH5	R936Q, R722Q,	0	0	171	0	100	NM_030569.4:c.2808G>A	NM_030569.5:c.2808G>A	NM_030569.6:c.2808G>A	NM_032817.3:c.2166G>A	NM_032817.4:c.2166G>A	NM_032817.5:c.2166G>A
BT-20	chr10	7605101	A	G	ITIH5	F925S, F711S,	0	0	179	0	100	NM_030569.4:c.2774T>C	NM_030569.5:c.2774T>C	NM_030569.6:c.2774T>C	NM_032817.3:c.2132T>C	NM_032817.4:c.2132T>C	NM_032817.5:c.2132T>C
BT-20	chr10	7618686	T	G	ITIH5	T570P, T570P, T356P,	1	0	167	130	99.6644	NM_001001851.1:c.1708A>C	NM_001001851.2:c.1708A>C	NM_030569.4:c.1708A>C	NM_030569.5:c.1708A>C	NM_030569.6:c.1708A>C	NM_032817.3:c.1066A>C	NM_032817.4:c.1066A>C	NM_032817.5:c.1066A>C
BT-20	chr10	7749183	C	T	ITIH2	S60L,	25	1	38	4	61.7647	NM_002216.2:c.179C>T
BT-20	chr10	7763661	A	G	ITIH2	N263S,	0	0	121	73	100	NM_002216.2:c.788A>G
BT-20	chr10	8006798	A	G	TAF3	N442S,	0	0	93	0	100	NM_031923.2:c.1325A>G	NM_031923.3:c.1325A>G
BT-20	chr10	8007559	G	C	TAF3	V696L,	0	0	9	0	100	NM_031923.2:c.2086G>C	NM_031923.3:c.2086G>C
BT-20	chr10	8100400	G	T	GATA3	G125V, G125V,	11	36	19	0	28.7879	NR_024255.1:n.-4953C>A	NR_024256.1:n.-4953C>A	NM_001002295.1:c.374G>T	NM_002051.2:c.374G>T	XM_005252442.1:c.374G>T	XM_005252443.1:c.374G>T
BT-20	chr10	8100423	T	C	GATA3	Y133H, Y133H,	29	0	20	0	40.8163	NR_024255.1:n.-4976A>G	NR_024256.1:n.-4976A>G	NM_001002295.1:c.397T>C	NM_002051.2:c.397T>C	XM_005252442.1:c.397T>C	XM_005252443.1:c.397T>C
BT-20	chr10	11789382	G	A	ECHDC3	A69T,	0	0	20	37	100	NM_024693.4:c.205G>A
BT-20	chr10	11797467	G	A	ECHDC3	A20T, A151T,	0	0	74	24	100	NM_024693.4:c.451G>A
BT-20	chr10	12131081	T	G	DHTKD1	Y272D,	19	14	52	34	72.2689	NM_018706.5:c.814T>G	NM_018706.6:c.814T>G	XM_005252487.1:c.814T>G	XM_005252488.1:c.814T>G
BT-20	chr10	12143105	C	G	DHTKD1	I607M,	0	0	162	13	100	NM_018706.5:c.1821C>G	NM_018706.6:c.1821C>G	XM_005252487.1:c.1821C>G	XM_005252488.1:c.1821C>G
BT-20	chr10	13166076	A	G	OPTN	K265E, K322E, K316E, K322E, K322E, K322E,	0	0	3	64	100	NM_001008211.1:c.964A>G	NM_001008212.1:c.964A>G	NM_001008213.1:c.964A>G	NM_021980.4:c.964A>G	XM_005252335.1:c.964A>G	XM_005252336.1:c.946A>G	XM_005252337.1:c.946A>G	XM_005252338.1:c.793A>G
BT-20	chr10	13340236	G	A	PHYH	P29S,	0	14	0	12	46.1538	NM_001037537.1:c.-167+1184C>T	NM_006214.3:c.85C>T	XM_005252469.1:c.130C>T
BT-20	chr10	15008493	A	C	MEIG1	K9T,	124	0	46	0	27.0588	NM_001080836.2:c.26A>C	XM_005252559.1:c.26A>C	XM_005252560.1:c.26A>C	XM_005252561.1:c.26A>C
BT-20	chr10	15145855	C	G	RPP38	A181G, A181G, A181G, A181G,	52	54	152	151	74.0831	NM_001097590.1:c.542C>G	NM_001097590.2:c.542C>G	NM_001265601.1:c.542C>G	NM_006414.3:c.542C>G	NM_006414.4:c.542C>G	NM_183005.3:c.542C>G	NM_183005.4:c.542C>G	NM_004808.2:c.*5339G>C	XM_005252642.1:c.*2831G>C	XM_005252643.1:c.*5339G>C
BT-20	chr10	15573050	A	G	ITGA8	V979A, V994A,	0	0	44	22	100	NM_003638.1:c.2981T>C	XM_005252633.1:c.2936T>C
BT-20	chr10	16562850	G	A	C1QL3	A72V,	11	6	5	4	34.6154	NM_001010908.1:c.215C>T
BT-20	chr10	16967401	C	T	CUBN	C2162Y,	0	0	42	112	100	NM_001081.3:c.6485G>A
BT-20	chr10	16967586	C	G	CUBN	L2153F,	9	38	1	20	30.8824	NM_001081.3:c.6459G>C
BT-20	chr10	17024503	G	A	CUBN	P1559S,	0	0	73	2	100	NM_001081.3:c.4675C>T
BT-20	chr10	17156151	A	G	CUBN	F253S,	0	0	96	0	100	NM_001081.3:c.758T>C
BT-20	chr10	17204187	G	A	TRDMT1	H42Y, H30Y, H101Y, H30Y,	10	22	33	136	84.0796	NM_004412.4:c.301C>T	NM_004412.5:c.301C>T	NM_176081.2:c.252-1814C>T	NM_176083.2:c.252-640C>T	XM_005252372.1:c.301C>T	XM_005252373.1:c.301C>T	XM_005252374.1:c.301C>T	XM_005252375.1:c.252-1814C>T	XM_005252376.1:c.88C>T	XM_005252377.1:c.124C>T	XM_005252378.1:c.88C>T
BT-20	chr10	17216556	C	T	TRDMT1	R23Q, R23Q,	11	43	59	127	77.5	NM_004412.4:c.168G>A	NM_004412.5:c.168G>A	NM_176081.2:c.168G>A	NM_176083.2:c.168G>A	XM_005252372.1:c.168G>A	XM_005252373.1:c.168G>A	XM_005252374.1:c.168G>A	XM_005252375.1:c.168G>A	XM_005252376.1:c.-276G>A	XM_005252377.1:c.68G>A	XM_005252378.1:c.-276G>A
BT-20	chr10	17659131	C	A	PTPLA	V70F, V70F, V70F,	0	2	46	3	96.0784	NM_014241.3:c.208G>T	XM_005252641.1:c.208G>T
BT-20	chr10	17659149	C	T	PTPLA	E64K, E64K, E64K,	0	0	44	29	100	NM_014241.3:c.190G>A	XM_005252641.1:c.190G>A
BT-20	chr10	18266989	G	A	SLC39A12	V304I, V304I, V170I, V304I,	22	29	214	158	87.9433	NM_001145195.1:c.910G>A	NM_152725.3:c.910G>A	XM_005252393.1:c.508G>A	XM_005252392.1:c.910G>A
BT-20	chr10	21134282	C	G	NEBL	D378H,	21	0	99	0	82.5	NM_001173484.1:c.358-32413G>C	NM_006393.2:c.1132G>C	NM_213569.2:c.358-32413G>C	XM_005252341.1:c.1084G>C	XM_005252342.1:c.1030G>C	XM_005252343.1:c.1132G>C	XM_005252344.1:c.1132G>C	XR_242691.1:n.1252G>C
BT-20	chr10	21139389	T	C	NEBL	M351V,	35	0	191	0	84.5133	NM_001173484.1:c.358-37520A>G	NM_006393.2:c.1051A>G	NM_213569.2:c.358-37520A>G	XM_005252341.1:c.1003A>G	XM_005252342.1:c.949A>G	XM_005252343.1:c.1051A>G	XM_005252344.1:c.1051A>G	XR_242691.1:n.1171A>G
BT-20	chr10	21414892	C	G	C10orf113	D110H,	30	26	144	192	85.7143	NM_001010896.1:c.298G>C	NM_001010896.2:c.328G>C	NM_001177483.1:c.*123G>C	NM_001173484.1:c.164+46420G>C	NM_213569.2:c.164+46420G>C
BT-20	chr10	21415006	T	C	C10orf113	R72G,	0	9	0	41	82	NM_001010896.1:c.184A>G	NM_001010896.2:c.214A>G	NM_001177483.1:c.*9A>G	NM_001173484.1:c.164+46306A>G	NM_213569.2:c.164+46306A>G
BT-20	chr10	23482635	T	C	PTF1A	S263P,	9	0	27	0	75	NM_178161.2:c.787T>C
BT-20	chr10	24669877	C	G	KIAA1217	A145G, A145G, A145G, A145G, A65G,	94	38	55	27	38.3178	NM_001098500.1:c.194C>G	NM_001098501.1:c.434C>G	NM_019590.3:c.434C>G	XM_005252500.1:c.515C>G	XM_005252501.1:c.515C>G	XM_005252502.1:c.515C>G	XM_005252503.1:c.434C>G	XM_005252521.1:c.434C>G	XM_005252504.1:c.515C>G	XM_005252505.1:c.515C>G	XM_005252506.1:c.515C>G	XM_005252507.1:c.434C>G	XM_005252508.1:c.434C>G	XM_005252509.1:c.83C>G	XM_005252510.1:c.515C>G	XM_005252511.1:c.275C>G	XM_005252512.1:c.-17C>G	XM_005252513.1:c.-17C>G	XM_005252517.1:c.515C>G	XM_005252518.1:c.515C>G	XM_005252519.1:c.434C>G	XM_005252520.1:c.515C>G	XM_005252522.1:c.434C>G	XM_005252523.1:c.515C>G	XM_005252524.1:c.515C>G
BT-20	chr10	24813454	G	A	KIAA1217	A570T, A570T, A570T, A570T, A702T, A852T, A852T, A852T, A887T, A807T,	102	263	47	148	34.8214	NM_001098500.1:c.2419G>A	NM_001098501.1:c.2554G>A	NM_019590.3:c.2659G>A	XM_005252500.1:c.2740G>A	XM_005252501.1:c.2740G>A	XM_005252502.1:c.2740G>A	XM_005252503.1:c.2659G>A	XM_005252521.1:c.2554G>A	XM_005252504.1:c.2635G>A	XM_005252505.1:c.2635G>A	XM_005252506.1:c.2740G>A	XM_005252507.1:c.2554G>A	XM_005252508.1:c.2554G>A	XM_005252509.1:c.2308G>A	XM_005252510.1:c.2740G>A	XM_005252511.1:c.2500G>A	XM_005252512.1:c.2209G>A	XM_005252513.1:c.2104G>A	XM_005252514.1:c.1813G>A	XM_005252515.1:c.1813G>A	XM_005252516.1:c.1708G>A	XM_005252517.1:c.2740G>A	XM_005252518.1:c.2740G>A	XM_005252519.1:c.2554G>A	XM_005252520.1:c.2740G>A	XM_005252522.1:c.2659G>A	XM_005252523.1:c.2635G>A	XM_005252524.1:c.2635G>A	XM_005252525.1:c.1708G>A	XM_005252526.1:c.1708G>A
BT-20	chr10	25701341	C	G	GPR158	A425G,	0	0	41	14	100	NM_020752.2:c.1274C>G
BT-20	chr10	25888180	A	G	GPR158	I1209V, I584V,	52	0	239	0	82.1306	NM_020752.2:c.3625A>G
BT-20	chr10	26355992	A	G	MYO3A	I348V, I348V, I348V,	38	135	16	31	21.3636	NM_017433.4:c.1042A>G
BT-20	chr10	26446312	G	A	MYO3A	S956N, S956N,	191	95	57	30	23.3244	NM_017433.4:c.2867G>A
BT-20	chr10	27389197	T	C	ANKRD26	Q20R, Q20R,	0	0	7	249	100	NM_001256053.1:c.59A>G	NM_014915.2:c.59A>G	XM_005252409.1:c.59A>G	XM_005252410.1:c.59A>G	XM_005252411.1:c.59A>G	XM_005252414.1:c.59A>G
BT-20	chr10	27687225	A	G	PTCHD3	X768Q,	84	40	25	15	24.3902	NM_001034842.3:c.2302T>C	XM_005252449.1:c.*5056T>C
BT-20	chr10	27687775	T	C	PTCHD3	I584M,	0	0	1	22	100	NM_001034842.3:c.1752A>G	XM_005252449.1:c.*4506A>G
BT-20	chr10	27688109	T	C	PTCHD3	D473G,	23	105	11	36	26.8571	NM_001034842.3:c.1418A>G	XM_005252449.1:c.*4172A>G
BT-20	chr10	27702725	A	G	PTCHD3	L152P,	61	0	237	0	79.5302	NM_001034842.3:c.455T>C	XM_005252449.1:c.455T>C
BT-20	chr10	28260151	A	G	ARMC4	I35T, I343T, I343T, I35T,	125	47	33	10	20	NM_018076.2:c.1028T>C	XM_005252484.1:c.1028T>C	XM_005252485.1:c.104T>C
BT-20	chr10	28273157	C	G	ARMC4	G213A, G213A,	21	197	7	75	27.3333	NM_018076.2:c.638G>C	XM_005252484.1:c.638G>C	XM_005252485.1:c.-1405G>C
BT-20	chr10	28436472	G	T	MPP7	N85K, N85K, N85K,	59	124	50	0	21.4592	NM_173496.3:c.255C>A	XM_005252367.1:c.255C>A	XM_005252368.1:c.255C>A	XM_005252369.1:c.255C>A
BT-20	chr10	29822032	C	T	SVIL	V422I, V422I,	0	0	61	249	100	NM_003174.3:c.828-1815G>A	NM_021738.2:c.1264G>A	XM_005252564.1:c.1498G>A	XM_005252565.1:c.1498G>A	XM_005252566.1:c.1498G>A	XM_005252567.1:c.1498G>A	XM_005252568.1:c.1498G>A	XM_005252569.1:c.1498G>A	XM_005252570.1:c.1264G>A	XM_005252571.1:c.1264G>A	XM_005252572.1:c.1264G>A	XM_005252573.1:c.1264G>A
BT-20	chr10	30316072	C	G	KIAA1462	S1002T, S864T, S1002T,	21	23	71	106	80.0905	NM_020848.1:c.3005G>C	NM_020848.2:c.3005G>C	XM_005252548.1:c.3005G>C	XM_005252549.1:c.2591G>C
BT-20	chr10	30336672	C	T	KIAA1462	E24K, E24K, E24K,	241	136	70	29	20.7983	NM_020848.1:c.70G>A	NM_020848.2:c.70G>A	XM_005252548.1:c.70G>A	XM_005252549.1:c.-3093G>A
BT-20	chr10	31138817	G	A	ZNF438	P163S, P163S, P173S, P124S, P173S, P173S, P173S,	0	0	240	156	100	XM_001723237.2:c.*2637G>A	NM_001143768.1:c.517C>T	NM_001143766.1:c.517C>T	NM_001143767.1:c.517C>T	NM_001143769.1:c.370C>T	NM_001143770.1:c.487C>T	NM_001143771.1:c.487C>T	NM_182755.2:c.517C>T	NR_026560.1:n.479+334C>T
BT-20	chr10	32580205	C	T	EPC1	M287I, M237I, M287I, M237I,	180	181	50	50	21.692	NM_001272004.1:c.861G>A	NM_001272019.1:c.648G>A	NM_025209.2:c.861G>A	NM_025209.3:c.861G>A	NR_073538.1:n.1016G>A
BT-20	chr10	32745248	A	C	CCDC7	K148Q, K148Q, K148Q,	40	27	136	98	77.7409	NM_001026383.1:c.442A>C	NM_145023.4:c.442A>C	XM_005252596.1:c.442A>C	XM_005252592.1:c.442A>C	XM_005252594.1:c.442A>C	XM_005252595.1:c.442A>C
BT-20	chr10	32856746	A	C	CCDC7	K449T, K449T,	15	18	86	48	80.2395	NM_001026383.1:c.1346A>C	NM_145023.4:c.1346A>C	NM_024688.2:c.-378A>C	XM_005252596.1:c.1346A>C	XM_005252592.1:c.1197+2198A>C	XM_005252593.1:c.-378A>C	XM_005252594.1:c.1346A>C	XM_005252595.1:c.1346A>C
BT-20	chr10	32974969	A	G	C10orf68	I47V, I53V, I39V,	0	0	25	5	100	NM_024688.2:c.115A>G	XM_005252592.1:c.1453A>G	XM_005252593.1:c.115A>G
BT-20	chr10	33123824	G	C	C10orf68	G347A, G336A, G364A, G388A,	0	0	0	132	100	NM_024688.2:c.1163G>C	XM_005252592.1:c.2609G>C	XM_005252593.1:c.1271G>C
BT-20	chr10	33143396	G	A	C10orf68	V566I, V583I, V611I, V607I,	0	0	30	0	100	NM_024688.2:c.1819G>A	XM_005252592.1:c.3349G>A	XM_005252593.1:c.2011G>A
BT-20	chr10	33552696	A	G	NRP1	V179A, V179A, V179A, V179A, V179A, V179A, V179A, V179A,	0	0	55	0	100	NM_001024628.2:c.536T>C	NM_001024629.2:c.536T>C	NM_001244972.1:c.536T>C	NM_001244973.1:c.536T>C	NM_003873.5:c.536T>C	NR_045259.1:n.877T>C
BT-20	chr10	37430910	C	T	ANKRD30A	T306M, T306M,	1	61	157	0	71.6895	NM_052997.2:c.917C>T
BT-20	chr10	37430948	C	G	ANKRD30A	P319A, P319A,	148	29	157	0	47.006	NM_052997.2:c.955C>G
BT-20	chr10	37431050	G	C	ANKRD30A	A353P, A353P,	50	154	0	115	36.0502	NM_052997.2:c.1057G>C
BT-20	chr10	37508256	G	C	ANKRD30A	V1150L, V1150L,	50	8	172	36	78.1955	NM_052997.2:c.3448G>C	XM_005252639.1:c.1504G>C	XM_005252640.1:c.1489G>C
BT-20	chr10	43089965	G	A	ZNF33B	R145C, R33C,	0	0	87	126	100	NM_006955.1:c.433C>T	XM_005271825.1:c.97C>T
BT-20	chr10	44104101	C	T	ZNF485	R22W,	75	146	151	302	67.2107	NM_145312.3:c.64C>T
BT-20	chr10	44112245	G	A	ZNF485	A252T, A161T,	132	244	76	134	35.8362	NM_145312.3:c.754G>A
BT-20	chr10	45467204	T	C	RASSF4	C47R,	14	4	38	18	75.6757	NM_007021.3:c.*5636A>G	NM_032023.3:c.63-17T>C	XM_005271833.1:c.63-17T>C	XM_005271834.1:c.63-17T>C	XM_005271835.1:c.-155-17T>C	XM_005271836.1:c.-144-17T>C	XR_110549.1:n.-4537T>C	XR_110550.1:n.-4537T>C	XR_110551.1:n.-4537T>C
BT-20	chr10	45496120	A	T	C10orf25	I63N,	150	109	68	45	30.3763	XR_110552.1:n.*1559T>A	NM_001039380.1:c.188T>A	NM_001039380.2:c.188T>A	XM_005271833.1:c.*7343A>T	XM_005271834.1:c.*7343A>T	XM_005271835.1:c.*7343A>T	XM_005271836.1:c.*7343A>T	NM_006963.4:c.-396A>T
BT-20	chr10	45496126	G	A	C10orf25	P61L,	73	47	151	109	68.4211	XR_110552.1:n.*1553C>T	NM_001039380.1:c.182C>T	NM_001039380.2:c.182C>T	XM_005271833.1:c.*7349G>A	XM_005271834.1:c.*7349G>A	XM_005271835.1:c.*7349G>A	XM_005271836.1:c.*7349G>A	NM_006963.4:c.-390G>A
BT-20	chr10	45499009	A	G	ZNF22	S65G, S65G,	34	19	53	34	62.1429	XR_110552.1:n.1133T>C	NM_001039380.1:c.-2702T>C	NM_001039380.2:c.-2702T>C	NM_006963.4:c.193A>G
BT-20	chr10	46965018	C	G	SYT15	E309D, E187D, E309D,	82	182	87	229	54.4828	XR_246211.1:n.313-1461C>G	XR_110467.1:n.313-1461C>G	NM_031912.3:c.927G>C	NM_031912.4:c.927G>C	NM_181519.2:c.927G>C	XM_005270326.1:c.948G>C	XM_005270323.1:c.1107G>C	XM_005270324.1:c.1086G>C	XM_005270325.1:c.1107G>C	XM_005270327.1:c.927G>C	XM_005270328.1:c.561G>C	XR_246207.1:n.1695G>C
BT-20	chr10	46999178	A	C	GPRIN2	T100P, T100P,	11	17	10	11	42.8571	NM_014696.3:c.298A>C	XM_005270329.1:c.370A>C	XM_005270330.1:c.370A>C	XM_005270331.1:c.298A>C	XM_005270332.1:c.298A>C
BT-20	chr10	46999190	A	G	GPRIN2	S104G, S104G,	0	0	12	34	100	NM_014696.3:c.310A>G	XM_005270329.1:c.382A>G	XM_005270330.1:c.382A>G	XM_005270331.1:c.310A>G	XM_005270332.1:c.310A>G
BT-20	chr10	46999484	G	T	GPRIN2	G202W, G202W,	73	31	75	23	48.5149	NM_014696.3:c.604G>T	XM_005270329.1:c.676G>T	XM_005270330.1:c.676G>T	XM_005270331.1:c.604G>T	XM_005270332.1:c.604G>T
BT-20	chr10	46999577	G	T	GPRIN2	A233S, A233S,	116	1	117	2	50.4237	NM_014696.3:c.697G>T	XM_005270329.1:c.769G>T	XM_005270330.1:c.769G>T	XM_005270331.1:c.697G>T	XM_005270332.1:c.697G>T
BT-20	chr10	46999596	G	A	GPRIN2	R239K, R239K,	42	20	110	7	65.3631	NM_014696.3:c.716G>A	XM_005270329.1:c.788G>A	XM_005270330.1:c.788G>A	XM_005270331.1:c.716G>A	XM_005270332.1:c.716G>A
BT-20	chr10	46999601	G	A	GPRIN2	V241M, V241M,	105	20	37	0	22.8395	NM_014696.3:c.721G>A	XM_005270329.1:c.793G>A	XM_005270330.1:c.793G>A	XM_005270331.1:c.721G>A	XM_005270332.1:c.721G>A
BT-20	chr10	46999604	A	G	GPRIN2	R242G, R242G,	38	0	103	28	77.5148	NM_014696.3:c.724A>G	XM_005270329.1:c.796A>G	XM_005270330.1:c.796A>G	XM_005270331.1:c.724A>G	XM_005270332.1:c.724A>G
BT-20	chr10	46999863	C	G	GPRIN2	S328C, S328C,	31	0	29	0	48.3333	NM_014696.3:c.983C>G	XM_005270329.1:c.1055C>G	XM_005270330.1:c.1055C>G	XM_005270331.1:c.983C>G	XM_005270332.1:c.983C>G
BT-20	chr10	47000004	T	C	GPRIN2	V375A, V375A,	0	0	197	393	100	NM_014696.3:c.1124T>C	XM_005270329.1:c.1196T>C	XM_005270330.1:c.1196T>C	XM_005270331.1:c.1124T>C	XM_005270332.1:c.1124T>C
BT-20	chr10	47000079	T	C	GPRIN2	L400P, L400P,	0	166	0	144	46.4516	NM_014696.3:c.1199T>C	XM_005270329.1:c.1271T>C	XM_005270330.1:c.1271T>C	XM_005270331.1:c.1199T>C	XM_005270332.1:c.1199T>C
BT-20	chr10	47000255	T	C	GPRIN2	X459R, X459R,	0	1	0	7	87.5	NM_014696.3:c.1375T>C	XM_005270329.1:c.1447T>C	XM_005270330.1:c.1447T>C	XM_005270331.1:c.1375T>C	XM_005270332.1:c.1375T>C
BT-20	chr10	47087501	C	T	PPYR1	R240C, R240C, R240C,	44	107	38	108	49.1582	NM_001278794.1:c.718C>T	NM_005972.5:c.718C>T	NM_005972.4:c.718C>T
BT-20	chr10	48389976	A	C	RBP3	V301G,	0	33	0	20	37.7358	NM_002900.2:c.902T>G
BT-20	chr10	48428625	G	A	GDF10	P421S,	0	0	153	0	100	NM_004962.2:c.1245+16C>T	NM_004962.3:c.1245+16C>T
BT-20	chr10	50109902	G	A	WDFY4	S2527N,	0	0	32	29	100	NM_020945.1:c.7580G>A	XM_005270004.1:c.7580G>A	XM_005270005.1:c.7580G>A	XM_005270007.1:c.2873G>A
BT-20	chr10	50315893	A	G	VSTM4	F68S, F68S,	0	0	48	0	100	NM_001031746.3:c.203T>C	NM_144984.2:c.203T>C	XR_246075.1:n.230T>C
BT-20	chr10	50340304	C	A	FAM170B	R69L,	0	0	91	0	100	XR_110399.1:n.439-3397C>A	NR_038973.1:n.439-3397C>A	NM_001164484.1:c.206G>T	XM_096317.11:c.320G>T
BT-20	chr10	50341954	A	G	FAM170B	Y4H,	0	0	173	70	100	XR_110398.1:n.-3586A>G	XR_110399.1:n.439-1747A>G	NR_038973.1:n.439-1747A>G	NM_001164484.1:c.10T>C	XM_096317.11:c.124T>C
BT-20	chr10	50532683	T	C	C10orf71	F697S, F698S,	0	0	45	19	100	NM_001135196.1:c.2093T>C	NM_199459.3:c.2074+19T>C	XM_005269476.1:c.2093T>C	XM_005269477.1:c.2093T>C	XM_005269478.1:c.2093T>C	XM_005269479.1:c.2074+19T>C
BT-20	chr10	50724016	C	T	PGBD3	R382K, R850K, R382K, R850K,	0	0	197	164	100	NM_170753.1:c.1145G>A	NM_170753.2:c.1145G>A	NM_170753.3:c.1145G>A	NM_000124.2:c.1397+8063G>A	NM_000124.3:c.1397+8063G>A	XM_005269595.1:c.1397+8063G>A	XM_005269596.1:c.1397+8063G>A	XM_005269597.1:c.1145G>A	NM_001277058.1:c.2549G>A	NM_001277059.1:c.2549G>A
BT-20	chr10	50820345	C	A	SLC18A3	A520E,	0	0	98	125	100	NM_003055.2:c.1559C>A	NM_001142929.1:c.-2245C>A	NM_001142933.1:c.-2207C>A	NM_001142934.1:c.-2315C>A	NM_020549.4:c.-1891C>A	NM_020984.3:c.-69+3100C>A	NM_020985.3:c.-1144C>A	NM_020986.3:c.-972C>A
BT-20	chr10	50856652	G	A	CHAT	V343M, V343M, V343M, V461M, V343M, V379M,	0	0	171	24	100	NM_001142929.1:c.1027G>A	NM_001142933.1:c.1135G>A	NM_001142934.1:c.1027G>A	NM_020549.4:c.1381G>A	NM_020984.3:c.1027G>A	NM_020985.3:c.1027G>A	NM_020986.3:c.1027G>A
BT-20	chr10	50916542	C	T	C10orf53	T118I,	0	0	199	89	100	NM_182554.2:c.353C>T
BT-20	chr10	50950976	G	A	OGDHL	T428M, T428M, T580M, T637M, T664M,	2	0	135	62	98.995	NM_001143996.1:c.1739C>T	NM_001143997.1:c.1283C>T	NM_018245.2:c.1910C>T
BT-20	chr10	55568972	T	G	PCDH15	E1616A, E1611A,	0	0	66	0	100	NM_001142769.1:c.4853A>C	NM_001142770.1:c.*268A>C	NM_001142771.1:c.4497+1344A>C	NM_001142772.1:c.4482+1344A>C	XM_005270056.1:c.4832A>C	XM_005270057.1:c.4476+1344A>C	XM_005270058.1:c.*1447A>C
BT-20	chr10	55755491	C	T	PCDH15	R929Q, R858Q, R929Q, R907Q, R941Q, R929Q, R929Q, R936Q, R929Q, R934Q, R929Q, R929Q, R907Q, R934Q, R929Q, R907Q, R892Q,	0	0	42	67	100	NM_001142763.1:c.2801G>A	NM_001142764.1:c.2786G>A	NM_001142765.1:c.2573G>A	NM_001142766.1:c.2786G>A	NM_001142767.1:c.2675G>A	NM_001142768.1:c.2720G>A	NM_001142769.1:c.2822G>A	NM_001142770.1:c.2786G>A	NM_001142771.1:c.2801G>A	NM_001142772.1:c.2786G>A	NM_001142773.1:c.2720G>A	NM_033056.3:c.2786G>A	XM_005270056.1:c.2807G>A	XM_005270057.1:c.2786G>A	XM_005270058.1:c.2786G>A
BT-20	chr10	56423968	A	C	PCDH15	S19A, S19A, S19A, S19A, S19A, S19A, S19A, S19A, S19A, S19A, S19A, S19A, S19A, S19A, S19A, S19A, S19A, S19A,	1	0	110	4	99.1304	NM_001142763.1:c.55T>G	NM_001142764.1:c.55T>G	NM_001142765.1:c.55T>G	NM_001142766.1:c.55T>G	NM_001142767.1:c.55T>G	NM_001142768.1:c.55T>G	NM_001142769.1:c.55T>G	NM_001142770.1:c.55T>G	NM_001142771.1:c.55T>G	NM_001142772.1:c.55T>G	NM_001142773.1:c.55T>G	NM_033056.3:c.55T>G	XM_005270056.1:c.55T>G	XM_005270057.1:c.55T>G	XM_005270058.1:c.55T>G
BT-20	chr10	60573753	G	T	BICC1	R488L,	0	0	60	96	100	NM_001080512.1:c.2533+7G>T	XM_005270166.1:c.2530+7G>T	XM_005270167.1:c.2533+7G>T	XM_005270168.1:c.2533+7G>T	XM_005270169.1:c.2392+7G>T	XM_005270170.1:c.2338+7G>T
BT-20	chr10	60588553	T	C	BICC1	S943P,	0	0	5	292	100	NM_001080512.1:c.2827T>C	XM_005270166.1:c.2824T>C	XM_005270167.1:c.*56T>C	XM_005270168.1:c.*5512T>C	XM_005270169.1:c.2686T>C	XM_005270170.1:c.2632T>C
BT-20	chr10	61005244	G	C	PHYHIPL	V296L, V316L, V342L,	0	1	0	182	99.4536	NM_001001971.2:c.*2130C>G	NM_001143773.1:c.*2130C>G	NM_001166698.1:c.*2130C>G	NM_198215.3:c.*2130C>G	XM_005269618.1:c.*2130C>G	XM_005269619.1:c.*2130C>G	NM_001143774.1:c.946G>C	NM_032439.3:c.1024G>C	XM_005270226.1:c.931G>C	XM_005270227.1:c.886G>C	XM_005270228.1:c.886G>C
BT-20	chr10	61414176	G	A	SLC16A9	A203V,	0	1	65	54	99.1667	NM_194298.2:c.608C>T
BT-20	chr10	61552692	G	T	CCDC6	P470T,	0	0	148	13	100	NM_005436.3:c.1408C>A	NM_005436.4:c.1408C>A
BT-20	chr10	61831271	T	C	ANK3	K3123R,	0	0	131	131	100	NM_001149.2:c.1808-3504A>G	NM_001149.3:c.1808-3504A>G	NM_001204403.1:c.4388-3504A>G	NM_001204404.1:c.4409-3504A>G	NM_020987.2:c.9368A>G	NM_020987.3:c.9368A>G	XM_005269710.1:c.9368A>G	XM_005269711.1:c.9368A>G	XM_005269712.1:c.9359A>G	XM_005269713.1:c.9308A>G	XM_005269714.1:c.9281A>G	XM_005269715.1:c.4460-3504A>G	XM_005269716.1:c.4406-3504A>G
BT-20	chr10	64927823	C	G	JMJD1C	E2353D, E2298D, E2535D, E2353D, E2247D,	0	0	85	63	100	NM_004241.2:c.6894G>C	NM_032776.1:c.7605G>C	XM_005269621.1:c.7551G>C	XM_005269622.1:c.7491G>C	XM_005269623.1:c.7059G>C	XM_005269624.1:c.6948G>C	XM_005269625.1:c.6948G>C	XM_005269626.1:c.6741G>C
BT-20	chr10	64974537	A	T	JMJD1C	S282T, S245T, S464T, S282T, S176T, S176T,	0	0	50	112	100	NM_004241.2:c.733T>A	NM_032776.1:c.1390T>A	XM_005269621.1:c.1390T>A	XM_005269622.1:c.1276T>A	XM_005269623.1:c.844T>A	XM_005269624.1:c.733T>A	XM_005269625.1:c.733T>A	XM_005269626.1:c.526T>A	XM_005269627.1:c.1390T>A	XM_005269628.1:c.1390T>A	XR_246079.1:n.1329T>A
BT-20	chr10	70231701	A	G	DNA2	F60S, F60S,	1	0	78	29	99.0741	NM_001080449.1:c.179T>C	NM_001080449.2:c.-80T>C	NR_102264.1:n.69-59T>C
BT-20	chr10	70287059	G	C	SLC25A16	A25G,	10	18	0	12	30	NM_152707.2:c.74C>G	NM_152707.3:c.74C>G	XM_005270181.1:c.74C>G	XM_005270182.1:c.-403C>G
BT-20	chr10	70405855	A	G	TET1	I1123M,	0	0	62	0	100	NM_030625.2:c.3369A>G
BT-20	chr10	70496770	C	A	CCAR1	Q71K, Q71K, A60E, Q71K, Q71K,	0	2	0	8	80	NM_018237.2:c.211C>A	XM_005269966.1:c.211C>A	XM_005269967.1:c.211C>A	XM_005269968.1:c.211C>A	XM_005269969.1:c.211C>A
BT-20	chr10	70496773	C	A	CCAR1	Q72K, Q72K, T61K, Q72K, Q72K,	0	3	0	120	97.561	NM_018237.2:c.214C>A	XM_005269966.1:c.214C>A	XM_005269967.1:c.214C>A	XM_005269968.1:c.214C>A	XM_005269969.1:c.214C>A
BT-20	chr10	70645376	A	C	STOX1	E498D, E608D, E498D,	0	0	53	59	100	NM_001130159.1:c.663+1161A>C	NM_001130159.2:c.663+1161A>C	NM_001130160.1:c.463+3510A>C	NM_001130160.2:c.463+3510A>C	NM_001130161.1:c.1824A>C	NM_001130161.2:c.1824A>C	NM_001130162.1:c.1494A>C	NM_001130162.2:c.1494A>C	NM_152709.3:c.1824A>C	NM_152709.4:c.1824A>C	XM_005269605.1:c.1494A>C
BT-20	chr10	70738604	G	T	DDX21	V637L, V569L,	0	19	0	15	44.1176	NM_001256910.1:c.1705G>T	NM_004728.2:c.1909G>T	NM_004728.3:c.1909G>T
BT-20	chr10	70992664	C	T	HKDC1	T124I,	0	0	158	0	100	NM_025130.3:c.371C>T	XR_246124.1:n.-418G>A
BT-20	chr10	71018660	T	C	HKDC1	W721R, W584R,	0	0	137	143	100	NM_025130.3:c.2161T>C
BT-20	chr10	71060610	A	G	HK1	H7R,	0	0	102	0	100	NM_033497.2:c.75+5174A>G	NM_033498.2:c.75+5174A>G	NM_033500.2:c.20A>G	XM_005269736.1:c.75+5174A>G
BT-20	chr10	72195439	T	C	NODAL	H165R,	0	0	121	119	100	NM_018055.4:c.494A>G
BT-20	chr10	72434642	A	G	ADAMTS14	E138G, E138G,	0	112	35	0	23.8095	NM_080722.3:c.413A>G	NM_139155.2:c.413A>G
BT-20	chr10	72500763	T	C	ADAMTS14	L113P, L590P, L593P,	0	0	0	77	100	NM_080722.3:c.1769T>C	NM_139155.2:c.1778T>C
BT-20	chr10	72520254	C	T	ADAMTS14	P1106L, P1109L,	0	0	22	6	100	NM_080722.3:c.3317C>T	NM_139155.2:c.3326C>T
BT-20	chr10	72535007	C	T	C10orf27	R238Q, R237Q, R236Q,	0	0	75	122	100	NM_152710.2:c.710G>A	XM_005269613.1:c.677G>A	XM_005269611.1:c.710G>A	XM_005269612.1:c.680G>A	XM_005269614.1:c.713G>A	XM_005269615.1:c.710G>A	XM_005269616.1:c.707G>A	XM_005269617.1:c.*1942G>A	XR_246078.1:n.1081-894G>A
BT-20	chr10	73111408	C	T	SLC29A3	S158F, S12F, S158F,	0	0	140	110	100	NM_001174098.1:c.473C>T	NM_018344.4:c.473C>T	NM_018344.5:c.473C>T	NR_033413.1:n.447C>T	NR_033414.1:n.358-4430C>T
BT-20	chr10	73115942	G	A	SLC29A3	V239I, V93I, V33I, V239I,	0	0	10	0	100	NM_001174098.1:c.715G>A	NM_018344.4:c.715G>A	NM_018344.5:c.715G>A	NR_033413.1:n.689G>A	NR_033414.1:n.462G>A
BT-20	chr10	73121913	A	G	SLC29A3	I326V, I180V, I120V,	0	0	56	56	100	NM_001174098.1:c.*205A>G	NM_018344.4:c.976A>G	NM_018344.5:c.976A>G	NR_033413.1:n.950A>G	NR_033414.1:n.723A>G
BT-20	chr10	73492079	A	G	CDH23	N1349D, N159D, N1349D,	0	0	0	84	100	NM_001171930.1:c.4051A>G	NM_022124.4:c.4051A>G	NM_022124.5:c.4051A>G	NM_001168390.1:c.-6+5406T>C
BT-20	chr10	73501556	G	A	CDH23	A1572T, A382T,	0	0	120	4	100	NM_022124.4:c.4723G>A	NM_022124.5:c.4723G>A	NM_001168390.1:c.-4077C>T
BT-20	chr10	73520632	A	C	C10orf54	D187E, D55E,	1	1	159	161	99.3789	NM_022153.1:c.561T>G	NM_022124.4:c.4846-16805A>C	NM_022124.5:c.4846-16805A>C
BT-20	chr10	73767859	G	A	CHST3	R357Q,	0	0	15	12	100	NM_004273.4:c.1070G>A
BT-20	chr10	74894526	A	C	ECD	S541A, S283A, S584A, S617A,	0	0	2	123	100	NM_015901.4:c.*3865A>C	XM_005269681.1:c.*3865A>C	XM_005269682.1:c.*4104A>C	XM_005269683.1:c.*3865A>C	XR_246082.1:n.*2943A>C	NM_001135752.1:c.1849T>G	NM_001135753.1:c.1621T>G	NM_007265.2:c.1750T>G	NR_024203.1:n.1582T>G
BT-20	chr10	75574874	T	G	CAMK2G	T495P, T113P, T524P, T507P, T486P, T463P, T472P,	24	33	16	0	21.9178	NM_003635.3:c.-4089A>C	XM_005270255.1:c.-4089A>C	NM_001204492.1:c.1519A>C	NM_001222.2:c.1387A>C	NM_001222.3:c.1387A>C	NM_172169.1:c.1483A>C	NM_172169.2:c.1483A>C	NM_172170.3:c.1456A>C	NM_172170.4:c.1456A>C	NM_172171.1:c.1570A>C	NM_172171.2:c.1570A>C	NM_172173.1:c.1414A>C	NM_172173.2:c.1414A>C	XM_005270195.1:c.1633A>C	XM_005270196.1:c.*1593A>C	XM_005270197.1:c.1597A>C	XM_005270198.1:c.1591A>C	XM_005270199.1:c.1564A>C	XM_005270200.1:c.1534A>C	XM_005270201.1:c.1528A>C	XM_005270202.1:c.1501A>C	XM_005270203.1:c.1489A>C	XM_005270204.1:c.1477A>C	XM_005270205.1:c.1450A>C	XM_005270206.1:c.1387A>C	XM_005270207.1:c.880A>C
BT-20	chr10	75673101	T	C	PLAU	L141P, L55P, L141P, L124P, L105P,	0	0	88	15	100	NM_001001791.1:c.-1171A>G	NM_001001791.2:c.-73-268A>G	NM_001145031.1:c.371T>C	NM_002658.3:c.422T>C	XM_005269901.1:c.164T>C
BT-20	chr10	76854564	C	T	DUSP13	C156Y, C249Y, C249Y, C249Y, C156Y, C206Y,	0	0	62	0	100	XM_002343024.1:c.28C>T	NM_001007271.1:c.*775G>A	NM_001007272.1:c.617G>A	NM_001007273.1:c.746G>A	NM_016364.3:c.467G>A	XM_005269883.1:c.1124G>A	XM_005269884.1:c.875G>A	XM_005269885.1:c.854G>A	XM_005269886.1:c.746G>A	XM_005269887.1:c.746G>A	XM_005269888.1:c.467G>A	XM_005269889.1:c.467G>A	XM_005269890.1:c.467G>A
BT-20	chr10	76861680	T	C	DUSP13	S75G, S75G, S75G,	0	1	47	25	98.6301	XM_002343024.1:c.653-1910T>C	NM_001007271.1:c.*252A>G	NM_001007272.1:c.150-4037A>G	NM_001007273.1:c.223A>G	NM_016364.3:c.-2495A>G	XM_005269883.1:c.601A>G	XM_005269884.1:c.-2485A>G	XM_005269885.1:c.331A>G	XM_005269886.1:c.223A>G	XM_005269887.1:c.223A>G	XM_005269888.1:c.-57A>G	XM_005269889.1:c.-57A>G	XM_005269890.1:c.-1-4037A>G
BT-20	chr10	79616605	T	C	DLG5	Q140R,	0	0	32	0	100	NM_004747.3:c.419A>G	XM_005270276.1:c.419A>G
BT-20	chr10	81926702	G	A	ANXA11	R230C, R197C, R330C, R230C, R230C, R230C, R230C,	0	1	32	102	99.2593	NM_001157.2:c.688C>T	NM_001278407.1:c.688C>T	NM_001278408.1:c.688C>T	NM_001278409.1:c.589C>T	NM_145868.1:c.688C>T	NM_145869.1:c.688C>T	XM_005269741.1:c.988C>T	XM_005269742.1:c.688C>T
BT-20	chr10	82363404	A	G	SH2D4B	H189R, H238R,	0	0	1	32	100	NM_001145719.1:c.566A>G	NM_207372.2:c.713A>G
BT-20	chr10	85981801	T	G	LRIT2	T510P, T520P,	0	0	39	0	100	NM_001017924.2:c.1528A>C	XM_005269765.1:c.1558A>C	NM_001171971.1:c.*2769T>G	NM_001171971.2:c.*2769T>G	NM_033100.2:c.*7424T>G	NM_033100.3:c.*7424T>G	NM_033100.1:c.*7424T>G
BT-20	chr10	88422106	T	C	OPN4	S402P, S391P, S402P, S61P,	19	12	0	8	20.5128	XM_005269465.1:c.-4523T>C	NM_001030015.2:c.1204T>C	NM_033282.3:c.1171T>C
BT-20	chr10	88441266	C	A	LDB3	T132N, T132N, T132N, T132N, T132N,	0	0	0	30	100	NM_001080114.1:c.321+1352C>A	NM_001080115.1:c.395C>A	NM_001080116.1:c.321+1352C>A	NM_001171610.1:c.395C>A	NM_001171611.1:c.395C>A	NM_007078.2:c.395C>A	XM_005269464.1:c.395C>A	XM_005269465.1:c.321+1352C>A	XM_005269466.1:c.395C>A	XM_005269467.1:c.395C>A	XM_005269468.1:c.395C>A
BT-20	chr10	88635779	C	A	BMPR1A	P2T,	0	0	89	0	100	NM_004329.2:c.4C>A	XM_005270064.1:c.4C>A
BT-20	chr10	91066769	C	A	IFIT2	D352E,	0	0	148	75	100	NM_001547.4:c.1056C>A
BT-20	chr10	91177519	A	G	IFIT5	D188G,	0	8	6	0	42.8571	NM_012420.2:c.563A>G	XM_005269669.1:c.475-56A>G
BT-20	chr10	91487649	A	T	KIF20B	N716I, N756I,	0	0	4	8	100	NM_016195.2:c.2147A>T	XM_005270290.1:c.2267A>T
BT-20	chr10	91488979	A	T	KIF20B	H749L, H789L,	0	0	0	36	100	NM_016195.2:c.2246A>T	XM_005270290.1:c.2366A>T
BT-20	chr10	91498127	T	C	KIF20B	C388R, C1137R, C1177R,	0	0	0	11	100	NM_016195.2:c.3409T>C	XM_005270290.1:c.3529T>C
BT-20	chr10	93722331	A	G	BTAF1	R434G, R104G,	0	0	22	33	100	NM_003972.2:c.1300A>G	XM_005270265.1:c.691A>G	XM_005270266.1:c.310A>G	XR_246113.1:n.1608A>G
BT-20	chr10	94695617	C	T	EXOC6	T412I, T391I, T396I, T396I,	0	1	52	43	98.9583	NM_001013848.2:c.1172C>T	NM_019053.4:c.1187C>T	XM_005269911.1:c.1235C>T	XM_005269912.1:c.1235C>T	XM_005269913.1:c.1187C>T	XM_005269914.1:c.1166C>T	XM_005269915.1:c.1187C>T	XM_005269916.1:c.1046C>T	XM_005269917.1:c.904-4867C>T
BT-20	chr10	95262981	A	G	CEP55	T99A, T99A,	0	0	35	134	100	NM_001127182.1:c.295A>G	NM_018131.4:c.295A>G
BT-20	chr10	95279506	A	T	CEP55	H378L, H378L,	0	0	90	100	100	NM_001127182.1:c.1133A>T	NM_018131.4:c.1133A>T
BT-20	chr10	95441272	G	A	FRA10AC1	S251F,	0	0	63	55	100	NM_145246.3:c.752C>T	NM_145246.4:c.752C>T	XM_005269515.1:c.752C>T	XM_005269516.1:c.752C>T
BT-20	chr10	95459817	C	T	FRA10AC1	R17H, R16H, R16H,	0	0	31	72	100	NM_145246.3:c.47G>A	NM_145246.4:c.47G>A	XM_005269515.1:c.47G>A	XM_005269516.1:c.47G>A
BT-20	chr10	97192324	A	G	SORBS1	L61P, L61P, L61P, L61P, L49P, L29P, L29P, L17P, L29P, L29P, L29P, L29P, L61P,	0	0	110	75	100	NM_001034954.1:c.182T>C	NM_001034955.1:c.182T>C	NM_001034956.1:c.182T>C	NM_001034957.1:c.86T>C	NM_006434.2:c.86T>C	NM_015385.2:c.86T>C	NM_024991.1:c.182T>C	XM_005269403.1:c.182T>C	XM_005269404.1:c.182T>C	XM_005269405.1:c.182T>C	XM_005269406.1:c.182T>C	XM_005269407.1:c.182T>C	XM_005269408.1:c.182T>C	XM_005269409.1:c.182T>C	XM_005269410.1:c.182T>C	XM_005269411.1:c.86T>C	XM_005269412.1:c.86T>C	XM_005269413.1:c.182T>C	XM_005269414.1:c.86T>C	XM_005269415.1:c.182T>C	XM_005269416.1:c.182T>C	XM_005269417.1:c.182T>C	XM_005269418.1:c.182T>C	XM_005269419.1:c.182T>C	XM_005269420.1:c.182T>C	XM_005269421.1:c.182T>C	XM_005269422.1:c.86T>C	XM_005269423.1:c.182T>C	XM_005269424.1:c.86T>C	XM_005269425.1:c.86T>C	XM_005269426.1:c.182T>C	XM_005269427.1:c.182T>C	XM_005269428.1:c.182T>C	XM_005269429.1:c.182T>C	XM_005269430.1:c.182T>C	XM_005269431.1:c.86T>C	XM_005269432.1:c.86T>C	XM_005269433.1:c.182T>C
BT-20	chr10	97453703	A	C	TCTN3	L3W,	1	1	29	25	96.4286	NM_001143973.1:c.-47T>G	NM_015631.5:c.-47T>G	XM_005269690.1:c.8T>G
BT-20	chr10	97772358	A	G	CC2D2B	N64D, N64D,	0	0	95	24	100	NR_038444.1:n.296+76665T>C	NM_001001732.2:c.190A>G	NM_001001732.3:c.190A>G	NM_001159747.1:c.190A>G	XM_005269814.1:c.1993A>G
BT-20	chr10	98078239	A	G	DNTT	R112G, R112G,	0	0	89	26	100	NM_001017520.1:c.334A>G	NM_004088.3:c.334A>G
BT-20	chr10	98469507	C	A	PIK3AP1	A83S,	0	0	22	14	100	NM_152309.2:c.247G>T
BT-20	chr10	98819317	A	G	SLIT1	C339R,	0	0	53	0	100	NM_003061.2:c.1014-29T>C
BT-20	chr10	99125949	C	T	RRP12	G262S, G1045S, G863S, G1145S, G1084S, G160S,	0	0	15	0	100	NM_001145114.1:c.3250G>A	NM_015179.3:c.3433G>A	XM_005269659.1:c.3133G>A
BT-20	chr10	99969475	A	C	C10orf28	D535A, D535A, D535A, D535A,	0	0	37	45	100	NM_001256621.1:c.4-21794A>C	NM_001256619.1:c.1604A>C	NM_001256620.1:c.1604A>C	NM_014472.4:c.1604A>C	NM_138469.2:c.1604A>C	XM_005269703.1:c.1604A>C
BT-20	chr10	99991408	A	G	C10orf28	H642R, H642R, H642R, H48R, H656R,	0	0	81	92	100	NM_001256621.1:c.143A>G	NM_001256619.1:c.1967A>G	NM_001256620.1:c.1925A>G	NM_014472.4:c.1925A>G	NM_138469.2:c.1925A>G	XM_005269703.1:c.1967A>G
BT-20	chr10	101451259	T	C	ENTPD7	V278A, V276A,	0	0	70	122	100	NM_020354.3:c.827T>C	XM_005269985.1:c.833T>C	XM_005269986.1:c.827T>C	XM_005269539.1:c.*4974A>G
BT-20	chr10	101544447	A	T	ABCC2	Y39F,	0	0	112	89	100	NM_000392.3:c.116A>T	XM_005269536.1:c.116A>T
BT-20	chr10	101977883	C	T	CHUK	V268I,	0	0	15	0	100	NM_001278.3:c.802G>A	XR_246062.1:n.880G>A
BT-20	chr10	102006625	G	A	CWF19L1	P122L, P11L, P259L, P259L,	0	0	21	46	100	NM_018294.4:c.776C>T	XM_005269939.1:c.881C>T	XM_005269940.1:c.809C>T	XM_005269941.1:c.365C>T	XR_246095.1:n.846C>T	XR_246096.1:n.846C>T
BT-20	chr10	102046380	T	G	BLOC1S2	S13R,	1	1	27	11	95	NM_001001342.1:c.-484A>C	NM_173809.2:c.37A>C	NM_173809.4:c.37A>C	NR_046296.2:n.-264A>C	NR_046314.1:n.90A>C	NR_046315.1:n.90A>C	NM_001253837.1:c.*1773A>C	NM_016112.2:c.*1773A>C
BT-20	chr10	102048208	G	T	PKD2L1	A741D, A788D,	0	0	17	0	100	NM_001001342.1:c.-2312C>A	NM_173809.2:c.-1792C>A	NM_173809.4:c.-1792C>A	NR_046296.2:n.-2092C>A	NR_046314.1:n.-1739C>A	NR_046315.1:n.-1739C>A	NM_001253837.1:c.2222C>A	NM_016112.2:c.2363C>A
BT-20	chr10	102050242	C	A	PKD2L1	R634L, R681L,	0	0	58	77	100	NM_001001342.1:c.-4346G>T	NM_173809.2:c.-3826G>T	NM_173809.4:c.-3826G>T	NR_046296.2:n.-4126G>T	NR_046314.1:n.-3773G>T	NR_046315.1:n.-3773G>T	NM_001253837.1:c.1901G>T	NM_016112.2:c.2042G>T
BT-20	chr10	102056745	C	T	PKD2L1	V346I, V393I,	0	0	0	23	100	NM_001253837.1:c.1036G>A	NM_016112.2:c.1177G>A
BT-20	chr10	102057223	C	T	PKD2L1	G244E, G291E,	0	0	6	12	100	NM_001253837.1:c.731G>A	NM_016112.2:c.872G>A
BT-20	chr10	102057224	C	T	PKD2L1	G244R, G291R,	0	0	6	12	100	NM_001253837.1:c.730G>A	NM_016112.2:c.871G>A
BT-20	chr10	102295836	C	G	HIF1AN	P41A,	0	0	11	16	100	NM_017902.2:c.121C>G
BT-20	chr10	102684380	C	A	FAM178A	S541Y, S541Y, S541Y, S476Y,	0	0	49	34	100	NM_001136123.1:c.1622C>A	NM_018121.3:c.1622C>A	XM_005269965.1:c.1619C>A
BT-20	chr10	102744331	A	T	SEMA4G	D597V,	0	0	93	97	100	NM_032112.2:c.*2160T>A	NM_176792.2:c.466-757T>A	NM_176793.1:c.466-757T>A	NM_176794.1:c.466-500T>A	XM_005270230.1:c.*1969T>A	XM_005270231.1:c.*2046T>A	XR_246111.1:n.594-757T>A	NM_001163812.1:c.-3637A>T	NM_001163813.1:c.-3159A>T	NM_001163814.1:c.-3159A>T	NM_021830.3:c.-3637A>T	NM_021830.4:c.-3637A>T	XR_246100.1:n.-3463A>T	NM_001203244.1:c.1790A>T	NM_017893.2:c.*443A>T	NM_017893.3:c.*443A>T	XM_005270008.1:c.*443A>T	XM_005270009.1:c.*443A>T	XM_005270010.1:c.*443A>T	XR_246101.1:n.3301A>T
BT-20	chr10	102766345	C	A	LZTS2	A477E, A477E, A477E, A477E,	10	23	12	0	26.6667	NM_001195263.1:c.*1879G>T	XM_005270164.1:c.*1879G>T	XM_005270165.1:c.*5194G>T	NM_032429.1:c.1430C>A	NM_032429.2:c.1430C>A	XM_005270222.1:c.1430C>A	XM_005270223.1:c.1430C>A	XM_005270224.1:c.1430C>A	XM_005270225.1:c.1430C>A
BT-20	chr10	102770082	T	G	PDZD7	N855T,	0	0	7	71	100	NM_001195263.1:c.2564A>C	XM_005270164.1:c.2564A>C	XM_005270165.1:c.*1457A>C	NM_032429.1:c.*3157T>G	NM_032429.2:c.*3157T>G	XM_005270222.1:c.*3157T>G	XM_005270223.1:c.*3157T>G	XM_005270224.1:c.*3157T>G	XM_005270225.1:c.*2672T>G
BT-20	chr10	102824349	G	C	KAZALD1	G255A,	0	0	0	27	100	XR_110446.1:n.-1707G>C	NM_030929.4:c.764G>C	XM_005270193.1:c.764G>C	XM_005270194.1:c.*66G>C	XR_246107.1:n.1150G>C
BT-20	chr10	102849455	A	G	TLX1NB	S70P,	0	0	2	29	100	NM_001085398.1:c.208T>C
BT-20	chr10	104572963	T	C	C10orf26	S323P, S302P,	0	0	15	8	100	NM_001083913.1:c.967T>C	NM_017787.4:c.904T>C	XM_005269934.1:c.1015T>C	XM_005269935.1:c.904T>C
BT-20	chr10	104678350	G	A	CNNM2	R38Q, R38Q, R38Q,	0	0	1	23	100	NM_017649.3:c.113G>A	NM_017649.4:c.113G>A	NM_199076.1:c.113G>A	NM_199076.2:c.113G>A	NM_199077.1:c.113G>A	NM_199077.2:c.113G>A	XM_005269933.1:c.113G>A
BT-20	chr10	104836820	G	C	CNNM2	L837F, L815F,	0	0	6	5	100	NM_017649.3:c.2511G>C	NM_017649.4:c.2511G>C	NM_199076.1:c.2445G>C	NM_199076.2:c.2445G>C
BT-20	chr10	105048217	A	C	INA	I431L,	0	0	31	41	100	NM_032727.3:c.1291A>C
BT-20	chr10	105194086	C	T	PDCD11	L1216F,	0	0	56	46	100	NM_014976.1:c.3646C>T	XM_005269647.1:c.3646C>T
BT-20	chr10	105205302	A	C	PDCD11	D1871A,	0	0	49	0	100	NM_014976.1:c.5612A>C	XM_005269647.1:c.5615A>C	NM_015916.4:c.*1607T>G	NR_024552.1:n.*1241T>G	NR_046344.1:n.*1241T>G
BT-20	chr10	105218252	A	G	CALHM1	L86P,	0	0	3	12	100	XR_110451.1:n.392-3935A>G	NM_001001412.3:c.257T>C
BT-20	chr10	105233110	C	T	CALHM3	D299N,	0	0	55	63	100	NM_001129742.1:c.895G>A
BT-20	chr10	105659826	T	C	OBFC1	T151A, T151A,	0	0	116	26	100	NM_024928.4:c.451A>G
BT-20	chr10	105762591	G	A	SLK	C552Y, C552Y,	0	0	20	71	100	NM_014720.2:c.1655G>A	XM_005270301.1:c.1655G>A
BT-20	chr10	105762972	T	C	SLK	I679T, I679T,	0	0	30	39	100	NM_014720.2:c.2036T>C	XM_005270301.1:c.2036T>C
BT-20	chr10	105816916	C	T	COL17A1	G412S, G428S,	1	0	56	31	98.8636	NM_000494.3:c.1282G>A	XM_005269537.1:c.1282G>A
BT-20	chr10	106022789	C	A	GSTO1	A112D, A140D,	0	0	6	76	100	NM_001191002.1:c.367-3053C>A	NM_001191003.1:c.335C>A	NM_004832.1:c.419C>A	NM_004832.2:c.419C>A
BT-20	chr10	106039185	A	G	GSTO2	N142D, N114D, N142D,	0	1	30	28	98.3051	NM_001191013.1:c.366+1311A>G	NM_001191014.1:c.340A>G	NM_001191015.1:c.282+1311A>G	NM_183239.1:c.424A>G	XM_005269520.1:c.424A>G
BT-20	chr10	111648317	A	C	XPNPEP1	V151G, V151G, V37G, V151G,	13	9	0	14	38.8889	NM_001167604.1:c.452T>G	NM_020383.2:c.323T>G	NM_020383.3:c.452T>G	NR_030724.1:n.419T>G	XM_005270144.1:c.440T>G	XM_005270145.1:c.452T>G	XM_005270146.1:c.110T>G
BT-20	chr10	111667523	G	T	XPNPEP1	Q58K, Q58K, Q58K,	0	36	14	0	28	NM_001167604.1:c.172C>A	NM_020383.2:c.43C>A	NM_020383.3:c.172C>A	NR_030724.1:n.203C>A	XM_005270144.1:c.160C>A	XM_005270145.1:c.172C>A	XM_005270146.1:c.-107C>A
BT-20	chr10	112572458	G	C	RBM20	W768S,	0	0	63	58	100	NM_001134363.1:c.2303G>C
BT-20	chr10	112595719	G	C	RBM20	E1223Q,	0	0	47	52	100	NM_001134363.1:c.3667G>C
BT-20	chr10	112641053	A	G	PDCD4	I25V, I22V, I36V,	0	0	36	68	100	NM_001199492.1:c.64A>G	NM_014456.3:c.106A>G	NM_014456.4:c.106A>G	NM_145341.2:c.73A>G	NM_145341.3:c.73A>G	XM_005269702.1:c.-453A>G
BT-20	chr10	113935379	T	C	GPAM	E131G, E131G, E131G,	0	0	50	58	100	NM_001244949.1:c.392A>G	NM_020918.4:c.392A>G	NM_020918.5:c.392A>G	XM_005269998.1:c.392A>G	XM_005269999.1:c.392A>G	XM_005270000.1:c.392A>G
BT-20	chr10	113940329	T	C	GPAM	I43V, I43V, I43V,	0	0	43	0	100	NM_001244949.1:c.127A>G	NM_020918.4:c.127A>G	NM_020918.5:c.127A>G	XM_005269998.1:c.127A>G	XM_005269999.1:c.127A>G	XM_005270000.1:c.127A>G
BT-20	chr10	115370274	T	C	NRAP	I1183V, I1148V, I1183V,	0	0	0	21	100	NM_001261463.1:c.3547A>G	NM_006175.3:c.3442A>G	NM_006175.4:c.3442A>G	NM_198060.2:c.3547A>G	NM_198060.3:c.3547A>G	XM_005269864.1:c.3442A>G	XM_005269865.1:c.3439A>G	XM_005269866.1:c.3547A>G	XM_005269867.1:c.3547A>G
BT-20	chr10	115392919	T	A	NRAP	N519I, N484I, N519I,	0	0	50	67	100	NM_001261463.1:c.1556A>T	NM_006175.3:c.1451A>T	NM_006175.4:c.1451A>T	NM_198060.2:c.1556A>T	NM_198060.3:c.1556A>T	XM_005269864.1:c.1451A>T	XM_005269865.1:c.1556A>T	XM_005269866.1:c.1556A>T	XM_005269867.1:c.1556A>T
BT-20	chr10	115393948	C	T	NRAP	D484N, D449N, D484N,	0	0	57	196	100	NM_001261463.1:c.1450G>A	NM_006175.3:c.1345G>A	NM_006175.4:c.1345G>A	NM_198060.2:c.1450G>A	NM_198060.3:c.1450G>A	XM_005269864.1:c.1345G>A	XM_005269865.1:c.1450G>A	XM_005269866.1:c.1450G>A	XM_005269867.1:c.1450G>A
BT-20	chr10	115409840	C	T	NRAP	A282T, A282T, A282T,	0	0	58	22	100	NM_001261463.1:c.844G>A	NM_006175.3:c.844G>A	NM_006175.4:c.844G>A	NM_198060.2:c.844G>A	NM_198060.3:c.844G>A	XM_005269864.1:c.844G>A	XM_005269865.1:c.844G>A	XM_005269866.1:c.844G>A	XM_005269867.1:c.844G>A
BT-20	chr10	115411614	A	G	NRAP	V208A, V208A, V208A,	0	0	101	108	100	NM_001261463.1:c.623T>C	NM_006175.3:c.623T>C	NM_006175.4:c.623T>C	NM_198060.2:c.623T>C	NM_198060.3:c.623T>C	XM_005269864.1:c.623T>C	XM_005269865.1:c.623T>C	XM_005269866.1:c.623T>C	XM_005269867.1:c.623T>C
BT-20	chr10	115609915	C	G	DCLRE1A	D317H,	0	0	80	7	100	NM_198514.2:c.-4717C>G	NM_198514.3:c.-4717C>G	NM_001271816.1:c.949G>C	NM_014881.3:c.949G>C	NM_014881.4:c.949G>C
BT-20	chr10	115644040	G	A	NHLRC2	V314I,	0	0	35	21	100	NM_198514.2:c.940G>A	NM_198514.3:c.940G>A
BT-20	chr10	115910928	G	T	C10orf118	Q271K, Q271K,	0	0	28	19	100	NM_018017.2:c.811C>A	XM_005269936.1:c.880C>A	XM_005269937.1:c.811C>A
BT-20	chr10	115922492	C	T	C10orf118	R179Q, R179Q, R179Q, R179Q,	0	0	0	15	100	NM_018017.2:c.536G>A	XM_005269936.1:c.605G>A	XM_005269937.1:c.536G>A
BT-20	chr10	115922774	G	A	C10orf118	T85I, T85I, T85I, T85I,	0	0	17	0	100	NM_018017.2:c.254C>T	XM_005269936.1:c.323C>T	XM_005269937.1:c.254C>T
BT-20	chr10	116008497	G	A	VWA2	A9T, A9T,	0	0	11	71	100	NM_001272046.1:c.25G>A	NM_198496.1:c.25G>A
BT-20	chr10	117075175	G	A	ATRNL1	S164N, S989N,	0	0	19	9	100	NM_207303.2:c.2966G>A
BT-20	chr10	118231360	G	A	PNLIPRP3	V381I,	0	0	55	85	100	NM_001011709.2:c.1141G>A
BT-20	chr10	118231363	A	G	PNLIPRP3	R382G,	0	0	54	84	100	NM_001011709.2:c.1144A>G
BT-20	chr10	121182694	C	T	GRK5	A14V, A14V, A119V,	0	0	0	88	100	NM_005308.2:c.356C>T	XM_005269707.1:c.356C>T	XM_005269708.1:c.260C>T	XM_005269709.1:c.65C>T
BT-20	chr10	121586882	A	G	INPP5F	N387D, N997D,	0	0	55	116	100	NM_001256378.1:c.*4104T>C	NM_001256379.1:c.*4104T>C	NM_024834.2:c.*4104T>C	NM_024834.3:c.*4104T>C	XM_005270157.1:c.*4104T>C	NM_001243194.1:c.1159A>G	NM_014937.2:c.2989A>G	NM_014937.3:c.2989A>G	NR_003252.1:n.1369A>G
BT-20	chr10	123843430	T	G	TACC2	V472G, V472G, V472G,	1	12	26	0	66.6667	NM_206861.1:c.146+33365T>G	NM_206862.2:c.1415T>G	XM_005269388.1:c.1475T>G	XM_005269389.1:c.1475T>G	XM_005269390.1:c.1475T>G	XM_005269391.1:c.1415T>G	XM_005269392.1:c.1475T>G	XM_005269393.1:c.1475T>G	XM_005269394.1:c.1475T>G	XM_005269395.1:c.1475T>G	XM_005269396.1:c.1475T>G	XM_005269397.1:c.1475T>G	XM_005269398.1:c.1415T>G	XM_005269399.1:c.1475T>G	XM_005269400.1:c.1415T>G
BT-20	chr10	123843553	T	C	TACC2	V513A, V513A, V513A,	13	59	27	0	27.2727	NM_206861.1:c.146+33488T>C	NM_206862.2:c.1538T>C	XM_005269388.1:c.1598T>C	XM_005269389.1:c.1598T>C	XM_005269390.1:c.1598T>C	XM_005269391.1:c.1538T>C	XM_005269392.1:c.1598T>C	XM_005269393.1:c.1598T>C	XM_005269394.1:c.1598T>C	XM_005269395.1:c.1598T>C	XM_005269396.1:c.1598T>C	XM_005269397.1:c.1598T>C	XM_005269398.1:c.1538T>C	XM_005269399.1:c.1598T>C	XM_005269400.1:c.1538T>C
BT-20	chr10	123845322	T	C	TACC2	W1103R, W1103R, W1103R,	0	0	11	63	100	NM_206861.1:c.146+35257T>C	NM_206862.2:c.3307T>C	XM_005269388.1:c.3367T>C	XM_005269389.1:c.3367T>C	XM_005269390.1:c.3367T>C	XM_005269391.1:c.3307T>C	XM_005269392.1:c.3367T>C	XM_005269393.1:c.3367T>C	XM_005269394.1:c.3367T>C	XM_005269395.1:c.3367T>C	XM_005269396.1:c.3367T>C	XM_005269397.1:c.3367T>C	XM_005269398.1:c.3307T>C	XM_005269399.1:c.3367T>C	XM_005269400.1:c.3307T>C
BT-20	chr10	123970019	G	A	TACC2	D62N, D2031N, D105N, D2027N, D122N, D105N, D1982N, D173N, D105N,	28	0	0	9	24.3243	NM_006997.2:c.313G>A	NM_206860.1:c.313G>A	NM_206861.1:c.517G>A	NM_206862.2:c.6079G>A	XM_005269388.1:c.6139G>A	XM_005269389.1:c.6139G>A	XM_005269390.1:c.6139G>A	XM_005269391.1:c.6079G>A	XM_005269392.1:c.6139G>A	XM_005269393.1:c.6139G>A	XM_005269394.1:c.6013G>A	XM_005269395.1:c.6004G>A	XM_005269396.1:c.6139G>A	XM_005269397.1:c.5878G>A	XM_005269398.1:c.6091G>A	XM_005269399.1:c.6004G>A	XM_005269400.1:c.5944G>A	XM_005269401.1:c.313G>A	XM_005269402.1:c.313G>A
BT-20	chr10	123970021	C	A	TACC2	D62E, D2031E, D105E, D2027E, D122E, D105E, D1982E, D173E, D105E,	26	0	0	9	25.7143	NM_006997.2:c.315C>A	NM_206860.1:c.315C>A	NM_206861.1:c.519C>A	NM_206862.2:c.6081C>A	XM_005269388.1:c.6141C>A	XM_005269389.1:c.6141C>A	XM_005269390.1:c.6141C>A	XM_005269391.1:c.6081C>A	XM_005269392.1:c.6141C>A	XM_005269393.1:c.6141C>A	XM_005269394.1:c.6015C>A	XM_005269395.1:c.6006C>A	XM_005269396.1:c.6141C>A	XM_005269397.1:c.5880C>A	XM_005269398.1:c.6093C>A	XM_005269399.1:c.6006C>A	XM_005269400.1:c.5946C>A	XM_005269401.1:c.315C>A	XM_005269402.1:c.315C>A
BT-20	chr10	123970253	G	A	TACC2	A140T, A2109T, A183T, A2105T, A200T, A183T, A2060T, A251T, A183T,	0	0	8	0	100	NM_006997.2:c.547G>A	NM_206860.1:c.547G>A	NM_206861.1:c.751G>A	NM_206862.2:c.6313G>A	XM_005269388.1:c.6373G>A	XM_005269389.1:c.6373G>A	XM_005269390.1:c.6373G>A	XM_005269391.1:c.6313G>A	XM_005269392.1:c.6373G>A	XM_005269393.1:c.6373G>A	XM_005269394.1:c.6247G>A	XM_005269395.1:c.6238G>A	XM_005269396.1:c.6373G>A	XM_005269397.1:c.6112G>A	XM_005269398.1:c.6325G>A	XM_005269399.1:c.6238G>A	XM_005269400.1:c.6178G>A	XM_005269401.1:c.547G>A	XM_005269402.1:c.547G>A
BT-20	chr10	124189197	A	G	PLEKHA1	T320A, T320A,	0	0	22	45	100	NM_001001974.1:c.958A>G	NM_001001974.2:c.958A>G	NM_001195608.1:c.*98A>G	NM_021622.3:c.958A>G	NM_021622.4:c.958A>G	XM_005270016.1:c.958A>G	XM_005270017.1:c.958A>G	XM_005270018.1:c.958A>G	XM_005270019.1:c.1029A>G	XM_005270020.1:c.999A>G	XM_005270021.1:c.*98A>G	XM_005270022.1:c.*98A>G
BT-20	chr10	124214251	G	A	ARMS2	R3H,	1	1	65	66	98.4962	NM_001099667.1:c.8G>A
BT-20	chr10	124457452	C	T	C10orf120	A269T,	0	0	14	14	100	NM_001010912.1:c.805G>A	NM_001010912.2:c.805G>A
BT-20	chr10	125506302	T	C	CPXM2	Q750R,	0	0	44	13	100	NM_198148.2:c.2249A>G	XM_005269528.1:c.*5783A>G
BT-20	chr10	126172863	A	G	LHPP	Q94R, Q94R, Q94R,	0	0	21	61	100	NM_001167880.1:c.281A>G	NM_022126.2:c.281A>G	NM_022126.3:c.281A>G	XM_005270025.1:c.281A>G	XM_005270027.1:c.281A>G	XM_005270026.1:c.281A>G
BT-20	chr10	126714714	G	C	CTBP2	Q539E,	0	0	34	41	100	NM_001083914.1:c.58+12852C>G	NM_001329.2:c.58+12852C>G	NM_022802.2:c.1615C>G	XM_005269561.1:c.58+12852C>G	XM_005269562.1:c.58+12852C>G	XM_005269563.1:c.58+12852C>G	XM_005269564.1:c.58+12852C>G	XM_005269565.1:c.58+12852C>G	XM_005269566.1:c.58+12852C>G	XM_005269567.1:c.58+12852C>G	XM_005269568.1:c.58+12852C>G	XM_005269569.1:c.58+12852C>G	XM_005269570.1:c.58+12852C>G	XM_005269571.1:c.58+12852C>G	XM_005269572.1:c.58+12852C>G	XM_005269573.1:c.-17-22653C>G	XM_005269574.1:c.-17-22653C>G
BT-20	chr10	126714966	A	G	CTBP2	Y455H,	0	0	11	44	100	NM_001083914.1:c.58+12600T>C	NM_001329.2:c.58+12600T>C	NM_022802.2:c.1363T>C	XM_005269561.1:c.58+12600T>C	XM_005269562.1:c.58+12600T>C	XM_005269563.1:c.58+12600T>C	XM_005269564.1:c.58+12600T>C	XM_005269565.1:c.58+12600T>C	XM_005269566.1:c.58+12600T>C	XM_005269567.1:c.58+12600T>C	XM_005269568.1:c.58+12600T>C	XM_005269569.1:c.58+12600T>C	XM_005269570.1:c.58+12600T>C	XM_005269571.1:c.58+12600T>C	XM_005269572.1:c.58+12600T>C	XM_005269573.1:c.-17-22905T>C	XM_005269574.1:c.-17-22905T>C
BT-20	chr10	129249662	G	A	DOCK1	A1857T, A1878T, G856D,	0	0	39	39	100	NM_001380.3:c.5524G>A
BT-20	chr10	129249676	C	T	DOCK1	R861W,	0	0	40	61	100	NM_001380.3:c.5538C>T
BT-20	chr10	129249701	C	G	DOCK1	A869G,	0	0	29	74	100	NM_001380.3:c.*10C>G
BT-20	chr10	129899578	T	C	MKI67	K2857E, K3217E,	0	0	0	31	100	NM_001145966.1:c.8569A>G	NM_002417.3:c.9649A>G	NM_002417.4:c.9649A>G	XM_005252683.1:c.9058A>G
BT-20	chr10	129899778	G	C	MKI67	T2790S, T3150S,	0	0	21	0	100	NM_001145966.1:c.8369C>G	NM_002417.3:c.9449C>G	NM_002417.4:c.9449C>G	XM_005252683.1:c.8858C>G
BT-20	chr10	129901501	G	C	MKI67	T2508S, T2443S, T2868S, T2018S,	0	1	72	146	99.5434	NM_001145966.1:c.7523C>G	NM_002417.3:c.8603C>G	NM_002417.4:c.8603C>G	XM_005252683.1:c.8012C>G
BT-20	chr10	129901747	C	T	MKI67	R2426Q, R2361Q, R2786Q, R1936Q,	0	0	26	0	100	NM_001145966.1:c.7277G>A	NM_002417.3:c.8357G>A	NM_002417.4:c.8357G>A	XM_005252683.1:c.7766G>A
BT-20	chr10	129902281	G	A	MKI67	P2248L, P2183L, P2608L, P1758L,	2	1	140	37	98.3333	NM_001145966.1:c.6743C>T	NM_002417.3:c.7823C>T	NM_002417.4:c.7823C>T	XM_005252683.1:c.7232C>T
BT-20	chr10	129903016	T	C	MKI67	N2003S, N1938S, N2363S, N1513S,	0	0	116	62	100	NM_001145966.1:c.6008A>G	NM_002417.3:c.7088A>G	NM_002417.4:c.7088A>G	XM_005252683.1:c.6497A>G
BT-20	chr10	129905896	T	A	MKI67	E1043V, E978V, E1403V, E553V,	0	0	48	0	100	NM_001145966.1:c.3128A>T	NM_002417.3:c.4208A>T	NM_002417.4:c.4208A>T	XM_005252683.1:c.3617A>T
BT-20	chr10	129906980	C	T	MKI67	G682S, G617S, G1042S, G192S,	0	1	54	77	99.2424	NM_001145966.1:c.2044G>A	NM_002417.3:c.3124G>A	NM_002417.4:c.3124G>A	XM_005252683.1:c.2533G>A
BT-20	chr10	129917560	T	C	MKI67	N104S, N39S, N104S,	0	0	0	67	100	NM_001145966.1:c.311A>G	NM_002417.3:c.311A>G	NM_002417.4:c.311A>G	XM_005252683.1:c.311A>G
BT-20	chr10	131934747	G	C	GLRX3	Q21H, Q21H,	0	0	5	5	100	NM_001199868.1:c.63G>C	NM_006541.3:c.63G>C	NM_006541.4:c.63G>C	XM_005252657.1:c.-465G>C
BT-20	chr10	131959150	C	T	GLRX3	P123S, P123S,	0	0	52	114	100	NM_001199868.1:c.367C>T	NM_006541.3:c.367C>T	NM_006541.4:c.367C>T	XM_005252657.1:c.-72C>T
BT-20	chr10	133955427	A	G	JAKMIP3	M493V,	0	0	9	60	100	NM_001105521.1:c.1477A>G	NM_001105521.2:c.1477A>G	XM_005252672.1:c.1477A>G	XM_005252673.1:c.1477A>G	XM_005252674.1:c.1477A>G	XM_005252675.1:c.1477A>G	XM_005252676.1:c.1255A>G	XM_005252677.1:c.1477A>G	XM_005252678.1:c.1477A>G
BT-20	chr10	134218269	C	T	PWWP2B	R89C, R89C,	0	0	8	0	100	NM_001098637.1:c.265C>T	NM_138499.3:c.265C>T
BT-20	chr10	134218296	C	G	PWWP2B	R98G, R98G,	0	0	8	0	100	NM_001098637.1:c.292C>G	NM_138499.3:c.292C>G
BT-20	chr10	134672609	C	T	TTC40	V1781I,	0	2	51	30	97.5904	NM_001200049.1:c.277G>A	NM_017609.3:c.-1459G>A	XM_003118625.1:c.277G>A	NM_001200049.2:c.5341G>A
BT-20	chr10	134682802	C	T	TTC40	C1529Y,	0	0	65	63	100	NM_001200049.2:c.4586G>A	XM_003118626.1:c.3884G>A	XM_003118626.2:c.3458G>A
BT-20	chr10	134748331	C	T	C10orf93	S264N,	0	0	131	46	100	NM_001200049.2:c.791G>A	NM_173572.2:c.791G>A	NM_173572.3:c.791G>A
BT-20	chr10	134902396	C	G	GPR123	R539G,	0	0	38	28	100	NM_001083909.1:c.-18C>G	XM_005252695.1:c.1615C>G	XM_002343040.1:c.-559G>C
BT-20	chr10	135051543	T	C	VENTX	L42P,	0	0	9	11	100	NM_014468.2:c.125T>C
BT-20	chr10	135082346	A	G	ADAM8	F592L, F657L,	0	0	58	10	100	XR_109034.1:n.13+4601A>G	XR_109035.1:n.12+4601A>G	XR_109036.1:n.23+4761A>G	XR_109036.2:n.20+4761A>G	NM_001109.3:c.1969T>C	NM_001109.4:c.1969T>C	NM_001164489.1:c.1948+603T>C	NM_001164490.1:c.1774T>C	XM_005252655.1:c.1969T>C	XM_005252656.1:c.*137T>C
BT-20	chr10	135087521	G	A	ADAM8	L46F,	0	0	21	84	100	NM_001256617.1:c.*5749C>T	NM_001256618.1:c.*5749C>T	NM_006659.3:c.*5749C>T	NR_046330.1:n.*4613C>T	XR_109034.1:n.14-5623G>A	XR_109035.1:n.13-5614G>A	XR_109036.1:n.24-5623G>A	XR_109036.2:n.21-5623G>A	NM_001109.3:c.240C>T	NM_001109.4:c.240C>T	NM_001164489.1:c.240C>T	NM_001164490.1:c.136C>T	XM_005252655.1:c.240C>T	XM_005252656.1:c.240C>T
BT-20	chr10	135098830	T	C	TUBGCP2	R618G,	0	0	12	22	100	NM_001256617.1:c.1980-113A>G	NM_001256618.1:c.1506-113A>G	NM_006659.2:c.1896-113A>G	NM_006659.3:c.1896-113A>G	NR_046330.1:n.2653-113A>G	XR_109034.1:n.*3804T>C	XR_109035.1:n.*3804T>C	XR_109035.2:n.*3804T>C	XR_109036.1:n.*3804T>C	XR_109036.2:n.*3804T>C
BT-20	chr10	135098845	C	T	TUBGCP2	G613S,	0	0	12	22	100	NM_001256617.1:c.1979+115G>A	NM_001256618.1:c.1505+115G>A	NM_006659.2:c.1895+115G>A	NM_006659.3:c.1895+115G>A	NR_046330.1:n.2652+115G>A	XR_109034.1:n.*3819C>T	XR_109035.1:n.*3819C>T	XR_109035.2:n.*3819C>T	XR_109036.1:n.*3819C>T	XR_109036.2:n.*3819C>T
BT-20	chr10	135165790	A	G	ZNF511	H260R,	0	0	15	28	100	NM_001145201.1:c.275A>G	NM_145202.4:c.302A>G	XM_005252660.1:c.305A>G	XM_005252661.1:c.302A>G	XM_005252662.1:c.278A>G	NM_001098483.1:c.*3084T>C	NM_198472.2:c.*3213T>C
BT-20	chr10	135186806	A	G	ECHS1	V11A,	0	0	0	18	100	NM_004092.3:c.32T>C	NR_037509.1:n.-1639T>C
BT-20	chr10	135204950	C	G	PAOX	Q457E,	0	0	43	23	100	NM_152911.2:c.1527C>G	NM_207127.1:c.*138C>G	NM_207128.1:c.1369C>G	XM_005252666.1:c.834C>G	XR_242760.1:n.1346C>G	NM_138384.2:c.-2775C>G	XM_005252696.1:c.-3295C>G	XM_005252697.1:c.-2775C>G	XM_005252698.1:c.-2775C>G
BT-20	chr10	135233541	A	G	MTG1	I293V, I158V,	0	0	65	40	100	NM_001012508.3:c.*3189T>C	XM_005252684.1:c.*3189T>C	NM_138384.2:c.877A>G	XM_005252696.1:c.754A>G	XM_005252697.1:c.724A>G
BT-20	chr11	193112	C	T	SCGB1C1	R5C,	51	195	57	164	47.3233	NM_053280.3:c.-3943C>T	XM_005252771.1:c.-3943C>T	XM_005252772.1:c.-4193C>T	NM_145651.2:c.13C>T	XM_005252804.1:c.13C>T	NM_001097610.2:c.13C>T
BT-20	chr11	193865	T	G	SCGB1C1	I70R,	166	163	141	141	46.1538	NM_053280.3:c.-3190T>G	XM_005252771.1:c.-3190T>G	XM_005252772.1:c.-3440T>G	NM_145651.2:c.209T>G	XM_005252804.1:c.209T>G	NM_001097610.2:c.209T>G
BT-20	chr11	280221	A	C	NLRP6	M163L, M163L,	0	0	0	19	100	NM_001276700.1:c.487A>C	NM_138329.1:c.487A>C	NM_138329.2:c.487A>C
BT-20	chr11	314207	C	G	IFITM1	P13A,	0	0	0	57	100	NM_006435.2:c.*5042C>G	XM_005252750.1:c.*4935C>G	NM_003641.3:c.37C>G
BT-20	chr11	372157	C	T	B4GALNT4	A67V,	57	14	31	2	31.7308	NM_178537.3:c.200C>T	NM_178537.4:c.200C>T	XM_005252891.1:c.200C>T	XM_005252892.1:c.200C>T	XM_005252893.1:c.200C>T
BT-20	chr11	406043	G	A	SIGIRR	L459F,	0	0	193	198	100	NM_007183.2:c.*1474G>A	XM_005252760.1:c.*1474G>A	NM_001135053.1:c.1086C>T	NM_001135054.1:c.1086C>T	NM_021805.2:c.1086C>T	XM_005253044.1:c.1375C>T	XM_005253045.1:c.1375C>T	XM_005253046.1:c.1375C>T	XM_005253047.1:c.1293C>T	XM_005253048.1:c.1128C>T	XR_242815.1:n.1270C>T	XR_242816.1:n.1477C>T
BT-20	chr11	406483	T	C	SIGIRR	Q312R, Q312R, Q312R, Q312R,	0	0	15	0	100	NM_007183.2:c.*1914T>C	XM_005252760.1:c.*1914T>C	NM_001135053.1:c.935A>G	NM_001135054.1:c.935A>G	NM_021805.2:c.935A>G	XM_005253044.1:c.935A>G	XM_005253045.1:c.935A>G	XM_005253046.1:c.935A>G	XM_005253047.1:c.935A>G	XM_005253048.1:c.770A>G	XR_242815.1:n.1119A>G	XR_242816.1:n.1119A>G
BT-20	chr11	428489	T	C	ANO9	I84V, I391V, I247V,	0	0	20	36	100	NM_001012302.2:c.1171A>G	XM_005252885.1:c.1276A>G	XM_005252886.1:c.274A>G	XR_242796.1:n.1361A>G	XR_242797.1:n.1361A>G	XR_242798.1:n.1317A>G	XR_242799.1:n.1256A>G	XR_242800.1:n.697A>G
BT-20	chr11	433387	A	G	ANO9	F93L,	0	0	75	103	100	NM_001012302.2:c.277T>C	XM_005252885.1:c.277T>C	XM_005252886.1:c.-3438T>C	XR_242796.1:n.362T>C	XR_242797.1:n.362T>C	XR_242798.1:n.324T>C	XR_242799.1:n.362T>C	XR_242800.1:n.-3015T>C
BT-20	chr11	433867	G	A	ANO9	A51V,	47	13	24	6	33.3333	NM_001012302.2:c.152C>T	XM_005252885.1:c.152C>T	XM_005252886.1:c.-3918C>T	XR_242796.1:n.237C>T	XR_242797.1:n.237C>T	XR_242798.1:n.199C>T	XR_242799.1:n.237C>T	XR_242800.1:n.-3495C>T
BT-20	chr11	490035	C	T	PTDSS2	A423V,	39	87	27	180	62.1622	NM_030783.1:c.1268C>T	XM_005253153.1:c.1316C>T	XR_242827.1:n.1425C>T	XR_242828.1:n.1377C>T	NM_002939.3:c.*4656G>A	NM_203383.1:c.*4656G>A	NM_203384.1:c.*4656G>A	NM_203385.1:c.*4656G>A	NM_203386.1:c.*4656G>A	NM_203386.2:c.*4656G>A	NM_203387.1:c.*4656G>A	NM_203387.2:c.*4656G>A	NM_203388.1:c.*4656G>A	NM_203388.2:c.*4656G>A	NM_203389.1:c.*4656G>A	NM_203389.2:c.*4656G>A	XM_005253049.1:c.*4656G>A	XM_005253050.1:c.*4656G>A	XM_005253051.1:c.*4656G>A
BT-20	chr11	551753	G	A	LRRC56	R300H,	1	0	60	59	99.1667	NM_173573.1:c.*3227C>T	NM_173573.2:c.*3227C>T	XM_005252845.1:c.*3227C>T	XM_005252846.1:c.*3227C>T	XM_005252843.1:c.*3227C>T	XM_005252844.1:c.*3227C>T	NM_198075.3:c.899G>A	XM_005252775.1:c.899G>A	XM_005252776.1:c.797-150G>A	XM_005252777.1:c.899G>A	XM_005252778.1:c.796+451G>A
BT-20	chr11	552672	A	C	LRRC56	T429P,	74	9	0	37	30.8333	NM_173573.1:c.*2308T>G	NM_173573.2:c.*2308T>G	XM_005252845.1:c.*2308T>G	XM_005252846.1:c.*2308T>G	XM_005252843.1:c.*2308T>G	XM_005252844.1:c.*2308T>G	XR_109057.1:n.-4286A>C	NM_198075.3:c.1285A>C	XM_005252775.1:c.1285A>C	XM_005252776.1:c.1108A>C	XM_005252777.1:c.1038+705A>C	XM_005252778.1:c.797-1291A>C
BT-20	chr11	554166	C	G	LRRC56	R507G,	0	0	63	64	100	NM_173573.1:c.*814G>C	NM_173573.2:c.*814G>C	XM_005252845.1:c.*814G>C	XM_005252846.1:c.*814G>C	XM_005252843.1:c.*814G>C	XM_005252844.1:c.*814G>C	XR_109057.1:n.-2792C>G	NM_198075.3:c.1519C>G	XM_005252775.1:c.1519C>G	XM_005252776.1:c.1342C>G	XM_005252777.1:c.*21C>G	XM_005252778.1:c.1000C>G
BT-20	chr11	554214	G	C	LRRC56	D523H,	0	0	28	64	100	NM_173573.1:c.*766C>G	NM_173573.2:c.*766C>G	XM_005252845.1:c.*766C>G	XM_005252846.1:c.*766C>G	XM_005252843.1:c.*766C>G	XM_005252844.1:c.*766C>G	XR_109057.1:n.-2744G>C	NM_198075.3:c.1567G>C	XM_005252775.1:c.1567G>C	XM_005252776.1:c.1390G>C	XM_005252777.1:c.*69G>C	XM_005252778.1:c.1048G>C
BT-20	chr11	558884	C	T	C11orf35	A44T,	0	0	0	28	100	NM_173573.1:c.130G>A	NM_173573.2:c.130G>A	XM_005252845.1:c.160G>A	XM_005252846.1:c.334G>A	XM_005252843.1:c.334G>A	XM_005252844.1:c.334G>A	XR_109057.1:n.1927C>T	NM_198075.3:c.*4608C>T	XM_005252775.1:c.*4608C>T	XM_005252776.1:c.*4608C>T	XM_005252777.1:c.*4739C>T	XM_005252778.1:c.*4608C>T	NM_001143993.1:c.-2157C>T	NM_001143994.1:c.-2601C>T	NM_003475.3:c.-2601C>T	XM_005253147.1:c.-1437C>T	XM_005253148.1:c.-1437C>T	XM_005253149.1:c.-1437C>T	XM_005253150.1:c.-2157C>T	XM_005253151.1:c.-2601C>T
BT-20	chr11	562421	G	A	RASSF7	R156Q, R156Q, R156Q,	110	201	34	73	25.5981	NM_173573.1:c.-1705C>T	NM_173573.2:c.-1705C>T	XM_005252845.1:c.-3378C>T	XM_005252846.1:c.-2837C>T	XM_005252843.1:c.-2837C>T	XM_005252844.1:c.-2837C>T	NR_038262.1:n.*3236C>T	XR_109057.1:n.*2308G>A	XR_109058.1:n.*3236C>T	XR_109059.1:n.*4372C>T	XR_109060.1:n.*4372C>T	NM_001143993.1:c.467G>A	NM_001143994.1:c.467G>A	NM_003475.3:c.467G>A	XM_005253147.1:c.668G>A	XM_005253148.1:c.668G>A	XM_005253149.1:c.668G>A	XM_005253150.1:c.467G>A	XM_005253151.1:c.467G>A
BT-20	chr11	562640	G	T	RASSF7	G229V, G229V, G229V,	0	0	0	36	100	NM_173573.1:c.-1924C>A	NM_173573.2:c.-1924C>A	XM_005252845.1:c.-3597C>A	XM_005252846.1:c.-3056C>A	XM_005252843.1:c.-3056C>A	XM_005252844.1:c.-3056C>A	NR_038262.1:n.*3017C>A	XR_109057.1:n.*2527G>T	XR_109058.1:n.*3017C>A	XR_109059.1:n.*4153C>A	XR_109060.1:n.*4153C>A	NM_001143993.1:c.686G>T	NM_001143994.1:c.686G>T	NM_003475.3:c.686G>T	XM_005253147.1:c.887G>T	XM_005253148.1:c.887G>T	XM_005253149.1:c.887G>T	XM_005253150.1:c.686G>T	XM_005253151.1:c.686G>T
BT-20	chr11	562642	C	A	RASSF7	P230T, P230T, P230T,	77	0	0	32	29.3578	NM_173573.1:c.-1926G>T	NM_173573.2:c.-1926G>T	XM_005252845.1:c.-3599G>T	XM_005252846.1:c.-3058G>T	XM_005252843.1:c.-3058G>T	XM_005252844.1:c.-3058G>T	NR_038262.1:n.*3015G>T	XR_109057.1:n.*2529C>A	XR_109058.1:n.*3015G>T	XR_109059.1:n.*4151G>T	XR_109060.1:n.*4151G>T	NM_001143993.1:c.688C>A	NM_001143994.1:c.688C>A	NM_003475.3:c.688C>A	XM_005253147.1:c.889C>A	XM_005253148.1:c.889C>A	XM_005253149.1:c.889C>A	XM_005253150.1:c.688C>A	XM_005253151.1:c.688C>A
BT-20	chr11	608593	G	A	PHRF1	R1046Q, R1045Q, R1042Q, R836Q, R1044Q,	106	238	58	116	33.5907	NM_020901.2:c.3134G>A	XM_005253024.1:c.3137G>A	XM_005253025.1:c.3134G>A	XM_005253026.1:c.3131G>A	XM_005253027.1:c.3128G>A	XM_005253028.1:c.3125G>A	XM_005253029.1:c.3017G>A	NM_001572.3:c.*4052C>T	NM_004029.2:c.*4052C>T	NM_004031.2:c.*4052C>T	XM_005252906.1:c.*4052C>T	XM_005252907.1:c.*4052C>T	XM_005252908.1:c.*4052C>T	XM_005252909.1:c.*4052C>T
BT-20	chr11	610277	T	C	PHRF1	V1449A, V1448A, V1445A, V1447A,	0	0	141	224	100	NM_020901.2:c.4343T>C	XM_005253024.1:c.4346T>C	XM_005253025.1:c.4343T>C	XM_005253026.1:c.4340T>C	XM_005253027.1:c.4337T>C	XM_005253028.1:c.4334T>C	XM_005253029.1:c.4226T>C	NM_001572.3:c.*2368A>G	NM_004029.2:c.*2368A>G	NM_004031.2:c.*2368A>G	XM_005252906.1:c.*2368A>G	XM_005252907.1:c.*2368A>G	XM_005252908.1:c.*2368A>G	XM_005252909.1:c.*2368A>G
BT-20	chr11	617478	A	C	CDHR5	V638G, V610G, V798G, V804G, V804G,	0	49	0	15	23.4375	NM_021924.3:c.2411T>G	NM_031264.2:c.1829T>G	NM_001572.3:c.-1849T>G	NM_004029.2:c.-1849T>G	NM_004031.2:c.-2160T>G	XM_005252906.1:c.-1895T>G	XM_005252907.1:c.-1895T>G	XM_005252908.1:c.-1849T>G	XM_005252909.1:c.-1895T>G	NM_001171968.1:c.2393T>G	NM_021924.4:c.2411T>G	NM_031264.3:c.1829T>G	XM_005252987.1:c.2171T>G	XM_005252988.1:c.2078T>G	XM_005252989.1:c.1985T>G	XM_005252990.1:c.*88T>G
BT-20	chr11	617967	C	G	CDHR5	C536S, C508S, C696S, C702S, C702S,	0	0	75	0	100	NM_021924.3:c.2105G>C	NM_031264.2:c.1523G>C	NM_001572.3:c.-2338G>C	NM_004029.2:c.-2338G>C	NM_004031.2:c.-2649G>C	XM_005252906.1:c.-2384G>C	XM_005252907.1:c.-2384G>C	XM_005252908.1:c.-2338G>C	XM_005252909.1:c.-2384G>C	NM_001171968.1:c.2087G>C	NM_021924.4:c.2105G>C	NM_031264.3:c.1523G>C	XM_005252987.1:c.1865G>C	XM_005252988.1:c.1772G>C	XM_005252989.1:c.1679G>C	XM_005252990.1:c.1438G>C
BT-20	chr11	618998	G	A	CDHR5	P355S, P515S, P521S, P521S,	5	37	1	50	54.8387	NM_021924.3:c.1561C>T	NM_031264.2:c.1378+308C>T	NM_001572.3:c.-3369C>T	NM_004029.2:c.-3369C>T	NM_004031.2:c.-3680C>T	XM_005252906.1:c.-3415C>T	XM_005252907.1:c.-3415C>T	XM_005252908.1:c.-3369C>T	XM_005252909.1:c.-3415C>T	NM_001171968.1:c.1543C>T	NM_021924.4:c.1561C>T	NM_031264.3:c.1378+308C>T	XM_005252987.1:c.1379-58C>T	XM_005252988.1:c.1379-151C>T	XM_005252989.1:c.1379-244C>T	XM_005252990.1:c.1293+476C>T
BT-20	chr11	619789	T	G	CDHR5	R326S, R191S, R191S, R357S, R357S, R357S, R357S,	0	0	210	181	100	NM_021924.3:c.1071A>C	NM_031264.2:c.1071A>C	NM_001572.3:c.-4160A>C	NM_004029.2:c.-4160A>C	NM_004031.2:c.-4471A>C	XM_005252906.1:c.-4206A>C	XM_005252907.1:c.-4206A>C	XM_005252908.1:c.-4160A>C	XM_005252909.1:c.-4206A>C	NM_001171968.1:c.1071A>C	NM_021924.4:c.1071A>C	NM_031264.3:c.1071A>C	XM_005252987.1:c.1071A>C	XM_005252988.1:c.1071A>C	XM_005252989.1:c.1071A>C	XM_005252990.1:c.1071A>C
BT-20	chr11	802379	T	C	PIDD	Q18R, Q331R, Q331R, Q185R, Q185R,	0	0	37	81	100	NM_001191060.1:c.-4931A>G	NM_001191061.1:c.-4326A>G	NM_018494.3:c.554A>G	NM_145886.2:c.992A>G	NM_145887.2:c.992A>G	NM_145886.3:c.992A>G	NM_145887.3:c.992A>G	XM_005253005.1:c.992A>G	XM_005253006.1:c.992A>G	XM_005253007.1:c.992A>G	XM_005253008.1:c.554A>G	XR_242813.1:n.1123A>G	XR_242814.1:n.1123A>G	XM_005253271.1:c.*4106T>C
BT-20	chr11	828916	G	A	EFCAB4A	R77Q, R77Q, R77Q,	0	0	85	78	100	NM_001039490.1:c.-4114G>A	NM_004357.4:c.-4180G>A	NM_139029.1:c.-4176G>A	NM_139030.3:c.-4118G>A	XM_005253261.1:c.-4180G>A	XR_242834.1:n.-4036G>A	NM_173584.3:c.230G>A	XM_005252874.1:c.-434G>A	XM_005252875.1:c.230G>A	XM_005252871.1:c.230G>A	XM_005252872.1:c.230G>A	XM_005252873.1:c.230G>A	XM_005253056.1:c.*1324G>A	XR_109078.1:n.-4297C>T	NM_020376.2:c.*4054G>A	NM_020376.3:c.*4054G>A	XM_005253022.1:c.*4054G>A
BT-20	chr11	830670	G	T	EFCAB4A	S248I, E249D, S248I,	0	0	30	29	100	NM_001039490.1:c.-2360G>T	NM_004357.4:c.-2426G>T	NM_139029.1:c.-2422G>T	NM_139030.3:c.-2364G>T	XM_005253261.1:c.-2426G>T	XR_242834.1:n.-2282G>T	NM_173584.3:c.743G>T	XM_005252874.1:c.759G>T	XM_005252875.1:c.743G>T	XM_005252871.1:c.1044G>T	XM_005252872.1:c.1044G>T	XM_005252873.1:c.1026G>T	XM_005253056.1:c.*3078G>T
BT-20	chr11	1017302	G	C	MUC6	H1833Q,	460	6	463	0	49.8385	XR_109042.1:n.*1025G>C	NM_005961.2:c.5499C>G
BT-20	chr11	1017325	A	C	MUC6	Y1826D,	784	6	200	4	20.5231	XR_109042.1:n.*1048A>C	NM_005961.2:c.5476T>G
BT-20	chr11	1017384	G	C	MUC6	T1806S,	441	251	121	350	40.4987	XR_109042.1:n.*1107G>C	NM_005961.2:c.5417C>G
BT-20	chr11	1017421	G	T	MUC6	P1794T,	253	442	0	608	46.6616	XR_109042.1:n.*1144G>T	NM_005961.2:c.5380C>A
BT-20	chr11	1017579	C	T	MUC6	S1741N,	27	197	370	0	62.2896	XR_109042.1:n.*1302C>T	NM_005961.2:c.5222G>A
BT-20	chr11	1017581	A	T	MUC6	F1740L,	27	198	198	0	46.8085	XR_109042.1:n.*1304A>T	NM_005961.2:c.5220T>A
BT-20	chr11	1017595	A	C	MUC6	S1736A,	417	198	359	0	36.8583	XR_109042.1:n.*1318A>C	NM_005961.2:c.5206T>G
BT-20	chr11	1017648	G	T	MUC6	P1718H,	109	47	0	55	26.0664	XR_109042.1:n.*1371G>T	NM_005961.2:c.5153C>A
BT-20	chr11	1017783	A	G	MUC6	L1673P,	107	346	0	178	28.2092	XR_109042.1:n.*1506A>G	NM_005961.2:c.5018T>C
BT-20	chr11	1017789	A	C	MUC6	M1671R,	88	492	30	137	22.3561	XR_109042.1:n.*1512A>C	NM_005961.2:c.5012T>G
BT-20	chr11	1018116	T	G	MUC6	N1562T,	44	15	19	0	24.359	XR_109042.1:n.*1839T>G	NM_005961.2:c.4685A>C
BT-20	chr11	1018138	T	C	MUC6	R1555G,	39	15	18	0	25	XR_109042.1:n.*1861T>C	NM_005961.2:c.4663A>G
BT-20	chr11	1018144	G	C	MUC6	R1553G,	28	15	18	0	29.5082	XR_109042.1:n.*1867G>C	NM_005961.2:c.4657C>G
BT-20	chr11	1018374	T	A	MUC6	N1476I,	0	0	162	735	100	XR_109042.1:n.*2097T>A	NM_005961.2:c.4427A>T
BT-20	chr11	1018419	G	A	MUC6	T1461I,	339	501	1	334	28.5106	XR_109042.1:n.*2142G>A	NM_005961.2:c.4382C>T
BT-20	chr11	1027811	C	T	MUC6	V619M,	0	0	110	5	100	NM_005961.2:c.1855G>A
BT-20	chr11	1029320	C	T	MUC6	G395R,	2	33	1	9	22.2222	NM_005961.2:c.1183G>A
BT-20	chr11	1101078	A	G	MUC2	S2489G,	28	34	79	63	69.6078	NM_002457.2:c.7462A>G
BT-20	chr11	1262546	C	T	MUC5B	A1479V,	18	88	12	52	37.6471	NM_017511.1:c.6515C>T	NM_002458.1:c.4445C>T	NM_002458.2:c.4436C>T
BT-20	chr11	1272671	T	C	MUC5B	I4854T,	143	145	0	88	23.4043	NM_017511.1:c.15527T>C	NM_002458.1:c.14570T>C	NM_002458.2:c.14561T>C
BT-20	chr11	1507731	A	G	MOB2	L19P,	0	0	114	122	100	NM_001172223.1:c.56T>C
BT-20	chr11	1857173	T	C	SYT8	C106R, C120R, C120R,	0	0	31	228	100	NM_138567.3:c.358T>C	XM_005253216.1:c.358T>C	NM_001145829.1:c.-3607T>C	NM_001145841.1:c.-4281T>C	NM_003282.2:c.-3754T>C	NM_003282.3:c.-3113T>C
BT-20	chr11	1857751	C	G	SYT8	P219A, P219A,	26	22	55	53	69.2308	NM_138567.3:c.655C>G	XM_005253216.1:c.655C>G	NM_001145829.1:c.-3029C>G	NM_001145841.1:c.-3703C>G	NM_003282.2:c.-3176C>G	NM_003282.3:c.-2535C>G
BT-20	chr11	1858262	C	T	SYT8	T303M, T303M,	12	44	9	29	40.4255	NM_138567.3:c.908C>T	XM_005253216.1:c.908C>T	NM_001145829.1:c.-2518C>T	NM_001145841.1:c.-3192C>T	NM_003282.2:c.-2665C>T	NM_003282.3:c.-2024C>T
BT-20	chr11	1858572	C	T	SYT8	R373W, R373W,	0	0	8	0	100	NM_138567.3:c.1117C>T	XM_005253216.1:c.1117C>T	NM_001145829.1:c.-2208C>T	NM_001145841.1:c.-2882C>T	NM_003282.2:c.-2355C>T	NM_003282.3:c.-1714C>T
BT-20	chr11	1887796	G	T	LSP1	G31V,	80	45	76	0	37.8109	NM_001013253.1:c.-2554G>T	NM_001013254.1:c.-4980G>T	NM_001013255.1:c.-4541G>T	NM_001242932.1:c.92G>T	NM_002339.2:c.53+13369G>T	XM_005252924.1:c.-4120G>T	XM_005252925.1:c.-4229G>T	XM_005252927.1:c.-134+2332G>T
BT-20	chr11	1887799	C	G	LSP1	T32R,	127	47	76	0	30.4	NM_001013253.1:c.-2551C>G	NM_001013254.1:c.-4977C>G	NM_001013255.1:c.-4538C>G	NM_001242932.1:c.95C>G	NM_002339.2:c.53+13372C>G	XM_005252924.1:c.-4117C>G	XM_005252925.1:c.-4226C>G	XM_005252927.1:c.-134+2335C>G
BT-20	chr11	1887806	T	A	LSP1	H34Q,	4	0	128	47	97.7654	NM_001013253.1:c.-2544T>A	NM_001013254.1:c.-4970T>A	NM_001013255.1:c.-4531T>A	NM_001242932.1:c.102T>A	NM_002339.2:c.53+13379T>A	XM_005252924.1:c.-4110T>A	XM_005252925.1:c.-4219T>A	XM_005252927.1:c.-134+2342T>A
BT-20	chr11	1902768	G	A	LSP1	A38T, A100T, A38T, A228T, A38T,	36	57	89	120	69.2053	NM_001013253.1:c.112G>A	NM_001013254.1:c.112G>A	NM_001013255.1:c.112G>A	NM_001242932.1:c.682G>A	NM_002339.2:c.298G>A	XM_005252924.1:c.319G>A	XM_005252925.1:c.112G>A	XM_005252926.1:c.112G>A	XM_005252927.1:c.112G>A
BT-20	chr11	2190951	C	T	TH	V112M, V108M, V85M, V81M, V81M, V85M,	16	47	8	21	31.5217	NR_039834.1:n.-3342C>T	NM_000360.3:c.241G>A	NM_199292.2:c.334G>A	NM_199293.2:c.322G>A	XM_005253099.1:c.253G>A	XM_005253100.1:c.253G>A	XM_005253101.1:c.241G>A
BT-20	chr11	2323022	C	T	C11orf21	V24M, C6Y,	111	71	174	118	61.6034	NM_139022.2:c.-358C>T	XM_005252719.1:c.-253C>T	XM_005252720.1:c.-253C>T	XM_005252721.1:c.-253C>T	XR_242775.1:n.-173C>T	NM_001142946.1:c.70G>A	NR_024621.1:n.122G>A
BT-20	chr11	2323029	T	C	C11orf21	T4A,	0	0	280	196	100	NM_139022.2:c.-351T>C	XM_005252719.1:c.-246T>C	XM_005252720.1:c.-246T>C	XM_005252721.1:c.-246T>C	XR_242775.1:n.-166T>C	NM_001142946.1:c.63A>G	NR_024621.1:n.115A>G
BT-20	chr11	2337693	G	A	TSPAN32	G104E,	64	174	28	75	30.2053	NM_139022.2:c.628-113G>A	XM_005252719.1:c.733-113G>A	XM_005252720.1:c.*391G>A	XM_005252721.1:c.*1152G>A	XR_242775.1:n.812+151G>A
BT-20	chr11	2423918	A	G	TSSC4	T19A, T19A, T19A,	2	24	7	0	21.2121	NM_014555.3:c.*2249T>C	XM_005252881.1:c.*2249T>C	XM_005252882.1:c.*2249T>C	NM_005706.2:c.55A>G	XM_005252722.1:c.55A>G	XM_005252723.1:c.55A>G	XM_005252724.1:c.19+36A>G
BT-20	chr11	2424684	A	C	TSSC4	H274P, H274P, H210P, H274P,	0	0	18	0	100	NM_014555.3:c.*1483T>G	XM_005252881.1:c.*1483T>G	XM_005252882.1:c.*1483T>G	NM_005706.2:c.821A>C	XM_005252722.1:c.821A>C	XM_005252723.1:c.821A>C	XM_005252724.1:c.629A>C
BT-20	chr11	2439542	A	G	TRPM5	V256A, V254A, V254A,	38	58	63	97	62.5	NM_014555.3:c.761T>C	XM_005252881.1:c.761T>C	XM_005252882.1:c.761T>C
BT-20	chr11	2920666	C	T	SLC22A18AS	G89D,	0	0	68	40	100	NM_007105.2:c.266G>A	NM_002555.5:c.-3061C>T	NM_183233.2:c.-503C>T	XM_005252952.1:c.-3160C>T
BT-20	chr11	2924610	G	A	SLC22A18	R12Q, R12Q,	93	83	40	33	29.3173	NM_007105.2:c.-216+79C>T	NM_002555.5:c.35G>A	NM_183233.2:c.35G>A	XM_005252952.1:c.290G>A
BT-20	chr11	4389110	G	A	OR52B4	T139I,	101	33	163	56	62.0397	NM_001005161.2:c.416C>T	NM_001005161.3:c.416C>T
BT-20	chr11	4510285	A	G	OR52K1	Q52R,	107	93	52	54	34.6405	NM_001005171.1:c.155A>G	NM_001005171.2:c.155A>G
BT-20	chr11	4567335	C	G	OR52M1	S305R,	4	138	0	62	30.3922	NM_001004137.1:c.915C>G
BT-20	chr11	4608542	C	T	OR52I2	T167M,	1	1	259	380	99.688	NM_001005170.1:c.500C>T	NM_001005170.2:c.500C>T
BT-20	chr11	4673788	G	A	OR51E1	S11N, S11N,	82	80	32	56	35.2	NM_152430.3:c.32G>A	XM_005252798.1:c.32G>A
BT-20	chr11	4791111	T	C	OR51F1	T13A,	50	162	112	307	66.4025	NM_001004752.1:c.37A>G
BT-20	chr11	4869906	A	C	OR51S1	L178R,	1	0	71	47	99.1597	NM_001004758.1:c.533T>G
BT-20	chr11	4870269	A	T	OR51S1	I57N,	0	0	119	59	100	NM_001004758.1:c.170T>A
BT-20	chr11	4928841	T	C	OR51A7	M81T,	94	23	212	45	68.7166	NM_001004749.1:c.242T>C
BT-20	chr11	4936608	C	G	OR51G2	E96Q,	61	22	129	63	69.8182	NM_001005238.1:c.286G>C
BT-20	chr11	4936613	G	T	OR51G2	A94E,	127	62	63	22	31.0219	NM_001005238.1:c.281C>A
BT-20	chr11	4945196	T	G	OR51G1	Y125S,	54	30	106	70	67.6923	NM_001005237.1:c.374A>C
BT-20	chr11	4967468	G	A	OR51A4	T288M,	0	0	534	301	100	NM_001005329.1:c.863C>T
BT-20	chr11	4976013	A	G	OR51A2	W311R,	0	0	3	14	100	NM_001004748.1:c.931T>C
BT-20	chr11	4976077	T	G	OR51A2	K289N,	0	0	1	10	100	NM_001004748.1:c.867A>C
BT-20	chr11	5020799	C	T	OR51L1	T196I,	64	84	129	176	67.3289	NM_001004755.1:c.587C>T
BT-20	chr11	5020832	C	T	OR51L1	A207V,	64	78	128	180	68.4444	NM_001004755.1:c.620C>T
BT-20	chr11	5067984	A	G	OR52J3	T77A,	57	32	106	74	66.9145	NM_001001916.2:c.229A>G
BT-20	chr11	5068137	G	A	OR52J3	V128I,	109	164	215	320	66.2129	NM_001001916.2:c.382G>A
BT-20	chr11	5068177	A	T	OR52J3	Q141L,	107	110	214	213	66.3043	NM_001001916.2:c.422A>T
BT-20	chr11	5068425	C	T	OR52J3	R224C,	44	56	58	129	65.1568	NM_001001916.2:c.670C>T
BT-20	chr11	5172786	A	G	OR52A1	S272P,	0	0	108	210	100	NM_012375.2:c.814T>C
BT-20	chr11	5173229	C	T	OR52A1	R124H,	0	34	0	19	35.8491	NM_012375.2:c.371G>A
BT-20	chr11	5221645	C	G	OR51V1	G96R,	86	81	190	152	67.1906	NM_001004760.2:c.286G>C
BT-20	chr11	5221825	G	A	OR51V1	L36F,	43	10	86	0	61.8705	NM_001004760.2:c.106C>T
BT-20	chr11	5322737	A	G	OR51B4	M147T,	0	0	70	62	100	NM_033179.2:c.440T>C
BT-20	chr11	5323071	C	T	OR51B4	V36I,	0	1	40	194	99.5745	NM_033179.2:c.106G>A
BT-20	chr11	5344902	C	G	OR51B2	C209S,	0	0	138	134	100	NM_033180.4:c.626G>C
BT-20	chr11	5345128	G	A	OR51B2	L134F,	26	25	55	79	72.4324	NM_033180.4:c.400C>T
BT-20	chr11	5345170	A	G	OR51B2	C120R,	0	0	25	103	100	NM_033180.4:c.358T>C
BT-20	chr11	5364276	G	A	OR51B5	P160L, P160L,	38	22	50	57	64.0719	NM_001005567.1:c.479C>T	NM_001005567.2:c.479C>T	NR_038321.1:n.255-1684C>T
BT-20	chr11	5364742	C	T	OR51B5	G5S, G5S,	38	0	22	0	36.6667	NM_001005567.1:c.13G>A	NM_001005567.2:c.13G>A	NR_038321.1:n.255-2150G>A
BT-20	chr11	5372751	A	C	OR51B6	K5T,	160	0	342	0	68.1275	NM_001005567.2:c.-4970T>G	NR_038321.1:n.-4611T>G	NM_001004750.1:c.14A>C
BT-20	chr11	5372856	A	G	OR51B6	N40S,	5	124	17	284	70	NM_001005567.2:c.-5075T>C	NR_038321.1:n.-4716T>C	NM_001004750.1:c.119A>G
BT-20	chr11	5373006	T	C	OR51B6	I90T,	24	37	48	73	66.4835	NM_001005567.2:c.-5225A>G	NR_038321.1:n.-4866A>G	NM_001004750.1:c.269T>C
BT-20	chr11	5373129	C	T	OR51B6	T131I,	32	0	47	0	59.4937	NM_001005567.2:c.-5348G>A	NR_038321.1:n.-4989G>A	NM_001004750.1:c.392C>T
BT-20	chr11	5373170	C	G	OR51B6	R145G,	32	0	47	0	59.4937	NM_001004750.1:c.433C>G
BT-20	chr11	5373242	T	G	OR51B6	S169A,	0	24	0	46	65.7143	NM_001004750.1:c.505T>G
BT-20	chr11	5373251	C	T	OR51B6	L172F,	0	23	0	49	68.0556	NM_001004750.1:c.514C>T
BT-20	chr11	5373311	T	C	OR51B6	F192L,	50	0	80	0	61.5385	NM_001004750.1:c.574T>C
BT-20	chr11	5373562	C	A	OR51B6	S275R,	0	32	0	54	62.7907	NM_001004750.1:c.825C>A
BT-20	chr11	5410934	T	G	OR51M1	H102Q,	0	0	87	290	100	NM_001004756.1:c.306T>G	NM_001004756.2:c.306T>G
BT-20	chr11	5411031	C	T	OR51M1	L135F,	0	0	84	0	100	NM_001004756.1:c.403C>T	NM_001004756.2:c.403C>T
BT-20	chr11	5411239	T	C	OR51M1	I204T,	0	0	194	163	100	NM_001004756.1:c.611T>C	NM_001004756.2:c.611T>C
BT-20	chr11	5411395	C	A	OR51M1	P256H,	0	0	199	143	100	NM_001004756.1:c.767C>A	NM_001004756.2:c.767C>A
BT-20	chr11	5411398	T	G	OR51M1	L257R,	72	72	126	120	63.0769	NM_001004756.1:c.770T>G	NM_001004756.2:c.770T>G
BT-20	chr11	5411580	T	C	OR51M1	F318L,	0	0	48	48	100	NM_001004756.1:c.952T>C	NM_001004756.2:c.952T>C
BT-20	chr11	5443867	C	T	OR51Q1	T146I,	8	0	21	0	72.4138	NM_001004757.1:c.437C>T	NM_001004757.2:c.437C>T
BT-20	chr11	5443887	T	C	OR51Q1	C153R,	9	0	18	0	66.6667	NM_001004757.1:c.457T>C	NM_001004757.2:c.457T>C
BT-20	chr11	5443893	G	A	OR51Q1	V155I,	8	0	20	0	71.4286	NM_001004757.1:c.463G>A	NM_001004757.2:c.463G>A
BT-20	chr11	5443963	G	A	OR51Q1	R178H,	0	38	0	62	62	NM_001004757.1:c.533G>A	NM_001004757.2:c.533G>A
BT-20	chr11	5444061	G	A	OR51Q1	V211M,	52	7	103	19	67.4033	NM_001004757.1:c.631G>A	NM_001004757.2:c.631G>A
BT-20	chr11	5444136	C	T	OR51Q1	R236X,	0	52	0	103	66.4516	NM_001004757.1:c.706C>T	NM_001004757.2:c.706C>T
BT-20	chr11	5444353	T	C	OR51Q1	F308S,	4	72	9	121	63.1068	NM_001004757.1:c.923T>C	NM_001004757.2:c.923T>C
BT-20	chr11	5461991	C	A	OR51I1	A252S,	121	142	59	68	32.5641	NM_001005288.1:c.754G>T	NM_001005288.2:c.754G>T
BT-20	chr11	5462255	C	G	OR51I1	V164L,	88	54	100	111	59.7734	NM_001005288.1:c.490G>C	NM_001005288.2:c.490G>C
BT-20	chr11	5475170	G	C	OR51I2	R151P,	76	107	44	71	38.5906	NM_001004754.1:c.452G>C	NM_001004754.2:c.452G>C
BT-20	chr11	5475506	G	A	OR51I2	R263H,	112	0	51	0	31.2883	NM_001004754.1:c.788G>A	NM_001004754.2:c.788G>A
BT-20	chr11	5529152	A	G	UBQLN3	M546T, M546T,	31	55	64	103	66.0079	NM_017481.2:c.1637T>C
BT-20	chr11	5536537	A	C	UBQLNL	W379G,	0	0	127	209	100	XR_078436.1:n.*3116T>G	XM_005253276.1:c.*3116T>G	NM_145053.4:c.1135T>G
BT-20	chr11	5536848	G	A	UBQLNL	A275V,	0	0	106	65	100	XR_078436.1:n.*2805C>T	XM_005253276.1:c.*2805C>T	NM_145053.4:c.824C>T
BT-20	chr11	5566030	A	G	OR52H1	C242R,	0	0	80	50	100	NM_001005289.1:c.724T>C
BT-20	chr11	5566365	T	C	OR52H1	H130R,	0	0	102	237	100	NM_001005289.1:c.389A>G
BT-20	chr11	5602275	A	G	OR52B6	T57A,	67	115	40	63	36.1404	NM_001005162.2:c.169A>G
BT-20	chr11	5602438	T	A	OR52B6	L111H,	50	20	18	11	29.2929	NM_001005162.2:c.332T>A
BT-20	chr11	5602605	G	A	OR52B6	A167T,	207	131	94	73	33.0693	NM_001005162.2:c.499G>A
BT-20	chr11	5602615	A	G	OR52B6	H170R,	239	133	100	73	31.7431	NM_001005162.2:c.509A>G
BT-20	chr11	5602968	G	A	OR52B6	V288I,	0	0	297	372	100	NM_001005162.2:c.862G>A
BT-20	chr11	5776287	C	T	OR52N4	T106I,	0	0	181	277	100	NM_001005175.2:c.317C>T	NM_001005175.3:c.317C>T	XM_005252912.1:c.317C>T	XM_005252913.1:c.317C>T
BT-20	chr11	5776470	T	G	OR52N4	L167R,	0	0	92	93	100	NM_001005175.2:c.500T>G	NM_001005175.3:c.500T>G	XM_005252912.1:c.500T>G	XM_005252913.1:c.500T>G
BT-20	chr11	5776479	A	C	OR52N4	Y170S,	65	67	27	28	29.4118	NM_001005175.2:c.509A>C	NM_001005175.3:c.509A>C	XM_005252912.1:c.509A>C	XM_005252913.1:c.509A>C
BT-20	chr11	5776595	T	G	OR52N4	W209G,	8	24	4	11	31.9149	NM_001005175.2:c.625T>G	NM_001005175.3:c.625T>G	XM_005252912.1:c.625T>G	XM_005252913.1:c.625T>G
BT-20	chr11	5776623	A	T	OR52N4	N218I,	0	0	98	49	100	NM_001005175.2:c.653A>T	NM_001005175.3:c.653A>T	XM_005252912.1:c.653A>T	XM_005252913.1:c.653A>T
BT-20	chr11	5799468	C	T	OR52N5	V133I,	40	22	24	14	38	NM_001001922.1:c.397G>A	NM_001001922.2:c.397G>A
BT-20	chr11	5809308	A	T	OR52N1	F247I,	0	0	50	132	100	NM_001001913.1:c.739T>A
BT-20	chr11	5809548	G	A	OR52N1	R167C,	0	0	274	114	100	NM_001001913.1:c.499C>T
BT-20	chr11	5842310	T	G	OR52N2	S249A,	0	26	0	63	70.7865	NM_001005174.1:c.745T>G	XM_005252914.1:c.745T>G
BT-20	chr11	5842356	A	G	OR52N2	H264R,	0	34	0	93	73.2283	NM_001005174.1:c.791A>G	XM_005252914.1:c.791A>G
BT-20	chr11	5862731	A	G	OR52E6	W133R,	85	137	195	247	66.5663	NM_001005167.1:c.397T>C
BT-20	chr11	5878836	T	A	OR52E8	I33F,	24	17	7	6	24.0741	NM_001005168.1:c.97A>T
BT-20	chr11	5989415	C	T	OR56A5	V104M,	170	294	67	118	28.5054	NM_001146033.1:c.310G>A	XM_002343047.1:c.310G>A
BT-20	chr11	6007272	A	G	OR52L1	W297R,	0	0	160	219	100	NM_001005173.2:c.889T>C
BT-20	chr11	6007613	T	G	OR52L1	K183T,	0	0	99	0	100	NM_001005173.2:c.548A>C
BT-20	chr11	6007680	A	G	OR52L1	C161R,	0	0	115	99	100	NM_001005173.2:c.481T>C
BT-20	chr11	6007743	A	G	OR52L1	C140R,	0	1	103	98	99.505	NM_001005173.2:c.418T>C
BT-20	chr11	6129837	C	T	OR56B4	P277S,	310	265	131	137	31.7912	NM_001005181.1:c.829C>T
BT-20	chr11	6221169	A	G	OR52W1	H239R,	0	0	275	0	100	NM_001005178.1:c.716A>G
BT-20	chr11	6221214	T	A	OR52W1	L254Q,	142	146	264	262	64.6192	NM_001005178.1:c.761T>A
BT-20	chr11	6231731	C	T	C11orf42	P242S,	31	33	59	79	68.3168	NM_001098794.1:c.*1005G>A	NM_032127.3:c.*1005G>A	XM_005253157.1:c.*1468G>A	XM_005253158.1:c.*4050G>A	NM_173525.1:c.724C>T	NM_173525.2:c.724C>T
BT-20	chr11	6238960	C	A	FAM160A2	R633L, R619L, R619L,	15	5	48	22	77.7778	NM_001098794.1:c.1856G>T	NM_032127.3:c.1898G>T	XM_005253157.1:c.1856G>T	XM_005253158.1:c.1856G>T
BT-20	chr11	6341684	C	G	PRKCDBP	R8P,	44	16	36	12	44.4444	NM_145040.2:c.23G>C	XR_242847.1:n.-3219C>G	XR_242848.1:n.-3219C>G	XR_242849.1:n.-3219C>G	XM_002343069.1:c.1133C>G
BT-20	chr11	6411935	T	C	SMPD1	V36A, V36A, V36A,	0	7	36	47	92.2222	XM_002343048.1:c.101A>G	NM_000543.3:c.107T>C	NM_000543.4:c.107T>C	NM_001007593.2:c.107T>C	NM_001007593.1:c.107T>C	XM_005253074.1:c.107T>C	XM_005253075.1:c.107T>C	XM_005253076.1:c.107T>C	XR_242818.1:n.232T>C	NM_001164.2:c.*4829A>G	NM_001164.3:c.*4829A>G	NM_001257319.1:c.*4829A>G	NM_001257320.1:c.*4829A>G	NM_001257321.1:c.*4829A>G	NM_001257323.1:c.*4829A>G	NM_001257325.1:c.*4829A>G	NM_001257326.1:c.*4829A>G	NM_145689.1:c.*4829A>G	NR_047512.1:n.*4420A>G
BT-20	chr11	6417162	G	C	APBB1	R605G, R385G, C44W, R132G, R605G,	53	14	0	37	35.5769	XM_002343048.1:c.-4659C>G	NM_000543.3:c.*1325G>C	NM_000543.4:c.*1325G>C	NM_001007593.2:c.*1325G>C	NM_001007593.1:c.*1325G>C	XM_005253074.1:c.*1325G>C	XM_005253075.1:c.*1714G>C	XM_005253076.1:c.*1714G>C	XR_242818.1:n.*1906G>C	NM_001164.2:c.1819C>G	NM_001164.3:c.1819C>G	NM_001257319.1:c.1159C>G	NM_001257320.1:c.1042C>G	NM_001257321.1:c.1042C>G	NM_001257323.1:c.1153C>G	NM_001257325.1:c.1114C>G	NM_001257326.1:c.1042C>G	NM_145689.1:c.1813C>G	NR_047512.1:n.1951C>G	XR_109056.1:n.*1172C>G	XR_109056.2:n.*1172C>G
BT-20	chr11	6417369	G	A	APBB1	S21L,	14	25	12	20	45.0704	XM_002343048.1:c.-4866C>T	NM_000543.3:c.*1532G>A	NM_000543.4:c.*1532G>A	NM_001007593.2:c.*1532G>A	NM_001007593.1:c.*1532G>A	XM_005253074.1:c.*1532G>A	XM_005253075.1:c.*1921G>A	XM_005253076.1:c.*1921G>A	XR_242818.1:n.*2113G>A	NM_001164.2:c.1749C>T	NM_001164.3:c.1749C>T	NM_001257319.1:c.1089C>T	NM_001257320.1:c.972C>T	NM_001257321.1:c.972C>T	NM_001257322.1:c.*5366C>T	NM_001257323.1:c.1083C>T	NM_001257324.1:c.*5366C>T	NM_001257325.1:c.1044C>T	NM_001257326.1:c.972C>T	NM_145689.1:c.1743C>T	NR_047512.1:n.1881C>T	XR_109056.1:n.*965C>T	XR_109056.2:n.*965C>T
BT-20	chr11	6549995	A	G	DNHD1	N694S,	0	0	228	170	100	NM_144666.2:c.2081A>G	XM_005252803.1:c.302A>G
BT-20	chr11	6550004	A	G	DNHD1	Q697R,	0	0	227	171	100	NM_144666.2:c.2090A>G	XM_005252803.1:c.311A>G
BT-20	chr11	6550309	G	A	DNHD1	G769R,	0	0	95	337	100	NM_144666.2:c.2305G>A	XM_005252803.1:c.526G>A
BT-20	chr11	6555365	A	G	DNHD1	D987G,	74	27	24	26	33.1126	NM_144666.2:c.2960A>G	XM_005252803.1:c.1091A>G
BT-20	chr11	6578792	T	C	DNHD1	V2756A, V278A,	27	6	64	12	69.7248	NM_144666.2:c.8267T>C	XM_005252803.1:c.6398T>C
BT-20	chr11	6579106	C	T	DNHD1	H2861Y, H383Y,	95	0	194	0	67.128	NM_144666.2:c.8581C>T	XM_005252803.1:c.6712C>T
BT-20	chr11	6585007	G	A	DNHD1	D3313N,	125	33	63	19	34.1667	NM_144666.2:c.9937G>A	XM_005252803.1:c.8068G>A
BT-20	chr11	6588672	G	C	DNHD1	R246P, R3978P, R246P, R247P, R236P,	2	67	34	0	33.0097	NM_144666.2:c.11933G>C	XM_005252803.1:c.10064G>C
BT-20	chr11	6646584	C	T	DCHS1	V2331I,	129	27	71	8	33.617	NM_003737.2:c.6991G>A	XM_005253207.1:c.7426G>A
BT-20	chr11	6789929	C	A	OR2AG2	R87L,	8	16	11	19	55.5556	NM_001004490.1:c.260G>T
BT-20	chr11	6790106	T	C	OR2AG2	Y28C,	24	50	45	93	65.0943	NM_001004490.1:c.83A>G
BT-20	chr11	6806827	G	T	OR2AG1	V187L,	18	10	40	40	74.0741	NM_001004489.1:c.559G>T	NM_001004489.2:c.559G>T
BT-20	chr11	6807163	C	G	OR2AG1	R299G,	49	133	89	216	62.6283	NM_001004489.1:c.895C>G	NM_001004489.2:c.895C>G
BT-20	chr11	6891113	A	G	OR10A2	H43R,	28	56	14	32	35.3846	NM_001004460.1:c.128A>G
BT-20	chr11	6891605	A	G	OR10A2	H207R,	15	22	10	0	21.2766	NM_001004460.1:c.620A>G
BT-20	chr11	6891758	A	C	OR10A2	K258T,	48	83	30	51	38.2075	NM_001004460.1:c.773A>C
BT-20	chr11	6913127	A	G	OR2D2	M202T,	0	52	0	136	72.3404	NM_003700.1:c.605T>C
BT-20	chr11	6913244	A	G	OR2D2	I163T,	0	0	16	0	100	NM_003700.1:c.488T>C
BT-20	chr11	6942476	C	A	OR2D3	L82I,	0	0	93	130	100	XM_002343070.1:c.*3504G>T	NM_001004684.1:c.244C>A
BT-20	chr11	6942726	G	C	OR2D3	W165S,	37	21	15	11	30.9524	NM_013250.2:c.-5516G>C	XM_005253130.1:c.-5559G>C	XM_002343070.1:c.*3254C>G	NM_001004684.1:c.494G>C
BT-20	chr11	6953858	A	G	ZNF215	M119V, M119V, M119V,	0	76	0	37	32.7434	NM_013250.2:c.355A>G	XM_005253130.1:c.355A>G
BT-20	chr11	6977175	G	C	ZNF215	V85L, V323L,	54	44	107	97	67.5497	NM_013250.2:c.967G>C	XM_005253130.1:c.805+162G>C
BT-20	chr11	7022160	A	G	ZNF214	C252R, C252R, C252R,	0	0	365	79	100	NM_013249.2:c.754T>C	XM_005253128.1:c.754T>C	XM_005253129.1:c.712T>C
BT-20	chr11	7022531	A	T	ZNF214	L128H, L128H, L128H,	0	0	6	46	100	NM_013249.2:c.383T>A	XM_005253128.1:c.383T>A	XM_005253129.1:c.341T>A
BT-20	chr11	7022717	T	C	ZNF214	Y66C, Y66C, Y66C,	0	0	43	27	100	NM_013249.2:c.197A>G	XM_005253128.1:c.197A>G	XM_005253129.1:c.155A>G
BT-20	chr11	7059960	A	C	NLRP14	N48T,	0	0	179	27	100	NM_176822.3:c.143A>C	XM_002343049.1:c.-30T>G
BT-20	chr11	7079038	G	A	NLRP14	E808K,	0	0	283	266	100	NM_176822.3:c.2422G>A
BT-20	chr11	7509566	A	T	OLFML1	E113V, E113V,	75	0	31	0	29.2453	NM_198474.2:c.338A>T	NM_198474.3:c.338A>T	XM_005252878.1:c.338A>T
BT-20	chr11	7670440	A	G	PPFIBP2	R302G, R581G, R546G, R592G, R658G, R515G,	0	1	0	663	99.8494	NM_001256568.1:c.1636A>G	NM_001256569.1:c.1543A>G	NM_003621.2:c.1972A>G	NM_003621.3:c.1972A>G	XM_005253176.1:c.2155A>G	XM_005253174.1:c.2155A>G	XM_005253175.1:c.2188A>G	XM_005253177.1:c.1972A>G
BT-20	chr11	7687715	T	C	CYB5R2	N209D, N209D,	0	0	124	91	100	NM_016229.3:c.625A>G	XM_005252973.1:c.805A>G	XM_005252974.1:c.625A>G	XM_005252975.1:c.625A>G	XM_005252976.1:c.739-938A>G	XR_242811.1:n.765A>G
BT-20	chr11	7712471	C	T	OVCH2	W556X,	100	18	143	26	58.885	NM_198185.2:c.1668G>A	NM_198185.3:c.1639+29G>A	XM_005252895.1:c.1651+29G>A
BT-20	chr11	7712523	G	A	OVCH2	T539I,	116	182	80	120	40.1606	NM_198185.2:c.1616C>T	NM_198185.3:c.1616C>T	XM_005252895.1:c.1628C>T
BT-20	chr11	7712561	T	A	OVCH2	Q526H,	76	164	31	106	36.3395	NM_198185.2:c.1578A>T	NM_198185.3:c.1578A>T	XM_005252895.1:c.1590A>T
BT-20	chr11	7716855	T	A	OVCH2	N410Y,	0	0	0	249	100	NM_198185.2:c.1228A>T	NM_198185.3:c.1228A>T	XM_005252895.1:c.1240A>T
BT-20	chr11	7721870	G	A	OVCH2	P292S,	0	0	243	111	100	NM_198185.2:c.874C>T	NM_198185.3:c.874C>T	XM_005252895.1:c.886C>T
BT-20	chr11	7727886	C	T	OVCH2	R19Q,	0	0	76	55	100	NM_198185.2:c.56G>A	NM_198185.3:c.56G>A	XM_005252895.1:c.68G>A
BT-20	chr11	7949350	A	G	OR10A6	L287P,	0	0	158	0	100	NM_001004461.1:c.860T>C
BT-20	chr11	7949791	A	C	OR10A6	V140G,	14	24	19	33	57.7778	NM_001004461.1:c.419T>G
BT-20	chr11	7949860	G	A	OR10A6	A117V,	84	81	165	158	66.1885	NM_001004461.1:c.350C>T
BT-20	chr11	7985014	C	T	NLRP10	R10Q,	10	26	25	71	72.7273	NM_176821.3:c.29G>A
BT-20	chr11	8122113	A	G	TUB	M400V, M449V, M394V,	94	34	67	20	40.4651	NM_003320.4:c.1345A>G	NM_177972.2:c.1180A>G	XM_005253109.1:c.1306A>G
BT-20	chr11	8662516	T	C	TRIM66	H324R,	60	47	29	24	33.125	NM_014818.1:c.971A>G	XM_005253270.1:c.1295A>G
BT-20	chr11	8751640	G	C	ST5	D399E, D399E, D399E,	0	24	0	34	58.6207	NM_005418.3:c.1197C>G	NM_139157.2:c.81-3884C>G	NM_213618.1:c.1197C>G	XM_005253077.1:c.1287C>G	XM_005253078.1:c.1257C>G	XM_005253079.1:c.1197C>G	XM_005253080.1:c.1197C>G	XM_005253081.1:c.1287C>G	XM_005253082.1:c.141-3884C>G	XM_005253083.1:c.81-3884C>G	XM_005253084.1:c.81-3884C>G
BT-20	chr11	8751889	C	G	ST5	K316N, K316N, K316N,	163	95	68	55	32.2835	NM_005418.3:c.948G>C	NM_139157.2:c.81-4133G>C	NM_213618.1:c.948G>C	XM_005253077.1:c.1038G>C	XM_005253078.1:c.1008G>C	XM_005253079.1:c.948G>C	XM_005253080.1:c.948G>C	XM_005253081.1:c.1038G>C	XM_005253082.1:c.141-4133G>C	XM_005253083.1:c.81-4133G>C	XM_005253084.1:c.81-4133G>C
BT-20	chr11	8752598	G	C	ST5	P80R, P80R, P80R,	15	78	28	132	63.2411	NM_005418.3:c.239C>G	NM_139157.2:c.81-4842C>G	NM_213618.1:c.239C>G	XM_005253077.1:c.329C>G	XM_005253078.1:c.299C>G	XM_005253079.1:c.239C>G	XM_005253080.1:c.239C>G	XM_005253081.1:c.329C>G	XM_005253082.1:c.141-4842C>G	XM_005253083.1:c.81-4842C>G	XM_005253084.1:c.81-4842C>G
BT-20	chr11	8942999	G	A	C11orf16	A423V,	0	0	190	84	100	NM_182901.2:c.*1972G>A	NM_020643.2:c.1268C>T	NM_001206645.1:c.*1972G>A	NM_001206646.1:c.*1972G>A	NM_001206647.1:c.*1972G>A	NM_001206648.1:c.*1972G>A	NM_020642.3:c.*1972G>A	NM_182901.3:c.*1972G>A	NR_045417.1:n.*1373G>A	NR_045418.1:n.*1373G>A
BT-20	chr11	8947283	G	C	C11orf16	P311A, P311A,	119	27	30	14	23.1579	NM_020643.2:c.931C>G
BT-20	chr11	8959545	C	A	ASCL3	R55L, R55L,	0	0	8	160	100	NM_020643.2:c.-5116G>T	NM_020646.1:c.164G>T
BT-20	chr11	9595989	A	C	WEE1	H170P,	41	5	0	32	41.0256	NM_001143976.1:c.-1000A>C	NM_003390.3:c.509A>C	XM_005253118.1:c.509A>C	XM_005253119.1:c.-1000A>C
BT-20	chr11	9769562	C	G	SWAP70	Q447E, Q505E,	50	0	88	0	63.7681	NM_015055.2:c.1513C>G	XM_005252829.1:c.1339C>G	XM_005252830.1:c.1066C>G
BT-20	chr11	9917545	A	G	SBF2	L381S, L625S,	62	25	21	12	27.5	NM_030962.3:c.1874T>C	XM_005253154.1:c.1874T>C	XM_005253155.1:c.1745T>C	XM_005253156.1:c.1874T>C	XR_242853.1:n.174-19608A>G
BT-20	chr11	10655609	C	T	MRVI1	A70T, A79T, A79T, A70T,	2	0	363	55	99.5238	NM_001098579.1:c.208G>A	NM_001098579.2:c.208G>A	NM_001100163.1:c.-39G>A	NM_001100163.2:c.-39G>A	NM_001100167.1:c.-616-2001G>A	NM_001100167.2:c.-619-2001G>A	NM_001206880.1:c.235G>A	NM_001206881.1:c.-658G>A	NM_130385.2:c.-39G>A	NM_130385.3:c.235G>A	XM_005252733.1:c.340G>A	XM_005252734.1:c.238G>A	XM_005252735.1:c.235G>A	XM_005252736.1:c.82G>A	XM_005252737.1:c.82G>A	XM_005252738.1:c.82G>A	XM_005252739.1:c.82G>A	XM_005252740.1:c.79G>A	XM_005252741.1:c.79G>A	XM_005252742.1:c.79G>A	XM_005252743.1:c.-711G>A	XM_005252744.1:c.340G>A	XR_242776.1:n.239G>A
BT-20	chr11	10673739	T	C	MRVI1	I11V, I11V,	2	0	282	41	99.3846	NM_001098579.1:c.31A>G	NM_001098579.2:c.31A>G	NM_001100163.1:c.-48-18121A>G	NM_001100163.2:c.-48-18121A>G	NM_001100167.1:c.-774-10A>G	NM_001100167.2:c.-777-10A>G	NM_001206880.1:c.68-10A>G	NM_001206881.1:c.-667-18121A>G	NM_130385.2:c.-48-18121A>G	NM_130385.3:c.68-10A>G	XM_005252733.1:c.173-10A>G	XM_005252734.1:c.68-10A>G	XM_005252735.1:c.68-10A>G	XM_005252736.1:c.-89-10A>G	XM_005252737.1:c.-89-10A>G	XM_005252738.1:c.-89-10A>G	XM_005252739.1:c.-89-10A>G	XM_005252740.1:c.-89-10A>G	XM_005252741.1:c.-89-10A>G	XM_005252742.1:c.-89-10A>G	XM_005252743.1:c.-720-18121A>G	XM_005252744.1:c.173-10A>G	XR_242776.1:n.69-10A>G
BT-20	chr11	11986061	T	C	DKK3	R349G, R335G, R335G, R335G, R307G,	0	0	124	151	100	NM_001018057.1:c.1003A>G	NM_013253.4:c.1003A>G	NM_015881.5:c.1003A>G	XM_005252866.1:c.1234A>G
BT-20	chr11	12315186	G	A	MICALCL	V70I,	78	49	31	23	29.8343	NM_032867.2:c.208G>A	XM_005253178.1:c.208G>A
BT-20	chr11	12315891	G	A	MICALCL	A305T,	0	0	267	243	100	NM_032867.2:c.913G>A	XM_005253178.1:c.913G>A
BT-20	chr11	12315915	A	G	MICALCL	S313G,	227	147	117	78	34.2707	NM_032867.2:c.937A>G	XM_005253178.1:c.937A>G
BT-20	chr11	14991539	T	C	CALCA	N57D, N57D, N57D,	0	0	162	68	100	NM_001033952.1:c.169A>G	NM_001033952.2:c.169A>G	NM_001033953.1:c.169A>G	NM_001033953.2:c.169A>G	NM_001741.2:c.169A>G	XM_005253133.1:c.169A>G	XM_005253134.1:c.169A>G
BT-20	chr11	15243059	G	A	INSC	D286N, D333N, D286N, D244N, D286N, D321N,	54	27	132	59	70.2206	NM_001031853.3:c.997G>A	NM_001031853.4:c.997G>A	NM_001042536.1:c.856G>A	NM_001042536.2:c.856G>A	NM_001278313.1:c.856G>A	NM_001278314.1:c.961G>A	NM_001278315.1:c.856G>A	NM_001278316.1:c.730G>A	XM_005252911.1:c.262G>A
BT-20	chr11	17333663	G	A	NUCB2	S303N, S303N, S303N,	0	0	52	5	100	NM_005013.2:c.908G>A	XM_005252941.1:c.908G>A	XM_005252942.1:c.908G>A	XM_005252943.1:c.908G>A	XM_005252944.1:c.908G>A	XM_005252945.1:c.908G>A	XM_005252946.1:c.908G>A	XM_005252947.1:c.908G>A	XM_005252948.1:c.908G>A	XM_005252949.1:c.908G>A
BT-20	chr11	17390443	C	A	B7H6	H264N,	7	0	15	0	68.1818	NR_026750.1:n.990C>A	NM_001202439.1:c.790C>A	XR_242803.1:n.1028C>A
BT-20	chr11	17408630	C	T	KCNJ11	V337I, V250I,	0	0	257	142	100	NM_000525.3:c.1009G>A	NM_001166290.1:c.748G>A	XM_005252910.1:c.838G>A
BT-20	chr11	17409572	T	C	KCNJ11	K23E,	0	0	76	0	100	NM_000525.3:c.67A>G	NM_001166290.1:c.-16-179A>G	XM_005252910.1:c.67A>G	NM_000352.3:c.*4966A>G	XM_005253088.1:c.*4966A>G
BT-20	chr11	17414570	C	T	ABCC8	V1572I,	120	136	242	307	68.1988	NM_000525.3:c.-4932G>A	NM_001166290.1:c.-3866G>A	XM_005252910.1:c.-4932G>A	NM_000352.3:c.4714G>A	XM_005253088.1:c.4717G>A
BT-20	chr11	17519742	C	G	USH1C	E483D, E519D, E500D, E819D,	49	0	86	0	63.7037	NM_005709.2:c.1557G>C	NM_005709.3:c.1557G>C	NM_153676.2:c.2457G>C	NM_153676.3:c.2457G>C	XM_005252725.1:c.1500G>C	XM_005252726.1:c.1353G>C
BT-20	chr11	18195051	T	C	MRGPRX4	L83S,	0	0	386	348	100	NM_054032.2:c.248T>C	NM_054032.3:c.248T>C
BT-20	chr11	18253176	C	T	SAA4	C89Y,	0	0	288	155	100	NM_001199744.1:c.500G>A	NM_006512.2:c.266G>A	NM_006512.3:c.266G>A
BT-20	chr11	18305355	C	T	HPS5	M1015I, M901I, M901I,	19	46	38	84	65.2406	NM_007216.3:c.2703G>A	NM_181507.1:c.3045G>A	NM_181508.1:c.2703G>A	XM_005252761.1:c.3045G>A	XM_005252762.1:c.3045G>A	XM_005252763.1:c.2703G>A	XM_005252764.1:c.2703G>A	XM_005252765.1:c.2484G>A	XM_005252766.1:c.2484G>A	XM_005253061.1:c.231-1027C>T
BT-20	chr11	18579859	C	A	UEVLD	V211F, V211F, V189F, V81F, V81F, V189F,	2	38	0	42	51.2195	NM_001040697.1:c.631G>T	NM_001040697.2:c.631G>T	NM_001261382.1:c.565G>T	NM_001261383.1:c.565G>T	NM_001261384.1:c.241G>T	NM_001261385.1:c.517G>T	NM_001261386.1:c.331G>T	NM_018314.3:c.631G>T	NM_018314.4:c.631G>T	XM_005253000.1:c.241G>T
BT-20	chr11	18727448	T	C	IGSF22	T1276A,	24	38	49	62	64.1618	NM_153347.1:c.*3892T>C	NM_173588.2:c.*722A>G	NM_173588.3:c.3826A>G	XR_242793.1:n.3624A>G
BT-20	chr11	18735947	T	C	IGSF22	M559V,	0	0	257	59	100	NM_173588.2:c.1675A>G	NM_173588.3:c.1675A>G	XR_242793.1:n.1865A>G
BT-20	chr11	18737095	C	T	IGSF22	R472Q,	0	0	94	0	100	NM_173588.2:c.1415G>A	NM_173588.3:c.1415G>A	XR_242793.1:n.1605G>A
BT-20	chr11	18743180	C	G	IGSF22	A94P,	13	7	21	19	66.6667	NM_173588.2:c.280G>C	NM_173588.3:c.280G>C	XR_242793.1:n.470G>C
BT-20	chr11	19077765	T	C	MRGPRX2	N62S, N62S,	210	0	132	0	38.5965	NM_054030.2:c.185A>G
BT-20	chr11	19167850	A	G	ZDHHC13	K99R,	0	53	0	26	32.9114	NM_001001483.1:c.-95+1A>G	NM_001001483.2:c.-95A>G	NM_019028.2:c.296A>G	XM_005252995.1:c.296A>G	XM_005252996.1:c.-95A>G
BT-20	chr11	19184916	A	G	ZDHHC13	Y262C, Y392C,	91	119	41	63	33.121	NM_001001483.1:c.785A>G	NM_001001483.2:c.785A>G	NM_019028.2:c.1175A>G	XM_005252995.1:c.1175A>G	XM_005252996.1:c.785A>G
BT-20	chr11	20404613	T	G	HTATIP2	S197R, S197R, S197R, S231R,	0	0	0	71	100	NM_001145166.1:c.-4680T>G	NM_001145167.1:c.-4775T>G	NM_005788.3:c.-4680T>G	XM_005252730.1:c.-4729T>G	NM_001098520.1:c.693T>G	NM_001098521.1:c.591T>G	NM_001098522.1:c.591T>G	NM_006410.4:c.591T>G
BT-20	chr11	20529886	G	A	PRMT3	S446N, S508N, S431N,	0	0	111	83	100	NM_001145166.1:c.1337G>A	NM_001145167.1:c.1292G>A	NM_005788.3:c.1523G>A	XM_005252730.1:c.1424G>A
BT-20	chr11	20623042	T	C	SLC6A5	F124S,	122	0	256	1	67.81	XM_928515.4:c.*4875T>C	NM_004211.3:c.371T>C	XM_005253225.1:c.-193T>C
BT-20	chr11	20623156	C	G	SLC6A5	A162G,	0	0	0	71	100	XM_928515.4:c.*4989C>G	NM_004211.3:c.485C>G	XM_005253225.1:c.-79C>G
BT-20	chr11	20676346	C	T	SLC6A5	P541S, P776S,	113	65	264	112	67.87	NM_004211.3:c.2326C>T	XM_005253225.1:c.1624C>T
BT-20	chr11	20805286	G	A	NELL1	R110Q, R82Q, R82Q, R82Q,	104	76	193	36	55.9902	NM_006157.3:c.245G>A	NM_201551.1:c.245G>A	XM_005252939.1:c.329G>A	XM_005252940.1:c.245G>A
BT-20	chr11	20907054	G	T	NELL1	G219C, G134C, G191C, G191C,	1	22	44	0	65.6716	NM_006157.3:c.571G>T	NM_201551.1:c.571G>T	XM_005252939.1:c.655G>T	XM_005252940.1:c.400G>T
BT-20	chr11	21392487	C	T	NELL1	A156V,	101	46	178	76	63.3416	NM_006157.3:c.1638C>T	NM_201551.1:c.1638C>T	XM_005252939.1:c.1722C>T	XM_005252940.1:c.1467C>T
BT-20	chr11	22271870	A	T	ANO5	L321F, L322F,	85	47	160	67	63.2312	NM_001142649.1:c.963A>T	NM_213599.2:c.966A>T	XM_005252820.1:c.1446A>T	XM_005252821.1:c.1443A>T	XM_005252822.1:c.888A>T	XM_005252823.1:c.885A>T
BT-20	chr11	22646660	C	A	FANCF	G233W,	23	83	13	36	31.6129	NM_022725.3:c.697G>T
BT-20	chr11	26586801	G	A	MUC15	T229I, T202I, T229I,	9	52	2	38	39.604	NM_001135091.1:c.686C>T	NM_001135092.1:c.686C>T	NM_145650.3:c.605C>T	XM_005252799.1:c.953C>T	XM_005252800.1:c.953C>T	NM_031418.2:c.1447+5475G>A	XM_005253063.1:c.1630+5475G>A	XM_005253064.1:c.1009+5475G>A
BT-20	chr11	27362359	T	G	CCDC34	E264A,	12	7	30	26	74.6667	NM_030771.1:c.791A>C
BT-20	chr11	27679916	C	T	BDNF	V66M, V66M, V66M, V66M, V66M, V95M, V66M, V81M, V66M, V74M, V66M, V66M, V148M, V66M, V66M, V66M, V66M,	51	22	117	46	69.0678	NR_002832.2:n.503C>T	NR_033312.1:n.434C>T	NR_033313.1:n.434C>T	NR_033314.1:n.503C>T	NR_033315.1:n.434C>T	XR_242807.1:n.355C>T	XR_242808.1:n.352C>T	XR_242809.1:n.224-802C>T	NM_001143805.1:c.196G>A	NM_001143806.1:c.196G>A	NM_001143807.1:c.196G>A	NM_001143808.1:c.196G>A	NM_001143809.1:c.283G>A	NM_001143810.1:c.442G>A	NM_001143811.1:c.196G>A	NM_001143812.1:c.196G>A	NM_001143813.1:c.196G>A	NM_001143814.1:c.196G>A	NM_001143815.1:c.196G>A	NM_001143816.1:c.196G>A	NM_001709.4:c.196G>A	NM_170731.4:c.220G>A	NM_170732.4:c.196G>A	NM_170733.3:c.196G>A	NM_170734.3:c.241G>A	NM_170735.5:c.196G>A	XM_005253060.1:c.442G>A	NR_002832.1:n.522C>T
BT-20	chr11	28057957	T	C	KIF18A	I735V,	34	9	55	24	64.7541	NM_031217.3:c.2203A>G
BT-20	chr11	32954344	G	A	QSER1	V385I,	0	0	17	45	100	NM_001076786.1:c.1153G>A	XM_005253136.1:c.1153G>A
BT-20	chr11	32956244	A	G	QSER1	N1018S, N779S, N523S,	0	0	190	201	100	NM_001076786.1:c.3053A>G	XM_005253136.1:c.3053A>G
BT-20	chr11	33079580	A	G	TCP11L1	K178R, K178R, K178R,	43	370	15	154	29.0378	NM_001145541.1:c.533A>G	NM_018393.3:c.533A>G
BT-20	chr11	33370827	C	G	HIPK3	P913R, P913R, P934R,	131	91	49	33	26.9737	NM_001048200.1:c.2738C>G	NM_001048200.2:c.2738C>G	NM_001278162.1:c.2738C>G	NM_001278163.1:c.2738C>G	NM_005734.3:c.2801C>G	NM_005734.4:c.2801C>G	XM_005252727.1:c.2915C>G	XM_005252728.1:c.2852C>G	XM_005252729.1:c.2801C>G
BT-20	chr11	34152939	T	C	NAT10	Y389H, Y461H,	0	0	83	0	100	NM_001144030.1:c.1165T>C	NM_024662.2:c.1381T>C	XM_005252999.1:c.1381T>C
BT-20	chr11	34916657	C	T	APIP	D20N, D37N,	0	0	265	228	100	NM_015957.2:c.58G>A	XM_005252959.1:c.109G>A
BT-20	chr11	34969112	A	G	PDHX	T101A, T86A, T101A,	0	0	134	150	100	NM_001135024.1:c.256A>G	NM_001166158.1:c.301A>G	NM_003477.2:c.301A>G
BT-20	chr11	35226155	A	G	CD44	K374R, K417R,	111	194	64	105	35.654	NM_000610.3:c.1250A>G	NM_001001389.1:c.1121A>G	NM_001001390.1:c.668-3497A>G	NM_001001391.1:c.668-10244A>G	NM_001001392.1:c.234-17097A>G	NM_001202555.1:c.668-6638A>G	NM_001202556.1:c.667+14543A>G	NM_001202557.1:c.668-10244A>G	XM_005253231.1:c.1253A>G	XM_005253232.1:c.1253A>G	XM_005253233.1:c.1133A>G	XM_005253234.1:c.1133A>G	XM_005253235.1:c.1124A>G	XM_005253236.1:c.995A>G	XM_005253237.1:c.995A>G	XM_005253238.1:c.764A>G	XM_005253239.1:c.923-3497A>G	XM_005253240.1:c.794-3497A>G	XM_005253241.1:c.668-3497A>G	XM_005253242.1:c.1121A>G
BT-20	chr11	35229673	T	C	CD44	I230T, I43T, I436T, I7T, I479T,	37	86	25	49	37.5635	NM_000610.3:c.1436T>C	NM_001001389.1:c.1307T>C	NM_001001390.1:c.689T>C	NM_001001391.1:c.668-6726T>C	NM_001001392.1:c.234-13579T>C	NM_001202555.1:c.668-3120T>C	NM_001202556.1:c.668-11190T>C	NM_001202557.1:c.668-6726T>C	XM_005253231.1:c.1439T>C	XM_005253232.1:c.1436T>C	XM_005253233.1:c.1319T>C	XM_005253234.1:c.1316T>C	XM_005253235.1:c.1310T>C	XM_005253236.1:c.1181T>C	XM_005253237.1:c.1178T>C	XM_005253238.1:c.950T>C	XM_005253239.1:c.944T>C	XM_005253240.1:c.815T>C	XM_005253241.1:c.689T>C	XM_005253242.1:c.*2286T>C	XR_109040.1:n.*1917A>G
BT-20	chr11	36595128	C	T	RAG1	H92Y, H92Y,	157	132	116	85	41.0204	NM_000448.2:c.274C>T	XM_005253041.1:c.274C>T
BT-20	chr11	36595600	A	G	RAG1	H249R, H249R,	63	172	36	74	31.8841	NM_000448.2:c.746A>G	XM_005253041.1:c.746A>G
BT-20	chr11	36596200	G	A	RAG1	R449K, R449K,	45	128	77	248	65.261	NM_000448.2:c.1346G>A	XM_005253041.1:c.1346G>A
BT-20	chr11	36597313	A	G	RAG1	K820R, K820R,	285	251	110	126	30.5699	NM_000448.2:c.2459A>G	XM_005253041.1:c.2459A>G
BT-20	chr11	36680719	G	A	C11orf74	E143K, E217K,	74	131	22	39	22.9323	NM_001276722.1:c.649G>A	NM_001276723.1:c.649G>A	NM_001276724.1:c.649G>A	NM_001276725.1:c.427G>A	NM_001276726.1:c.427G>A	NM_001276727.1:c.427G>A	NM_138787.2:c.649G>A	NM_138787.3:c.649G>A	NR_077243.1:n.874G>A
BT-20	chr11	43876698	C	T	HSD17B12	S280L,	27	11	36	10	54.7619	NM_016142.2:c.839C>T	XM_005252960.1:c.836C>T	XM_005252961.1:c.617C>T	XR_109045.1:n.*3583G>A
BT-20	chr11	43940602	C	G	ALKBH3	D228E,	17	65	16	79	53.6723	XR_109046.1:n.209+534G>C	NM_139178.3:c.684C>G	XM_005252824.1:c.684C>G	XM_005252825.1:c.681C>G	XM_005252826.1:c.261C>G	NR_038907.1:n.227+534G>C
BT-20	chr11	44080210	T	C	ACCSL	C529R, C348R,	14	64	11	56	46.2069	NM_001031854.2:c.1585T>C	XM_005252915.1:c.1042T>C
BT-20	chr11	44104981	C	T	ACCS	P421L, P421L,	75	0	52	0	40.9449	NM_001127219.1:c.1262C>T	NM_032592.3:c.1262C>T	XM_005253170.1:c.1262C>T	XM_005253171.1:c.1254+120C>T	XM_005253172.1:c.872C>T	XM_005253173.1:c.557C>T
BT-20	chr11	44331309	G	A	ALX4	P102S,	0	3	0	10	76.9231	NM_021926.2:c.304C>T	NM_021926.3:c.304C>T	XR_242817.1:n.427C>T
BT-20	chr11	44331509	C	G	ALX4	R35T,	41	37	19	17	31.5789	NM_021926.2:c.104G>C	NM_021926.3:c.104G>C	XR_242817.1:n.227G>C
BT-20	chr11	44640268	A	G	CD82	I241V, I216V,	45	72	35	66	46.3303	NM_001024844.1:c.646A>G	NM_002231.3:c.721A>G
BT-20	chr11	44940828	G	A	TSPAN18	V133I, V133I,	103	14	85	6	43.75	NM_001031730.1:c.397G>A	NM_130783.3:c.397G>A	NM_130783.4:c.397G>A	XM_005253217.1:c.427G>A	XR_242833.1:n.858-15387C>T
BT-20	chr11	45889202	A	G	CRY2	N4D, N282D, N200D,	22	6	9	0	24.3243	NM_001127457.1:c.598A>G	NM_021117.3:c.844A>G
BT-20	chr11	45937267	C	T	PEX16	V116I, V116I,	0	0	66	30	100	NM_004813.2:c.346G>A	NM_057174.2:c.346G>A
BT-20	chr11	46893108	T	C	LRP4	S1554G,	0	0	34	0	100	NR_038909.1:n.198-1517T>C	XR_109049.1:n.203-1517T>C	NM_002334.2:c.4660A>G	NM_002334.3:c.4660A>G	XM_005252923.1:c.4660A>G
BT-20	chr11	46898771	T	C	LRP4	I1086V,	1	0	170	152	99.6904	NR_038909.1:n.*2804T>C	XR_109049.1:n.*2804T>C	NM_002334.2:c.3256A>G	NM_002334.3:c.3256A>G	XM_005252923.1:c.3256A>G
BT-20	chr11	47380340	G	T	SPI1	A177D,	0	35	0	35	50	NM_001080547.1:c.496+55C>A	NM_003120.2:c.493+55C>A
BT-20	chr11	47431728	A	G	SLC39A13	E28G, E28G, E28G,	0	0	60	5	100	NM_001128225.1:c.83A>G	NM_001128225.2:c.83A>G	NM_152264.3:c.83A>G	NM_152264.4:c.83A>G	XM_005253221.1:c.83A>G	XM_005253222.1:c.83A>G	XM_005253223.1:c.83A>G	XM_005253224.1:c.83A>G	XR_242832.1:n.493A>G
BT-20	chr11	47609867	G	A	FAM180B	A145T,	0	0	22	27	100	XM_002343059.1:c.-3819C>T	NM_001164379.1:c.433G>A	XM_374880.4:c.556G>A	NM_004551.1:c.*3834G>A	NM_004551.2:c.*3834G>A	NM_031909.2:c.*1506C>T
BT-20	chr11	47640429	G	C	MTCH2	P142A, P290A,	66	15	64	27	52.907	NM_014342.3:c.868C>G	XM_005252841.1:c.841C>G	XM_005252842.1:c.424C>G
BT-20	chr11	47701528	C	A	AGBL2	M671I, M633I, M615I,	45	84	0	69	34.8485	NM_024783.2:c.2013G>T	NM_024783.3:c.2013G>T	XM_005253137.1:c.2013G>T	XM_005253138.1:c.1899G>T	XM_005253139.1:c.1899G>T	XM_005253140.1:c.1899G>T	XM_005253141.1:c.*2035G>T	XR_242823.1:n.2602G>T	XR_242824.1:n.2445G>T
BT-20	chr11	48145375	A	C	PTPRJ	Q276P, Q276P,	20	18	25	17	52.5	NM_001098503.1:c.827A>C	NM_002843.3:c.827A>C	XM_005253038.1:c.932A>C
BT-20	chr11	48146622	G	A	PTPRJ	R326Q, R326Q,	68	73	86	84	54.6624	NM_001098503.1:c.977G>A	NM_002843.3:c.977G>A	XM_005253038.1:c.1082G>A
BT-20	chr11	48166267	G	C	PTPRJ	E872D,	74	54	64	55	48.1781	XM_002343061.1:c.-4944C>G	NM_002843.3:c.2616G>C	XM_005253038.1:c.2721G>C
BT-20	chr11	48238549	G	A	OR4B1	C63Y,	61	48	62	68	54.3933	NM_001005470.1:c.188G>A
BT-20	chr11	48285842	A	G	OR4X1	R144G,	0	0	0	46	100	NM_001004726.1:c.430A>G
BT-20	chr11	48286231	T	A	OR4X1	Y273X,	19	0	27	0	58.6957	NM_001004726.1:c.819T>A
BT-20	chr11	48286256	C	T	OR4X1	P282S,	53	0	54	0	50.4673	NM_001004726.1:c.844C>T
BT-20	chr11	48346791	C	T	OR4C3	S100F,	0	57	0	57	50	NM_001004702.1:c.299C>T
BT-20	chr11	48346916	G	C	OR4C3	V142L,	105	0	142	0	57.4899	NM_001004702.1:c.424G>C
BT-20	chr11	48346932	G	A	OR4C3	R147H,	105	0	141	0	57.3171	NM_001004702.1:c.440G>A
BT-20	chr11	48347014	G	A	OR4C3	W174X,	21	106	20	141	55.9028	NM_001004702.1:c.522G>A
BT-20	chr11	48347067	C	T	OR4C3	P192L,	175	113	187	160	54.6457	NM_001004702.1:c.575C>T
BT-20	chr11	48347100	C	T	OR4C3	A203V,	347	219	181	94	32.6992	NM_001004702.1:c.608C>T
BT-20	chr11	48347124	A	G	OR4C3	E211G,	333	314	108	163	29.5207	NM_001004702.1:c.632A>G
BT-20	chr11	48347130	C	G	OR4C3	A213G,	268	311	15	165	23.7154	NM_001004702.1:c.638C>G
BT-20	chr11	48347267	T	C	OR4C3	C259R,	40	31	23	14	34.2593	NM_001004702.1:c.775T>C
BT-20	chr11	48347306	G	T	OR4C3	V272F,	155	0	83	0	34.8739	NM_001004702.1:c.814G>T
BT-20	chr11	48347342	G	A	OR4C3	V284M,	246	152	160	0	28.6738	NM_001004702.1:c.850G>A
BT-20	chr11	48347346	A	T	OR4C3	H285L,	244	154	161	1	28.9286	NM_001004702.1:c.854A>T
BT-20	chr11	48347358	C	T	OR4C3	T289I,	244	155	161	1	28.877	NM_001004702.1:c.866C>T
BT-20	chr11	48347363	C	T	OR4C3	P291S,	242	151	161	1	29.1892	NM_001004702.1:c.871C>T
BT-20	chr11	48367073	A	C	OR4C45	F249C,	0	0	212	100	100	NM_001005513.1:c.746T>G
BT-20	chr11	48367097	A	G	OR4C45	I241T,	0	0	99	100	100	NM_001005513.1:c.722T>C
BT-20	chr11	48367155	T	A	OR4C45	T222S,	0	55	0	61	52.5862	NM_001005513.1:c.664A>T
BT-20	chr11	48367163	A	G	OR4C45	F219S,	0	57	0	42	42.4242	NM_001005513.1:c.656T>C
BT-20	chr11	48367190	A	T	OR4C45	V210D,	0	57	0	62	52.1008	NM_001005513.1:c.629T>A
BT-20	chr11	48367195	C	T	OR4C45	M208I,	0	58	0	62	51.6667	NM_001005513.1:c.624G>A
BT-20	chr11	48367311	T	C	OR4C45	N170D,	95	84	57	59	39.322	NM_001005513.1:c.508A>G
BT-20	chr11	48367419	G	A	OR4C45	P134S,	140	155	127	123	45.8716	NM_001005513.1:c.400C>T
BT-20	chr11	48367424	C	G	OR4C45	S132T,	153	154	0	123	28.6047	NM_001005513.1:c.395G>C
BT-20	chr11	48367455	G	A	OR4C45	R122C,	78	156	0	132	36.0656	NM_001005513.1:c.364C>T
BT-20	chr11	48373748	C	G	OR4C45	K84N,	79	0	44	0	35.7724	NM_001005513.1:c.252G>C
BT-20	chr11	48373770	T	A	OR4C45	N77I,	73	0	44	0	37.6068	NM_001005513.1:c.230A>T
BT-20	chr11	48373797	C	T	OR4C45	C68Y,	72	61	44	0	24.8588	NM_001005513.1:c.203G>A
BT-20	chr11	48373885	A	G	OR4C45	F39L,	92	21	74	0	39.5722	NM_001005513.1:c.115T>C
BT-20	chr11	48373986	A	G	OR4C45	I5T,	105	209	63	178	43.4234	NM_001005513.1:c.14T>C
BT-20	chr11	50003191	C	A	OR4C12	V283L,	0	0	63	66	100	NM_001005270.1:c.847G>T	NM_001005270.2:c.847G>T
BT-20	chr11	55322638	C	T	OR4C15	R286C,	52	97	58	101	51.6234	NM_001001920.1:c.856C>T
BT-20	chr11	55339829	A	G	OR4C16	T76A,	98	13	96	7	48.1308	NM_001004701.2:c.226A>G
BT-20	chr11	55340318	G	A	OR4C16	V239I,	62	62	90	92	59.4771	NM_001004701.2:c.715G>A
BT-20	chr11	55406022	C	G	OR4P4	Y63X,	25	37	29	28	47.8992	NM_001004124.1:c.189C>G
BT-20	chr11	55418693	T	C	OR4S2	F105S,	29	111	31	117	51.3889	NM_001004059.2:c.314T>C
BT-20	chr11	55541098	G	A	OR5D13	C62Y,	0	0	79	0	100	NM_001001967.1:c.185G>A
BT-20	chr11	55563336	A	T	OR5D14	Q102L,	19	53	23	58	52.9412	NM_001004735.1:c.305A>T
BT-20	chr11	55563776	T	G	OR5D14	S249A,	0	0	98	158	100	NM_001004735.1:c.745T>G
BT-20	chr11	55563900	T	C	OR5D14	L290P,	0	49	0	66	57.3913	NM_001004735.1:c.869T>C
BT-20	chr11	55587511	A	G	OR5D18	N136D,	0	0	69	51	100	NM_001001952.1:c.406A>G
BT-20	chr11	55587587	C	T	OR5D18	T161M,	30	38	21	14	33.9806	NM_001001952.1:c.482C>T
BT-20	chr11	55606693	G	A	OR5D16	A156T,	47	43	56	69	58.1395	NM_001005496.1:c.466G>A
BT-20	chr11	55681494	G	A	OR5W2	R189C,	0	0	79	49	100	NM_001001960.1:c.565C>T
BT-20	chr11	55761221	C	T	OR5F1	S294N,	0	0	13	22	100	NM_003697.1:c.881G>A
BT-20	chr11	55872876	C	T	OR8H2	H120Y,	0	0	0	34	100	NM_001005200.1:c.358C>T
BT-20	chr11	55873024	A	G	OR8H2	Y169C,	0	0	16	47	100	NM_001005200.1:c.506A>G
BT-20	chr11	56000403	C	G	OR5T2	V87L,	24	28	32	38	57.377	NM_001004746.1:c.259G>C
BT-20	chr11	56058535	C	T	OR8H1	G2S,	12	9	2	6	27.5862	NM_001005199.1:c.4G>A
BT-20	chr11	56086147	T	G	OR8K3	L122R,	55	66	67	63	51.7928	NM_001005202.1:c.365T>G
BT-20	chr11	56113516	T	C	OR8K1	M1T,	46	45	32	49	47.093	NM_001002907.1:c.2T>C
BT-20	chr11	56113575	A	G	OR8K1	M21V,	36	13	32	14	48.4211	NM_001002907.1:c.61A>G
BT-20	chr11	56113593	C	A	OR8K1	P27T,	36	13	32	13	47.8723	NM_001002907.1:c.79C>A
BT-20	chr11	56127971	T	G	OR8J1	I83M,	6	17	3	18	47.7273	NM_001005205.1:c.249T>G	NM_001005205.2:c.249T>G
BT-20	chr11	56143158	A	G	OR8U8	H20R,	20	0	17	0	45.9459	NM_001005204.1:c.59A>G	NM_001013356.1:c.59A>G
BT-20	chr11	56143434	C	G	OR8U8	S112C,	0	48	0	64	57.1429	NM_001005204.1:c.335C>G	NM_001013356.1:c.335C>G
BT-20	chr11	56143592	C	T	OR8U8	R165C,	22	30	25	46	57.7236	NM_001005204.1:c.493C>T	NM_001013356.1:c.493C>T
BT-20	chr11	56184888	G	A	OR5R1	A274V,	185	81	157	65	45.4918	NM_001004744.1:c.821C>T	NM_001013356.1:c.853+40926G>A
BT-20	chr11	56185159	A	G	OR5R1	F184L,	54	123	9	124	42.9032	NM_001004744.1:c.550T>C	NM_001013356.1:c.853+41197A>G
BT-20	chr11	56185327	T	C	OR5R1	S128G,	31	30	17	17	35.7895	NM_001004744.1:c.382A>G	NM_001013356.1:c.853+41365T>C
BT-20	chr11	56185345	A	G	OR5R1	C122R,	0	0	44	48	100	NM_001004744.1:c.364T>C	NM_001013356.1:c.853+41383A>G
BT-20	chr11	56185689	A	G	OR5R1	I7T,	7	0	13	0	65	NM_001004744.1:c.20T>C	NM_001013356.1:c.853+41727A>G
BT-20	chr11	56310222	C	T	OR5M11	S171N,	5	12	8	10	51.4286	NM_001013356.1:c.853+166260C>T	NM_001005245.1:c.512G>A
BT-20	chr11	56409010	A	T	OR5AP2	D302E,	10	10	5	6	35.4839	NM_001013356.1:c.854-99498A>T	NM_001002925.1:c.906T>A
BT-20	chr11	56409603	C	T	OR5AP2	A105T,	37	58	26	82	53.202	NM_001013356.1:c.854-98905C>T	NM_001002925.1:c.313G>A
BT-20	chr11	56431216	C	T	OR5AR1	Q19X,	36	26	28	24	45.614	NM_001013356.1:c.854-77292C>T	NM_001004730.1:c.55C>T
BT-20	chr11	56467945	G	T	OR9G9	V28L,	195	0	60	0	23.5294	NM_001013356.1:c.854-40563G>T	NM_001005213.1:c.82G>T	NM_001013358.1:c.82G>T
BT-20	chr11	56468020	T	C	OR9G9	C53R,	51	0	91	0	64.0845	NM_001013356.1:c.854-40488T>C	NM_001005213.1:c.157T>C	NM_001013358.1:c.157T>C
BT-20	chr11	56468021	G	A	OR9G9	C53Y,	104	0	38	0	26.7606	NM_001013356.1:c.854-40487G>A	NM_001005213.1:c.158G>A	NM_001013358.1:c.158G>A
BT-20	chr11	56468044	T	G	OR9G9	F61V,	7	0	7	0	50	NM_001013356.1:c.854-40464T>G	NM_001005213.1:c.181T>G	NM_001013358.1:c.181T>G
BT-20	chr11	56468047	A	G	OR9G9	T62A,	6	0	6	0	50	NM_001013356.1:c.854-40461A>G	NM_001005213.1:c.184A>G	NM_001013358.1:c.184A>G
BT-20	chr11	56468048	C	T	OR9G9	T62I,	0	0	11	0	100	NM_001013356.1:c.854-40460C>T	NM_001005213.1:c.185C>T	NM_001013358.1:c.185C>T
BT-20	chr11	56468111	C	T	OR9G9	T83I,	0	143	0	115	44.5736	NM_001013356.1:c.854-40397C>T	NM_001005213.1:c.248C>T	NM_001013358.1:c.248C>T
BT-20	chr11	56468155	T	G	OR9G9	C98G,	0	217	0	74	25.4296	NM_001013356.1:c.854-40353T>G	NM_001005213.1:c.292T>G	NM_001013358.1:c.292T>G
BT-20	chr11	56468198	A	G	OR9G9	Y112C,	0	34	0	14	29.1667	NM_001013356.1:c.854-40310A>G	NM_001005213.1:c.335A>G	NM_001013358.1:c.335A>G
BT-20	chr11	56468368	C	T	OR9G9	R169C,	180	184	158	158	46.4706	NM_001013356.1:c.854-40140C>T	NM_001005213.1:c.505C>T	NM_001013358.1:c.505C>T
BT-20	chr11	56510623	A	G	OR9G4	V222A,	56	9	61	6	50.7576	NM_001005284.1:c.665T>C	NM_001013356.1:c.*2063A>G
BT-20	chr11	56510672	T	C	OR9G4	N206D,	0	0	0	73	100	NM_001005284.1:c.616A>G	NM_001013356.1:c.*2112T>C
BT-20	chr11	56756664	G	A	OR5AK2	M92I,	0	0	47	2	100	NM_001005323.1:c.276G>A
BT-20	chr11	57081311	C	G	TNKS1BP1	G284A, G284A,	16	14	15	0	33.3333	NM_033396.2:c.851G>C	XM_005274361.1:c.1088G>C	XM_005274362.1:c.1088G>C	XM_005274363.1:c.851G>C	XM_005274364.1:c.-2474G>C
BT-20	chr11	57147016	A	G	PRG3	I109T,	0	0	21	58	100	NM_006093.3:c.326T>C
BT-20	chr11	57310752	G	C	SMTNL1	A213P,	16	9	0	47	65.2778	NM_001105565.1:c.691G>C	NM_001105565.2:c.637G>C	XM_005273819.1:c.637G>C
BT-20	chr11	57310784	G	C	SMTNL1	E223D,	13	0	0	10	43.4783	NM_001105565.1:c.723G>C	NM_001105565.2:c.669G>C	XM_005273819.1:c.669G>C
BT-20	chr11	57569279	G	A	CTNND1	R21Q, R344Q, R243Q, R344Q, R344Q, R344Q, R290Q, R290Q, R243Q, R344Q, R243Q, R290Q, R344Q, R243Q, R290Q, R344Q, R344Q, R21Q, R243Q, R344Q, R21Q, R21Q, R290Q, R243Q, R21Q, R290Q, R243Q, R290Q, R344Q, R21Q, R243Q,	9	0	12	0	57.1429	NM_001085458.1:c.1031G>A	NM_001085459.1:c.1031G>A	NM_001085460.1:c.1031G>A	NM_001085461.1:c.1031G>A	NM_001085462.1:c.1031G>A	NM_001085463.1:c.728G>A	NM_001085464.1:c.728G>A	NM_001085465.1:c.728G>A	NM_001085466.1:c.728G>A	NM_001085467.1:c.728G>A	NM_001085468.1:c.728G>A	NM_001085469.1:c.728G>A	NM_001206883.1:c.869G>A	NM_001206884.1:c.869G>A	NM_001206885.1:c.1031G>A	NM_001206886.1:c.869G>A	NM_001206887.1:c.869G>A	NM_001206888.1:c.869G>A	NM_001206889.1:c.869G>A	NM_001206890.1:c.728G>A	NM_001206891.1:c.869G>A	NM_001331.2:c.1031G>A	XM_005273785.1:c.1214G>A	XM_005273786.1:c.1214G>A	XM_005273787.1:c.1214G>A	XM_005273788.1:c.1214G>A	XM_005273789.1:c.1214G>A	XM_005273790.1:c.1031G>A	XM_005273791.1:c.1031G>A	XM_005273792.1:c.1031G>A	XM_005273793.1:c.62G>A	XM_005273794.1:c.62G>A	XM_005273795.1:c.62G>A	XM_005273796.1:c.62G>A	XM_005273797.1:c.62G>A	NR_037646.1:n.1590G>A
BT-20	chr11	57958497	T	C	OR9Q2	C179R,	37	131	37	140	51.3043	NM_001005283.1:c.535T>C	NM_001005283.2:c.535T>C
BT-20	chr11	57971190	G	A	OR1S2	T155I,	76	69	0	57	28.2178	NM_001004459.1:c.464C>T
BT-20	chr11	57982229	A	G	OR1S1	S5G,	0	0	55	33	100	NM_001004458.1:c.13A>G
BT-20	chr11	57982584	T	C	OR1S1	I123T,	0	54	0	60	52.6316	NM_001004458.1:c.368T>C
BT-20	chr11	57982620	A	G	OR1S1	H135R,	25	17	16	19	45.4545	NM_001004458.1:c.404A>G
BT-20	chr11	57982832	T	A	OR1S1	L206M,	35	25	20	16	37.5	NM_001004458.1:c.616T>A
BT-20	chr11	57982896	G	T	OR1S1	S227I,	23	48	20	34	43.2	NM_001004458.1:c.680G>T
BT-20	chr11	57996312	C	G	OR10Q1	E12D,	0	0	1	94	100	NM_001004471.1:c.36G>C	NM_001004471.2:c.36G>C
BT-20	chr11	58034543	C	T	OR10W1	R263Q,	104	85	114	80	50.6527	NM_207374.2:c.788G>A	NM_207374.3:c.788G>A
BT-20	chr11	58034840	C	T	OR10W1	G164D,	34	33	41	26	50	NM_207374.2:c.491G>A	NM_207374.3:c.491G>A
BT-20	chr11	58125620	T	C	OR5B17	Y308C,	65	47	70	55	52.7426	NM_001005489.1:c.923A>G
BT-20	chr11	58126305	A	T	OR5B17	L80I,	39	202	32	178	46.5632	NM_001005489.1:c.238T>A
BT-20	chr11	58170143	C	G	OR5B3	G247A,	31	92	36	111	54.4444	NM_001005469.1:c.740G>C
BT-20	chr11	58170291	T	C	OR5B3	I198V,	34	9	44	16	58.2524	NM_001005469.1:c.592A>G
BT-20	chr11	58170342	C	T	OR5B3	A181T,	63	34	57	46	51.5	NM_001005469.1:c.541G>A
BT-20	chr11	58170374	T	C	OR5B3	N170S,	64	30	55	32	48.0663	NM_001005469.1:c.509A>G
BT-20	chr11	58170738	A	G	OR5B3	W49R,	35	98	28	89	46.8	NM_001005469.1:c.145T>C
BT-20	chr11	58206703	C	T	OR5B12	A308T,	6	8	5	8	48.1481	NM_001004733.1:c.922G>A	NM_001004733.2:c.922G>A
BT-20	chr11	58207204	A	G	OR5B12	C141R,	0	0	50	125	100	NM_001004733.1:c.421T>C	NM_001004733.2:c.421T>C
BT-20	chr11	58478084	T	C	GLYAT	N156S, N156S,	0	0	133	6	100	NM_005838.3:c.467A>G	NM_201648.2:c.467A>G
BT-20	chr11	58978940	C	T	MPEG1	A467T,	106	129	101	122	48.69	NM_015177.1:c.*6558C>T	NM_001039396.1:c.1399G>A
BT-20	chr11	59189912	G	A	OR5A2	P172L,	18	61	24	67	53.5294	NM_001001954.1:c.515C>T
BT-20	chr11	59211188	G	A	OR5A1	D183N,	131	131	148	113	49.9044	NM_001004728.1:c.547G>A
BT-20	chr11	59224608	A	G	OR4D6	M59V,	119	33	107	26	46.6667	NM_001004708.1:c.175A>G
BT-20	chr11	59224720	A	G	OR4D6	D96G,	0	0	18	155	100	NM_001004708.1:c.287A>G
BT-20	chr11	59224765	A	C	OR4D6	D111A,	0	24	0	21	46.6667	NM_001004708.1:c.332A>C
BT-20	chr11	59224885	G	C	OR4D6	S151T,	0	8	0	10	55.5556	NM_001004708.1:c.452G>C
BT-20	chr11	59225221	T	C	OR4D6	M263T,	19	36	29	50	58.9552	NM_001004708.1:c.788T>C
BT-20	chr11	59271637	T	C	OR4D11	F197L,	0	0	165	54	100	NM_001004706.1:c.589T>C
BT-20	chr11	59480951	T	C	OR10V1	Q123R,	0	0	119	16	100	NM_001005324.1:c.368A>G
BT-20	chr11	59578088	A	C	MRPL16	V15G,	0	31	0	19	38	NM_001178040.1:c.*9713A>C	NM_004177.4:c.*9791A>C	XM_005274197.1:c.*7320A>C	XM_005274198.1:c.*6781A>C	NM_017840.3:c.44T>G	XM_005274068.1:c.-630T>G
BT-20	chr11	60102384	A	G	MS4A6E	I6V,	3	0	7	0	70	NM_139249.2:c.16A>G
BT-20	chr11	60182970	A	T	MS4A14	N177Y, N65Y, N160Y,	0	0	106	55	100	NM_001079692.1:c.478A>T	NM_001079692.2:c.478A>T	NM_001261827.1:c.577A>T	NM_001261828.1:c.628A>T	NM_032597.3:c.529A>T	NM_032597.4:c.529A>T	NR_049733.1:n.1164A>T	NR_049732.1:n.1215A>T	NR_049731.1:n.1263A>T	NR_049734.1:n.1314A>T
BT-20	chr11	60184191	G	A	MS4A14	G584R, G322R, G472R, G567R, G322R, G322R,	18	1	21	0	52.5	NM_001079692.1:c.1699G>A	NM_001079692.2:c.1699G>A	NM_001261827.1:c.1798G>A	NM_001261828.1:c.1849G>A	NM_032597.3:c.1750G>A	NM_032597.4:c.1750G>A	NR_049733.1:n.2385G>A	NR_049732.1:n.2436G>A	NR_049731.1:n.2484G>A	NR_049734.1:n.2535G>A
BT-20	chr11	60265002	C	T	MS4A12	Q71X, Q71X, Q71X,	33	79	24	36	34.8837	NM_001164470.1:c.211C>T	NM_017716.1:c.211C>T	NM_017716.2:c.211C>T
BT-20	chr11	60285575	A	G	MS4A13	I7V, I7V, I7V,	0	0	57	57	100	NM_001012417.2:c.19A>G	NM_001100909.1:c.19A>G	NM_001278320.1:c.19A>G
BT-20	chr11	60291413	C	T	MS4A13	P58L, P58L,	0	0	23	29	100	NM_001012417.2:c.173C>T	NM_001100909.1:c.173C>T	NM_001278320.1:c.130-5425C>T
BT-20	chr11	60531264	A	G	MS4A15	S20G, S20G,	46	80	38	58	43.2432	NM_001098835.1:c.58A>G	NM_001278242.1:c.58A>G	NM_152717.2:c.-20-3776A>G	NR_103481.1:n.278A>G
BT-20	chr11	60637164	C	T	ZP1	T158I,	31	50	29	46	48.0769	NM_207341.2:c.473C>T
BT-20	chr11	60703777	G	A	TMEM132A	E825K, E824K,	118	81	111	88	50	NM_016582.1:c.*914C>T	NM_016582.2:c.*914C>T	NR_027391.1:n.*778C>T	NM_017870.3:c.2473G>A	NM_178031.2:c.2470G>A
BT-20	chr11	60893235	C	T	CD5	A471V,	32	15	24	8	40.5063	NM_014207.3:c.1412C>T	NM_017966.4:c.*6057G>A	XM_005274077.1:c.*6057G>A	XM_005274078.1:c.*6057G>A	XM_005274079.1:c.*6057G>A
BT-20	chr11	60899767	A	G	VPS37C	L198S,	0	0	32	1	100	NM_014207.3:c.*6010A>G	NM_017966.4:c.593T>C	XM_005274077.1:c.593T>C	XM_005274078.1:c.593T>C	XM_005274079.1:c.593T>C
BT-20	chr11	60906279	G	T	VPS37C	T8N, T8N,	120	0	85	0	41.4634	NM_017966.4:c.23C>A	XM_005274077.1:c.23C>A	XM_005274078.1:c.23C>A	XM_005274079.1:c.23C>A
BT-20	chr11	61081653	C	A	DDB1	C540F, C540F,	37	10	0	30	38.961	NM_001923.3:c.1619G>T	NM_001923.4:c.1619G>T	XM_005273804.1:c.1619G>T
BT-20	chr11	61108974	G	A	DAK	A115T, A185T,	0	0	74	117	100	NM_015533.3:c.553G>A	XM_005273898.1:c.553G>A	XM_005273899.1:c.553G>A
BT-20	chr11	61111346	C	G	DAK	A264G, A334G,	47	28	43	42	53.125	NM_153611.3:c.*6525G>C	NM_001161452.1:c.*6525G>C	NM_001161454.1:c.*6525G>C	NM_153611.4:c.*6525G>C	NM_015533.3:c.1001C>G	XM_005273898.1:c.1001C>G	XM_005273899.1:c.1001C>G
BT-20	chr11	61165741	G	C	TMEM216	R147T, R86T,	89	33	50	0	29.0698	NM_001136040.2:c.*6441C>G	NM_001142565.1:c.*6441C>G	NM_024811.3:c.*6441C>G	XM_005274298.1:c.*6441C>G	XM_005274299.1:c.*6441C>G	XM_005274300.1:c.*6441C>G	XM_005274301.1:c.*6441C>G	XM_005274302.1:c.*6441C>G	XM_005274303.1:c.*6441C>G	NM_001173990.1:c.432-1G>C	NM_001173990.2:c.432-1G>C	NM_001173991.1:c.440G>C	NM_001173991.2:c.440G>C	NM_016499.3:c.257G>C	NM_016499.4:c.257G>C	NM_016499.5:c.257G>C	XM_005274039.1:c.257G>C
BT-20	chr11	61249863	C	A	PPP1R32	Q64K, Q64K,	0	10	0	22	68.75	NM_145017.1:c.190C>A	NM_001170753.1:c.190C>A	NM_145017.2:c.190C>A
BT-20	chr11	61511498	C	T	DAGLA	P889L,	0	4	0	7	63.6364	NM_006133.1:c.2666C>T	NM_006133.2:c.2666C>T	XM_005274230.1:c.2666C>T
BT-20	chr11	61584167	A	C	FADS2	Q38P,	8	0	6	0	42.8571	NM_013402.4:c.235T>G	NM_001281501.1:c.141+269A>C	NM_001281502.1:c.113A>C	NR_031729.1:n.-1455T>G	XM_001719705.1:c.113A>C
BT-20	chr11	61644372	C	G	FADS3	V317L,	47	124	0	68	28.4519	NM_021727.3:c.949G>C
BT-20	chr11	61644375	C	A	FADS3	G316C,	47	122	0	67	28.3898	NM_021727.3:c.946G>T
BT-20	chr11	61675644	T	C	RAB3IL1	Q49R, Q96R,	40	37	19	12	28.7037	NM_001271686.1:c.287A>G	NM_013401.2:c.146A>G	NM_013401.3:c.146A>G	XM_005274140.1:c.287A>G	XM_005274141.1:c.164A>G
BT-20	chr11	61730553	T	C	BEST1	S583P, S271P,	57	1	38	1	40.2062	XR_078441.1:n.-4713T>C	XR_247232.1:n.-4719T>C	NM_001139443.1:c.1747T>C	NM_004183.3:c.1739+188T>C	XM_005274210.1:c.1927T>C	XM_005274211.1:c.1609T>C	XM_005274212.1:c.1609T>C	XM_005274213.1:c.1559+188T>C	XM_005274214.1:c.1478+188T>C	XM_005274215.1:c.1421+188T>C	XM_005274216.1:c.*822T>C	XM_005274217.1:c.*728T>C	XM_005274218.1:c.*822T>C	XM_005274219.1:c.*728T>C	XM_005274220.1:c.868T>C	XM_005274221.1:c.*728T>C	XR_247211.1:n.2027+188T>C	NM_002032.2:c.*1646A>G	XM_005273865.1:c.*1646A>G
BT-20	chr11	61913196	G	T	INCENP	E644D, E644D, E640D,	0	36	0	49	57.6471	NM_001040694.1:c.1932G>T	NM_020238.2:c.1920G>T
BT-20	chr11	62010863	C	T	SCGB1D2	P53L,	46	26	59	25	53.8462	NM_006551.3:c.158C>T	XM_005273715.1:c.158C>T
BT-20	chr11	62378660	G	A	EML3	A14V,	0	0	32	19	100	NM_012200.2:c.*4513C>T	NM_012200.3:c.*4513C>T	XM_005273904.1:c.*5014C>T	NM_153265.2:c.351C>T	XM_005273876.1:c.354C>T	XM_005273877.1:c.351C>T	XM_005273878.1:c.354C>T	XM_005273879.1:c.354C>T	XM_005273880.1:c.41C>T	XM_005273881.1:c.41C>T	NM_000327.3:c.-2094G>A
BT-20	chr11	62381106	G	C	ROM1	G118A,	0	0	45	89	100	NM_012200.2:c.*2067C>G	NM_012200.3:c.*2067C>G	XM_005273904.1:c.*2568C>G	NM_153265.2:c.-1177C>G	XM_005273876.1:c.-1177C>G	XM_005273877.1:c.-1177C>G	XM_005273878.1:c.-1177C>G	XM_005273879.1:c.-1177C>G	XM_005273880.1:c.-2326C>G	XM_005273881.1:c.-1490C>G	NM_000327.3:c.353G>C
BT-20	chr11	62381792	A	C	ROM1	N218T,	7	32	0	21	35	NM_012200.2:c.*1381T>G	NM_012200.3:c.*1381T>G	XM_005273904.1:c.*1882T>G	NM_153265.2:c.-1863T>G	XM_005273876.1:c.-1863T>G	XM_005273877.1:c.-1863T>G	XM_005273878.1:c.-1863T>G	XM_005273879.1:c.-1863T>G	XM_005273880.1:c.-3012T>G	XM_005273881.1:c.-2176T>G	NM_000327.3:c.653A>C
BT-20	chr11	62400108	G	A	GANAB	R195C, R212C, R217C, R309C, R331C,	50	74	47	51	44.1441	NM_001278192.1:c.649C>T	NM_001278193.1:c.583C>T	NM_001278194.1:c.634C>T	NM_198334.1:c.925C>T	NM_198334.2:c.925C>T	NM_198335.2:c.991C>T	NM_198335.3:c.991C>T
BT-20	chr11	62416504	C	G	INTS5	A350P,	5	20	18	22	61.5385	NM_001278192.1:c.-2433G>C	NM_001278193.1:c.-2433G>C	NM_001278194.1:c.-2615G>C	NM_198334.1:c.-2433G>C	NM_198334.2:c.-2433G>C	NM_198335.2:c.-2433G>C	NM_198335.3:c.-2433G>C	NM_030628.1:c.1048G>C
BT-20	chr11	62434173	G	A	METTL12	G125S,	0	26	0	9	25.7143	NM_001043229.1:c.373G>A	XM_005274232.1:c.742G>A	NM_024099.3:c.538+822C>T	XM_005274249.1:c.-1532C>T	NR_004390.1:n.*1131G>A	NM_001085372.1:c.-5045G>A	NM_001085372.2:c.-5045G>A
BT-20	chr11	62445431	C	A	UBXN1	R150S, R150S, R150S, R115S,	80	29	29	0	21.0145	NM_015853.3:c.450G>T	XM_005274033.1:c.450G>T	XM_005274034.1:c.450G>T	NM_001085372.2:c.*5845C>A
BT-20	chr11	62458275	T	C	BSCL2	K268R,	5	49	10	65	58.1395	NM_203422.1:c.-1382A>G	NM_203422.2:c.-1382A>G	NM_203422.3:c.-1382A>G	NR_037946.1:n.3657A>G	NM_001122955.2:c.1137A>G	NM_001122955.3:c.1137A>G	NM_001130702.1:c.1137A>G	NM_001130702.2:c.803A>G	NM_032667.5:c.945A>G	NM_032667.6:c.945A>G	NR_037948.1:n.1739A>G	NR_037949.1:n.1745A>G	XM_005273909.1:c.1143A>G
BT-20	chr11	62543326	C	T	TAF6L	T24M, T24M, T24M,	0	51	0	28	35.443	NM_006473.2:c.71C>T	NM_006473.3:c.71C>T	XM_005273714.1:c.71C>T
BT-20	chr11	62569419	G	A	NXF1	R185X, R48X, R228X, R185X,	64	50	61	49	49.1071	XM_002343090.1:c.399-1828G>A	NM_001244666.1:c.*5662C>T	NM_003164.3:c.*5522C>T	NM_003164.4:c.*5522C>T	XM_005274203.1:c.*5522C>T	NM_001081491.1:c.553C>T	NM_006362.4:c.553C>T	XM_005273712.1:c.682C>T
BT-20	chr11	62847453	T	C	SLC22A24	I540V,	0	0	15	15	100	NM_001136506.1:c.1615A>G	NM_001136506.2:c.1618A>G
BT-20	chr11	62848487	A	C	SLC22A24	Y501X,	0	0	0	99	100	NM_001136506.1:c.1503T>G	NM_001136506.2:c.1503T>G
BT-20	chr11	62886319	G	C	SLC22A24	L153V,	0	0	38	67	100	NM_001136506.1:c.830+65C>G	NM_001136506.2:c.830+65C>G
BT-20	chr11	62886800	G	C	SLC22A24	R26G, R172G,	79	102	85	111	51.9894	NM_001136506.1:c.514C>G	NM_001136506.2:c.514C>G
BT-20	chr11	62911079	G	C	SLC22A24	T58S,	0	0	70	0	100	NM_001136506.1:c.173C>G	NM_001136506.2:c.173C>G
BT-20	chr11	63057925	G	A	SLC22A10	W96X, W44X,	0	0	68	80	100	NM_001039752.3:c.288G>A	XM_005273986.1:c.288G>A	XR_247202.1:n.534G>A	XR_247203.1:n.298G>A	XR_247204.1:n.534G>A
BT-20	chr11	63072184	C	T	SLC22A10	T474M,	0	29	0	29	50	NM_001039752.3:c.1421C>T	XM_005273986.1:c.1070+5083C>T	XR_247202.1:n.1528C>T	XR_247203.1:n.1292C>T	XR_247204.1:n.1204C>T
BT-20	chr11	63072310	C	T	SLC22A10	P516L,	0	0	129	70	100	NM_001039752.3:c.1547C>T	XM_005273986.1:c.1070+5209C>T	XR_247202.1:n.1654C>T	XR_247203.1:n.1418C>T	XR_247204.1:n.1330C>T
BT-20	chr11	63176187	A	G	SLC22A9	I479M,	57	91	31	92	45.3875	NM_080866.2:c.1437A>G	XM_005273736.1:c.1437A>G
BT-20	chr11	63258416	T	C	HRASLS5	S31G, S31G, S31G,	0	0	2	37	100	NM_001146728.1:c.91A>G	NM_001146729.1:c.91A>G	NM_054108.3:c.91A>G	NM_054108.2:c.91A>G
BT-20	chr11	63487386	T	C	RTN3	V452A, V471A, V359A,	0	0	267	250	100	NM_001265589.1:c.1412T>C	NM_001265590.1:c.1076T>C	NM_001265591.1:c.143-30077T>C	NM_006054.2:c.143-30077T>C	NM_006054.3:c.143-30077T>C	NM_201428.1:c.1355T>C	NM_201428.2:c.1355T>C	NM_201429.1:c.199+15007T>C	NM_201429.2:c.199+15007T>C	NM_201430.1:c.143-30077T>C	NM_201430.2:c.143-30077T>C	NR_049750.1:n.330-30077T>C	NR_049751.1:n.330-30077T>C
BT-20	chr11	63679369	T	C	RCOR2	T514A,	0	0	24	26	100	NM_173587.2:c.1540A>G	NM_173587.3:c.1540A>G	XM_005273932.1:c.1310A>G	XM_005273933.1:c.1324A>G	XM_002343092.1:c.-2654A>G	NM_001039468.1:c.*2620T>C	NM_001039469.1:c.*2660T>C	NM_001039469.2:c.*2660T>C	NM_001163296.1:c.*2660T>C	NM_001163297.1:c.*2660T>C	NM_004954.3:c.*2620T>C	NM_004954.4:c.*2660T>C	NM_017490.2:c.*2620T>C	NM_017490.3:c.*2660T>C	XM_005273813.1:c.*2660T>C	XM_005273814.1:c.*2660T>C	XM_005273815.1:c.*2660T>C	XR_247188.1:n.*877T>C	XR_247189.1:n.*877T>C
BT-20	chr11	63970997	C	G	STIP1	R488G, R464G,	0	16	0	13	44.8276	NM_031471.5:c.-3304C>G	NM_178443.2:c.-3304C>G	XM_005274343.1:c.-3301C>G	NM_006819.2:c.1462C>G	XM_005273723.1:c.1603C>G	XM_005273724.1:c.1390C>G
BT-20	chr11	63997329	A	G	NUDT22	Q260R, Q227R, Q260R,	0	0	57	56	100	NM_005528.3:c.-886A>G	XM_005273965.1:c.-886A>G	XM_005273966.1:c.-886A>G	NM_001128612.1:c.779A>G	NM_001128612.2:c.779A>G	NM_001128613.1:c.680A>G	NM_001128613.2:c.680A>G	NM_001271831.1:c.680A>G	NM_032344.2:c.779A>G	NM_032344.3:c.779A>G	XM_005274351.1:c.800A>G	XM_005274352.1:c.701A>G	XM_005274353.1:c.*362A>G	NM_001033678.2:c.-3817T>C	NM_001033678.3:c.-3817T>C	NM_001160389.1:c.-3817T>C	NM_001160390.1:c.-3805T>C	NM_001160392.1:c.-3817T>C	NM_001160393.1:c.-3997T>C	NM_031472.2:c.-3880T>C	NM_031472.3:c.-3880T>C	XM_005274345.1:c.-3817T>C	XM_005274344.1:c.-3769T>C	XM_005274346.1:c.-3769T>C	XM_005274347.1:c.-3880T>C	XR_132897.1:n.740+729T>C	NM_001243733.1:c.-4977A>G	NM_003377.3:c.-4977A>G	NM_003377.4:c.-4977A>G
BT-20	chr11	63997338	T	C	NUDT22	L263P, L230P, L263P,	0	0	43	54	100	NM_005528.3:c.-877T>C	XM_005273965.1:c.-877T>C	XM_005273966.1:c.-877T>C	NM_001128612.1:c.788T>C	NM_001128612.2:c.788T>C	NM_001128613.1:c.689T>C	NM_001128613.2:c.689T>C	NM_001271831.1:c.689T>C	NM_032344.2:c.788T>C	NM_032344.3:c.788T>C	XM_005274351.1:c.809T>C	XM_005274352.1:c.710T>C	XM_005274353.1:c.*371T>C	NM_001033678.2:c.-3826A>G	NM_001033678.3:c.-3826A>G	NM_001160389.1:c.-3826A>G	NM_001160390.1:c.-3814A>G	NM_001160392.1:c.-3826A>G	NM_001160393.1:c.-4006A>G	NM_031472.2:c.-3889A>G	NM_031472.3:c.-3889A>G	XM_005274345.1:c.-3826A>G	XM_005274344.1:c.-3778A>G	XM_005274346.1:c.-3778A>G	XM_005274347.1:c.-3889A>G	XR_132897.1:n.740+720A>G	NM_001243733.1:c.-4968T>C	NM_003377.3:c.-4968T>C	NM_003377.4:c.-4968T>C
BT-20	chr11	64001520	A	C	DNAJC4	T228P, T229P,	0	29	0	9	23.6842	NM_005528.3:c.615-25A>C	XM_005273965.1:c.682A>C	XM_005273966.1:c.618-25A>C	NM_001128612.1:c.*4058A>C	NM_001128612.2:c.*4058A>C	NM_001128613.1:c.*4058A>C	NM_001128613.2:c.*4058A>C	NM_001271831.1:c.*4058A>C	NM_032344.2:c.*4058A>C	NM_032344.3:c.*4058A>C	XM_005274351.1:c.*4058A>C	XM_005274352.1:c.*4058A>C	XM_005274353.1:c.*4553A>C	XR_132897.1:n.-2723T>G	NM_001243733.1:c.-786A>C	NM_003377.3:c.-786A>C	NM_003377.4:c.-786A>C
BT-20	chr11	64031030	G	A	PLCB3	V806I, V806I, V739I,	20	10	35	9	59.4595	NM_000932.1:c.2416G>A	NM_000932.2:c.2416G>A	NM_001184883.1:c.2215G>A	XM_005274052.1:c.2416G>A
BT-20	chr11	64031241	C	T	PLCB3	S845L, S845L, S778L,	0	14	0	30	68.1818	NM_000932.1:c.2534C>T	NM_000932.2:c.2534C>T	NM_001184883.1:c.2333C>T	XM_005274052.1:c.2534C>T
BT-20	chr11	64066859	G	A	KCNK4	G166S, G166S,	0	0	10	7	100	NM_033310.2:c.843G>A	XM_005274027.1:c.921G>A	XM_005274028.1:c.843G>A	XM_005274029.1:c.496G>A	NM_001039496.1:c.-1024G>A
BT-20	chr11	64082695	A	G	ESRRA	E321G, E322G, E322G,	34	0	13	0	27.6596	NM_016404.1:c.*1638T>C	XM_005274047.1:c.*1638T>C	NM_012094.3:c.-2993A>G	NM_012094.4:c.-2993A>G	NM_181651.1:c.-2993A>G	NM_181651.2:c.-2993A>G	NM_181652.1:c.-2993A>G	NM_181652.2:c.-2993A>G	XM_005273882.1:c.-2747A>G	NM_004451.3:c.965A>G	XM_005273817.1:c.965A>G	XM_005273818.1:c.962A>G
BT-20	chr11	64085785	A	G	PRDX5	Y33C, Y33C, Y33C,	0	0	32	39	100	NM_016404.1:c.-787T>C	XM_005274047.1:c.-787T>C	NM_012094.3:c.98A>G	NM_012094.4:c.98A>G	NM_181651.1:c.98A>G	NM_181651.2:c.98A>G	NM_181652.1:c.98A>G	NM_181652.2:c.98A>G	XM_005273882.1:c.344A>G	NM_004451.3:c.*2347A>G	XM_005273817.1:c.*2347A>G	XM_005273818.1:c.*2347A>G
BT-20	chr11	64109118	T	G	CCDC88B	D193E, D190E,	8	18	4	28	55.1724	NM_032251.4:c.579T>G	NM_032251.5:c.579T>G
BT-20	chr11	64124622	G	A	CCDC88B	G601R, G112R,	31	80	17	40	33.9286	NM_032251.4:c.*56G>A	NM_032251.5:c.*56G>A	NM_001006944.1:c.-2086G>A	NM_003942.2:c.-2086G>A	XM_005274379.1:c.-2086G>A	XM_005274380.1:c.-2086G>A	XM_005274381.1:c.-2229G>A	XM_005274382.1:c.-2086G>A
BT-20	chr11	64138905	T	G	RPS6KA4	S752A, S751A, S758A, S510A, S695A,	11	0	7	0	38.8889	NR_031602.1:n.*2730T>G	NM_001006944.1:c.2254T>G	NM_003942.2:c.2272T>G	XM_005274379.1:c.2251T>G	XM_005274380.1:c.2107T>G	XM_005274381.1:c.2083T>G	XM_005274382.1:c.1528T>G
BT-20	chr11	64507680	A	C	RASGRP2	S11R,	0	0	209	109	100	NM_001098670.1:c.372-45T>G	NM_001098671.1:c.372-45T>G	NM_153819.1:c.372-45T>G	XM_005273707.1:c.687-45T>G	XM_005273708.1:c.372-45T>G
BT-20	chr11	64517866	T	C	PYGM	D720G, D632G,	0	21	0	10	32.2581	NM_153819.1:c.-5191A>G	NM_001164716.1:c.1895A>G	NM_005609.2:c.2159A>G
BT-20	chr11	64572018	T	C	MEN1	T546A, T546A, T546A, T506A, T546A, T541A, T546A, T546A,	0	0	53	110	100	NM_004579.2:c.-1397A>G	NM_004579.3:c.-1397A>G	XM_005274142.1:c.-1397A>G	XM_005274143.1:c.-1397A>G	XM_005274144.1:c.-1397A>G	NM_000244.3:c.1636A>G	NM_130799.2:c.1621A>G	NM_130800.2:c.1636A>G	NM_130801.2:c.1636A>G	NM_130802.2:c.1636A>G	NM_130803.2:c.1636A>G	NM_130804.2:c.1636A>G	XM_005274001.1:c.1621A>G	XM_005274002.1:c.1621A>G	XM_005274003.1:c.1621A>G	XM_005274004.1:c.1516A>G
BT-20	chr11	64597506	T	C	CDC42BPG	Q1135R,	92	41	70	19	40.0901	NM_017525.2:c.3404A>G
BT-20	chr11	64677293	G	C	ATG2A	P656R,	0	0	23	2	100	NM_015104.1:c.1967C>G	NM_015104.2:c.1967C>G	XM_005273849.1:c.1967C>G	XM_005273850.1:c.1967C>G	XM_005273851.1:c.1772C>G
BT-20	chr11	64809090	T	G	SAC3D1	L109R,	0	0	9	16	100	NM_013299.3:c.326T>G	XM_005273959.1:c.326T>G	XM_005273960.1:c.326T>G	XM_005273961.1:c.326T>G	NM_013306.3:c.*1826T>G	NM_013306.4:c.*1826T>G	NM_147777.2:c.*1826T>G	NM_147777.3:c.*1826T>G	XM_005273962.1:c.*3318T>G	NR_037650.1:n.*1046T>G	NM_005468.2:c.*3653A>C
BT-20	chr11	64855986	A	G	LOC100130348	V87A,	109	25	139	43	57.5949	NM_006782.3:c.*400A>G	XM_001716057.2:c.411T>C	XM_001716057.3:c.260T>C	NM_001242631.1:c.260T>C	XM_005273703.1:c.292T>C	NM_080668.3:c.-4536T>C	XM_005273733.1:c.-4536T>C	XM_005273734.1:c.-4536T>C	XM_005273735.1:c.-4536T>C
BT-20	chr11	64882789	C	T	TM7SF2	T320I, T299I, T183I,	41	112	68	129	56.2857	NM_014205.2:c.*1125G>A	NM_013265.2:c.*3730C>T	NM_013265.3:c.*3730C>T	NR_073519.1:n.*3457C>T	NM_001277233.1:c.893-159C>T	NM_003273.2:c.896C>T	NM_003273.3:c.896C>T	NR_102367.1:n.1003C>T	XM_001716064.2:c.-3622G>A
BT-20	chr11	64898272	C	T	SYVN1	R322Q, R271Q, R322Q,	1	19	0	25	55.5556	NM_032431.2:c.965G>A	NM_172230.2:c.965G>A	XM_005274354.1:c.812G>A	NM_004927.2:c.*4928C>T	NM_004927.3:c.*4928C>T	NR_037567.1:n.*3431C>T	NR_037568.1:n.*3431C>T
BT-20	chr11	64956088	A	C	CAPN1	T346P, T346P, T87P, T346P,	32	14	0	20	30.303	NM_001198868.1:c.1036A>C	NM_001198869.1:c.1036A>C	NM_001198870.1:c.874A>C	NM_005186.2:c.1036A>C	NM_005186.3:c.1036A>C	NR_040008.1:n.1148A>C
BT-20	chr11	64972286	G	C	CAPN1	R433P, R433P, R174P, R433P,	21	50	20	36	44.0945	NM_001198868.1:c.1298G>C	NM_001198869.1:c.1298G>C	NM_001198870.1:c.1136G>C	NM_005186.2:c.1298G>C	NM_005186.3:c.1298G>C	NR_040008.1:n.1410G>C
BT-20	chr11	64981587	G	A	SLC22A20	E82K,	28	38	43	25	50.7463	NM_001004326.2:c.244G>A	NM_001004326.3:c.238G>A	NM_001004326.4:c.244G>A	NR_033396.1:n.277G>A	XM_005274009.1:c.244G>A	XM_005274010.1:c.-407G>A	NM_001198868.1:c.*2830G>A	NM_001198869.1:c.*2830G>A	NM_001198870.1:c.*2830G>A	NM_005186.2:c.*2830G>A	NM_005186.3:c.*2830G>A	NR_040008.1:n.*2110G>A
BT-20	chr11	64981853	G	T	SLC22A20	M146I,	34	24	40	22	51.6667	NM_001004326.2:c.438G>T	NM_001004326.3:c.432G>T	NM_001004326.4:c.438G>T	NR_033396.1:n.471G>T	XM_005274009.1:c.438G>T	XM_005274010.1:c.-213G>T	NM_001198868.1:c.*3096G>T	NM_001198869.1:c.*3096G>T	NM_001198870.1:c.*3096G>T	NM_005186.2:c.*3096G>T	NM_005186.3:c.*3096G>T	NR_040008.1:n.*2376G>T
BT-20	chr11	64990041	G	C	SLC22A20	E86Q, G246A,	7	20	9	24	55	NM_001004326.2:c.737G>C	NM_001004326.3:c.901G>C	NM_001004326.4:c.737G>C	NR_033396.1:n.939G>C	XM_005274009.1:c.737G>C	XM_005274010.1:c.256G>C
BT-20	chr11	65064690	G	A	POLA2	G583R, G280R,	0	5	5	4	64.2857	NM_002689.2:c.1747G>A
BT-20	chr11	65124408	A	G	TIGD3	T377A, T377A,	49	15	71	23	59.4937	NM_006268.3:c.*5178A>G	NM_006268.4:c.*5178A>G	XM_005274149.1:c.*5178A>G	XM_005274150.1:c.*5178A>G	NM_145719.2:c.1129A>G
BT-20	chr11	65144075	T	C	SLC25A45	M182V, M182V, M224V, M200V, M162V,	0	0	4	62	100	NM_001077241.1:c.544A>G	NM_001278250.1:c.598A>G	NM_001278251.1:c.544A>G	NM_182556.2:c.670A>G	XM_005273921.1:c.484A>G	XM_005273922.1:c.*706A>G
BT-20	chr11	65319751	G	A	LTBP3	A438V, A139V, A349V, A321V, A438V,	21	39	18	35	46.9027	NM_001130144.1:c.1313C>T	NM_001130144.2:c.1313C>T	NM_001164266.1:c.962C>T	NM_021070.3:c.1313C>T	NM_021070.4:c.1313C>T	XM_005273995.1:c.962C>T	XM_005273996.1:c.458C>T
BT-20	chr11	65347636	G	C	EHBP1L1	V133L,	1	0	159	152	99.6795	NM_001099409.1:c.397G>C	XM_005273866.1:c.397G>C	XM_005273867.1:c.397G>C	XM_005273868.1:c.397G>C	XM_005273869.1:c.397G>C	XM_005273870.1:c.397G>C
BT-20	chr11	65349063	G	A	EHBP1L1	R307Q,	11	19	13	24	55.2239	NM_001099409.1:c.920G>A	XM_005273866.1:c.920G>A	XM_005273867.1:c.956G>A	XM_005273868.1:c.956G>A	XM_005273869.1:c.855+266G>A	XM_005273870.1:c.855+266G>A
BT-20	chr11	65349756	T	G	EHBP1L1	V538G,	30	21	34	25	53.6364	NM_001099409.1:c.1613T>G	XM_005273866.1:c.1613T>G	XM_005273867.1:c.1329+320T>G	XM_005273868.1:c.1329+320T>G	XM_005273869.1:c.855+959T>G	XM_005273870.1:c.855+959T>G
BT-20	chr11	65349849	A	T	EHBP1L1	D569V,	0	0	247	43	100	NM_001099409.1:c.1706A>T	XM_005273866.1:c.1706A>T	XM_005273867.1:c.1329+413A>T	XM_005273868.1:c.1329+413A>T	XM_005273869.1:c.855+1052A>T	XM_005273870.1:c.855+1052A>T
BT-20	chr11	65385606	A	G	PCNXL3	Q258R,	0	0	205	64	100	NM_002419.3:c.-4379T>C	NM_032223.2:c.773A>G	XM_005273987.1:c.773A>G	XM_005273988.1:c.773A>G	XM_005273989.1:c.-1509A>G	XM_005273990.1:c.773A>G
BT-20	chr11	65386206	C	G	PCNXL3	S458C,	37	25	65	36	61.9632	NM_002419.3:c.-4979G>C	NM_032223.2:c.1373C>G	XM_005273987.1:c.1373C>G	XM_005273988.1:c.1373C>G	XM_005273989.1:c.-909C>G	XM_005273990.1:c.1373C>G
BT-20	chr11	65547333	G	A	DKFZp761E198	L154F,	27	51	40	70	58.5106	NM_138368.3:c.460C>T	NM_138368.4:c.631C>T
BT-20	chr11	65547455	C	A	DKFZp761E198	G113V,	15	27	5	24	40.8451	NM_138368.3:c.338G>T	NM_138368.4:c.509G>T
BT-20	chr11	65628334	G	A	MUS81	R37H,	0	0	38	37	100	NM_025128.4:c.110G>A	XM_005274307.1:c.110G>A	XR_247212.1:n.459G>A	NM_005507.2:c.-2764C>T
BT-20	chr11	65629934	G	C	MUS81	R180P,	0	0	138	125	100	NM_025128.4:c.539G>C	XM_005274307.1:c.539G>C	XR_247212.1:n.888G>C	NM_016938.3:c.*4455C>G	NM_016938.4:c.*4455C>G	NR_037718.1:n.*3978C>G	NM_005507.2:c.-4364C>G
BT-20	chr11	65636053	T	C	EFEMP2	I259V,	0	0	97	21	100	NM_025128.4:c.*2530T>C	XM_005274307.1:c.*2530T>C	XR_247212.1:n.*2425T>C	NM_016938.3:c.775A>G	NM_016938.4:c.775A>G	NR_037718.1:n.1034A>G
BT-20	chr11	65649774	A	G	CTSW	S139G,	0	0	9	83	100	NM_004214.4:c.*1671T>C	NM_198897.1:c.*1671T>C	XM_005274391.1:c.*1671T>C	XM_005274392.1:c.*1671T>C	NM_001335.3:c.415A>G
BT-20	chr11	65685225	T	C	C11orf68	Q196R, Q195R,	0	0	68	94	100	NM_001135635.1:c.587A>G	NM_031450.3:c.584A>G	NM_006442.2:c.-1748T>C	NM_006442.3:c.-1748T>C
BT-20	chr11	65735174	G	C	SART1	G485A,	12	0	11	0	47.8261	NM_005146.4:c.1454G>C
BT-20	chr11	65788072	C	T	CATSPER1	V652I,	0	0	68	55	100	XM_005274422.1:c.-4977C>T	NM_053054.3:c.1954G>A	XM_005273755.1:c.1561G>A	XR_247185.1:n.2057G>A	XR_247186.1:n.2030+210G>A
BT-20	chr11	66033430	C	T	KLC2	P440S, P517S, P517S, P517S, P517S, P378S, P440S,	0	44	0	46	51.1111	NM_001134774.1:c.1318C>T	NM_001134775.1:c.1549C>T	NM_001134776.1:c.1549C>T	NM_022822.2:c.1549C>T	XM_005274182.1:c.1549C>T	XM_005274183.1:c.1549C>T	XM_005274184.1:c.1549C>T	XM_005274185.1:c.1318C>T	NM_030981.2:c.-2721C>T	XM_005274321.1:c.-2721C>T
BT-20	chr11	66083129	T	C	CD248	H457R,	0	0	74	74	100	NM_020404.2:c.1370A>G
BT-20	chr11	66105194	G	A	BRMS1	A273V,	63	85	61	101	52.2581	NM_004292.2:c.-1321C>T	XM_005274410.1:c.-1455C>T	NM_001024957.1:c.818C>T	NM_015399.3:c.*159C>T	XM_005273883.1:c.*770C>T
BT-20	chr11	66107674	A	G	BRMS1	M30T,	0	1	50	125	99.4318	NM_004292.2:c.-3801T>C	XM_005274410.1:c.-3935T>C	NM_001024957.1:c.546T>C	NM_015399.3:c.546T>C	XM_005273883.1:c.546T>C
BT-20	chr11	66240802	A	C	PELI3	T76P, T159P, T159P, T183P, T183P,	1	23	0	10	29.4118	XR_247243.1:n.*4015T>G	XR_110922.1:n.*4015T>G	XR_110922.2:n.*4015T>G	NM_001098510.1:c.475A>C	NM_001243135.1:c.358A>C	NM_001243136.1:c.226A>C	NM_145065.2:c.547A>C	XM_005273864.1:c.547A>C
BT-20	chr11	66272142	A	G	DPP3	Q14R,	0	0	233	28	100	NM_001256670.1:c.1848A>G	NM_005700.3:c.1938A>G	NM_005700.4:c.1938A>G	NM_130443.2:c.1938A>G	NM_130443.3:c.1938A>G	XM_005273706.1:c.1939-4408A>G
BT-20	chr11	66313203	T	C	ZDHHC24	Q91R, Q91R,	0	0	166	97	100	NM_001104.1:c.-1206T>C	NR_047663.1:n.-1109T>C	NM_207340.1:c.272A>G	XM_005273872.1:c.272A>G	XM_005273873.1:c.272A>G	XM_005273874.1:c.272A>G
BT-20	chr11	66328741	A	C	ACTN3	E53A,	0	0	104	0	100	NM_001104.1:c.1904A>C	NR_047663.1:n.2001A>C	NM_003793.3:c.*2663T>G
BT-20	chr11	66329732	A	G	ACTN3	Q194R,	0	1	151	54	99.5146	NM_001104.1:c.2327A>G	NR_047663.1:n.2424A>G	NM_003793.3:c.*1672T>C
BT-20	chr11	66472274	T	C	SPTBN2	S825G,	0	0	59	31	100	NM_006946.2:c.2473A>G	XM_005274192.1:c.2473A>G	XM_005274193.1:c.2473A>G
BT-20	chr11	66837965	T	C	RHOD	C134R,	0	0	47	31	100	XM_005274425.1:c.*2723A>G	NM_014578.3:c.400T>C	XM_005273963.1:c.202T>C
BT-20	chr11	67120201	A	C	POLD4	V87G,	20	0	0	11	35.4839	NM_001256870.1:c.187+258T>G	NM_021173.2:c.260T>G	NM_021173.3:c.260T>G	NM_021173.4:c.260T>G	NR_046411.1:n.466T>G	NR_046412.1:n.396T>G	NR_046413.1:n.221T>G	NR_024469.1:n.423+31397A>C
BT-20	chr11	67160961	A	G	RAD9A	M1V,	129	55	114	39	45.4006	NM_001243224.1:c.1A>G	NM_004584.2:c.235-6A>G	NR_024469.1:n.*1803A>G	NM_001008709.1:c.*5045T>C	NM_002708.3:c.*5045T>C	NM_206873.1:c.*5045T>C
BT-20	chr11	67187032	T	G	PPP1CA	T56P,	9	1	22	0	68.75	NM_001166222.1:c.927T>G	NM_020811.1:c.558T>G	XM_005274125.1:c.975T>G
BT-20	chr11	67200812	C	T	RPS6KB2	P267L,	19	34	29	23	49.5238	NM_001018070.1:c.*5035G>A	NM_001018070.2:c.*5035G>A	NM_020441.2:c.*5035G>A	XM_005274117.1:c.*5035G>A	NM_005608.2:c.*2392G>A	NM_003952.2:c.800C>T	XM_005274164.1:c.509C>T	XM_005274165.1:c.200C>T	XR_247207.1:n.830C>T	XR_247208.1:n.761C>T
BT-20	chr11	67218988	A	G	GPR152	V403A,	7	24	9	0	22.5	NM_206997.1:c.1208T>C	NM_145200.2:c.-3907A>G	NM_145200.3:c.-3907A>G	XM_005274114.1:c.-3907A>G	XM_005274115.1:c.-4290A>G	XM_005274116.1:c.-1242A>G
BT-20	chr11	67257823	C	A	AIP	Q228K,	0	0	163	30	100	NM_001130848.1:c.*1681G>T	NM_004910.2:c.*1681G>T	XM_005274409.1:c.*1681G>T	NM_003977.2:c.682C>A
BT-20	chr11	67288594	C	T	CABP2	R94Q, R100Q,	0	0	16	53	100	NM_016366.2:c.281G>A	NM_031204.2:c.110G>A	XM_005274046.1:c.299G>A
BT-20	chr11	67430762	T	C	ALDH3B2	H361R, H361R,	0	0	110	53	100	NM_000695.3:c.1082A>G	NM_001031615.1:c.1082A>G
BT-20	chr11	67433869	C	T	ALDH3B2	S52N, S52N, S52N,	0	0	62	112	100	NM_000695.3:c.155G>A	NM_001031615.1:c.155G>A
BT-20	chr11	67809268	C	T	TCIRG1	R56W, R56W, R56W,	35	21	28	15	43.4343	NM_006019.2:c.166C>T	NM_006019.3:c.166C>T	NM_006053.2:c.-1715C>T	NM_006053.3:c.-1715C>T	XM_005273709.1:c.166C>T	XM_005273710.1:c.166C>T
BT-20	chr11	67957518	A	T	SUV420H1	I9N, I9N, I9N,	0	0	61	22	100	NM_016028.4:c.26T>A	NM_017635.3:c.26T>A	XM_005274035.1:c.26T>A	XM_005274036.1:c.26T>A	XM_005274038.1:c.26T>A
BT-20	chr11	68030173	C	A	C11orf24	G97V,	97	0	84	0	46.4088	NM_022338.3:c.290G>T	XM_005274053.1:c.290G>T	XM_005274054.1:c.264+26G>T
BT-20	chr11	68350517	A	C	PPP6R3	T518P, T518P, T518P, T286P,	38	52	0	33	26.8293	NM_001164160.1:c.1552A>C	NM_001164161.1:c.1552A>C	NM_001164162.1:c.1552A>C	NM_001164163.1:c.1546-4878A>C	NM_001164164.1:c.1393-4878A>C	NM_018312.4:c.1393-4878A>C	XM_005274081.1:c.1552A>C	XM_005274082.1:c.1399A>C	XM_005274083.1:c.1546-4929A>C	XM_005274084.1:c.1393-4878A>C	XM_005274085.1:c.856A>C	NM_018312.3:c.1393-4878A>C
BT-20	chr11	68678962	T	C	IGHMBP2	L201S,	63	78	75	78	52.0408	NM_002180.2:c.602T>C	XM_005273974.1:c.-410T>C	XM_005273976.1:c.602T>C	XM_005273977.1:c.602T>C	XR_247198.1:n.704T>C
BT-20	chr11	68703912	A	C	IGHMBP2	N655T, N279T, N233T,	0	31	0	9	22.5	NM_002180.2:c.1964A>C	XM_005273974.1:c.953A>C	XM_005273975.1:c.836A>C	XR_247198.1:n.*3046A>C
BT-20	chr11	68705674	C	A	IGHMBP2	T879K, T503K,	22	20	23	26	53.8462	NM_002180.2:c.2636C>A	XM_005273974.1:c.1625C>A	XM_005273975.1:c.1508C>A	XR_247198.1:n.*4808C>A
BT-20	chr11	68777323	T	C	MRGPRF	K16R, K16R,	47	78	27	48	37.5	XR_247246.1:n.-2428T>C	XR_247247.1:n.-2428T>C	NM_001098515.1:c.47A>G	NM_145015.4:c.47A>G
BT-20	chr11	68840160	A	G	TPCN2	K376R, K376R, K291R,	0	1	42	91	99.2537	NM_139075.3:c.1127A>G	XM_005273824.1:c.1124A>G	XM_005273825.1:c.1061+669A>G	XM_005273826.1:c.872A>G	XM_005273827.1:c.1127A>G	XM_005273828.1:c.1127A>G	XM_005273829.1:c.1127A>G	XM_005273830.1:c.434A>G	XM_005273831.1:c.434A>G	XM_005273832.1:c.404A>G	XR_247191.1:n.1228A>G	XR_247192.1:n.1162+669A>G
BT-20	chr11	68851414	T	C	TPCN2	L564P,	0	0	71	26	100	NR_036122.1:n.*688T>C	NM_139075.3:c.1691T>C	XM_005273824.1:c.1688T>C	XM_005273825.1:c.1472T>C	XM_005273826.1:c.1436T>C	XM_005273827.1:c.1641T>C	XM_005273828.1:c.1691T>C	XM_005273829.1:c.1540-3166T>C	XM_005273830.1:c.998T>C	XM_005273831.1:c.998T>C	XM_005273832.1:c.968T>C	XR_247191.1:n.1742T>C	XR_247192.1:n.1623T>C
BT-20	chr11	70002087	T	G	ANO1	V499G,	25	121	82	0	35.9649	NM_018043.5:c.1496T>G	NR_030691.1:n.1567-966T>G
BT-20	chr11	70333393	A	G	SHANK2	V412A, V936A, V407A,	5	58	30	0	32.2581	NM_012309.1:c.1220T>C	NM_012309.3:c.2859T>C	NM_133266.1:c.*2929T>C	NM_133266.3:c.1241T>C
BT-20	chr11	71169547	G	C	NADSYN1	V74L,	0	0	354	138	100	NM_018161.4:c.220G>C
BT-20	chr11	71184678	A	C	NADSYN1	Q204H,	0	0	119	13	100	NM_018161.4:c.612A>C	XM_005274080.1:c.-3789A>C
BT-20	chr11	71850130	C	T	FOLR3	R98C,	27	38	34	38	52.5547	NM_000804.2:c.292C>T
BT-20	chr11	72406798	C	T	ARAP1	E884K, E1129K, E884K, E1129K, E889K, E823K,	45	53	43	33	43.6782	XR_110891.1:n.-4721C>T	NM_001040118.2:c.3385G>A	NM_001135190.1:c.2467G>A	NM_015242.4:c.2650G>A	XM_005273748.1:c.3385G>A	XM_005273749.1:c.3385G>A	XM_005273750.1:c.3385G>A	XM_005273751.1:c.3385G>A	XM_005273752.1:c.3202G>A	XM_005273753.1:c.3202G>A	XM_005273754.1:c.2650G>A	XR_110891.2:n.-4721C>T
BT-20	chr11	72408055	G	C	ARAP1	Q802E, Q1047E, Q802E, Q1047E, Q807E, Q741E,	48	3	43	8	50	XR_110891.1:n.-3464G>C	NM_001040118.2:c.3139C>G	NM_001135190.1:c.2221C>G	NM_015242.4:c.2404C>G	XM_005273748.1:c.3139C>G	XM_005273749.1:c.3139C>G	XM_005273750.1:c.3139C>G	XM_005273751.1:c.3139C>G	XM_005273752.1:c.2956C>G	XM_005273753.1:c.2956C>G	XM_005273754.1:c.2404C>G	XR_110891.2:n.-3464G>C
BT-20	chr11	72528866	A	G	ATG16L2	E95G, E95G, E95G, E95G,	8	47	17	0	23.6111	NM_033388.1:c.284A>G	XM_005274376.1:c.284A>G	XM_005274377.1:c.-504A>G	XM_005274378.1:c.-155A>G
BT-20	chr11	72945341	C	T	P2RY2	P46L, P46L, P46L, P46L,	0	0	231	192	100	NM_002564.2:c.137C>T	NM_002564.3:c.137C>T	NM_176071.1:c.137C>T	NM_176071.2:c.137C>T	NM_176072.1:c.137C>T	NM_176072.2:c.137C>T	XM_005274019.1:c.137C>T	XM_005274020.1:c.137C>T	XM_005274021.1:c.137C>T
BT-20	chr11	73689104	G	A	UCP2	A55V,	42	49	48	25	44.5122	XM_002343117.1:c.-3567G>A	NM_003355.2:c.164C>T
BT-20	chr11	73760510	A	C	C2CD3	Y1745D,	0	18	0	12	40	NM_015531.4:c.5233T>G	XM_005273893.1:c.5233T>G	XM_005273894.1:c.5233T>G	XM_005273895.1:c.4906T>G	XM_005273896.1:c.4684T>G	XM_005273897.1:c.*63T>G
BT-20	chr11	74053547	C	T	PGM2L1	V531I,	23	42	21	42	49.2188	NM_173582.3:c.1591G>A
BT-20	chr11	74204591	G	A	LIPT2	A53V,	3	7	5	1	37.5	XM_002343118.1:c.-685G>A	XR_132892.1:n.107G>A	NM_001144869.1:c.158C>T
BT-20	chr11	74883577	G	A	SLCO2B1	R168Q, R57Q, R196Q, R85Q, R312Q, R290Q,	20	29	22	39	55.4545	NM_001145211.1:c.869G>A	NM_001145211.2:c.869G>A	NM_001145212.1:c.503G>A	NM_001145212.2:c.503G>A	NM_007256.3:c.935G>A	NM_007256.4:c.935G>A	XM_005273732.1:c.587G>A
BT-20	chr11	74904362	T	C	SLCO2B1	I248T, I137T, I276T, I165T, I392T, I370T,	0	0	75	40	100	NM_001145211.1:c.1109T>C	NM_001145211.2:c.1109T>C	NM_001145212.1:c.743T>C	NM_001145212.2:c.743T>C	NM_007256.3:c.1175T>C	NM_007256.4:c.1175T>C	XM_005273732.1:c.827T>C
BT-20	chr11	75152243	C	T	GDPD5	A342T, A480T, A235T, A480T, A361T,	68	95	73	74	47.4194	NM_030792.6:c.1438G>A	XM_005274313.1:c.1438G>A	XM_005274314.1:c.1438G>A	XM_005274315.1:c.1438G>A	XM_005274316.1:c.1438G>A	XM_005274317.1:c.1438G>A	XM_005274318.1:c.703G>A	XM_005274319.1:c.703G>A
BT-20	chr11	76507692	T	A	TSKU	D344E, D344E,	42	6	86	9	66.4336	NM_001258210.1:c.1032T>A	NM_015516.3:c.1032T>A	XM_005273892.1:c.1074T>A
BT-20	chr11	76637651	G	A	ACER3	V10I, V52I, V10I,	72	0	39	0	35.1351	NM_018367.5:c.154G>A	XM_005274086.1:c.104-32372G>A	XM_005274087.1:c.28G>A	XM_005274088.1:c.28G>A	XM_005274089.1:c.-203G>A	XM_005274090.1:c.-79G>A	XM_005274091.1:c.-203G>A	XM_005274092.1:c.154G>A
BT-20	chr11	76813961	C	T	OMP	R26W,	188	107	82	50	30.9133	NM_004055.4:c.297+9102C>T	XM_005274206.1:c.417+9102C>T	XM_005274207.1:c.417+9102C>T	NM_006189.1:c.76C>T
BT-20	chr11	76919478	C	A	MYO7A	L1916I, L1954I,	234	168	125	107	36.5931	NM_000260.3:c.5860C>A	NM_001127180.1:c.5746C>A	XM_005274011.1:c.5866C>A	XM_005274012.1:c.5743C>A
BT-20	chr11	76954812	T	C	GDPD4	I390V,	0	0	113	113	100	NM_182833.1:c.1168A>G	XM_005273837.1:c.1168A>G
BT-20	chr11	77790655	G	C	NDUFC2	L46V, L46V, L46V,	25	26	46	57	66.8831	NM_001203260.1:c.136C>G	NM_001203261.1:c.136C>G	NM_001203262.1:c.136C>G	NM_001204054.1:c.136C>G	NM_001204055.1:c.136C>G	NM_004549.4:c.136C>G	NM_004549.5:c.136C>G
BT-20	chr11	77825320	T	C	ALG8	N222S, N222S,	0	32	0	95	74.8031	NM_001007027.2:c.665A>G	NM_024079.4:c.665A>G	XM_005274247.1:c.638A>G
BT-20	chr11	77921402	G	C	USP35	R445P, R590P, R565P, R834P, R266P, R402P,	65	2	0	56	45.5285	NM_012296.2:c.*8916C>G	NM_012296.3:c.*8916C>G	NM_080491.1:c.*8916C>G	NM_080491.2:c.*8916C>G	NM_020798.1:c.2501G>C	NM_020798.2:c.2501G>C	XM_005274123.1:c.1694G>C	XM_005274124.1:c.1694G>C
BT-20	chr11	77921527	G	C	USP35	A487P, A632P, A607P, A876P, A308P, A444P,	0	0	135	70	100	NM_012296.2:c.*8791C>G	NM_012296.3:c.*8791C>G	NM_080491.1:c.*8791C>G	NM_080491.2:c.*8791C>G	NM_020798.1:c.2626G>C	NM_020798.2:c.2626G>C	XM_005274123.1:c.1819G>C	XM_005274124.1:c.1819G>C
BT-20	chr11	78279790	T	G	NARS2	N87T,	0	0	11	117	100	NM_001243251.1:c.-422A>C	NM_024678.3:c.260A>C	NM_024678.4:c.260A>C	NM_024678.5:c.260A>C	NR_027479.1:n.155A>C
BT-20	chr11	78775770	A	C	ODZ4	V169G,	0	2	0	7	77.7778	NM_001098816.2:c.493+13T>G	XM_005273900.1:c.568+13T>G
BT-20	chr11	82996986	A	C	CCDC90B	F10L,	22	0	31	0	58.4906	NM_021825.3:c.30T>G	XM_005274151.1:c.73+157T>G	XM_005274152.1:c.30T>G	XM_005274153.1:c.-161T>G	XM_005274154.1:c.-481T>G	XM_005274155.1:c.-907T>G	XM_005274156.1:c.-566T>G	XM_005274157.1:c.-594T>G	XM_005274158.1:c.-1020T>G	XM_005274159.1:c.-359T>G	XM_005274160.1:c.-92T>G
BT-20	chr11	85375080	C	A	CREBZF	L280F,	0	16	0	8	33.3333	NM_001039618.1:c.840G>T	NM_001039618.2:c.840G>T	NR_028024.1:n.1103G>T	NR_028025.1:n.1103G>T	NR_028026.1:n.1103G>T	NR_028027.1:n.1103G>T	XM_005274135.1:c.840G>T	XM_005274136.1:c.840G>T	XM_005274137.1:c.840G>T	XM_005274138.1:c.840G>T	XM_005274139.1:c.840G>T
BT-20	chr11	85435792	G	C	SYTL2	R570G, R570G, R570G,	2	1	33	0	91.6667	NM_001162951.1:c.1459+3147C>G	NM_001162953.1:c.1462+3147C>G	NM_032943.2:c.1459+3147C>G	NM_032943.3:c.1459+3147C>G	NM_206927.1:c.1708C>G	NM_206927.2:c.1708C>G	NM_206928.1:c.1708C>G	NM_206928.2:c.1708C>G	XM_005274063.1:c.1462+3147C>G	XM_005274064.1:c.1459+3147C>G	XM_005274057.1:c.4609C>G	XM_005274058.1:c.4606C>G	XM_005274059.1:c.2818C>G	XM_005274060.1:c.1462+3147C>G	XM_005274061.1:c.1459+3147C>G	XM_005274062.1:c.1381+3147C>G	XM_005274065.1:c.1315+3147C>G	XM_005274066.1:c.1459+3147C>G
BT-20	chr11	85435795	T	C	SYTL2	R569G, R569G, R569G,	6	1	24	0	77.4194	NM_001162951.1:c.1459+3144A>G	NM_001162953.1:c.1462+3144A>G	NM_032943.2:c.1459+3144A>G	NM_032943.3:c.1459+3144A>G	NM_206927.1:c.1705A>G	NM_206927.2:c.1705A>G	NM_206928.1:c.1705A>G	NM_206928.2:c.1705A>G	XM_005274063.1:c.1462+3144A>G	XM_005274064.1:c.1459+3144A>G	XM_005274057.1:c.4606A>G	XM_005274058.1:c.4603A>G	XM_005274059.1:c.2815A>G	XM_005274060.1:c.1462+3144A>G	XM_005274061.1:c.1459+3144A>G	XM_005274062.1:c.1381+3144A>G	XM_005274065.1:c.1315+3144A>G	XM_005274066.1:c.1459+3144A>G
BT-20	chr11	85436352	G	A	SYTL2	T383M, T383M, T383M,	0	0	505	239	100	NM_001162951.1:c.1459+2587C>T	NM_001162953.1:c.1462+2587C>T	NM_032943.2:c.1459+2587C>T	NM_032943.3:c.1459+2587C>T	NM_206927.1:c.1148C>T	NM_206927.2:c.1148C>T	NM_206928.1:c.1148C>T	NM_206928.2:c.1148C>T	XM_005274063.1:c.1462+2587C>T	XM_005274064.1:c.1459+2587C>T	XM_005274057.1:c.4049C>T	XM_005274058.1:c.4046C>T	XM_005274059.1:c.2258C>T	XM_005274060.1:c.1462+2587C>T	XM_005274061.1:c.1459+2587C>T	XM_005274062.1:c.1381+2587C>T	XM_005274065.1:c.1315+2587C>T	XM_005274066.1:c.1459+2587C>T
BT-20	chr11	85436394	T	C	SYTL2	D369G, D369G, D369G,	0	0	137	291	100	NM_001162951.1:c.1459+2545A>G	NM_001162953.1:c.1462+2545A>G	NM_032943.2:c.1459+2545A>G	NM_032943.3:c.1459+2545A>G	NM_206927.1:c.1106A>G	NM_206927.2:c.1106A>G	NM_206928.1:c.1106A>G	NM_206928.2:c.1106A>G	XM_005274063.1:c.1462+2545A>G	XM_005274064.1:c.1459+2545A>G	XM_005274057.1:c.4007A>G	XM_005274058.1:c.4004A>G	XM_005274059.1:c.2216A>G	XM_005274060.1:c.1462+2545A>G	XM_005274061.1:c.1459+2545A>G	XM_005274062.1:c.1381+2545A>G	XM_005274065.1:c.1315+2545A>G	XM_005274066.1:c.1459+2545A>G
BT-20	chr11	85436500	T	C	SYTL2	M334V, M334V, M334V,	0	0	236	61	100	NM_001162951.1:c.1459+2439A>G	NM_001162953.1:c.1462+2439A>G	NM_032943.2:c.1459+2439A>G	NM_032943.3:c.1459+2439A>G	NM_206927.1:c.1000A>G	NM_206927.2:c.1000A>G	NM_206928.1:c.1000A>G	NM_206928.2:c.1000A>G	XM_005274063.1:c.1462+2439A>G	XM_005274064.1:c.1459+2439A>G	XM_005274057.1:c.3901A>G	XM_005274058.1:c.3898A>G	XM_005274059.1:c.2110A>G	XM_005274060.1:c.1462+2439A>G	XM_005274061.1:c.1459+2439A>G	XM_005274062.1:c.1381+2439A>G	XM_005274065.1:c.1315+2439A>G	XM_005274066.1:c.1459+2439A>G
BT-20	chr11	85436868	G	C	SYTL2	A211G, A211G, A211G,	0	0	55	5	100	NM_001162951.1:c.1459+2071C>G	NM_001162953.1:c.1462+2071C>G	NM_032943.2:c.1459+2071C>G	NM_032943.3:c.1459+2071C>G	NM_206927.1:c.632C>G	NM_206927.2:c.632C>G	NM_206928.1:c.632C>G	NM_206928.2:c.632C>G	XM_005274063.1:c.1462+2071C>G	XM_005274064.1:c.1459+2071C>G	XM_005274057.1:c.3533C>G	XM_005274058.1:c.3530C>G	XM_005274059.1:c.1742C>G	XM_005274060.1:c.1462+2071C>G	XM_005274061.1:c.1459+2071C>G	XM_005274062.1:c.1381+2071C>G	XM_005274065.1:c.1315+2071C>G	XM_005274066.1:c.1459+2071C>G
BT-20	chr11	85447600	G	C	SYTL2	T34S, T176S, T128S, T176S, T176S, T177S,	83	93	46	40	32.8244	NM_001162951.1:c.527C>G	NM_001162953.1:c.530C>G	NM_032943.2:c.527C>G	NM_032943.3:c.527C>G	XM_005274063.1:c.530C>G	XM_005274064.1:c.527C>G	XM_005274057.1:c.530C>G	XM_005274058.1:c.527C>G	XM_005274060.1:c.530C>G	XM_005274061.1:c.527C>G	XM_005274062.1:c.449C>G	XM_005274065.1:c.383C>G	XM_005274066.1:c.527C>G
BT-20	chr11	86111834	C	A	CCDC81	T74N, T201N, T291N, T74N,	30	173	15	86	33.2237	NM_001156474.1:c.872C>A	NM_021827.3:c.602C>A	NM_021827.4:c.602C>A	XM_005274161.1:c.872C>A	XM_005274162.1:c.5C>A
BT-20	chr11	86123556	A	G	CCDC81	Y184C, Y359C, Y449C, Y232C,	143	161	78	78	33.913	NM_001156474.1:c.1346A>G	NM_021827.3:c.1076A>G	NM_021827.4:c.1076A>G	XM_005274161.1:c.1202A>G	XM_005274162.1:c.479A>G
BT-20	chr11	87013438	G	A	TMEM135	G196R, G79R, G218R,	0	0	183	152	100	NM_001168724.1:c.586G>A	NM_022918.2:c.652G>A	NM_022918.3:c.652G>A	NR_033149.1:n.820G>A
BT-20	chr11	87032287	G	C	TMEM135	G408A, G291A, G430A,	55	40	95	70	63.4615	NM_001168724.1:c.1223G>C	NM_022918.2:c.1289G>C	NM_022918.3:c.1289G>C	NR_033149.1:n.1457G>C
BT-20	chr11	88027220	G	C	CTSC	A449G, A301G,	0	48	0	13	21.3115	NM_001814.4:c.1346C>G
BT-20	chr11	88045583	A	G	CTSC	I153T,	0	0	97	69	100	NM_001814.4:c.458T>C
BT-20	chr11	88911696	C	A	TYR	S192Y,	34	2	48	6	60	NM_000372.4:c.575C>A
BT-20	chr11	92087026	G	T	FAT3	C583F,	2	0	54	0	96.4286	NM_001008781.2:c.1748G>T	XM_005273759.1:c.1793G>T
BT-20	chr11	92087029	A	C	FAT3	Q584P,	25	0	7	0	21.875	NM_001008781.2:c.1751A>C	XM_005273759.1:c.1796A>C
BT-20	chr11	92087052	C	T	FAT3	P592S,	21	0	10	0	32.2581	NM_001008781.2:c.1774C>T	XM_005273759.1:c.1819C>T
BT-20	chr11	92531356	A	G	FAT3	Q1726R,	0	0	81	81	100	NM_001008781.2:c.5177A>G	XM_005273759.1:c.5222A>G
BT-20	chr11	92534442	A	G	FAT3	I2755V,	0	0	39	63	100	NM_001008781.2:c.8263A>G	XM_005273759.1:c.8308A>G
BT-20	chr11	92590448	A	G	FAT3	S252G, S3812G,	0	1	39	288	99.6951	NM_001008781.2:c.11434A>G	XM_005273759.1:c.11479A>G
BT-20	chr11	93141580	C	A	CCDC67	Q504K, Q504K,	0	0	59	79	100	NM_181645.3:c.1510C>A	XM_005273802.1:c.1510C>A	XM_005273803.1:c.1510C>A
BT-20	chr11	93408831	G	A	KIAA1731	R208Q,	0	0	226	210	100	NM_033395.1:c.623G>A	XM_005274365.1:c.623G>A	XM_005274366.1:c.623G>A	XM_005274367.1:c.623G>A	XM_005274368.1:c.623G>A	XM_005274369.1:c.-73G>A
BT-20	chr11	93425159	C	A	KIAA1731	A499E,	0	0	107	87	100	NM_033395.1:c.1496C>A	XM_005274365.1:c.1496C>A	XM_005274366.1:c.1496C>A	XM_005274367.1:c.1496C>A	XM_005274368.1:c.1496C>A	XM_005274369.1:c.797C>A
BT-20	chr11	93463060	G	A	KIAA1731	G544D, G398D, G2531D, G711D,	135	97	58	45	30.7463	NR_003032.1:n.*1085C>T	NR_003028.1:n.*619C>T	XM_005274251.1:c.*3480C>T	XM_005274252.1:c.*3502C>T	XM_005274253.1:c.*2260C>T	XM_005274254.1:c.*3487C>T	XM_005274255.1:c.*3227C>T	XM_005274256.1:c.*2000C>T	XM_005274257.1:c.*2022C>T	XM_005274258.1:c.*3610C>T	XM_005274259.1:c.*3853C>T	XM_005274260.1:c.*3838C>T	XM_005274261.1:c.*3036C>T	XM_005274262.1:c.*3394C>T	XM_005274263.1:c.*2351C>T	XM_005274264.1:c.*2830C>T	XM_005274265.1:c.*2815C>T	XM_005274266.1:c.*3358C>T	XM_005274267.1:c.*2123C>T	XM_005274268.1:c.*2599C>T	XM_005274269.1:c.*1588C>T	XM_005274270.1:c.*2393C>T	XM_005274271.1:c.*2378C>T	XM_005274272.1:c.*2563C>T	XM_005274273.1:c.*1328C>T	XM_005274274.1:c.*2357C>T	XM_005274275.1:c.*1151C>T	XM_005274276.1:c.*1557C>T	XM_005274277.1:c.*891C>T	XM_005274278.1:c.*1135C>T	XM_005274279.1:c.*855C>T	XM_005274280.1:c.*906C>T	XM_005274281.1:c.*875C>T	XM_005274282.1:c.*646C>T	XM_005274283.1:c.*842C>T	XM_005274284.1:c.*613C>T	XR_110903.1:n.-1137C>T	NM_033395.1:c.7592G>A
BT-20	chr11	93469892	G	C	TAF1D	L221V,	0	119	0	88	42.5121	NR_002959.1:n.-3129C>G	NR_002973.1:n.-1490C>G	NM_024116.2:c.661C>G	NM_024116.3:c.661C>G	XM_005274250.1:c.661C>G	XM_005274251.1:c.661C>G	XM_005274252.1:c.661C>G	XM_005274253.1:c.661C>G	XM_005274254.1:c.661C>G	XM_005274255.1:c.661C>G	XM_005274256.1:c.661C>G	XM_005274257.1:c.661C>G	XM_005274258.1:c.661C>G	XM_005274259.1:c.661C>G	XM_005274260.1:c.661C>G	XM_005274261.1:c.661C>G	XM_005274262.1:c.661C>G	XM_005274263.1:c.661C>G	XM_005274264.1:c.661C>G	XM_005274265.1:c.661C>G	XM_005274266.1:c.661C>G	XM_005274267.1:c.661C>G	XM_005274268.1:c.661C>G	XM_005274269.1:c.661C>G	XM_005274270.1:c.661C>G	XM_005274271.1:c.661C>G	XM_005274272.1:c.661C>G	XM_005274273.1:c.661C>G	XM_005274274.1:c.661C>G	XM_005274275.1:c.661C>G	XM_005274276.1:c.661C>G	XM_005274277.1:c.661C>G	XM_005274278.1:c.661C>G	XM_005274279.1:c.661C>G	XM_005274280.1:c.661C>G	XM_005274281.1:c.661C>G	XM_005274282.1:c.661C>G	XM_005274283.1:c.635+338C>G
BT-20	chr11	93796781	A	C	HEPHL1	T175P,	191	27	0	55	20.1465	NM_001098672.1:c.523A>C
BT-20	chr11	93797619	A	G	HEPHL1	N251D,	0	0	57	36	100	NM_001098672.1:c.751A>G
BT-20	chr11	93862493	A	C	PANX1	Q5H, Q5H,	59	12	126	37	69.6581	NM_015368.3:c.15A>C	XM_005273862.1:c.15A>C	XM_001725210.2:c.484T>G
BT-20	chr11	94245740	A	G	LOC643037	K16E,	23	30	11	21	37.6471	NM_001190462.1:c.46A>G	XM_926406.2:c.136A>G
BT-20	chr11	94261255	C	G	LOC643037	L86V,	15	0	7	0	31.8182	NM_001190462.1:c.256C>G	XM_926406.2:c.346C>G
BT-20	chr11	94320357	G	T	PIWIL4	L286F,	16	59	34	0	31.1927	NM_152431.2:c.858G>T	XM_005273778.1:c.651G>T	XM_005273779.1:c.651G>T	XM_005273780.1:c.651G>T	XM_005273781.1:c.858G>T
BT-20	chr11	94760132	G	T	KDM4DL	V471F,	0	75	0	35	31.8182	XM_002343086.1:c.1411G>T	NM_001161630.1:c.1411G>T
BT-20	chr11	94862577	G	T	ENDOD1	G446V,	44	0	13	0	22.807	NM_015036.1:c.1337G>T	NM_015036.2:c.1337G>T
BT-20	chr11	99690376	C	T	CNTN5	R53X, R53X, R53X, R53X,	109	64	22	22	20.2765	NM_001243270.1:c.157C>T	NM_001243271.1:c.157C>T	NM_014361.2:c.157C>T	NM_014361.3:c.157C>T	NM_175566.1:c.56-25208C>T	NM_175566.2:c.56-25208C>T
BT-20	chr11	99690428	T	G	CNTN5	L70R, L70R, L70R, L70R,	44	43	0	45	34.0909	NM_001243270.1:c.209T>G	NM_001243271.1:c.209T>G	NM_014361.2:c.209T>G	NM_014361.3:c.209T>G	NM_175566.1:c.56-25156T>G	NM_175566.2:c.56-25156T>G
BT-20	chr11	101771248	G	A	ANGPTL5	R192W,	0	0	96	0	100	NM_178127.4:c.574C>T	XM_005271496.1:c.574C>T
BT-20	chr11	102272839	C	A	TMEM123	V86F, V67F,	26	60	49	110	64.898	NM_052932.2:c.256G>T
BT-20	chr11	102562700	C	T	MMP27	D447N,	0	0	72	23	100	NM_022122.2:c.1339G>A
BT-20	chr11	102567207	T	A	MMP27	E266V,	1	0	155	192	99.7126	NM_022122.2:c.797A>T
BT-20	chr11	102576375	G	A	MMP27	T24M,	0	0	137	32	100	NM_022122.2:c.71C>T
BT-20	chr11	102713620	T	C	MMP3	K45E,	62	110	38	58	35.8209	NM_002422.3:c.133A>G
BT-20	chr11	103029516	A	G	DYNC2H1	K1413R, K1413R,	0	0	23	68	100	NM_001080463.1:c.4238A>G	NM_001377.2:c.4238A>G
BT-20	chr11	103082590	G	A	DYNC2H1	R2871Q, R2871Q,	0	0	52	99	100	NM_001080463.1:c.8612G>A	NM_001377.2:c.8612G>A
BT-20	chr11	104763117	G	A	CASP12	R125X, R125X, R41X, R125X, R125X, R28X, R125X, R41X,	0	0	119	118	100	NM_001191016.1:c.373C>T	NR_000035.2:n.629C>T	NR_034061.1:n.629C>T	NR_034063.1:n.629C>T	NR_034064.1:n.629C>T	NR_034065.1:n.629C>T	NR_034066.1:n.377C>T	NR_034067.1:n.629C>T	NR_034068.1:n.377C>T	NR_034070.1:n.724C>T	NR_034071.1:n.724C>T	XM_003118977.1:c.373C>T	XM_003118978.1:c.82C>T	XM_003118979.1:c.373C>T
BT-20	chr11	104768000	G	A	CASP12	T68I, T68I, T68I, T68I, T68I,	0	0	38	0	100	NM_001191016.1:c.203C>T	NR_000035.2:n.459C>T	NR_034061.1:n.459C>T	NR_034063.1:n.459C>T	NR_034064.1:n.459C>T	NR_034065.1:n.459C>T	NR_034066.1:n.263+1135C>T	NR_034067.1:n.459C>T	NR_034068.1:n.263+1135C>T	NR_034070.1:n.459C>T	NR_034071.1:n.459C>T	NR_034078.1:n.*4276C>T	NR_034079.1:n.*4276C>T	XM_003118977.1:c.203C>T	XM_003118978.1:c.-184C>T	XM_003118979.1:c.203C>T
BT-20	chr11	104869708	G	C	CASP5	L347V, L116V, L334V, L116V, L192V, L276V,	21	20	57	41	70.5036	NM_001136109.1:c.826C>G	NM_001136110.1:c.574C>G	NM_001136111.1:c.346C>G	NM_001136112.1:c.1039C>G	NM_004347.3:c.1000C>G	NR_024239.1:n.748C>G	NR_036562.1:n.496C>G	XM_005271691.1:c.952C>G
BT-20	chr11	107299631	G	A	CWF19L2	H443Y,	11	27	20	34	58.6957	NM_152434.2:c.1327C>T
BT-20	chr11	108043988	C	T	NPAT	V370I, V575I,	3	0	28	3	91.1765	NM_002519.2:c.1723G>A
BT-20	chr11	108121636	A	C	ATM	K482Q, K482Q,	80	18	97	48	59.6708	NM_000051.3:c.1444A>C	XM_005271561.1:c.1444A>C	XM_005271562.1:c.1444A>C	XM_005271563.1:c.1444A>C	XM_005271564.1:c.400A>C
BT-20	chr11	108175462	G	A	ATM	D505N, D210N, D1853N, D1853N,	11	0	25	0	69.4444	NM_000051.3:c.5557G>A	NM_138292.3:c.1513G>A	XM_005271561.1:c.5557G>A	XM_005271562.1:c.5557G>A	XM_005271563.1:c.5557G>A	XM_005271564.1:c.4513G>A	XM_005271416.1:c.*4236C>T
BT-20	chr11	108183167	A	G	ATM	N635S, N340S, N1983S, N97S, N1983S,	0	0	226	132	100	NM_000051.3:c.5948A>G	NM_138292.3:c.1904A>G	XM_005271561.1:c.5948A>G	XM_005271562.1:c.5948A>G	XM_005271563.1:c.5948A>G	XM_005271564.1:c.4904A>G	XM_005271416.1:c.641-3369T>C
BT-20	chr11	108380335	T	C	EXPH5	N1967D, N1779D, N1811D,	0	0	7	46	100	XR_246464.1:n.267-5703T>C	NM_001144763.1:c.5671A>G	NM_001144765.1:c.5335A>G	NM_015065.2:c.5899A>G	XM_005271461.1:c.5878A>G	XM_005271462.1:c.5431A>G	XM_005271463.1:c.5335A>G
BT-20	chr11	108381247	C	T	EXPH5	G1663R, G1475R, G1507R,	0	81	0	56	40.8759	XR_246464.1:n.267-4791C>T	NM_001144763.1:c.4759G>A	NM_001144765.1:c.4423G>A	NM_015065.2:c.4987G>A	XM_005271461.1:c.4966G>A	XM_005271462.1:c.4519G>A	XM_005271463.1:c.4423G>A
BT-20	chr11	108384207	C	T	EXPH5	S676N, S488N, S520N,	11	18	8	12	40.8163	XR_246464.1:n.267-1831C>T	NM_001144763.1:c.1799G>A	NM_001144765.1:c.1463G>A	NM_015065.2:c.2027G>A	XM_005271461.1:c.2006G>A	XM_005271462.1:c.1559G>A	XM_005271463.1:c.1463G>A
BT-20	chr11	108409784	T	A	EXPH5	E137V,	78	1	44	1	36.2903	NM_001144763.1:c.182A>T	NM_001144765.1:c.-1167A>T	NM_015065.2:c.410A>T	XM_005271461.1:c.389A>T	XM_005271462.1:c.-1120A>T	XM_005271463.1:c.-1167A>T
BT-20	chr11	108409797	T	A	EXPH5	K133X,	82	2	37	0	30.5785	NM_001144763.1:c.169A>T	NM_001144765.1:c.-1180A>T	NM_015065.2:c.397A>T	XM_005271461.1:c.376A>T	XM_005271462.1:c.-1133A>T	XM_005271463.1:c.-1180A>T
BT-20	chr11	108464209	T	C	EXPH5	R19G,	20	15	6	7	27.0833	NM_015065.2:c.55A>G	XM_005271461.1:c.34A>G
BT-20	chr11	111724133	C	T	ALG9	V243I, V118I, V118I, V117I, V184I, V118I, V118I,	87	37	184	87	68.6076	NM_001077690.1:c.866G>A	NM_001077691.1:c.352G>A	NM_001077692.1:c.352G>A	NM_024740.2:c.866G>A
BT-20	chr11	111749349	A	T	FDXACB1	I87N,	58	19	123	36	67.3729	NM_022761.2:c.-936A>T	XM_005271646.1:c.-2826A>T	XM_005271647.1:c.-2826A>T	NM_138378.1:c.260T>A	NM_138378.2:c.260T>A	NR_038364.1:n.497+336T>A
BT-20	chr11	111795085	C	G	C11orf52	T23R,	31	21	59	40	65.5629	NM_080659.2:c.68C>G	NR_037651.1:n.551C>G	NM_001278542.1:c.-3063C>G
BT-20	chr11	111896380	A	C	DLAT	T62P, T62P,	38	13	0	25	32.8947	NM_001931.3:c.184A>C	NM_001931.4:c.184A>C	XM_005271420.1:c.111+32A>C	XM_005271421.1:c.184A>C	NM_001037954.2:c.*6620A>C	NM_001037954.3:c.*6620A>C	NM_033425.3:c.*6620A>C	NM_033425.4:c.*6620A>C
BT-20	chr11	111933212	G	T	DLAT	A633S, A506S, A577S,	0	2	6	0	75	NM_001082619.1:c.*1680C>A	NM_001931.3:c.1897G>T	NM_001931.4:c.1897G>T	XM_005271420.1:c.1729G>T	XM_005271421.1:c.1516G>T
BT-20	chr11	112065434	T	C	BCO2	L197P, L231P, L126P, L197P, L58P, L197P,	0	0	242	162	100	NM_001037290.1:c.590T>C	NM_001037290.2:c.590T>C	NM_001256397.1:c.590T>C	NM_001256398.1:c.517+1014T>C	NM_001256400.1:c.377T>C	NM_031938.4:c.692T>C	NM_031938.5:c.692T>C	XM_005271692.1:c.692T>C
BT-20	chr11	112088499	A	C	BCO2	I514L, I548L, I443L, I514L, I475L, I508L,	0	0	299	241	100	NM_001037290.1:c.1540A>C	NM_001037290.2:c.1540A>C	NM_001256397.1:c.1522A>C	NM_001256398.1:c.1423A>C	NM_001256400.1:c.1327A>C	NM_031938.4:c.1642A>C	NM_031938.5:c.1642A>C	XM_005271692.1:c.1513A>C
BT-20	chr11	112123095	A	G	C11orf34	S142P,	28	33	22	55	55.7971	NM_001145024.1:c.424T>C
BT-20	chr11	112832353	T	C	NCAM1	F5L, F5L, F5L, F5L, F5L,	1	0	93	0	98.9362	XR_246476.1:n.246-155A>G	NM_000615.5:c.20T>C	NM_000615.6:c.20T>C	NM_001076682.2:c.20T>C	NM_001076682.3:c.20T>C	NM_001242607.1:c.20T>C	NM_001242608.1:c.20T>C	NM_181351.3:c.20T>C	NM_181351.4:c.20T>C
BT-20	chr11	113130951	G	T	NCAM1	E701D, E675D, E665D, E665D, E700D, E59D,	11	30	21	51	63.7168	NM_000615.5:c.2008G>T	NM_000615.6:c.2008G>T	NM_001076682.2:c.2113G>T	NM_001076682.3:c.2113G>T	NM_001242607.1:c.2116G>T	NM_001242608.1:c.2008G>T	NM_181351.3:c.2038G>T	NM_181351.4:c.2038G>T
BT-20	chr11	113194168	A	C	TTC12	M73L, M73L,	0	0	241	151	100	NM_017868.3:c.217A>C	XM_005271603.1:c.217A>C	XM_005271604.1:c.217A>C	XM_005271605.1:c.217A>C	XM_005271606.1:c.217A>C	XM_005271607.1:c.217A>C
BT-20	chr11	113266821	G	A	ANKK1	A239T,	89	34	30	37	35.2632	NM_178510.1:c.715G>A
BT-20	chr11	113270015	G	C	ANKK1	G442R,	0	0	22	23	100	NM_178510.1:c.1324G>C
BT-20	chr11	113270160	A	G	ANKK1	H490R,	0	13	0	44	77.193	NM_178510.1:c.1469A>G
BT-20	chr11	113270828	G	A	ANKK1	E713K,	25	71	18	32	34.2466	NM_178510.1:c.2137G>A
BT-20	chr11	113561054	A	G	TMPRSS5	F290L, F360L, F110L, F325L, F369L, F256L, F110L,	0	0	17	100	100	NM_030770.2:c.1105T>C	XM_005271683.1:c.1078T>C	XM_005271684.1:c.973T>C	XM_005271685.1:c.898T>C	XM_005271686.1:c.766T>C
BT-20	chr11	113803028	A	C	HTR3B	Y129S, Y118S,	3	21	16	67	77.5701	NM_006028.3:c.386A>C	NM_006028.4:c.386A>C
BT-20	chr11	114393652	C	T	FAM55A	G60R, G211R,	0	0	81	83	100	NM_152315.2:c.631G>A	XM_005271404.1:c.1057G>A	XR_246481.1:n.-3687C>T	XR_246482.1:n.-3687C>T
BT-20	chr11	114441943	G	A	FAM55D	A167V, A451V,	0	0	19	14	100	NM_001077639.1:c.1352C>T	NM_017678.2:c.500C>T
BT-20	chr11	114442103	A	G	FAM55D	Y114H, Y398H,	0	0	239	21	100	NM_001077639.1:c.1192T>C	NM_017678.2:c.340T>C
BT-20	chr11	116691675	T	A	APOA4	T367S,	71	29	147	48	66.1017	NM_000482.3:c.1099A>T	XM_002343131.1:c.-4222T>A
BT-20	chr11	116692334	C	T	APOA4	S147N,	0	0	81	63	100	NM_000482.3:c.440G>A	XM_002343131.1:c.-3563C>T
BT-20	chr11	117042377	G	A	PAFAH1B2	V151M,	0	0	308	108	100	NM_001184746.1:c.451G>A	NM_001184747.1:c.412-4245G>A	NM_001184748.1:c.394-3232G>A	NM_002572.2:c.*3962G>A	NM_002572.3:c.*3962G>A	XR_246451.1:n.589G>A	XR_246452.1:n.550-4245G>A
BT-20	chr11	117073821	T	G	TAGLN	V31G, V31G, V31G, V31G,	9	224	104	0	30.8605	NR_045215.1:n.-1191A>C	XR_132805.1:n.-4615A>C	NM_004716.2:c.*2892A>C	NM_001001522.1:c.92T>G	NM_003186.3:c.92T>G
BT-20	chr11	117160347	A	G	BACE1	C356R, C481R, C412R, C437R, C456R, C381R,	0	0	52	0	100	NM_001077239.1:c.*4480A>G	NM_001278249.1:c.*4480A>G	NM_207343.2:c.*4480A>G	NM_207343.3:c.*4480A>G	XM_005271497.1:c.*4480A>G	XM_005271498.1:c.*4480A>G	NR_037803.1:n.-1715A>G	NM_001207048.1:c.1141T>C	NM_001207049.1:c.1066T>C	NM_012104.3:c.1441T>C	NM_012104.4:c.1441T>C	NM_138971.2:c.1309T>C	NM_138971.3:c.1309T>C	NM_138972.2:c.1366T>C	NM_138972.3:c.1366T>C	NM_138973.2:c.1234T>C	NM_138973.3:c.1234T>C
BT-20	chr11	117266312	C	G	CEP164	T991S, T988S, T421S, T962S,	9	30	23	48	64.5455	NM_001271933.1:c.2972C>G	NM_014956.4:c.2963C>G	XM_005271451.1:c.4658C>G	XM_005271452.1:c.4658C>G	XM_005271453.1:c.4649C>G	XM_005271454.1:c.2972C>G	XM_005271455.1:c.2972C>G	XM_005271456.1:c.2963C>G	XM_005271457.1:c.2972C>G	XM_005271458.1:c.2894C>G	XM_005271459.1:c.2894C>G	XM_005271460.1:c.2633C>G
BT-20	chr11	117267884	A	G	CEP164	Q1122R, Q1119R, Q552R,	0	23	0	56	70.8861	NM_001271933.1:c.3365A>G	NM_014956.4:c.3356A>G	XM_005271451.1:c.5051A>G	XM_005271452.1:c.5048A>G	XM_005271453.1:c.5042A>G	XM_005271454.1:c.3365A>G	XM_005271455.1:c.3365A>G	XM_005271456.1:c.3356A>G	XM_005271457.1:c.3365A>G	XM_005271458.1:c.3287A>G	XM_005271459.1:c.3287A>G	XM_005271460.1:c.3026A>G
BT-20	chr11	117693255	T	C	FXYD2	E68G,	153	205	76	100	32.9588	NM_001204268.1:c.299-60A>G	NM_001243598.1:c.311+139A>G	NM_001243598.2:c.311+139A>G	NR_037907.1:n.756+139A>G	XR_110525.1:n.-3121A>G	NM_001127489.1:c.203A>G	NM_001680.4:c.65-60A>G	NM_021603.3:c.59-60A>G	XM_005271570.1:c.203A>G	XM_005271571.1:c.59-60A>G	XM_002343122.1:c.386T>C
BT-20	chr11	117693258	G	A	FXYD2	A67V,	151	220	64	103	31.0409	NM_001204268.1:c.299-63C>T	NM_001243598.1:c.311+136C>T	NM_001243598.2:c.311+136C>T	NR_037907.1:n.756+136C>T	XR_110525.1:n.-3124C>T	NM_001127489.1:c.200C>T	NM_001680.4:c.65-63C>T	NM_021603.3:c.59-63C>T	XM_005271570.1:c.200C>T	XM_005271571.1:c.59-63C>T	XM_002343122.1:c.389G>A
BT-20	chr11	117774291	A	C	TMPRSS13	L265V,	0	0	25	184	100	NM_001077263.1:c.1677+79T>G	NM_001077263.2:c.1677+79T>G	NM_001206789.1:c.1572+79T>G	NM_001206790.1:c.*4842T>G	NM_001244995.1:c.1677+79T>G	XM_005271693.1:c.1756T>G
BT-20	chr11	117864063	A	G	IL10RA	S10G, S159G, S10G, S139G, S139G,	279	158	174	112	39.5574	NM_001558.3:c.475A>G	NR_026691.1:n.682A>G
BT-20	chr11	117869670	A	G	IL10RA	R202G, R351G, R202G, R331G, R331G,	0	72	0	148	67.2727	NM_001558.3:c.1051A>G	NR_026691.1:n.1258A>G
BT-20	chr11	117982495	T	G	TMPRSS4	V203G, V168G, V183G, V208G, V183G, V61G, V206G,	0	0	0	261	100	NM_001083947.1:c.608T>G	NM_001173551.1:c.617T>G	NM_001173552.1:c.503T>G	NM_019894.3:c.623T>G	XM_005271613.1:c.623T>G	XM_005271614.1:c.617T>G	XM_005271615.1:c.503T>G	XM_005271616.1:c.623T>G	XM_005271617.1:c.548T>G	XR_246454.1:n.872T>G
BT-20	chr11	118074337	A	G	AMICA1	V3A, V183A, V149A, V193A, V154A, V193A, V154A,	146	44	286	81	65.8887	NM_001098526.1:c.578T>C	NM_153206.2:c.548T>C	XM_005271406.1:c.578T>C	XM_005271407.1:c.548T>C	XM_005271408.1:c.461T>C	XM_005271409.1:c.461T>C
BT-20	chr11	118081345	A	T	AMICA1	I84N, I50N, I94N, I55N, I94N, I55N,	62	8	122	21	67.1362	NM_001098526.1:c.281T>A	NM_153206.2:c.251T>A	XM_005271406.1:c.281T>A	XM_005271407.1:c.251T>A	XM_005271408.1:c.164T>A	XM_005271409.1:c.164T>A
BT-20	chr11	118529017	T	G	TREH	X547S, X455S,	19	0	190	143	94.6023	NM_001144758.1:c.*1484T>G	NM_001144758.2:c.*1484T>G	NM_001144759.1:c.*1484T>G	NM_001144759.2:c.*1484T>G	NM_015157.2:c.*1484T>G	NM_015157.3:c.*1484T>G	XM_005271465.1:c.*1484T>G	XM_005271466.1:c.*1484T>G	XM_005271467.1:c.*1484T>G	XM_005271468.1:c.*1484T>G	XM_005271469.1:c.*1484T>G	XM_005271470.1:c.*1484T>G	XM_005271471.1:c.*1484T>G	XM_005271472.1:c.*1484T>G	XM_005271473.1:c.*1484T>G	XM_005271474.1:c.*1484T>G	XM_005271476.1:c.*1484T>G	NM_007180.2:c.1733A>C
BT-20	chr11	118529069	G	C	TREH	P530A, P561A, P438A,	4	0	94	191	98.6159	NM_001144758.1:c.*1536G>C	NM_001144758.2:c.*1536G>C	NM_001144759.1:c.*1536G>C	NM_001144759.2:c.*1536G>C	NM_015157.2:c.*1536G>C	NM_015157.3:c.*1536G>C	XM_005271465.1:c.*1536G>C	XM_005271466.1:c.*1536G>C	XM_005271467.1:c.*1536G>C	XM_005271468.1:c.*1536G>C	XM_005271469.1:c.*1536G>C	XM_005271470.1:c.*1536G>C	XM_005271471.1:c.*1536G>C	XM_005271472.1:c.*1536G>C	XM_005271473.1:c.*1536G>C	XM_005271474.1:c.*1536G>C	XM_005271476.1:c.*1536G>C	NM_007180.2:c.1681C>G
BT-20	chr11	118529078	G	C	TREH	P527A, P558A, P435A,	0	0	89	0	100	NM_001144758.1:c.*1545G>C	NM_001144758.2:c.*1545G>C	NM_001144759.1:c.*1545G>C	NM_001144759.2:c.*1545G>C	NM_015157.2:c.*1545G>C	NM_015157.3:c.*1545G>C	XM_005271465.1:c.*1545G>C	XM_005271466.1:c.*1545G>C	XM_005271467.1:c.*1545G>C	XM_005271468.1:c.*1545G>C	XM_005271469.1:c.*1545G>C	XM_005271470.1:c.*1545G>C	XM_005271471.1:c.*1545G>C	XM_005271472.1:c.*1545G>C	XM_005271473.1:c.*1545G>C	XM_005271474.1:c.*1545G>C	XM_005271476.1:c.*1545G>C	NM_007180.2:c.1672C>G
BT-20	chr11	118530611	T	C	TREH	T358A, T389A, T266A,	23	67	27	136	64.4269	NM_001144758.1:c.*3078T>C	NM_001144758.2:c.*3078T>C	NM_001144759.1:c.*3078T>C	NM_001144759.2:c.*3078T>C	NM_015157.2:c.*3078T>C	NM_015157.3:c.*3078T>C	XM_005271465.1:c.*3078T>C	XM_005271466.1:c.*3078T>C	XM_005271467.1:c.*3078T>C	XM_005271468.1:c.*3078T>C	XM_005271469.1:c.*3078T>C	XM_005271470.1:c.*3078T>C	XM_005271471.1:c.*3078T>C	XM_005271472.1:c.*3078T>C	XM_005271473.1:c.*3078T>C	XM_005271474.1:c.*3078T>C	XM_005271476.1:c.*3078T>C	NM_007180.2:c.1165A>G
BT-20	chr11	118772038	T	C	BCL9L	D800G, D805G,	17	15	0	10	23.8095	NM_182557.2:c.2414A>G	XM_005271511.1:c.2414A>G	XM_005271512.1:c.2303A>G	XM_005271513.1:c.2303A>G
BT-20	chr11	118952173	A	G	VPS11	K887R, K735R,	1	0	213	64	99.6403	NM_000190.3:c.-3571A>G	NM_001258208.1:c.-3571A>G	NM_001258209.1:c.-3713A>G	XM_005271531.1:c.-3713A>G	XM_005271532.1:c.-3689A>G	XM_005271533.1:c.-3571A>G	NM_021729.4:c.2665A>G
BT-20	chr11	118967758	T	C	DPAGT1	I221V, I312V, I393V, I286V,	126	115	204	186	61.8067	NM_000190.3:c.*3765T>C	NM_001024382.1:c.*3765T>C	NM_001258208.1:c.*3765T>C	NM_001258209.1:c.*3765T>C	XM_005271531.1:c.*3765T>C	XM_005271532.1:c.*3765T>C	XM_005271533.1:c.*3765T>C	NM_001382.3:c.1177A>G	XM_005271422.1:c.1255A>G	XM_005271423.1:c.934A>G	XM_005271424.1:c.856A>G	NM_002105.2:c.-1654A>G	XR_246424.1:n.-1585A>G
BT-20	chr11	118984902	A	C	C2CD2L	D579A, D580A,	177	35	0	89	29.5681	NM_014807.3:c.1739A>C	XM_005271738.1:c.1736A>C	XM_005271739.1:c.1739A>C	XM_005271740.1:c.1736A>C	XM_005271741.1:c.*376A>C	XM_005271742.1:c.*379A>C
BT-20	chr11	119005132	C	T	HINFP	A246V, A493V, A493V,	81	95	157	133	62.2318	NM_001243259.1:c.*280C>T	NM_015517.3:c.1478C>T	NM_015517.4:c.1478C>T	NM_198971.1:c.1478C>T	NM_198971.2:c.1478C>T	XM_005271499.1:c.1478C>T
BT-20	chr11	119043656	C	T	NLRX1	P63S, P63S, P63S, P63S,	16	7	36	13	68.0556	NM_024618.2:c.187C>T	NM_170722.1:c.187C>T	XM_005271667.1:c.187C>T	XM_005271668.1:c.187C>T	XM_005271669.1:c.187C>T	XM_005271670.1:c.-348C>T	XM_005271671.1:c.-348C>T	XM_005271672.1:c.-348C>T
BT-20	chr11	119052826	C	A	NLRX1	A793E, A793E, A793E, A793E,	8	71	61	118	69.3798	NM_024618.2:c.2378C>A	NM_170722.1:c.2378C>A	XM_005271667.1:c.2378C>A	XM_005271668.1:c.2378C>A	XM_005271669.1:c.2378C>A	XM_005271670.1:c.1844C>A	XM_005271671.1:c.1844C>A	XM_005271672.1:c.1844C>A	NM_001168468.1:c.-3378C>A	NM_024791.2:c.-3378C>A	NM_024791.3:c.-3378C>A	NR_033122.1:n.-3340C>A	XM_005271677.1:c.-3493C>A	XM_005271678.1:c.-3309C>A
BT-20	chr11	119059404	G	A	PDZD3	R359Q, R68Q, R358Q, R372Q, R438Q,	18	42	32	62	61.039	NM_001145018.1:c.*1605C>T	XM_005271515.1:c.*1605C>T	XM_005271516.1:c.*1605C>T	XM_005271517.1:c.*1605C>T	NM_001168468.1:c.1115G>A	NM_024791.2:c.1073G>A	NM_024791.3:c.1073G>A	NR_033122.1:n.1229G>A	XM_005271677.1:c.1076G>A	XM_005271678.1:c.*450G>A	NM_024618.2:c.*5256G>A	NM_170722.1:c.*4715G>A	XM_005271667.1:c.*5256G>A	XM_005271668.1:c.*5256G>A	XM_005271669.1:c.*5256G>A	XM_005271670.1:c.*5256G>A	XM_005271671.1:c.*5256G>A	XM_005271672.1:c.*5256G>A
BT-20	chr11	119063908	C	T	CCDC153	R101H,	48	15	80	39	65.3846	NM_001145018.1:c.302G>A	XM_005271515.1:c.473G>A	XM_005271516.1:c.302G>A	XM_005271517.1:c.182G>A	NM_001168468.1:c.*3707C>T	NM_024791.2:c.*3707C>T	NM_024791.3:c.*3707C>T	NR_033122.1:n.*2976C>T	XM_005271677.1:c.*3707C>T	XM_005271678.1:c.*4954C>T
BT-20	chr11	119216504	C	T	C1QTNF5	V136M,	0	0	94	144	100	NM_031433.2:c.406G>A	NM_031433.3:c.406G>A	XM_005271689.1:c.406G>A	XM_005271690.1:c.406G>A	XM_002343125.1:c.*4880C>T	NM_001278431.1:c.-5143G>A	NM_015645.3:c.-2231G>A	NM_015645.4:c.-2231G>A
BT-20	chr11	119252199	T	G	USP2	Y10S,	0	0	140	113	100	NM_001243759.1:c.29A>C	NM_004205.4:c.-58A>C	XM_005271721.1:c.-2524A>C	NR_034160.1:n.-289T>G	XR_246411.1:n.-290T>G	XR_246412.1:n.-290T>G
BT-20	chr11	120099658	A	G	OAF	H210R,	0	0	346	0	100	NM_178507.2:c.629A>G
BT-20	chr11	120099679	G	A	OAF	R217H,	0	0	338	17	100	NM_178507.2:c.650G>A
BT-20	chr11	120175749	A	G	POU2F3	H82R, H152R, H154R, H106R,	0	0	0	172	100	NM_001244682.1:c.461A>G	NM_014352.2:c.455A>G	NM_014352.3:c.455A>G
BT-20	chr11	120989335	A	G	TECTA	R371G,	150	65	84	26	33.8462	NM_005422.2:c.1111A>G	XM_005271653.1:c.1111A>G
BT-20	chr11	121000774	T	C	TECTA	V932A,	102	100	47	27	26.8116	NM_005422.2:c.2795T>C	XM_005271653.1:c.2795T>C
BT-20	chr11	121032978	G	A	TECTA	S1724N,	0	0	98	158	100	NM_005422.2:c.5171G>A	XM_005271653.1:c.5156G>A
BT-20	chr11	121437819	C	G	SORL1	Q1074E,	0	0	209	134	100	NM_003105.4:c.3220C>G	NM_003105.5:c.3220C>G
BT-20	chr11	121491782	G	A	SORL1	V813I, V582I, V1967I,	0	0	89	163	100	NM_003105.4:c.5899G>A	NM_003105.5:c.5899G>A	XM_005271652.1:c.2629G>A
BT-20	chr11	122646967	G	A	UBASH3B	A68T,	13	16	17	26	59.7222	NM_032873.4:c.202G>A	XM_005271712.1:c.286G>A	XM_002343132.1:c.7C>T
BT-20	chr11	122738261	A	G	CRTAM	K321R, K122R,	0	0	104	95	100	NM_019604.2:c.962A>G
BT-20	chr11	123600475	A	G	ZNF202	V154A, V154A, V154A,	0	1	303	24	99.6951	NM_003455.2:c.461T>C	XM_005271659.1:c.461T>C	XM_005271660.1:c.461T>C	XM_005271661.1:c.461T>C	XM_005271662.1:c.461T>C	XM_005271663.1:c.461T>C	XM_005271664.1:c.-212T>C
BT-20	chr11	123676388	G	A	OR6M1	R224C,	113	25	182	45	62.1918	NM_001005325.1:c.670C>T
BT-20	chr11	123753937	A	G	TMEM225	C196R,	0	0	193	0	100	NM_001013743.1:c.586T>C
BT-20	chr11	123754844	T	C	TMEM225	N134S,	0	0	20	213	100	NM_001013743.1:c.401A>G
BT-20	chr11	123777497	G	A	OR8D4	C120Y,	0	0	48	0	100	NM_001005197.1:c.359G>A
BT-20	chr11	123777536	G	A	OR8D4	R133K,	0	0	97	41	100	NM_001005197.1:c.398G>A
BT-20	chr11	123777986	T	C	OR8D4	L283P,	0	0	65	54	100	NM_001005197.1:c.848T>C
BT-20	chr11	123778031	G	A	OR8D4	R298K,	0	0	101	87	100	NM_001005197.1:c.893G>A
BT-20	chr11	123847473	A	G	OR10S1	V309A,	0	0	289	403	100	NM_001004474.1:c.926T>C
BT-20	chr11	123848121	T	C	OR10S1	K93R,	0	0	241	265	100	NM_001004474.1:c.278A>G
BT-20	chr11	123848212	C	T	OR10S1	G63S,	0	0	55	0	100	NM_001004474.1:c.187G>A
BT-20	chr11	123887164	A	C	OR10G4	K295Q,	0	0	116	2	100	NM_001004462.1:c.883A>C
BT-20	chr11	124095414	C	G	OR8G2	S6C,	60	3	125	11	68.3417	NM_001007249.1:c.17C>G
BT-20	chr11	124180082	A	G	OR8D1	L194P,	0	0	199	198	100	NM_001002917.1:c.581T>C
BT-20	chr11	124180282	A	C	OR8D1	C127W,	1	0	158	224	99.7389	NM_001002917.1:c.381T>G
BT-20	chr11	124440362	C	G	OR8A1	T133R,	0	0	140	207	100	NM_001005194.1:c.398C>G
BT-20	chr11	124440617	C	T	OR8A1	S218L,	0	0	78	125	100	NM_001005194.1:c.653C>T
BT-20	chr11	124644721	C	A	C11orf61	L220F,	88	3	0	43	32.0896	NM_024631.2:c.511-7G>T	XM_005271673.1:c.927G>T	XM_005271674.1:c.*34-7G>T	XM_005271676.1:c.-31G>T
BT-20	chr11	124767067	T	C	ROBO4	Q54R,	7	23	6	14	40	NM_019055.5:c.161A>G	XM_005271595.1:c.71-501A>G	XM_005271596.1:c.-159-116A>G	XM_005271597.1:c.-358A>G
BT-20	chr11	124789755	T	C	HEPN1	W37R,	71	46	32	24	32.3699	NM_001037558.2:c.109T>C	NM_152722.4:c.*1279A>G	XM_005271449.1:c.*1279A>G	XM_005271450.1:c.*506A>G
BT-20	chr11	124793682	T	C	HEPACAM	M218V, M218V,	0	0	88	146	100	NM_001037558.2:c.*3769T>C	NM_152722.4:c.652A>G	XM_005271449.1:c.652A>G	XM_005271450.1:c.652A>G
BT-20	chr11	124794829	G	T	HEPACAM	D74E, D74E,	2	1	12	0	80	NM_001037558.2:c.*4916G>T	NM_152722.4:c.222C>A	XM_005271449.1:c.222C>A	XM_005271450.1:c.222C>A
BT-20	chr11	124857495	A	C	CCDC15	H458P,	0	30	45	0	60	NM_025004.2:c.1373A>C
BT-20	chr11	124857870	A	G	CCDC15	Q583R,	0	0	85	0	100	NM_025004.2:c.1748A>G
BT-20	chr11	124947396	A	G	SLC37A2	I96V, I96V,	1	65	19	108	65.8031	NM_001145290.1:c.286A>G	NM_198277.2:c.286A>G	XR_246418.1:n.587A>G
BT-20	chr11	124972208	A	G	TMEM218	L12S, L12S,	0	0	156	63	100	NM_001080546.1:c.-71T>C	NM_001080546.2:c.-71T>C	NM_001258238.1:c.-71T>C	NM_001258239.1:c.35T>C	NM_001258240.1:c.-71T>C	NM_001258241.1:c.-71T>C	NM_001258242.1:c.35T>C	NM_001258243.1:c.35T>C	NM_001258244.1:c.-71T>C	NM_001258245.1:c.-71T>C	NM_001258246.1:c.35T>C	NM_001258247.1:c.-61-10T>C	NR_047586.1:n.261T>C	NR_047587.1:n.178-1009T>C	NR_047588.1:n.349T>C	NR_047589.1:n.246+422T>C	NR_047590.1:n.286T>C	NR_047591.1:n.305+422T>C	NR_047592.1:n.252T>C	XM_005271431.1:c.50T>C	XM_005271432.1:c.35T>C	XM_005271433.1:c.35T>C	XM_005271434.1:c.50T>C	XM_005271435.1:c.-71T>C	XM_005271436.1:c.-71T>C	XM_005271437.1:c.-71T>C	XM_005271438.1:c.-71T>C
BT-20	chr11	125351472	A	T	FEZ1	D123E, D123E,	81	109	20	34	22.1311	NM_005103.3:c.369T>A	NM_005103.4:c.369T>A	XM_005271734.1:c.369T>A	XM_005271735.1:c.369T>A
BT-20	chr11	125452313	A	G	EI24	H248R, H272R, H286R,	66	72	107	124	62.6016	NM_001007277.1:c.745A>G	NM_004879.3:c.857A>G
BT-20	chr11	125479496	C	T	STT3A	R377C,	43	14	86	25	66.0714	NM_001278503.1:c.1117+12C>T	NM_001278504.1:c.841+12C>T	NM_152713.3:c.1117+12C>T	NM_152713.4:c.1117+12C>T
BT-20	chr11	125525195	A	G	CHEK1	I487V, I471V, I437V, I471V, I471V, I471V,	0	0	72	18	100	NM_001114121.1:c.1411A>G	NM_001114121.2:c.1411A>G	NM_001114122.1:c.1411A>G	NM_001114122.2:c.1411A>G	NM_001244846.1:c.1309A>G	NM_001274.4:c.1411A>G	NM_001274.5:c.1411A>G	NR_045204.1:n.2084A>G	NR_045205.1:n.1845A>G
BT-20	chr11	125617610	A	G	PATE1	Q35R, Q47R,	1	2	5	16	87.5	NM_138294.2:c.140A>G	XM_005271411.1:c.104A>G
BT-20	chr11	125763746	C	G	PUS3	E460D,	18	0	51	0	73.913	NM_001271985.1:c.756G>C	NM_031307.3:c.1380G>C	XM_005271687.1:c.1083G>C	XM_005271688.1:c.*403G>C	NM_001134793.1:c.-26+2379C>G	NM_145014.2:c.-81+2379C>G	XM_005271429.1:c.-81+2379C>G	XM_005271430.1:c.-25-5493C>G
BT-20	chr11	125766044	C	A	PUS3	A46S,	98	87	201	183	67.4868	NM_001271985.1:c.-246-360G>T	NM_031307.3:c.136G>T	XM_005271687.1:c.82-360G>T	XM_005271688.1:c.136G>T	NM_001134793.1:c.-25-3195C>A	NM_145014.2:c.-80-2955C>A	XM_005271429.1:c.-80-2955C>A	XM_005271430.1:c.-25-3195C>A
BT-20	chr11	125766173	A	C	PUS3	Y3D,	64	12	133	13	65.7658	NM_001271985.1:c.-246-489T>G	NM_031307.3:c.7T>G	XM_005271687.1:c.82-489T>G	XM_005271688.1:c.7T>G	NM_001134793.1:c.-25-3066A>C	NM_145014.2:c.-80-2826A>C	XM_005271429.1:c.-80-2826A>C	XM_005271430.1:c.-25-3066A>C
BT-20	chr11	125769354	T	C	HYLS1	C31R, C31R, C31R,	4	22	18	45	70.7865	NM_001271985.1:c.-246-3670A>G	NM_031307.3:c.-46-3129A>G	XM_005271687.1:c.82-3670A>G	XM_005271688.1:c.-46-3129A>G	NM_013264.3:c.-5059T>C	NM_013264.4:c.-5059T>C	NM_001134793.1:c.91T>C	NM_145014.2:c.91T>C	XM_005271429.1:c.91T>C	XM_005271430.1:c.91T>C
BT-20	chr11	125830970	A	T	CDON	I1221N, I1244N, I598N,	39	35	90	48	65.0943	NM_001243597.1:c.3731T>A	NM_016952.4:c.3662T>A	XM_005271584.1:c.3731T>A	XM_005271585.1:c.3731T>A	XM_005271586.1:c.3731T>A	XM_294675.7:c.*4235A>T	XM_294675.8:c.*4235A>T	XM_294675.9:c.*4235A>T
BT-20	chr11	125891269	C	T	CDON	V75I, V75I, V75I,	51	33	77	66	62.9956	NM_001243597.1:c.223G>A	NM_016952.4:c.223G>A	XM_005271584.1:c.223G>A	XM_005271585.1:c.223G>A	XM_005271586.1:c.223G>A
BT-20	chr11	126079515	T	C	RPUSD4	D153G, D153G,	17	27	0	20	31.25	NM_001144827.1:c.458A>G	NM_032795.2:c.458A>G	XM_005271708.1:c.-2110A>G	NM_024556.2:c.-2287T>C	NM_024556.3:c.-2287T>C	XM_005271665.1:c.-2287T>C	XM_005271666.1:c.-2287T>C
BT-20	chr11	126081403	T	C	RPUSD4	Q44R, Q44R,	0	0	121	57	100	NM_001144827.1:c.131A>G	NM_032795.2:c.131A>G	XM_005271708.1:c.-3998A>G	NM_024556.2:c.-399T>C	NM_024556.3:c.-399T>C	XM_005271665.1:c.-399T>C	XM_005271666.1:c.-399T>C
BT-20	chr11	126146290	T	G	FOXRED1	Y138D, Y192D, Y155D, Y311D, Y114D, Y325D,	1	0	8	0	88.8889	XM_002343135.1:c.*1112A>C	NM_017547.2:c.973T>G	NM_017547.3:c.973T>G	NR_037647.1:n.919T>G	NR_037648.1:n.1159T>G
BT-20	chr11	126162843	C	T	TIRAP	S180L, S180L, S180L, S180L, S180L,	0	0	86	115	100	XM_002343135.1:c.-3391G>A	NM_001039661.1:c.539C>T	NM_148910.2:c.539C>T	XM_005271399.1:c.866C>T
BT-20	chr11	126343227	T	C	KIRREL3	I190V, I190V, I190V,	47	1	96	2	67.1233	NM_001161707.1:c.568A>G	NM_032531.2:c.568A>G	NM_032531.3:c.568A>G	XM_005271702.1:c.568A>G
BT-20	chr11	128782012	C	G	KCNJ5	Q282E, Q282E, Q282E,	0	0	3	174	100	NM_000890.3:c.844C>G	XM_005271543.1:c.844C>G
BT-20	chr11	128805548	G	A	TP53AIP1	P101S, P105S,	184	160	87	81	32.8125	NM_001195194.1:c.301C>T	NM_001195195.1:c.254-609C>T	NM_001251964.1:c.*1839C>T	NM_022112.1:c.*1839C>T	NM_022112.2:c.313C>T
BT-20	chr11	128805557	T	C	TP53AIP1	R98G, R102G,	183	160	89	82	33.2685	NM_001195194.1:c.292A>G	NM_001195195.1:c.254-618A>G	NM_001251964.1:c.*1830A>G	NM_022112.1:c.*1830A>G	NM_022112.2:c.304A>G
BT-20	chr11	129794950	T	C	PRDM10	T573A, T483A, T487A, T487A, T569A, T483A,	73	3	35	0	31.5315	NM_020228.2:c.1717A>G	NM_199437.1:c.1705A>G	NM_199438.1:c.1459A>G	NM_199439.1:c.1447A>G
BT-20	chr11	130068430	C	T	ST14	S533F,	73	46	41	26	36.0215	NM_021978.3:c.1598C>T
BT-20	chr11	130319523	T	G	ADAMTS15	Y219D,	5	1	9	0	60	NM_139055.1:c.655T>G	NM_139055.2:c.655T>G	XM_005271419.1:c.-800T>G
BT-20	chr11	130780225	C	A	SNX19	L61F, L618F, L618F,	0	0	139	19	100	NM_014758.2:c.1854G>T	XM_005271545.1:c.1854G>T	XM_005271546.1:c.1854G>T	XM_005271547.1:c.1854G>T	XM_005271548.1:c.129G>T	XM_005271549.1:c.-7G>T	XR_246449.1:n.2188G>T
BT-20	chr11	133714522	G	A	SPATA19	A50V,	425	285	110	68	20.045	NM_174927.1:c.149C>T	XM_005271448.1:c.149C>T
BT-20	chr12	235022	C	T	IQSEC3	P283S,	0	0	103	99	100	NM_001170738.1:c.847C>T	NM_015232.1:c.-6-12411C>T
BT-20	chr12	248202	C	G	IQSEC3	A255G, A558G,	12	0	8	0	40	NM_001170738.1:c.1673C>G	NM_015232.1:c.764C>G	NR_033859.1:n.2444-392G>C	XR_242985.1:n.*498G>C
BT-20	chr12	319125	A	G	SLC6A12	C10R, C10R, C10R, C10R,	7	88	2	40	30.6569	NM_001122847.1:c.28T>C	NM_001122847.2:c.28T>C	NM_001122848.1:c.28T>C	NM_001122848.2:c.28T>C	NM_001206931.1:c.28T>C	NM_003044.3:c.28T>C	NM_003044.4:c.28T>C	XM_005253744.1:c.28T>C	XM_005253745.1:c.28T>C	XM_005253746.1:c.28T>C	XM_005253747.1:c.28T>C	XM_005253748.1:c.28T>C	XR_242993.1:n.*4866A>G
BT-20	chr12	427575	A	G	KDM5A	M824T, M865T,	51	139	101	272	66.2522	NM_001042603.1:c.2594T>C	NM_005056.2:c.2594T>C
BT-20	chr12	547683	T	C	CCDC77	M303T, M303T, M335T, M303T,	123	123	65	65	34.5745	NM_001130146.1:c.908T>C	NM_001130147.1:c.908T>C	NM_001130148.1:c.908T>C	NM_032358.3:c.1004T>C	XM_005253799.1:c.908T>C	XM_005253800.1:c.1004T>C	XR_242989.1:n.*87T>C	XR_242990.1:n.*1697T>C
BT-20	chr12	863152	G	A	WNK1	A141T, A141T, A141T, A141T, A141T,	23	73	16	43	38.0645	XM_001714404.1:c.254C>T	NM_001184985.1:c.421G>A	NM_014823.2:c.421G>A	NM_018979.2:c.421G>A	NM_018979.3:c.421G>A	NM_213655.4:c.421G>A	XM_005253733.1:c.421G>A	XM_005253734.1:c.421G>A	XM_005253735.1:c.421G>A	XM_005253736.1:c.421G>A	XM_005253737.1:c.421G>A	XM_005253738.1:c.421G>A	XM_005253739.1:c.421G>A	XM_005253740.1:c.421G>A	XM_005253741.1:c.421G>A	XM_005253742.1:c.421G>A
BT-20	chr12	988748	T	C	WNK1	S795P,	0	28	0	10	26.3158	NM_001184985.1:c.3613-1139T>C	NM_014823.2:c.2370+1221T>C	NM_018979.2:c.2383T>C	NM_018979.3:c.2383T>C	NM_213655.4:c.3867+1221T>C	XM_005253733.1:c.3622T>C	XM_005253734.1:c.2383T>C	XM_005253735.1:c.2383T>C	XM_005253736.1:c.2299T>C	XM_005253737.1:c.2296T>C	XM_005253738.1:c.2383T>C	XM_005253739.1:c.2370+1221T>C	XM_005253740.1:c.2289+1221T>C	XM_005253741.1:c.2286+1221T>C	XM_005253742.1:c.2289+1221T>C	XM_005253743.1:c.1162T>C
BT-20	chr12	990912	A	C	WNK1	T1056P, T809P, T1308P, T229P, T1316P,	0	71	0	99	58.2353	NM_001184985.1:c.3946A>C	NM_014823.2:c.2425A>C	NM_018979.2:c.3166A>C	NM_018979.3:c.3166A>C	NM_213655.4:c.3922A>C	XM_005253733.1:c.4405A>C	XM_005253734.1:c.3166A>C	XM_005253735.1:c.3166A>C	XM_005253736.1:c.3082A>C	XM_005253737.1:c.3079A>C	XM_005253738.1:c.3166A>C	XM_005253739.1:c.2425A>C	XM_005253740.1:c.2344A>C	XM_005253741.1:c.2341A>C	XM_005253742.1:c.2344A>C	XM_005253743.1:c.1945A>C
BT-20	chr12	994487	G	C	WNK1	C1506S, C1259S, C1758S, C679S, C1766S,	0	0	135	52	100	NM_001184985.1:c.5297G>C	NM_014823.2:c.3776G>C	NM_018979.2:c.4517G>C	NM_018979.3:c.4517G>C	NM_213655.4:c.5273G>C	XM_005253733.1:c.5756G>C	XM_005253734.1:c.4517G>C	XM_005253735.1:c.4517G>C	XM_005253736.1:c.4433G>C	XM_005253737.1:c.4430G>C	XM_005253738.1:c.4517G>C	XM_005253739.1:c.3776G>C	XM_005253740.1:c.3695G>C	XM_005253741.1:c.3692G>C	XM_005253742.1:c.3695G>C	XM_005253743.1:c.3296G>C
BT-20	chr12	999638	C	T	WNK1	P1823L, P1576L, P2075L, P996L, P2083L,	70	66	125	115	63.8298	NM_001184985.1:c.6248C>T	NM_014823.2:c.4727C>T	NM_018979.2:c.5468C>T	NM_018979.3:c.5468C>T	NM_213655.4:c.6224C>T	XM_005253733.1:c.6707C>T	XM_005253734.1:c.5468C>T	XM_005253735.1:c.5468C>T	XM_005253736.1:c.5384C>T	XM_005253737.1:c.5381C>T	XM_005253738.1:c.5468C>T	XM_005253739.1:c.4727C>T	XM_005253740.1:c.4646C>T	XM_005253741.1:c.4643C>T	XM_005253742.1:c.4646C>T	XM_005253743.1:c.4247C>T
BT-20	chr12	1023218	G	T	RAD52	S346X, S269X, S346X,	0	17	0	31	64.5833	NM_001184985.1:c.*5260G>T	NM_014823.2:c.*5260G>T	NM_018979.2:c.*5260G>T	NM_018979.3:c.*5260G>T	NM_213655.4:c.*5260G>T	XM_005253733.1:c.*5260G>T	XM_005253734.1:c.*5260G>T	XM_005253735.1:c.*5260G>T	XM_005253736.1:c.*5260G>T	XM_005253737.1:c.*5260G>T	XM_005253739.1:c.*5260G>T	XM_005253740.1:c.*5260G>T	XM_005253741.1:c.*5260G>T	XM_005253742.1:c.*5260G>T	XM_005253743.1:c.*5260G>T	NM_134424.2:c.1037C>A	XM_005253720.1:c.1037C>A	XM_005253721.1:c.1037C>A	XM_005253722.1:c.1037C>A	XM_005253723.1:c.935C>A	XM_005253724.1:c.*34C>A	XM_005253725.1:c.*492C>A	XM_005253726.1:c.*2303C>A	XR_242986.1:n.1302C>A
BT-20	chr12	1995403	T	C	CACNA2D4	I327V,	0	0	248	6	100	NM_172364.4:c.979A>G	XR_242992.1:n.1158A>G
BT-20	chr12	2791130	C	T	CACNA1C	P1820L, P1820L, P1868L,	0	0	133	0	100	NM_000719.6:c.5445-586C>T	NM_001129827.1:c.5589-586C>T	NM_001129829.1:c.5568-586C>T	NM_001129830.1:c.5459C>T	NM_001129831.1:c.5529-586C>T	NM_001129832.1:c.5505-586C>T	NM_001129833.1:c.5502-586C>T	NM_001129834.1:c.5502-586C>T	NM_001129835.1:c.5502-586C>T	NM_001129836.1:c.5496-586C>T	NM_001129837.1:c.5469-586C>T	NM_001129838.1:c.5469-586C>T	NM_001129839.1:c.5463-586C>T	NM_001129840.1:c.5445-586C>T	NM_001129841.1:c.5445-586C>T	NM_001129842.1:c.5445-586C>T	NM_001129843.1:c.5445-586C>T	NM_001129844.1:c.5436-586C>T	NM_001129846.1:c.5412-586C>T	NM_001167623.1:c.5445-586C>T	NM_001167624.1:c.5459C>T	NM_001167625.1:c.5625-586C>T	NM_199460.2:c.5603C>T	XM_005253765.1:c.5739-586C>T	XM_005253766.1:c.5612C>T	XM_005253767.1:c.5634-586C>T	XM_005253768.1:c.5598-586C>T	XM_005253769.1:c.5577-586C>T	XM_005253770.1:c.5468C>T	XM_005253771.1:c.5468C>T	XM_005253772.1:c.5538-586C>T	XM_005253773.1:c.5514-586C>T	XM_005253774.1:c.5511-586C>T	XM_005253775.1:c.5511-586C>T	XM_005253776.1:c.5511-586C>T	XM_005253777.1:c.5505-586C>T	XM_005253778.1:c.5478-586C>T	XM_005253779.1:c.5478-586C>T
BT-20	chr12	2791132	A	G	CACNA1C	M1821V, M1821V, M1869V,	0	0	131	0	100	NM_000719.6:c.5445-584A>G	NM_001129827.1:c.5589-584A>G	NM_001129829.1:c.5568-584A>G	NM_001129830.1:c.5461A>G	NM_001129831.1:c.5529-584A>G	NM_001129832.1:c.5505-584A>G	NM_001129833.1:c.5502-584A>G	NM_001129834.1:c.5502-584A>G	NM_001129835.1:c.5502-584A>G	NM_001129836.1:c.5496-584A>G	NM_001129837.1:c.5469-584A>G	NM_001129838.1:c.5469-584A>G	NM_001129839.1:c.5463-584A>G	NM_001129840.1:c.5445-584A>G	NM_001129841.1:c.5445-584A>G	NM_001129842.1:c.5445-584A>G	NM_001129843.1:c.5445-584A>G	NM_001129844.1:c.5436-584A>G	NM_001129846.1:c.5412-584A>G	NM_001167623.1:c.5445-584A>G	NM_001167624.1:c.5461A>G	NM_001167625.1:c.5625-584A>G	NM_199460.2:c.5605A>G	XM_005253765.1:c.5739-584A>G	XM_005253766.1:c.5614A>G	XM_005253767.1:c.5634-584A>G	XM_005253768.1:c.5598-584A>G	XM_005253769.1:c.5577-584A>G	XM_005253770.1:c.5470A>G	XM_005253771.1:c.5470A>G	XM_005253772.1:c.5538-584A>G	XM_005253773.1:c.5514-584A>G	XM_005253774.1:c.5511-584A>G	XM_005253775.1:c.5511-584A>G	XM_005253776.1:c.5511-584A>G	XM_005253777.1:c.5505-584A>G	XM_005253778.1:c.5478-584A>G	XM_005253779.1:c.5478-584A>G
BT-20	chr12	2930951	A	G	ITFG2	D137G, D314G,	73	32	33	11	29.5302	NM_018463.2:c.941A>G	NM_018463.3:c.941A>G	XM_005253707.1:c.941A>G	XM_005253708.1:c.605A>G	XM_005253709.1:c.410A>G	NM_031474.2:c.*5422T>C	XM_005253796.1:c.*5956T>C	XM_005253797.1:c.*5283T>C	XM_005253798.1:c.*5185T>C
BT-20	chr12	3129932	C	T	TEAD4	P239L, P196L, P110L,	4	22	16	30	63.8889	NM_003213.2:c.716C>T	NM_003213.3:c.716C>T	NM_201441.1:c.587C>T	NM_201441.2:c.587C>T	NM_201443.1:c.329C>T	NM_201443.2:c.329C>T	XM_005253755.1:c.797C>T	XM_005253756.1:c.668C>T	XM_005253757.1:c.497C>T
BT-20	chr12	3724583	T	C	EFCAB4B	T712A,	23	39	54	34	58.6667	NM_001144958.1:c.2134A>G	XM_005253804.1:c.2137A>G	XM_005253805.1:c.1420A>G	XM_001719755.1:c.-3427A>G	XR_109120.1:n.-3414A>G
BT-20	chr12	3788145	C	T	EFCAB4B	E154K, E154K,	135	181	65	77	31.0044	NM_001144958.1:c.460G>A	NM_001144959.1:c.460G>A	NM_032680.3:c.460G>A	XM_005253804.1:c.460G>A	XM_005253806.1:c.460G>A
BT-20	chr12	4736495	C	T	AKAP3	E525K,	0	0	73	64	100	NM_001278309.1:c.1573G>A	NM_006422.2:c.1573G>A	NM_006422.3:c.1573G>A	XM_005253664.1:c.1573G>A	XM_005253665.1:c.1573G>A
BT-20	chr12	4736677	G	C	AKAP3	T464S,	0	0	140	160	100	NM_001278309.1:c.1391C>G	NM_006422.2:c.1391C>G	NM_006422.3:c.1391C>G	XM_005253664.1:c.1391C>G	XM_005253665.1:c.1391C>G
BT-20	chr12	4737715	C	T	AKAP3	G118E,	0	0	135	34	100	NM_001278309.1:c.353G>A	NM_006422.2:c.353G>A	NM_006422.3:c.353G>A	XM_005253664.1:c.353G>A	XM_005253665.1:c.353G>A
BT-20	chr12	4830000	T	G	GALNT8	Y53D,	106	146	39	77	31.5217	XR_242996.1:n.-732A>C	NM_017417.1:c.157T>G
BT-20	chr12	4873163	G	T	GALNT8	V515F,	20	23	14	12	37.6812	NM_017417.1:c.1543G>T
BT-20	chr12	6078424	A	T	VWF	F2561Y,	83	0	36	0	30.2521	NM_000552.3:c.7682T>A
BT-20	chr12	6143984	T	C	VWF	Q852R,	0	0	250	262	100	NM_000552.3:c.2555A>G
BT-20	chr12	6172202	T	C	VWF	H484R, H484R,	0	0	158	0	100	NM_000552.3:c.1451A>G
BT-20	chr12	6421495	G	A	PLEKHG6	A35T, A35T, A35T,	0	0	168	137	100	NM_001144856.1:c.103G>A	NM_001144857.1:c.-816G>A	NM_018173.3:c.103G>A	XM_005253704.1:c.103G>A	XM_005253705.1:c.103G>A	XM_005253706.1:c.103G>A
BT-20	chr12	6428116	T	G	PLEKHG6	I494S,	0	0	59	142	100	NM_001144856.1:c.1409-43T>G	NM_001144857.1:c.1313-43T>G	NM_018173.3:c.1409-43T>G	XM_005253704.1:c.1409-43T>G	XM_005253705.1:c.1409-43T>G	XM_005253706.1:c.1409-43T>G
BT-20	chr12	6554628	G	A	CD27	A59T,	88	137	187	278	67.3913	NR_015382.1:n.1516+1499C>T	XR_242987.1:n.1992+1499C>T	NM_001242.4:c.175G>A
BT-20	chr12	6560473	A	G	CD27	H233R,	0	0	221	216	100	NR_015382.1:n.211T>C	XR_242987.1:n.44+162T>C	XM_002343139.1:c.*2222T>C	NM_001242.4:c.698A>G	NM_018009.4:c.-942A>G	XM_005253699.1:c.-942A>G	XM_005253700.1:c.-942A>G	XM_005253701.1:c.-942A>G	XM_005253702.1:c.-942A>G	XM_005253703.1:c.-1639A>G
BT-20	chr12	6562753	A	G	TAPBPL	M146V,	0	0	327	0	100	NR_015382.1:n.-2070T>C	XR_242987.1:n.-2075T>C	XM_002343139.1:c.233T>C	NM_001242.4:c.*2195A>G	NM_018009.4:c.436A>G	XM_005253699.1:c.436A>G	XM_005253700.1:c.436A>G	XM_005253701.1:c.436A>G	XM_005253702.1:c.436A>G	XM_005253703.1:c.46A>G
BT-20	chr12	6562810	A	G	TAPBPL	T165A,	0	0	315	165	100	NR_015382.1:n.-2127T>C	XR_242987.1:n.-2132T>C	XM_002343139.1:c.176T>C	NM_001242.4:c.*2252A>G	NM_018009.4:c.493A>G	XM_005253699.1:c.493A>G	XM_005253700.1:c.493A>G	XM_005253701.1:c.493A>G	XM_005253702.1:c.493A>G	XM_005253703.1:c.103A>G
BT-20	chr12	6567907	C	T	TAPBPL	T334M,	1	0	57	54	99.1071	NM_014231.3:c.*5729G>A	NM_016830.2:c.*4091G>A	NM_199245.1:c.*6135G>A	XM_002343139.1:c.-1233G>A	NM_018009.4:c.1001C>T	XM_005253699.1:c.1001C>T	XM_005253700.1:c.1001C>T	XM_005253701.1:c.1001C>T	XM_005253702.1:c.1001C>T	XM_005253703.1:c.611C>T
BT-20	chr12	6604331	G	T	NCAPD2	V23L, V23L,	39	91	15	46	31.9372	NM_016497.3:c.-2029C>A	NM_014865.3:c.67G>T	XM_005253815.1:c.-10G>T	XM_005253816.1:c.67G>T
BT-20	chr12	6619284	C	G	NCAPD2	Q83E,	0	0	236	0	100	NR_004387.1:n.-104C>G	NM_014865.3:c.247C>G	XM_005253815.1:c.127+326C>G	XM_005253816.1:c.203+326C>G
BT-20	chr12	6635274	G	A	NCAPD2	V797M, V669M, V752M,	0	0	148	6	100	NM_014865.3:c.2389G>A	XM_005253815.1:c.2254G>A	XM_005253816.1:c.2005G>A
BT-20	chr12	6711147	C	A	CHD4	E139D, E136D, E132D,	1	1	139	52	98.9637	NM_001273.2:c.417G>T	XM_005253668.1:c.396G>T
BT-20	chr12	6884651	A	C	LAG3	T332P, T162P, T332P,	14	0	0	42	75	NM_002824.4:c.*5043A>C	XM_005253718.1:c.*5114A>C	NM_002286.5:c.994A>C
BT-20	chr12	6887020	T	C	LAG3	I285T, I455T,	51	0	182	0	78.1116	NM_002286.5:c.1364T>C
BT-20	chr12	6935977	A	G	GPR162	R175G, R459G, R155G,	14	0	33	0	70.2128	NM_014449.1:c.523A>G	NM_019858.1:c.1375A>G	NM_014262.3:c.-1629A>G
BT-20	chr12	6939850	A	G	LEPREL2	T300A, T108A,	0	0	108	188	100	NM_014449.1:c.*3481A>G	NM_019858.1:c.*3481A>G	NM_014262.3:c.900A>G
BT-20	chr12	6948468	T	C	LEPREL2	I684T, I492T,	0	0	347	372	100	NM_014262.3:c.2053T>C	NM_002075.2:c.-1312T>C	XM_005253679.1:c.-1760T>C	XM_005253680.1:c.-1760T>C	XM_005253681.1:c.-1760T>C
BT-20	chr12	6973279	C	T	USP5	P699S, P722S,	65	34	30	0	23.2558	NM_000365.4:c.-3452C>T	NM_000365.5:c.-3452C>T	NM_001159287.1:c.-3341C>T	NM_001258026.1:c.-4526C>T	NR_027483.1:n.-3999C>T	XM_005253762.1:c.-3341C>T	NM_001098536.1:c.2164C>T	NM_003481.2:c.2095C>T
BT-20	chr12	7022085	T	A	LRRC23	V317E, V317E,	95	11	248	28	72.2513	NM_001975.2:c.-1751T>A	XM_005253673.1:c.-1754T>A	XM_005253674.1:c.-2136T>A	NM_001135217.1:c.950T>A	NM_006992.3:c.759-970T>A	NM_201650.2:c.950T>A	XM_005253661.1:c.622-970T>A	XM_005253662.1:c.622-970T>A	XM_005253657.1:c.797T>A	XM_005253658.1:c.797T>A	XM_005253659.1:c.797T>A	XM_005253660.1:c.606-970T>A	XM_005253656.1:c.950T>A	XM_005253663.1:c.491-970T>A
BT-20	chr12	7023123	A	G	LRRC23	E225G, E276G, N187D,	40	53	139	168	76.75	NM_001975.2:c.-713A>G	XM_005253673.1:c.-716A>G	XM_005253674.1:c.-1098A>G	NM_001135217.1:c.*93A>G	NM_006992.3:c.827A>G	NM_201650.2:c.*93A>G	XM_005253661.1:c.*39A>G	XM_005253662.1:c.*39A>G	XM_005253657.1:c.*93A>G	XM_005253658.1:c.*93A>G	XM_005253659.1:c.*93A>G	XM_005253660.1:c.674A>G	XM_005253656.1:c.*93A>G	XM_005253663.1:c.559A>G
BT-20	chr12	7045665	T	C	ATN1	F412S, F411S, F412S,	18	0	0	10	35.7143	NM_001007026.1:c.1235T>C	NM_001940.3:c.1235T>C	XM_005253672.1:c.1232T>C
BT-20	chr12	7050923	G	A	ATN1	E1185K, E1185K,	40	9	0	14	22.2222	NR_023317.1:n.-2056G>A	NM_138425.2:c.-2362G>A	XM_005253669.1:c.-1482G>A	XM_005253670.1:c.-1890G>A	NM_001007026.1:c.3553G>A	NM_001940.3:c.3553G>A	XM_005253672.1:c.3550G>A	NM_080548.4:c.-4966G>A	XM_005253719.1:c.-4966G>A
BT-20	chr12	7050931	C	A	ATN1	D1187E, D1187E,	41	33	0	63	45.9854	NR_023317.1:n.-2048C>A	NM_138425.2:c.-2354C>A	XM_005253669.1:c.-1474C>A	XM_005253670.1:c.-1882C>A	NM_001007026.1:c.3561C>A	NM_001940.3:c.3561C>A	XM_005253672.1:c.3558C>A	NM_080548.4:c.-4958C>A	XM_005253719.1:c.-4958C>A
BT-20	chr12	7065686	C	A	PTPN6	N343K, N331K, N343K, N304K, N345K,	10	15	7	0	21.875	NM_002831.5:c.1029C>A	NM_080548.4:c.1035C>A	NM_080549.3:c.1029C>A	XM_005253719.1:c.912C>A
BT-20	chr12	7249598	T	C	C1RL	I285V,	39	80	62	201	68.8482	NM_001733.4:c.-4614A>G	NM_016546.1:c.853A>G	NM_016546.2:c.853A>G	XM_005253385.1:c.900A>G	XM_005253386.1:c.691+2684A>G	XM_005253387.1:c.*2445A>G
BT-20	chr12	7252506	C	T	C1RL	A203T, A203T,	31	57	10	24	27.8689	NM_016546.1:c.607G>A	NM_016546.2:c.607G>A	XM_005253385.1:c.607G>A	XM_005253386.1:c.607G>A	XM_005253387.1:c.607G>A
BT-20	chr12	7551022	A	T	CD163L1	L523M, L533M,	0	0	82	486	100	NM_174941.4:c.1567T>A	XM_005253348.1:c.1597T>A
BT-20	chr12	7640336	G	A	CD163	H590Y,	108	72	49	39	32.8358	NM_004244.4:c.1735+33C>T	NM_004244.5:c.1735+33C>T	NM_203416.2:c.1735+33C>T	NM_203416.3:c.1735+33C>T	XM_005253527.1:c.1735+33C>T	XM_005253528.1:c.1768C>T	XM_005253529.1:c.1735+33C>T
BT-20	chr12	7649484	T	C	CD163	I342V, I342V, I342V,	0	0	186	95	100	NM_004244.4:c.1024A>G	NM_004244.5:c.1024A>G	NM_203416.2:c.1024A>G	NM_203416.3:c.1024A>G	XM_005253527.1:c.1024A>G	XM_005253528.1:c.1024A>G	XM_005253529.1:c.1024A>G
BT-20	chr12	7805236	C	G	APOBEC1	M35I, M80I,	0	0	68	110	100	NM_001644.3:c.240G>C	XM_005253355.1:c.240G>C	XM_005253356.1:c.105G>C
BT-20	chr12	7894056	G	A	CLEC4C	P35S, P66S, P66S,	40	60	92	109	66.7774	NM_130441.2:c.196C>T	NM_203503.1:c.103C>T	XR_242887.1:n.370C>T
BT-20	chr12	8278181	A	T	CLEC4A	H36L, H36L, H36L,	31	32	15	15	32.2581	NM_016184.3:c.107A>T	NM_194447.2:c.82+1625A>T	NM_194448.2:c.82+1625A>T	NM_194450.2:c.107A>T
BT-20	chr12	8374770	G	A	FAM90A1	T348I, T348I,	0	0	80	443	100	NM_018088.3:c.1043C>T	XM_005253403.1:c.1043C>T	XM_005253404.1:c.1043C>T	XM_002343153.1:c.-2839C>T	XM_002343152.1:c.*2153G>A
BT-20	chr12	8618177	T	G	CLEC6A	C107W,	0	79	0	54	40.6015	NM_001007033.1:c.321T>G
BT-20	chr12	8902601	C	A	RIMKLB	Q107K, Q107K, Q107K,	0	17	0	13	43.3333	NM_020734.2:c.319C>A	XM_005253435.1:c.319C>A	XM_005253436.1:c.319C>A	XM_005253437.1:c.319C>A	XM_005253438.1:c.319C>A	XM_005253439.1:c.319C>A	XM_005253440.1:c.319C>A	XM_005253441.1:c.319C>A	XM_005253442.1:c.319C>A	XM_005253443.1:c.319C>A	XM_005253444.1:c.319C>A	XM_005253445.1:c.319C>A	XM_005253446.1:c.319C>A	XM_005253447.1:c.319C>A	XM_005253448.1:c.319C>A	XM_005253449.1:c.319C>A
BT-20	chr12	9004892	C	A	A2ML1	D430E, D850E, D350E,	0	0	92	104	100	NM_144670.3:c.2550C>A	NM_144670.4:c.2550C>A	NR_046256.1:n.1245C>A	XM_005253321.1:c.1077C>A
BT-20	chr12	9013755	C	T	A2ML1	R702W, R1122W, R622W,	0	0	75	148	100	NM_144670.3:c.3364C>T	NM_144670.4:c.3364C>T	NR_046256.1:n.2059C>T	XM_005253321.1:c.1891C>T
BT-20	chr12	9020489	A	G	A2ML1	M837V, M1257V, M757V,	0	0	144	48	100	NM_144670.3:c.3769A>G	NM_144670.4:c.3769A>G	NR_046256.1:n.2464A>G	XM_005253321.1:c.2296A>G
BT-20	chr12	9248233	T	C	A2M	N489D, N639D,	0	0	159	104	100	NM_000014.4:c.1915A>G
BT-20	chr12	9303296	A	T	PZP	I1229N, I1443N,	30	41	40	87	64.1414	NM_002864.2:c.4328T>A	XM_005253459.1:c.3686T>A
BT-20	chr12	9307373	T	G	PZP	T991P, T1205P,	0	0	153	67	100	NM_002864.2:c.3613A>C	XM_005253459.1:c.2971A>C
BT-20	chr12	9316773	T	C	PZP	N857S,	161	30	96	14	36.5449	NM_002864.2:c.2570A>G	XM_005253459.1:c.2094+962A>G
BT-20	chr12	9750669	A	G	KLRB1	I168T,	10	0	13	0	56.5217	NM_002258.2:c.503T>C
BT-20	chr12	9833524	C	G	CLEC2D	L23V, L23V, L23V,	24	50	40	86	63	NM_001004419.2:c.67C>G	NM_001004419.3:c.67C>G	NM_001004419.4:c.67C>G	NM_001197317.1:c.62-6974C>G	NM_001197317.2:c.62-6974C>G	NM_001197318.1:c.67C>G	NM_001197318.2:c.67C>G	NM_001197319.1:c.62-6974C>G	NM_001197319.2:c.62-6974C>G	NM_013269.3:c.67C>G	NM_013269.4:c.67C>G	NM_013269.5:c.67C>G	NR_036693.1:n.90C>G	NR_036693.2:n.94C>G
BT-20	chr12	10041364	G	A	KLRF2	V68I,	57	64	129	136	68.6528	NM_001190765.1:c.202G>A
BT-20	chr12	10046052	C	A	KLRF2	P131T,	69	5	81	13	55.9524	NM_001190765.1:c.391C>A
BT-20	chr12	10066232	C	T	CLEC2A	G153E,	40	27	17	15	32.3232	NM_001130711.1:c.458G>A	XM_005253366.1:c.410+3067G>A
BT-20	chr12	10069302	C	T	CLEC2A	G136D, G136D,	1	1	120	62	98.913	NM_001130711.1:c.407G>A	XM_005253366.1:c.407G>A
BT-20	chr12	10149851	C	T	CLEC1B	G31D, G64D,	0	0	0	73	100	XM_005253325.1:c.*2228C>T	NM_001099431.1:c.92G>A	NM_016509.3:c.191G>A	XM_005253382.1:c.191G>A
BT-20	chr12	10151642	T	C	CLEC1B	I20V, I20V,	0	1	134	253	99.7423	XM_005253325.1:c.*4019T>C	NM_001099431.1:c.58A>G	NM_016509.3:c.58A>G	XM_005253382.1:c.58A>G
BT-20	chr12	10163375	C	A	CLEC12B	T6N, T6N, T6N,	142	106	88	67	38.4615	NM_001129998.1:c.17C>A	NM_205852.2:c.17C>A	XR_242889.1:n.145C>A
BT-20	chr12	10167277	G	C	CLEC12B	V13L, V116L, V116L,	0	0	250	373	100	NM_001129998.1:c.346G>C	NM_205852.2:c.346G>C	XR_242889.1:n.474G>C
BT-20	chr12	10251445	C	G	CLEC1A	G16A, G26A, G16A,	0	0	157	343	100	NM_016511.2:c.77G>C	XM_005253383.1:c.77G>C	XM_005253384.1:c.77G>C
BT-20	chr12	10462052	T	G	KLRD1	S25A, S25A, S25A, S25A, S25A,	0	0	91	68	100	NM_001114396.1:c.73T>G	NM_002262.3:c.73T>G	NM_007334.2:c.8-173T>G	XM_005253363.1:c.73T>G	XM_005253364.1:c.73T>G
BT-20	chr12	10532326	T	C	KLRC4-KLRK1	T72A, T72A, T72A,	0	0	35	13	100	NM_007360.2:c.214A>G	NM_007360.3:c.214A>G	NM_001199805.1:c.214A>G	XR_242912.1:n.393T>C
BT-20	chr12	10560957	T	C	KLRC4	N104S,	0	0	0	9	100	NM_002261.2:c.*4214A>G	NM_001199805.1:c.-364A>G	NM_013431.2:c.311A>G	XM_005253491.1:c.311A>G	XM_005253492.1:c.311A>G	XR_242905.1:n.507A>G
BT-20	chr12	10562089	A	C	KLRC4	I29S,	0	0	54	54	100	NM_002261.2:c.*3082T>G	NM_001199805.1:c.-487-480T>G	NM_013431.2:c.86T>G	XM_005253491.1:c.86T>G	XM_005253492.1:c.86T>G	XR_242905.1:n.282T>G
BT-20	chr12	10571091	T	G	KLRC3	H113P, H113P, H113P, H113P, H113P,	0	0	222	223	100	NM_002261.2:c.338A>C	NM_007333.2:c.338A>C
BT-20	chr12	10603670	T	C	KLRC1	N29S, N29S, N29S, N29S, N29S,	0	0	217	174	100	NM_002259.3:c.86A>G	NM_002259.4:c.86A>G	NM_007328.2:c.86A>G	NM_007328.3:c.86A>G	NM_213657.1:c.86A>G	NM_213657.2:c.86A>G	NM_213658.1:c.86A>G	NM_213658.2:c.86A>G	XM_005253359.1:c.86A>G	XM_005253360.1:c.86A>G	XM_005253361.1:c.86A>G
BT-20	chr12	10962115	A	G	TAS2R9	V187A,	0	0	123	339	100	NM_023918.1:c.-2536T>C	NM_023917.2:c.560T>C
BT-20	chr12	10978402	G	A	TAS2R10	T156M,	0	0	91	122	100	NM_023921.1:c.467C>T
BT-20	chr12	10999708	T	C	PRR4	Q120R, R43G,	0	0	338	117	100	NM_001098538.1:c.398A>G	NM_001098538.2:c.127A>G	NM_007244.2:c.359A>G	NR_037918.1:n.1416A>G
BT-20	chr12	10999780	C	T	PRR4	R96Q,	0	0	130	283	100	NM_001098538.1:c.326G>A	NM_001098538.2:c.101-46G>A	NM_007244.2:c.287G>A	NR_037918.1:n.1344G>A
BT-20	chr12	11061122	T	C	TAS2R13	N259S,	0	0	117	277	100	NM_023920.2:c.776A>G	NM_001098538.1:c.104-60116A>G	NR_037918.1:n.545-24248A>G	NM_006250.2:c.-58-24248A>G
BT-20	chr12	11149711	C	A	TAS2R20	R255L,	32	72	23	31	34.1772	NM_176889.2:c.764G>T	NM_001098538.1:c.37-23391G>T	NR_037918.1:n.478-23391G>T	NM_006250.2:c.-125-23391G>T
BT-20	chr12	11149720	A	G	TAS2R20	F252S,	32	72	23	31	34.1772	NM_176889.2:c.755T>C	NM_001098538.1:c.37-23400T>C	NR_037918.1:n.478-23400T>C	NM_006250.2:c.-125-23400T>C
BT-20	chr12	11149769	T	C	TAS2R20	I236V,	57	34	39	23	40.5229	NM_176889.2:c.706A>G	NM_001098538.1:c.37-23449A>G	NR_037918.1:n.478-23449A>G	NM_006250.2:c.-125-23449A>G
BT-20	chr12	11150033	G	T	TAS2R20	H148N,	120	122	102	105	46.1024	NM_176889.2:c.442C>A	NM_001098538.1:c.37-23713C>A	NR_037918.1:n.478-23713C>A	NM_006250.2:c.-125-23713C>A
BT-20	chr12	11150046	G	T	TAS2R20	H143Q,	103	145	85	121	45.3744	NM_176889.2:c.429C>A	NM_001098538.1:c.37-23726C>A	NR_037918.1:n.478-23726C>A	NM_006250.2:c.-125-23726C>A
BT-20	chr12	11174276	G	A	TAS2R19	R299C,	93	62	99	84	54.142	NM_001098538.1:c.36+25343C>T	NM_176888.1:c.895C>T	NR_037918.1:n.477+13105C>T	NM_006250.2:c.-126+13105C>T
BT-20	chr12	11183427	T	G	TAS2R31	S170R,	92	0	31	0	25.2033	NM_176885.2:c.508A>C	NM_001098538.1:c.36+16192A>C	NR_037918.1:n.477+3954A>C	NM_006250.2:c.-126+3954A>C
BT-20	chr12	11244194	T	C	TAS2R43	H212R,	0	0	57	0	100	NM_176884.2:c.635A>G	NM_001098538.1:c.-133-44407A>G	NR_037918.1:n.205-44407A>G	NM_006250.2:c.-398-44407A>G
BT-20	chr12	11338781	C	A	TAS2R42	G255W,	0	0	148	187	100	NM_181429.1:c.763G>T
BT-20	chr12	11339020	T	A	TAS2R42	Y175F,	0	0	112	4	100	NM_181429.1:c.524A>T
BT-20	chr12	12496086	C	T	MANSC1	V21I, V55I,	52	30	86	77	66.5306	NM_018050.2:c.163G>A	XM_005253401.1:c.61G>A
BT-20	chr12	12630669	C	T	DUSP16	V218M, V366M,	23	27	25	49	59.6774	NM_030640.1:c.1096G>A	NM_030640.2:c.1096G>A	XM_005253488.1:c.652G>A	XR_242884.1:n.1043-2444C>T	XR_242885.1:n.1043-5887C>T
BT-20	chr12	12814818	C	T	GPR19	V189I, V189I, V189I,	0	0	190	209	100	NM_006143.2:c.565G>A
BT-20	chr12	13103266	G	T	GPRC5D	A18D,	132	68	82	16	32.8859	NM_018654.1:c.53C>A	XM_005253421.1:c.53C>A
BT-20	chr12	13366504	G	A	EMP1	S57N, S57N,	200	23	107	14	35.1744	NM_001423.2:c.170G>A	XM_005253338.1:c.170G>A
BT-20	chr12	14587301	A	G	ATF7IP	K530R, K529R, K529R, K530R, K530R, K530R, K529R, K530R,	0	0	150	71	100	NM_018179.3:c.1589A>G	XM_005253423.1:c.1613A>G	XM_005253424.1:c.1610A>G	XM_005253425.1:c.1589A>G	XM_005253426.1:c.1586A>G	XM_005253427.1:c.1613A>G	XM_005253428.1:c.1610A>G	XM_005253429.1:c.1586A>G
BT-20	chr12	14688644	C	T	PLBD1	V265I,	0	0	200	142	100	XR_242918.1:n.144C>T	NM_024829.5:c.793G>A
BT-20	chr12	14829893	A	C	GUCY2C	F281L, F281L,	0	0	107	82	100	NM_004963.3:c.843T>G
BT-20	chr12	14993439	C	T	ART4	D265N, D265N,	117	105	225	193	65.3125	NM_021071.2:c.793G>A
BT-20	chr12	15035081	T	C	MGP	T127A, T102A,	7	41	12	65	61.6	NM_000900.2:c.304A>G	NM_000900.3:c.304A>G	NM_001190839.1:c.379A>G
BT-20	chr12	16369828	A	T	SLC15A5	D494E,	0	0	0	21	100	NM_001170798.1:c.1482T>A
BT-20	chr12	16397677	G	A	SLC15A5	P271L,	0	0	137	0	100	NM_001170798.1:c.812C>T
BT-20	chr12	16397734	C	A	SLC15A5	R252L,	0	0	85	63	100	NM_001170798.1:c.755G>T
BT-20	chr12	18234256	T	C	RERGL	M163V,	33	13	44	29	61.3445	NM_024730.2:c.487A>G	XM_005253483.1:c.484A>G
BT-20	chr12	18435452	C	T	PIK3C2G	P146L, P146L,	27	69	14	132	60.3306	NM_004570.4:c.437C>T	XM_005253393.1:c.437C>T
BT-20	chr12	18649057	C	T	PIK3C2G	P730L, P952L, P911L,	4	27	2	22	43.6364	NM_004570.4:c.2732C>T	XM_005253393.1:c.2855C>T
BT-20	chr12	20522252	G	A	PDE3A	D12N,	45	13	92	30	67.7778	NM_000921.3:c.34G>A	NM_000921.4:c.34G>A	XM_005253389.1:c.-2161G>A
BT-20	chr12	20905250	C	T	SLCO1C1	S677F, S511F, S559F,	0	0	35	122	100	NM_001145944.1:c.1676C>T	NM_001145945.1:c.1780C>T	NM_001145946.1:c.2030C>T	NM_017435.3:c.1927C>T	NM_017435.4:c.1927C>T	XM_005253394.1:c.1927C>T	XM_005253395.1:c.1690C>T	XM_005253396.1:c.1676C>T	XM_005253397.1:c.*1602C>T
BT-20	chr12	21011480	T	G	SLCO1B7	S112A,	27	27	25	26	48.5714	NM_019844.2:c.334T>G	NM_019844.3:c.334T>G	XM_005253347.1:c.334T>G
BT-20	chr12	21015760	G	A	SLCO1B3	M233I, M233I, M233I,	35	37	44	45	55.2795	NM_019844.2:c.699G>A	NM_019844.3:c.699G>A	XM_005253347.1:c.699G>A
BT-20	chr12	21176135	T	C	SLCO1B7	V214A, V167A,	50	30	74	39	58.5492	NM_001009562.4:c.500T>C
BT-20	chr12	21201663	G	A	SLCO1B7	A385T, A338T,	3	15	4	19	56.0976	NM_001009562.4:c.1012G>A
BT-20	chr12	21713402	T	C	GYS2	M363V,	0	0	0	92	100	NM_021957.3:c.1087A>G	XM_005253352.1:c.1087A>G	XM_005253353.1:c.1036A>G	XM_005253354.1:c.868A>G
BT-20	chr12	22040815	C	T	ABCC9	W619X, W619X,	65	61	0	64	33.6842	NM_005691.2:c.1856G>A	NM_020297.2:c.1856G>A	NM_020298.2:c.1856G>A	XM_005253284.1:c.1856G>A	XM_005253285.1:c.1856G>A	XM_005253286.1:c.1856G>A	XM_005253287.1:c.1856G>A	XM_005253288.1:c.1856G>A	XM_005253289.1:c.1856G>A	XM_005253290.1:c.1856G>A	XM_005253291.1:c.1856G>A
BT-20	chr12	22676451	G	C	KIAA0528	R39G, R237G, R237G, R237G, R237G, R237G, R237G,	9	36	30	0	40	NM_014802.1:c.709C>G	XM_005253532.1:c.709C>G	XM_005253533.1:c.709C>G	XM_005253534.1:c.709C>G	XM_005253535.1:c.709C>G	XM_005253536.1:c.709C>G	XM_005253537.1:c.709C>G	XM_005253538.1:c.709C>G
BT-20	chr12	25243115	G	C	LRMP	C144S, C144S, C197S, C197S, C197S,	43	40	20	20	32.5203	NM_001204126.1:c.590G>C	NM_001204127.1:c.590G>C	NM_006152.2:c.590G>C	NM_006152.3:c.590G>C	XM_005253369.1:c.590G>C	XM_005253370.1:c.590G>C	XM_005253371.1:c.590G>C	XM_005253372.1:c.590G>C	XM_005253373.1:c.431G>C	XM_005253374.1:c.590G>C	XR_242890.1:n.1419G>C
BT-20	chr12	25261735	G	T	CASC1	A633E, A593E, A639E, A574E,	0	0	45	0	100	NM_001204126.1:c.*741G>T	NM_001204127.1:c.*741G>T	NM_006152.2:c.*741G>T	NM_006152.3:c.*741G>T	XM_005253369.1:c.*741G>T	XM_005253370.1:c.*741G>T	XM_005253371.1:c.*741G>T	XM_005253372.1:c.*741G>T	XM_005253373.1:c.*741G>T	XM_005253374.1:c.*741G>T	XR_242890.1:n.*553G>T	NM_001082972.1:c.2068-40C>A	NM_001082973.1:c.1898C>A	NM_001204101.1:c.1721C>A	NM_001204102.1:c.1778C>A	NM_018272.3:c.1916C>A	XM_005253406.1:c.2090C>A	XM_005253407.1:c.1778C>A	XM_005253408.1:c.1562C>A	XM_005253409.1:c.1562C>A	XM_005253410.1:c.1540-40C>A	XM_005253411.1:c.1778C>A
BT-20	chr12	27234999	T	C	C12orf71	I140V,	0	0	86	20	100	NM_001080406.1:c.418A>G
BT-20	chr12	27800746	G	T	PPFIBP1	V148L, V148L, V148L, V148L,	0	0	81	147	100	NM_001198915.1:c.-18G>T	NM_001198916.1:c.442G>T	NM_003622.2:c.442G>T	NM_003622.3:c.442G>T	NM_177444.1:c.442G>T	NM_177444.2:c.442G>T	XM_005253505.1:c.442G>T	XM_005253506.1:c.442G>T	XM_005253507.1:c.442G>T	XM_005253508.1:c.442G>T	XM_005253509.1:c.442G>T	XM_005253510.1:c.442G>T	XM_005253511.1:c.442G>T	XM_005253512.1:c.442G>T	XM_005253513.1:c.442G>T	XM_005253514.1:c.442G>T	XM_005253515.1:c.442G>T	XM_005253516.1:c.442G>T	XM_005253517.1:c.442G>T
BT-20	chr12	27849796	A	G	REP15	N101D,	0	0	0	123	100	NM_001198915.1:c.*3981A>G	NM_001198916.1:c.*3981A>G	NM_003622.2:c.*3981A>G	NM_003622.3:c.*3981A>G	NM_177444.2:c.*3981A>G	XM_005253505.1:c.*3981A>G	XM_005253506.1:c.*3981A>G	XM_005253507.1:c.*3981A>G	XM_005253508.1:c.*3981A>G	XM_005253509.1:c.*3981A>G	XM_005253510.1:c.*3981A>G	XM_005253511.1:c.*3981A>G	XM_005253512.1:c.*3981A>G	XM_005253513.1:c.*3981A>G	XM_005253514.1:c.*3981A>G	XM_005253515.1:c.*3981A>G	XM_005253516.1:c.*3981A>G	XM_005253517.1:c.*3981A>G	NM_001029874.1:c.301A>G
BT-20	chr12	27915718	A	T	MANSC4	S326T,	114	9	151	14	57.2917	NM_001146221.1:c.976T>A	XM_002343149.1:c.1096T>A
BT-20	chr12	28605426	G	A	CCDC91	V314M, V314M, V284M, V116M,	0	1	173	155	99.696	NM_018318.3:c.940G>A	XM_005253412.1:c.940G>A	XM_005253413.1:c.940G>A	XM_005253414.1:c.940G>A	XM_005253415.1:c.850G>A	XM_005253416.1:c.850G>A
BT-20	chr12	29604392	C	G	OVCH1	A881P,	0	0	51	76	100	NR_073170.1:n.561-10275C>G	NR_073171.1:n.561-10337C>G	NR_073172.1:n.561-35427C>G	NM_183378.2:c.2641G>C
BT-20	chr12	29630081	G	A	OVCH1	T444I,	0	0	158	0	100	NR_073172.1:n.561-9738G>A	NM_183378.2:c.1331C>T
BT-20	chr12	29639186	T	C	OVCH1	K330E,	0	0	16	14	100	NR_073172.1:n.561-633T>C	NM_183378.2:c.988A>G
BT-20	chr12	29648275	G	A	OVCH1	R133C,	0	1	56	149	99.5146	NM_183378.2:c.397C>T
BT-20	chr12	30881809	T	C	CAPRIN2	M186V, M316V, M186V, M186V, M519V, M519V, M186V, M519V, M519V,	0	0	60	40	100	NM_001002259.1:c.1555A>G	NM_001206856.1:c.1555A>G	NM_023925.3:c.1555A>G	NM_032156.2:c.556A>G	NM_032156.3:c.1555A>G	NR_038177.1:n.2223A>G
BT-20	chr12	30888001	T	C	CAPRIN2	K34R, K237R, K237R, K237R, K237R,	0	0	98	75	100	NM_001002259.1:c.710A>G	NM_001206856.1:c.710A>G	NM_023925.3:c.710A>G	NM_032156.2:c.-207A>G	NM_032156.3:c.710A>G	NR_038177.1:n.1461A>G
BT-20	chr12	31135579	T	C	TSPAN11	V180A, V190A, V190A,	43	0	19	0	30.6452	NM_001080509.2:c.569T>C	XM_005253378.1:c.569T>C	XM_005253379.1:c.539T>C
BT-20	chr12	31249861	C	G	DDX11	Q567E, Q541E, Q567E, Q567E, Q245E, Q567E,	27	0	17	0	38.6364	NM_001257144.1:c.1699C>G	NM_001257145.1:c.1621C>G	NM_004399.2:c.1699C>G	NM_030653.3:c.1699C>G	NM_152438.1:c.1699C>G	XM_005253331.1:c.1807C>G	XM_005253332.1:c.1699C>G	XM_005253333.1:c.1807C>G
BT-20	chr12	31648826	C	T	DENND5B	R52K, R87K, R74K,	41	20	13	17	32.967	NM_144973.3:c.155G>A	XM_005253326.1:c.221G>A	XM_005253327.1:c.155G>A	XM_005253328.1:c.260G>A	XM_005253329.1:c.221G>A	XM_005253330.1:c.221G>A
BT-20	chr12	32135441	T	C	C12orf35	S518P,	0	0	119	53	100	NM_018169.2:c.1552T>C	NM_018169.3:c.1552T>C	XM_005253405.1:c.1552T>C
BT-20	chr12	32908237	C	A	YARS2	G191V,	58	40	103	82	65.371	NM_001040436.1:c.572G>T	NM_001040436.2:c.572G>T	XM_005253381.1:c.572G>T	XR_242891.1:n.659G>T	XR_242892.1:n.659G>T
BT-20	chr12	40619082	G	A	LRRK2	R50H,	0	0	0	8	100	NM_198578.3:c.149G>A	XM_005268629.1:c.149G>A	XM_005268630.1:c.149G>A	XM_005268631.1:c.149G>A	XM_005268632.1:c.149G>A	XM_005268633.1:c.149G>A
BT-20	chr12	40657700	C	G	LRRK2	N173K, N551K,	16	1	11	0	39.2857	NM_198578.3:c.1653C>G	XM_005268629.1:c.1653C>G	XM_005268630.1:c.1653C>G	XM_005268631.1:c.1533C>G	XM_005268632.1:c.1653C>G	XM_005268633.1:c.1653C>G
BT-20	chr12	40702911	G	A	LRRK2	R236H, R231H, R1398H,	0	11	0	18	62.069	NM_198578.3:c.4193G>A	XM_005268629.1:c.4193G>A	XM_005268630.1:c.4193G>A	XM_005268631.1:c.4073G>A	XM_005268632.1:c.4193G>A	XM_005268633.1:c.4193G>A
BT-20	chr12	40713901	T	A	LRRK2	S485T, S480T, S1647T,	9	68	5	40	36.8852	NM_198578.3:c.4939T>A	XM_005268629.1:c.4939T>A	XM_005268630.1:c.4939T>A	XM_005268631.1:c.4819T>A	XM_005268632.1:c.4939T>A	XM_005268633.1:c.*3783T>A
BT-20	chr12	40758652	T	C	LRRK2	M1235T, M1230T, M2397T,	0	0	61	0	100	NM_198578.3:c.7190T>C	XM_005268629.1:c.7190T>C	XM_005268630.1:c.7190T>C	XM_005268631.1:c.7070T>C
BT-20	chr12	46243365	C	T	ARID2	T573M, T573M, T29M, T200M,	0	22	0	36	62.069	NM_152641.2:c.1718C>T	XM_005268708.1:c.272-1462C>T
BT-20	chr12	46321514	A	T	SCAF11	F342Y, F731Y, F657Y,	0	0	0	62	100	NM_004719.2:c.1970T>A	XM_005269229.1:c.2192T>A	XM_005269230.1:c.2162T>A
BT-20	chr12	48105483	T	C	ENDOU	I309V, I287V, I350V,	28	53	18	39	41.3043	NM_006025.2:c.925A>G	NM_001172439.1:c.1048A>G	NM_001172440.1:c.859A>G	NM_006025.3:c.925A>G
BT-20	chr12	48142636	C	T	RAPGEF3	G332S, G374S, G386S, G332S,	0	17	0	25	59.5238	NM_001098531.2:c.1120G>A	NM_001098532.2:c.994G>A	NM_006105.5:c.994G>A	XM_005268568.1:c.1156G>A	XM_005268569.1:c.688G>A	XM_005268570.1:c.688G>A	XM_005268571.1:c.-407G>A
BT-20	chr12	48144925	T	C	RAPGEF3	R151G, R193G, R205G, R193G, R151G,	0	0	9	5	100	NM_001098531.2:c.577A>G	NM_001098532.2:c.451A>G	NM_006105.5:c.451A>G	XM_005268568.1:c.613A>G	XM_005268569.1:c.145A>G	XM_005268570.1:c.145A>G	XM_005268571.1:c.-2696A>G
BT-20	chr12	48151822	C	G	RAPGEF3	A16P, A28P, A16P,	0	4	24	139	97.6048	XM_005269016.1:c.-683C>G	NM_001098531.2:c.46G>C	NM_001098532.2:c.-81G>C	NM_006105.5:c.-81G>C	XM_005268568.1:c.82G>C	XM_005268569.1:c.-364G>C	XM_005268570.1:c.-364G>C
BT-20	chr12	48398080	T	A	COL2A1	T9S, T9S,	0	0	0	41	100	NM_001844.4:c.25A>T	NM_033150.2:c.25A>T
BT-20	chr12	48491896	C	A	SENP1	D6Y, D6Y, D6Y,	7	16	0	23	50	NM_001267594.1:c.16G>T	NM_001267595.1:c.16G>T	NM_014554.2:c.16G>T	NR_051991.1:n.651G>T	NR_051992.1:n.664G>T
BT-20	chr12	48723784	C	T	H1FNT	S237F,	123	4	133	6	52.2556	NM_181788.1:c.710C>T
BT-20	chr12	48736985	T	G	ZNF641	Q363P, Q349P, Q340P,	13	40	12	35	47	NM_001172682.1:c.1019A>C	NM_001172681.1:c.1046A>C	NM_152320.1:c.1088A>C	NM_152320.2:c.1088A>C	XM_005268637.1:c.1061A>C	XM_005268638.1:c.1046A>C	XM_005268639.1:c.617A>C	XM_005268640.1:c.562+1397A>C
BT-20	chr12	48888594	C	T	C12orf54	P86S,	0	0	29	77	100	NM_152319.2:c.256C>T	NM_152319.3:c.256C>T	XM_005268635.1:c.223C>T	XM_005268636.1:c.172C>T	XR_245893.1:n.390C>T
BT-20	chr12	48919556	A	G	OR8S1	M48V,	0	0	82	142	100	NM_001005203.2:c.142A>G
BT-20	chr12	48919659	T	C	OR8S1	L82P,	1	0	209	92	99.6689	NM_001005203.2:c.245T>C
BT-20	chr12	48919796	C	T	OR8S1	R128C,	0	0	219	149	100	NM_001005203.2:c.382C>T
BT-20	chr12	49176860	G	A	ADCY6	R120C, R120C, R120C,	59	40	73	51	55.6054	NM_015270.3:c.358C>T	NM_020983.2:c.358C>T	XM_005268605.1:c.358C>T	XR_245890.1:n.395C>T
BT-20	chr12	49390677	T	C	DDN	E661G,	0	0	4	27	100	NM_015086.1:c.1982A>G	XR_132772.1:n.-1478T>C	XR_132773.1:n.-1473T>C
BT-20	chr12	49415609	A	G	MLL2	I5523T,	41	0	17	0	29.3103	NM_001206709.1:c.-3086T>C	NM_001206710.1:c.-3390T>C	NM_002733.3:c.-3086T>C	NM_002733.4:c.-3086T>C	NM_212461.1:c.-3387T>C	XM_005269019.1:c.-2865T>C	XM_005269020.1:c.-3387T>C	XR_132772.1:n.*2591A>G	XR_132773.1:n.*2591A>G	NM_003482.3:c.16568T>C	XM_005269162.1:c.16568T>C
BT-20	chr12	49426460	A	G	MLL2	S4010P,	84	79	81	36	41.7857	NM_003482.3:c.12028T>C	XM_005269162.1:c.12028T>C
BT-20	chr12	49435767	G	T	MLL2	S2039X,	44	0	14	0	24.1379	NM_003482.3:c.6116C>A	XM_005269162.1:c.6116C>A
BT-20	chr12	49448463	C	T	MLL2	R83Q,	57	27	48	26	46.8354	NM_003482.3:c.248G>A	XM_005269162.1:c.248G>A
BT-20	chr12	49690798	G	A	PRPH	A277T,	23	39	31	42	54.0741	XR_245979.1:n.1188C>T	NM_006262.3:c.829G>A	XM_005269025.1:c.829G>A	XR_245945.1:n.1147G>A
BT-20	chr12	49724271	A	G	TROAP	Y548C, Y548C,	151	1	174	0	53.3742	NM_001008223.1:c.*2566T>C	NM_005480.3:c.1643A>G
BT-20	chr12	49724304	G	A	TROAP	C559Y, C559Y,	261	1	316	0	54.6713	NM_001008223.1:c.*2533C>T	NM_005480.3:c.1676G>A
BT-20	chr12	49724313	G	T	TROAP	S562I, S562I,	266	1	323	0	54.7458	NM_001008223.1:c.*2524C>A	NM_005480.3:c.1685G>T
BT-20	chr12	49724387	A	G	TROAP	R587G, R587G,	117	317	148	1	25.5575	NM_001008223.1:c.*2450T>C	NM_005480.3:c.1759A>G
BT-20	chr12	49724403	A	G	TROAP	Y592C, Y592C,	13	319	0	249	42.8571	NM_001008223.1:c.*2434T>C	NM_005480.3:c.1775A>G
BT-20	chr12	49724412	T	G	TROAP	I595S, I595S,	5	318	0	258	44.4062	NM_001008223.1:c.*2425A>C	NM_005480.3:c.1784T>G
BT-20	chr12	49951377	C	T	KCNH3	R905C, R965C,	4	2	4	5	60	NM_012284.1:c.2893C>T	XM_005268752.1:c.2713C>T	XM_005268753.1:c.2659C>T	NM_001012300.1:c.*1049G>A	NM_001278341.1:c.*1049G>A	NM_006337.3:c.*1049G>A	NM_006337.4:c.*1049G>A	XM_005268572.1:c.*1049G>A	XM_005268573.1:c.*1049G>A
BT-20	chr12	49993678	C	T	FAM186B	R492Q, R582Q,	19	20	23	14	48.6842	NM_032130.2:c.1745G>A	NM_032130.1:c.1745G>A	NR_027450.1:n.2075G>A
BT-20	chr12	49993766	C	G	FAM186B	E463Q, E553Q,	0	59	1	28	32.9545	NM_032130.2:c.1657G>C	NM_032130.1:c.1657G>C	NR_027450.1:n.1987G>C
BT-20	chr12	49993904	A	T	FAM186B	W417R, W507R,	19	7	0	8	23.5294	NM_032130.2:c.1519T>A	NM_032130.1:c.1519T>A	NR_027450.1:n.1849T>A
BT-20	chr12	49994785	G	A	FAM186B	T123M, T213M,	68	14	46	21	44.9664	NM_032130.2:c.638C>T	NM_032130.1:c.638C>T	NR_027450.1:n.968C>T
BT-20	chr12	50037051	C	T	PRPF40B	P672S, P751S, P717S, P730S,	46	28	34	17	40.8	NM_175736.4:c.*2547G>A	NM_198900.2:c.*2547G>A	XM_005269218.1:c.*2659G>A	XM_005269219.1:c.*2659G>A	NM_001031698.1:c.2188C>T	NM_001031698.2:c.2251C>T	NM_012272.1:c.2149C>T	NR_052006.1:n.2700C>T
BT-20	chr12	50537815	A	G	CERS5	C16R, C75R,	1	41	2	67	62.1622	XR_245982.1:n.145+341A>G	NM_147190.2:c.223T>C	XM_005269220.1:c.223T>C	XM_005269221.1:c.49T>C
[truncated: 29,867 more rows]
[truncated: 25 more columns]
