# Supplementary material for: Evaluation of Hybridization Capture Versus Amplicon‐Based Methods for Whole‐Exome Sequencing
Source: Hum Mutat. 2015 Jul 15;36(9):903–14. doi: 10.1002/humu.22825 (PMC4832303; doi:10.1002/humu.22825)
Supplement: Supplementary file 1 — Figure S1 Supporting Table S1 | General sample features Supporting Table S7 | VarScan2 single‐sample SNVs from SureSelect in commonly targeted bases Supporting Table S8 | VarScan2 single‐sample SNVs from SeqCap in commonly targeted bases Supporting Table S9 | VarScan2 single‐sample SNVs from HaloPlex in commonly targeted bases Supporting Table S10 | GATK single‐sample SNVs from SureSelect in commonly targeted bases Supporting Table S10 | GATK single‐sample SNVs from SeqCap in commonly targeted bases Supporting Table S12 | GATK single‐sample SNVs from HaloPlex in commonly targeted bases Supporting Table S13 | MuTect single‐sample SNVs from SureSelect in commonly targeted bases Supporting Table S14 | MuTect single‐sample SNVs from SeqCap in commonly targeted bases Supporting Table S15 | MuTect single‐sample SNVs from HaloPlex in commonly targeted bases Supporting Table S16 | Ion Torrent Suite single‐sample SNVs from AmpliSeq in commonly targeted bases Supporting Table S20 | SureCall single‐sample SNVs from HaloPlex in commonly targeted bases Table S21 | Number/Percent of SNVs in the CCLE in commonly targeted regions called by each technology Supporting Table S22 | Reasons Different Technologies Missed CCLE Mutations in Commonly Targeted Regions Supporting Table S23 | Indels in Commonly Targeted Regions Supporting Table S24 | Comparison of CNV calling HCC‐2218 to HCC‐2218BL on VarScan2 and SNP array [file HUMU-36-903-s001.zip › humu22825-sup-0008-Table S11.xlsx]

## Sheet: Sheet1
Supporting Table S10 | GATK single-sample SNVs from SeqCap in commonly targeted bases
Sample	Chromosome	Position	Ref	Alt	Genes	Associated Amino Acid Changes	# Ref Supporting Reads	# Alt Supporting Reads	Var Freq (%)	Coding Variant(s)
BT-20	chr1	888659	T	C	NOC2L, NOC2L, NOC2L	p.I300V, p.I97V, p.I300V	0	75	1	NM_015658.3:c.898A>G	XM_005244739.1:c.898A>G
BT-20	chr1	897564	T	C	KLHL17, KLHL17	p.F159S, p.F159S	0	129	1	NM_015658.3:c.-2944A>G	XM_005244739.1:c.-2944A>G	NM_001160184.1:c.-4348T>C	NM_032129.1:c.-4348T>C	NM_032129.2:c.-4348T>C	XM_005244809.1:c.-4348T>C	NM_198317.1:c.711+137T>C	NM_198317.2:c.711+137T>C	XM_005244744.1:c.556-102T>C	XM_005244745.1:c.-277T>C
BT-20	chr1	909238	G	C	PLEKHN1, PLEKHN1, PLEKHN1	p.R487P, p.R539P, p.R452P	0	9	1	NM_001160184.1:c.1355G>C	NM_032129.1:c.1460G>C	NM_032129.2:c.1460G>C	XM_005244809.1:c.1616G>C	NR_027693.1:n.*1341C>G	XR_039827.1:n.*1341C>G
BT-20	chr1	1223058	G	A	SCNN1D, SCNN1D, SCNN1D, SCNN1D, SCNN1D	p.G305S, p.G371S, p.G94S, p.G305S, p.G469S	29	30	0.508475	NM_001130413.1:c.1111G>A	NM_001130413.2:c.1405G>A	NM_001130413.3:c.1405G>A	NM_002978.2:c.913G>A	NR_037668.1:n.1900G>A	NR_037668.2:n.1537G>A	NM_030649.2:c.*5886C>T	XM_005244714.1:c.*5886C>T	XM_005244715.1:c.*5886C>T	XM_005244716.1:c.*5886C>T	XM_005244717.1:c.*5886C>T
BT-20	chr1	1246004	A	G	PUSL1	p.Y13C	0	68	1	NM_001256456.1:c.*1235T>C	NM_001256460.1:c.*1235T>C	NM_001256462.1:c.*1235T>C	NM_001256463.1:c.*1235T>C	NM_017871.4:c.*1235T>C	NM_017871.5:c.*1235T>C	XM_005244761.1:c.*1235T>C	XM_005244762.1:c.*1235T>C	XM_005244763.1:c.*1235T>C	XR_241032.1:n.*976T>C	NM_153339.1:c.645-10A>G	XM_005244720.1:c.620-10A>G	XR_241027.1:n.682-10A>G	NM_030649.2:c.-2809T>C	XM_005244714.1:c.-2809T>C	XM_005244715.1:c.-2809T>C	XM_005244716.1:c.-3452T>C
BT-20	chr1	1269554	T	C	TAS1R3	p.C757R	0	62	1	NM_152228.1:c.2269T>C	NM_004421.2:c.*1968A>G	XM_005244731.1:c.*1968A>G	XM_005244732.1:c.*2369A>G	XM_005244733.1:c.*2369A>G	XM_005244734.1:c.*1968A>G
BT-20	chr1	1289446	C	T	MXRA8, MXRA8, MXRA8, MXRA8, MXRA8	p.D396N, p.D387N, p.D396N, p.D295N, p.D396N	5	12	0.705882	NM_032348.2:c.1186G>A	XM_005244757.1:c.1186G>A	XM_005244758.1:c.1186G>A	XM_005244759.1:c.1159G>A	XM_005244760.1:c.883G>A	NM_004421.2:c.-5001G>A	XM_005244731.1:c.-5001G>A	XM_005244732.1:c.-5001G>A	XM_005244733.1:c.-5001G>A	XM_005244734.1:c.-5001G>A	XM_005244819.1:c.-2545G>A	XM_002342019.1:c.201+280C>T
BT-20	chr1	1551927	T	C	MIB2, MIB2, MIB2, MIB2, MIB2	p.F72L, p.F72L, p.F72L, p.F72L, p.F72L	10	8	0.444444	NM_001170686.1:c.214T>C	NM_001170687.1:c.214T>C	NM_001170688.1:c.214T>C	NM_001170689.1:c.-90T>C	NM_080875.1:c.43T>C	NM_080875.2:c.214T>C	NR_033183.1:n.259T>C
BT-20	chr1	1599888	A	G	SLC35E2B, SLC35E2	p.W69R, p.W204R	120	173	0.590444	XR_078215.1:n.-3069A>G	NM_001110781.1:c.858T>C	XM_005244791.1:c.858T>C	XM_005244792.1:c.610T>C	XM_005244793.1:c.610T>C	XM_002342012.1:c.-4243A>G
BT-20	chr1	1650787	T	C	CDK11B, CDK11B, CDK11A, CDK11A, CDK11A, CDK11B, CDK11B	p.H78R, p.H112R, p.H112R, p.H112R, p.H112R, p.H112R, p.H112R	70	65	0.481481	NM_024011.2:c.335A>G	NM_033529.2:c.325+10A>G	XM_005244780.1:c.335A>G	XM_005244781.1:c.335A>G	XM_005244782.1:c.335A>G	XM_005244783.1:c.335A>G	XM_005244784.1:c.325+10A>G	XM_005244785.1:c.325+10A>G	XM_005244786.1:c.325+10A>G	XM_005244787.1:c.325+10A>G	XM_005244788.1:c.-154+10A>G	XM_005244789.1:c.-699A>G	XM_005244790.1:c.-738A>G	XR_241041.1:n.651A>G
BT-20	chr1	1650797	A	G	CDK11B, CDK11B, CDK11A, CDK11A, CDK11A, CDK11A, CDK11B, CDK11A, CDK11B, CDK11A, CDK11B, CDK11B, CDK11A	p.C75R, p.C109R, p.W109R, p.C109R, p.W109R, p.C109R, p.W109R, p.C109R, p.C109R, p.W109R, p.C109R, p.W109R, p.W109R	69	69	0.5	NM_024011.2:c.325T>C	NM_033529.2:c.325T>C	XM_005244780.1:c.325T>C	XM_005244781.1:c.325T>C	XM_005244782.1:c.325T>C	XM_005244783.1:c.325T>C	XM_005244784.1:c.325T>C	XM_005244785.1:c.325T>C	XM_005244786.1:c.325T>C	XM_005244787.1:c.325T>C	XM_005244788.1:c.-154T>C	XM_005244789.1:c.-709T>C	XM_005244790.1:c.-748T>C	XR_241041.1:n.641T>C
BT-20	chr1	1650832	A	G	CDK11B, CDK11B, CDK11B, CDK11A, CDK11A, CDK11A, CDK11B, CDK11A, CDK11B, CDK11A, CDK11B, CDK11A, CDK11B, CDK11B, CDK11B, CDK11A	p.V63A, p.V97A, p.V97A, p.V97A, p.V97A, p.V97A, p.V97A, p.V97A, p.V97A, p.V97A, p.V97A, p.V97A, p.V97A, p.V97A, p.V63A, p.V97A	62	84	0.575342	NM_024011.2:c.290T>C	NM_033529.2:c.290T>C	XM_005244780.1:c.290T>C	XM_005244781.1:c.290T>C	XM_005244782.1:c.290T>C	XM_005244783.1:c.290T>C	XM_005244784.1:c.290T>C	XM_005244785.1:c.290T>C	XM_005244786.1:c.290T>C	XM_005244787.1:c.290T>C	XM_005244788.1:c.-189T>C	XM_005244789.1:c.-744T>C	XM_005244790.1:c.-783T>C	XR_241041.1:n.606T>C
BT-20	chr1	1650845	G	A	CDK11B, CDK11B, CDK11B, CDK11A, CDK11A, CDK11A, CDK11B, CDK11A, CDK11B, CDK11A, CDK11B, CDK11A, CDK11B, CDK11B, CDK11B, CDK11A	p.R59W, p.R93W, p.R93W, p.R93W, p.R93W, p.R93W, p.R93W, p.R93W, p.R93W, p.R93W, p.R93W, p.R93W, p.R93W, p.R93W, p.R59W, p.R93W	91	63	0.409091	NM_024011.2:c.277C>T	NM_033529.2:c.277C>T	XM_005244780.1:c.277C>T	XM_005244781.1:c.277C>T	XM_005244782.1:c.277C>T	XM_005244783.1:c.277C>T	XM_005244784.1:c.277C>T	XM_005244785.1:c.277C>T	XM_005244786.1:c.277C>T	XM_005244787.1:c.277C>T	XM_005244788.1:c.-202C>T	XM_005244789.1:c.-757C>T	XM_005244790.1:c.-796C>T	XR_241041.1:n.593C>T
BT-20	chr1	1666251	G	A	SLC35E2, SLC35E2	p.R204W, p.R204W	45	82	0.645669	XR_108287.1:n.-4635C>T	XR_241054.1:n.-4177C>T	NM_001199787.1:c.610C>T	NM_182838.1:c.610C>T	NM_182838.2:c.610C>T	XM_005244816.1:c.610C>T	XM_005244817.1:c.610C>T	XR_241047.1:n.875C>T	XR_037820.2:n.-754G>A
BT-20	chr1	1686040	G	T	NADK, NADK, NADK, NADK, NADK	p.N407K, p.N140K, p.N262K, p.N230K, p.N262K	18	43	0.704918	NM_001198993.1:c.786C>A	NM_001198994.1:c.1221C>A	NM_001198995.1:c.690C>A	NM_023018.3:c.786C>A	NM_023018.4:c.786C>A	XM_005244777.1:c.1221C>A	XM_005244778.1:c.786C>A	XR_241040.1:n.956C>A
BT-20	chr1	1849529	A	G	TMEM52, TMEM52	p.M141T, p.M126T	31	17	0.354167	XM_005244811.1:c.*4197T>C	XM_005244812.1:c.*4197T>C	NM_001003808.1:c.*4197T>C	XM_003403417.1:c.*4197T>C	NM_178545.3:c.422T>C	XM_005244746.1:c.515T>C	XM_005244747.1:c.473T>C	NM_138705.2:c.*897A>G	XM_005244728.1:c.*897A>G	XM_005244729.1:c.*897A>G
BT-20	chr1	1887019	A	G	KIAA1751	p.X763Q	1	37	0.973684	NM_001080484.1:c.2287T>C	XM_005244811.1:c.2176+111T>C	XM_005244812.1:c.2176+111T>C
BT-20	chr1	2125172	G	A	C1orf86	p.P126S	30	20	0.4	NR_024445.1:n.-148C>T	NM_001146310.1:c.363C>T	NM_001256945.1:c.240C>T	NM_001256946.1:c.376C>T	NM_001256947.1:c.240C>T	NM_182533.2:c.376C>T	NR_046424.1:n.3248C>T	NR_046425.1:n.402C>T	NR_046426.1:n.402C>T	NR_046427.1:n.266C>T
BT-20	chr1	2444414	G	A	PANK4, PANK4	p.A508V, p.A547V	0	60	1	NM_018216.1:c.1640C>T	XM_005244769.1:c.1523C>T	XR_241034.1:n.1675C>T
BT-20	chr1	3328358	T	C	PRDM16, PRDM16, PRDM16, PRDM16	p.S234P, p.S533P, p.S533P, p.S533P	29	29	0.5	NM_022114.2:c.1597T>C	NM_022114.3:c.1597T>C	NM_199454.1:c.1597T>C	NM_199454.2:c.1597T>C	XM_005244772.1:c.1600T>C	XM_005244773.1:c.1600T>C	XM_005244774.1:c.1600T>C
BT-20	chr1	3389727	C	T	ARHGEF16, ARHGEF16, ARHGEF16, ARHGEF16, ARHGEF16	p.H82Y, p.H74Y, p.H370Y, p.H74Y, p.H82Y	16	9	0.36	NM_014448.3:c.1108C>T	XM_005244740.1:c.220C>T
BT-20	chr1	3410581	G	A	MEGF6	p.H1413Y	25	19	0.431818	NM_001409.3:c.4237C>T	XM_005244735.1:c.3425-220C>T
BT-20	chr1	3421897	A	G	MEGF6, MEGF6	p.L688P, p.L583P	13	12	0.48	NM_001409.3:c.2063T>C	XM_005244735.1:c.1748T>C
BT-20	chr1	3428608	G	A	MEGF6, MEGF6	p.A313V, p.A208V	25	22	0.468085	NM_001409.3:c.938C>T	XM_005244735.1:c.623C>T
BT-20	chr1	3496479	T	C	MEGF6	p.S131G	0	40	1	NM_001409.3:c.391A>G
BT-20	chr1	3548832	G	C	WRAP73, WRAP73	p.I331M, p.I331M	48	55	0.533981	NM_182752.3:c.*3665G>C	XM_005244721.1:c.*3665G>C	XM_005244722.1:c.*3665G>C	NM_017818.3:c.993C>G	XM_005244754.1:c.858C>G	XM_005244755.1:c.923-112C>G
BT-20	chr1	3669205	C	G	CCDC27	p.Q54E	34	45	0.56962	NM_152492.2:c.160C>G
BT-20	chr1	3677933	T	C	CCDC27	p.M267T	14	18	0.5625	NM_152492.2:c.800T>C
BT-20	chr1	3679775	C	T	CCDC27	p.T353M	18	20	0.526316	NM_152492.2:c.1058C>T
BT-20	chr1	3753136	A	T	CEP104, CEP104	p.L414I, p.L414I	24	26	0.52	NM_014704.2:c.1240T>A	NM_014704.3:c.1240T>A	XM_005244815.1:c.1348T>A
BT-20	chr1	3807593	G	C	C1orf174	p.T53R	0	116	1	NM_207356.2:c.158C>G	XM_005244743.1:c.191C>G
BT-20	chr1	4772717	G	A	AJAP1, AJAP1	p.G263R, p.G263R	37	35	0.486111	XM_002342029.1:c.53C>T	NM_001042478.1:c.787G>A	NM_018836.3:c.787G>A
BT-20	chr1	6184092	A	G	CHD5, CHD5	p.S1539P, p.S396P	0	73	1	NM_015557.1:c.4615T>C	NM_015557.2:c.4615T>C
BT-20	chr1	6313938	C	T	GPR153	p.R209H	0	28	1	NM_207370.1:c.626G>A	NM_207370.2:c.626G>A	XM_005263456.1:c.626G>A
BT-20	chr1	6614391	A	C	NOL9	p.S58A	0	5	1	NM_138697.2:c.-1043A>C	NM_138697.3:c.-1043A>C	NM_177539.1:c.-1043A>C	NM_177540.1:c.-1043A>C	NM_177540.2:c.-1043A>C	NM_177541.1:c.-1043A>C	XM_005263500.1:c.-1017A>C	NM_024654.3:c.172T>G	NM_024654.4:c.172T>G	XM_005263493.1:c.-4822T>G	XM_005263495.1:c.-4796T>G
BT-20	chr1	6635231	A	G	TAS1R1, TAS1R1	p.K269E, p.K347E	0	24	1	NM_001278647.1:c.-4948A>G	NM_001278648.1:c.-4969A>G	NM_005341.2:c.-5035A>G	NM_005341.3:c.-5035A>G	XM_005263452.1:c.-4969A>G	XR_244789.1:n.-4830A>G	NM_138697.2:c.1039A>G	NM_138697.3:c.1039A>G	NM_177539.1:c.1039A>G	NM_177540.1:c.499-1244A>G	NM_177540.2:c.499-1244A>G	NM_177541.1:c.499-1244A>G	XM_005263500.1:c.490-1244A>G
BT-20	chr1	6649228	T	G	ZBTB48, ZBTB48, ZBTB48, ZBTB48	p.S313A, p.S675A, p.S675A, p.S675A	37	36	0.493151	NM_001278647.1:c.2023T>G	NM_001278648.1:c.2023T>G	NM_005341.2:c.2023T>G	NM_005341.3:c.2023T>G	XM_005263452.1:c.*2505T>G	XR_244789.1:n.2158T>G	NM_014851.2:c.*4197A>C	XM_005263542.1:c.*4940A>C
BT-20	chr1	6693030	C	T	THAP3, THAP3	p.R204C, p.R205C	27	23	0.46	NM_001195752.1:c.610C>T	NM_001195753.1:c.613C>T	NM_138350.2:c.459+475C>T	NM_138350.3:c.459+475C>T	XM_005263532.1:c.610C>T	NM_018198.3:c.*2705G>A	XM_005263483.1:c.*2705G>A	XM_005263484.1:c.*2705G>A
BT-20	chr1	7887493	T	C	PER3, PER3, PER3, PER3, PER3	p.L828P, p.L835P, p.L835P, p.L827P, p.L516P	0	73	1	NM_016831.1:c.2480T>C	XM_005263520.1:c.2504T>C	XM_005263521.1:c.2504T>C	XM_005263522.1:c.2501T>C	XM_005263523.1:c.2483T>C	XM_005263524.1:c.2504T>C	XM_005263525.1:c.2504T>C	XM_005263526.1:c.2483T>C	XM_005263527.1:c.2156T>C	XM_005263528.1:c.2153T>C	XM_005263529.1:c.1979T>C	XM_005263530.1:c.1532T>C
BT-20	chr1	7897133	A	G	PER3, PER3, PER3	p.H1158R, p.H1149R, p.H838R	69	62	0.473282	NM_016831.1:c.3446A>G	XM_005263520.1:c.3473A>G	XM_005263521.1:c.3470A>G	XM_005263522.1:c.3470A>G	XM_005263523.1:c.3452A>G	XM_005263524.1:c.3473A>G	XM_005263525.1:c.3416A>G	XM_005263526.1:c.3395A>G	XM_005263527.1:c.3125A>G	XM_005263528.1:c.3122A>G	XM_005263529.1:c.2948A>G	XM_005263530.1:c.2501A>G
BT-20	chr1	7913430	G	A	UTS2	p.T21M	56	42	0.428571	NM_006786.3:c.-367C>T	NM_021995.2:c.62C>T
BT-20	chr1	9165685	G	A	GPR157	p.R218C	12	11	0.478261	NM_024980.4:c.652C>T	XM_005263496.1:c.613C>T	XM_005263497.1:c.598-992C>T
BT-20	chr1	9171238	G	T	GPR157	p.R232S	25	21	0.456522	NM_024980.4:c.597+97C>A	XM_005263496.1:c.597+97C>A	XM_005263497.1:c.597+97C>A
BT-20	chr1	11106666	T	C	MASP2, MASP2, MASP2, MASP2	p.D120G, p.D120G, p.D120G, p.D120G	22	35	0.614035	NM_006610.2:c.359A>G	NM_006610.3:c.359A>G	NM_139208.1:c.359A>G	NM_139208.2:c.359A>G
BT-20	chr1	11561593	G	A	PTCHD2, PTCHD2	p.G182S, p.G182S	11	17	0.607143	NM_020780.1:c.544G>A	XM_005263486.1:c.544G>A
BT-20	chr1	11579470	G	A	PTCHD2, PTCHD2	p.A650T, p.A650T	25	18	0.418605	NM_020780.1:c.1948G>A	XM_005263486.1:c.1948G>A
BT-20	chr1	11766424	C	T	C1orf187	p.L37F	21	27	0.5625	NM_198545.3:c.109C>T
BT-20	chr1	11854476	T	G	MTHFR, MTHFR	p.E452A, p.E429A	31	33	0.515625	NM_005957.3:c.1286A>C	NM_005957.4:c.1286A>C	XM_005263458.1:c.1409A>C	XM_005263459.1:c.1355A>C	XM_005263460.1:c.1286A>C	XM_005263461.1:c.1286A>C	XM_005263462.1:c.1286A>C	XM_005263463.1:c.1040A>C	XM_003118849.1:c.*4973T>G	XM_003118849.2:c.*4973T>G	XM_003118844.1:c.*4960T>G	XM_003118845.3:c.*4973T>G	XM_209234.8:c.*4960T>G
BT-20	chr1	11856378	G	A	MTHFR, MTHFR	p.A245V, p.A222V	22	25	0.531915	NM_005957.3:c.665C>T	NM_005957.4:c.665C>T	XM_005263458.1:c.788C>T	XM_005263459.1:c.734C>T	XM_005263460.1:c.665C>T	XM_005263461.1:c.665C>T	XM_005263462.1:c.665C>T	XM_005263463.1:c.419C>T
BT-20	chr1	11875979	C	A	CLCN6	p.T75K	55	47	0.460784	NM_001256959.1:c.148-693C>A	NM_001286.2:c.213+11C>A	NM_001286.3:c.213+11C>A	NM_021735.2:c.213+11C>A	NM_021736.2:c.213+11C>A	NM_021737.2:c.213+11C>A	NR_046428.1:n.380+11C>A
BT-20	chr1	11884555	A	G	CLCN6, CLCN6, CLCN6, CLCN6, CLCN6	p.E198G, p.E198G, p.E198G, p.E198G, p.E176G	0	62	1	NM_001256959.1:c.527A>G	NM_001286.2:c.593A>G	NM_001286.3:c.593A>G	NM_021735.2:c.593A>G	NM_021736.2:c.593A>G	NM_021737.2:c.593A>G	NR_046428.1:n.760A>G
BT-20	chr1	12082334	A	T	MIIP	p.K99N	35	43	0.551282	NM_021933.2:c.297A>T	NM_021933.3:c.297A>T	XM_005263487.1:c.297A>T
BT-20	chr1	12082461	C	T	MIIP	p.P142S	19	17	0.472222	NM_021933.2:c.424C>T	NM_021933.3:c.424C>T	XM_005263487.1:c.424C>T
BT-20	chr1	12082926	A	G	MIIP	p.K167E	0	44	1	NM_021933.2:c.499A>G	NM_021933.3:c.499A>G	XM_005263487.1:c.499A>G
BT-20	chr1	12175729	C	T	TNFRSF8, TNFRSF8	p.R186C, p.R297C	0	68	1	NM_001243.3:c.889C>T	NM_001281430.1:c.556C>T
BT-20	chr1	12252955	T	G	TNFRSF1B, TNFRSF1B	p.M196R, p.M1R	12	13	0.52	NR_039775.1:n.*1116T>G	NM_001066.2:c.587T>G	XR_244793.1:n.692T>G
BT-20	chr1	12253062	G	A	TNFRSF1B, TNFRSF1B	p.E232K, p.E37K	20	35	0.636364	NR_039775.1:n.*1223G>A	NM_001066.2:c.694G>A	XR_244793.1:n.799G>A
BT-20	chr1	12639289	C	T	DHRS3	p.R164Q	24	24	0.5	NM_004753.4:c.459+32G>A	XM_005263533.1:c.279+32G>A	XM_005263534.1:c.204+32G>A
BT-20	chr1	12776344	A	T	AADACL3	p.M1L	0	70	1	NM_001103169.1:c.1A>T	NM_001103170.1:c.-7A>T
BT-20	chr1	12779618	T	C	AADACL3	p.S47P	0	115	1	NM_001103169.1:c.5-1267T>C	NM_001103170.1:c.139T>C
BT-20	chr1	12785494	G	T	AADACL3, AADACL3	p.C195F, p.C125F	0	56	1	NM_001103169.1:c.374G>T	NM_001103170.1:c.584G>T
BT-20	chr1	12820870	T	C	C1orf158	p.F191L	0	36	1	NM_152290.1:c.571T>C	NM_152290.2:c.571T>C
BT-20	chr1	12835868	T	C	PRAMEF12	p.M157T	0	252	1	NM_001080830.1:c.470T>C
BT-20	chr1	13183032	C	T	LOC440563	p.E281K	91	78	0.461538	NM_001136561.2:c.841G>A	NM_001136561.1:c.841G>A
BT-20	chr1	13802325	T	C	LRRC38	p.K292E	0	82	1	NM_001010847.1:c.874A>G	XM_059074.6:c.1217A>G
BT-20	chr1	13940864	C	G	PDPN, PDPN, PDPN, PDPN, PDPN, PDPN	p.A223G, p.A223G, p.A105G, p.A105G, p.A105G, p.A105G	0	121	1	NM_001006624.1:c.314C>G	NM_001006625.1:c.314C>G	NM_006474.4:c.668C>G	NM_198389.2:c.668C>G	XM_005245723.1:c.314C>G
BT-20	chr1	14143003	A	G	PRDM2	p.Q198R	0	57	1	NM_001135610.1:c.593A>G	NM_012231.4:c.5118A>G	XM_005245992.1:c.5148A>G	XM_005245993.1:c.5118A>G	XM_005245994.1:c.5115A>G	XM_005245996.1:c.4896A>G	XM_005245997.1:c.4515A>G
BT-20	chr1	15438990	G	A	KAZN, KAZN	p.A706T, p.A153T	32	39	0.549296	NM_201628.2:c.2116G>A	XM_005245795.1:c.2410G>A	NR_027136.1:n.6300C>T
BT-20	chr1	15616139	G	A	FHAD1	p.R182H	23	27	0.54	NM_052929.1:c.545G>A	XM_005245730.1:c.545G>A	XM_005245731.1:c.545G>A
BT-20	chr1	15639581	A	G	FHAD1, FHAD1	p.I83M, p.I356M	31	23	0.425926	NM_052929.1:c.1068A>G	XM_005245730.1:c.1068A>G	XM_005245731.1:c.1068A>G
BT-20	chr1	15832543	T	C	CASP9, CASP9, CASP9, CASP9, CASP9	p.Q221R, p.Q65R, p.Q138R, p.Q65R, p.Q221R	0	37	1	NM_001229.2:c.662A>G	NM_001229.3:c.662A>G	NM_001229.4:c.662A>G	NM_001278054.1:c.419-10596A>G	NM_032996.1:c.419-10596A>G	NM_032996.2:c.413A>G	NM_032996.3:c.413A>G	NR_102732.1:n.965A>G	NR_102733.1:n.767A>G	XM_005246013.1:c.662A>G	XM_005246014.1:c.413A>G	XM_005246015.1:c.194A>G
BT-20	chr1	15909744	C	T	AGMAT	p.R140Q	0	44	1	NM_024758.3:c.419G>A	NM_024758.4:c.419G>A
BT-20	chr1	15986547	T	C	RSC1A1, RSC1A1	p.F62L, p.F62L	0	60	1	NM_006511.1:c.184T>C	NM_032341.3:c.*262T>C	NM_032341.4:c.*262T>C	XM_005246017.1:c.1399T>C	XM_005246018.1:c.184T>C	XM_005246019.1:c.*3501T>C
BT-20	chr1	16042766	T	C	PLEKHM2	p.I32T	0	62	1	NM_015164.2:c.95T>C	XM_005245790.1:c.95T>C	XM_005245791.1:c.-4174T>C
BT-20	chr1	16255644	C	T	SPEN, SPEN	p.A929V, p.A970V	34	35	0.507246	NM_015001.2:c.2909C>T	XM_005245784.1:c.2906C>T	XM_005245785.1:c.2786C>T
BT-20	chr1	16256007	T	C	SPEN, SPEN	p.L1050P, p.L1091P	20	16	0.444444	NM_015001.2:c.3272T>C	XM_005245784.1:c.3269T>C	XM_005245785.1:c.3149T>C
BT-20	chr1	16259813	A	G	SPEN, SPEN	p.N2319D, p.N2360D	25	17	0.404762	NM_015001.2:c.7078A>G	XM_005245784.1:c.7075A>G	XM_005245785.1:c.6955A>G
BT-20	chr1	16271180	T	C	ZBTB17	p.K285R	5	6	0.545455	NM_015001.2:c.*5258T>C	XM_005245784.1:c.*5258T>C	XM_005245785.1:c.*5258T>C	NM_001242884.1:c.824+12A>G	NM_003443.2:c.1070+12A>G	XM_005245985.1:c.1070+12A>G	XM_005245986.1:c.881+12A>G	XM_005245987.1:c.842+12A>G	XM_005245988.1:c.842+12A>G	XM_005245989.1:c.827+12A>G
BT-20	chr1	16344466	C	T	HSPB7, HSPB7, HSPB7	p.R86H, p.R86H, p.R86H	19	16	0.457143	NM_001042704.1:c.-4100C>T	NM_001257139.1:c.-4100C>T	NM_004070.3:c.-4100C>T	XM_005245732.1:c.-4100C>T	NM_014424.4:c.-8G>A	XM_005245842.1:c.257G>A	XM_005245843.1:c.257G>A	XM_005245844.1:c.257G>A	XM_005245845.1:c.257G>A	XM_005245846.1:c.257G>A	XM_005245847.1:c.337-119G>A
BT-20	chr1	16344494	G	A	HSPB7, HSPB7, HSPB7	p.L77F, p.L77F, p.L77F	20	13	0.393939	NM_001042704.1:c.-4072G>A	NM_001257139.1:c.-4072G>A	NM_004070.3:c.-4072G>A	XM_005245732.1:c.-4072G>A	NM_014424.4:c.-36C>T	XM_005245842.1:c.229C>T	XM_005245843.1:c.229C>T	XM_005245844.1:c.229C>T	XM_005245845.1:c.229C>T	XM_005245846.1:c.229C>T	XM_005245847.1:c.337-147C>T
BT-20	chr1	16354590	A	T	CLCNKA, CLCNKA, CLCNKA	p.Y315F, p.Y272F, p.Y315F	45	48	0.516129	NM_001042704.1:c.944A>T	NM_001257139.1:c.815A>T	NM_004070.3:c.944A>T	XM_005245732.1:c.848A>T
BT-20	chr1	16356501	G	A	CLCNKA, CLCNKA, CLCNKA, CLCNKA, CLCNKA	p.A447T, p.A94T, p.A183T, p.A404T, p.A447T	25	26	0.509804	NM_001042704.1:c.1339G>A	NM_001257139.1:c.1210G>A	NM_004070.3:c.1339G>A	XM_005245732.1:c.1243G>A
BT-20	chr1	16371067	G	T	CLCNKB	p.R27L	15	26	0.634146	NM_000085.2:c.80G>T	NM_000085.3:c.80G>T	NM_000085.4:c.80G>T	NM_001165945.1:c.-4400G>T	NM_001165945.2:c.-4400G>T	XM_005245733.1:c.80G>T	XM_005245734.1:c.-4456G>T
BT-20	chr1	16380196	T	C	CLCNKB, CLCNKB, CLCNKB, CLCNKB	p.M562T, p.M393T, p.M209T, p.M393T	0	63	1	NM_182623.2:c.*4736A>G	NM_000085.2:c.1685T>C	NM_000085.3:c.1685T>C	NM_000085.4:c.1685T>C	NM_001165945.1:c.1178T>C	NM_001165945.2:c.1178T>C	XM_005245733.1:c.1685T>C	XM_005245734.1:c.1034T>C
BT-20	chr1	16386447	G	C	FAM131C	p.P123R	0	26	1	NM_182623.2:c.368C>G	NM_000085.2:c.*3036G>C	NM_000085.3:c.*3036G>C	NM_000085.4:c.*3036G>C	NM_001165945.1:c.*3036G>C	NM_001165945.2:c.*3036G>C	XM_005245733.1:c.*3036G>C	XM_005245734.1:c.*3036G>C
BT-20	chr1	16577908	G	C	FBXO42, FBXO42	p.P378A, p.P471A	33	48	0.592593	NM_018994.1:c.1411C>G	XM_005245899.1:c.1411C>G
BT-20	chr1	16736132	T	C	SPATA21, SPATA21	p.Q184R, p.Q161R	14	21	0.6	NM_198546.1:c.551A>G	XM_005245866.1:c.482A>G	XR_241189.1:n.1635A>G
BT-20	chr1	17248532	A	G	CROCC	p.R7G	0	35	1	NM_014675.3:c.19A>G
BT-20	chr1	17297200	C	T	CROCC, CROCC, CROCC	p.R244C, p.R1211C, p.R1908C	28	39	0.58209	NM_001135247.1:c.*4215G>A	NM_001135248.1:c.*4215G>A	NM_002403.3:c.*4215G>A	NM_017459.2:c.*4215G>A	NM_014675.3:c.5722C>T
BT-20	chr1	17312743	C	T	ATP13A2	p.A1072T	0	20	1	NM_001141973.1:c.3501G>A	NM_001141974.1:c.3214G>A	NM_022089.2:c.3516G>A	XM_005245812.1:c.3319G>A	XM_005245813.1:c.3286G>A	XM_005245814.1:c.3235G>A	XM_005245815.1:c.3229G>A	XM_005245809.1:c.3346G>A	XM_005245810.1:c.3343G>A	XM_005245811.1:c.3331G>A	NM_001135247.1:c.-4776G>A	NM_017459.2:c.-4776G>A
BT-20	chr1	17597403	C	A	PADI3	p.D287E	20	26	0.565217	NM_016233.2:c.861C>A
BT-20	chr1	17657534	G	A	PADI4, PADI4	p.G55S, p.G55S	28	45	0.616438	NM_012387.2:c.163G>A
BT-20	chr1	17657616	T	C	PADI4, PADI4	p.V82A, p.V82A	34	49	0.590361	NM_012387.2:c.245T>C
BT-20	chr1	17660499	G	C	PADI4, PADI4	p.G112A, p.G112A	65	84	0.563758	NM_012387.2:c.335G>C
BT-20	chr1	17727860	G	A	PADI6	p.V671I	43	37	0.4625	NM_207421.3:c.2012G>A
BT-20	chr1	17991052	T	C	ARHGEF10L, ARHGEF10L, ARHGEF10L, ARHGEF10L, ARHGEF10L, ARHGEF10L, ARHGEF10L	p.W947R, p.W952R, p.W764R, p.W952R, p.W694R, p.W991R, p.W752R	0	40	1	NM_001011722.2:c.2854T>C	NM_018125.3:c.2971T>C	XM_005245921.1:c.2971T>C	XM_005245922.1:c.2956T>C	XM_005245923.1:c.2866T>C	XM_005245924.1:c.2857T>C	XM_005245925.1:c.2854T>C	XM_005245926.1:c.2839T>C	XM_005245927.1:c.2305T>C	XM_005245928.1:c.2296T>C	XM_005245929.1:c.2290T>C	XM_005245930.1:c.2080T>C
BT-20	chr1	18023690	A	G	ARHGEF10L, ARHGEF10L, ARHGEF10L, ARHGEF10L, ARHGEF10L, ARHGEF10L, ARHGEF10L	p.I1175V, p.I243V, p.I992V, p.I1180V, p.I922V, p.I1219V, p.I980V	0	12	1	NM_001011722.2:c.3538A>G	NM_018125.3:c.3655A>G	XM_005245921.1:c.3655A>G	XM_005245922.1:c.3640A>G	XM_005245923.1:c.3550A>G	XM_005245924.1:c.3541A>G	XM_005245925.1:c.3538A>G	XM_005245926.1:c.3523A>G	XM_005245927.1:c.2989A>G	XM_005245928.1:c.2980A>G	XM_005245929.1:c.2974A>G	XM_005245930.1:c.2764A>G
BT-20	chr1	18149510	G	T	ACTL8	p.A3S	29	28	0.491228	NM_030812.1:c.7G>T	NM_030812.2:c.7G>T	XM_005246004.1:c.7G>T
BT-20	chr1	18807897	C	G	KLHDC7A	p.P141R	37	30	0.447761	NM_152375.2:c.422C>G	XM_005245739.1:c.422C>G	XM_005245740.1:c.367+55C>G
BT-20	chr1	18807953	C	A	KLHDC7A	p.R160S	35	24	0.40678	NM_152375.2:c.478C>A	XM_005245739.1:c.478C>A	XM_005245740.1:c.367+111C>A
BT-20	chr1	18808292	C	A	KLHDC7A, KLHDC7A	p.H273N, p.H55N	52	36	0.409091	NM_152375.2:c.817C>A	XM_005245739.1:c.817C>A	XM_005245740.1:c.388C>A
BT-20	chr1	18808526	A	C	KLHDC7A, KLHDC7A	p.T351P, p.T133P	30	21	0.411765	NM_152375.2:c.1051A>C	XM_005245739.1:c.1051A>C	XM_005245740.1:c.622A>C
BT-20	chr1	19181015	G	C	TAS1R2	p.R317G	20	15	0.428571	NM_152232.2:c.949C>G
BT-20	chr1	19181393	T	C	TAS1R2	p.I191V	11	8	0.421053	NM_152232.2:c.571A>G
BT-20	chr1	19186129	G	C	TAS1R2	p.S9C	21	27	0.5625	NM_152232.2:c.26C>G
BT-20	chr1	19413261	T	A	UBR4, UBR4, UBR4, UBR4, UBR4, UBR4	p.M390L, p.M576L, p.M578L, p.M501L, p.M4867L, p.M531L	53	49	0.480392	NM_020765.2:c.14599A>T	XM_005245798.1:c.14719A>T	XM_005245799.1:c.14716A>T	XM_005245800.1:c.14713A>T	XM_005245801.1:c.14686A>T	XM_005245802.1:c.14719A>T	XM_005245803.1:c.14713A>T	XM_005245804.1:c.14635A>T	XM_005245805.1:c.14614A>T	XM_005245806.1:c.14581A>T	XM_005245807.1:c.14638A>T	XM_005245808.1:c.14599A>T
BT-20	chr1	19565338	C	T	KIAA0090, KIAA0090, KIAA0090, KIAA0090	p.S346N, p.S347N, p.S325N, p.S347N	87	65	0.427632	XR_132481.1:n.148-1413C>T	NM_001271427.1:c.1037G>A	NM_001271428.1:c.1040G>A	NM_001271429.1:c.974G>A	NM_015047.2:c.1040G>A	XM_005245787.1:c.1040G>A	XM_005245788.1:c.1037G>A	XM_005245789.1:c.974G>A	XR_241186.1:n.1085G>A	XR_241220.1:n.188-1413C>T	NM_015047.1:c.1040G>A
BT-20	chr1	19565344	C	G	KIAA0090, KIAA0090, KIAA0090, KIAA0090	p.S344T, p.S345T, p.S323T, p.S345T	89	71	0.44375	XR_132481.1:n.148-1407C>G	NM_001271427.1:c.1031G>C	NM_001271428.1:c.1034G>C	NM_001271429.1:c.968G>C	NM_015047.2:c.1034G>C	XM_005245787.1:c.1034G>C	XM_005245788.1:c.1031G>C	XM_005245789.1:c.968G>C	XR_241186.1:n.1079G>C	XR_241220.1:n.188-1407C>G	NM_015047.1:c.1034G>C
BT-20	chr1	19611241	T	C	AKR7A3	p.N215D	27	36	0.571429	NM_012067.2:c.643A>G
BT-20	chr1	20020994	C	T	TMCO4, TMCO4, TMCO4	p.R478H, p.R438H, p.R478H	29	24	0.45283	NM_181719.4:c.1433G>A	XM_005245822.1:c.1433G>A	XM_005245823.1:c.1433G>A	XM_005245824.1:c.1433G>A	XM_005245825.1:c.1433G>A	XM_005245826.1:c.1433G>A	XM_005245827.1:c.1313G>A
BT-20	chr1	20442054	T	C	PLA2G2D	p.S80G	0	54	1	NM_001271814.1:c.185+772A>G	NM_012400.2:c.238A>G	NM_012400.3:c.238A>G
BT-20	chr1	20490518	T	C	PLA2G2C	p.Q140R	0	29	1	NM_001105572.1:c.419A>G
BT-20	chr1	20501582	G	A	PLA2G2C	p.R36X	0	81	1	NM_001105572.1:c.106C>T
BT-20	chr1	20671961	G	A	VWA5B1, VWA5B1, VWA5B1	p.R356H, p.R880H, p.R775H	53	39	0.423913	NM_001039500.2:c.2639G>A	XM_005245741.1:c.2324G>A
BT-20	chr1	20680718	G	A	VWA5B1, VWA5B1, VWA5B1	p.E655K, p.E1204K, p.E1099K	34	38	0.527778	NM_001039500.2:c.3610G>A	XM_005245741.1:c.3295G>A
BT-20	chr1	20915701	A	C	CDA	p.K27Q	0	68	1	NM_001785.2:c.79A>C
BT-20	chr1	20972048	G	A	PINK1	p.A12T	0	119	1	NM_032409.2:c.960-5G>A
BT-20	chr1	20987873	G	C	DDOST, DDOST	p.R8G, p.R8G	0	74	1	NM_001122819.1:c.*3204C>G	NM_020816.2:c.*3204C>G	XM_005245950.1:c.*2883C>G	XM_005245951.1:c.*2883C>G	XR_241202.1:n.*4923C>G	NM_005216.4:c.22C>G	XM_005245747.1:c.22C>G
BT-20	chr1	21031042	T	C	KIF17, KIF17	p.I341V, p.I341V	22	30	0.576923	NM_001122819.1:c.1021A>G	NM_020816.2:c.1021A>G	XM_005245950.1:c.1021A>G	XM_005245951.1:c.1021A>G	XR_241202.1:n.1084A>G
BT-20	chr1	21221913	C	G	EIF4G3, EIF4G3, EIF4G3, EIF4G3, EIF4G3, EIF4G3	p.C644S, p.C358S, p.C637S, p.C637S, p.C242S, p.C638S	59	43	0.421569	NM_001198801.1:c.1910G>C	NM_001198802.1:c.1931G>C	NM_003760.3:c.1913G>C	NM_003760.4:c.1913G>C
BT-20	chr1	21795388	A	G	NBPF3, NBPF3, NBPF3	p.Y114C, p.Y58C, p.Y114C	95	76	0.444444	NM_001256417.1:c.134-1737A>G	NM_001256416.1:c.341A>G	NM_001256416.2:c.341A>G	NM_001256417.2:c.134-1737A>G	NM_032264.2:c.341A>G	NM_032264.3:c.341A>G	NM_032264.4:c.341A>G	NR_046176.1:n.1230A>G	NR_046176.2:n.1268A>G
BT-20	chr1	21940555	C	T	RAP1GAP, RAP1GAP, RAP1GAP, RAP1GAP	p.A107T, p.A107T, p.A171T, p.A107T	35	31	0.469697	NM_001145657.1:c.319G>A	NM_001145658.1:c.511G>A	NM_002885.2:c.319G>A	XM_005245954.1:c.730G>A	XM_005245955.1:c.730G>A	XM_005245956.1:c.730G>A
BT-20	chr1	22191454	G	A	HSPG2, HSPG2	p.A1503V, p.A1504V	0	8	1	NM_005529.5:c.4508C>T	XM_005245859.1:c.4985C>T	XM_005245860.1:c.4982C>T	XM_005245861.1:c.4934C>T	XM_005245862.1:c.4562C>T	XM_005245863.1:c.4511C>T	XM_005245864.1:c.4445C>T	XM_005245865.1:c.4985C>T
BT-20	chr1	22206649	T	C	HSPG2, HSPG2	p.N765S, p.N766S	0	69	1	NM_005529.5:c.2294A>G	XM_005245859.1:c.2348A>G	XM_005245860.1:c.2345A>G	XM_005245861.1:c.2297A>G	XM_005245862.1:c.2348A>G	XM_005245863.1:c.2297A>G	XM_005245864.1:c.1808A>G	XM_005245865.1:c.2348A>G
BT-20	chr1	22207235	T	C	HSPG2, HSPG2	p.M638V, p.M639V	0	43	1	NM_005529.5:c.1912A>G	XM_005245859.1:c.1966A>G	XM_005245860.1:c.1963A>G	XM_005245861.1:c.1915A>G	XM_005245862.1:c.1966A>G	XM_005245863.1:c.1915A>G	XM_005245864.1:c.1426A>G	XM_005245865.1:c.1966A>G
BT-20	chr1	22216574	C	A	HSPG2	p.G57V	0	46	1	NM_005529.5:c.474G>T	XM_005245859.1:c.474G>T	XM_005245860.1:c.474G>T	XM_005245861.1:c.474G>T	XM_005245862.1:c.474G>T	XM_005245863.1:c.474G>T	XM_005245864.1:c.-16G>T	XM_005245865.1:c.474G>T
BT-20	chr1	22307538	C	T	CELA3B	p.R79W	0	69	1	NM_007352.2:c.235C>T
BT-20	chr1	22336277	C	G	CELA3A	p.A241G	0	86	1	NM_005747.3:c.722C>G	NM_005747.4:c.722C>G
BT-20	chr1	22835677	A	G	ZBTB40, ZBTB40, ZBTB40, ZBTB40	p.Y224C, p.Y595C, p.Y483C, p.Y595C	44	35	0.443038	NM_001083621.1:c.1784A>G	NM_014870.3:c.1784A>G
BT-20	chr1	22915753	T	C	EPHA8	p.S457P	43	51	0.542553	NM_001006943.1:c.1369T>C	NM_020526.3:c.1315+54T>C
BT-20	chr1	22915858	C	T	EPHA8	p.L492F	39	45	0.535714	NM_001006943.1:c.1474C>T	NM_020526.3:c.1315+159C>T
BT-20	chr1	23418153	C	T	LUZP1, LUZP1, LUZP1, LUZP1	p.D868N, p.D868N, p.D868N, p.D868N	25	20	0.444444	NM_001142546.1:c.2602G>A	NM_033631.3:c.2602G>A	XM_005245991.1:c.2602G>A
BT-20	chr1	23419374	G	T	LUZP1, LUZP1, LUZP1, LUZP1	p.Q461K, p.Q461K, p.Q461K, p.Q461K	25	38	0.603175	NM_001142546.1:c.1381C>A	NM_033631.3:c.1381C>A	XM_005245991.1:c.1381C>A
BT-20	chr1	23419383	C	T	LUZP1, LUZP1, LUZP1, LUZP1	p.G458S, p.G458S, p.G458S, p.G458S	26	37	0.587302	NM_001142546.1:c.1372G>A	NM_033631.3:c.1372G>A	XM_005245991.1:c.1372G>A
BT-20	chr1	23710805	A	G	TCEA3	p.Y127H	0	56	1	NM_003196.1:c.1038+34T>C	XM_005245980.1:c.1009T>C	XM_005245981.1:c.975+34T>C
BT-20	chr1	23847464	C	A	E2F2	p.Q226H	36	32	0.470588	NM_004091.2:c.678G>T	NM_004091.3:c.678G>T	XM_005245748.1:c.114G>T	XM_005245749.1:c.90G>T	XR_241225.1:n.-958C>A
BT-20	chr1	23885498	T	C	ID3	p.T105A	40	44	0.52381	NM_002167.3:c.313A>G	NM_002167.4:c.313A>G
BT-20	chr1	24180962	T	C	FUCA1	p.Q286R	31	44	0.586667	NM_000147.3:c.857A>G	NM_000147.4:c.857A>G	XM_005245821.1:c.482A>G
BT-20	chr1	24201162	G	A	CNR2, CNR2	p.H316Y, p.H316Y	61	47	0.435185	NM_001841.2:c.946C>T	XM_005245736.1:c.946C>T	XM_005245737.1:c.946C>T	XM_005245738.1:c.946C>T
BT-20	chr1	24409191	C	T	MYOM3, MYOM3, MYOM3	p.G662R, p.G319R, p.G662R	0	54	1	NM_152372.3:c.1984G>A
BT-20	chr1	24416059	T	C	MYOM3, MYOM3, MYOM3, MYOM3	p.D185G, p.D528G, p.D185G, p.D528G	0	26	1	NM_152372.3:c.1583A>G
BT-20	chr1	24419496	A	G	MYOM3, MYOM3, MYOM3, MYOM3	p.M1T, p.M344T, p.M1T, p.M344T	13	10	0.434783	NM_152372.3:c.1031T>C
BT-20	chr1	24421474	G	A	MYOM3, MYOM3	p.T266M, p.T266M	25	28	0.528302	NM_152372.3:c.797C>T
BT-20	chr1	24421950	C	G	MYOM3, MYOM3	p.D258H, p.D258H	42	33	0.44	NM_152372.3:c.772G>C
BT-20	chr1	24690764	T	A	GRHL3	p.M595K	44	41	0.482353	NM_001199012.1:c.738-3233A>T	NM_001199013.1:c.738-3233A>T	NM_001199014.1:c.462-3233A>T	NM_178122.4:c.597-3233A>T	XM_005246027.1:c.597-3233A>T	XM_005246028.1:c.462-3233A>T	NM_178122.3:c.597-3233A>T	NM_198174.2:c.1784T>A
BT-20	chr1	24718079	C	A	C1orf201, C1orf201	p.S54I, p.S54I	1	64	0.984615	NM_001199012.1:c.161G>T	NM_001199013.1:c.161G>T	NM_001199014.1:c.-116G>T	NM_178122.4:c.49-7586G>T	XM_005246027.1:c.49-7586G>T	XM_005246028.1:c.-116G>T	NM_178122.3:c.49-7586G>T
BT-20	chr1	24861704	G	A	RCAN3, RCAN3	p.R106Q, p.R164Q	46	32	0.410256	NM_001251977.1:c.663G>A	NM_001251978.1:c.663G>A	NM_001251979.1:c.663G>A	NM_001251980.1:c.633G>A	NM_001251981.1:c.489G>A	NM_001251982.1:c.491G>A	NM_001251983.1:c.288G>A	NM_001251984.1:c.288G>A	NM_001251985.1:c.317G>A	NM_013441.2:c.663G>A	NM_013441.3:c.663G>A	XR_108374.1:n.*1434C>T	XR_108375.1:n.*1434C>T
BT-20	chr1	25944592	C	T	MAN1C1	p.P102S	9	7	0.4375	NM_020379.2:c.304C>T
BT-20	chr1	26357656	C	A	EXTL1	p.H379N	24	23	0.489362	NM_004455.2:c.1135C>A	XM_005245779.1:c.1027C>A	XR_241227.1:n.-2981G>T	XR_241228.1:n.-2981G>T	XR_241229.1:n.-406G>T
BT-20	chr1	26385003	T	C	TRIM63	p.K237E	21	37	0.637931	NM_032588.2:c.709A>G	NM_032588.3:c.709A>G	XM_005246020.1:c.625A>G
BT-20	chr1	26517267	A	G	CATSPER4	p.H50R	34	36	0.514286	NM_198137.1:c.149A>G	NM_006314.2:c.*1228A>G	NR_023345.1:n.*892A>G
BT-20	chr1	26517794	A	G	CATSPER4	p.Q77R	25	22	0.468085	NM_198137.1:c.230A>G	NM_006314.2:c.*1755A>G	NR_023345.1:n.*1419A>G
BT-20	chr1	26520292	G	T	CATSPER4	p.L124F	44	32	0.421053	NM_198137.1:c.372G>T	NM_006314.2:c.*4253G>T	NR_023345.1:n.*3917G>T
BT-20	chr1	26526439	A	G	CATSPER4, CATSPER4	p.I293V, p.I115V	35	20	0.363636	NM_198137.1:c.877A>G
BT-20	chr1	26527951	G	A	CATSPER4, CATSPER4	p.D436N, p.D258N	29	18	0.382979	NM_198137.1:c.1306G>A
BT-20	chr1	26610891	A	C	UBXN11, UBXN11, UBXN11, UBXN11, UBXN11	p.L279R, p.L192R, p.L279R, p.L70R, p.L312R	0	49	1	NM_031286.3:c.*3277A>C	NM_001077262.1:c.575T>G	NM_145345.2:c.836T>G	NM_183008.2:c.935T>G	XM_005246030.1:c.836T>G	XM_005246031.1:c.821T>G	XM_005246032.1:c.821T>G	XM_005246033.1:c.821T>G	XM_005246034.1:c.710T>G	XM_005246035.1:c.710T>G	XM_005246036.1:c.461T>G	XM_005246037.1:c.461T>G	XM_005246038.1:c.209T>G	XM_005246039.1:c.161T>G
BT-20	chr1	26646726	A	G	CD52	p.N40S	0	44	1	NM_001803.2:c.119A>G	NM_001039775.2:c.*1733T>C	NM_001039775.3:c.*1733T>C	XM_005245918.1:c.*1733T>C	NM_145345.2:c.-2337T>C
BT-20	chr1	26646730	A	G	CD52	p.I41M	0	43	1	NM_001803.2:c.123A>G	NM_001039775.2:c.*1729T>C	NM_001039775.3:c.*1729T>C	XM_005245918.1:c.*1729T>C	NM_145345.2:c.-2341T>C
BT-20	chr1	26663362	C	T	AIM1L, AIM1L	p.S140N, p.S1294N	13	7	0.35	NM_001039775.2:c.746G>A	NM_001039775.3:c.3881G>A	XM_005245918.1:c.3881G>A
BT-20	chr1	26671084	G	T	AIM1L	p.P689T	20	13	0.393939	NM_001039775.2:c.-1071C>A	NM_001039775.3:c.2065C>A	XM_005245918.1:c.2065C>A
BT-20	chr1	26671248	A	G	AIM1L	p.V634A	33	24	0.421053	NM_001039775.2:c.-1235T>C	NM_001039775.3:c.1901T>C	XM_005245918.1:c.1901T>C
BT-20	chr1	26672940	G	A	AIM1L	p.T70I	48	39	0.448276	NM_001039775.2:c.-2927C>T	NM_001039775.3:c.209C>T	XM_005245918.1:c.209C>T
BT-20	chr1	26673076	G	A	AIM1L	p.R25W	39	45	0.535714	NM_001039775.2:c.-3063C>T	NM_001039775.3:c.73C>T	XM_005245918.1:c.73C>T
BT-20	chr1	26673108	C	T	AIM1L	p.R14Q	35	43	0.551282	NM_001039775.2:c.-3095G>A	NM_001039775.3:c.41G>A	XM_005245918.1:c.41G>A
BT-20	chr1	26694245	T	C	ZNF683, ZNF683, ZNF683	p.H53R, p.H53R, p.H53R	19	32	0.627451	NM_001114759.1:c.158A>G	NM_173574.2:c.158A>G	XM_005245828.1:c.182A>G	XM_005245829.1:c.182A>G	XM_005245830.1:c.158A>G	XM_005245831.1:c.158A>G	XM_005245832.1:c.158A>G
BT-20	chr1	26786627	G	A	DHDDS, DHDDS, DHDDS, DHDDS, DHDDS	p.V253M, p.V214M, p.V253M, p.V160M, p.V219M	36	28	0.4375	NM_001243565.1:c.640G>A	NM_001243564.1:c.655G>A	NM_024887.2:c.757G>A	NM_024887.3:c.757G>A	NM_205861.1:c.757G>A	NM_205861.2:c.757G>A	XM_005246003.1:c.*9G>A	XR_241231.1:n.*2628C>T
BT-20	chr1	27210721	T	C	GPN2	p.R264G	28	16	0.363636	NM_018066.3:c.790A>G	XR_241192.1:n.1002A>G
BT-20	chr1	27339103	G	T	FAM46B	p.T20K	11	6	0.352941	NM_052943.3:c.59C>A
BT-20	chr1	27677409	G	A	SYTL1, SYTL1, SYTL1	p.G377D, p.G365D, p.G377D	17	16	0.484848	NM_004672.3:c.*4473C>T	XM_005246029.1:c.*4473C>T	NM_001193308.1:c.1130G>A	NM_032872.1:c.1094G>A	NM_032872.2:c.1094G>A	XM_005246021.1:c.1283G>A	XM_005246022.1:c.1226G>A
BT-20	chr1	27679797	A	G	SYTL1, SYTL1, SYTL1	p.Q456R, p.Q444R, p.Q456R	33	20	0.377358	NM_004672.3:c.*2085T>C	XM_005246029.1:c.*2085T>C	NM_001193308.1:c.1367A>G	NM_032872.1:c.1331A>G	NM_032872.2:c.1331A>G	XM_005246021.1:c.1520A>G	XM_005246022.1:c.1463A>G
BT-20	chr1	27688633	G	A	MAP3K6, MAP3K6	p.T447I, p.T455I	24	44	0.647059	NM_004672.3:c.1364C>T	XM_005246029.1:c.1340C>T	XR_241205.1:n.1834C>T
BT-20	chr1	27875824	C	T	AHDC1, AHDC1, AHDC1	p.A935T, p.A935T, p.A935T	0	61	1	NM_001029882.2:c.2803G>A	XM_005245850.1:c.2803G>A	XM_005245848.1:c.2803G>A	XM_005245849.1:c.2803G>A	XM_005245851.1:c.2803G>A	XM_005245852.1:c.2803G>A	XM_005245853.1:c.2803G>A
BT-20	chr1	28209366	A	G	C1orf38, C1orf38, C1orf38	p.K315E, p.K511E, p.K382E	29	21	0.42	NM_001039477.1:c.236-2440A>G	NM_001105556.1:c.1531A>G	NM_004848.2:c.647-2440A>G	XM_005246040.1:c.1144A>G	XM_005246041.1:c.1120A>G	XM_005246042.1:c.943A>G
BT-20	chr1	28564279	A	G	ATPIF1	p.R63G	28	50	0.641026	NM_016311.3:c.180-69A>G	NM_016311.4:c.180-69A>G	NM_178190.1:c.187A>G	NM_178190.2:c.187A>G	NM_178191.1:c.*1312A>G	NM_178191.2:c.*1312A>G	NM_014280.2:c.-4770T>C
BT-20	chr1	28800380	C	A	PHACTR4, PHACTR4, PHACTR4	p.L364I, p.L390I, p.L380I	41	50	0.549451	NM_001048183.1:c.1138C>A	NM_023923.3:c.1168C>A	XM_005245970.1:c.1192C>A	XM_005245971.1:c.1168C>A	XM_005245972.1:c.1162C>A	XM_005245973.1:c.1162C>A	XM_005245974.1:c.1159C>A	XM_005245975.1:c.1090C>A	XM_005245976.1:c.1090C>A
BT-20	chr1	29475341	C	T	SRSF4	p.G356S	0	42	1	NM_005626.4:c.1066G>A
BT-20	chr1	29475394	C	G	SRSF4	p.G338A	0	47	1	NM_005626.4:c.1013G>C
BT-20	chr1	29475648	T	G	SRSF4, SRSF4	p.K152Q, p.E253D	0	28	1	NM_005626.4:c.759A>C
BT-20	chr1	29542637	A	G	MECR, MECR, MECR, MECR	p.F20L, p.F20L, p.F96L, p.F96L	0	66	1	NM_001024732.1:c.58T>C	NM_016011.2:c.286T>C	XM_005245885.1:c.370T>C	XM_005245886.1:c.58T>C	XM_005245887.1:c.58T>C	XM_005245888.1:c.58T>C	XM_005245889.1:c.58T>C	XM_005245890.1:c.286T>C
BT-20	chr1	29631909	A	G	PTPRU, PTPRU, PTPRU, PTPRU	p.N930S, p.N940S, p.N930S, p.N930S	21	24	0.533333	NM_001195001.1:c.2789A>G	NM_005704.3:c.2819A>G	NM_005704.4:c.2819A>G	NM_133177.2:c.2789A>G	NM_133177.3:c.2789A>G	NM_133178.2:c.2789A>G	NM_133178.3:c.2789A>G	XM_005245710.1:c.2819A>G
BT-20	chr1	32084904	C	T	HCRTR1	p.A11V	22	23	0.511111	NM_001525.2:c.111C>T	XM_005270789.1:c.111C>T	XM_005270790.1:c.32C>T
BT-20	chr1	32092525	A	G	HCRTR1, HCRTR1	p.I408V, p.I408V	24	19	0.44186	NM_001525.2:c.1222A>G	XM_005270789.1:c.1222A>G	XM_005270790.1:c.830-399A>G	NM_012392.2:c.*3689T>C	NM_012392.3:c.*3689T>C	NR_033686.1:n.*2938T>C	NR_033688.1:n.*2938T>C
BT-20	chr1	32165495	G	T	COL16A1, COL16A1	p.T62K, p.T62K	24	28	0.538462	NM_001856.3:c.185C>A	XM_005270481.1:c.185C>A	XM_005270482.1:c.8C>A	XM_005270483.1:c.185C>A
BT-20	chr1	32279629	G	A	SPOCD1, SPOCD1	p.R436W, p.R436W	0	60	1	NM_144569.4:c.1306C>T	XM_005271313.1:c.1306C>T
BT-20	chr1	32280610	T	C	SPOCD1, SPOCD1	p.T109A, p.T109A	0	40	1	NM_144569.4:c.325A>G	XM_005271313.1:c.325A>G
BT-20	chr1	33065947	G	C	ZBTB8A	p.G418A	0	131	1	NM_001040441.1:c.1253G>C	XM_005271140.1:c.1253G>C	XM_005271141.1:c.1253G>C	XM_005271142.1:c.*49G>C
BT-20	chr1	33160878	C	T	SYNC, SYNC	p.R274Q, p.R274Q	0	23	1	NM_001161708.1:c.821G>A	NM_030786.2:c.821G>A
BT-20	chr1	33161212	T	C	SYNC, SYNC	p.M163V, p.M163V	0	48	1	NM_001161708.1:c.487A>G	NM_030786.2:c.487A>G
BT-20	chr1	33820134	C	T	PHC2, PHC2, PHC2	p.V447M, p.V475M, p.V476M	37	33	0.471429	XR_246312.1:n.389+4086C>T	NM_004427.3:c.-4987G>A	NM_198040.2:c.1423G>A	XM_005270567.1:c.241G>A	XM_005270572.1:c.-5042G>A	XM_005270573.1:c.-238G>A	XM_005270574.1:c.-5042G>A
BT-20	chr1	33957152	T	G	ZSCAN20, ZSCAN20, ZSCAN20	p.Y378D, p.Y432D, p.Y432D	0	90	1	NM_145238.3:c.1294T>G	XM_005271171.1:c.1294T>G
BT-20	chr1	34038214	T	C	CSMD2, CSMD2	p.M2552V, p.M2554V	41	31	0.430556	NM_052896.3:c.7660A>G	XM_005270417.1:c.7654A>G
BT-20	chr1	34071525	C	T	CSMD2	p.R2096K	0	49	1	NM_052896.3:c.6287G>A	XM_005270417.1:c.6344-455G>A
BT-20	chr1	34238283	T	C	CSMD2, CSMD2	p.H578R, p.H538R	18	22	0.55	NM_052896.3:c.1613A>G	XM_005270417.1:c.1733A>G
BT-20	chr1	34330067	A	C	HMGB4, HMGB4, HMGB4	p.E92A, p.E92A, p.E18A	0	111	1	NM_052896.3:c.801-17470T>G	XM_005270417.1:c.921-17470T>G	NR_038372.1:n.-4490A>C	NM_001008728.1:c.53A>C	NM_145205.3:c.275A>C	NM_145205.4:c.275A>C	NR_033264.1:n.303A>C
BT-20	chr1	34663208	C	G	C1orf94, C1orf94	p.Q235E, p.Q45E	29	17	0.369565	NM_001134734.1:c.703C>G	NM_032884.3:c.133C>G
BT-20	chr1	34663411	C	G	C1orf94, C1orf94	p.D302E, p.D112E	27	17	0.386364	NM_001134734.1:c.906C>G	NM_032884.3:c.336C>G
BT-20	chr1	35260202	G	A	GJA4, GJA4, GJA4, GJA4	p.V130I, p.V130I, p.V206I, p.V130I	16	23	0.589744	XM_002342072.1:c.-1571C>T	NM_002060.2:c.388G>A	XM_005270750.1:c.388G>A
BT-20	chr1	35562965	G	A	ZMYM1, ZMYM1, ZMYM1, ZMYM1	p.V73M, p.V73M, p.V73M, p.V73M	0	77	1	NM_024772.3:c.217G>A	XM_005271214.1:c.217G>A	XM_005271215.1:c.217G>A	XM_005271216.1:c.217G>A	XM_005271217.1:c.217G>A	XM_005271218.1:c.-9G>A	XM_005271219.1:c.-9G>A	XM_005271220.1:c.-4941G>A	XM_005271221.1:c.-355G>A
BT-20	chr1	35563206	C	G	ZMYM1	p.T153S	0	109	1	NM_024772.3:c.419+39C>G	XM_005271214.1:c.419+39C>G	XM_005271215.1:c.419+39C>G	XM_005271216.1:c.419+39C>G	XM_005271217.1:c.419+39C>G	XM_005271218.1:c.194+39C>G	XM_005271219.1:c.194+39C>G	XM_005271220.1:c.-4700C>G	XM_005271221.1:c.-153+39C>G
BT-20	chr1	36380971	A	C	EIF2C1, EIF2C1	p.H544P, p.H619P	43	23	0.348485	NM_012199.2:c.1856A>C	XM_005270746.1:c.1838A>C	XM_005270747.1:c.1631A>C
BT-20	chr1	36752433	C	T	THRAP3, THRAP3, THRAP3	p.A201V, p.A201V, p.A201V	0	82	1	NM_005119.3:c.602C>T	XM_005271372.1:c.-2225C>T	XM_005271370.1:c.602C>T	XM_005271371.1:c.-1161C>T	XR_246308.1:n.606C>T
BT-20	chr1	38027796	A	C	DNALI1	p.K253Q	24	22	0.478261	NM_003462.3:c.757A>C	XM_005271172.1:c.313A>C	NM_013285.2:c.*4660T>G
BT-20	chr1	38227086	A	T	EPHA10, EPHA10	p.F281I, p.F281I	20	26	0.565217	NM_001099439.1:c.841T>A	NM_173641.2:c.841T>A
BT-20	chr1	38338795	A	G	INPP5B, INPP5B, INPP5B	p.M501T, p.M665T, p.M606T	0	106	1	NM_005540.2:c.1994T>C	XM_005270833.1:c.1988T>C	XM_005270834.1:c.1994T>C	XM_005270835.1:c.1994T>C	XM_005270836.1:c.1502T>C
BT-20	chr1	39835817	A	G	MACF1, MACF1, MACF1, MACF1, MACF1, MACF1	p.M2290V, p.M1377V, p.M2290V, p.M2198V, p.M2290V, p.M2792V	53	47	0.47	NM_012090.3:c.6868A>G	NM_012090.4:c.6868A>G	NM_012090.5:c.6868A>G	NM_033044.2:c.8374A>G	NM_033044.3:c.8374A>G	XM_005270694.1:c.13549A>G	XM_005270695.1:c.13549A>G	XM_005270696.1:c.13549A>G	XM_005270697.1:c.13549A>G	XM_005270698.1:c.13549A>G	XM_005270699.1:c.13039A>G	XM_005270700.1:c.7348A>G
BT-20	chr1	39908506	G	A	MACF1, MACF1, MACF1	p.A4347T, p.A4350T, p.A4852T	14	14	0.5	NM_012090.3:c.13048G>A	NM_012090.4:c.13048G>A	NM_012090.5:c.13048G>A	NM_033044.2:c.14554G>A	NM_033044.3:c.14554G>A	XM_005270694.1:c.19729G>A	XM_005270695.1:c.19729G>A	XM_005270696.1:c.19729G>A	XM_005270697.1:c.19729G>A	XM_005270698.1:c.19729G>A	XM_005270699.1:c.19219G>A	XM_005270700.1:c.13138G>A
BT-20	chr1	39914363	G	C	MACF1, MACF1, MACF1	p.S4667T, p.S4670T, p.S5172T	49	40	0.449438	NM_012090.3:c.14009G>C	NM_012090.4:c.14009G>C	NM_012090.5:c.14009G>C	NM_033044.2:c.15515G>C	NM_033044.3:c.15515G>C	XM_005270694.1:c.20690G>C	XM_005270695.1:c.20690G>C	XM_005270696.1:c.20690G>C	XM_005270697.1:c.20690G>C	XM_005270698.1:c.20690G>C	XM_005270699.1:c.20180G>C	XM_005270700.1:c.14099G>C
BT-20	chr1	40098328	T	C	HEYL, HEYL	p.H47R, p.H19R	0	50	1	NM_014571.3:c.140A>G	XM_005270745.1:c.56A>G
BT-20	chr1	40363054	G	C	MYCL1, MYCL1	p.T392S, p.T362S	0	54	1	NM_001033081.1:c.1085C>G	NM_001033082.1:c.1085C>G	NM_005376.3:c.*3432C>G	NM_001033081.2:c.1085C>G	NM_001033082.2:c.1175C>G	NM_005376.4:c.*3432C>G	XM_005270887.1:c.644C>G	XM_002342093.1:c.-461G>C
BT-20	chr1	40533287	T	G	CAP1, CAP1, CAP1, CAP1, CAP1	p.C236G, p.C236G, p.C236G, p.C236G, p.C153G	0	69	1	NM_001105530.1:c.706T>G	NM_006367.3:c.706T>G	XM_005270370.1:c.706T>G	XM_005270367.1:c.706T>G	XM_005270368.1:c.706T>G	XM_005270369.1:c.706T>G	XM_005270371.1:c.703T>G	XM_005270372.1:c.703T>G	XM_005270373.1:c.703T>G	XM_005270374.1:c.703T>G	XM_005270375.1:c.703T>G
BT-20	chr1	40533315	T	G	CAP1, CAP1, CAP1, CAP1, CAP1	p.I245S, p.I245S, p.I245S, p.I245S, p.I162S	0	68	1	NM_001105530.1:c.734T>G	NM_006367.3:c.734T>G	XM_005270370.1:c.734T>G	XM_005270367.1:c.734T>G	XM_005270368.1:c.734T>G	XM_005270369.1:c.734T>G	XM_005270371.1:c.731T>G	XM_005270372.1:c.731T>G	XM_005270373.1:c.731T>G	XM_005270374.1:c.731T>G	XM_005270375.1:c.731T>G
BT-20	chr1	40533320	T	G	CAP1, CAP1, CAP1, CAP1, CAP1	p.C247G, p.C247G, p.C247G, p.C247G, p.C164G	0	74	1	NM_001105530.1:c.739T>G	NM_006367.3:c.739T>G	XM_005270370.1:c.739T>G	XM_005270367.1:c.739T>G	XM_005270368.1:c.739T>G	XM_005270369.1:c.739T>G	XM_005270371.1:c.736T>G	XM_005270372.1:c.736T>G	XM_005270373.1:c.736T>G	XM_005270374.1:c.736T>G	XM_005270375.1:c.736T>G
BT-20	chr1	40533326	T	G	CAP1, CAP1, CAP1, CAP1, CAP1	p.Y249D, p.Y249D, p.Y249D, p.Y249D, p.Y166D	0	74	1	NM_001105530.1:c.745T>G	NM_006367.3:c.745T>G	XM_005270370.1:c.745T>G	XM_005270367.1:c.745T>G	XM_005270368.1:c.745T>G	XM_005270369.1:c.745T>G	XM_005270371.1:c.742T>G	XM_005270372.1:c.742T>G	XM_005270373.1:c.742T>G	XM_005270374.1:c.742T>G	XM_005270375.1:c.742T>G
BT-20	chr1	40533347	T	G	CAP1, CAP1, CAP1, CAP1, CAP1	p.S256A, p.S256A, p.S256A, p.S256A, p.S173A	0	65	1	NM_001105530.1:c.766T>G	NM_006367.3:c.766T>G	XM_005270370.1:c.766T>G	XM_005270367.1:c.766T>G	XM_005270368.1:c.766T>G	XM_005270369.1:c.766T>G	XM_005270371.1:c.763T>G	XM_005270372.1:c.763T>G	XM_005270373.1:c.763T>G	XM_005270374.1:c.763T>G	XM_005270375.1:c.763T>G
BT-20	chr1	40705427	C	G	RLF, RLF	p.Q1685E, p.Q1376E	50	41	0.450549	NM_012421.3:c.5053C>G
BT-20	chr1	40960619	G	A	ZNF642, ZNF642, ZNF642	p.E157K, p.E157K, p.E158K	31	37	0.544118	NM_198494.2:c.469G>A	XM_005270808.1:c.472G>A	XM_005270809.1:c.472G>A	XM_005270810.1:c.472G>A
BT-20	chr1	40980731	G	T	DEM1, DEM1, DEM1, DEM1	p.G172V, p.G172V, p.G172V, p.G172V	0	59	1	NM_022774.1:c.515G>T	XM_005271125.1:c.515G>T	XM_005271126.1:c.515G>T	XM_005271127.1:c.515G>T	XM_005271128.1:c.515G>T	XM_005271129.1:c.515G>T
BT-20	chr1	41013073	T	A	ZNF684	p.C360S	21	26	0.553191	NM_152373.2:c.1078T>A	NM_152373.3:c.1078T>A	XM_005270455.1:c.1078T>A	XM_005270456.1:c.1078T>A
BT-20	chr1	41976328	T	C	HIVEP3, HIVEP3	p.T2338A, p.T2339A	0	14	1	NM_001127714.1:c.7012A>G	NM_001127714.2:c.7012A>G	NM_024503.3:c.7015A>G	NM_024503.4:c.7015A>G
BT-20	chr1	41978566	T	G	HIVEP3, HIVEP3	p.D2109A, p.D2109A	0	48	1	NM_001127714.1:c.6326A>C	NM_001127714.2:c.6326A>C	NM_024503.3:c.6326A>C	NM_024503.4:c.6326A>C
BT-20	chr1	41978825	C	G	HIVEP3, HIVEP3	p.A2023P, p.A2023P	0	19	1	NM_001127714.1:c.6067G>C	NM_001127714.2:c.6067G>C	NM_024503.3:c.6067G>C	NM_024503.4:c.6067G>C
BT-20	chr1	42047300	A	T	HIVEP3, HIVEP3	p.S1057T, p.S1057T	28	30	0.517241	NM_001127714.1:c.3169T>A	NM_001127714.2:c.3169T>A	NM_024503.3:c.3169T>A	NM_024503.4:c.3169T>A
BT-20	chr1	42048745	T	C	HIVEP3, HIVEP3	p.H575R, p.H575R	0	70	1	NM_001127714.1:c.1724A>G	NM_001127714.2:c.1724A>G	NM_024503.3:c.1724A>G	NM_024503.4:c.1724A>G
BT-20	chr1	42049238	C	T	HIVEP3, HIVEP3	p.A411T, p.A411T	29	14	0.325581	NM_001127714.1:c.1231G>A	NM_001127714.2:c.1231G>A	NM_024503.3:c.1231G>A	NM_024503.4:c.1231G>A
BT-20	chr1	42050366	C	T	HIVEP3, HIVEP3	p.V35I, p.V35I	39	42	0.518519	NM_001127714.1:c.103G>A	NM_001127714.2:c.103G>A	NM_024503.3:c.103G>A	NM_024503.4:c.103G>A
BT-20	chr1	42630364	G	A	GUCA2A	p.S7F	0	62	1	NM_033553.2:c.20C>T
BT-20	chr1	42657196	T	G	FOXJ3, FOXJ3, FOXJ3, FOXJ3	p.T343P, p.T377P, p.T377P, p.T377P	33	35	0.514706	NM_001198850.1:c.1129A>C	NM_001198851.1:c.1129A>C	NM_001198852.1:c.1027A>C	NM_014947.3:c.1129A>C	NM_014947.4:c.1129A>C	XM_005270631.1:c.1156A>C	XM_005270632.1:c.1153A>C	XM_005270633.1:c.1054A>C
BT-20	chr1	42693597	A	G	FOXJ3, FOXJ3, FOXJ3, FOXJ3	p.V162A, p.V162A, p.V162A, p.V162A	1	85	0.988372	NM_001198850.1:c.485T>C	NM_001198851.1:c.485T>C	NM_001198852.1:c.485T>C	NM_014947.3:c.485T>C	NM_014947.4:c.485T>C	XM_005270631.1:c.512T>C	XM_005270632.1:c.509T>C	XM_005270633.1:c.512T>C
BT-20	chr1	42898843	A	G	ZMYND12, ZMYND12	p.F206L, p.F316L	42	38	0.475	NM_001146192.1:c.616T>C	NM_032257.3:c.946T>C	NM_032257.4:c.946T>C
BT-20	chr1	43296118	G	A	ERMAP	p.R61Q	32	25	0.438596	NM_001017922.1:c.-2G>A	NM_018538.3:c.-2G>A	XM_005270415.1:c.182G>A	XM_005270416.1:c.1-2G>A
BT-20	chr1	43296195	C	T	ERMAP, ERMAP, ERMAP	p.H87Y, p.H26Y, p.H26Y	32	22	0.407407	NM_001017922.1:c.76C>T	NM_018538.3:c.76C>T	XM_005270415.1:c.259C>T	XM_005270416.1:c.76C>T
BT-20	chr1	43688550	T	C	WDR65	p.I863T	19	22	0.536585	XM_003118966.1:c.251T>C	NM_001195831.1:c.2588T>C	NM_001195831.2:c.2588T>C	XM_005270520.1:c.2588T>C	XM_005270521.1:c.2375T>C
BT-20	chr1	43886494	C	T	SZT2	p.P446S	46	43	0.483146	NM_015284.3:c.1336C>T	XM_005270686.1:c.1399C>T	NM_015284.2:c.-2765C>T
BT-20	chr1	43917946	A	G	HYI, HYI, HYI, HYI, HYI	p.I46T, p.I119T, p.I144T, p.I46T, p.I119T	37	41	0.525641	NM_001190880.1:c.356T>C	NM_001190880.2:c.356T>C	NM_001243526.1:c.431T>C	NM_031207.2:c.137T>C	NM_031207.4:c.356T>C	NM_031207.5:c.356T>C	XM_005271240.1:c.329T>C	XM_005271239.1:c.431T>C	NM_015284.2:c.*1795A>G	NM_015284.3:c.*1795A>G	XM_005270686.1:c.*1795A>G	XM_005270687.1:c.*1795A>G	XM_005270688.1:c.*1795A>G
BT-20	chr1	43919081	T	C	HYI, HYI, HYI, HYI	p.Y23C, p.Y96C, p.Y23C, p.Y96C	3	4	0.571429	NM_001190880.1:c.287A>G	NM_001190880.2:c.287A>G	NM_001243526.1:c.284+3A>G	NM_031207.2:c.68A>G	NM_031207.4:c.287A>G	NM_031207.5:c.287A>G	XM_005271240.1:c.284+3A>G	XM_005271239.1:c.284+3A>G	NM_015284.2:c.*2930T>C	NM_015284.3:c.*2930T>C	XM_005270686.1:c.*2930T>C	XM_005270687.1:c.*2930T>C	XM_005270688.1:c.*2930T>C
BT-20	chr1	44137257	C	A	KDM4A	p.A482E	39	52	0.571429	NM_014663.2:c.1445C>A	XM_005271354.1:c.1445C>A	XM_005271355.1:c.1445C>A	XM_005271356.1:c.1172C>A
BT-20	chr1	44290530	A	G	ST3GAL3, ST3GAL3, ST3GAL3	p.T97A, p.T113A, p.T128A	35	32	0.477612	NM_001270459.1:c.209+9925A>G	NM_001270460.1:c.209+9925A>G	NM_001270461.1:c.161+9925A>G	NM_001270462.1:c.161+9925A>G	NM_001270463.1:c.206+9925A>G	NM_001270464.1:c.161+9925A>G	NM_001270465.1:c.206+9925A>G	NM_001270466.1:c.161+9925A>G	NM_006279.2:c.209+9925A>G	NM_006279.3:c.209+9925A>G	NM_174963.1:c.382A>G	NM_174963.2:c.382A>G	NM_174963.3:c.382A>G	NM_174964.1:c.254+9925A>G	NM_174964.2:c.254+9925A>G	NM_174965.1:c.254+9925A>G	NM_174965.2:c.254+9925A>G	NM_174966.1:c.209+9925A>G	NM_174966.2:c.209+9925A>G	NM_174967.1:c.209+9925A>G	NM_174967.2:c.209+9925A>G	NM_174968.1:c.337A>G	NM_174968.2:c.337A>G	NM_174968.3:c.337A>G	NM_174969.1:c.161+9925A>G	NM_174969.2:c.161+9925A>G	NM_174970.1:c.161+9925A>G	NM_174970.2:c.161+9925A>G	NM_174971.1:c.289A>G	NM_174971.2:c.289A>G	NM_174971.3:c.289A>G	NR_073016.1:n.400+9925A>G	NR_073017.1:n.310-13361A>G	NR_073018.1:n.400+9925A>G	NR_073019.1:n.310-69525A>G	NR_073020.1:n.352+9925A>G	NR_073021.1:n.400+9925A>G	NR_073023.1:n.400+9925A>G
BT-20	chr1	44401384	A	G	ARTN, ARTN, ARTN, ARTN	p.Q19R, p.Q19R, p.Q19R, p.Q19R	0	42	1	NM_001270459.1:c.*5491A>G	NM_001270460.1:c.*5491A>G	NM_001270461.1:c.*5491A>G	NM_001270462.1:c.*5491A>G	NM_001270463.1:c.*5529A>G	NM_001270464.1:c.*5529A>G	NM_001270465.1:c.*5603A>G	NM_001270466.1:c.*5529A>G	NM_006279.2:c.*5491A>G	NM_006279.3:c.*5491A>G	NM_174963.1:c.*5491A>G	NM_174963.2:c.*5491A>G	NM_174963.3:c.*5491A>G	NM_174964.1:c.*5491A>G	NM_174964.2:c.*5491A>G	NM_174965.1:c.*5510A>G	NM_174965.2:c.*5510A>G	NM_174966.1:c.*5491A>G	NM_174966.2:c.*5491A>G	NM_174967.1:c.*5510A>G	NM_174967.2:c.*5510A>G	NM_174968.1:c.*5491A>G	NM_174968.2:c.*5491A>G	NM_174968.3:c.*5491A>G	NM_174969.1:c.*5491A>G	NM_174969.2:c.*5491A>G	NM_174970.1:c.*5510A>G	NM_174970.2:c.*5510A>G	NM_174971.1:c.*5491A>G	NM_174971.2:c.*5491A>G	NM_174971.3:c.*5491A>G	NR_073016.1:n.*4547A>G	NR_073017.1:n.*4547A>G	NR_073018.1:n.*4547A>G	NR_073019.1:n.*4547A>G	NR_073020.1:n.*4547A>G	NR_073021.1:n.*4547A>G	NR_073023.1:n.*4547A>G	NM_001136215.1:c.56A>G	NM_003976.3:c.56A>G
BT-20	chr1	44595113	G	C	KLF17, KLF17	p.S57T, p.S20T	0	71	1	NM_173484.3:c.170G>C	XM_005270464.1:c.59G>C	XM_005270465.1:c.170G>C
BT-20	chr1	44595410	A	G	KLF17, KLF17	p.N156S, p.N119S	37	38	0.506667	NM_173484.3:c.467A>G	XM_005270464.1:c.356A>G	XM_005270465.1:c.289+178A>G
BT-20	chr1	45797505	C	G	MUTYH, MUTYH, MUTYH, MUTYH, MUTYH, MUTYH, MUTYH, MUTYH, MUTYH, MUTYH, MUTYH	p.Q310H, p.Q325H, p.Q335H, p.Q321H, p.Q310H, p.Q311H, p.Q338H, p.Q310H, p.Q218H, p.Q324H, p.Q218H	12	11	0.478261	NM_001048171.1:c.972G>C	NM_001048172.1:c.933G>C	NM_001048173.1:c.930G>C	NM_001048174.1:c.930G>C	NM_001128425.1:c.1014G>C	NM_012222.2:c.1005G>C	XM_005270880.1:c.975G>C	XM_005270881.1:c.963G>C	XM_005270882.1:c.963G>C	XM_005270883.1:c.846G>C	XM_005270884.1:c.654G>C	XM_005270885.1:c.654G>C	XM_005270886.1:c.552G>C	NM_032756.2:c.*3569C>G
BT-20	chr1	46032311	A	G	AKR1A1, AKR1A1, AKR1A1, AKR1A1, AKR1A1	p.N52S, p.N52S, p.N52S, p.N52S, p.N52S	34	36	0.514286	NM_001202413.1:c.155A>G	NM_001202414.1:c.155A>G	NM_006066.2:c.155A>G	NM_006066.3:c.155A>G	NM_153326.1:c.155A>G	NM_153326.2:c.155A>G	XR_246223.1:n.456A>G
BT-20	chr1	46087577	G	A	CCDC17, CCDC17, CCDC17	p.P353L, p.P344L, p.P174L	0	44	1	NM_001195193.1:c.*3764G>A	NM_002482.2:c.*3764G>A	NM_002482.3:c.*3764G>A	NM_152298.2:c.*3764G>A	NM_152298.3:c.*3764G>A	NM_172164.1:c.*3764G>A	XM_005270888.1:c.*3764G>A	XM_005270889.1:c.*3764G>A	NM_001114938.1:c.962C>T	NM_001114938.2:c.1058C>T	NM_001190182.1:c.1031C>T	XM_005270525.1:c.1157C>T	XM_005270526.1:c.1130C>T	XM_005270527.1:c.1157C>T	XM_005270528.1:c.1058C>T	XM_005270529.1:c.1016C>T	XM_005270530.1:c.1157C>T	XM_005270531.1:c.1157C>T	XM_005270532.1:c.857C>T	XM_005270533.1:c.521C>T	XM_005270534.1:c.521C>T	XR_246239.1:n.1106C>T
BT-20	chr1	46476587	T	G	MAST2, MAST2, MAST2, MAST2, MAST2	p.D388E, p.D96E, p.D310E, p.D388E, p.D273E	35	36	0.507042	NM_015112.2:c.1164T>G	XM_005270652.1:c.1185T>G	XM_005270653.1:c.1185T>G	XM_005270654.1:c.1164T>G	XM_005270655.1:c.930T>G	XM_005270656.1:c.903T>G	XM_005270657.1:c.840T>G	XM_005270658.1:c.819T>G	XM_005270659.1:c.1185T>G
BT-20	chr1	46493460	T	G	MAST2, MAST2, MAST2, MAST2	p.I659M, p.I333M, p.I659M, p.I544M	65	61	0.484127	NM_015112.2:c.1977T>G	XM_005270652.1:c.1998T>G	XM_005270653.1:c.1998T>G	XM_005270654.1:c.1977T>G	XM_005270655.1:c.1743T>G	XM_005270656.1:c.1716T>G	XM_005270657.1:c.1653T>G	XM_005270658.1:c.1632T>G	XM_005270659.1:c.1998T>G
BT-20	chr1	46499526	A	G	MAST2, MAST2	p.K1197R, p.K1197R	15	18	0.545455	NM_015112.2:c.3590A>G	XM_005270652.1:c.3611A>G	XM_005270653.1:c.3611A>G	XM_005270654.1:c.3590A>G	XM_005270655.1:c.3356A>G	XM_005270656.1:c.3329A>G	XM_005270657.1:c.3266A>G	XM_005270658.1:c.3245A>G	XM_005270659.1:c.3611A>G
BT-20	chr1	46521559	A	T	PIK3R3, PIK3R3, PIK3R3, PIK3R3, PIK3R3	p.N283K, p.N329K, p.N283K, p.N300K, p.N73K	0	47	1	NM_001114172.1:c.849T>A	NM_003629.3:c.849T>A	XM_005271289.1:c.987T>A	XM_005271290.1:c.900T>A
BT-20	chr1	46655158	T	C	POMGNT1, POMGNT1, POMGNT1, POMGNT1, POMGNT1	p.M623V, p.M623V, p.M290V, p.M601V, p.M480V	0	81	1	NM_001243766.1:c.1867A>G	NM_017739.3:c.1867A>G	NR_024332.1:n.2518A>G	XM_005271010.1:c.1867A>G	XM_005271011.1:c.1801A>G	XM_005271012.1:c.1801A>G	XR_246283.1:n.1984A>G	NM_005727.2:c.*3953T>C	NM_005727.3:c.*3953T>C
BT-20	chr1	46740279	C	T	RAD54L, RAD54L	p.R587W, p.R587W	35	38	0.520548	NM_001142548.1:c.1759C>T	NM_003579.3:c.1759C>T	XM_005271272.1:c.1759C>T	XM_005271273.1:c.985C>T	NM_006369.4:c.*4258G>A	XM_005270376.1:c.*4258G>A	XM_005270377.1:c.*4258G>A
BT-20	chr1	46806550	C	T	NSUN4	p.L18F	24	29	0.54717	NM_001256127.1:c.-1042C>T	NM_001256128.1:c.-674C>T	NM_199044.2:c.52C>T	NM_199044.3:c.52C>T	NR_045789.1:n.702C>T	NR_045790.1:n.702C>T	NR_045791.1:n.702C>T
BT-20	chr1	46810530	A	G	NSUN4, NSUN4, NSUN4	p.T2A, p.T2A, p.T51A	49	44	0.473118	NM_001256127.1:c.4A>G	NM_001256128.1:c.4A>G	NM_199044.2:c.151A>G	NM_199044.3:c.151A>G	NR_045789.1:n.976A>G	NR_045790.1:n.801A>G	NR_045791.1:n.801A>G
BT-20	chr1	47607851	A	T	CYP4A22, CYP4A22, CYP4A22	p.N152Y, p.N152Y, p.N152Y	41	45	0.523256	NM_001010969.2:c.454A>T	XM_005270767.1:c.454A>T	XM_005270768.1:c.454A>T	XM_005270769.1:c.454A>T	XM_005270770.1:c.454A>T
BT-20	chr1	47609489	T	C	CYP4A22, CYP4A22	p.C231R, p.C231R	55	55	0.5	NM_001010969.2:c.691T>C	XM_005270767.1:c.635+424T>C	XM_005270768.1:c.635+424T>C	XM_005270769.1:c.691T>C	XM_005270770.1:c.635+424T>C
BT-20	chr1	47685455	T	C	TAL1	p.N68S	0	34	1	NM_003189.2:c.933A>G	XM_005271158.1:c.933A>G	XM_005271159.1:c.933A>G	XM_005271160.1:c.933A>G
BT-20	chr1	47726087	T	C	STIL, STIL, STIL, STIL, STIL, STIL, STIL	p.H967R, p.H984R, p.H984R, p.H938R, p.H920R, p.H985R, p.H597R	71	81	0.532895	NM_001048166.1:c.2954A>G	NM_003035.2:c.2951A>G	XM_005271131.1:c.2951A>G	XM_005271132.1:c.2900A>G
BT-20	chr1	47767914	G	A	STIL, STIL, STIL, STIL, STIL, STIL	p.A86V, p.A86V, p.A86V, p.A86V, p.A86V, p.A86V	64	50	0.438596	NM_001048166.1:c.257C>T	NM_003035.2:c.257C>T	XM_005271131.1:c.257C>T	XM_005271132.1:c.257C>T
BT-20	chr1	48697733	T	G	SLC5A9, SLC5A9, SLC5A9	p.I294M, p.I283M, p.I269M	0	47	1	NM_001011547.2:c.807T>G	NM_001135181.1:c.882T>G	XM_005270587.1:c.870T>G	XM_005270588.1:c.-178T>G	XM_005270589.1:c.-87-306T>G
BT-20	chr1	50666515	C	T	ELAVL4	p.P270S	0	108	1	NM_001144774.1:c.774-8C>T	NM_001144775.1:c.825-8C>T	NM_001144776.1:c.774-8C>T	NM_001144777.1:c.783-8C>T	NM_021952.3:c.808C>T	XM_005270581.1:c.789-8C>T
BT-20	chr1	51439649	G	C	CDKN2C, CDKN2C	p.A72P, p.A72P	53	46	0.464646	NM_001262.2:c.214G>C	NM_078626.2:c.214G>C	XM_005270771.1:c.-2480G>C
BT-20	chr1	51767923	G	C	TTC39A	p.R365G	60	16	0.210526	NM_001080494.2:c.894+106C>G	NM_001144832.1:c.903+106C>G	XM_005270641.1:c.999+106C>G	XM_005270642.1:c.915+106C>G	XM_005270643.1:c.891+106C>G	XM_005270644.1:c.882+106C>G	XM_005270645.1:c.810+106C>G	XM_005270646.1:c.810+106C>G
BT-20	chr1	51868160	C	G	EPS15, EPS15, EPS15	p.G610A, p.G296A, p.G476A	118	100	0.458716	NM_001159969.1:c.887G>C	NM_001981.2:c.1829G>C	XM_005270617.1:c.1940G>C	XM_005270618.1:c.1739G>C	XM_005270619.1:c.1427G>C	XM_005270620.1:c.860G>C
BT-20	chr1	52940845	C	A	ZCCHC11, ZCCHC11, ZCCHC11, ZCCHC11, ZCCHC11	p.D796Y, p.D796Y, p.D555Y, p.D796Y, p.D796Y	40	32	0.444444	NM_001009881.1:c.2386G>T	NM_001009881.2:c.2386G>T	NM_001009882.1:c.2386G>T	NM_015269.1:c.2386G>T	NM_015269.2:c.2386G>T	XM_005270676.1:c.2386G>T	XM_005270677.1:c.2386G>T	XM_005270678.1:c.2386G>T	XM_005270679.1:c.2386G>T	XM_005270680.1:c.2386G>T	XM_005270681.1:c.2386G>T	XM_005270682.1:c.2053G>T	XM_005270683.1:c.2386G>T	XM_005270684.1:c.2386G>T	XM_005270685.1:c.2386G>T
BT-20	chr1	53153432	T	C	SELRC1	p.K219R	0	79	1	NM_023077.2:c.656A>G	NM_023077.1:c.656A>G
BT-20	chr1	53544597	T	C	PODN, PODN, PODN, PODN	p.V520A, p.V501A, p.V501A, p.V378A	0	22	1	NM_001199082.1:c.1133T>C	NM_001199080.1:c.1502T>C	NM_001199081.1:c.1502T>C	NM_153703.3:c.1559T>C	NM_153703.4:c.1559T>C	XM_005270457.1:c.1415T>C
BT-20	chr1	53553754	T	C	SLC1A7, SLC1A7, SLC1A7	p.Q190R, p.Q596R, p.Q537R	17	25	0.595238	NM_001199082.1:c.*3597T>C	NM_001199080.1:c.*3597T>C	NM_001199081.1:c.*3597T>C	NM_153703.3:c.*3597T>C	NM_153703.4:c.*3597T>C	XM_005270457.1:c.*3597T>C	NM_006671.4:c.1610A>G	XM_005271133.1:c.1787A>G	XM_005271134.1:c.1413A>G	XR_246290.1:n.1765A>G
BT-20	chr1	53569237	G	A	SLC1A7, SLC1A7, SLC1A7	p.R88C, p.R160C, p.R160C	27	29	0.517857	NM_006671.4:c.478C>T	XM_005271133.1:c.478C>T	XM_005271134.1:c.262C>T	XR_246290.1:n.661C>T
BT-20	chr1	53676448	G	A	CPT2	p.V368I	0	42	1	NM_000098.2:c.1102G>A	XM_005270484.1:c.1102G>A	NM_017887.1:c.*3883C>T
BT-20	chr1	53679229	A	G	CPT2	p.M647V	37	28	0.430769	NM_000098.2:c.1939A>G	XM_005270484.1:c.1870A>G	NM_017887.1:c.*1102T>C
BT-20	chr1	53712727	C	T	LRP8, LRP8, LRP8, LRP8, LRP8	p.R893Q, p.R446Q, p.R689Q, p.R782Q, p.R952Q	40	27	0.402985	NM_001018054.1:c.2678G>A	NM_001018054.2:c.2678G>A	NM_004631.3:c.2855G>A	NM_004631.4:c.2855G>A	NM_017522.3:c.2066G>A	NM_017522.4:c.2066G>A	NM_033300.2:c.2345G>A	NM_033300.3:c.2345G>A	XM_005271173.1:c.2894G>A	XM_005271174.1:c.2507G>A	XM_005271175.1:c.2468G>A	XM_005271176.1:c.2165G>A	NR_038953.1:n.*4272C>T	XR_110511.1:n.*3937C>T
BT-20	chr1	53792651	A	C	LRP8, LRP8, LRP8, LRP8	p.D46E, p.D46E, p.D46E, p.D46E	19	14	0.424242	NM_001018054.1:c.138T>G	NM_001018054.2:c.138T>G	NM_004631.3:c.138T>G	NM_004631.4:c.138T>G	NM_017522.3:c.138T>G	NM_017522.4:c.138T>G	NM_033300.2:c.138T>G	NM_033300.3:c.138T>G	XM_005271173.1:c.138T>G	XM_005271174.1:c.138T>G	XM_005271175.1:c.138T>G	XM_005271176.1:c.138T>G
BT-20	chr1	54606804	C	T	CDCP2	p.G244R	1	74	0.986667	NM_201546.2:c.730G>A	NM_201546.3:c.730G>A
BT-20	chr1	54681920	G	C	MRPL37, MRPL37	p.C366S, p.C235S	0	103	1	NM_016491.3:c.1097G>C	XM_005270920.1:c.1097G>C	XM_005270921.1:c.704G>C
BT-20	chr1	55075452	G	A	FAM151A	p.A416V	0	49	1	NM_015547.2:c.1629+1711G>A	NM_015547.3:c.1629+1711G>A	NM_147161.2:c.*667G>A	NM_147161.3:c.*667G>A	XM_005270730.1:c.*667G>A	XM_005270731.1:c.*667G>A	XM_005270732.1:c.*667G>A	XM_005270733.1:c.*667G>A	XM_005270734.1:c.*667G>A	NM_176782.2:c.1247C>T
BT-20	chr1	55119515	T	G	HEATR8, HEATR8, HEATR8	p.Y306D, p.Y306D, p.Y306D	44	54	0.55102	NM_001039464.2:c.916T>G	NR_026782.1:n.1234T>G	NR_037639.1:n.1345T>G	NR_037640.1:n.1240T>G	NR_037641.1:n.1240T>G
BT-20	chr1	55119546	A	G	HEATR8, HEATR8, HEATR8	p.E316G, p.E316G, p.E316G	0	100	1	NM_001039464.2:c.947A>G	NR_026782.1:n.1265A>G	NR_037639.1:n.1376A>G	NR_037640.1:n.1271A>G	NR_037641.1:n.1271A>G
BT-20	chr1	55136529	T	C	HEATR8, HEATR8, HEATR8, HEATR8	p.V509A, p.V27A, p.V509A, p.V77A	15	13	0.464286	NM_001039464.2:c.1526T>C	NR_026782.1:n.1844T>C	NR_037639.1:n.2030T>C	NR_037640.1:n.1850T>C	NR_037641.1:n.1850T>C
BT-20	chr1	55139741	A	G	HEATR8, HEATR8, HEATR8, HEATR8	p.H618R, p.H136R, p.H618R, p.H186R	0	89	1	NM_001039464.2:c.1853A>G	NR_026782.1:n.2187A>G	NR_037639.1:n.2373A>G	NR_037640.1:n.2177A>G	NR_037641.1:n.2193A>G
BT-20	chr1	55248074	A	G	TTC22	p.L366P	20	22	0.52381	NM_001114108.1:c.1097T>C	NM_017904.3:c.*3145T>C
BT-20	chr1	55277599	T	C	C1orf177, C1orf177	p.Y205H, p.Y205H	0	44	1	NM_001110533.1:c.613T>C	NM_152607.2:c.613T>C
BT-20	chr1	55524237	G	A	PCSK9	p.V474I	0	56	1	NM_174936.2:c.1420G>A	NM_174936.3:c.1420G>A
BT-20	chr1	55529187	G	A	PCSK9	p.G670E	0	72	1	NM_174936.2:c.2009G>A	NM_174936.3:c.2009G>A	NM_015306.1:c.*5531C>T	NM_015306.2:c.*5531C>T	XM_005270690.1:c.*5531C>T
BT-20	chr1	55541174	A	G	USP24, USP24	p.V2468A, p.V2302A	0	81	1	NM_015306.1:c.6923T>C	NM_015306.2:c.7403T>C	XM_005270689.1:c.6878T>C	XM_005270690.1:c.5618T>C
BT-20	chr1	55638075	G	A	USP24, USP24	p.T226I, p.T108I	0	42	1	NM_015306.1:c.341C>T	NM_015306.2:c.677C>T	XM_005270689.1:c.152C>T
BT-20	chr1	57333311	C	A	C8A	p.A36E	48	45	0.483871	NM_000562.2:c.107C>A
BT-20	chr1	57378149	G	T	C8A	p.R485L	38	28	0.424242	NM_000562.2:c.1454G>T
BT-20	chr1	57383315	G	C	C8A	p.E561Q	23	14	0.378378	NM_000562.2:c.1681G>C
BT-20	chr1	57422484	C	T	C8B, C8B, C8B	p.G65R, p.G117R, p.G55R	0	117	1	NM_000066.2:c.349G>A	NM_000066.3:c.349G>A	NM_001278543.1:c.193G>A	NM_001278544.1:c.163G>A	XM_005271166.1:c.460G>A
BT-20	chr1	59787350	T	G	FGGY, FGGY, FGGY	p.N43K, p.N43K, p.N43K	35	30	0.461538	NM_001113411.1:c.129T>G	NM_001244714.1:c.129T>G	NM_018291.3:c.129T>G	NR_103473.1:n.299T>G
BT-20	chr1	60299125	A	G	HOOK1, HOOK1, HOOK1	p.I108V, p.I66V, p.I108V	39	50	0.561798	NM_015888.4:c.322A>G	XM_005270922.1:c.322A>G	XR_246271.1:n.518A>G	XR_246272.1:n.518A>G
BT-20	chr1	60466814	T	C	C1orf87	p.K403E	32	25	0.438596	NM_152377.1:c.1207A>G	NM_152377.2:c.1207A>G
BT-20	chr1	62261168	A	G	INADL, INADL, INADL, INADL	p.I97V, p.I400V, p.I400V, p.I400V	0	114	1	NM_176877.2:c.1198A>G	XM_005270341.1:c.1198A>G	XM_005270342.1:c.1198A>G	XM_005270343.1:c.1198A>G	XM_005270344.1:c.1198A>G	XM_005270345.1:c.1198A>G	XM_005270346.1:c.1198A>G	XM_005270347.1:c.1198A>G	XR_246222.1:n.1310A>G
BT-20	chr1	62330080	T	G	INADL, INADL, INADL, INADL	p.I567M, p.I870M, p.I870M, p.I870M	0	76	1	NM_176877.2:c.2610T>G	XM_005270341.1:c.2610T>G	XM_005270342.1:c.2610T>G	XM_005270343.1:c.2610T>G	XM_005270344.1:c.2610T>G	XM_005270345.1:c.2610T>G	XM_005270346.1:c.2610T>G	XM_005270347.1:c.2610T>G	XR_246222.1:n.2722T>G
BT-20	chr1	62380298	G	A	INADL, INADL, INADL, INADL	p.G875S, p.G1178S, p.G1178S, p.G1178S	58	52	0.472727	NM_176877.2:c.3532G>A	XM_005270341.1:c.3532G>A	XM_005270342.1:c.3532G>A	XM_005270343.1:c.3532G>A	XM_005270344.1:c.3532G>A	XM_005270345.1:c.3532G>A	XM_005270346.1:c.3532G>A	XM_005270347.1:c.3532G>A	XR_246222.1:n.3644G>A
BT-20	chr1	62713224	C	G	KANK4, KANK4, KANK4, KANK4	p.V935L, p.V307L, p.V73L, p.V291L	0	12	1	NM_181712.4:c.2803G>C
BT-20	chr1	62728784	A	G	KANK4, KANK4, KANK4	p.V840A, p.V212A, p.V196A	0	76	1	NM_181712.4:c.2519T>C
BT-20	chr1	62728838	T	C	KANK4, KANK4, KANK4	p.H822R, p.H194R, p.H178R	0	63	1	NM_181712.4:c.2465A>G
BT-20	chr1	62911038	T	A	USP1, USP1, USP1	p.L396H, p.L396H, p.L396H	35	37	0.513889	NM_001017415.1:c.1187T>A	NM_001017416.1:c.1187T>A	NM_003368.4:c.1187T>A
BT-20	chr1	63881552	C	T	ALG6	p.S304F	44	28	0.388889	NM_013339.3:c.911C>T	XM_005270788.1:c.917C>T
BT-20	chr1	64114301	T	C	PGM1, PGM1, PGM1	p.Y438H, p.Y420H, p.Y223H	27	19	0.413043	NM_001172818.1:c.1312T>C	NM_001172819.1:c.667T>C	NM_002633.2:c.1258T>C
BT-20	chr1	65113568	T	C	CACHD1, CACHD1, CACHD1	p.M363T, p.M118T, p.M118T	0	124	1	NM_020925.2:c.1088T>C
BT-20	chr1	66036441	A	G	LEPR, LEPR, LEPR, LEPR, LEPR, LEPR, LEPR	p.K109R, p.K109R, p.K109R, p.K109R, p.K109R, p.K109R, p.K109R	61	43	0.413462	XM_005270950.1:c.326A>G	XM_005270951.1:c.326A>G	XM_005270952.1:c.326A>G	NM_001003679.1:c.326A>G	NM_001003679.2:c.326A>G	NM_001003679.3:c.326A>G	NM_001003680.1:c.326A>G	NM_001003680.2:c.326A>G	NM_001003680.3:c.326A>G	NM_001198687.1:c.326A>G	NM_001198688.1:c.326A>G	NM_001198689.1:c.326A>G	NM_002303.3:c.326A>G	NM_002303.4:c.326A>G	NM_002303.5:c.326A>G
BT-20	chr1	67185039	G	T	SGIP1, SGIP1, SGIP1, SGIP1, SGIP1, SGIP1	p.A167S, p.A165S, p.A70S, p.A565S, p.A165S, p.A359S	68	43	0.387387	NM_032291.2:c.1693G>T	XM_005271262.1:c.1786G>T	XM_005271263.1:c.1786G>T	XM_005271264.1:c.1705G>T	XM_005271265.1:c.1675G>T	XM_005271266.1:c.1603G>T	XM_005271267.1:c.1174G>T	XM_005271268.1:c.1120G>T	XM_005271269.1:c.1102G>T	XM_005271270.1:c.1096G>T	XM_005271271.1:c.1063G>T
BT-20	chr1	67243024	C	A	TCTEX1D1	p.L143I	1	103	0.990385	NM_152665.1:c.427C>A	NM_152665.2:c.427C>A	XM_005270595.1:c.397C>A
BT-20	chr1	67288045	C	T	WDR78, WDR78	p.R832Q, p.R545Q	0	75	1	NM_024763.3:c.2495G>A	NM_024763.4:c.2495G>A	XM_005271212.1:c.2300G>A	XM_005271213.1:c.1628G>A
BT-20	chr1	67293519	G	C	WDR78	p.Y696X	62	64	0.507937	NM_024763.3:c.2088C>G	NM_024763.4:c.2088C>G	XM_005271212.1:c.1893C>G	XM_005271213.1:c.1221C>G
BT-20	chr1	67390416	G	C	WDR78, WDR78	p.C33W, p.C33W	106	89	0.45641	NM_001077700.1:c.-458G>C	NM_001077700.2:c.-296G>C	NM_001077702.1:c.-458G>C	NM_001077702.2:c.-478G>C	NM_001077703.1:c.-458G>C	NM_001077703.2:c.-296G>C	NM_001146110.1:c.-481G>C	NM_001146111.1:c.-478G>C	NM_001146112.1:c.-571G>C	NM_001146113.1:c.-498G>C	NM_001278215.1:c.-478G>C	NM_020948.2:c.-458G>C	NM_020948.3:c.-478G>C	XM_005271075.1:c.-296G>C	XM_005271076.1:c.-917G>C	XM_005271077.1:c.-767G>C	NM_024763.3:c.99C>G	NM_024763.4:c.99C>G	NM_207014.1:c.99C>G	NM_207014.2:c.99C>G	XM_005271212.1:c.99C>G
BT-20	chr1	67390468	C	G	WDR78, WDR78	p.G16A, p.G16A	86	59	0.406897	NM_001077700.1:c.-406C>G	NM_001077700.2:c.-244C>G	NM_001077702.1:c.-406C>G	NM_001077702.2:c.-426C>G	NM_001077703.1:c.-406C>G	NM_001077703.2:c.-244C>G	NM_001146110.1:c.-429C>G	NM_001146111.1:c.-426C>G	NM_001146112.1:c.-519C>G	NM_001146113.1:c.-446C>G	NM_001278215.1:c.-426C>G	NM_020948.2:c.-406C>G	NM_020948.3:c.-426C>G	XM_005271075.1:c.-244C>G	XM_005271076.1:c.-865C>G	XM_005271077.1:c.-715C>G	NM_024763.3:c.47G>C	NM_024763.4:c.47G>C	NM_207014.1:c.47G>C	NM_207014.2:c.47G>C	XM_005271212.1:c.47G>C
BT-20	chr1	67560956	C	T	C1orf141, C1orf141	p.V189I, p.V189I	0	62	1	NM_001013674.1:c.565G>A	NM_001276351.1:c.565G>A	NM_001276352.1:c.629+979G>A	NR_075077.1:n.917+979G>A
BT-20	chr1	67633812	G	T	IL23R	p.Q3H	61	48	0.440367	NM_144701.2:c.9G>T	XM_005270512.1:c.-596G>T	XM_005270516.1:c.-1744G>T
BT-20	chr1	67685387	T	C	IL23R, IL23R, IL23R, IL23R, IL23R, IL23R, IL23R, IL23R, IL23R, IL23R, IL23R, IL23R	p.L169P, p.L56P, p.L310P, p.L155P, p.L107P, p.L55P, p.L56P, p.L267P, p.L107P, p.L169P, p.L169P, p.L107P	47	33	0.4125	NM_144701.2:c.929T>C	XM_005270512.1:c.320T>C	XM_005270513.1:c.320T>C	XM_005270514.1:c.320T>C	XM_005270515.1:c.230-17009T>C	XM_005270516.1:c.167T>C	XM_005270517.1:c.164T>C	XM_005270518.1:c.167T>C	XM_005270519.1:c.44-17009T>C
BT-20	chr1	68512899	C	A	DIRAS3, DIRAS3	p.A28S, p.A28S	28	21	0.428571	XR_078220.1:n.*2979C>A	NR_040077.1:n.266+12453C>A	XR_246218.1:n.311-24584C>A	XM_002342111.2:c.-1487+12453C>A	NM_004675.2:c.82G>T	XM_005271312.1:c.82G>T
BT-20	chr1	74575182	C	T	LRRIQ3	p.A255T	0	138	1	NM_001105659.1:c.763G>A	XM_005270451.1:c.763G>A	XM_005270452.1:c.763G>A	XM_005270453.1:c.763G>A	XM_005270454.1:c.-198G>A
BT-20	chr1	75038228	A	C	C1orf173	p.L1056V	69	45	0.394737	NM_001002912.3:c.3166T>G	NM_001002912.4:c.3166T>G	XM_005270449.1:c.940T>G	XM_005270450.1:c.940T>G	XR_246345.1:n.-4689A>C
BT-20	chr1	75065441	C	T	C1orf173, C1orf173	p.R349H, p.R555H	63	66	0.511628	NM_001002912.3:c.1664G>A	NM_001002912.4:c.1664G>A	XR_246345.1:n.278-15449C>T
BT-20	chr1	75199023	A	C	TYW3, TYW3, TYW3	p.E32A, p.E32A, p.E32A	16	23	0.589744	NM_001130042.1:c.-436T>G	NM_001130043.1:c.-397T>G	NM_001134759.1:c.-520T>G	NM_001889.3:c.-397T>G	XM_005270491.1:c.-683T>G	NM_001162916.1:c.95A>C	NM_138467.1:c.95A>C	NM_138467.2:c.95A>C	NR_027962.1:n.162A>C
BT-20	chr1	76269460	G	A	MSH4	p.A97T	41	44	0.517647	NM_002440.2:c.289G>A	NM_002440.3:c.289G>A	XM_005270878.1:c.289G>A
BT-20	chr1	76397972	C	T	ASB17	p.S2N	36	31	0.462687	NM_080868.2:c.5G>A	NR_026546.1:n.145G>A
BT-20	chr1	77093180	C	A	ST6GALNAC3	p.L223I	59	73	0.55303	NM_152996.1:c.667C>A	NM_152996.2:c.667C>A	XM_005270721.1:c.624-6633C>A
BT-20	chr1	82417696	A	G	LPHN2, LPHN2, LPHN2, LPHN2, LPHN2	p.K551R, p.K551R, p.K551R, p.K122R, p.K551R	51	44	0.463158	NM_012302.2:c.1652A>G	XM_005270666.1:c.1652A>G	XM_005270667.1:c.1652A>G	XM_005270668.1:c.1652A>G	XM_005270669.1:c.1652A>G	XM_005270670.1:c.1652A>G	XM_005270671.1:c.1652A>G	XM_005270672.1:c.1652A>G	XM_005270673.1:c.1652A>G	XM_005270674.1:c.1652A>G	XM_005270675.1:c.1652A>G
BT-20	chr1	84944989	A	G	RPF1	p.S9G	66	40	0.377358	NM_025065.6:c.25A>G
BT-20	chr1	85113229	A	G	SSX2IP, SSX2IP, SSX2IP, SSX2IP, SSX2IP, SSX2IP	p.C578R, p.C578R, p.C550R, p.C551R, p.C551R, p.C578R	64	63	0.496063	NM_001166293.1:c.1732T>C	NM_001166294.1:c.1651T>C	NM_001166295.1:c.1651T>C	NM_001166417.1:c.1732T>C	NM_014021.2:c.1732T>C	NM_014021.3:c.1732T>C	XM_005270427.1:c.1732T>C	XM_005270428.1:c.1732T>C	XM_005270429.1:c.1729T>C	XM_005270432.1:c.*45T>C
BT-20	chr1	85537631	C	G	WDR63, WDR63	p.P3A, p.P3A	34	31	0.476923	NM_145172.3:c.7C>G	XM_005270437.1:c.7C>G	XM_005270438.1:c.7C>G
BT-20	chr1	85624549	C	T	SYDE2	p.V1157I	0	119	1	NM_032184.1:c.3469G>A	XM_005271252.1:c.*991G>A	XM_005271253.1:c.*2276G>A	XM_005271255.1:c.2731G>A	XM_005271256.1:c.2695G>A
BT-20	chr1	85648620	C	T	SYDE2, SYDE2	p.V569I, p.V569I	0	98	1	NM_032184.1:c.1705G>A	XM_005271252.1:c.2296G>A	XM_005271253.1:c.2296G>A	XM_005271254.1:c.2296G>A	XM_005271255.1:c.967G>A	XM_005271256.1:c.931G>A
BT-20	chr1	86173943	C	T	ZNHIT6, ZNHIT6	p.G9R, p.G9R	49	45	0.478723	NM_001170670.1:c.25G>A	NM_017953.2:c.25G>A	NM_017953.3:c.25G>A
BT-20	chr1	86200509	C	T	COL24A1, COL24A1, COL24A1	p.G1641S, p.G941S, p.G756S	74	60	0.447761	NM_152890.5:c.4921G>A
BT-20	chr1	86488232	G	A	COL24A1, COL24A1	p.P731S, p.P31S	65	56	0.46281	NM_152890.5:c.2191C>T
BT-20	chr1	86591837	G	A	COL24A1, COL24A1	p.A61V, p.A61V	0	62	1	NM_152890.5:c.182C>T
BT-20	chr1	86894231	C	T	CLCA2	p.T152I	52	59	0.531532	NM_006536.5:c.455C>T
BT-20	chr1	86900372	C	G	CLCA2	p.Q306E	29	29	0.5	NM_006536.5:c.916C>G
BT-20	chr1	86909582	G	A	CLCA2	p.G534D	56	55	0.495495	NM_006536.5:c.1601G>A
BT-20	chr1	86939130	C	T	CLCA1, CLCA1	p.L65F, p.L65F	51	69	0.575	NM_001285.3:c.193C>T
BT-20	chr1	86952324	A	G	CLCA1, CLCA1	p.N357S, p.N296S	0	62	1	NM_001285.3:c.1070A>G
BT-20	chr1	86959173	T	C	CLCA1, CLCA1	p.M524T, p.M463T	0	76	1	NM_001285.3:c.1571T>C
BT-20	chr1	89474818	A	G	GBP3, GBP3, GBP3, GBP3	p.C357R, p.C412R, p.C464R, p.C491R	21	39	0.65	NM_018284.2:c.1471T>C	XM_005270741.1:c.1390T>C	XM_005270742.1:c.1234T>C	XM_005270743.1:c.1234T>C	XM_005270744.1:c.1069T>C
BT-20	chr1	89475135	C	T	GBP3, GBP3, GBP3, GBP3	p.V335M, p.V390M, p.V442M, p.V469M	55	88	0.615385	NM_018284.2:c.1405G>A	XM_005270741.1:c.1324G>A	XM_005270742.1:c.1168G>A	XM_005270743.1:c.1168G>A	XM_005270744.1:c.1003G>A
BT-20	chr1	89582690	G	C	GBP2	p.P285A	40	33	0.452055	NM_004120.3:c.853C>G	NM_004120.4:c.853C>G	XM_005270740.1:c.853C>G
BT-20	chr1	89637578	G	A	GBP7	p.T14I	72	74	0.506849	NM_207398.2:c.41C>T
BT-20	chr1	89652071	T	C	GBP4	p.E551G	42	37	0.468354	NM_052941.4:c.1652A>G
BT-20	chr1	89652072	C	T	GBP4	p.E551K	42	37	0.468354	NM_052941.4:c.1651G>A
BT-20	chr1	89652078	A	T	GBP4	p.L549M	43	34	0.441558	NM_052941.4:c.1645T>A
BT-20	chr1	89652087	C	T	GBP4	p.E546K	42	28	0.4	NM_052941.4:c.1636G>A
BT-20	chr1	89652088	C	G	GBP4	p.M545I	42	28	0.4	NM_052941.4:c.1635G>C
BT-20	chr1	89652090	T	G	GBP4	p.M545L	43	27	0.385714	NM_052941.4:c.1633A>C
BT-20	chr1	89652097	C	T	GBP4	p.M542I	46	30	0.394737	NM_052941.4:c.1626G>A
BT-20	chr1	89652102	A	T	GBP4	p.Y541N	49	30	0.379747	NM_052941.4:c.1621T>A
BT-20	chr1	89846152	C	T	GBP6, GBP6	p.T278I, p.T148I	52	60	0.535714	NM_198460.2:c.833C>T	XM_005270548.1:c.833C>T	XM_005270549.1:c.443C>T
BT-20	chr1	89847372	G	T	GBP6, GBP6	p.A331S, p.A201S	0	77	1	NM_198460.2:c.991G>T	XM_005270548.1:c.991G>T	XM_005270549.1:c.601G>T
BT-20	chr1	89847411	C	T	GBP6, GBP6	p.L344F, p.L214F	0	76	1	NM_198460.2:c.1030C>T	XM_005270548.1:c.1030C>T	XM_005270549.1:c.640C>T
BT-20	chr1	89847444	A	G	GBP6, GBP6	p.M355V, p.M225V	0	71	1	NM_198460.2:c.1063A>G	XM_005270548.1:c.1063A>G	XM_005270549.1:c.673A>G
BT-20	chr1	89849742	A	T	GBP6, GBP6	p.D520V, p.D390V	0	63	1	NM_198460.2:c.1559A>T	XM_005270548.1:c.1559A>T	XM_005270549.1:c.1169A>T
BT-20	chr1	90178743	A	G	LRRC8C	p.D205G	0	101	1	NM_032270.4:c.614A>G
BT-20	chr1	91782031	T	C	HFM1, HFM1, HFM1, HFM1	p.I127V, p.I939V, p.I623V, p.I618V	43	38	0.469136	NM_001017975.3:c.2815A>G	XM_005270552.1:c.1852A>G
BT-20	chr1	91859795	T	C	HFM1, HFM1	p.I117V, p.I117V	0	82	1	NM_001017975.3:c.349A>G	XM_005270552.1:c.-109+6774A>G
BT-20	chr1	91859801	A	G	HFM1, HFM1	p.S115P, p.S115P	41	44	0.517647	NM_001017975.3:c.343T>C	XM_005270552.1:c.-109+6768T>C
BT-20	chr1	92428495	C	A	BRDT, BRDT, BRDT, BRDT, BRDT, BRDT	p.Q62K, p.Q62K, p.Q62K, p.Q62K, p.Q62K, p.Q62K	0	61	1	NM_001242805.1:c.184C>A	NM_001242806.1:c.184C>A	NM_001242807.1:c.184C>A	NM_001242808.1:c.184C>A	NM_001242810.1:c.-27-1689C>A	NM_001726.3:c.184C>A	NM_207189.2:c.184C>A	XM_005271151.1:c.184C>A	XM_005271152.1:c.184C>A
BT-20	chr1	92445257	C	G	BRDT, BRDT, BRDT, BRDT, BRDT, BRDT, BRDT	p.N410K, p.N364K, p.N337K, p.N414K, p.N364K, p.N410K, p.N410K	0	89	1	NM_001242805.1:c.1230C>G	NM_001242806.1:c.1242C>G	NM_001242807.1:c.1092C>G	NM_001242808.1:c.1092C>G	NM_001242810.1:c.1011C>G	NM_001726.3:c.1230C>G	NM_207189.2:c.1230C>G	XM_005271151.1:c.1230C>G	XM_005271152.1:c.1230C>G
BT-20	chr1	92457843	C	T	BRDT, BRDT, BRDT, BRDT, BRDT, BRDT, BRDT	p.P696L, p.P650L, p.P623L, p.P700L, p.P650L, p.P696L, p.P696L	0	169	1	NM_001242805.1:c.2087C>T	NM_001242806.1:c.2099C>T	NM_001242807.1:c.1949C>T	NM_001242808.1:c.1949C>T	NM_001242810.1:c.1868C>T	NM_001726.3:c.2087C>T	NM_207189.2:c.2087C>T	XM_005271151.1:c.2087C>T	XM_005271152.1:c.2087C>T
BT-20	chr1	92647532	C	A	KIAA1107, KIAA1107	p.T993N, p.T918N	0	84	1	NM_015237.2:c.2978C>A
BT-20	chr1	93160902	T	C	EVI5, EVI5	p.I336V, p.I336V	0	79	1	NM_005665.4:c.1006A>G	XM_005271179.1:c.997A>G	XM_005271180.1:c.874A>G	XM_005271181.1:c.1006A>G	XM_005271182.1:c.739A>G
BT-20	chr1	93580581	G	C	MTF2, MTF2, MTF2, MTF2, MTF2	p.C140S, p.C38S, p.C140S, p.C38S, p.C38S	0	56	1	NM_001164391.1:c.113G>C	NM_001164392.1:c.419G>C	NM_001164393.1:c.113G>C	NM_007358.3:c.419G>C	XM_005270627.1:c.419G>C	XM_005270628.1:c.-277G>C
BT-20	chr1	93620393	G	A	TMED5	p.T175I	82	61	0.426573	NM_001167830.1:c.573C>T	NM_016040.3:c.524C>T	NM_016040.4:c.524C>T	NR_030761.1:n.1042C>T
BT-20	chr1	93672723	A	C	CCDC18, CCDC18	p.N326T, p.N5T	34	19	0.358491	NM_206886.2:c.1331A>C	NM_206886.3:c.977A>C	XM_005270815.1:c.1331A>C	XM_005270816.1:c.1331A>C	XM_005270817.1:c.-3790A>C
BT-20	chr1	94544234	T	C	ABCA4, ABCA4	p.H423R, p.H423R	146	145	0.498282	NM_000350.2:c.1268A>G
BT-20	chr1	94639447	C	T	ARHGAP29	p.G1255D	0	72	1	NM_004815.3:c.3764G>A	XM_005271349.1:c.3764G>A
BT-20	chr1	95330372	G	A	SLC44A3, SLC44A3, SLC44A3, SLC44A3, SLC44A3, SLC44A3, SLC44A3, SLC44A3	p.V438I, p.V370I, p.V390I, p.V358I, p.V438I, p.V341I, p.V358I, p.V402I	0	124	1	NM_001114106.1:c.1312G>A	NM_001114106.2:c.1312G>A	NM_001258340.1:c.1312G>A	NM_001258341.1:c.1216G>A	NM_001258342.1:c.1204G>A	NM_001258343.1:c.1108G>A	NM_152369.3:c.1168G>A	NM_152369.4:c.1168G>A	XM_005270439.1:c.1309G>A	XM_005270440.1:c.1216G>A	XM_005270441.1:c.1168G>A	XM_005270442.1:c.1312G>A	XM_005270443.1:c.1072G>A	XM_005270444.1:c.1312G>A
BT-20	chr1	95709821	T	C	RWDD3, RWDD3, RWDD3, TMEM56-RWDD3, RWDD3, RWDD3	p.V47A, p.V47A, p.V47A, p.V32A, p.V47A, p.V32A	0	116	1	NM_001199691.1:c.*15T>C	NM_001128142.1:c.140T>C	NM_001199682.1:c.140T>C	NM_001278248.1:c.95T>C	NM_001278247.1:c.95T>C	NM_015485.4:c.140T>C	NR_037643.1:n.349T>C	NR_103483.1:n.216T>C	NR_103484.1:n.196-300T>C
BT-20	chr1	95709939	T	G	RWDD3, RWDD3, RWDD3, TMEM56-RWDD3, RWDD3, RWDD3	p.N86K, p.N86K, p.N86K, p.N71K, p.N86K, p.N71K	50	54	0.519231	NM_001199691.1:c.*133T>G	NM_001128142.1:c.258T>G	NM_001199682.1:c.258T>G	NM_001278248.1:c.213T>G	NM_001278247.1:c.213T>G	NM_015485.4:c.258T>G	NR_037643.1:n.467T>G	NR_103483.1:n.334T>G	NR_103484.1:n.196-182T>G
BT-20	chr1	98348885	G	A	DPYD, DPYD	p.R29C, p.R29C	0	90	1	NM_000110.3:c.85C>T	NM_001160301.1:c.85C>T	XM_005270561.1:c.39+37555C>T	XM_005270562.1:c.85C>T	XM_005270563.1:c.85C>T	XM_005270564.1:c.85C>T
BT-20	chr1	100575933	G	A	SASS6, SASS6	p.A259V, p.A92V	78	57	0.422222	NM_194292.1:c.776C>T	XM_005270551.1:c.275C>T
BT-20	chr1	100575941	C	G	SASS6, SASS6	p.E256D, p.E89D	49	79	0.617188	NM_194292.1:c.768G>C	XM_005270551.1:c.267G>C
BT-20	chr1	100598866	G	A	CCDC76, CCDC76	p.A48T, p.A48T	0	79	1	NM_019083.1:c.142G>A	NM_019083.2:c.142G>A	XM_005270945.1:c.142G>A	XM_005270946.1:c.-212G>A	XR_246273.1:n.148G>A	XR_246274.1:n.198G>A	XR_246275.1:n.159G>A	XR_246276.1:n.198G>A	NM_194292.1:c.-496C>T	XM_005270551.1:c.-917C>T
BT-20	chr1	100598867	C	T	CCDC76, CCDC76	p.A48V, p.A48V	0	79	1	NM_019083.1:c.143C>T	NM_019083.2:c.143C>T	XM_005270945.1:c.143C>T	XM_005270946.1:c.-211C>T	XR_246273.1:n.149C>T	XR_246274.1:n.199C>T	XR_246275.1:n.160C>T	XR_246276.1:n.199C>T	NM_194292.1:c.-497G>A	XM_005270551.1:c.-918G>A
BT-20	chr1	100672060	T	C	DBT, DBT	p.S384G, p.S203G	0	108	1	NM_001918.2:c.1150A>G	NM_001918.3:c.1150A>G	XM_005270543.1:c.1150A>G	XM_005270544.1:c.*4597A>G	XM_005270545.1:c.607A>G	XM_005270546.1:c.607A>G
BT-20	chr1	101005090	G	A	GPR88, GPR88	p.V190I, p.V190I	0	3	1	NM_022049.2:c.568G>A
BT-20	chr1	103379918	G	A	COL11A1, COL11A1, COL11A1, COL11A1, COL11A1	p.P1284L, p.P519L, p.P1207L, p.P1323L, p.P1335L	89	78	0.467066	NM_001190709.1:c.3851C>T	NM_001854.3:c.3968C>T	NM_080629.2:c.4004C>T	NM_080630.2:c.3851C>T	NM_080630.3:c.3620C>T
BT-20	chr1	108307722	T	A	VAV3, VAV3, VAV3, VAV3	p.K299N, p.K299N, p.K299N, p.K123N	162	47	0.22488	NM_006113.4:c.897A>T	XM_005270358.1:c.897A>T	XM_005270359.1:c.897A>T	XM_005270360.1:c.615A>T	XM_005270361.1:c.897A>T	XR_246224.1:n.944A>T
BT-20	chr1	108307727	T	A	VAV3, VAV3, VAV3, VAV3	p.T298S, p.T298S, p.T298S, p.T122S	154	43	0.218274	NM_006113.4:c.892A>T	XM_005270358.1:c.892A>T	XM_005270359.1:c.892A>T	XM_005270360.1:c.610A>T	XM_005270361.1:c.892A>T	XR_246224.1:n.939A>T
BT-20	chr1	109265029	G	T	FNDC7	p.R224L	0	395	1	NM_001144937.1:c.671G>T	XM_005270550.1:c.-29G>T
BT-20	chr1	109268573	T	C	FNDC7, FNDC7	p.V120A, p.V353A	1	419	0.997619	NM_001144937.1:c.1058T>C	XM_005270550.1:c.359T>C
BT-20	chr1	109369915	G	T	AKNAD1, AKNAD1	p.N616K, p.N323K	34	229	0.870722	NM_152763.3:c.1848C>A	NM_152763.4:c.1848C>A	NR_049760.1:n.2058C>A
BT-20	chr1	109395105	C	T	AKNAD1	p.S61N	0	375	1	NM_152763.3:c.182G>A	NM_152763.4:c.182G>A	NR_049760.1:n.602G>A	XR_041428.1:n.-4902C>T	NR_034168.1:n.-4734C>T	NR_049777.1:n.-4734C>T
BT-20	chr1	109735416	A	C	KIAA1324, KIAA1324, KIAA1324, KIAA1324, KIAA1324	p.T521P, p.T623P, p.T573P, p.T536P, p.T273P	0	164	1	NM_001267048.1:c.1606A>C	NM_001267049.1:c.817A>C	NM_020775.2:c.1867A>C	NM_020775.3:c.1867A>C	NM_020775.4:c.1867A>C	NR_049773.1:n.1967A>C	NR_049774.1:n.1948A>C
BT-20	chr1	109745618	T	C	KIAA1324, KIAA1324, KIAA1324	p.L1009P, p.L922P, p.L659P	0	229	1	NM_001267048.1:c.2765T>C	NM_001267049.1:c.1976T>C	NM_020775.2:c.3026T>C	NM_020775.3:c.3026T>C	NM_020775.4:c.3026T>C	NR_049773.1:n.3157T>C	NR_049774.1:n.3107T>C
BT-20	chr1	109838918	C	T	MYBPHL, MYBPHL	p.D269N, p.D246N	28	249	0.898917	NM_001010985.2:c.805G>A	NM_001265613.1:c.736G>A
BT-20	chr1	109840169	C	T	MYBPHL, MYBPHL	p.R102Q, p.R102Q	11	92	0.893204	NM_001010985.2:c.305G>A	NM_001265613.1:c.305G>A
BT-20	chr1	110019439	A	G	SYPL2, SYPL2, SYPL2, SYPL2	p.E99G, p.E7G, p.E99G, p.E99G	23	158	0.872928	NM_001040709.1:c.296A>G	XM_005270773.1:c.296A>G	XM_005270774.1:c.296A>G
BT-20	chr1	110300441	G	A	EPS8L3, EPS8L3, EPS8L3, EPS8L3, EPS8L3, EPS8L3	p.H260Y, p.H240Y, p.H294Y, p.H293Y, p.H293Y, p.H268Y	20	102	0.836066	NM_024526.2:c.877C>T	NM_024526.3:c.877C>T	NM_133181.2:c.877C>T	NM_133181.3:c.877C>T	NM_139053.1:c.880C>T	NM_139053.2:c.880C>T	XM_005271193.1:c.778C>T	XR_246393.1:n.224-1877G>A
BT-20	chr1	110466466	T	C	CSF1, CSF1	p.L408P, p.L408P	84	26	0.236364	NM_000757.4:c.1223T>C	NM_000757.5:c.1223T>C	NM_172210.2:c.1090+133T>C	NM_172211.2:c.545-216T>C	NM_172211.3:c.545-216T>C	NM_172212.2:c.1223T>C
BT-20	chr1	110466709	T	C	CSF1, CSF1, CSF1, CSF1, CSF1	p.F489S, p.F489S, p.F191S, p.F150S, p.F373S	0	133	1	NM_000757.4:c.1466T>C	NM_000757.5:c.1466T>C	NM_172210.2:c.1118T>C	NM_172211.2:c.572T>C	NM_172211.3:c.572T>C	NM_172212.2:c.1466T>C
BT-20	chr1	110950439	C	T	HBXIP	p.S17N	0	76	1	NM_006402.2:c.50G>A	NR_102697.1:n.9C>T	XR_246219.1:n.9C>T	XR_246220.1:n.-4306C>T
BT-20	chr1	111217206	C	T	KCNA3	p.G76S	14	10	0.416667	NM_002232.3:c.226G>A	XM_005270843.1:c.226G>A	XM_005270844.1:c.226G>A
BT-20	chr1	111854889	A	G	CHIA	p.N45D	123	32	0.206452	NM_001040623.2:c.-61+549A>G	NM_001258001.1:c.-68+549A>G	NM_001258002.1:c.-60-2273A>G	NM_001258003.1:c.-68+549A>G	NM_001258004.1:c.-366+549A>G	NM_001258005.1:c.-200+549A>G	NM_021797.2:c.-67-2273A>G	NM_021797.3:c.-67-2273A>G	NM_201653.2:c.133A>G	NM_201653.3:c.133A>G
BT-20	chr1	111854895	G	A	CHIA	p.D47N	120	33	0.215686	NM_001040623.2:c.-61+555G>A	NM_001258001.1:c.-68+555G>A	NM_001258002.1:c.-60-2267G>A	NM_001258003.1:c.-68+555G>A	NM_001258004.1:c.-366+555G>A	NM_001258005.1:c.-200+555G>A	NM_021797.2:c.-67-2267G>A	NM_021797.3:c.-67-2267G>A	NM_201653.2:c.139G>A	NM_201653.3:c.139G>A
BT-20	chr1	111854938	G	T	CHIA	p.R61M	127	40	0.239521	NM_001040623.2:c.-61+598G>T	NM_001258001.1:c.-68+598G>T	NM_001258002.1:c.-60-2224G>T	NM_001258003.1:c.-68+598G>T	NM_001258004.1:c.-366+598G>T	NM_001258005.1:c.-200+598G>T	NM_021797.2:c.-67-2224G>T	NM_021797.3:c.-67-2224G>T	NM_201653.2:c.182G>T	NM_201653.3:c.182G>T
BT-20	chr1	111857208	G	A	CHIA	p.G102R	46	138	0.75	NM_001040623.2:c.-14G>A	NM_001258001.1:c.-21G>A	NM_001258002.1:c.-14G>A	NM_001258003.1:c.-21G>A	NM_001258004.1:c.-319G>A	NM_001258005.1:c.-153G>A	NM_021797.2:c.-21G>A	NM_021797.3:c.-21G>A	NM_201653.2:c.304G>A	NM_201653.3:c.304G>A
BT-20	chr1	111861841	A	G	CHIA, CHIA, CHIA, CHIA, CHIA, CHIA, CHIA, CHIA	p.I231V, p.I178V, p.I178V, p.I178V, p.I231V, p.I178V, p.I231V, p.I339V	0	117	1	NM_001040623.2:c.532A>G	NM_001258001.1:c.691A>G	NM_001258002.1:c.532A>G	NM_001258003.1:c.691A>G	NM_001258004.1:c.532A>G	NM_001258005.1:c.532A>G	NM_021797.2:c.691A>G	NM_021797.3:c.691A>G	NM_201653.2:c.1015A>G	NM_201653.3:c.1015A>G
BT-20	chr1	111861974	T	C	CHIA, CHIA, CHIA, CHIA, CHIA, CHIA, CHIA, CHIA	p.F246S, p.F193S, p.F193S, p.F193S, p.F246S, p.F193S, p.F246S, p.F354S	106	37	0.258741	NM_001040623.2:c.578T>C	NM_001258001.1:c.737T>C	NM_001258002.1:c.578T>C	NM_001258003.1:c.737T>C	NM_001258004.1:c.578T>C	NM_001258005.1:c.578T>C	NM_021797.2:c.737T>C	NM_021797.3:c.737T>C	NM_201653.2:c.1061T>C	NM_201653.3:c.1061T>C
BT-20	chr1	111862952	T	G	CHIA, CHIA, CHIA, CHIA, CHIA, CHIA, CHIA, CHIA	p.V324G, p.V271G, p.V271G, p.V271G, p.V324G, p.V271G, p.V324G, p.V432G	1	74	0.986667	NM_001040623.2:c.812T>G	NM_001258001.1:c.971T>G	NM_001258002.1:c.812T>G	NM_001258003.1:c.971T>G	NM_001258004.1:c.812T>G	NM_001258005.1:c.812T>G	NM_021797.2:c.971T>G	NM_021797.3:c.971T>G	NM_201653.2:c.1295T>G	NM_201653.3:c.1295T>G	XM_005270471.1:c.-4385T>G	XM_005270472.1:c.-4385T>G	XM_005270473.1:c.-4385T>G
BT-20	chr1	111891192	C	A	C1orf88, C1orf88	p.H72N, p.H105N	150	51	0.253731	NM_181643.4:c.313C>A	XM_005270471.1:c.469C>A	XM_005270472.1:c.463C>A	XM_005270473.1:c.370C>A	XM_005270474.1:c.214C>A
BT-20	chr1	111957097	C	G	OVGP1, OVGP1, OVGP1	p.E638Q, p.E676Q, p.E324Q	74	196	0.725926	NM_002557.3:c.2026G>C	XM_005270905.1:c.1912G>C	XM_005270906.1:c.1450G>C
BT-20	chr1	111957311	G	C	OVGP1, OVGP1, OVGP1	p.H566Q, p.H604Q, p.H252Q	50	125	0.714286	NM_002557.3:c.1812C>G	XM_005270905.1:c.1698C>G	XM_005270906.1:c.1236C>G
BT-20	chr1	111957693	A	G	OVGP1, OVGP1, OVGP1	p.M439T, p.M477T, p.M125T	49	128	0.723164	NM_002557.3:c.1430T>C	XM_005270905.1:c.1316T>C	XM_005270906.1:c.854T>C
BT-20	chr1	111992095	C	T	ATP5F1	p.P125S	40	83	0.674797	NM_024102.2:c.-304G>A	XM_005271190.1:c.-304G>A	XM_005271191.1:c.-304G>A	XR_246292.1:n.-180G>A	NM_001688.4:c.-69C>T	XM_005270929.1:c.373C>T
BT-20	chr1	112308953	T	C	DDX20, DDX20, DDX20	p.I636T, p.I398T, p.I244T	144	41	0.221622	NM_007204.3:c.1907T>C	NM_007204.4:c.1907T>C
BT-20	chr1	112309123	C	A	DDX20, DDX20, DDX20	p.R693S, p.R455S, p.R301S	130	45	0.257143	NM_007204.3:c.2077C>A	NM_007204.4:c.2077C>A
BT-20	chr1	112309331	T	C	DDX20, DDX20, DDX20	p.I762T, p.I524T, p.I370T	101	28	0.217054	NM_007204.3:c.2285T>C	NM_007204.4:c.2285T>C
BT-20	chr1	113255389	C	T	PPM1J, PPM1J	p.V30I, p.V236I	0	234	1	NM_005167.5:c.706G>A	XM_005270795.1:c.706G>A	XM_005270796.1:c.589G>A	XM_005270797.1:c.205G>A	XM_005270798.1:c.88G>A
BT-20	chr1	113255456	C	A	PPM1J	p.L213F	28	164	0.854167	NM_005167.5:c.639G>T	XM_005270795.1:c.639G>T	XM_005270796.1:c.553-31G>T	XM_005270797.1:c.138G>T	XM_005270798.1:c.52-31G>T
BT-20	chr1	114377568	A	G	PTPN22, PTPN22, PTPN22, PTPN22, PTPN22, PTPN22, PTPN22, PTPN22	p.W620R, p.W620R, p.W493R, p.W596R, p.W620R, p.W620R, p.W376R, p.W565R	0	277	1	NM_001193431.1:c.1858T>C	NM_012411.3:c.1858T>C	NM_012411.4:c.1693T>C	NM_015967.4:c.1858T>C	NM_015967.5:c.1858T>C	XM_005270738.1:c.1786T>C
BT-20	chr1	114424601	C	T	BCL2L15	p.D90N	1	215	0.99537	NM_001010922.2:c.268G>A	XM_005270877.1:c.268G>A	XR_110491.1:n.247-15889C>T	NR_037864.1:n.247-15889C>T
BT-20	chr1	114438951	A	G	AP4B1, AP4B1, AP4B1, AP4B1, AP4B1, AP4B1	p.L381S, p.L480S, p.L7S, p.L274S, p.L312S, p.L480S	32	186	0.853211	NM_001253852.1:c.1439T>C	NM_001253853.1:c.1142T>C	NM_006594.2:c.1439T>C	NM_006594.3:c.1439T>C	XM_005270381.1:c.1199-291T>C	XM_005270382.1:c.*1698T>C	XR_246227.1:n.1485-291T>C	XR_246228.1:n.*2436T>C	XM_002342103.1:c.-3586A>G	XR_110491.1:n.247-1539A>G	NR_037864.1:n.247-1539A>G
BT-20	chr1	114680310	G	A	SYT6, SYT6, SYT6	p.T293I, p.T208I, p.T208I	0	188	1	NM_001270805.1:c.623C>T	NM_205848.2:c.623C>T	NM_205848.3:c.623C>T	XM_005270496.1:c.623C>T
BT-20	chr1	114948281	A	G	TRIM33, TRIM33, TRIM33, TRIM33, TRIM33	p.I472T, p.I35T, p.I840T, p.I840T, p.I454T	0	318	1	NM_015906.3:c.2519T>C	NM_033020.2:c.2519T>C	XM_005270936.1:c.2591T>C	XM_005270937.1:c.2591T>C	XR_246401.1:n.17+2233A>G
BT-20	chr1	115168097	T	C	DENND2C, DENND2C	p.D170G, p.D170G	44	229	0.838828	NM_001256404.1:c.509A>G	NM_198459.3:c.509A>G	XM_005270547.1:c.509A>G
BT-20	chr1	115576023	A	G	TSHB	p.T14A	0	399	1	NM_000549.3:c.40A>G	NM_000549.4:c.40A>G	NM_001277991.1:c.-544A>G
BT-20	chr1	115829313	G	A	NGF, NGF	p.A35V, p.A35V	23	186	0.889952	NM_002506.2:c.104C>T
BT-20	chr1	116927468	T	C	ATP1A1	p.C63R	40	241	0.857651	NM_000701.6:c.183+4T>C	NM_000701.7:c.183+4T>C	NM_001001586.1:c.183+4T>C	NM_001160233.1:c.183+4T>C	NM_001160234.1:c.90+4T>C	XM_005270890.1:c.90+4T>C	XR_246268.1:n.709+4T>C
BT-20	chr1	117122288	G	C	IGSF3, IGSF3	p.D1040E, p.D1020E	18	120	0.869565	NM_001007237.1:c.3060C>G	NM_001007237.2:c.3060C>G	NM_001542.2:c.3120C>G	NM_001542.3:c.3120C>G	XM_005270793.1:c.3120C>G	XM_005270794.1:c.3075C>G
BT-20	chr1	117487711	T	A	PTGFRN	p.S277T	0	112	1	NM_020440.2:c.829T>A
BT-20	chr1	117554421	A	G	CD101, CD101, CD101, CD101	p.N225S, p.N225S, p.N225S, p.N163S	49	263	0.842949	NM_001256106.1:c.674A>G	NM_001256106.2:c.674A>G	NM_001256109.1:c.674A>G	NM_001256109.2:c.674A>G	NM_001256111.1:c.488A>G	NM_001256111.2:c.488A>G	NM_004258.3:c.674A>G	NM_004258.4:c.674A>G	NM_004258.5:c.674A>G
BT-20	chr1	117617705	A	G	TTF2, TTF2	p.K167E, p.K167E	44	154	0.777778	NM_003594.3:c.499A>G	XM_005271277.1:c.499A>G
BT-20	chr1	118657952	C	T	SPAG17	p.R143Q	60	380	0.863636	NM_206996.2:c.428G>A
BT-20	chr1	119427467	A	C	TBX15, TBX15	p.M284R, p.M460R	63	146	0.698565	NM_152380.2:c.1379T>G	XM_005271161.1:c.1796T>G	XM_005271162.1:c.1697T>G
BT-20	chr1	120379932	G	T	NBPF7	p.Q297K	197	585	0.748082	NM_001047980.1:c.889C>A	NM_001047980.2:c.889C>A
BT-20	chr1	120381846	A	G	NBPF7	p.S267P	716	235	0.247108	NM_001047980.1:c.799T>C	NM_001047980.2:c.799T>C
BT-20	chr1	120384066	C	T	NBPF7	p.E166K	363	103	0.22103	NM_001047980.1:c.496G>A	NM_001047980.2:c.496G>A
BT-20	chr1	144865850	G	T	PDE4DIP, PDE4DIP, PDE4DIP, PDE4DIP, PDE4DIP	p.D917E, p.D97E, p.D1910E, p.D1804E, p.D1910E	87	224	0.720257	NM_001198832.1:c.5412C>A	NM_001198832.2:c.5412C>A	NM_001198834.1:c.5730C>A	NM_001198834.2:c.5730C>A	NM_001198834.3:c.5730C>A	NM_014644.4:c.5730C>A	NM_014644.5:c.5730C>A	XM_005272981.1:c.6219C>A	XM_005272982.1:c.6138C>A	XM_005272983.1:c.5676C>A	XM_005272984.1:c.5511C>A	XR_246991.1:n.6659C>A	XR_246992.1:n.6656C>A	XR_246993.1:n.6331C>A	XR_246994.1:n.6473C>A	XR_246995.1:n.6659C>A	XR_246996.1:n.6170C>A	XR_246997.1:n.6329C>A	XR_246998.1:n.5758C>A	XR_246999.1:n.5980C>A	XR_247000.1:n.5312C>A	XR_247001.1:n.3130C>A
BT-20	chr1	144866643	G	A	PDE4DIP, PDE4DIP, PDE4DIP, PDE4DIP, PDE4DIP	p.R874C, p.R54C, p.R1867C, p.R1761C, p.R1867C	75	173	0.697581	NM_001198832.1:c.5281C>T	NM_001198832.2:c.5281C>T	NM_001198834.1:c.5599C>T	NM_001198834.2:c.5599C>T	NM_001198834.3:c.5599C>T	NM_014644.4:c.5599C>T	NM_014644.5:c.5599C>T	XM_005272981.1:c.6088C>T	XM_005272982.1:c.6007C>T	XM_005272983.1:c.5545C>T	XM_005272984.1:c.5380C>T	XR_246991.1:n.6528C>T	XR_246992.1:n.6525C>T	XR_246993.1:n.6200C>T	XR_246994.1:n.6342C>T	XR_246995.1:n.6528C>T	XR_246996.1:n.6039C>T	XR_246997.1:n.6198C>T	XR_246998.1:n.5627C>T	XR_246999.1:n.5849C>T	XR_247000.1:n.5181C>T	XR_247001.1:n.2999C>T
BT-20	chr1	144871782	A	G	PDE4DIP, PDE4DIP, PDE4DIP	p.L734P, p.L1727P, p.L1727P	47	139	0.747312	NM_001198832.1:c.4948+2095T>C	NM_001198832.2:c.4948+2095T>C	NM_001198834.1:c.5180T>C	NM_001198834.2:c.5180T>C	NM_001198834.3:c.5180T>C	NM_014644.4:c.5180T>C	NM_014644.5:c.5180T>C	XM_005272981.1:c.5669T>C	XM_005272982.1:c.5588T>C	XM_005272983.1:c.5126T>C	XM_005272984.1:c.4961T>C	XR_246991.1:n.6109T>C	XR_246992.1:n.6106T>C	XR_246993.1:n.5781T>C	XR_246994.1:n.6009+2095T>C	XR_246995.1:n.6109T>C	XR_246996.1:n.5620T>C	XR_246997.1:n.5779T>C	XR_246998.1:n.5208T>C	XR_246999.1:n.5430T>C	XR_247000.1:n.4762T>C	XR_247001.1:n.2580T>C
BT-20	chr1	144874815	T	C	PDE4DIP, PDE4DIP, PDE4DIP, PDE4DIP	p.H605R, p.H1598R, p.H1554R, p.H1598R	96	225	0.700935	NM_001198832.1:c.4661A>G	NM_001198832.2:c.4661A>G	NM_001198834.1:c.4793A>G	NM_001198834.2:c.4793A>G	NM_001198834.3:c.4793A>G	NM_014644.4:c.4793A>G	NM_014644.5:c.4793A>G	XM_005272981.1:c.5282A>G	XM_005272982.1:c.5201A>G	XM_005272983.1:c.4790A>G	XM_005272984.1:c.4625A>G	XR_246991.1:n.5722A>G	XR_246992.1:n.5719A>G	XR_246993.1:n.5394A>G	XR_246994.1:n.5722A>G	XR_246995.1:n.5722A>G	XR_246996.1:n.5233A>G	XR_246997.1:n.5392A>G	XR_246998.1:n.4821A>G	XR_246999.1:n.5043A>G	XR_247000.1:n.4375A>G	XR_247001.1:n.2193A>G
BT-20	chr1	144882823	C	T	PDE4DIP, PDE4DIP, PDE4DIP, PDE4DIP	p.A73T, p.A1066T, p.A1132T, p.A1066T	121	292	0.707022	NM_001198832.1:c.3394G>A	NM_001198832.2:c.3394G>A	NM_001198834.1:c.3196G>A	NM_001198834.2:c.3196G>A	NM_001198834.3:c.3196G>A	NM_014644.4:c.3196G>A	NM_014644.5:c.3196G>A	XM_005272981.1:c.3685G>A	XM_005272982.1:c.3607G>A	XM_005272983.1:c.3196G>A	XM_005272984.1:c.3031G>A	XR_246991.1:n.4125G>A	XR_246992.1:n.4125G>A	XR_246993.1:n.3797G>A	XR_246994.1:n.4125G>A	XR_246995.1:n.4125G>A	XR_246996.1:n.3636G>A	XR_246997.1:n.4125G>A	XR_246998.1:n.3224G>A	XR_246999.1:n.3446G>A	XR_247000.1:n.2778G>A	XR_247001.1:n.596G>A
BT-20	chr1	144886197	A	T	PDE4DIP, PDE4DIP, PDE4DIP, PDE4DIP	p.F20I, p.F1013I, p.F1079I, p.F1013I	125	252	0.668435	NM_001002811.1:c.*6017T>A	NM_001002811.2:c.*6017T>A	NM_001002812.1:c.*6017T>A	NM_001002812.2:c.*6017T>A	NM_001198832.1:c.3235T>A	NM_001198832.2:c.3235T>A	NM_001198834.1:c.3037T>A	NM_001198834.2:c.3037T>A	NM_001198834.3:c.3037T>A	NM_014644.4:c.3037T>A	NM_014644.5:c.3037T>A	XM_005272981.1:c.3526T>A	XM_005272982.1:c.3448T>A	XM_005272983.1:c.3037T>A	XM_005272984.1:c.2869T>A	XR_246991.1:n.3966T>A	XR_246992.1:n.3966T>A	XR_246993.1:n.3638T>A	XR_246994.1:n.3966T>A	XR_246995.1:n.3966T>A	XR_246996.1:n.3477T>A	XR_246997.1:n.3966T>A	XR_246998.1:n.3065T>A	XR_246999.1:n.3287T>A	XR_247000.1:n.2619T>A	XR_247001.1:n.437T>A
BT-20	chr1	144912153	A	G	PDE4DIP, PDE4DIP, PDE4DIP, PDE4DIP, PDE4DIP, PDE4DIP, PDE4DIP	p.C708R, p.C871R, p.C708R, p.C774R, p.C237R, p.C708R, p.C708R	145	346	0.704684	NM_001002811.1:c.2611T>C	NM_001002811.2:c.2611T>C	NM_001002812.1:c.2122T>C	NM_001002812.2:c.2122T>C	NM_001198832.1:c.2320T>C	NM_001198832.2:c.2320T>C	NM_001198834.1:c.2122T>C	NM_001198834.2:c.2122T>C	NM_001198834.3:c.2122T>C	NM_014644.4:c.2122T>C	NM_014644.5:c.2122T>C	XM_005272981.1:c.2611T>C	XM_005272982.1:c.2533T>C	XM_005272983.1:c.2122T>C	XM_005272984.1:c.2122T>C	XR_246991.1:n.3051T>C	XR_246992.1:n.3051T>C	XR_246993.1:n.2723T>C	XR_246994.1:n.3051T>C	XR_246995.1:n.3051T>C	XR_246996.1:n.2562T>C	XR_246997.1:n.3051T>C	XR_246998.1:n.2150T>C	XR_246999.1:n.2372T>C	XR_247000.1:n.1704T>C
BT-20	chr1	144912233	C	T	PDE4DIP, PDE4DIP, PDE4DIP, PDE4DIP, PDE4DIP, PDE4DIP, PDE4DIP	p.R681H, p.R844H, p.R681H, p.R747H, p.R210H, p.R681H, p.R681H	127	298	0.701176	NM_001002811.1:c.2531G>A	NM_001002811.2:c.2531G>A	NM_001002812.1:c.2042G>A	NM_001002812.2:c.2042G>A	NM_001198832.1:c.2240G>A	NM_001198832.2:c.2240G>A	NM_001198834.1:c.2042G>A	NM_001198834.2:c.2042G>A	NM_001198834.3:c.2042G>A	NM_014644.4:c.2042G>A	NM_014644.5:c.2042G>A	XM_005272981.1:c.2531G>A	XM_005272982.1:c.2453G>A	XM_005272983.1:c.2042G>A	XM_005272984.1:c.2042G>A	XR_246991.1:n.2971G>A	XR_246992.1:n.2971G>A	XR_246993.1:n.2643G>A	XR_246994.1:n.2971G>A	XR_246995.1:n.2971G>A	XR_246996.1:n.2482G>A	XR_246997.1:n.2971G>A	XR_246998.1:n.2070G>A	XR_246999.1:n.2292G>A	XR_247000.1:n.1624G>A
BT-20	chr1	144915561	G	A	PDE4DIP, PDE4DIP, PDE4DIP, PDE4DIP, PDE4DIP, PDE4DIP, PDE4DIP	p.R622X, p.R785X, p.R622X, p.R688X, p.R151X, p.R622X, p.R622X	121	340	0.737527	NM_001002811.1:c.2353C>T	NM_001002811.2:c.2353C>T	NM_001002812.1:c.1864C>T	NM_001002812.2:c.1864C>T	NM_001198832.1:c.2062C>T	NM_001198832.2:c.2062C>T	NM_001198834.1:c.1864C>T	NM_001198834.2:c.1864C>T	NM_001198834.3:c.1864C>T	NM_014644.4:c.1864C>T	NM_014644.5:c.1864C>T	XM_005272981.1:c.2353C>T	XM_005272982.1:c.2275C>T	XM_005272983.1:c.1864C>T	XM_005272984.1:c.1864C>T	XR_246991.1:n.2793C>T	XR_246992.1:n.2793C>T	XR_246993.1:n.2465C>T	XR_246994.1:n.2793C>T	XR_246995.1:n.2793C>T	XR_246996.1:n.2304C>T	XR_246997.1:n.2793C>T	XR_246998.1:n.1892C>T	XR_246999.1:n.2114C>T	XR_247000.1:n.1446C>T
BT-20	chr1	144922583	G	A	PDE4DIP, PDE4DIP, PDE4DIP, PDE4DIP, PDE4DIP, PDE4DIP	p.S275L, p.S438L, p.S275L, p.S341L, p.S275L, p.S275L	166	364	0.686792	NM_001002811.1:c.1313C>T	NM_001002811.2:c.1313C>T	NM_001002812.1:c.824C>T	NM_001002812.2:c.824C>T	NM_001198832.1:c.1022C>T	NM_001198832.2:c.1022C>T	NM_001198834.1:c.824C>T	NM_001198834.2:c.824C>T	NM_001198834.3:c.824C>T	NM_014644.4:c.824C>T	NM_014644.5:c.824C>T	XM_005272981.1:c.1313C>T	XM_005272982.1:c.1235C>T	XM_005272983.1:c.824C>T	XM_005272984.1:c.824C>T	XR_246991.1:n.1753C>T	XR_246992.1:n.1753C>T	XR_246993.1:n.1425C>T	XR_246994.1:n.1753C>T	XR_246995.1:n.1753C>T	XR_246996.1:n.1264C>T	XR_246997.1:n.1753C>T	XR_246998.1:n.852C>T	XR_246999.1:n.1074C>T	XR_247000.1:n.406C>T
BT-20	chr1	144930940	T	C	PDE4DIP	p.K257E	103	240	0.699708	NM_001002811.1:c.769A>G	NM_001002811.2:c.769A>G	NM_001002812.1:c.637-7119A>G	NM_001002812.2:c.637-7119A>G	NM_001198832.1:c.835-7119A>G	NM_001198832.2:c.835-7119A>G	NM_001198834.1:c.637-7119A>G	NM_001198834.2:c.637-7119A>G	NM_001198834.3:c.637-7119A>G	NM_014644.4:c.637-7119A>G	NM_014644.5:c.637-7119A>G	XM_005272981.1:c.769A>G	XM_005272982.1:c.1048-7119A>G	XM_005272983.1:c.637-7119A>G	XM_005272984.1:c.637-7119A>G	XR_246991.1:n.1209A>G	XR_246992.1:n.1209A>G	XR_246993.1:n.1238-7119A>G	XR_246994.1:n.1209A>G	XR_246995.1:n.1209A>G	XR_246996.1:n.1077-7119A>G	XR_246997.1:n.1209A>G	XR_246998.1:n.665-7119A>G	XR_246999.1:n.887-7119A>G	XR_247000.1:n.218+1395A>G
BT-20	chr1	144931087	T	C	PDE4DIP	p.T208A	73	217	0.748276	NM_001002811.1:c.622A>G	NM_001002811.2:c.622A>G	NM_001002812.1:c.637-7266A>G	NM_001002812.2:c.637-7266A>G	NM_001198832.1:c.835-7266A>G	NM_001198832.2:c.835-7266A>G	NM_001198834.1:c.637-7266A>G	NM_001198834.2:c.637-7266A>G	NM_001198834.3:c.637-7266A>G	NM_014644.4:c.637-7266A>G	NM_014644.5:c.637-7266A>G	XM_005272981.1:c.622A>G	XM_005272982.1:c.1048-7266A>G	XM_005272983.1:c.637-7266A>G	XM_005272984.1:c.637-7266A>G	XR_246991.1:n.1062A>G	XR_246992.1:n.1062A>G	XR_246993.1:n.1238-7266A>G	XR_246994.1:n.1062A>G	XR_246995.1:n.1062A>G	XR_246996.1:n.1077-7266A>G	XR_246997.1:n.1062A>G	XR_246998.1:n.665-7266A>G	XR_246999.1:n.887-7266A>G	XR_247000.1:n.218+1248A>G
BT-20	chr1	144931330	C	T	PDE4DIP	p.A127T	83	242	0.744615	NM_001002811.1:c.379G>A	NM_001002811.2:c.379G>A	NM_001002812.1:c.637-7509G>A	NM_001002812.2:c.637-7509G>A	NM_001198832.1:c.835-7509G>A	NM_001198832.2:c.835-7509G>A	NM_001198834.1:c.637-7509G>A	NM_001198834.2:c.637-7509G>A	NM_001198834.3:c.637-7509G>A	NM_014644.4:c.637-7509G>A	NM_014644.5:c.637-7509G>A	XM_005272981.1:c.379G>A	XM_005272982.1:c.1048-7509G>A	XM_005272983.1:c.637-7509G>A	XM_005272984.1:c.637-7509G>A	XR_246991.1:n.819G>A	XR_246992.1:n.819G>A	XR_246993.1:n.1238-7509G>A	XR_246994.1:n.819G>A	XR_246995.1:n.819G>A	XR_246996.1:n.1077-7509G>A	XR_246997.1:n.819G>A	XR_246998.1:n.665-7509G>A	XR_246999.1:n.887-7509G>A	XR_247000.1:n.218+1005G>A
BT-20	chr1	144931392	G	A	PDE4DIP	p.A106V	64	196	0.753846	NM_001002811.1:c.317C>T	NM_001002811.2:c.317C>T	NM_001002812.1:c.637-7571C>T	NM_001002812.2:c.637-7571C>T	NM_001198832.1:c.835-7571C>T	NM_001198832.2:c.835-7571C>T	NM_001198834.1:c.637-7571C>T	NM_001198834.2:c.637-7571C>T	NM_001198834.3:c.637-7571C>T	NM_014644.4:c.637-7571C>T	NM_014644.5:c.637-7571C>T	XM_005272981.1:c.317C>T	XM_005272982.1:c.1048-7571C>T	XM_005272983.1:c.637-7571C>T	XM_005272984.1:c.637-7571C>T	XR_246991.1:n.757C>T	XR_246992.1:n.757C>T	XR_246993.1:n.1238-7571C>T	XR_246994.1:n.757C>T	XR_246995.1:n.757C>T	XR_246996.1:n.1077-7571C>T	XR_246997.1:n.757C>T	XR_246998.1:n.665-7571C>T	XR_246999.1:n.887-7571C>T	XR_247000.1:n.218+943C>T
BT-20	chr1	144931461	A	T	PDE4DIP	p.L83Q	58	165	0.73991	NM_001002811.1:c.248T>A	NM_001002811.2:c.248T>A	NM_001002812.1:c.637-7640T>A	NM_001002812.2:c.637-7640T>A	NM_001198832.1:c.835-7640T>A	NM_001198832.2:c.835-7640T>A	NM_001198834.1:c.637-7640T>A	NM_001198834.2:c.637-7640T>A	NM_001198834.3:c.637-7640T>A	NM_014644.4:c.637-7640T>A	NM_014644.5:c.637-7640T>A	XM_005272981.1:c.248T>A	XM_005272982.1:c.1048-7640T>A	XM_005272983.1:c.637-7640T>A	XM_005272984.1:c.637-7640T>A	XR_246991.1:n.688T>A	XR_246992.1:n.688T>A	XR_246993.1:n.1238-7640T>A	XR_246994.1:n.688T>A	XR_246995.1:n.688T>A	XR_246996.1:n.1077-7640T>A	XR_246997.1:n.688T>A	XR_246998.1:n.665-7640T>A	XR_246999.1:n.887-7640T>A	XR_247000.1:n.218+874T>A
BT-20	chr1	144994658	C	A	PDE4DIP, PDE4DIP, PDE4DIP, PDE4DIP, PDE4DIP, PDE4DIP, PDE4DIP, PDE4DIP, PDE4DIP, PDE4DIP, PDE4DIP, PDE4DIP	p.R28L, p.R28L, p.R25L, p.R25L, p.R91L, p.R25L, p.R91L, p.R162L, p.R25L, p.R25L, p.R162L, p.R25L	91	212	0.69967	NM_001002810.2:c.74G>T	NM_001002810.3:c.74G>T	NM_001002812.1:c.74G>T	NM_001002812.2:c.74G>T	NM_001195260.1:c.-23G>T	NM_001195261.1:c.83G>T	NM_001198832.1:c.272G>T	NM_001198832.2:c.272G>T	NM_001198834.1:c.74G>T	NM_001198834.2:c.74G>T	NM_001198834.3:c.74G>T	NM_014644.4:c.74G>T	NM_014644.5:c.74G>T	NM_022359.4:c.485G>T	NM_022359.5:c.485G>T	XM_005272982.1:c.485G>T	XM_005272983.1:c.74G>T	XM_005272984.1:c.74G>T	XR_246993.1:n.675G>T	XR_246996.1:n.514G>T	XR_246998.1:n.102G>T	XR_246999.1:n.324G>T
BT-20	chr1	145075683	C	T	PDE4DIP, PDE4DIP	p.W60X, p.W60X	83	47	0.361538	NM_022359.4:c.180G>A	NM_022359.5:c.180G>A	XM_005272982.1:c.180G>A	XR_246993.1:n.370G>A
BT-20	chr1	145075775	G	A	PDE4DIP, PDE4DIP	p.P30S, p.P30S	128	57	0.308108	NM_022359.4:c.88C>T	NM_022359.5:c.88C>T	XM_005272982.1:c.88C>T	XR_246993.1:n.278C>T
BT-20	chr1	145109583	C	A	SEC22B	p.T81K	313	338	0.519201	NM_004892.4:c.245C>A	XR_159107.1:n.381C>A	XR_159107.2:n.404C>A
BT-20	chr1	145112414	T	C	SEC22B	p.C129R	312	217	0.410208	NM_004892.4:c.388T>C	XR_159107.1:n.524T>C	XR_159107.2:n.547T>C
BT-20	chr1	145115810	A	G	SEC22B	p.H189R	274	497	0.644617	NM_004892.4:c.569A>G	XR_159107.1:n.705A>G	XR_159107.2:n.728A>G
BT-20	chr1	145562293	G	C	ANKRD35, ANKRD35	p.E504Q, p.E661Q	0	74	1	NM_001280799.1:c.1711G>C	NM_144698.3:c.1981G>C	NM_144698.4:c.1981G>C
BT-20	chr1	146767149	G	T	CHD1L, CHD1L, CHD1L, CHD1L, CHD1L, CHD1L	p.A772S, p.A604S, p.A604S, p.A885S, p.A681S, p.A791S	23	49	0.680556	NM_001256336.1:c.2353G>T	NM_001256337.1:c.1810G>T	NM_001256338.1:c.2041G>T	NM_004284.3:c.2653G>T	NM_004284.4:c.2653G>T	NM_024568.2:c.2314G>T	NR_046070.1:n.2531G>T
BT-20	chr1	147091972	C	T	BCL9, BCL9	p.P597S, p.P671S	30	56	0.651163	NM_004326.2:c.2011C>T	NM_004326.3:c.2011C>T	XM_005272971.1:c.2011C>T	XM_005272972.1:c.2011C>T	XM_005272973.1:c.1789C>T
BT-20	chr1	147121977	C	T	ACP6	p.V316M	1	113	0.991228	NM_016361.3:c.946G>A	NM_016361.4:c.946G>A	XM_005272963.1:c.*2438G>A
BT-20	chr1	149906413	T	C	MTMR11, MTMR11, MTMR11, MTMR11	p.M87V, p.M159V, p.M131V, p.M1V	29	71	0.71	XM_005244826.1:c.-6504A>G	NM_001145862.1:c.475A>G	NM_181873.2:c.259A>G	NM_181873.3:c.259A>G
BT-20	chr1	150470061	C	T	TARS2, TARS2, TARS2	p.T229M, p.T359M, p.T277M	66	31	0.319588	NM_001271895.1:c.830C>T	NM_001271896.1:c.686C>T	NM_025150.3:c.1076C>T	NM_025150.4:c.1076C>T	NR_073513.1:n.562C>T	NR_073514.1:n.1038C>T
BT-20	chr1	150484987	G	A	ECM1, ECM1, ECM1, ECM1	p.G415S, p.G442S, p.G175S, p.G290S	78	43	0.355372	NR_051960.1:n.-3246G>A	NM_001271895.1:c.*5447G>A	NM_001271896.1:c.*5447G>A	NM_025150.4:c.*5447G>A	NR_073513.1:n.*4902G>A	NR_073514.1:n.*4902G>A	NM_001202858.1:c.1324G>A	NM_004425.3:c.1243G>A	NM_022664.2:c.868G>A
BT-20	chr1	150526044	G	C	ADAMTSL4, ADAMTSL4, ADAMTSL4, ADAMTSL4	p.A193P, p.A193P, p.A193P, p.A193P	0	108	1	XM_003846220.1:c.*2508G>C	NR_036211.1:n.*1554G>C	NM_019032.4:c.577G>C	NM_025008.3:c.577G>C	XM_005245269.1:c.577G>C	XR_241087.1:n.865G>C	XM_002342133.1:c.*1261C>G	XR_241118.1:n.485+967C>G
BT-20	chr1	150975108	T	C	FAM63A	p.K44E	0	124	1	NM_001040217.1:c.-132-309A>G	NM_001040217.2:c.-132-309A>G	NM_001163258.1:c.130A>G	NM_001163259.1:c.-68-232A>G	NM_001163260.1:c.-120-321A>G	NM_018379.3:c.-15A>G	NM_018379.4:c.-15A>G	XM_005245320.1:c.79A>G	XM_005245321.1:c.-15A>G	XM_005245322.1:c.-15A>G	XM_005245323.1:c.-15A>G	XM_005245324.1:c.-68-232A>G	XM_005245325.1:c.-132-309A>G	XM_005245326.1:c.-120-321A>G	XM_005245327.1:c.-45-850A>G	XM_005245328.1:c.-45-850A>G
BT-20	chr1	151108137	T	G	SEMA6C, SEMA6C, SEMA6C	p.T415P, p.T455P, p.T455P	0	80	1	NM_001178061.1:c.1363A>C	NM_001178062.1:c.1243A>C	NM_030913.3:c.1363A>C	NM_030913.4:c.1363A>C	XM_005244837.1:c.568A>C	XM_005244833.1:c.1363A>C	XM_005244834.1:c.1363A>C	XM_005244835.1:c.1363A>C	XM_005244836.1:c.1363A>C	XM_005244838.1:c.1363A>C	XM_005244839.1:c.1117+776A>C
BT-20	chr1	151342263	C	T	SELENBP1	p.R38H	3	135	0.978261	NM_001258288.1:c.5-18G>A	NM_001258289.1:c.113G>A	NM_003944.2:c.5-18G>A	NM_003944.3:c.5-18G>A	XM_005245576.1:c.-2885G>A
BT-20	chr1	151502966	C	G	CGN	p.A772G	0	125	1	NM_020770.2:c.2315C>G	XM_005245365.1:c.2315C>G
BT-20	chr1	151512895	A	G	TUFT1, TUFT1	p.Q18R, p.Q18R	1	95	0.989583	NM_001126337.1:c.53A>G	NM_020127.2:c.53A>G	NM_020770.2:c.*3073A>G	XM_005245365.1:c.*3073A>G
BT-20	chr1	151751274	C	G	TDRKH, TDRKH, TDRKH, TDRKH, TDRKH, TDRKH, TDRKH	p.G257A, p.G257A, p.G212A, p.G257A, p.G253A, p.G33A, p.G33A	0	56	1	NM_001083963.1:c.770G>C	NM_001083964.1:c.635G>C	NM_001083965.1:c.770G>C	NM_006862.3:c.770G>C	XM_005244853.1:c.770G>C	XM_005244854.1:c.770G>C	XM_005244855.1:c.758G>C	XM_005244856.1:c.98G>C
BT-20	chr1	151820298	G	C	THEM5	p.L206V	0	132	1	NM_182578.2:c.616C>G	NM_182578.3:c.616C>G	XM_005245095.1:c.616C>G	NR_024237.1:n.*3657G>C	XR_241056.1:n.125-2411G>C
BT-20	chr1	151820324	T	C	THEM5	p.D197G	0	132	1	NM_182578.2:c.590A>G	NM_182578.3:c.590A>G	XM_005245095.1:c.590A>G	NR_024237.1:n.*3683T>C	XR_241056.1:n.125-2385T>C
BT-20	chr1	152083325	A	T	TCHH, TCHH	p.L790M, p.L790M	0	41	1	NM_007113.2:c.2368T>A	NM_007113.3:c.2368T>A	XM_005245468.1:c.2368T>A
BT-20	chr1	152085505	A	C	TCHH, TCHH	p.L63R, p.L63R	0	121	1	NM_007113.2:c.188T>G	NM_007113.3:c.188T>G	XM_005245468.1:c.188T>G
BT-20	chr1	152185790	T	C	HRNR	p.H2772R	0	27	1	XR_132478.1:n.1001T>C	XR_241124.1:n.1033T>C	NM_001009931.2:c.8315A>G	NM_001009931.1:c.8315A>G
BT-20	chr1	152185796	A	G	HRNR	p.L2770P	0	19	1	XR_132478.1:n.1007A>G	XR_241124.1:n.1039A>G	NM_001009931.2:c.8309T>C	NM_001009931.1:c.8309T>C
BT-20	chr1	152191709	C	G	HRNR	p.S799T	0	136	1	XR_132478.1:n.*4936C>G	XR_241124.1:n.*4936C>G	NM_001009931.2:c.2396G>C	NM_001009931.1:c.2396G>C
BT-20	chr1	152192687	T	C	HRNR	p.E473G	0	199	1	NM_001009931.2:c.1418A>G	NM_001009931.1:c.1418A>G
BT-20	chr1	152192825	C	T	HRNR	p.G427D	1	140	0.992908	NM_001009931.2:c.1280G>A	NM_001009931.1:c.1280G>A
BT-20	chr1	152192978	T	C	HRNR	p.Q376R	0	121	1	NM_001009931.2:c.1127A>G	NM_001009931.1:c.1127A>G
BT-20	chr1	152193851	C	T	HRNR	p.R85H	0	110	1	NM_001009931.2:c.254G>A	NM_001009931.1:c.254G>A
BT-20	chr1	152484129	G	A	LCE5A, LCE5A	p.C40Y, p.C40Y	0	62	1	NM_019060.2:c.-2922G>A	NM_178438.4:c.119G>A
BT-20	chr1	152732106	A	T	KPRP, KPRP	p.Q14H, p.Q14H	0	110	1	XM_002342135.1:c.237+1247T>A	NM_001025231.1:c.42A>T
BT-20	chr1	152749091	C	T	LCE1F	p.R82W	0	46	1	NM_178354.1:c.244C>T	NM_178354.2:c.244C>T
BT-20	chr1	152957887	G	A	SPRR1A, SPRR1A, SPRR1A	p.V61I, p.V61I, p.V61I	0	99	1	NM_001199828.1:c.181G>A	NM_005987.2:c.181G>A	NM_005987.3:c.181G>A
BT-20	chr1	152975941	C	G	SPRR3, SPRR3, SPRR3, SPRR3	p.L149V, p.L141V, p.L149V, p.L149V	0	133	1	NM_001097589.1:c.445C>G	NM_005416.2:c.445C>G
BT-20	chr1	153314153	C	A	PGLYRP4, PGLYRP4	p.G192V, p.G188V	0	112	1	NM_020393.2:c.575G>T	XR_241090.1:n.645G>T
BT-20	chr1	153320372	T	G	PGLYRP4, PGLYRP4	p.I13L, p.I13L	0	63	1	NM_020393.2:c.37A>C	XR_241090.1:n.119A>C
BT-20	chr1	153509890	T	C	S100A5	p.D54G	0	63	1	NM_002962.1:c.161A>G	XM_005245429.1:c.284A>G	XM_005245430.1:c.215A>G	NM_014624.3:c.-1487A>G	XR_108353.1:n.*2297T>C	XR_108353.2:n.*2298T>C
BT-20	chr1	153926078	T	C	CRTC2	p.M147V	0	93	1	NM_181715.1:c.439A>G	NM_181715.2:c.439A>G	XM_005244946.1:c.439A>G	XM_005244947.1:c.309A>G	XM_005244948.1:c.240A>G	XM_005244949.1:c.100A>G
BT-20	chr1	153941514	C	T	CREB3L4, CREB3L4, CREB3L4, CREB3L4, CREB3L4, CREB3L4	p.P75S, p.P95S, p.P75S, p.P95S, p.P95S, p.P95S	0	77	1	NM_001271960.1:c.-1094G>A	NM_014437.3:c.-1792G>A	NM_014437.4:c.-1792G>A	NM_001255978.1:c.283C>T	NM_001255979.1:c.283C>T	NM_001255980.1:c.223C>T	NM_001255981.1:c.223C>T	NM_130898.2:c.283C>T	NM_130898.3:c.283C>T	NR_045658.1:n.505-296C>T
BT-20	chr1	153994647	C	T	NUP210L, NUP210L, NUP210L	p.V1491I, p.V1491I, p.V400I	0	145	1	NM_001159484.1:c.4471G>A	NM_207308.2:c.4471G>A
BT-20	chr1	154426970	A	C	IL6R	p.D358A	0	98	1	NM_000565.2:c.1073A>C	NM_000565.3:c.1073A>C	NM_181359.1:c.1066+4514A>C	NM_181359.2:c.1066+4514A>C	XM_005245138.1:c.1010A>C	XM_005245139.1:c.924+4514A>C	XM_005245140.1:c.931A>C
BT-20	chr1	154574820	T	C	ADAR, ADAR, ADAR	p.R100G, p.R100G, p.R100G	0	110	1	NM_001025107.1:c.-588A>G	NM_001025107.2:c.-588A>G	NM_001111.3:c.298A>G	NM_001111.4:c.298A>G	NM_001193495.1:c.-588A>G	NM_015840.2:c.298A>G	NM_015840.3:c.298A>G	NM_015841.2:c.298A>G	NM_015841.3:c.298A>G
BT-20	chr1	155026942	A	C	ADAM15, ADAM15, ADAM15, ADAM15, ADAM15, ADAM15, ADAM15, ADAM15, ADAM15, ADAM15	p.K191T, p.K191T, p.K208T, p.K191T, p.K191T, p.K191T, p.K191T, p.K191T, p.K201T, p.K175T	0	196	1	NM_001261464.1:c.602A>C	NM_001261465.1:c.572A>C	NM_001261466.1:c.524A>C	NM_003815.3:c.572A>C	NM_003815.4:c.572A>C	NM_207191.1:c.572A>C	NM_207191.2:c.572A>C	NM_207194.1:c.572A>C	NM_207194.2:c.572A>C	NM_207195.1:c.572A>C	NM_207195.2:c.572A>C	NM_207196.1:c.572A>C	NM_207196.2:c.572A>C	NM_207197.1:c.572A>C	NM_207197.2:c.572A>C	NR_048577.1:n.687A>C	NR_048578.1:n.687A>C	NR_048579.1:n.687A>C	NM_001143687.1:c.*3598A>C	NM_001143687.2:c.*3598A>C	NM_152494.2:c.*3598A>C	NM_152494.3:c.*3598A>C	XM_005244922.1:c.*3598A>C	NR_040772.1:n.-3301T>G	NR_040773.1:n.236-5105T>G	XR_108354.1:n.188-5105T>G	XR_108355.1:n.-3301T>G	XR_108355.2:n.-3301T>G	XR_108356.1:n.-3296T>G	XR_108356.2:n.-3296T>G
BT-20	chr1	155162067	C	T	MUC1, MUC1, MUC1, MUC1	p.R71Q, p.R71Q, p.R71Q, p.R71Q	0	159	1	NM_001256599.1:c.*5401C>T	NM_001256600.1:c.*5401C>T	NM_001256601.1:c.*5401C>T	NM_025058.3:c.*5401C>T	NM_025058.4:c.*5401C>T	NR_046327.1:n.*4620C>T	NR_046328.1:n.*4620C>T	NR_046329.1:n.*4620C>T	XM_005245495.1:c.*5401C>T	XM_005245496.1:c.*5401C>T	NM_001018016.1:c.93G>A	NM_001018016.2:c.93G>A	NM_001018017.1:c.66G>A	NM_001018017.2:c.66G>A	NM_001044390.1:c.66G>A	NM_001044390.2:c.66G>A	NM_001044391.1:c.66G>A	NM_001044391.2:c.66G>A	NM_001044392.1:c.93G>A	NM_001044392.2:c.93G>A	NM_001044393.1:c.66G>A	NM_001044393.2:c.66G>A	NM_001204285.1:c.66G>A	NM_001204286.1:c.93G>A	NM_001204287.1:c.93G>A	NM_001204288.1:c.93G>A	NM_001204289.1:c.93G>A	NM_001204290.1:c.59-29G>A	NM_001204291.1:c.93G>A	NM_001204292.1:c.93G>A	NM_001204293.1:c.66G>A	NM_001204294.1:c.66G>A	NM_001204295.1:c.93G>A	NM_001204296.1:c.93G>A	NM_001204297.1:c.93G>A	NM_002456.4:c.66G>A	NM_002456.5:c.66G>A	XM_005245177.1:c.93G>A	XM_005245178.1:c.66G>A	XM_005245179.1:c.66G>A
BT-20	chr1	155178782	A	T	MTX1, MTX1	p.T63S, p.T63S	0	10	1	NR_002188.2:n.*4834T>A	XM_001724971.2:c.*3811A>T	XR_108357.1:n.*3207A>T	XR_108357.2:n.*3502A>T	XR_108358.1:n.*3207A>T	XR_108358.2:n.*3502A>T	NM_001252607.1:c.-1115T>A	NM_001252608.1:c.-1115T>A	NM_007112.3:c.-1115T>A	NM_007112.4:c.-1115T>A	NR_045553.1:n.-1010T>A	NM_002455.3:c.187A>T	NM_198883.2:c.187A>T	XR_241132.1:n.*3499A>T
BT-20	chr1	155408635	T	C	ASH1L, ASH1L	p.T1771A, p.T1771A	0	200	1	NM_018489.2:c.5311A>G	XM_005245335.1:c.5311A>G	XM_005245336.1:c.5311A>G	XM_005245337.1:c.*176A>G	NR_034180.1:n.*4582T>C
BT-20	chr1	155735012	T	C	GON4L, GON4L, GON4L, GON4L, GON4L, GON4L, GON4L, GON4L	p.M1418V, p.M614V, p.M1418V, p.M1418V, p.M1418V, p.M1004V, p.M1418V, p.M1418V	0	118	1	NM_001037533.1:c.4252A>G	NM_032292.4:c.4252A>G	XM_005245277.1:c.4252A>G	XM_005245278.1:c.4252A>G	XM_005245279.1:c.4252A>G	XM_005245280.1:c.4252A>G	XM_005245281.1:c.4252A>G	XM_005245282.1:c.4252A>G	XM_005245283.1:c.4165A>G	XM_005245284.1:c.3736A>G	XM_005245285.1:c.4252A>G	XM_005245286.1:c.1840A>G
BT-20	chr1	155837865	G	C	SYT11	p.Q48H	0	117	1	NM_152280.3:c.144G>C	NM_152280.4:c.144G>C	XM_005245014.1:c.144G>C
BT-20	chr1	155912486	T	C	RXFP4	p.L329S	0	93	1	NM_001162383.1:c.*5247A>G	NM_001162384.1:c.*5247A>G	NM_004723.2:c.*5247A>G	NM_004723.3:c.*5247A>G	XM_005245587.1:c.*5247A>G	XM_005245588.1:c.*5247A>G	XM_005245589.1:c.*5247A>G	XM_005245590.1:c.*5247A>G	XM_005245591.1:c.*5247A>G	XM_005245592.1:c.*5247A>G	XM_005245593.1:c.*5247A>G	XM_005245594.1:c.*5247A>G	XM_005245595.1:c.*5247A>G	NM_181885.2:c.986T>C	XM_002342140.1:c.-5019T>C
BT-20	chr1	156011444	T	C	UBQLN4, UBQLN4	p.I475M, p.I495M	0	46	1	NM_020131.3:c.1485A>G	XM_005245346.1:c.1425A>G	XM_005245347.1:c.1485A>G	XM_005245348.1:c.*707A>G
BT-20	chr1	156206181	C	T	PMF1-BGLAP, PMF1	p.P137L, p.P137L	0	54	1	NM_001199661.1:c.410C>T	NM_001199662.1:c.471C>T	NM_001199663.1:c.368+2662C>T	NM_001199664.1:c.264C>T	NM_001199653.1:c.410C>T	NM_001199654.1:c.477C>T	NM_007221.2:c.471C>T	NM_007221.3:c.471C>T	XM_005244861.1:c.258C>T
BT-20	chr1	156255456	G	A	TMEM79, TMEM79	p.V147M, p.V147M	0	135	1	NM_015327.2:c.-2985C>T	XM_005245049.1:c.-2985C>T	XM_005245050.1:c.-2985C>T	NM_032323.2:c.439G>A	NR_026678.1:n.635G>A	XM_002342142.1:c.188C>T
BT-20	chr1	156263940	T	C	C1orf85	p.I223V	0	57	1	NM_001256604.1:c.667A>G	NM_001256605.1:c.409A>G	NM_001256608.1:c.667A>G	NM_001256609.1:c.424A>G	NM_144580.1:c.667A>G	NM_144580.2:c.667A>G	XM_005244864.1:c.136A>G	XM_005244863.1:c.667A>G	NM_001004319.1:c.*4621A>G	NM_001004319.2:c.*4621A>G	NM_032323.2:c.*2551T>C	NR_026678.1:n.*1706T>C
BT-20	chr1	156264000	G	A	C1orf85	p.P203S	0	71	1	NM_001256604.1:c.607C>T	NM_001256605.1:c.349C>T	NM_001256608.1:c.607C>T	NM_001256609.1:c.364C>T	NM_144580.1:c.607C>T	NM_144580.2:c.607C>T	XM_005244864.1:c.76C>T	XM_005244863.1:c.607C>T	NM_001004319.1:c.*4561C>T	NM_001004319.2:c.*4561C>T	NM_032323.2:c.*2611G>A	NR_026678.1:n.*1766G>A
BT-20	chr1	156347131	G	A	RHBG, RHBG, RHBG, RHBG	p.G7D, p.G76D, p.G46D, p.G7D	0	110	1	NM_001256395.1:c.20G>A	NM_001256396.1:c.137G>A	NM_020407.3:c.227G>A	NM_020407.4:c.227G>A	NR_026549.1:n.388G>A	NR_046115.1:n.411G>A
BT-20	chr1	156526444	T	C	IQGAP3, IQGAP3	p.R348G, p.R391G	0	75	1	NM_178229.4:c.1171A>G
BT-20	chr1	156551848	A	G	TTC24	p.E231G	0	66	1	NM_001105669.1:c.-309A>G	NM_001105669.2:c.692A>G
BT-20	chr1	156561651	G	C	APOA1BP, APOA1BP	p.V19L, p.V19L	0	40	1	NM_001105669.1:c.*5309G>C	NM_144772.2:c.55G>C	XM_005244897.1:c.55G>C	XM_005244898.1:c.-191G>C	NM_015590.2:c.*3354C>G	NM_015590.3:c.*3354C>G	NM_182679.1:c.*3354C>G	NM_182679.2:c.*3354C>G	XM_005245287.1:c.*3354C>G	XM_005245288.1:c.*3354C>G
BT-20	chr1	156563726	A	C	APOA1BP	p.I221L	1	180	0.994475	NM_144772.2:c.717A>C	XM_005244897.1:c.661A>C	XM_005244898.1:c.468A>C	NM_015590.2:c.*1279T>G	NM_015590.3:c.*1279T>G	NM_182679.1:c.*1279T>G	NM_182679.2:c.*1279T>G	XM_005245287.1:c.*1279T>G	XM_005245288.1:c.*1279T>G
BT-20	chr1	156563813	G	A	APOA1BP	p.E250K	0	255	1	NM_144772.2:c.804G>A	XM_005244897.1:c.748G>A	XM_005244898.1:c.555G>A	NM_015590.2:c.*1192C>T	NM_015590.3:c.*1192C>T	NM_182679.1:c.*1192C>T	NM_182679.2:c.*1192C>T	XM_005245287.1:c.*1192C>T	XM_005245288.1:c.*1192C>T
BT-20	chr1	156640156	G	A	NES, NES	p.P193L, p.P1275L	0	69	1	NM_006617.1:c.3824C>T
BT-20	chr1	156640678	G	A	NES, NES	p.P19L, p.P1101L	0	115	1	NM_006617.1:c.3302C>T
BT-20	chr1	156646668	A	G	NES	p.V130A	0	9	1	NM_006617.1:c.389T>C
BT-20	chr1	156705593	G	C	RRNAD1, RRNAD1	p.V400L, p.R238P	0	78	1	NM_024540.3:c.*1597C>G	NM_145729.2:c.*1597C>G	NM_001142560.1:c.713G>C	NM_015997.3:c.1198G>C	XM_005245234.1:c.1198G>C	XM_005245235.1:c.988G>C	XM_005245236.1:c.757G>C	XM_005245237.1:c.713G>C
BT-20	chr1	156737969	C	T	PRCC	p.P136S	0	107	1	NM_005973.4:c.406C>T	NM_199416.1:c.406C>T	XM_005245313.1:c.406C>T	XM_005245314.1:c.406C>T
BT-20	chr1	156784982	T	C	SH2D2A, SH2D2A, SH2D2A, SH2D2A, SH2D2A	p.N34S, p.N52S, p.N52S, p.N24S, p.N52S	0	68	1	NM_001161444.1:c.155A>G	NM_001161441.1:c.155A>G	NM_001161442.1:c.101A>G	NM_001161443.1:c.71A>G	NM_003975.2:c.155A>G	NM_003975.3:c.155A>G	NM_001007792.1:c.-640T>C
BT-20	chr1	156877457	T	C	PEAR1, PEAR1	p.S35P, p.S234P	0	70	1	NM_001080471.1:c.700T>C	XM_005245141.1:c.700T>C	XM_005245142.1:c.508T>C
BT-20	chr1	157668390	T	C	FCRL3, FCRL3, FCRL3	p.N28D, p.N28D, p.N28D	0	77	1	NM_052939.3:c.82A>G	XM_005244870.1:c.82A>G	XM_005244871.1:c.82A>G	XM_005244872.1:c.82A>G	XR_241064.1:n.280A>G	XR_241065.1:n.280A>G	XR_241066.1:n.280A>G
BT-20	chr1	158450314	A	G	OR10R2	p.E216G	0	155	1	NM_001004472.1:c.647A>G
BT-20	chr1	158450382	C	T	OR10R2	p.L239F	0	166	1	NM_001004472.1:c.715C>T
BT-20	chr1	158517142	C	T	OR6Y1	p.V252I	0	128	1	NM_001005189.1:c.754G>A
BT-20	chr1	158532460	G	A	OR6P1	p.P312L	0	136	1	NM_001160325.1:c.935C>T
BT-20	chr1	158549492	C	T	OR10X1	p.W66X	0	136	1	NM_001004477.1:c.198G>A
BT-20	chr1	158549511	A	G	OR10X1	p.I60T	0	132	1	NM_001004477.1:c.179T>C
BT-20	chr1	158577109	A	C	OR10Z1	p.N294T	0	81	1	NM_003126.2:c.*3945T>G	NM_001004478.1:c.881A>C
BT-20	chr1	158584091	A	G	SPTA1	p.I2265T	2	144	0.986301	NM_003126.2:c.6794T>C
BT-20	chr1	158607935	T	G	SPTA1	p.K1693Q	0	131	1	NM_003126.2:c.5077A>C
BT-20	chr1	158612236	A	G	SPTA1	p.C1568R	0	78	1	NM_003126.2:c.4702T>C
BT-20	chr1	158619728	A	C	SPTA1	p.S1163A	0	128	1	NM_003126.2:c.3487T>G
BT-20	chr1	158687163	G	A	OR6K3	p.P248L	0	110	1	NM_001005327.1:c.791C>T	NM_001005327.2:c.743C>T
BT-20	chr1	158687224	G	A	OR6K3	p.P228S	0	109	1	NM_001005327.1:c.730C>T	NM_001005327.2:c.682C>T
BT-20	chr1	158735595	C	T	OR6N1	p.R293H	0	93	1	NM_001005185.1:c.878G>A
BT-20	chr1	158735691	T	C	OR6N1	p.Q261R	0	87	1	NM_001005185.1:c.782A>G
BT-20	chr1	158735740	A	G	OR6N1	p.F245L	0	75	1	NM_001005185.1:c.733T>C
BT-20	chr1	158735892	A	G	OR6N1	p.I194T	0	80	1	NM_001005185.1:c.581T>C
BT-20	chr1	158736445	C	T	OR6N1	p.A10T	0	26	1	NM_001005185.1:c.28G>A
BT-20	chr1	158986477	G	C	IFI16, IFI16, IFI16	p.S179T, p.S179T, p.S179T	0	204	1	NM_001206567.1:c.381+700G>C	NM_005531.2:c.536G>C	XM_005245127.1:c.548G>C
BT-20	chr1	159002389	T	A	IFI16, IFI16, IFI16	p.Y357N, p.Y413N, p.Y413N	0	155	1	NM_001206567.1:c.1069T>A	NM_005531.2:c.1237T>A	XM_005245127.1:c.1249T>A
BT-20	chr1	159409734	G	T	OR10J1	p.M62I	0	129	1	NM_012351.1:c.186G>T	NM_012351.2:c.186G>T
BT-20	chr1	159410340	T	A	OR10J1	p.C264X	0	147	1	NM_012351.1:c.792T>A	NM_012351.2:c.792T>A
BT-20	chr1	159824967	G	C	C1orf204	p.Q21E	0	66	1	NM_001013661.1:c.972-151C>G	NM_001134233.1:c.61C>G	XM_005245102.1:c.265C>G
BT-20	chr1	159828613	C	T	VSIG8	p.V47I	0	49	1	NM_001013661.1:c.139G>A	NM_001134233.1:c.-3586G>A	XM_005245102.1:c.-3382G>A
BT-20	chr1	159923111	T	G	SLAMF9, SLAMF9	p.I127L, p.I127L	0	62	1	NM_001146172.1:c.379A>C	NM_001146173.1:c.255+124A>C	NM_033438.2:c.379A>C	NM_033438.3:c.379A>C
BT-20	chr1	160057522	C	T	KCNJ9	p.A366V	0	16	1	NM_004983.2:c.1097C>T	NM_001206665.1:c.*3892G>A	NM_001206665.2:c.*3892G>A	NM_052868.2:c.*3892G>A	NM_052868.3:c.*3892G>A	NM_052868.4:c.*3892G>A	XM_005245613.1:c.*3892G>A	XM_005245614.1:c.*3915G>A	XM_005245615.1:c.*3892G>A
BT-20	chr1	160321157	A	T	NCSTN, NCSTN	p.N223I, p.N243I	38	20	0.344828	NM_015331.2:c.728A>T	XM_005245051.1:c.668A>T	XM_005245052.1:c.582+1117A>T	XM_005245053.1:c.728A>T
BT-20	chr1	160851826	A	T	ITLN1	p.V109D	0	170	1	NM_017625.2:c.326T>A
BT-20	chr1	161134725	C	G	USP21, USP21	p.D495E, p.D495E	68	51	0.428571	NM_000309.3:c.-1685C>G	NM_001122764.1:c.-1746C>G	XM_005245290.1:c.-1133C>G	XM_005245291.1:c.-1746C>G	XM_005245292.1:c.-1913C>G	XM_005245293.1:c.-2476C>G	XM_005245294.1:c.-2372C>G	XM_005245295.1:c.-2057C>G	XM_005245296.1:c.-2089C>G	NM_001014443.2:c.1485C>G	NM_012475.4:c.1485C>G	XM_005245089.1:c.1707C>G	XM_005245090.1:c.1707C>G	XM_005245091.1:c.1485C>G
BT-20	chr1	161761276	G	C	ATF6, ATF6	p.A145P, p.A145P	1	125	0.992063	NM_007348.2:c.433G>C	NM_007348.3:c.433G>C
BT-20	chr1	161761312	C	T	ATF6, ATF6	p.P157S, p.P157S	1	138	0.992806	NM_007348.2:c.469C>T	NM_007348.3:c.469C>T
BT-20	chr1	161967681	A	G	OLFML2B, OLFML2B	p.W470R, p.W471R	0	74	1	NM_015441.1:c.1408T>C	XM_005245075.1:c.1414T>C	XM_005245076.1:c.1411T>C
BT-20	chr1	162825457	C	A	C1orf110, C1orf110	p.R93S, p.R92S	0	130	1	NM_178550.4:c.279G>T	XM_005245124.1:c.315G>T	XM_005245125.1:c.312G>T	XM_005245126.1:c.276G>T
BT-20	chr1	167095163	G	C	DUSP27	p.E265D	0	55	1	NM_001080426.1:c.795G>C	XM_005245603.1:c.795G>C	XM_005245604.1:c.678G>C
BT-20	chr1	167095765	G	A	DUSP27	p.R466H	0	39	1	NM_001080426.1:c.1397G>A	XM_005245603.1:c.1397G>A	XM_005245604.1:c.1280G>A
BT-20	chr1	167095881	G	A	DUSP27	p.A505T	0	53	1	NM_001080426.1:c.1513G>A	XM_005245603.1:c.1513G>A	XM_005245604.1:c.1396G>A
BT-20	chr1	167097739	C	A	DUSP27	p.T1124N	0	48	1	NM_001080426.1:c.3371C>A	XM_005245603.1:c.3371C>A	XM_005245604.1:c.3254C>A
BT-20	chr1	169390957	A	T	C1orf114, C1orf114, C1orf114, C1orf114, C1orf114	p.F238I, p.F238I, p.F238I, p.F238I, p.F238I	0	122	1	NM_021179.1:c.712T>A	XM_005245381.1:c.712T>A	XM_005245382.1:c.712T>A	XM_005245383.1:c.712T>A	XM_005245384.1:c.712T>A
BT-20	chr1	169391154	A	G	C1orf114, C1orf114, C1orf114, C1orf114, C1orf114	p.F172S, p.F172S, p.F172S, p.F172S, p.F172S	0	72	1	NM_021179.1:c.515T>C	XM_005245381.1:c.515T>C	XM_005245382.1:c.515T>C	XM_005245383.1:c.515T>C	XM_005245384.1:c.515T>C
BT-20	chr1	169509739	T	G	F5	p.E1530A	0	140	1	NM_000130.4:c.4589A>C
BT-20	chr1	169565346	C	A	SELP, SELP, SELP	p.V640L, p.V640L, p.V475L	1	123	0.991935	NM_003005.3:c.1918G>T	XM_005245435.1:c.1918G>T	XM_005245436.1:c.1918G>T	XM_005245437.1:c.1918G>T	XM_005245438.1:c.1918G>T	XM_005245439.1:c.1918G>T	XM_005245440.1:c.1732G>T
BT-20	chr1	169566313	C	T	SELP, SELP, SELP	p.D603N, p.D603N, p.D438N	0	180	1	NM_003005.3:c.1807G>A	XM_005245435.1:c.1807G>A	XM_005245436.1:c.1807G>A	XM_005245437.1:c.1807G>A	XM_005245438.1:c.1807G>A	XM_005245439.1:c.1807G>A	XM_005245440.1:c.1621G>A
BT-20	chr1	169673838	G	A	SELL, SELL, SELL	p.P226S, p.P166S, p.P226S	0	138	1	NM_000655.3:c.637C>T	NM_000655.4:c.676C>T	NR_029467.1:n.605C>T
BT-20	chr1	169695870	G	A	SELE	p.L575F	0	152	1	NM_000450.2:c.1723C>T
BT-20	chr1	169823718	T	C	SCYL3, SCYL3, SCYL3	p.Q213R, p.Q621R, p.Q567R	0	321	1	NM_018186.2:c.*1590T>C	XM_005245317.1:c.*1590T>C	XM_005245318.1:c.*1590T>C	XM_005245319.1:c.*1590T>C	NM_020423.5:c.1700A>G	NM_020423.6:c.1700A>G	NM_181093.2:c.1862A>G	NM_181093.3:c.1862A>G
BT-20	chr1	169985756	C	T	KIFAP3, KIFAP3, KIFAP3, KIFAP3, KIFAP3	p.D304N, p.D344N, p.D300N, p.D266N, p.D46N	113	51	0.310976	NM_001204514.1:c.796G>A	NM_001204516.1:c.898G>A	NM_001204517.1:c.910G>A	NM_014970.2:c.1030G>A	NM_014970.3:c.1030G>A	XM_005244970.1:c.1030G>A	XM_005244971.1:c.1030G>A	XM_005244972.1:c.937G>A
BT-20	chr1	171076856	C	T	FMO3, FMO3, FMO3, FMO3	p.T101I, p.T121I, p.T58I, p.T121I	73	27	0.27	NM_001002294.1:c.362C>T	NM_001002294.2:c.362C>T	NM_006894.4:c.362C>T	NM_006894.5:c.362C>T	XM_005245043.1:c.302C>T	XM_005245044.1:c.173C>T
BT-20	chr1	171076966	G	A	FMO3, FMO3, FMO3, FMO3	p.E138K, p.E158K, p.E95K, p.E158K	0	129	1	NM_001002294.1:c.472G>A	NM_001002294.2:c.472G>A	NM_006894.4:c.472G>A	NM_006894.5:c.472G>A	XM_005245043.1:c.412G>A	XM_005245044.1:c.283G>A
BT-20	chr1	171083242	A	G	FMO3, FMO3, FMO3, FMO3	p.E288G, p.E308G, p.E245G, p.E308G	0	158	1	NM_001002294.1:c.923A>G	NM_001002294.2:c.923A>G	NM_006894.4:c.923A>G	NM_006894.5:c.923A>G	XM_005245043.1:c.863A>G	XM_005245044.1:c.734A>G
BT-20	chr1	171168584	C	T	FMO2	p.S195L	0	125	1	NM_001460.2:c.584C>T	NM_001460.3:c.584C>T	XM_005245039.1:c.584C>T
BT-20	chr1	171509327	G	A	PRRC2C	p.A906T	0	71	1	NM_015172.3:c.2716G>A	XM_005245015.1:c.2722G>A	XM_005245016.1:c.2716G>A	XM_005245017.1:c.2722G>A	XM_005245018.1:c.2707G>A	XM_005245019.1:c.2722G>A	XM_005245020.1:c.2722G>A	XM_005245021.1:c.2722G>A	XM_005245022.1:c.2722G>A	XM_005245023.1:c.2722G>A	XM_005245024.1:c.2722G>A	XM_005245025.1:c.2722G>A	XM_005245026.1:c.2722G>A	XM_005245027.1:c.2722G>A	XM_005245028.1:c.2722G>A	XM_005245029.1:c.2722G>A	XM_005245030.1:c.2722G>A
BT-20	chr1	171514731	C	G	PRRC2C, PRRC2C	p.S1624C, p.S601C	0	77	1	NM_015172.3:c.4871C>G	XM_005245015.1:c.4877C>G	XM_005245016.1:c.4871C>G	XM_005245017.1:c.4877C>G	XM_005245018.1:c.4862C>G	XM_005245019.1:c.4877C>G	XM_005245020.1:c.4877C>G	XM_005245021.1:c.4877C>G	XM_005245022.1:c.4877C>G	XM_005245023.1:c.4877C>G	XM_005245024.1:c.4877C>G	XM_005245025.1:c.4877C>G	XM_005245026.1:c.4877C>G	XM_005245027.1:c.4877C>G	XM_005245028.1:c.4877C>G	XM_005245029.1:c.4877C>G	XM_005245030.1:c.4877C>G
BT-20	chr1	171526910	G	A	PRRC2C, PRRC2C	p.A1885T, p.A862T	0	78	1	NM_015172.3:c.5653G>A	XM_005245015.1:c.5659G>A	XM_005245016.1:c.5653G>A	XM_005245017.1:c.5659G>A	XM_005245018.1:c.5644G>A	XM_005245019.1:c.5659G>A	XM_005245020.1:c.5659G>A	XM_005245021.1:c.5518G>A	XM_005245022.1:c.5659G>A	XM_005245023.1:c.5659G>A	XM_005245024.1:c.5659G>A	XM_005245025.1:c.5659G>A	XM_005245026.1:c.5659G>A	XM_005245027.1:c.5659G>A	XM_005245028.1:c.5659G>A	XM_005245029.1:c.5659G>A	XM_005245030.1:c.5659G>A
BT-20	chr1	171753039	A	G	METTL13, METTL13, METTL13, METTL13	p.M105V, p.M19V, p.M104V, p.M105V	0	145	1	NM_001007239.1:c.313A>G	NM_014955.2:c.55A>G	NM_015935.4:c.313A>G	XM_005245255.1:c.310A>G	XM_005245256.1:c.313A>G
BT-20	chr1	172410967	G	A	PIGC, PIGC, PIGC	p.P266S, p.P266S, p.P266S	0	148	1	NM_002642.3:c.796C>T	NM_153747.1:c.796C>T	NM_139240.2:c.22-3246G>A	NM_139240.3:c.22-3246G>A	XM_005245608.1:c.-2438G>A	XM_005245610.1:c.-2505G>A	XM_005245611.1:c.-46-6614G>A
BT-20	chr1	172437592	G	A	C1orf105	p.S137N	0	146	1	NM_139240.2:c.410G>A	NM_139240.3:c.410G>A	XM_005245608.1:c.410G>A	XM_005245609.1:c.380G>A	XM_005245610.1:c.257G>A	XM_005245611.1:c.257G>A
BT-20	chr1	175046789	A	G	TNN, TNN	p.R79G, p.R79G	0	53	1	NM_022093.1:c.235A>G
BT-20	chr1	175087729	T	C	TNN	p.W807R	0	118	1	NM_022093.1:c.2419T>C
BT-20	chr1	175375469	C	A	TNR, TNR, TNR	p.A128S, p.A128S, p.A128S	0	70	1	NM_003285.2:c.382G>T
BT-20	chr1	175375802	T	C	TNR, TNR, TNR	p.I17V, p.I17V, p.I17V	0	101	1	NM_003285.2:c.49A>G
BT-20	chr1	176863836	G	C	ASTN1, ASTN1, ASTN1	p.H934Q, p.H934Q, p.H934Q	0	75	1	NM_004319.1:c.2802C>G	NM_207108.1:c.2802C>G	XM_005245195.1:c.2802C>G
BT-20	chr1	176863867	T	C	ASTN1, ASTN1, ASTN1	p.H924R, p.H924R, p.H924R	0	85	1	NM_004319.1:c.2771A>G	NM_207108.1:c.2771A>G	XM_005245195.1:c.2771A>G
BT-20	chr1	177929987	T	C	SEC16B, SEC16B, SEC16B	p.H293R, p.H292R, p.H293R	0	93	1	NM_033127.2:c.875A>G	XM_005245573.1:c.878A>G	XM_005245574.1:c.878A>G
BT-20	chr1	179504043	C	G	AXDND1, AXDND1	p.Q877E, p.Q993E	1	97	0.989796	NM_144696.4:c.2977C>G	NM_144696.5:c.2977C>G	NR_073544.1:n.3097C>G	NM_144696.3:c.2977C>G	NM_182766.2:c.2755C>G
BT-20	chr1	179562740	G	C	TDRD5, TDRD5, TDRD5, TDRD5	p.R126S, p.R126S, p.R126S, p.R126S	1	199	0.995	XM_002342121.1:c.*2747G>C	NM_001199085.1:c.378G>C	NM_001199089.1:c.378G>C	NM_001199091.1:c.378G>C	NM_173533.2:c.378G>C	NM_173533.3:c.378G>C	XM_005244934.1:c.378G>C	XM_005244935.1:c.378G>C	XM_005244936.1:c.378G>C
BT-20	chr1	179852074	T	C	TOR1AIP1, TOR1AIP1	p.M146T, p.M146T	0	81	1	XM_005244937.1:c.-5812A>G	XM_002342122.1:c.-469A>G	NM_001267578.1:c.437T>C	NM_015602.2:c.437T>C	NM_015602.3:c.437T>C
BT-20	chr1	179959750	A	G	CEP350, CEP350	p.R76G, p.R77G	0	220	1	NM_014810.4:c.229A>G	XM_005245635.1:c.229A>G	XM_005245636.1:c.229A>G	XM_005245637.1:c.229A>G	XM_005245638.1:c.229A>G	XM_005245639.1:c.173-1447A>G	XM_005245640.1:c.229A>G
BT-20	chr1	179989742	G	C	CEP350, CEP350, CEP350	p.E944Q, p.E779Q, p.E945Q	0	55	1	NM_014810.4:c.2833G>C	XM_005245635.1:c.2833G>C	XM_005245636.1:c.2833G>C	XM_005245637.1:c.2833G>C	XM_005245638.1:c.2833G>C	XM_005245639.1:c.2770G>C	XM_005245640.1:c.2833G>C
BT-20	chr1	180885430	T	C	KIAA1614	p.L64P	0	94	1	NM_020950.1:c.191T>C	XM_005245376.1:c.191T>C
BT-20	chr1	180913597	A	G	KIAA1614, KIAA1614, KIAA1614	p.N169D, p.N1078D, p.N699D	0	110	1	NM_020950.1:c.3232A>G	XM_005245376.1:c.3232A>G
BT-20	chr1	181701799	T	A	CACNA1E, CACNA1E, CACNA1E, CACNA1E	p.D85E, p.D859E, p.D840E, p.D859E	0	73	1	NM_000721.2:c.2577T>A	NM_000721.3:c.2577T>A	NM_001205293.1:c.2577T>A	NM_001205294.1:c.2520T>A	XM_005245477.1:c.2577T>A
BT-20	chr1	181702616	G	A	CACNA1E, CACNA1E, CACNA1E, CACNA1E	p.G224S, p.G998S, p.G979S, p.G998S	0	49	1	NM_000721.2:c.2992G>A	NM_000721.3:c.2992G>A	NM_001205293.1:c.2992G>A	NM_001205294.1:c.2935G>A	XM_005245477.1:c.2992G>A
BT-20	chr1	181745300	A	T	CACNA1E, CACNA1E, CACNA1E, CACNA1E	p.I961F, p.I1735F, p.I1716F, p.I1735F	99	26	0.208	NM_000721.2:c.5203A>T	NM_000721.3:c.5203A>T	NM_001205293.1:c.5203A>T	NM_001205294.1:c.5146A>T	XM_005245477.1:c.5191A>T
BT-20	chr1	182369233	A	G	TEDDM1	p.Y130H	0	62	1	NM_172000.3:c.388T>C
BT-20	chr1	182509459	G	A	RGSL1	p.G858R	117	61	0.342697	NM_001137669.1:c.2572G>A	XM_005245137.1:c.2677G>A
BT-20	chr1	182551337	A	C	RNASEL, RNASEL	p.D541E, p.D541E	1	89	0.988889	NM_021133.2:c.1623T>G	NM_021133.3:c.1623T>G	XM_005245411.1:c.1623T>G
BT-20	chr1	182554557	C	T	RNASEL, RNASEL, RNASEL	p.R462Q, p.R462Q, p.R462Q	0	152	1	NM_021133.2:c.1385G>A	NM_021133.3:c.1385G>A	XM_005245411.1:c.1385G>A
BT-20	chr1	183085755	A	G	LAMC1	p.I458V	0	86	1	NM_002293.3:c.1372A>G	XM_005245149.1:c.1372A>G
BT-20	chr1	183094547	T	C	LAMC1	p.L888P	0	143	1	NM_002293.3:c.2663T>C	XM_005245149.1:c.2663T>C
BT-20	chr1	183532364	T	A	NCF2, NCF2, NCF2, NCF2	p.N419I, p.N338I, p.N419I, p.N374I	0	92	1	NM_000433.3:c.1256A>T	NM_001127651.1:c.1256A>T	NM_001127651.2:c.1256A>T	NM_001190789.1:c.1013A>T	NM_001190794.1:c.1121A>T	XM_005245207.1:c.1148A>T
BT-20	chr1	183542387	T	C	NCF2, NCF2, NCF2	p.K181R, p.K181R, p.K136R	0	85	1	NM_000433.3:c.542A>G	NM_001127651.1:c.542A>G	NM_001127651.2:c.542A>G	NM_001190789.1:c.367-2413A>G	NM_001190794.1:c.407A>G	XM_005245207.1:c.501+1235A>G
BT-20	chr1	186026474	T	C	HMCN1	p.I2418T	0	170	1	NM_031935.2:c.7253T>C
BT-20	chr1	186043904	C	T	HMCN1	p.A2724V	0	139	1	NM_031935.2:c.8171C>T
BT-20	chr1	186052024	G	A	HMCN1	p.G2939S	0	191	1	NM_031935.2:c.8815G>A
BT-20	chr1	186277088	G	C	PRG4, PRG4, PRG4, PRG4	p.C653S, p.C705S, p.C612S, p.C746S	0	205	1	NM_001127708.1:c.2114G>C	NM_001127709.1:c.1958G>C	NM_001127710.1:c.1835G>C	NM_005807.3:c.2237G>C	XM_005244822.1:c.2108G>C	XM_005244823.1:c.1835G>C	NM_003292.2:c.*6015C>G
BT-20	chr1	186946912	G	A	PLA2G4A, PLA2G4A	p.R651K, p.R591K	0	195	1	NM_024420.2:c.1952G>A	XM_005245267.1:c.1841G>A	XM_005245268.1:c.1772G>A
BT-20	chr1	197031021	C	T	F13B	p.R115H	0	131	1	NM_001994.2:c.344G>A	XM_005244953.1:c.344G>A	XM_005244954.1:c.266-18G>A	XM_005244955.1:c.122-18G>A
BT-20	chr1	197070442	G	T	ASPM, ASPM	p.L2647I, p.L495I	0	109	1	NM_001206846.1:c.4066-5148C>A	NM_018136.4:c.7939C>A
BT-20	chr1	197070697	T	C	ASPM, ASPM	p.S2562G, p.S410G	0	139	1	NM_001206846.1:c.4066-5403A>G	NM_018136.4:c.7684A>G
BT-20	chr1	197070901	A	G	ASPM, ASPM	p.Y2494H, p.Y342H	0	214	1	NM_001206846.1:c.4066-5607T>C	NM_018136.4:c.7480T>C
BT-20	chr1	197480986	C	T	DENND1B	p.G563S	0	86	1	NM_001142795.1:c.1627G>A	NM_001195215.1:c.1687G>A	XM_005244931.1:c.1627G>A	XM_005244932.1:c.835G>A
BT-20	chr1	198687300	G	A	PTPRC, PTPRC, PTPRC, PTPRC, PTPRC	p.D396N, p.D444N, p.D462N, p.D347N, p.D508N	108	50	0.316456	NM_002838.3:c.1522G>A	NM_002838.4:c.1528G>A	NM_080921.2:c.1039G>A	NM_080921.3:c.1045G>A	NM_080922.2:c.1378G>A
BT-20	chr1	200880869	A	C	C1orf106, C1orf106	p.R416S, p.R501S	0	68	1	NM_001142569.1:c.1248A>C	NM_001142569.2:c.1248A>C	NM_018265.2:c.1503A>C	NM_018265.3:c.1545A>C
BT-20	chr1	201009182	A	G	CACNA1S	p.L1800S	0	37	1	NM_000069.2:c.5399T>C	XM_005245478.1:c.5342T>C
BT-20	chr1	201052310	A	T	CACNA1S	p.L458H	0	69	1	NM_000069.2:c.1373T>A	XM_005245478.1:c.1373T>A
BT-20	chr1	201166383	G	A	IGFN1	p.R102H	0	55	1	NM_001164586.1:c.305G>A	XM_005245580.1:c.305G>A	XM_005245581.1:c.305G>A
BT-20	chr1	201175227	C	A	IGFN1	p.D402E	0	107	1	NM_001164586.1:c.1206C>A	XM_005245580.1:c.1206C>A	XM_005245581.1:c.1206C>A
BT-20	chr1	201175715	G	T	IGFN1	p.R565L	0	50	1	NM_001164586.1:c.1694G>T	XM_005245580.1:c.1694G>T	XM_005245581.1:c.1694G>T
BT-20	chr1	201176018	A	G	IGFN1	p.D666G	0	37	1	NM_001164586.1:c.1997A>G	XM_005245580.1:c.1997A>G	XM_005245581.1:c.1997A>G
BT-20	chr1	201181223	A	G	IGFN1	p.N2401S	0	65	1	NM_001164586.1:c.7202A>G	NM_178275.4:c.-1319A>G	XM_005245580.1:c.7202A>G	XM_005245581.1:c.7202A>G
BT-20	chr1	201183424	G	A	IGFN1	p.V2950I	0	59	1	NM_001164586.1:c.8848G>A	NM_178275.4:c.328G>A	XM_005245580.1:c.8848G>A	XM_005245581.1:c.8848G>A
BT-20	chr1	201184878	C	A	IGFN1	p.S3069R	0	89	1	NM_001164586.1:c.9207C>A	NM_178275.4:c.687C>A	XM_005245580.1:c.9207C>A	XM_005245581.1:c.9207C>A
BT-20	chr1	201869257	G	A	LMOD1, LMOD1, LMOD1	p.T244M, p.T295M, p.T295M	0	117	1	XM_002342126.1:c.-628G>A	NM_012134.2:c.884C>T	XM_001719327.2:c.457G>A
BT-20	chr1	201973565	G	A	RNPEP, RNPEP	p.V579I, p.V280I	0	107	1	NM_020216.3:c.1735G>A	XM_005245418.1:c.1342G>A	XM_005245419.1:c.1123G>A	XM_005245420.1:c.865G>A	XM_005245421.1:c.865G>A	XM_002342157.1:c.*3740C>T	XR_108327.1:n.312-4110C>T
BT-20	chr1	202092360	G	A	GPR37L1	p.G90D	0	64	1	NM_004767.3:c.269G>A
BT-20	chr1	202129826	T	C	PTPN7	p.Q37R	0	53	1	NM_001199797.1:c.174+689A>G	NM_002832.2:c.-206A>G	NM_002832.3:c.110A>G	NM_080588.1:c.-1179A>G	NM_080588.2:c.-1179A>G	NR_037663.1:n.891A>G	NR_037664.1:n.891A>G	XM_005245377.1:c.-309A>G	XM_005245378.1:c.-535A>G
BT-20	chr1	202183308	C	T	LGR6	p.S9L	1	32	0.969697	NM_001017403.1:c.213-11243C>T	NM_001017404.1:c.26C>T	NM_021636.2:c.56+10305C>T	XM_005245404.1:c.26C>T
BT-20	chr1	202287206	T	C	LGR6, LGR6, LGR6	p.V453A, p.V540A, p.V592A	0	141	1	NM_001017403.1:c.1775T>C	NM_001017404.1:c.1358T>C	NM_021636.2:c.1619T>C	XM_005245404.1:c.1646T>C
BT-20	chr1	202287754	G	A	LGR6, LGR6, LGR6	p.V636M, p.V723M, p.V775M	0	53	1	NM_001017403.1:c.2323G>A	NM_001017404.1:c.1906G>A	NM_021636.2:c.2167G>A	XM_005245404.1:c.2194G>A
BT-20	chr1	202710733	C	G	KDM5B, KDM5B, KDM5B	p.E903Q, p.E939Q, p.E745Q	0	102	1	NM_006618.3:c.2707G>C
BT-20	chr1	203152801	T	C	CHI3L1, CHI3L1	p.R145G, p.R145G	0	112	1	NM_001276.2:c.433A>G	XM_005244857.1:c.433A>G
BT-20	chr1	203194186	C	T	CHIT1	p.G102S	0	115	1	NM_001256125.1:c.257+611G>A	NM_001270509.1:c.304G>A	NM_003465.2:c.304G>A	NR_045784.1:n.400G>A	NR_045785.1:n.400G>A
BT-20	chr1	203768328	T	C	ZBED6	p.F560L	0	105	1	NM_014827.4:c.-259-2375T>C	XM_005245642.1:c.-647-2375T>C	XM_005245643.1:c.-259-2375T>C	XM_005245644.1:c.-259-2375T>C	XM_005245645.1:c.-3962T>C	NM_001174108.1:c.1678T>C
BT-20	chr1	203769532	G	A	ZBED6	p.S961N	0	106	1	NM_014827.4:c.-259-1171G>A	XM_005245642.1:c.-647-1171G>A	XM_005245643.1:c.-259-1171G>A	XM_005245644.1:c.-259-1171G>A	XM_005245645.1:c.-2758G>A	NM_001174108.1:c.2882G>A
BT-20	chr1	204159787	G	C	KISS1	p.P81R	0	18	1	NM_002256.3:c.242C>G
BT-20	chr1	204199614	C	T	PLEKHA6	p.R837K	0	74	1	NM_014935.2:c.2510G>A	NM_014935.4:c.2510G>A	XM_005244966.1:c.3209G>A	XM_005244967.1:c.2897G>A	XM_005244968.1:c.2834G>A
BT-20	chr1	204237416	C	T	PLEKHA6	p.V43I	0	76	1	NM_014935.2:c.127G>A	NM_014935.4:c.127G>A	XM_005244966.1:c.451G>A	XM_005244967.1:c.451G>A	XM_005244968.1:c.451G>A	XR_108334.1:n.-1959C>T
BT-20	chr1	204379617	T	C	PPP1R15B	p.N308S	0	120	1	XM_002342130.1:c.-1327T>C	NM_032833.3:c.923A>G	XM_005245551.1:c.923A>G
BT-20	chr1	204587047	G	A	LRRN2, LRRN2, LRRN2, LRRN2	p.P692S, p.P692S, p.P692S, p.P692S	0	76	1	XR_241080.1:n.4133+1701G>A	NM_006338.2:c.2074C>T	NM_201630.1:c.2074C>T	XM_005244827.1:c.2074C>T
BT-20	chr1	204587569	G	C	LRRN2, LRRN2, LRRN2, LRRN2	p.L518V, p.L518V, p.L518V, p.L518V	0	67	1	XR_241080.1:n.4133+2223G>C	NM_006338.2:c.1552C>G	NM_201630.1:c.1552C>G	XM_005244827.1:c.1552C>G
BT-20	chr1	204589101	G	A	LRRN2, LRRN2, LRRN2, LRRN2	p.P7L, p.P7L, p.P7L, p.P7L	0	51	1	XR_241080.1:n.4134-1172G>A	NM_006338.2:c.20C>T	NM_201630.1:c.20C>T	XM_005244827.1:c.20C>T
BT-20	chr1	205027737	G	A	CNTN2, CNTN2, CNTN2	p.A145T, p.A36T, p.A36T	0	58	1	NM_005076.2:c.433G>A	NM_005076.3:c.433G>A	XM_005245467.1:c.433G>A
BT-20	chr1	205031116	C	T	CNTN2, CNTN2, CNTN2, CNTN2	p.P366L, p.P257L, p.P257L, p.P154L	0	185	1	NM_005076.2:c.1097C>T	NM_005076.3:c.1097C>T	XM_005245467.1:c.1097C>T
BT-20	chr1	205042840	G	A	CNTN2, CNTN2	p.V1024I, p.V812I	0	34	1	NM_005076.2:c.3070G>A	NM_005076.3:c.3070G>A	XM_005245467.1:c.3070G>A
BT-20	chr1	205053150	A	G	TMEM81	p.F100S	0	109	1	NM_203376.1:c.299T>C	NM_001193272.1:c.*4765T>C	NM_001193273.1:c.*4765T>C	NM_005057.2:c.*4765T>C	NM_005057.3:c.*4765T>C	XM_005245398.1:c.*4765T>C	XM_005245399.1:c.*4765T>C	XM_005245400.1:c.*4765T>C	XM_005245401.1:c.*4765T>C	XM_005245402.1:c.*4765T>C
BT-20	chr1	205053219	C	T	TMEM81	p.R77Q	0	136	1	NM_203376.1:c.230G>A	NM_001193272.1:c.*4696G>A	NM_001193273.1:c.*4696G>A	NM_005057.2:c.*4696G>A	NM_005057.3:c.*4696G>A	XM_005245398.1:c.*4696G>A	XM_005245399.1:c.*4696G>A	XM_005245400.1:c.*4696G>A	XM_005245401.1:c.*4696G>A	XM_005245402.1:c.*4696G>A
BT-20	chr1	205130413	A	G	DSTYK, DSTYK, DSTYK	p.C102R, p.C641R, p.C641R	0	69	1	NM_015375.2:c.1921T>C	NM_199462.2:c.1921T>C
BT-20	chr1	205272918	G	A	NUAK2	p.A516V	0	48	1	NM_030952.1:c.1547C>T	XM_005245515.1:c.806C>T
BT-20	chr1	205740668	G	C	RAB7L1, RAB7L1, RAB7L1, RAB7L1	p.Q32E, p.Q80E, p.Q104E, p.Q104E	0	129	1	NM_001135662.1:c.310C>G	NM_001135663.1:c.238C>G	NM_001135664.1:c.94C>G	NM_003929.2:c.310C>G	XM_005245569.1:c.310C>G	XM_005245570.1:c.310C>G	XM_005245571.1:c.310C>G
BT-20	chr1	205814497	T	C	PM20D1	p.I149V	0	66	1	NM_152491.3:c.445A>G	NM_152491.4:c.445A>G	XR_241071.1:n.521A>G
BT-20	chr1	206903395	A	C	MAPKAPK2, MAPKAPK2	p.T215P, p.T215P	92	63	0.406452	NM_004759.3:c.643A>C	NM_004759.4:c.643A>C	NM_032960.2:c.643A>C	NM_032960.3:c.643A>C	XM_005273353.1:c.643A>C
BT-20	chr1	207015957	T	C	IL19, IL19	p.F175S, p.F213S	0	169	1	NM_013371.2:c.524T>C	NM_013371.3:c.524T>C	NM_153758.1:c.638T>C	NM_153758.2:c.638T>C
BT-20	chr1	207074905	T	C	IL24, IL24	p.Y125H, p.Y124H	1	101	0.990196	NM_001142472.1:c.*3459A>G	NM_001142473.1:c.*3459A>G	NM_001193338.1:c.*3580A>G	NM_005449.4:c.*3459A>G	XM_005273351.1:c.*3580A>G	XM_005273352.1:c.*3459A>G	NM_001185156.1:c.373T>C	NM_001185157.1:c.307-438T>C	NM_001185158.1:c.108-438T>C	NM_006850.2:c.370T>C	NM_006850.3:c.370T>C	NM_181339.1:c.-105T>C	XM_005273024.1:c.373T>C
BT-20	chr1	207083133	G	T	FAIM3, FAIM3, FAIM3, FAIM3	p.T264N, p.P196T, p.P308T, p.P217T	0	27	1	NM_001142472.1:c.922C>A	NM_001142473.1:c.586C>A	NM_001193338.1:c.791C>A	NM_005449.4:c.922C>A	XM_005273351.1:c.922C>A	XM_005273352.1:c.649C>A
BT-20	chr1	207195779	A	G	C1orf116, C1orf116, C1orf116	p.S444P, p.S198P, p.S198P	0	51	1	NM_001083924.1:c.592T>C	NM_023938.5:c.1330T>C	XM_005273258.1:c.1261T>C	XM_005273259.1:c.592T>C
BT-20	chr1	207653395	C	A	CR2, CR2, CR2	p.A1062E, p.A1003E, p.A941E	0	130	1	NM_001006658.1:c.3185C>A	NM_001006658.2:c.3185C>A	NM_001877.3:c.3008C>A	NM_001877.4:c.3008C>A
BT-20	chr1	207760773	C	T	CR1, CR1, CR1, CR1	p.T1408M, p.T1408M, p.T958M, p.T1858M	0	286	1	NM_000573.3:c.4223C>T	NM_000651.4:c.5573C>T	XM_005273064.1:c.5189C>T
BT-20	chr1	207782707	A	G	CR1, CR1, CR1, CR1	p.N1540S, p.N1540S, p.N1090S, p.N1990S	0	95	1	NM_000573.3:c.4619A>G	NM_000651.4:c.5969A>G	XM_005273064.1:c.5585A>G
BT-20	chr1	207782916	A	T	CR1, CR1, CR1, CR1	p.T1610S, p.T1610S, p.T1160S, p.T2060S	0	71	1	NM_000573.3:c.4828A>T	NM_000651.4:c.6178A>T	XM_005273064.1:c.5794A>T
BT-20	chr1	207795320	A	G	CR1, CR1, CR1	p.T1969A, p.T1969A, p.T2419A	0	197	1	NM_000573.3:c.5905A>G	NM_000651.4:c.7255A>G	XM_005273064.1:c.6871A>G
BT-20	chr1	208390162	T	C	PLXNA2, PLXNA2	p.E423G, p.E369G	0	51	1	NM_025179.3:c.1106A>G	XM_005273164.1:c.1151A>G	XM_005273165.1:c.1151A>G	XR_247028.1:n.1675A>G
BT-20	chr1	209950760	C	G	TRAF3IP3, TRAF3IP3, TRAF3IP3	p.Q373E, p.Q353E, p.Q373E	0	120	1	NM_025228.1:c.1057C>G	NM_025228.2:c.1117C>G	XM_005273274.1:c.1117C>G	XM_005273275.1:c.1117C>G	XM_005273276.1:c.1057C>G	XM_005273277.1:c.1117C>G	XM_005273278.1:c.*1827C>G	XM_005273279.1:c.325C>G	XM_005273280.1:c.325C>G	XR_247044.1:n.1538C>G	NM_152485.2:c.*5410G>C
BT-20	chr1	209956542	C	A	C1orf74, C1orf74	p.L146F, p.L146F	0	63	1	NM_025228.1:c.*1049C>A	NM_025228.2:c.*1049C>A	XM_005273274.1:c.*1049C>A	XM_005273275.1:c.*1049C>A	XM_005273276.1:c.*1049C>A	XM_005273277.1:c.*1068C>A	XM_005273279.1:c.*1049C>A	XM_005273280.1:c.*1049C>A	XR_247044.1:n.*887C>A	NM_152485.2:c.438G>T	NM_001206696.1:c.*5223G>T	NM_006147.2:c.*5223G>T	NM_006147.3:c.*5223G>T	XM_005273118.1:c.*5223G>T
BT-20	chr1	210004199	C	G	DIEXF	p.Q67E	0	107	1	NM_014388.6:c.199C>G	NM_014388.5:c.199C>G
BT-20	chr1	210004332	G	A	DIEXF	p.G111D	0	126	1	NM_014388.6:c.332G>A	NM_014388.5:c.332G>A
BT-20	chr1	210577884	G	A	HHAT, HHAT, HHAT, HHAT, HHAT, HHAT, HHAT, HHAT	p.S117N, p.S182N, p.S182N, p.S137N, p.S117N, p.S182N, p.S119N, p.S183N	0	112	1	NM_001122834.1:c.545G>A	NM_001122834.2:c.545G>A	NM_001170564.1:c.274-13614G>A	NM_001170580.1:c.545G>A	NM_001170587.1:c.548G>A	NM_001170588.1:c.350G>A	NM_018194.3:c.545G>A	NM_018194.4:c.545G>A	XM_005273178.1:c.410G>A	XM_005273179.1:c.356G>A	XM_005273180.1:c.350G>A
BT-20	chr1	212273639	C	T	DTL, DTL, DTL	p.A165V, p.A436V, p.A394V	0	81	1	NM_016448.2:c.1307C>T	XM_005273159.1:c.1181C>T
BT-20	chr1	212798977	A	G	FAM71A	p.N253S	2	68	0.971429	NM_001030287.2:c.*6080A>G	NM_001030287.3:c.*6080A>G	NM_001040619.1:c.*6530A>G	NM_001040619.2:c.*6530A>G	NM_001206484.1:c.*6253A>G	NM_001206484.2:c.*6080A>G	NM_001206485.1:c.*7386A>G	NM_001206486.1:c.*6530A>G	NM_001206486.2:c.*6530A>G	NM_001206488.1:c.*6041A>G	NM_001206488.2:c.*6080A>G	NM_001674.2:c.*6080A>G	NM_001674.3:c.*6080A>G	NM_004024.4:c.*6439A>G	XM_005273146.1:c.*6080A>G	NM_153606.2:c.758A>G	NM_153606.3:c.758A>G
BT-20	chr1	212799870	A	G	FAM71A	p.N551D	0	74	1	NM_153606.2:c.1651A>G	NM_153606.3:c.1651A>G
BT-20	chr1	212911836	T	C	NSL1, NSL1	p.M254V, p.M213V	0	160	1	NM_001042549.1:c.*203A>G	NM_015471.3:c.760A>G	XM_005273093.1:c.637A>G	XM_005273094.1:c.500-11315A>G
BT-20	chr1	213009469	A	G	C1orf227	p.I8T	0	108	1	NM_001024601.2:c.23T>C
BT-20	chr1	213031948	G	C	FLVCR1	p.A52P	0	21	1	NM_014053.2:c.154G>C	NM_014053.3:c.154G>C	XR_247024.1:n.328G>C	NR_027285.1:n.-468C>G	NR_027286.1:n.-468C>G
BT-20	chr1	213068595	C	T	FLVCR1	p.T544M	0	117	1	NM_014053.2:c.1631C>T	NM_014053.3:c.1631C>T	XR_247024.1:n.1805C>T
BT-20	chr1	214492286	G	A	SMYD2, SMYD2	p.G73E, p.G165E	0	83	1	NM_020197.2:c.494G>A
BT-20	chr1	214558119	T	G	PTPN14, PTPN14, PTPN14	p.H261P, p.H124P, p.H360P	0	75	1	NM_005401.3:c.1079A>C	NM_005401.4:c.1079A>C	XR_247032.1:n.1653A>C
BT-20	chr1	214826196	G	A	CENPF	p.R2729Q	0	90	1	NM_016343.3:c.8186G>A	XM_005273008.1:c.8120G>A
BT-20	chr1	214830617	A	G	CENPF	p.R2943G	0	125	1	NM_016343.3:c.8827A>G	XM_005273008.1:c.8761A>G
BT-20	chr1	214837110	C	G	CENPF	p.N3106K	0	115	1	NM_016343.3:c.9318C>G	XM_005273008.1:c.9252C>G
BT-20	chr1	216348764	C	T	USH2A, USH2A	p.R1486K, p.R1486K	0	124	1	NM_007123.5:c.4457G>A	NM_206933.2:c.4457G>A
BT-20	chr1	216595306	C	T	USH2A, USH2A	p.A125T, p.A125T	1	118	0.991597	NM_007123.5:c.373G>A	NM_206933.2:c.373G>A
BT-20	chr1	219383867	T	C	LYPLAL1	p.F68L	0	363	1	NM_138794.3:c.362-7T>C	XM_005273046.1:c.314-7T>C	XM_005273047.1:c.248-7T>C	XM_005273048.1:c.248-7T>C	XM_005273049.1:c.248-7T>C	XM_005273050.1:c.202T>C
BT-20	chr1	219383905	A	G	LYPLAL1, LYPLAL1, LYPLAL1, LYPLAL1, LYPLAL1	p.I115M, p.I7M, p.I131M, p.I80M, p.I7M	0	413	1	NM_138794.3:c.393A>G	XM_005273046.1:c.345A>G	XM_005273047.1:c.279A>G	XM_005273048.1:c.279A>G	XM_005273049.1:c.279A>G	XM_005273050.1:c.240A>G
BT-20	chr1	220197625	G	T	EPRS, EPRS, EPRS, EPRS	p.D308E, p.D109E, p.D308E, p.D59E	0	132	1	NM_004446.2:c.924C>A	XM_005273086.1:c.924C>A
BT-20	chr1	221057646	C	T	HLX	p.P356L	0	47	1	XM_001714926.1:c.-1877G>A	XM_002342169.1:c.529G>A	NM_021958.3:c.1067C>T
BT-20	chr1	221057739	C	G	HLX	p.A387G	0	48	1	XM_001714926.1:c.-1970G>C	XM_002342169.1:c.436G>C	NM_021958.3:c.1160C>G
BT-20	chr1	222802006	A	G	MIA3, MIA3	p.K318E, p.K482E	0	70	1	NM_198551.2:c.1444A>G	XM_005273121.1:c.1444A>G
BT-20	chr1	222923351	A	G	FAM177B	p.Q143R	0	114	1	NM_207468.2:c.428A>G	XM_005273129.1:c.428A>G	XM_005273130.1:c.241+2928A>G
BT-20	chr1	223283910	A	G	TLR5, TLR5, TLR5	p.F822L, p.F822L, p.F822L	0	154	1	NM_003268.4:c.2464T>C	NM_003268.5:c.2464T>C	XM_005273241.1:c.2464T>C	XM_005273242.1:c.2464T>C	XM_005273243.1:c.2464T>C
BT-20	chr1	223284528	A	G	TLR5, TLR5, TLR5	p.F616L, p.F616L, p.F616L	0	118	1	NM_003268.4:c.1846T>C	NM_003268.5:c.1846T>C	XM_005273241.1:c.1846T>C	XM_005273242.1:c.1846T>C	XM_005273243.1:c.1846T>C
BT-20	chr1	223567803	G	A	C1orf65	p.G329D	0	16	1	NM_152610.2:c.986G>A
BT-20	chr1	223718651	G	A	CAPN8	p.T483M	0	163	1	NM_001143962.1:c.1475C>T
BT-20	chr1	223900408	C	G	CAPN2	p.D22E	0	36	1	NM_001146068.1:c.4-5056C>G	NM_001748.4:c.66C>G
BT-20	chr1	223949314	G	C	CAPN2, CAPN2, CAPN2	p.E443Q, p.E102Q, p.E521Q	0	109	1	NM_001146068.1:c.1327G>C	NM_001748.4:c.1561G>C
BT-20	chr1	225142710	A	T	DNAH14, DNAH14, DNAH14, DNAH14	p.T43S, p.T43S, p.T43S, p.T43S	0	102	1	NM_001145154.1:c.127A>T	NM_001373.1:c.127A>T	NM_144989.2:c.127A>T
BT-20	chr1	225152253	C	T	DNAH14, DNAH14, DNAH14, DNAH14	p.P147L, p.P147L, p.P147L, p.P147L	0	253	1	NM_001145154.1:c.440C>T	NM_001373.1:c.440C>T	NM_144989.2:c.440C>T
BT-20	chr1	225211422	T	C	DNAH14, DNAH14, DNAH14	p.F405L, p.F405L, p.F382L	0	96	1	NM_001145154.1:c.1213T>C	NM_001373.1:c.1213T>C
BT-20	chr1	225266966	C	G	DNAH14	p.L828V	0	154	1	NM_001373.1:c.2482C>G
BT-20	chr1	225268343	A	G	DNAH14	p.K1010R	0	96	1	NM_001373.1:c.3029A>G
BT-20	chr1	225268346	G	A	DNAH14	p.R1011Q	0	100	1	NM_001373.1:c.3032G>A
BT-20	chr1	225452983	A	G	DNAH14	p.N2435S	0	138	1	NM_001373.1:c.7304A>G
BT-20	chr1	225495168	G	A	DNAH14	p.R2911H	0	204	1	NM_001373.1:c.8732G>A
BT-20	chr1	225519212	G	A	DNAH14	p.R3173Q	0	134	1	NM_001373.1:c.9518G>A
BT-20	chr1	225521101	G	C	DNAH14	p.E3232Q	0	111	1	NM_001373.1:c.9694G>C
BT-20	chr1	225607144	C	T	LBR, LBR	p.S154N, p.S154N	0	85	1	NM_002296.2:c.461G>A	NM_002296.3:c.461G>A	NM_194442.1:c.461G>A	NM_194442.2:c.461G>A	XM_005273125.1:c.461G>A
BT-20	chr1	226074563	T	G	LEFTY1	p.D322A	0	107	1	NM_014698.1:c.-4765A>C	NM_014698.2:c.-4765A>C	XM_005273358.1:c.-4574A>C	XM_002342171.1:c.260T>G	NM_020997.2:c.965A>C	NM_020997.3:c.965A>C	XM_005273009.1:c.863A>C
BT-20	chr1	226352498	T	G	ACBD3	p.E187D	0	161	1	NM_022735.3:c.561A>C
BT-20	chr1	226923505	G	T	ITPKB, ITPKB	p.P552Q, p.P552Q	0	88	1	NM_002221.3:c.1655C>A	XM_005273120.1:c.1655C>A
BT-20	chr1	227216775	C	T	CDC42BPA, CDC42BPA, CDC42BPA, CDC42BPA, CDC42BPA, CDC42BPA, CDC42BPA, CDC42BPA	p.V511I, p.V1304I, p.V1223I, p.V1284I, p.V1276I, p.V460I, p.V603I, p.V182I	0	102	1	NM_003607.3:c.3910G>A	NM_014826.4:c.3667G>A	XM_005273317.1:c.4063G>A	XM_005273318.1:c.4054G>A	XM_005273319.1:c.3997G>A	XM_005273320.1:c.3949G>A	XM_005273321.1:c.3910G>A	XM_005273322.1:c.4015G>A	XM_005273323.1:c.3820G>A	XM_005273324.1:c.3949G>A	XM_005273325.1:c.3751G>A	XM_005273326.1:c.3850G>A	XM_005273327.1:c.3826G>A
BT-20	chr1	227923081	G	A	JMJD4, JMJD4	p.A11V, p.A11V	0	9	1	NM_053052.3:c.-30G>A	XM_005273041.1:c.-30G>A	XM_005273042.1:c.-30G>A	XM_005273043.1:c.-396G>A	XM_005273044.1:c.-214G>A	NR_024485.1:n.*1003G>A	NR_024486.1:n.*1003G>A	NM_001161465.1:c.32C>T	NM_023007.1:c.32C>T	NM_023007.2:c.32C>T	XM_005273233.1:c.32C>T
BT-20	chr1	228033197	A	G	PRSS38	p.M204V	0	48	1	NM_183062.2:c.610A>G
BT-20	chr1	228362682	G	A	IBA57, IBA57	p.G18S, p.G211S	0	64	1	NM_001010867.2:c.631G>A
BT-20	chr1	228444565	T	A	OBSCN, OBSCN	p.V1508D, p.V1508D	0	63	1	NM_001098623.1:c.4523T>A	NM_001098623.2:c.4523T>A	NM_001271223.2:c.4799T>A	NM_052843.2:c.4523T>A	NM_052843.3:c.4523T>A	XM_005273287.1:c.4799T>A	XM_005273288.1:c.4799T>A	XM_005273289.1:c.4799T>A	XM_005273290.1:c.4799T>A	XM_005273291.1:c.4799T>A	XM_005273292.1:c.4799T>A	XM_005273293.1:c.4799T>A	XM_005273294.1:c.4799T>A	XM_005273295.1:c.4523T>A	XM_005273296.1:c.4799T>A	XM_005273297.1:c.4523T>A	XM_005273298.1:c.4799T>A	XM_005273299.1:c.4799T>A	XM_005273300.1:c.4799T>A	XM_005273301.1:c.4799T>A	XM_005273302.1:c.4247T>A	XM_005273303.1:c.4799T>A	XM_005273304.1:c.4799T>A	XM_005273305.1:c.4799T>A	XM_005273306.1:c.3695T>A	XM_005273307.1:c.4799T>A	XM_005273308.1:c.4799T>A	XM_005273309.1:c.4799T>A	XM_005273310.1:c.4799T>A
BT-20	chr1	228456147	T	C	OBSCN	p.L39S	0	88	1	NM_001098623.1:c.4862-84T>C	NM_001098623.2:c.4862-84T>C	NM_001271223.2:c.5414-84T>C	NM_052843.2:c.4862-84T>C	NM_052843.3:c.4862-84T>C	XM_005273287.1:c.5138-84T>C	XM_005273288.1:c.5138-84T>C	XM_005273289.1:c.5138-84T>C	XM_005273290.1:c.5138-84T>C	XM_005273291.1:c.5138-84T>C	XM_005273292.1:c.5138-84T>C	XM_005273293.1:c.5138-84T>C	XM_005273294.1:c.5138-84T>C	XM_005273295.1:c.4862-84T>C	XM_005273296.1:c.5138-3479T>C	XM_005273297.1:c.4862-84T>C	XM_005273298.1:c.5138-84T>C	XM_005273299.1:c.5138-84T>C	XM_005273300.1:c.5138-84T>C	XM_005273301.1:c.5138-84T>C	XM_005273302.1:c.4586-84T>C	XM_005273303.1:c.5137+4055T>C	XM_005273304.1:c.5138-84T>C	XM_005273305.1:c.5138-84T>C	XM_005273306.1:c.4034-84T>C	XM_005273307.1:c.5138-84T>C	XM_005273308.1:c.5138-84T>C	XM_005273309.1:c.5138-84T>C	XM_005273310.1:c.5138-84T>C
BT-20	chr1	228464248	T	G	OBSCN, OBSCN	p.D2106E, p.D2106E	0	14	1	NM_001098623.1:c.6318T>G	NM_001098623.2:c.6318T>G	NM_001271223.2:c.7443T>G	NM_052843.2:c.6318T>G	NM_052843.3:c.6318T>G	XM_005273287.1:c.7167T>G	XM_005273288.1:c.7167T>G	XM_005273289.1:c.7167T>G	XM_005273290.1:c.7167T>G	XM_005273291.1:c.7167T>G	XM_005273292.1:c.7167T>G	XM_005273293.1:c.7167T>G	XM_005273294.1:c.7167T>G	XM_005273295.1:c.6891T>G	XM_005273296.1:c.6891T>G	XM_005273297.1:c.6891T>G	XM_005273298.1:c.7167T>G	XM_005273299.1:c.7167T>G	XM_005273300.1:c.7167T>G	XM_005273301.1:c.7167T>G	XM_005273302.1:c.6615T>G	XM_005273303.1:c.6594T>G	XM_005273304.1:c.7167T>G	XM_005273305.1:c.7167T>G	XM_005273306.1:c.6063T>G	XM_005273307.1:c.7167T>G	XM_005273308.1:c.7167T>G	XM_005273309.1:c.7167T>G	XM_005273310.1:c.7167T>G
BT-20	chr1	228464276	T	C	OBSCN, OBSCN	p.F2116L, p.F2116L	0	16	1	NM_001098623.1:c.6346T>C	NM_001098623.2:c.6346T>C	NM_001271223.2:c.7471T>C	NM_052843.2:c.6346T>C	NM_052843.3:c.6346T>C	XM_005273287.1:c.7195T>C	XM_005273288.1:c.7195T>C	XM_005273289.1:c.7195T>C	XM_005273290.1:c.7195T>C	XM_005273291.1:c.7195T>C	XM_005273292.1:c.7195T>C	XM_005273293.1:c.7195T>C	XM_005273294.1:c.7195T>C	XM_005273295.1:c.6919T>C	XM_005273296.1:c.6919T>C	XM_005273297.1:c.6919T>C	XM_005273298.1:c.7195T>C	XM_005273299.1:c.7195T>C	XM_005273300.1:c.7195T>C	XM_005273301.1:c.7195T>C	XM_005273302.1:c.6643T>C	XM_005273303.1:c.6622T>C	XM_005273304.1:c.7195T>C	XM_005273305.1:c.7195T>C	XM_005273306.1:c.6091T>C	XM_005273307.1:c.7195T>C	XM_005273308.1:c.7195T>C	XM_005273309.1:c.7195T>C	XM_005273310.1:c.7195T>C
BT-20	chr1	228469801	G	C	OBSCN, OBSCN, OBSCN, OBSCN	p.G2789R, p.G2789R, p.G45R, p.G488R	0	61	1	NM_001098623.1:c.8365G>C	NM_001098623.2:c.8365G>C	NM_001271223.2:c.9652G>C	NM_052843.2:c.8365G>C	NM_052843.3:c.8365G>C	XM_005273287.1:c.9376G>C	XM_005273288.1:c.9376G>C	XM_005273289.1:c.9376G>C	XM_005273290.1:c.9376G>C	XM_005273291.1:c.9376G>C	XM_005273292.1:c.9376G>C	XM_005273293.1:c.9376G>C	XM_005273294.1:c.9376G>C	XM_005273295.1:c.9100G>C	XM_005273296.1:c.9100G>C	XM_005273297.1:c.9100G>C	XM_005273298.1:c.9376G>C	XM_005273299.1:c.9376G>C	XM_005273300.1:c.9376G>C	XM_005273301.1:c.9376G>C	XM_005273302.1:c.8824G>C	XM_005273303.1:c.8803G>C	XM_005273304.1:c.9376G>C	XM_005273305.1:c.9376G>C	XM_005273306.1:c.8272G>C	XM_005273307.1:c.9376G>C	XM_005273308.1:c.9376G>C	XM_005273309.1:c.9376G>C	XM_005273310.1:c.9376G>C
BT-20	chr1	228503677	A	G	OBSCN, OBSCN	p.H4381R, p.H4381R	0	79	1	NM_001098623.1:c.13142A>G	NM_001098623.2:c.13142A>G	NM_001271223.2:c.16013A>G	NM_052843.2:c.13142A>G	NM_052843.3:c.13142A>G	XM_005273287.1:c.16313A>G	XM_005273288.1:c.16313A>G	XM_005273289.1:c.16313A>G	XM_005273290.1:c.16313A>G	XM_005273291.1:c.16277A>G	XM_005273292.1:c.16049A>G	XM_005273293.1:c.16049A>G	XM_005273294.1:c.16049A>G	XM_005273295.1:c.16037A>G	XM_005273296.1:c.16037A>G	XM_005273297.1:c.16037A>G	XM_005273298.1:c.16004A>G	XM_005273299.1:c.15785A>G	XM_005273300.1:c.15785A>G	XM_005273301.1:c.15785A>G	XM_005273302.1:c.15761A>G	XM_005273303.1:c.15740A>G	XM_005273304.1:c.15521A>G	XM_005273305.1:c.15257A>G	XM_005273306.1:c.15209A>G	XM_005273307.1:c.15191A>G	XM_005273308.1:c.13673A>G	XM_005273309.1:c.16313A>G	XM_005273310.1:c.16313A>G
BT-20	chr1	228504472	T	C	OBSCN, OBSCN	p.C4450R, p.C4450R	0	28	1	NM_001098623.1:c.13348T>C	NM_001098623.2:c.13348T>C	NM_001271223.2:c.16219T>C	NM_052843.2:c.13348T>C	NM_052843.3:c.13348T>C	XM_005273287.1:c.16519T>C	XM_005273288.1:c.16519T>C	XM_005273289.1:c.16519T>C	XM_005273290.1:c.16519T>C	XM_005273291.1:c.16483T>C	XM_005273292.1:c.16255T>C	XM_005273293.1:c.16255T>C	XM_005273294.1:c.16255T>C	XM_005273295.1:c.16243T>C	XM_005273296.1:c.16243T>C	XM_005273297.1:c.16243T>C	XM_005273298.1:c.16210T>C	XM_005273299.1:c.15991T>C	XM_005273300.1:c.15991T>C	XM_005273301.1:c.15991T>C	XM_005273302.1:c.15967T>C	XM_005273303.1:c.15946T>C	XM_005273304.1:c.15727T>C	XM_005273305.1:c.15463T>C	XM_005273306.1:c.15415T>C	XM_005273307.1:c.15397T>C	XM_005273308.1:c.13879T>C	XM_005273309.1:c.16519T>C	XM_005273310.1:c.16519T>C
BT-20	chr1	228504591	C	A	OBSCN, OBSCN	p.H4489Q, p.H4489Q	0	15	1	NM_001098623.1:c.13467C>A	NM_001098623.2:c.13467C>A	NM_001271223.2:c.16338C>A	NM_052843.2:c.13467C>A	NM_052843.3:c.13467C>A	XM_005273287.1:c.16638C>A	XM_005273288.1:c.16638C>A	XM_005273289.1:c.16638C>A	XM_005273290.1:c.16638C>A	XM_005273291.1:c.16602C>A	XM_005273292.1:c.16374C>A	XM_005273293.1:c.16374C>A	XM_005273294.1:c.16374C>A	XM_005273295.1:c.16362C>A	XM_005273296.1:c.16362C>A	XM_005273297.1:c.16362C>A	XM_005273298.1:c.16329C>A	XM_005273299.1:c.16110C>A	XM_005273300.1:c.16110C>A	XM_005273301.1:c.16110C>A	XM_005273302.1:c.16086C>A	XM_005273303.1:c.16065C>A	XM_005273304.1:c.15846C>A	XM_005273305.1:c.15582C>A	XM_005273306.1:c.15534C>A	XM_005273307.1:c.15516C>A	XM_005273308.1:c.13998C>A	XM_005273309.1:c.16638C>A	XM_005273310.1:c.16638C>A
BT-20	chr1	228505204	G	A	OBSCN, OBSCN	p.R4534H, p.R4534H	0	98	1	NM_001098623.1:c.13601G>A	NM_001098623.2:c.13601G>A	NM_001271223.2:c.16472G>A	NM_052843.2:c.13601G>A	NM_052843.3:c.13601G>A	XM_005273287.1:c.16772G>A	XM_005273288.1:c.16772G>A	XM_005273289.1:c.16772G>A	XM_005273290.1:c.16772G>A	XM_005273291.1:c.16736G>A	XM_005273292.1:c.16508G>A	XM_005273293.1:c.16508G>A	XM_005273294.1:c.16508G>A	XM_005273295.1:c.16496G>A	XM_005273296.1:c.16496G>A	XM_005273297.1:c.16496G>A	XM_005273298.1:c.16463G>A	XM_005273299.1:c.16244G>A	XM_005273300.1:c.16244G>A	XM_005273301.1:c.16244G>A	XM_005273302.1:c.16220G>A	XM_005273303.1:c.16199G>A	XM_005273304.1:c.15980G>A	XM_005273305.1:c.15716G>A	XM_005273306.1:c.15668G>A	XM_005273307.1:c.15650G>A	XM_005273308.1:c.14132G>A	XM_005273309.1:c.16772G>A	XM_005273310.1:c.16772G>A
BT-20	chr1	228505668	C	G	OBSCN, OBSCN	p.S4642C, p.S4642C	0	58	1	NM_001098623.1:c.13925C>G	NM_001098623.2:c.13925C>G	NM_001271223.2:c.16796C>G	NM_052843.2:c.13925C>G	NM_052843.3:c.13925C>G	XM_005273287.1:c.17096C>G	XM_005273288.1:c.17096C>G	XM_005273289.1:c.17093C>G	XM_005273290.1:c.17096C>G	XM_005273291.1:c.17060C>G	XM_005273292.1:c.16832C>G	XM_005273293.1:c.16832C>G	XM_005273294.1:c.16832C>G	XM_005273295.1:c.16820C>G	XM_005273296.1:c.16820C>G	XM_005273297.1:c.16820C>G	XM_005273298.1:c.16787C>G	XM_005273299.1:c.16568C>G	XM_005273300.1:c.16568C>G	XM_005273301.1:c.16568C>G	XM_005273302.1:c.16544C>G	XM_005273303.1:c.16523C>G	XM_005273304.1:c.16304C>G	XM_005273305.1:c.16040C>G	XM_005273306.1:c.15992C>G	XM_005273307.1:c.15974C>G	XM_005273308.1:c.14456C>G	XM_005273309.1:c.17096C>G	XM_005273310.1:c.17096C>G
BT-20	chr1	228505739	G	A	OBSCN, OBSCN	p.G4666S, p.G4666S	1	89	0.988889	NM_001098623.1:c.13996G>A	NM_001098623.2:c.13996G>A	NM_001271223.2:c.16867G>A	NM_052843.2:c.13996G>A	NM_052843.3:c.13996G>A	XM_005273287.1:c.17167G>A	XM_005273288.1:c.17167G>A	XM_005273289.1:c.17164G>A	XM_005273290.1:c.17167G>A	XM_005273291.1:c.17131G>A	XM_005273292.1:c.16903G>A	XM_005273293.1:c.16903G>A	XM_005273294.1:c.16903G>A	XM_005273295.1:c.16891G>A	XM_005273296.1:c.16891G>A	XM_005273297.1:c.16891G>A	XM_005273298.1:c.16858G>A	XM_005273299.1:c.16639G>A	XM_005273300.1:c.16639G>A	XM_005273301.1:c.16639G>A	XM_005273302.1:c.16615G>A	XM_005273303.1:c.16594G>A	XM_005273304.1:c.16375G>A	XM_005273305.1:c.16111G>A	XM_005273306.1:c.16063G>A	XM_005273307.1:c.16045G>A	XM_005273308.1:c.14527G>A	XM_005273309.1:c.17167G>A	XM_005273310.1:c.17167G>A
BT-20	chr1	228509427	A	G	OBSCN, OBSCN	p.D4962G, p.D4962G	0	61	1	NM_001098623.1:c.14885A>G	NM_001098623.2:c.14885A>G	NM_001271223.2:c.17756A>G	NM_052843.2:c.14885A>G	NM_052843.3:c.14885A>G	XM_005273287.1:c.18056A>G	XM_005273288.1:c.18056A>G	XM_005273289.1:c.18053A>G	XM_005273290.1:c.18056A>G	XM_005273291.1:c.18020A>G	XM_005273292.1:c.17792A>G	XM_005273293.1:c.17792A>G	XM_005273294.1:c.17792A>G	XM_005273295.1:c.17780A>G	XM_005273296.1:c.17780A>G	XM_005273297.1:c.17780A>G	XM_005273298.1:c.17747A>G	XM_005273299.1:c.17528A>G	XM_005273300.1:c.17528A>G	XM_005273301.1:c.17528A>G	XM_005273302.1:c.17504A>G	XM_005273303.1:c.17483A>G	XM_005273304.1:c.17264A>G	XM_005273305.1:c.17000A>G	XM_005273306.1:c.16952A>G	XM_005273307.1:c.16934A>G	XM_005273308.1:c.15416A>G	XM_005273309.1:c.18056A>G	XM_005273310.1:c.18056A>G
BT-20	chr1	228525008	G	A	OBSCN, OBSCN, OBSCN	p.R5575H, p.R5575H, p.R203H	0	62	1	NM_001098623.1:c.16724G>A	NM_001098623.2:c.16724G>A	NM_001271223.2:c.19595G>A	NM_052843.2:c.16724G>A	NM_052843.3:c.16724G>A	XM_005273287.1:c.19895G>A	XM_005273288.1:c.19895G>A	XM_005273289.1:c.19892G>A	XM_005273290.1:c.19895G>A	XM_005273291.1:c.19859G>A	XM_005273292.1:c.19631G>A	XM_005273293.1:c.19631G>A	XM_005273294.1:c.19631G>A	XM_005273295.1:c.19619G>A	XM_005273296.1:c.19619G>A	XM_005273297.1:c.19619G>A	XM_005273298.1:c.19586G>A	XM_005273299.1:c.19367G>A	XM_005273300.1:c.19367G>A	XM_005273301.1:c.19367G>A	XM_005273302.1:c.19343G>A	XM_005273303.1:c.19322G>A	XM_005273304.1:c.19103G>A	XM_005273305.1:c.18839G>A	XM_005273306.1:c.18791G>A	XM_005273307.1:c.18773G>A	XM_005273308.1:c.17255G>A	XM_005273309.1:c.19895G>A	XM_005273310.1:c.19895G>A
BT-20	chr1	228584685	C	G	TRIM11, TRIM11, TRIM11	p.R273S, p.R274S, p.R274S	83	32	0.278261	NM_145214.2:c.822G>C	XM_005273281.1:c.819G>C
BT-20	chr1	229772693	T	G	URB2, URB2	p.V778G, p.V778G	0	90	1	NM_014777.2:c.2333T>G	XM_005273360.1:c.2333T>G
BT-20	chr1	230845794	A	G	AGT, AGT	p.M268T, p.M240T	1	59	0.983333	NM_000029.3:c.803T>C
BT-20	chr1	231488524	C	T	C1orf124	p.P296L	0	128	1	NM_001010984.1:c.*1172C>T	NM_032018.4:c.887C>T	NM_001010984.2:c.*1172C>T	NM_001261462.1:c.*1172C>T	NM_032018.5:c.887C>T	XM_005273284.1:c.733+154C>T	XM_005273285.1:c.718+1207C>T
BT-20	chr1	233134086	C	T	PCNXL2, PCNXL2	p.S553N, p.S1901N	0	104	1	NM_014801.3:c.5702G>A	XM_005273272.1:c.5093G>A
BT-20	chr1	233296041	G	A	PCNXL2	p.R1169W	0	105	1	NM_014801.3:c.3505C>T	XM_005273272.1:c.2896C>T	XR_247042.1:n.3734C>T
BT-20	chr1	235969733	G	T	LYST, LYST	p.F901L, p.F901L	89	30	0.252101	NM_000081.2:c.2703C>A	NM_000081.3:c.2703C>A	XM_005273027.1:c.2703C>A	XM_005273028.1:c.2703C>A	XM_005273029.1:c.2703C>A	XM_005273030.1:c.2703C>A	XR_247020.1:n.3288C>A
BT-20	chr1	236381825	G	C	ERO1LB	p.H465Q	0	289	1	NM_019891.2:c.1395C>G	NM_019891.3:c.1395C>G	XM_005273244.1:c.967-32901G>C
BT-20	chr1	236700807	T	A	LGALS8, LGALS8, LGALS8, LGALS8, LGALS8	p.F19Y, p.F19Y, p.F19Y, p.F19Y, p.F19Y	0	189	1	XR_247110.1:n.-469A>T	NM_006499.3:c.56T>A	NM_006499.4:c.56T>A	NM_201543.1:c.56T>A	NM_201543.2:c.56T>A	NM_201544.1:c.56T>A	NM_201544.2:c.56T>A	NM_201545.1:c.56T>A	NM_201545.2:c.56T>A	XM_005273126.1:c.56T>A	XM_005273127.1:c.56T>A	XM_005273128.1:c.56T>A
BT-20	chr1	236700857	C	T	LGALS8, LGALS8, LGALS8, LGALS8, LGALS8	p.R36C, p.R36C, p.R36C, p.R36C, p.R36C	0	203	1	XR_247110.1:n.-519G>A	NM_006499.3:c.106C>T	NM_006499.4:c.106C>T	NM_201543.1:c.106C>T	NM_201543.2:c.106C>T	NM_201544.1:c.106C>T	NM_201544.2:c.106C>T	NM_201545.1:c.106C>T	NM_201545.2:c.106C>T	XM_005273126.1:c.106C>T	XM_005273127.1:c.106C>T	XM_005273128.1:c.106C>T
BT-20	chr1	236706862	G	C	LGALS8, LGALS8, LGALS8, LGALS8, LGALS8	p.R184S, p.R226S, p.R167S, p.R226S, p.R184S	0	158	1	NM_006499.3:c.678G>C	NM_006499.4:c.678G>C	NM_201543.1:c.552G>C	NM_201543.2:c.552G>C	NM_201544.1:c.552G>C	NM_201544.2:c.552G>C	NM_201545.1:c.678G>C	NM_201545.2:c.678G>C	XM_005273126.1:c.678G>C	XM_005273127.1:c.678G>C	XM_005273128.1:c.*721G>C
BT-20	chr1	236717926	T	C	HEATR1, HEATR1	p.E2017G, p.E1179G	0	176	1	NM_006499.3:c.*6465T>C	NM_006499.4:c.*6465T>C	NM_201543.1:c.*6465T>C	NM_201543.2:c.*6465T>C	NM_201544.1:c.*6465T>C	NM_201544.2:c.*6465T>C	NM_201545.1:c.*6465T>C	NM_201545.2:c.*6465T>C	XM_005273126.1:c.*6465T>C	XM_005273127.1:c.*6465T>C	NM_018072.4:c.6050A>G	NM_018072.5:c.6050A>G
BT-20	chr1	236718620	T	C	HEATR1, HEATR1	p.N1967D, p.N1129D	0	152	1	NM_006499.4:c.*7159T>C	NM_201543.2:c.*7159T>C	NM_201544.2:c.*7159T>C	NM_201545.2:c.*7159T>C	XM_005273126.1:c.*7159T>C	XM_005273127.1:c.*7159T>C	NM_018072.4:c.5899A>G	NM_018072.5:c.5899A>G
BT-20	chr1	236719193	A	G	HEATR1, HEATR1	p.V1854A, p.V1016A	0	195	1	NM_006499.4:c.*7732A>G	NM_201543.2:c.*7732A>G	NM_201544.2:c.*7732A>G	NM_201545.2:c.*7732A>G	XM_005273126.1:c.*7732A>G	XM_005273127.1:c.*7732A>G	NM_018072.4:c.5561T>C	NM_018072.5:c.5561T>C
BT-20	chr1	236721660	T	C	HEATR1, HEATR1	p.N1694S, p.N856S	0	198	1	NM_018072.4:c.5081A>G	NM_018072.5:c.5081A>G
BT-20	chr1	236749649	T	C	HEATR1	p.M607V	0	255	1	NM_018072.4:c.1819A>G	NM_018072.5:c.1819A>G
BT-20	chr1	236758887	T	C	HEATR1	p.H348R	0	260	1	NM_018072.4:c.1043A>G	NM_018072.5:c.1043A>G
BT-20	chr1	237604660	G	A	RYR2	p.M349I	83	104	0.55615	NM_001035.2:c.1047G>A	XM_005273224.1:c.1047G>A
BT-20	chr1	237841390	A	G	RYR2	p.Q2958R	0	273	1	NM_001035.2:c.8873A>G	XM_005273224.1:c.8873A>G
BT-20	chr1	240370702	A	G	FMN2, FMN2	p.T864A, p.T868A	0	114	1	NM_020066.4:c.2590A>G	XM_005273200.1:c.2602A>G
BT-20	chr1	241929542	G	A	WDR64, WDR64, WDR64	p.R367Q, p.R441Q, p.R647Q	0	215	1	NM_144625.3:c.1100G>A	NM_144625.4:c.1940G>A
BT-20	chr1	242045275	C	T	EXO1, EXO1, EXO1, EXO1	p.R722C, p.R723C, p.R723C, p.R723C	0	339	1	NM_003686.3:c.2167C>T	NM_003686.4:c.2167C>T	NM_006027.3:c.2167C>T	NM_006027.4:c.2167C>T	NM_130398.2:c.2167C>T	NM_130398.3:c.2167C>T	XM_005273350.1:c.2164C>T
BT-20	chr1	243493907	A	T	SDCCAG8, SDCCAG8, SDCCAG8, SDCCAG8	p.E378D, p.E233D, p.E190D, p.E190D	0	168	1	NM_006642.2:c.1134A>T	NM_006642.3:c.1134A>T	XM_005273011.1:c.1134A>T	XM_005273012.1:c.1134A>T	XM_005273013.1:c.1005A>T	XM_005273014.1:c.945A>T	XM_005273015.1:c.1134A>T	XM_005273016.1:c.840A>T	XM_005273017.1:c.1005A>T	XM_005273018.1:c.711A>T	XM_005273019.1:c.699A>T	XM_005273020.1:c.570A>T	XM_005273021.1:c.231A>T	XM_005273022.1:c.213A>T
BT-20	chr1	245851609	C	G	KIF26B, KIF26B, KIF26B	p.P1393R, p.P1775R, p.P1017R	0	10	1	NM_018012.3:c.5324C>G
BT-20	chr1	246670481	C	G	SMYD3	p.K13N	0	127	1	NM_001167740.1:c.39G>C	XM_005273227.1:c.39G>C	XM_005273228.1:c.39G>C
BT-20	chr1	246755124	T	C	CNST, CNST	p.L87S, p.L87S	0	153	1	NM_001139459.1:c.260T>C	NM_152609.2:c.260T>C	XM_005273081.1:c.428T>C	XM_005273082.1:c.383T>C	XM_005273083.1:c.-30T>C
BT-20	chr1	247162658	C	T	ZNF695, ZNF695, ZNF695	p.R84K, p.R72K, p.R84K	0	252	1	NM_001204221.1:c.251G>A	NM_020394.3:c.251G>A	NM_020394.4:c.251G>A	NR_037892.1:n.436G>A	NR_037894.1:n.432G>A
BT-20	chr1	247614617	C	T	OR2B11	p.G223D	0	118	1	NM_001004492.1:c.668G>A	NM_001079821.2:c.*2811C>T	NM_001127461.2:c.*2811C>T	NM_001127462.2:c.*2811C>T	NM_001243133.1:c.*2811C>T	NM_004895.4:c.*2811C>T	NM_183395.2:c.*2811C>T	XM_005273036.1:c.*2811C>T	XM_005273037.1:c.*2811C>T	XM_005273038.1:c.*2811C>T
BT-20	chr1	247614693	C	T	OR2B11	p.V198M	0	130	1	NM_001004492.1:c.592G>A	NM_001079821.2:c.*2887C>T	NM_001127461.2:c.*2887C>T	NM_001127462.2:c.*2887C>T	NM_001243133.1:c.*2887C>T	NM_004895.4:c.*2887C>T	NM_183395.2:c.*2887C>T	XM_005273036.1:c.*2887C>T	XM_005273037.1:c.*2887C>T	XM_005273038.1:c.*2887C>T
BT-20	chr1	247695612	G	A	OR2C3, OR2C3	p.P68S, p.P68S	0	200	1	NR_027309.2:n.-1506C>T	XM_005273072.1:c.-148+5256G>A	XM_005273073.1:c.-148+5256G>A	XM_005273074.1:c.-264+5256G>A	NM_198074.4:c.202C>T	NR_027309.1:n.-1506C>T
BT-20	chr1	247695756	T	C	OR2C3, OR2C3	p.T20A, p.T20A	0	130	1	NR_027309.2:n.-1650A>G	XM_005273072.1:c.-148+5400T>C	XM_005273073.1:c.-148+5400T>C	XM_005273074.1:c.-264+5400T>C	NM_198074.4:c.58A>G	NR_027309.1:n.-1650A>G
BT-20	chr1	247752161	T	C	OR2G2	p.L167P	0	233	1	NM_001001915.1:c.500T>C	XR_110860.1:n.1098-22908A>G
BT-20	chr1	247752367	A	G	OR2G2	p.R236G	0	694	1	NM_001001915.1:c.706A>G	XR_110860.1:n.1098-23114T>C
BT-20	chr1	247769752	A	G	OR2G3	p.I289V	0	59	1	NM_001001914.1:c.865A>G	XR_110860.1:n.1097+29405T>C
BT-20	chr1	247875415	A	G	OR6F1	p.F215L	0	186	1	NM_001005286.1:c.643T>C	XM_005273091.1:c.-13+71684A>G	XM_005273092.1:c.-13+71684A>G
BT-20	chr1	247875583	G	C	OR6F1	p.P159A	0	76	1	NM_001005286.1:c.475C>G	XM_005273091.1:c.-13+71852G>C	XM_005273092.1:c.-13+71852G>C
BT-20	chr1	247875975	A	G	OR6F1	p.F28S	0	136	1	NM_001005286.1:c.83T>C	XM_005273091.1:c.-13+72244A>G	XM_005273092.1:c.-13+72244A>G
BT-20	chr1	247978319	A	G	OR14A16	p.I238T	0	253	1	XM_005273091.1:c.-12-45600A>G	XM_005273092.1:c.-12-45600A>G	NM_001001966.1:c.713T>C
BT-20	chr1	248039294	G	A	TRIM58	p.V322I	0	121	1	NM_015431.3:c.964G>A	XM_005273091.1:c.532G>A	XM_005273092.1:c.532G>A
BT-20	chr1	248129240	G	A	OR2AK2	p.V203M	0	195	1	NM_001004491.1:c.607G>A	NM_175911.2:c.-144+28554G>A
BT-20	chr1	248512749	G	A	OR14C36	p.G225R	0	127	1	NM_001001918.1:c.673G>A
BT-20	chr1	248512767	G	T	OR14C36	p.D231Y	0	131	1	NM_001001918.1:c.691G>T
BT-20	chr1	248550976	T	G	OR2T6	p.C23G	0	146	1	NM_001005471.1:c.67T>G
BT-20	chr1	248569369	A	G	OR2T1	p.H25R	0	169	1	NM_030904.1:c.74A>G
BT-20	chr1	248789504	T	C	OR2T11	p.Q309R	0	104	1	NM_001001964.1:c.926A>G
BT-20	chr1	248790075	A	G	OR2T11	p.C119R	0	152	1	NM_001001964.1:c.355T>C
BT-20	chr1	248845097	C	T	OR14I1	p.S170N	0	138	1	NM_001004734.1:c.509G>A	XM_005273131.1:c.560G>A	XM_005273132.1:c.509G>A
BT-20	chr1	248845458	C	T	OR14I1	p.D50N	0	120	1	NM_001004734.1:c.148G>A	XM_005273131.1:c.199G>A	XM_005273132.1:c.148G>A
BT-20	chr1	248845499	A	G	OR14I1	p.V36A	0	119	1	NM_001004734.1:c.107T>C	XM_005273131.1:c.158T>C	XM_005273132.1:c.107T>C
BT-20	chr2	45895	A	G	FAM110C	p.I164T	1	25	0.961538	NM_001077710.1:c.491T>C	NM_001077710.2:c.491T>C	XM_005264697.1:c.491T>C	XR_245047.1:n.853T>C	XR_245048.1:n.853T>C
BT-20	chr2	272203	C	T	ACP1	p.T95I	0	200	1	NM_001040649.2:c.284C>T	NM_004300.3:c.231+53C>T	NM_007099.3:c.129C>T	NR_024080.1:n.254C>T
BT-20	chr2	1320143	C	T	SNTG2, SNTG2	p.T495M, p.T368M	114	100	0.46729	NM_018968.2:c.1484C>T	NM_018968.3:c.1484C>T	XM_005264695.1:c.1103C>T
BT-20	chr2	1460004	G	T	TPO, TPO, TPO, TPO, TPO, TPO	p.A257S, p.A257S, p.A257S, p.A257S, p.A257S, p.A257S	1	205	0.995146	NM_000547.4:c.769G>T	NM_000547.5:c.769G>T	NM_001206744.1:c.769G>T	NM_001206745.1:c.769G>T	NM_175719.2:c.769G>T	NM_175719.3:c.769G>T	NM_175721.2:c.769G>T	NM_175721.3:c.769G>T	NM_175722.2:c.769G>T	NM_175722.3:c.769G>T	XM_005264698.1:c.805G>T	XM_005264699.1:c.805G>T	XM_005264700.1:c.805G>T	XM_005264701.1:c.805G>T	XM_005264702.1:c.805G>T	XM_005264703.1:c.805G>T	XM_005264704.1:c.805G>T	XM_005264705.1:c.805G>T
BT-20	chr2	1481231	G	C	TPO, TPO, TPO, TPO, TPO	p.S398T, p.S398T, p.S398T, p.S398T, p.S398T	3	7	0.7	NM_000547.4:c.1193G>C	NM_000547.5:c.1193G>C	NM_001206744.1:c.1193G>C	NM_001206745.1:c.1193G>C	NM_175719.2:c.1193G>C	NM_175719.3:c.1193G>C	NM_175721.2:c.1193G>C	NM_175721.3:c.1193G>C	NM_175722.2:c.820-7137G>C	NM_175722.3:c.820-7137G>C	XM_005264698.1:c.1229G>C	XM_005264699.1:c.1229G>C	XM_005264700.1:c.1229G>C	XM_005264701.1:c.1229G>C	XM_005264702.1:c.1229G>C	XM_005264703.1:c.1229G>C	XM_005264704.1:c.1229G>C	XM_005264705.1:c.1229G>C
BT-20	chr2	1499927	A	C	TPO, TPO, TPO, TPO, TPO, TPO, TPO	p.T725P, p.T725P, p.T668P, p.T552P, p.T668P, p.T65P, p.T725P	0	102	1	NM_000547.4:c.2173A>C	NM_000547.5:c.2173A>C	NM_001206744.1:c.2173A>C	NM_001206745.1:c.2002A>C	NM_175719.2:c.2002A>C	NM_175719.3:c.2002A>C	NM_175721.2:c.2173A>C	NM_175721.3:c.2173A>C	NM_175722.2:c.1654A>C	NM_175722.3:c.1654A>C	XM_005264698.1:c.2209A>C	XM_005264699.1:c.2209A>C	XM_005264700.1:c.2209A>C	XM_005264701.1:c.2209A>C	XM_005264702.1:c.2038A>C	XM_005264703.1:c.2209A>C	XM_005264704.1:c.2038A>C
BT-20	chr2	1926163	C	T	MYT1L, MYT1L	p.D460N, p.D460N	159	48	0.231884	NM_015025.2:c.1378G>A	XM_005264685.1:c.1378G>A
BT-20	chr2	3729254	C	T	ALLC	p.T110I	77	63	0.45	NM_018436.3:c.329C>T	XM_005263851.1:c.-2400C>T
BT-20	chr2	8871342	C	A	KIDINS220, KIDINS220, KIDINS220	p.Q1608H, p.Q1509H, p.Q462H	36	64	0.64	NM_020738.2:c.4824G>T	XM_005246169.1:c.4860G>T	XM_005246170.1:c.4857G>T	XM_005246171.1:c.4827G>T	XM_005246172.1:c.4770G>T	XM_005246173.1:c.4656G>T	XM_005246174.1:c.4653G>T	XM_005246175.1:c.4089+2232G>T	XM_005246176.1:c.4089+2232G>T	XM_005246177.1:c.3885+2232G>T	XR_241257.1:n.4271+2232G>T
BT-20	chr2	10045024	G	A	TAF1B, TAF1B, TAF1B, TAF1B, TAF1B	p.V282I, p.V27I, p.V282I, p.V282I, p.V27I	0	141	1	NM_005680.2:c.844G>A
BT-20	chr2	10050960	A	G	TAF1B, TAF1B, TAF1B, TAF1B, TAF1B	p.T351A, p.T96A, p.T351A, p.T351A, p.T96A	0	146	1	NM_005680.2:c.1051A>G
BT-20	chr2	10059770	G	T	TAF1B, TAF1B, TAF1B, TAF1B	p.E207D, p.E462D, p.E462D, p.E207D	0	121	1	NM_005680.2:c.1386G>T
BT-20	chr2	10126330	G	A	GRHL1, GRHL1, GRHL1	p.V246I, p.V397I, p.V208I	47	90	0.656934	NM_014552.2:c.1189G>A	NM_198182.1:c.622G>A	NM_198182.2:c.1189G>A	XM_005246158.1:c.736G>A	XM_005246159.1:c.622G>A	XR_241250.1:n.1360G>A
BT-20	chr2	10262920	T	G	RRM2	p.S59A	0	10	1	NM_001034.2:c.-6T>G	NM_001034.3:c.-6T>G	NM_001165931.1:c.175T>G
BT-20	chr2	10350599	G	C	C2orf48	p.W119S	59	24	0.289157	NM_182626.1:c.356G>C	NM_182626.2:c.356G>C	XM_005246164.1:c.356G>C
BT-20	chr2	11337762	G	A	ROCK2	p.R1057W	62	25	0.287356	NM_004850.3:c.3169C>T	XM_005246190.1:c.3169C>T
BT-20	chr2	11359120	G	T	ROCK2	p.T431N	41	74	0.643478	NM_004850.3:c.1292C>A	XM_005246190.1:c.1292C>A
BT-20	chr2	11376055	A	C	ROCK2	p.Y166D	92	33	0.264	NM_004850.3:c.496T>G	XM_005246190.1:c.496T>G
BT-20	chr2	11702661	A	C	GREB1, GREB1, GREB1	p.N77T, p.N77T, p.N77T	0	87	1	NM_014668.3:c.230A>C	NM_033090.2:c.230A>C	NM_148903.2:c.230A>C	XM_005246191.1:c.230A>C	XM_005246192.1:c.230A>C	XM_005246193.1:c.230A>C	XM_005246194.1:c.230A>C	XM_005246195.1:c.157+5764A>C	XM_005246198.1:c.230A>C	XM_005246199.1:c.230A>C
BT-20	chr2	11740961	C	T	GREB1, GREB1	p.P790L, p.P424L	32	49	0.604938	NM_014668.3:c.2369C>T	XM_005246191.1:c.2369C>T	XM_005246192.1:c.2369C>T	XM_005246193.1:c.2366C>T	XM_005246194.1:c.2192C>T	XM_005246195.1:c.2072C>T	XM_005246196.1:c.-1726C>T
BT-20	chr2	11810095	G	A	NTSR2	p.A54V	0	8	1	NM_012344.3:c.161C>T	XM_005246156.1:c.161C>T
BT-20	chr2	15607842	T	C	NBAS	p.K655R	0	177	1	NM_015909.2:c.1964A>G	NM_015909.3:c.1964A>G	NR_052013.2:n.2008A>G
BT-20	chr2	15674686	T	C	NBAS	p.I243V	2	100	0.980392	NM_015909.2:c.727A>G	NM_015909.3:c.727A>G	NR_052013.2:n.771A>G
BT-20	chr2	17696573	C	T	RAD51AP2, RAD51AP2	p.G1037D, p.G1028D	60	160	0.727273	NM_001099218.2:c.3110G>A	XM_005262625.1:c.3083G>A	XR_244590.1:n.*457C>T
BT-20	chr2	17942775	T	A	GEN1, GEN1, GEN1	p.S92T, p.S92T, p.S92T	0	140	1	NM_001130009.1:c.274T>A	NM_182625.3:c.274T>A	XM_005262612.1:c.274T>A	XM_005262613.1:c.274T>A
BT-20	chr2	17946243	A	G	GEN1, GEN1, GEN1	p.N143S, p.N143S, p.N143S	105	52	0.33121	NM_001130009.1:c.428A>G	NM_182625.3:c.428A>G	XM_005262612.1:c.428A>G	XM_005262613.1:c.428A>G
BT-20	chr2	17947886	G	A	GEN1, GEN1, GEN1	p.S189N, p.S189N, p.S189N	161	79	0.329167	NM_001130009.1:c.566G>A	NM_182625.3:c.566G>A	XM_005262612.1:c.566G>A	XM_005262613.1:c.566G>A
BT-20	chr2	17954027	G	A	GEN1, GEN1, GEN1	p.S310N, p.S310N, p.S310N	0	135	1	NM_001130009.1:c.929G>A	NM_182625.3:c.929G>A	XM_005262612.1:c.929G>A	XM_005262613.1:c.929G>A
BT-20	chr2	17962518	C	T	GEN1, GEN1, GEN1	p.T680I, p.T680I, p.T680I	0	119	1	NM_001130009.1:c.2039C>T	NM_182625.3:c.2039C>T	XM_005262612.1:c.2039C>T	XM_005262613.1:c.2039C>T
BT-20	chr2	18113623	A	G	KCNS3, KCNS3, KCNS3	p.T450A, p.T450A, p.T450A	73	31	0.298077	NM_002252.3:c.1348A>G	XM_005262614.1:c.1348A>G
BT-20	chr2	20131079	T	C	WDR35, WDR35, WDR35	p.E972G, p.E983G, p.E456G	31	88	0.739496	NM_001006657.1:c.2948A>G	NM_020779.3:c.2915A>G
BT-20	chr2	20403794	A	T	SDC1, SDC1, SDC1	p.L136Q, p.L136Q, p.L136Q	0	143	1	NM_001006946.1:c.407T>A	NM_002997.4:c.407T>A	XM_005262620.1:c.479T>A	XM_005262621.1:c.392T>A	XM_005262622.1:c.353T>A
BT-20	chr2	21225281	C	T	APOB	p.S4338N	0	142	1	NM_000384.2:c.13013G>A
BT-20	chr2	21232803	T	C	APOB	p.I2313V	0	163	1	NM_000384.2:c.6937A>G
BT-20	chr2	21263900	G	A	APOB	p.T98I	0	70	1	NM_000384.2:c.293C>T	XR_244973.1:n.-3431G>A
BT-20	chr2	24108652	T	C	ATAD2B, ATAD2B, ATAD2B	p.Q207R, p.Q207R, p.Q207R	0	137	1	NM_001242338.1:c.620A>G	NM_017552.1:c.620A>G	NM_017552.2:c.620A>G	XM_005264372.1:c.620A>G
BT-20	chr2	25141538	A	G	ADCY3, ADCY3	p.S107P, p.S107P	35	61	0.635417	NM_004036.3:c.319T>C	XM_005264102.1:c.319T>C	XM_005264103.1:c.319T>C	XM_005264104.1:c.319T>C	XM_005264105.1:c.319T>C	XM_005264106.1:c.319T>C
BT-20	chr2	26203678	T	C	KIF3C, KIF3C	p.Q370R, p.Q370R	0	133	1	NM_002254.6:c.1109A>G	XM_005264299.1:c.1109A>G	XM_005264300.1:c.1109A>G
BT-20	chr2	26534801	G	A	GPR113, GPR113, GPR113, GPR113, GPR113	p.H202Y, p.H599Y, p.H530Y, p.H400Y, p.H202Y	0	30	1	NM_001145168.1:c.1795C>T	NM_001145169.1:c.1588C>T	NM_153835.3:c.1198C>T	XM_005264163.1:c.1588C>T
BT-20	chr2	26536694	C	T	GPR113, GPR113, GPR113, GPR113, GPR113	p.A7T, p.A404T, p.A335T, p.A205T, p.A7T	0	38	1	NM_001145168.1:c.1210G>A	NM_001145169.1:c.1003G>A	NM_153835.3:c.613G>A	XM_005264163.1:c.1003G>A
BT-20	chr2	26667615	T	C	CCDC164	p.W399R	0	64	1	NM_145038.2:c.1195T>C	XM_005264637.1:c.577T>C	XM_005264638.1:c.175T>C
BT-20	chr2	26798893	A	T	C2orf70	p.Q66H	60	26	0.302326	NM_001105519.1:c.198A>T	XM_005264286.1:c.30A>T
BT-20	chr2	27303755	A	G	EMILIN1, EMILIN1	p.Q149R, p.Q149R	1	90	0.989011	XM_002342197.1:c.*5214T>C	NM_007046.2:c.446A>G	NM_007046.3:c.446A>G
BT-20	chr2	27310128	A	G	KHK, KHK, KHK	p.M1V, p.M1V, p.M1V	68	30	0.306122	NM_000221.2:c.1A>G	NM_006488.2:c.1A>G	XM_005264294.1:c.1A>G	XM_005264295.1:c.1A>G	XM_005264296.1:c.1A>G	XM_005264297.1:c.1A>G	XM_005264298.1:c.1A>G	NM_007046.2:c.*1245A>G	NM_007046.3:c.*1245A>G	XM_002342197.1:c.-902T>C
BT-20	chr2	27351948	T	G	ABHD1	p.D137E	0	78	1	NM_032604.3:c.411T>G	XR_244963.1:n.596T>G	XR_244964.1:n.596T>G	XR_244965.1:n.596T>G	XR_244966.1:n.424T>G	NM_013388.4:c.*2334A>C	XM_005264081.1:c.*2334A>C
BT-20	chr2	27424636	G	A	SLC5A6, SLC5A6	p.S481F, p.S481F	0	49	1	NM_021095.1:c.1442C>T	NM_021095.2:c.1442C>T	NR_028323.1:n.2289C>T
BT-20	chr2	27435250	A	G	C2orf28	p.D60G	0	100	1	NM_001170795.1:c.14A>G	NM_016085.4:c.-301A>G	NM_080592.3:c.179A>G	NM_021095.1:c.-570T>C	NM_021095.2:c.-570T>C	NR_028323.1:n.-75T>C	NM_016085.3:c.-301A>G	NM_080592.2:c.179A>G
BT-20	chr2	27684213	G	C	IFT172	p.R789G	23	44	0.656716	NM_015662.1:c.2365C>G	XM_005264254.1:c.2299C>G	XM_005264255.1:c.2299C>G
BT-20	chr2	27730940	T	C	GCKR, GCKR, GCKR	p.L446P, p.L256P, p.L444P	55	19	0.256757	NM_001486.3:c.1337T>C	XM_005264256.1:c.1331T>C	XM_005264257.1:c.1268T>C	XM_005264258.1:c.767T>C
BT-20	chr2	27801403	C	G	C2orf16	p.T655S	28	78	0.735849	NM_001271286.1:c.-4577C>G	NM_001271287.1:c.-4749C>G	NM_001271288.1:c.-4746C>G	NM_001271289.1:c.-4794C>G	NM_001271318.1:c.-4909C>G	NM_032434.2:c.-4577C>G	NM_032434.3:c.-4577C>G	XM_005264601.1:c.-4577C>G	XM_005264602.1:c.-4577C>G	XM_005264603.1:c.-4743C>G	NM_032266.3:c.1964C>G
BT-20	chr2	27801418	C	A	C2orf16	p.A660E	31	76	0.71028	NM_001271286.1:c.-4562C>A	NM_001271287.1:c.-4734C>A	NM_001271288.1:c.-4731C>A	NM_001271289.1:c.-4779C>A	NM_001271318.1:c.-4894C>A	NM_032434.2:c.-4562C>A	NM_032434.3:c.-4562C>A	XM_005264601.1:c.-4562C>A	XM_005264602.1:c.-4562C>A	XM_005264603.1:c.-4728C>A	NM_032266.3:c.1979C>A
BT-20	chr2	27801493	T	C	C2orf16	p.V685A	45	62	0.579439	NM_001271286.1:c.-4487T>C	NM_001271287.1:c.-4659T>C	NM_001271288.1:c.-4656T>C	NM_001271289.1:c.-4704T>C	NM_001271318.1:c.-4819T>C	NM_032434.2:c.-4487T>C	NM_032434.3:c.-4487T>C	XM_005264601.1:c.-4487T>C	XM_005264602.1:c.-4487T>C	XM_005264603.1:c.-4653T>C	NM_032266.3:c.2054T>C
BT-20	chr2	27801759	A	G	C2orf16	p.I774V	61	115	0.653409	NM_001271286.1:c.-4221A>G	NM_001271287.1:c.-4393A>G	NM_001271288.1:c.-4390A>G	NM_001271289.1:c.-4438A>G	NM_001271318.1:c.-4553A>G	NM_032434.2:c.-4221A>G	NM_032434.3:c.-4221A>G	XM_005264601.1:c.-4221A>G	XM_005264602.1:c.-4221A>G	XM_005264603.1:c.-4387A>G	NM_032266.3:c.2320A>G
BT-20	chr2	27804432	T	C	C2orf16	p.S1665P	30	63	0.677419	NM_001271286.1:c.-1548T>C	NM_001271287.1:c.-1720T>C	NM_001271288.1:c.-1717T>C	NM_001271289.1:c.-1765T>C	NM_001271318.1:c.-1880T>C	NM_032434.2:c.-1548T>C	NM_032434.3:c.-1548T>C	XM_005264601.1:c.-1548T>C	XM_005264602.1:c.-1548T>C	XM_005264603.1:c.-1714T>C	NM_032266.3:c.4993T>C
BT-20	chr2	27851918	G	A	GPN1	p.R12K	18	47	0.723077	NM_001145047.1:c.8-324G>A	NM_001145048.1:c.-127+337G>A	NM_001145049.1:c.-68+337G>A	NM_007266.3:c.35G>A	NR_026735.1:n.56G>A	NM_001142682.1:c.-288C>T	NM_001142683.1:c.-288C>T	NM_001142683.2:c.-288C>T	NM_024584.3:c.-220C>T	NM_024584.4:c.-220C>T	XM_005264560.1:c.-288C>T
BT-20	chr2	27887034	C	A	SLC4A1AP	p.P139T	74	22	0.229167	NM_018158.2:c.415C>A	NM_014860.1:c.-928G>T	XM_005264670.1:c.-933G>T	XM_005264671.1:c.-1147G>T	XM_005264672.1:c.-1152G>T	XM_005264673.1:c.-989G>T	XM_005264674.1:c.-928G>T
BT-20	chr2	28761981	G	C	PLB1, PLB1	p.V223L, p.V212L	102	46	0.310811	NM_001170585.1:c.667G>C	NM_153021.3:c.634G>C	NM_153021.4:c.634G>C
BT-20	chr2	28814033	A	G	PLB1, PLB1, PLB1, PLB1	p.M218V, p.M697V, p.M396V, p.M708V	34	21	0.381818	NM_001170585.1:c.2089A>G	NM_153021.3:c.2122A>G	NM_153021.4:c.2122A>G
BT-20	chr2	28824793	C	G	PLB1, PLB1	p.H868D, p.H879D	0	22	1	NM_001170585.1:c.2602C>G	NM_153021.3:c.2635C>G	NM_153021.4:c.2635C>G
BT-20	chr2	29222070	G	A	FAM179A, FAM179A	p.A55T, p.A55T	44	16	0.266667	NM_199280.2:c.163G>A	XM_005264164.1:c.163G>A
BT-20	chr2	29240060	A	G	FAM179A, FAM179A	p.Q362R, p.Q362R	85	40	0.32	NM_199280.2:c.1085A>G	XM_005264164.1:c.1085A>G	XM_005264165.1:c.-60+2633A>G
BT-20	chr2	29240673	G	A	FAM179A	p.R404Q	35	19	0.351852	NM_199280.2:c.1211G>A	XM_005264164.1:c.1195+503G>A	XM_005264165.1:c.-60+3246G>A
BT-20	chr2	29274720	A	G	FAM179A, FAM179A, FAM179A	p.T886A, p.T941A, p.T468A	53	96	0.644295	NM_199280.2:c.2821A>G	XM_005264164.1:c.2656A>G	XM_005264165.1:c.1402A>G
BT-20	chr2	29294754	G	C	C2orf71	p.L792V	51	21	0.291667	NM_001029883.1:c.2374C>G	NM_001029883.2:c.2374C>G
BT-20	chr2	29416366	G	C	ALK, ALK	p.D461E, p.D1529E	81	32	0.283186	NM_004304.3:c.4587C>G	NM_004304.4:c.4587C>G
BT-20	chr2	29416572	T	C	ALK, ALK	p.I393V, p.I1461V	0	167	1	NM_004304.3:c.4381A>G	NM_004304.4:c.4381A>G
BT-20	chr2	30975961	G	T	CAPN13, CAPN13, CAPN13	p.Q349K, p.Q349K, p.Q349K	153	70	0.313901	NM_144575.2:c.1045C>A	XR_244969.1:n.1379C>A
BT-20	chr2	30980940	C	T	CAPN13, CAPN13, CAPN13	p.A280T, p.A280T, p.A280T	50	111	0.689441	NM_144575.2:c.838G>A	XR_244969.1:n.1172G>A
BT-20	chr2	31135184	G	T	GALNT14, GALNT14, GALNT14, GALNT14	p.Q474K, p.Q469K, p.Q434K, p.Q449K	71	35	0.330189	NM_001253826.1:c.1420C>A	NM_001253827.1:c.1345C>A	NM_024572.2:c.1405C>A	NM_024572.3:c.1405C>A	NR_045602.1:n.2178C>A	XM_005264559.1:c.1300C>A
BT-20	chr2	31399988	C	T	CAPN14, CAPN14	p.V450I, p.V626I	28	49	0.636364	NM_001145122.1:c.1876G>A	XM_005264330.1:c.1876G>A	XM_005264331.1:c.1348G>A
BT-20	chr2	32667182	G	C	BIRC6	p.V1332L	0	133	1	NM_016252.3:c.3994G>C	XM_005264449.1:c.4036G>C	XM_005264450.1:c.4036G>C	XM_005264451.1:c.4036G>C	XM_005264452.1:c.3994G>C	XM_005264453.1:c.3994G>C	XM_005264454.1:c.4036G>C	XM_005264455.1:c.3904G>C	XR_244950.1:n.4531G>C
BT-20	chr2	32724849	C	T	BIRC6	p.R2902C	97	57	0.37013	NM_016252.3:c.8704C>T	XM_005264449.1:c.8785C>T	XM_005264450.1:c.8773C>T	XM_005264451.1:c.8758C>T	XM_005264452.1:c.8743C>T	XM_005264453.1:c.8716C>T	XM_005264454.1:c.8785C>T	XM_005264455.1:c.8653C>T	XR_244950.1:n.9280C>T
BT-20	chr2	36782886	G	A	FEZ2, FEZ2, FEZ2	p.R356C, p.R329C, p.R158C	47	101	0.682432	NM_001042548.1:c.1066C>T	NM_005102.2:c.985C>T	XR_244972.1:n.957C>T	NM_016441.1:c.*7042G>A	NM_016441.2:c.*7042G>A	XM_005264357.1:c.*7042G>A	XM_005264358.1:c.*7042G>A
BT-20	chr2	36825170	T	C	FEZ2, FEZ2, FEZ2	p.E39G, p.E39G, p.E39G	1	5	0.833333	NM_001042548.1:c.116A>G	NM_005102.2:c.116A>G	XR_244972.1:n.164A>G
BT-20	chr2	37227797	C	G	HEATR5B, HEATR5B	p.G1826A, p.G321A	127	70	0.35533	NM_019024.1:c.5477G>C	XM_005264379.1:c.5477G>C
BT-20	chr2	37406680	C	G	SULT6B1	p.L112F	51	77	0.601562	NM_001032377.1:c.336G>C	XM_005264307.1:c.405G>C	XM_005264308.1:c.135G>C
BT-20	chr2	38179134	G	A	FAM82A1	p.G259D	0	177	1	NM_001170791.1:c.453-22049G>A	NM_001170792.1:c.453-22049G>A	NM_001170793.1:c.17+1396G>A	NM_144713.3:c.776G>A	XM_005264161.1:c.453-22049G>A	XM_005264162.1:c.17+1396G>A	NR_102712.1:n.323-1454C>T	NM_144713.2:c.776G>A
BT-20	chr2	38604351	A	G	ATL2, ATL2	p.W18R, p.W18R	15	20	0.571429	NM_001135673.1:c.52T>C	NM_022374.2:c.52T>C	NR_024191.1:n.82T>C
BT-20	chr2	39082344	T	C	DHX57, DHX57, DHX57	p.N587S, p.N20S, p.N587S	0	171	1	NM_198963.1:c.1760A>G	XM_005264635.1:c.-157A>G
BT-20	chr2	39187190	T	C	ARHGEF33	p.S582P	0	11	1	NM_001145451.1:c.1744T>C	NM_001145451.2:c.1744T>C	NR_028386.1:n.296A>G
BT-20	chr2	42510018	A	G	EML4, EML4	p.K225E, p.K283E	0	175	1	NM_001145076.1:c.673A>G	NM_019063.3:c.847A>G	XM_005264267.1:c.880A>G	XM_005264268.1:c.880A>G
BT-20	chr2	42515388	A	G	EML4, EML4, EML4	p.I71V, p.I324V, p.I382V	0	168	1	NM_001145076.1:c.970A>G	NM_019063.3:c.1144A>G	XM_005264267.1:c.1177A>G	XM_005264268.1:c.1177A>G
BT-20	chr2	42515437	A	G	EML4, EML4, EML4	p.K87R, p.K340R, p.K398R	0	149	1	NM_001145076.1:c.1019A>G	NM_019063.3:c.1193A>G	XM_005264267.1:c.1226A>G	XM_005264268.1:c.1226A>G
BT-20	chr2	43732823	T	C	THADA, THADA, THADA, THADA, THADA, THADA	p.T456A, p.T896A, p.T897A, p.T1187A, p.T1187A, p.T334A	70	134	0.656863	NM_001083953.1:c.3559A>G	NM_022065.4:c.3559A>G	NR_073394.1:n.3691A>G
BT-20	chr2	43797619	C	T	THADA, THADA, THADA, THADA, THADA, THADA, THADA	p.V409I, p.V699I, p.V699I, p.V409I, p.V699I, p.V699I, p.V699I	139	62	0.308458	NM_001083953.1:c.2095G>A	NM_001271643.1:c.2095G>A	NM_001271644.1:c.2095G>A	NM_022065.4:c.2095G>A	NR_073394.1:n.2227G>A
BT-20	chr2	44004010	T	C	DYNC2LI1, DYNC2LI1, DYNC2LI1, DYNC2LI1	p.F33S, p.F33S, p.F33S, p.F33S	112	41	0.267974	NM_001012665.1:c.98T>C	NM_001193464.1:c.98T>C	NM_015522.2:c.98T>C	NM_015522.3:c.98T>C	NM_016008.2:c.98T>C	NM_016008.3:c.98T>C	XM_005264364.1:c.98T>C	XM_005264365.1:c.98T>C
BT-20	chr2	44021826	T	A	DYNC2LI1	p.F184Y	134	54	0.287234	NM_001012665.1:c.507+44T>A	NM_001193464.1:c.507+44T>A	NM_015522.2:c.551T>A	NM_015522.3:c.551T>A	NM_016008.2:c.507+44T>A	NM_016008.3:c.507+44T>A	XM_005264364.1:c.507+44T>A	XM_005264365.1:c.507+44T>A
BT-20	chr2	44028013	A	T	DYNC2LI1, DYNC2LI1, DYNC2LI1, DYNC2LI1	p.I104L, p.I230L, p.I104L, p.I231L	120	57	0.322034	NM_001012665.1:c.688A>T	NM_001193464.1:c.691A>T	NM_016008.2:c.688A>T	NM_016008.3:c.688A>T	XM_005264364.1:c.691A>T	XM_005264365.1:c.688A>T
BT-20	chr2	44104925	T	C	ABCG8, ABCG8	p.V632A, p.V631A	1	168	0.994083	NM_022437.2:c.1895T>C	XM_005264483.1:c.1892T>C
BT-20	chr2	44507907	G	T	SLC3A1, SLC3A1, SLC3A1, SLC3A1, SLC3A1	p.W161C, p.W161C, p.W161C, p.W161C, p.W161C	77	46	0.373984	NM_000341.3:c.483G>T
BT-20	chr2	44547574	G	A	SLC3A1, SLC3A1, SLC3A1	p.M238I, p.M618I, p.M340I	86	42	0.328125	NM_001042385.1:c.*921C>T	NM_001042385.2:c.*921C>T	NM_001042386.1:c.*921C>T	NM_001042386.2:c.*921C>T	NM_001171613.1:c.*921C>T	NM_001171603.1:c.*921C>T	NM_001171606.1:c.*921C>T	NM_001171617.1:c.*921C>T	NM_006036.3:c.*921C>T	NM_006036.4:c.*921C>T	XM_005264653.1:c.*1269C>T	XM_005264654.1:c.*1269C>T	XM_005264655.1:c.*1269C>T	XM_005264656.1:c.*921C>T	XM_005264657.1:c.*994C>T	XM_005264658.1:c.*1269C>T	XM_005264659.1:c.*1269C>T	XM_005264660.1:c.*1269C>T	NM_000341.3:c.1854G>A
BT-20	chr2	47382342	G	T	C2orf61, C2orf61	p.L17M, p.L17M	85	34	0.285714	NM_001163561.1:c.49C>A	NM_173649.1:c.49C>A	NM_173649.2:c.49C>A	NM_001743.3:c.*5573C>A	NM_001743.4:c.*5573C>A	XM_005264576.1:c.*5573C>A
BT-20	chr2	47601106	T	C	EPCAM	p.M115T	39	64	0.621359	NM_002354.2:c.344T>C	NR_030286.1:n.-3708T>C
BT-20	chr2	48807796	A	C	STON1-GTF2A1L, STON1, STON1, STON1-GTF2A1L, STON1-GTF2A1L	p.K8N, p.K8N, p.K8N, p.K8N, p.K8N	47	70	0.598291	NM_001198593.1:c.24A>C	NM_001198594.1:c.24A>C	NM_172311.1:c.24A>C	NM_172311.2:c.24A>C	NM_001198595.1:c.24A>C	NM_006873.2:c.24A>C	NM_006873.3:c.24A>C	XM_005264117.1:c.24A>C	XM_005264118.1:c.24A>C
BT-20	chr2	48808152	G	C	STON1-GTF2A1L, STON1, STON1, STON1-GTF2A1L, STON1-GTF2A1L	p.R127T, p.R127T, p.R127T, p.R127T, p.R127T	45	70	0.608696	NM_001198593.1:c.380G>C	NM_001198594.1:c.380G>C	NM_172311.1:c.380G>C	NM_172311.2:c.380G>C	NM_001198595.1:c.380G>C	NM_006873.2:c.380G>C	NM_006873.3:c.380G>C	XM_005264117.1:c.380G>C	XM_005264118.1:c.380G>C
BT-20	chr2	48809593	G	T	STON1-GTF2A1L, STON1, STON1, STON1-GTF2A1L, STON1-GTF2A1L	p.Q607H, p.Q607H, p.Q607H, p.Q607H, p.Q607H	55	104	0.654088	NM_001198593.1:c.1821G>T	NM_001198594.1:c.1821G>T	NM_172311.1:c.1821G>T	NM_172311.2:c.1821G>T	NM_001198595.1:c.1821G>T	NM_006873.2:c.1821G>T	NM_006873.3:c.1821G>T	XM_005264117.1:c.1821G>T	XM_005264118.1:c.1821G>T
BT-20	chr2	48873925	A	G	GTF2A1L, STON1-GTF2A1L, STON1-GTF2A1L, GTF2A1L, STON1-GTF2A1L	p.Y241C, p.Y945C, p.Y945C, p.Y207C, p.Y898C	111	57	0.339286	NM_001193487.1:c.620A>G	NM_006872.2:c.722A>G	NM_006872.3:c.722A>G	NM_172196.1:c.722A>G	XM_005264116.1:c.722A>G	NM_001198593.1:c.2834A>G	NM_001198594.1:c.2693A>G	NM_172311.1:c.2834A>G	NM_172311.2:c.2834A>G
BT-20	chr2	48921375	T	C	LHCGR	p.N312S	34	81	0.704348	NM_000233.3:c.935A>G	XM_005264309.1:c.-11+5A>G	NM_172196.1:c.1329+22556T>C	XM_005264116.1:c.1329+22556T>C	NM_001198593.1:c.3441+22556T>C
BT-20	chr2	50574038	C	A	NRXN1	p.G17V	4	6	0.6	NM_001135659.1:c.3485-109930G>T	NM_004801.4:c.3365-109930G>T	NM_138735.2:c.50G>T	XM_005264642.1:c.3386-109930G>T	XM_005264643.1:c.3341-109930G>T
BT-20	chr2	54081548	C	T	GPR75, GPR75	p.A116T, p.A116T	60	27	0.310345	NM_006794.2:c.346G>A	NM_006794.3:c.346G>A	NM_001164165.1:c.101+5417G>A
BT-20	chr2	54365802	A	G	ACYP2	p.I34M	46	80	0.634921	NM_138448.3:c.102A>G
BT-20	chr2	54482553	G	A	TSPYL6	p.R246C	28	68	0.708333	NM_001003937.2:c.736C>T	NM_138448.3:c.186-49272G>A
BT-20	chr2	54482964	C	T	TSPYL6	p.G109S	0	68	1	NM_001003937.2:c.325G>A	NM_138448.3:c.186-48861C>T
BT-20	chr2	54587596	C	T	C2orf73, C2orf73, C2orf73	p.P254L, p.P133L, p.P196L	25	45	0.642857	NM_001100396.1:c.761C>T	XM_005264132.1:c.587C>T	XM_005264133.1:c.398C>T	XM_005264134.1:c.398C>T
BT-20	chr2	55404794	G	A	C2orf63, C2orf63, C2orf63	p.A54V, p.A381V, p.A503V	122	68	0.357895	NM_001135598.1:c.1142C>T	NM_152385.2:c.1508C>T	XM_005264136.1:c.1508C>T	XM_005264137.1:c.1310C>T	XM_005264138.1:c.1130C>T	XM_005264139.1:c.*120C>T
BT-20	chr2	55407754	C	T	C2orf63, C2orf63	p.V304I, p.V426I	60	33	0.354839	NM_001135598.1:c.910G>A	NM_152385.2:c.1276G>A	XM_005264136.1:c.1276G>A	XM_005264137.1:c.1078G>A	XM_005264138.1:c.1007-2837G>A	XM_005264139.1:c.1181+952G>A
BT-20	chr2	55408787	G	A	C2orf63, C2orf63	p.A245V, p.A367V	93	41	0.30597	NM_001135598.1:c.734C>T	NM_152385.2:c.1100C>T	XM_005264136.1:c.1100C>T	XM_005264137.1:c.902C>T	XM_005264138.1:c.1007-3870C>T	XM_005264139.1:c.1100C>T
BT-20	chr2	55408799	C	A	C2orf63, C2orf63	p.C241F, p.C363F	92	44	0.323529	NM_001135598.1:c.722G>T	NM_152385.2:c.1088G>T	XM_005264136.1:c.1088G>T	XM_005264137.1:c.890G>T	XM_005264138.1:c.1007-3882G>T	XM_005264139.1:c.1088G>T
BT-20	chr2	55490819	G	T	MTIF2, MTIF2	p.T59N, p.T59N	75	27	0.264706	NM_001005369.1:c.176C>A	NM_002453.2:c.176C>A	XM_005264334.1:c.176C>A	XM_005264335.1:c.176C>A
BT-20	chr2	55771161	A	G	CCDC104, CCDC104	p.D243G, p.D268G	0	182	1	NM_080667.5:c.728A>G	XM_005264119.1:c.803A>G	XM_005264120.1:c.*5244A>G	NM_001122964.1:c.*5886T>C	NM_020463.2:c.*5886T>C	XM_005264442.1:c.*5886T>C	XM_005264443.1:c.*5886T>C	XM_005264444.1:c.*5886T>C	XM_005264445.1:c.*5886T>C	XM_005264446.1:c.*5886T>C	XM_005264447.1:c.*5886T>C	XM_005264448.1:c.*5886T>C
BT-20	chr2	55805440	T	C	SMEK2	p.I503V	0	125	1	NM_001122964.1:c.1507A>G	NM_020463.2:c.1469-948A>G	XM_005264442.1:c.1507A>G	XM_005264443.1:c.1469-948A>G	XM_005264444.1:c.1507A>G	XM_005264445.1:c.1507A>G	XM_005264446.1:c.1469-948A>G	XM_005264447.1:c.883A>G	XM_005264448.1:c.592A>G
BT-20	chr2	58316814	A	G	VRK2, VRK2, VRK2, VRK2, VRK2, VRK2, VRK2, VRK2, VRK2, VRK2, VRK2	p.I49V, p.I49V, p.I167V, p.I167V, p.I167V, p.I167V, p.I49V, p.I167V, p.I167V, p.I167V, p.I144V	117	60	0.338983	NM_001130483.2:c.499A>G	NM_001130480.1:c.499A>G	NM_001130480.2:c.499A>G	NM_001130481.1:c.499A>G	NM_001130481.2:c.499A>G	NM_001130482.1:c.430A>G	NM_001130482.2:c.430A>G	NM_001130483.1:c.499A>G	NM_001136027.1:c.145A>G	NM_006296.4:c.499A>G	NM_006296.5:c.499A>G	NM_006296.6:c.499A>G	NR_036441.1:n.821A>G	NR_049781.1:n.661A>G	XM_005264539.1:c.514A>G	XM_005264540.1:c.499A>G	XM_005264541.1:c.145A>G	XM_005264542.1:c.145A>G	XM_005264543.1:c.145A>G
BT-20	chr2	61275771	C	G	PEX13	p.L360V	148	57	0.278049	NM_002618.3:c.1078C>G
BT-20	chr2	61575308	A	G	USP34	p.M661T	0	95	1	NM_014709.3:c.1982T>C	XM_005264661.1:c.1982T>C	XM_005264662.1:c.1982T>C
BT-20	chr2	62067433	T	C	FAM161A, FAM161A, FAM161A, FAM161A	p.I46V, p.I127V, p.I236V, p.I236V	118	43	0.267081	NM_001201543.1:c.706A>G	NM_032180.2:c.706A>G	NR_037710.1:n.752A>G
BT-20	chr2	63176139	A	C	EHBP1, EHBP1, EHBP1, EHBP1	p.K720Q, p.K755Q, p.K720Q, p.K720Q	33	65	0.663265	NM_001142614.1:c.2158A>C	NM_001142615.1:c.2158A>C	NM_001142615.2:c.2158A>C	NM_001142616.1:c.2158A>C	NM_015252.3:c.2263A>C	XM_005264225.1:c.2263A>C	XM_005264226.1:c.2263A>C	XM_005264227.1:c.2158A>C	XM_005264228.1:c.1575+688A>C
BT-20	chr2	63660902	C	T	WDPCP, WDPCP, WDPCP, WDPCP, WDPCP	p.G76S, p.G158S, p.G109S, p.G268S, p.G244S	46	83	0.643411	NM_015910.5:c.802G>A	XM_005264348.1:c.802G>A	XM_005264349.1:c.385-29110G>A	XM_005264350.1:c.325G>A	XR_244934.1:n.1049G>A	XR_244935.1:n.1049G>A	XR_244936.1:n.471G>A	NM_001042692.1:c.325G>A	NM_015910.4:c.802G>A
BT-20	chr2	64863751	C	T	SERTAD2, SERTAD2	p.M85I, p.M85I	43	23	0.348485	NM_014755.2:c.255G>A	XM_005264669.1:c.255G>A
BT-20	chr2	65216886	G	C	SLC1A4	p.G37R	19	15	0.441176	NM_001135581.1:c.-134+1132G>C	NM_001193493.1:c.-134+1132G>C	NM_003038.3:c.109G>C	NM_003038.4:c.109G>C
BT-20	chr2	67630476	T	C	ETAA1	p.M221T	90	46	0.338235	NM_019002.3:c.662T>C	XM_005264374.1:c.668T>C	XM_005264375.1:c.668T>C	XM_005264376.1:c.668T>C	XM_005264377.1:c.413T>C	XM_005264378.1:c.668T>C
BT-20	chr2	67630980	G	A	ETAA1	p.S389N	0	77	1	NM_019002.3:c.1166G>A	XM_005264374.1:c.1172G>A	XM_005264375.1:c.1172G>A	XM_005264376.1:c.1172G>A	XM_005264377.1:c.917G>A	XM_005264378.1:c.1168+4G>A
BT-20	chr2	67631129	G	A	ETAA1	p.G439R	59	19	0.24359	NM_019002.3:c.1315G>A	XM_005264374.1:c.1321G>A	XM_005264375.1:c.1321G>A	XM_005264376.1:c.1321G>A	XM_005264377.1:c.1066G>A	XM_005264378.1:c.1168+153G>A
BT-20	chr2	67631831	G	A	ETAA1	p.E673K	45	83	0.648438	NM_019002.3:c.2017G>A	XM_005264374.1:c.2023G>A	XM_005264375.1:c.1940-4G>A	XM_005264376.1:c.1936G>A	XM_005264377.1:c.1768G>A	XM_005264378.1:c.1169-298G>A
BT-20	chr2	67632125	C	T	ETAA1	p.P771S	0	135	1	NM_019002.3:c.2311C>T	XM_005264374.1:c.2317C>T	XM_005264375.1:c.2230C>T	XM_005264376.1:c.2230C>T	XM_005264377.1:c.2062C>T	XM_005264378.1:c.1169-4C>T
BT-20	chr2	68385097	A	G	PNO1	p.R11G	69	28	0.28866	NM_001256476.1:c.-522T>C	NM_138458.2:c.-522T>C	NM_138458.3:c.-522T>C	NR_046234.1:n.-419T>C	NM_020143.2:c.31A>G
BT-20	chr2	68607947	G	T	PLEK, PLEK	p.K97N, p.K97N	75	37	0.330357	NM_002664.2:c.291G>T	XM_005264370.1:c.291G>T
BT-20	chr2	68622914	G	A	PLEK	p.R340K	50	24	0.324324	NM_002664.2:c.1019G>A	XM_005264370.1:c.*142G>A
BT-20	chr2	68753240	T	A	APLF, APLF	p.S200T, p.S224T	18	40	0.689655	NM_173545.2:c.670T>A	XM_005264190.1:c.670T>A	XM_005264191.1:c.670T>A	XM_005264192.1:c.670T>A	XM_005264193.1:c.670T>A	XM_005264194.1:c.670T>A	XM_005264195.1:c.670T>A	XM_005264196.1:c.91T>A
BT-20	chr2	68765205	C	T	APLF, APLF, APLF	p.L312F, p.L336F, p.L67F	40	75	0.652174	NM_173545.2:c.1006C>T	XM_005264190.1:c.1006C>T	XM_005264191.1:c.1006C>T	XM_005264192.1:c.1006C>T	XM_005264193.1:c.1006C>T	XM_005264194.1:c.1006C>T	XM_005264195.1:c.1006C>T	XM_005264196.1:c.427C>T
BT-20	chr2	68882661	A	G	PROKR1	p.I379V	22	43	0.661538	NM_138964.2:c.1135A>G	XM_005264101.1:c.1135A>G
BT-20	chr2	69049939	G	T	ARHGAP25, ARHGAP25, ARHGAP25, ARHGAP25	p.R549S, p.R516S, p.R556S, p.R548S	28	40	0.588235	NM_001007231.1:c.1665G>T	NM_001007231.2:c.1668G>T	NM_001166276.1:c.1647G>T	NM_001166277.1:c.1548G>T	NM_014882.2:c.1644G>T	XM_005264675.1:c.1665G>T	XM_005264676.1:c.1551G>T
BT-20	chr2	69049941	T	C	ARHGAP25, ARHGAP25, ARHGAP25, ARHGAP25	p.M550T, p.M517T, p.M557T, p.M549T	40	27	0.402985	NM_001007231.1:c.1667T>C	NM_001007231.2:c.1670T>C	NM_001166276.1:c.1649T>C	NM_001166277.1:c.1550T>C	NM_014882.2:c.1646T>C	XM_005264675.1:c.1667T>C	XM_005264676.1:c.1553T>C
BT-20	chr2	69741854	T	G	AAK1, AAK1, AAK1	p.K509Q, p.K509Q, p.K509Q	0	116	1	NM_014911.3:c.1525A>C	XM_005264206.1:c.1525A>C	XM_005264207.1:c.1525A>C	XM_005264208.1:c.1525A>C	XM_005264209.1:c.1525A>C	XM_005264210.1:c.1525A>C	XM_005264211.1:c.1525A>C	XM_005264212.1:c.1525A>C	XM_005264213.1:c.838A>C
BT-20	chr2	70188676	T	C	ASPRV1	p.T49A	24	14	0.368421	NR_033872.1:n.*719A>G	NM_152792.2:c.145A>G
BT-20	chr2	71012734	C	G	FIGLA	p.S141T	32	69	0.683168	NM_001004311.2:c.422G>C	NM_001004311.3:c.422G>C
BT-20	chr2	71043461	C	T	CLEC4F, CLEC4F	p.R351H, p.R351H	0	146	1	NM_001258027.1:c.1052G>A	NM_173535.2:c.1052G>A	XM_005264172.1:c.1052G>A
BT-20	chr2	71044211	C	T	CLEC4F, CLEC4F	p.R101Q, p.R101Q	0	170	1	NM_001258027.1:c.302G>A	NM_173535.2:c.302G>A	XM_005264172.1:c.302G>A
BT-20	chr2	71046960	G	A	CLEC4F, CLEC4F	p.P42L, p.P42L	51	109	0.68125	NM_001258027.1:c.125C>T	NM_173535.2:c.125C>T	XM_005264172.1:c.125C>T
BT-20	chr2	71060111	G	A	CD207	p.P213S	111	37	0.25	NM_015717.2:c.637C>T	NM_015717.3:c.637C>T
BT-20	chr2	71163173	C	T	ATP6V1B1, ATP6V1B1	p.T30I, p.T30I	31	69	0.69	NM_001692.3:c.89C>T	XM_005264368.1:c.-4493C>T	NM_012476.2:c.*2839C>T
BT-20	chr2	71212129	A	T	ANKRD53	p.H431L	18	39	0.684211	NM_001115116.1:c.1292A>T	NM_024933.3:c.*387A>T	XM_005264569.1:c.1190A>T	XM_005264570.1:c.*739A>T	NM_144582.2:c.*3601T>A	XM_005264121.1:c.*3601T>A
BT-20	chr2	71212405	T	C	ANKRD53	p.L523P	27	67	0.712766	NM_001115116.1:c.1568T>C	NM_024933.3:c.*663T>C	XM_005264569.1:c.1466T>C	XM_005264570.1:c.*1015T>C	NM_144582.2:c.*3325A>G	XM_005264121.1:c.*3325A>G
BT-20	chr2	71360144	A	C	MPHOSPH10, MPHOSPH10	p.E69A, p.E69A	124	65	0.343915	NM_005791.1:c.206A>C	NM_005791.2:c.206A>C	NM_032601.3:c.-2795T>G	XM_005264613.1:c.-2795T>G
BT-20	chr2	71740897	C	A	DYSF, DYSF, DYSF, DYSF, DYSF, DYSF, DYSF, DYSF, DYSF, DYSF, DYSF, DYSF, DYSF, DYSF	p.A170E, p.A171E, p.A170E, p.A202E, p.A202E, p.A201E, p.A171E, p.A202E, p.A170E, p.A201E, p.A171E, p.A201E, p.A170E, p.A171E	69	29	0.295918	NM_001130455.1:c.512C>A	NM_001130976.1:c.509C>A	NM_001130977.1:c.509C>A	NM_001130978.1:c.509C>A	NM_001130979.1:c.602C>A	NM_001130980.1:c.602C>A	NM_001130981.1:c.602C>A	NM_001130982.1:c.605C>A	NM_001130983.1:c.512C>A	NM_001130984.1:c.512C>A	NM_001130985.1:c.605C>A	NM_001130986.1:c.512C>A	NM_001130987.1:c.605C>A	NM_003494.3:c.509C>A	XM_005264584.1:c.605C>A	XM_005264585.1:c.602C>A
BT-20	chr2	73429808	G	C	NOTO	p.R5T	20	43	0.68254	NM_001134462.1:c.14G>C
BT-20	chr2	73492463	G	A	FBXO41	p.A504V	14	26	0.65	NM_001080410.1:c.1694C>T	NM_001080410.2:c.1511C>T	XM_005264158.1:c.329C>T
BT-20	chr2	73492614	A	T	FBXO41	p.S454T	0	17	1	NM_001080410.1:c.1543T>A	NM_001080410.2:c.1360T>A	XM_005264158.1:c.178T>A
BT-20	chr2	73675669	T	G	ALMS1, ALMS1, ALMS1, ALMS1	p.V671G, p.V59G, p.V59G, p.V629G	74	36	0.327273	NM_015120.4:c.2012T>G	XM_005264552.1:c.635T>G
BT-20	chr2	73716810	G	A	ALMS1, ALMS1, ALMS1, ALMS1	p.S2574N, p.S1962N, p.S1962N, p.S2532N	40	84	0.677419	NM_015120.4:c.7721G>A	XM_005264552.1:c.6344G>A
BT-20	chr2	73717103	G	C	ALMS1, ALMS1, ALMS1, ALMS1	p.D2672H, p.D2060H, p.D2060H, p.D2630H	38	105	0.734266	NM_015120.4:c.8014G>C	XM_005264552.1:c.6637G>C
BT-20	chr2	73828538	G	A	ALMS1, ALMS1, ALMS1	p.R4029K, p.R3417K, p.R3987K	58	26	0.309524	NM_015120.4:c.12086G>A	XM_005264552.1:c.10709G>A
BT-20	chr2	73928098	C	G	NAT8B	p.G111A	75	37	0.330357	NM_016347.2:c.335G>C
BT-20	chr2	73928366	G	C	NAT8B	p.R22G	68	21	0.235955	NM_016347.2:c.67C>G
BT-20	chr2	74007136	T	C	DUSP11, DUSP11	p.D36G, p.D36G	117	46	0.282209	NM_001080474.1:c.-4301T>C	NM_003584.2:c.107A>G	XM_005264604.1:c.107A>G	XR_244962.1:n.143A>G
BT-20	chr2	74460543	C	T	SLC4A5, SLC4A5, SLC4A5, SLC4A5, SLC4A5	p.E861K, p.E823K, p.E861K, p.E759K, p.E861K	37	13	0.26	NM_021196.3:c.2581G>A	NM_133478.2:c.2581G>A	XM_005264464.1:c.2581G>A	XM_005264465.1:c.2581G>A	XM_005264466.1:c.2233G>A
BT-20	chr2	74682512	C	T	INO80B	p.S31L	19	62	0.765432	NM_012477.2:c.-3218C>T	NM_012477.3:c.-3218C>T	XM_005264232.1:c.-3218C>T	XM_005264233.1:c.-3099C>T	XM_005264234.1:c.-3354C>T	XM_005264235.1:c.-3099C>T	XM_005264236.1:c.-3327C>T	NM_031288.2:c.59-21C>T	NM_031288.3:c.59-21C>T	NR_037849.1:n.153-21C>T
BT-20	chr2	74690039	G	A	MOGS, MOGS, MOGS, MOGS	p.P18S, p.P174S, p.P293S, p.P187S	30	66	0.6875	NM_001146158.1:c.559C>T	NM_006302.2:c.877C>T	XM_005264553.1:c.52C>T	NM_031288.2:c.*5048G>A	NM_031288.3:c.*5048G>A	NM_012477.2:c.*2231G>A	NM_012477.3:c.*2231G>A	XM_005264232.1:c.*2231G>A	XM_005264233.1:c.*2231G>A	XM_005264234.1:c.*2231G>A	XM_005264235.1:c.*2231G>A	XM_005264236.1:c.*2231G>A	NR_037849.1:n.*2021G>A
BT-20	chr2	74690378	C	T	MOGS, MOGS, MOGS	p.D120N, p.D239N, p.D133N	39	91	0.7	NM_001146158.1:c.397G>A	NM_006302.2:c.715G>A	XM_005264553.1:c.-111G>A	NR_037849.1:n.*2360C>T	NM_012477.2:c.*2570C>T	NM_012477.3:c.*2570C>T	XM_005264232.1:c.*2570C>T	XM_005264233.1:c.*2570C>T	XM_005264234.1:c.*2570C>T	XM_005264235.1:c.*2570C>T	XM_005264236.1:c.*2570C>T
BT-20	chr2	74699778	C	A	MRPL53	p.A4S	41	106	0.721088	NM_053050.3:c.10G>T	NM_053050.4:c.10G>T	NM_032779.3:c.*1895G>T
BT-20	chr2	74710491	C	T	TTC31	p.A28V	41	87	0.679688	NM_022492.3:c.83C>T	NM_022492.4:c.83C>T	NR_027749.1:n.106C>T	XM_005264491.1:c.83C>T	XM_005264492.1:c.83C>T	XM_005264493.1:c.83C>T	XM_005264494.1:c.-181C>T	XM_005264495.1:c.-503C>T	XM_005264496.1:c.83C>T	XM_005264497.1:c.83C>T	XM_005264498.1:c.83C>T	XR_244951.1:n.95C>T	XR_244952.1:n.95C>T	NM_032779.3:c.-527G>A
BT-20	chr2	74725178	G	A	LBX2, LBX2	p.S158F, p.S154F	34	60	0.638298	NM_001009812.1:c.461C>T	XM_005264624.1:c.473C>T	NM_022492.3:c.*4833G>A	NM_022492.4:c.*4833G>A	NR_027749.1:n.*3487G>A	XM_005264491.1:c.*4833G>A	XM_005264492.1:c.*4833G>A	XM_005264493.1:c.*5274G>A	XM_005264494.1:c.*4833G>A	XM_005264495.1:c.*4833G>A	XM_005264498.1:c.*5059G>A	XR_244951.1:n.*4968G>A	XR_244952.1:n.*4902G>A	NR_024606.1:n.-4566G>A
BT-20	chr2	74756176	G	C	AUP1	p.P141R	37	71	0.657407	NM_133637.2:c.-2933C>G	NM_181575.3:c.339+83C>G	XM_005264392.1:c.510+83C>G	XR_244944.1:n.602+83C>G	NM_032603.2:c.*4557C>G	XM_005264614.1:c.*4557C>G	XM_005264615.1:c.*4557C>G	NM_013247.4:c.-958G>C	NM_145074.2:c.-958G>C	XM_005264265.1:c.-958G>C	XM_005264266.1:c.-958G>C
BT-20	chr2	74761539	T	A	LOXL3, LOXL3, LOXL3, LOXL3, LOXL3	p.I470F, p.I470F, p.I559F, p.I254F, p.I615F	19	55	0.743243	NM_181575.3:c.-4783A>T	XM_005264392.1:c.-4691A>T	XR_244944.1:n.-4520A>T	NM_032603.2:c.1843A>T	XM_005264614.1:c.1408A>T	XM_005264615.1:c.760A>T	NM_013247.4:c.*1427T>A	NM_145074.2:c.*1427T>A	XM_005264265.1:c.*1427T>A	XM_005264266.1:c.*1427T>A
BT-20	chr2	74763247	C	T	LOXL3, LOXL3, LOXL3, LOXL3, LOXL3	p.R230H, p.R230H, p.R375H, p.R14H, p.R375H	55	22	0.285714	NM_032603.2:c.1124G>A	XM_005264614.1:c.689G>A	XM_005264615.1:c.41G>A	NM_013247.4:c.*3135C>T	NM_145074.2:c.*3135C>T	XM_005264265.1:c.*3135C>T	XM_005264266.1:c.*3135C>T
BT-20	chr2	75099477	A	T	HK2	p.Q142H	79	30	0.275229	NM_000189.4:c.426A>T	XM_005264280.1:c.426A>T
BT-20	chr2	75185856	G	T	POLE4	p.G17V	19	29	0.604167	NM_019896.2:c.50G>T
BT-20	chr2	75923413	T	C	GCFC2, GCFC2	p.N249S, p.N80S	275	138	0.33414	NM_001201334.1:c.239A>G	NM_003203.4:c.746A>G	XM_005264520.1:c.770A>G	XM_005264521.1:c.770A>G	NM_003203.3:c.746A>G
BT-20	chr2	84756035	G	A	DNAH6	p.R136Q	63	106	0.627219	NM_001370.1:c.407G>A
BT-20	chr2	84756049	G	A	DNAH6	p.V141M	2	181	0.989071	NM_001370.1:c.421G>A
BT-20	chr2	84924823	T	C	DNAH6, DNAH6	p.V522A, p.V2550A	41	69	0.627273	NM_001370.1:c.7649T>C
BT-20	chr2	85549868	A	G	TGOLN2	p.L441P	49	27	0.355263	NM_001206840.1:c.1363T>C	NM_001206841.1:c.1322T>C	NM_001206844.1:c.1135-4T>C	NM_006464.2:c.1309-4T>C	NM_006464.3:c.1309-4T>C
BT-20	chr2	85549874	A	G	TGOLN2, TGOLN2	p.F439S, p.F453L	50	26	0.342105	NM_001206840.1:c.1357T>C	NM_001206841.1:c.1316T>C	NM_001206844.1:c.1135-10T>C	NM_006464.2:c.1309-10T>C	NM_006464.3:c.1309-10T>C
BT-20	chr2	85554080	G	A	TGOLN2, TGOLN2, TGOLN2, TGOLN2	p.R259W, p.R259W, p.R259W, p.R259W	129	53	0.291209	NM_001206840.1:c.775C>T	NM_001206841.1:c.775C>T	NM_001206844.1:c.753+22C>T	NM_006464.2:c.775C>T	NM_006464.3:c.775C>T
BT-20	chr2	85595818	C	T	ELMOD3, ELMOD3, ELMOD3, ELMOD3	p.T70I, p.T70I, p.T70I, p.T70I	71	35	0.330189	NM_001135021.1:c.209C>T	NM_001135022.1:c.209C>T	NM_001135023.1:c.209C>T	NM_032213.4:c.209C>T	XM_005264596.1:c.209C>T	XM_005264597.1:c.209C>T	XM_005264598.1:c.209C>T	XR_244961.1:n.690C>T
BT-20	chr2	85622059	T	C	CAPG, CAPG, CAPG	p.H335R, p.H320R, p.H335R	0	94	1	NM_001135021.1:c.*3974T>C	NM_001135022.1:c.*3974T>C	NM_001135023.1:c.*3974T>C	NM_032213.4:c.*4438T>C	XM_005264596.1:c.*4438T>C	XM_005264597.1:c.*4438T>C	XM_005264598.1:c.*4438T>C	XR_244961.1:n.*3184T>C	NM_001256139.1:c.1004A>G	NM_001256140.1:c.959A>G	NM_001747.2:c.1004A>G	NM_001747.3:c.1004A>G	XM_005264581.1:c.1004A>G	XM_005264582.1:c.1004A>G	XM_005264583.1:c.941A>G
BT-20	chr2	85628983	C	T	CAPG, CAPG, CAPG	p.V41I, p.V41I, p.V41I	60	20	0.25	NM_001256139.1:c.121G>A	NM_001256140.1:c.121G>A	NM_001747.2:c.121G>A	NM_001747.3:c.121G>A	XM_005264581.1:c.121G>A	XM_005264582.1:c.121G>A	XM_005264583.1:c.121G>A
BT-20	chr2	85893741	G	A	SFTPB, SFTPB, SFTPB	p.T143I, p.T143I, p.T143I	17	16	0.484848	NM_000542.2:c.392C>T	NM_000542.3:c.428C>T	NM_198843.1:c.392C>T	NM_198843.2:c.428C>T	XM_005264487.1:c.428C>T	XM_005264488.1:c.428C>T	XM_005264489.1:c.428C>T	XM_005264490.1:c.428C>T
BT-20	chr2	86317037	G	C	POLR1A	p.P150A	77	37	0.324561	NM_015425.3:c.448C>G
BT-20	chr2	86400824	G	A	IMMT, IMMT, IMMT, IMMT, IMMT, IMMT, IMMT, IMMT	p.P124S, p.P124S, p.P124S, p.P124S, p.P124S, p.P124S, p.P124S, p.P124S	151	60	0.28436	NM_001100169.1:c.370C>T	NM_001100170.1:c.370C>T	NM_006839.2:c.370C>T	XM_005264107.1:c.364C>T	XM_005264108.1:c.370C>T	XM_005264109.1:c.370C>T	XM_005264110.1:c.370C>T	XM_005264111.1:c.370C>T	XM_005264112.1:c.364C>T	XM_005264113.1:c.370C>T	XM_005264114.1:c.370C>T	XM_005264115.1:c.370C>T
BT-20	chr2	86683642	A	G	KDM3A, KDM3A, KDM3A	p.I212V, p.I160V, p.I212V	192	102	0.346939	NM_001146688.1:c.634A>G	NM_018433.4:c.634A>G	NM_018433.5:c.634A>G
BT-20	chr2	87042825	T	C	CD8B, CD8B	p.I183V, p.I213V	93	59	0.388158	NM_001178100.1:c.510A>G	NM_172101.2:c.*25A>G	NM_172101.3:c.*25A>G	NM_172102.2:c.547A>G	NM_172102.3:c.547A>G	NM_172213.2:c.637A>G	NM_172213.3:c.637A>G
BT-20	chr2	88424066	T	C	FABP1	p.T94A	70	39	0.357798	NM_001443.1:c.280A>G	NM_001443.2:c.280A>G
BT-20	chr2	88472791	G	A	THNSL2, THNSL2, THNSL2, THNSL2	p.G41E, p.G41E, p.G41E, p.G41E	0	65	1	NM_001244676.1:c.122G>A	NM_001244678.1:c.-56-1977G>A	NM_018271.3:c.122G>A	NM_018271.4:c.122G>A	XM_005264400.1:c.122G>A	XM_005264401.1:c.122G>A	XM_005264402.1:c.122G>A	XM_005264403.1:c.122G>A	XM_005264404.1:c.122G>A	XM_005264405.1:c.122G>A	XR_244948.1:n.134G>A
BT-20	chr2	88874891	C	A	EIF2AK3	p.A704S	0	150	1	XR_245042.1:n.1510C>A	NM_004836.4:c.2110G>T	NM_004836.5:c.2110G>T	XM_005264649.1:c.1426G>T
BT-20	chr2	88895123	T	C	EIF2AK3	p.Q166R	0	247	1	NM_004836.4:c.497A>G	NM_004836.5:c.497A>G	XM_005264649.1:c.-1744A>G
BT-20	chr2	95537580	G	A	TEKT4	p.D86N	7	20	0.740741	XM_002342232.1:c.222C>T	NR_037597.1:n.1318-1138C>T	XR_109913.1:n.2275C>T	NM_144705.2:c.256G>A	XM_005263875.1:c.256G>A	XM_005263876.1:c.256G>A	XM_005263877.1:c.256G>A
BT-20	chr2	95947085	A	G	PROM2, PROM2, PROM2, PROM2, PROM2	p.Q508R, p.Q162R, p.Q34R, p.Q508R, p.Q508R	32	13	0.288889	NM_001165977.1:c.1523A>G	NM_001165978.1:c.1523A>G	NM_144707.1:c.1523A>G	NM_144707.2:c.1523A>G	XM_005263879.1:c.1523A>G	XM_005263880.1:c.1295A>G	XM_005263881.1:c.485A>G
BT-20	chr2	95947099	G	A	PROM2, PROM2, PROM2, PROM2, PROM2	p.G513S, p.G167S, p.G39S, p.G513S, p.G513S	11	30	0.731707	NM_001165977.1:c.1537G>A	NM_001165978.1:c.1537G>A	NM_144707.1:c.1537G>A	NM_144707.2:c.1537G>A	XM_005263879.1:c.1537G>A	XM_005263880.1:c.1309G>A	XM_005263881.1:c.499G>A
BT-20	chr2	96690286	G	A	GPAT2, GPAT2, GPAT2, GPAT2, GPAT2, GPAT2	p.R322C, p.R449C, p.R399C, p.R520C, p.R339C, p.R520C	17	34	0.666667	NM_207328.2:c.1558C>T	XM_005263885.1:c.1558C>T	XM_005263882.1:c.1558C>T	XM_005263883.1:c.1558C>T	XM_005263884.1:c.1576C>T	XM_005263886.1:c.1558C>T	XM_005263887.1:c.1558C>T	XM_005263888.1:c.1558C>T	XM_005263889.1:c.1558C>T	XR_244880.1:n.1680C>T	NR_003698.1:n.*1402G>A
BT-20	chr2	96795608	T	G	ASTL	p.K277Q	30	78	0.722222	NM_001002036.3:c.829A>C
BT-20	chr2	96795857	T	C	ASTL	p.Q222R	0	71	1	NM_001002036.3:c.665A>G
BT-20	chr2	96933618	C	G	CIAO1	p.H149D	66	40	0.377358	NM_004804.2:c.445C>G	XM_005264041.1:c.334C>G	NM_001193304.1:c.-2120G>C	NM_001193304.2:c.-2120G>C	NM_017849.1:c.-2143G>C	NM_017849.2:c.-2143G>C	NM_017849.3:c.-2143G>C
BT-20	chr2	97351840	A	G	FER1L5	p.T682A	72	37	0.33945	NM_001113382.1:c.2044A>G
BT-20	chr2	97637905	T	C	FAM178B	p.I99M	0	34	1	NM_001122646.1:c.201A>G	NM_001122646.2:c.297A>G	XM_005263964.1:c.219A>G	XM_005263965.1:c.297A>G
BT-20	chr2	97877440	T	C	ANKRD36	p.M1144T	1	278	0.996416	NM_001164315.1:c.3431T>C	XM_002342231.1:c.2180T>C	XM_005263936.1:c.3431T>C	XM_005263937.1:c.2174T>C	XM_005263938.1:c.1832T>C	XM_005263939.1:c.1832T>C
BT-20	chr2	98373689	G	T	TMEM131, TMEM131	p.A222D, p.A1842D	59	26	0.305882	NM_015348.1:c.5525C>A	XM_005263909.1:c.5576C>A	XM_005263910.1:c.5573C>A	XM_005263911.1:c.5459C>A	XM_005263912.1:c.5408C>A
BT-20	chr2	98779439	G	T	VWA3B, VWA3B, VWA3B, VWA3B	p.E29X, p.E372X, p.E222X, p.E372X	0	103	1	NM_144992.4:c.1114G>T	XM_005263897.1:c.1114G>T	XR_244882.1:n.1343G>T
BT-20	chr2	98844674	C	G	VWA3B, VWA3B, VWA3B, VWA3B, VWA3B	p.L69V, p.L196V, p.L334V, p.L677V, p.L677V	0	81	1	NM_144992.4:c.2029C>G	XM_005263897.1:c.2029C>G	XR_244881.1:n.691C>G	XR_244882.1:n.2479C>G
BT-20	chr2	98928429	C	G	VWA3B, VWA3B, VWA3B, VWA3B, VWA3B	p.D615E, p.D540E, p.D880E, p.D499E, p.D1223E	0	86	1	NM_144992.4:c.3669C>G	XM_005263897.1:c.3669C>G	XR_244881.1:n.2331C>G
BT-20	chr2	98928494	G	A	VWA3B, VWA3B, VWA3B, VWA3B, VWA3B	p.R637K, p.R562K, p.R902K, p.R521K, p.R1245K	0	101	1	NM_144992.4:c.3734G>A	XM_005263897.1:c.3734G>A	XR_244881.1:n.2396G>A
BT-20	chr2	99013129	G	A	CNGA3, CNGA3, CNGA3	p.R481Q, p.R499Q, p.R503Q	23	13	0.361111	NM_001079878.1:c.1442G>A	NM_001298.2:c.1496G>A	XM_005263868.1:c.1661G>A
BT-20	chr2	99812070	G	A	MRPL30, MRPL30	p.A130T, p.A130T	96	39	0.288889	NM_145212.2:c.388G>A	NM_145212.3:c.388G>A	NM_145213.2:c.388G>A	NR_028356.1:n.586G>A
BT-20	chr2	100055506	A	G	REV1, REV1, REV1	p.F257S, p.F257S, p.F236S	18	46	0.71875	NM_001037872.1:c.770T>C	NM_016316.2:c.770T>C	XM_005263967.1:c.770T>C	XM_005263968.1:c.560T>C	XM_005263969.1:c.-825T>C	XR_244891.1:n.931T>C
BT-20	chr2	100058870	C	T	REV1, REV1, REV1	p.V138M, p.V138M, p.V117M	28	62	0.688889	NM_001037872.1:c.412G>A	NM_016316.2:c.412G>A	XM_005263967.1:c.412G>A	XM_005263968.1:c.202G>A	XM_005263969.1:c.-4189G>A	XR_244891.1:n.573G>A
BT-20	chr2	100210642	T	C	AFF3, AFF3, AFF3, AFF3, AFF3	p.N494S, p.N519S, p.N647S, p.N519S, p.N494S	36	77	0.681416	NM_001025108.1:c.1556A>G	NM_002285.2:c.1481A>G	XM_005263941.1:c.1943A>G	XM_005263942.1:c.1637A>G	XM_005263943.1:c.1481A>G	XM_005263944.1:c.1481A>G	XM_005263945.1:c.488A>G
BT-20	chr2	100343557	C	T	AFF3, AFF3, AFF3, AFF3, AFF3, AFF3	p.S435N, p.S358N, p.S383N, p.S512N, p.S383N, p.S358N	0	106	1	NM_001025108.1:c.1148G>A	NM_002285.2:c.1073G>A	XM_005263941.1:c.1535G>A	XM_005263942.1:c.1229G>A	XM_005263943.1:c.1073G>A	XM_005263944.1:c.1073G>A
BT-20	chr2	101012017	C	T	CHST10	p.G163S	134	74	0.355769	NM_004854.3:c.487G>A	NM_004854.4:c.487G>A	XM_005264074.1:c.487G>A	XM_005264073.1:c.631G>A	XM_002342241.1:c.93C>T	XM_002342234.1:c.-4282C>T
BT-20	chr2	101086966	C	T	NMS	p.P6S	65	31	0.322917	NM_001011717.1:c.16C>T
BT-20	chr2	101591304	A	G	NPAS2, NPAS2	p.T394A, p.T459A	0	82	1	XR_244904.1:n.1110+443T>C	NM_002518.3:c.1180A>G	XM_005263953.1:c.1375A>G	XM_005263954.1:c.1375A>G	XM_005263955.1:c.1270A>G	XM_005263956.1:c.1270A>G	XM_005263957.1:c.1261A>G	XM_005263958.1:c.1222A>G	XM_005263959.1:c.1375A>G	XM_005263960.1:c.1066A>G	XM_005263961.1:c.808A>G
BT-20	chr2	101594191	C	T	NPAS2, NPAS2, NPAS2	p.S471L, p.S536L, p.S49L	65	23	0.261364	XR_244904.1:n.-33G>A	NM_002518.3:c.1412C>T	XM_005263953.1:c.1607C>T	XM_005263954.1:c.1607C>T	XM_005263955.1:c.1502C>T	XM_005263956.1:c.1502C>T	XM_005263957.1:c.1493C>T	XM_005263958.1:c.1454C>T	XM_005263959.1:c.1607C>T	XM_005263960.1:c.1298C>T	XM_005263961.1:c.1040C>T
BT-20	chr2	101609827	C	T	NPAS2	p.R128C	42	97	0.697842	NM_002518.3:c.2130C>T	XM_005263953.1:c.2325C>T	XM_005263954.1:c.2325C>T	XM_005263955.1:c.2220C>T	XM_005263956.1:c.2220C>T	XM_005263957.1:c.2211C>T	XM_005263958.1:c.2172C>T	XM_005263959.1:c.2325C>T	XM_005263960.1:c.2016C>T	XM_005263961.1:c.1758C>T
BT-20	chr2	101624471	T	C	TBC1D8, TBC1D8	p.R836G, p.R1079G	0	125	1	NM_001102426.1:c.3235A>G	XM_005263862.1:c.3301A>G	XM_005263863.1:c.3280A>G	XM_005263864.1:c.3256A>G	XR_109925.1:n.-758T>C	NM_000993.4:c.*1628T>C	NM_001098577.2:c.346+1938T>C	NM_001099693.1:c.*1918T>C	XM_005264010.1:c.346+1938T>C	XM_005264011.1:c.346+1938T>C
BT-20	chr2	101627925	C	T	TBC1D8, TBC1D8	p.G711R, p.G954R	77	45	0.368852	NM_001102426.1:c.2860G>A	XM_005263862.1:c.2926G>A	XM_005263863.1:c.2905G>A	XM_005263864.1:c.2881G>A	XR_109925.1:n.1710C>T	NM_001098577.2:c.346+5392C>T	XM_005264010.1:c.346+5392C>T	XM_005264011.1:c.346+5392C>T
BT-20	chr2	101656726	T	C	TBC1D8, TBC1D8, TBC1D8	p.T74A, p.T332A, p.T317A	0	38	1	NM_001102426.1:c.949A>G	XM_005263862.1:c.1015A>G	XM_005263863.1:c.994A>G	XM_005263864.1:c.970A>G
BT-20	chr2	101898412	G	C	RNF149	p.D356E	0	66	1	NM_173647.2:c.1068C>G	NM_173647.3:c.1068C>G	XM_005263920.1:c.1068C>G	XM_005263921.1:c.1068C>G	XM_005263922.1:c.585C>G	XR_244888.1:n.1099C>G
BT-20	chr2	102038849	T	A	RFX8	p.Q53L	0	143	1	NM_001145664.1:c.158A>T	XM_005264014.1:c.371A>T	XR_244895.1:n.490A>T
BT-20	chr2	102781649	C	G	IL1R1, IL1R1, IL1R1	p.A124G, p.A124G, p.A124G	5	34	0.871795	NM_000877.2:c.371C>G	XM_005263928.1:c.371C>G	XM_005263929.1:c.371C>G	XM_005263930.1:c.371C>G	XM_005263931.1:c.371C>G	XM_005263932.1:c.371C>G	XM_005263933.1:c.371C>G	XM_005263934.1:c.371C>G	XR_244889.1:n.694C>G
BT-20	chr2	102955468	C	A	IL1RL1, IL1RL1	p.A78E, p.A78E	28	76	0.730769	NM_003856.2:c.233C>A	NM_016232.4:c.233C>A
BT-20	chr2	103149100	G	A	SLC9A4	p.G784S	23	25	0.520833	NM_001011552.3:c.2350G>A	XM_005263940.1:c.2350G>A
BT-20	chr2	103431404	T	C	TMEM182, TMEM182, TMEM182	p.W180R, p.W127R, p.W223R	1	123	0.991935	NM_144632.3:c.667T>C	XM_005263874.1:c.469+16945T>C
BT-20	chr2	105885961	T	C	TGFBRAP1, TGFBRAP1, TGFBRAP1	p.H725R, p.H725R, p.H494R	26	84	0.763636	NM_001142621.1:c.2174A>G	NM_004257.4:c.2174A>G	XM_005264042.1:c.2174A>G	XM_005264043.1:c.2174A>G	XM_002342244.1:c.-2506A>G
BT-20	chr2	107450525	T	C	ST6GAL2, ST6GAL2, ST6GAL2	p.I341V, p.I341V, p.I341V	57	104	0.645963	NM_001142351.1:c.1021A>G	NM_001142352.1:c.1021A>G	NM_032528.2:c.1021A>G
BT-20	chr2	107460058	G	T	ST6GAL2, ST6GAL2, ST6GAL2	p.P126T, p.P126T, p.P126T	69	30	0.30303	NM_001142351.1:c.376C>A	NM_001142352.1:c.376C>A	NM_032528.2:c.376C>A
BT-20	chr2	108608648	A	G	SLC5A7, SLC5A7	p.I89V, p.I89V	93	37	0.284615	NM_021815.2:c.265A>G	XM_005264008.1:c.265A>G	XM_005264009.1:c.-51A>G
BT-20	chr2	108863758	G	A	SULT1C3	p.W36X	58	85	0.594406	NM_001008743.1:c.108G>A
BT-20	chr2	108875267	T	C	SULT1C3	p.Y202H	69	107	0.607955	NM_001008743.1:c.604T>C
BT-20	chr2	109099572	C	G	GCC2, GCC2	p.Q1033E, p.Q1134E	0	124	1	NM_014635.3:c.3097C>G	NM_181453.2:c.3400C>G	NM_181453.3:c.3400C>G	NR_028063.1:n.3469C>G
BT-20	chr2	109527373	A	G	EDAR, EDAR	p.F229L, p.F229L	0	52	1	NM_022336.3:c.655+30T>C
BT-20	chr2	109746039	G	A	LOC100287216, SH3RF3	p.A98V, p.A15T	14	5	0.263158	XR_078258.1:n.-177C>T	NM_001099289.1:c.43G>A	NR_029193.1:n.537C>T
BT-20	chr2	110959026	G	T	NPHP1, NPHP1, NPHP1, NPHP1, NPHP1, NPHP1, NPHP1	p.P39T, p.P39T, p.P39T, p.P39T, p.P39T, p.P39T, p.P39T	43	85	0.664062	NM_000272.3:c.115C>A	NM_001128178.1:c.115C>A	NM_001128179.1:c.115C>A	NM_207181.2:c.115C>A	XM_005263675.1:c.115C>A	XM_005263676.1:c.115C>A	XM_005263677.1:c.115C>A	XM_005263678.1:c.115C>A	XM_005263679.1:c.115C>A
BT-20	chr2	112615888	C	G	ANAPC1	p.Q451H	300	81	0.212598	NM_022662.2:c.1353G>C	NM_022662.3:c.1353G>C	XM_005263731.1:c.1059G>C	XM_005263732.1:c.744G>C	XM_005263733.1:c.1353G>C
BT-20	chr2	113309473	C	T	POLR1B, POLR1B, POLR1B, POLR1B, POLR1B, POLR1B	p.S295L, p.S239L, p.S295L, p.S156L, p.S72L, p.S156L	58	110	0.654762	NM_001137604.1:c.716C>T	NM_019014.4:c.884C>T	XM_005263813.1:c.998C>T	XM_005263814.1:c.467C>T	XM_005263815.1:c.467C>T	XM_005263816.1:c.884C>T	XM_005263817.1:c.251C>T
BT-20	chr2	113498566	A	G	CKAP2L, CKAP2L, CKAP2L	p.L203S, p.L614S, p.L449S	51	98	0.657718	XM_001716541.1:c.2119-1423A>G	NM_152515.3:c.1841T>C
BT-20	chr2	113513825	T	C	CKAP2L, CKAP2L, CKAP2L	p.I375V, p.I210V, p.I210V	1	144	0.993103	NM_152515.3:c.1123A>G
BT-20	chr2	113520129	G	A	CKAP2L	p.L19F	49	127	0.721591	NM_152515.3:c.55C>T
BT-20	chr2	113763575	A	G	IL36A	p.Q12R	42	74	0.637931	NM_014440.1:c.35A>G	XM_005263639.1:c.35A>G
BT-20	chr2	113832312	T	C	IL1F10, IL1F10, IL1F10	p.I44T, p.I44T, p.I36T	0	54	1	NM_032556.4:c.131T>C	NM_032556.5:c.131T>C	NM_173161.1:c.131T>C	NM_173161.2:c.131T>C
BT-20	chr2	113832333	C	A	IL1F10, IL1F10, IL1F10	p.A51D, p.A51D, p.A43D	0	50	1	NM_032556.4:c.152C>A	NM_032556.5:c.152C>A	NM_173161.1:c.152C>A	NM_173161.2:c.152C>A
BT-20	chr2	113940730	T	C	PSD4, PSD4	p.S233P, p.S232P	69	30	0.30303	NM_012455.2:c.697T>C	XM_005263636.1:c.-2612T>C	XM_005263634.1:c.697T>C	XM_005263635.1:c.697T>C	XM_005263637.1:c.-2612T>C
BT-20	chr2	113940839	G	C	PSD4, PSD4	p.G269A, p.G268A	0	99	1	NM_012455.2:c.806G>C	XM_005263636.1:c.-2503G>C	XM_005263634.1:c.806G>C	XM_005263635.1:c.806G>C	XM_005263637.1:c.-2503G>C
BT-20	chr2	116503671	G	A	DPP10, DPP10, DPP10, DPP10, DPP10	p.V284M, p.V281M, p.V288M, p.V292M, p.V238M	63	113	0.642045	NM_001004360.2:c.841G>A	NM_001004360.3:c.841G>A	NM_001178034.1:c.874G>A	NM_001178036.1:c.712G>A	NM_001178037.1:c.850G>A	NM_020868.2:c.862G>A	NM_020868.3:c.862G>A	XM_005263718.1:c.-4037G>A
BT-20	chr2	116510817	G	C	DPP10, DPP10, DPP10, DPP10, DPP10	p.A336P, p.A333P, p.A340P, p.A344P, p.A290P	108	53	0.329193	NM_001004360.2:c.997G>C	NM_001004360.3:c.997G>C	NM_001178034.1:c.1030G>C	NM_001178036.1:c.868G>C	NM_001178037.1:c.1006G>C	NM_020868.2:c.1018G>C	NM_020868.3:c.1018G>C	XM_005263718.1:c.130G>C
BT-20	chr2	118732831	G	A	CCDC93, CCDC93	p.P228L, p.P284L	64	29	0.311828	NM_019044.3:c.683C>T	NM_019044.4:c.683C>T	XM_005263694.1:c.152C>T	XM_005263695.1:c.851C>T
BT-20	chr2	119739063	T	C	MARCO, MARCO	p.F282S, p.F204S	67	116	0.63388	NM_006770.3:c.845T>C
BT-20	chr2	119752066	G	C	MARCO, MARCO	p.E511D, p.E433D	31	56	0.643678	NM_006770.3:c.1533G>C
BT-20	chr2	120060082	T	C	C2orf76, C2orf76, C2orf76, C2orf76	p.K116R, p.K116R, p.K116R, p.K116R	217	74	0.254296	NM_001017927.2:c.347A>G	XM_005263595.1:c.347A>G	XM_005263596.1:c.347A>G
BT-20	chr2	120078778	T	C	C2orf76, C2orf76, C2orf76, C2orf76	p.I46V, p.I46V, p.I46V, p.I46V	221	100	0.311526	NM_001017927.2:c.136A>G	XM_005263593.1:c.136A>G	XM_005263594.1:c.134-3699A>G	XM_005263595.1:c.136A>G	XM_005263596.1:c.136A>G
BT-20	chr2	120388412	G	A	PCDP1, PCDP1	p.V481I, p.V351I	0	133	1	NM_001029996.2:c.1051G>A	NM_001029996.3:c.1051G>A	NM_001271049.1:c.1909G>A	NR_073132.1:n.2180G>A	NR_073133.1:n.1934G>A
BT-20	chr2	120438523	A	G	TMEM177, TMEM177, TMEM177, TMEM177, TMEM177	p.I32V, p.I32V, p.I32V, p.I32V, p.I32V	0	152	1	NM_001105198.1:c.94A>G	NM_001105199.1:c.94A>G	NM_030577.2:c.94A>G
BT-20	chr2	120439230	C	G	TMEM177, TMEM177, TMEM177, TMEM177	p.D267E, p.D267E, p.D267E, p.D267E	0	68	1	NM_001105198.1:c.801C>G	NM_001105199.1:c.801C>G	NM_030577.2:c.801C>G
BT-20	chr2	120885310	G	A	EPB41L5, EPB41L5, EPB41L5	p.A462T, p.A266T, p.A462T	0	154	1	NM_001184937.1:c.1384G>A	NM_020909.2:c.1384G>A	NM_020909.3:c.1384G>A	XM_005263719.1:c.1393G>A	XM_005263720.1:c.1393G>A	XM_005263721.1:c.1384G>A	XM_005263722.1:c.1168G>A
BT-20	chr2	120980428	G	C	TMEM185B	p.A42G	0	81	1	NM_024121.2:c.125C>G	NR_000034.1:n.557C>G	XM_001130975.1:c.-4531C>G
BT-20	chr2	121726447	G	A	GLI2	p.G138S	0	77	1	NM_005270.4:c.801G>A	XM_005263640.1:c.801G>A	XM_005263641.1:c.-139-1522G>A	XR_244816.1:n.339-1522G>A	XR_244817.1:n.339-1522G>A	XR_244818.1:n.339-1522G>A	XR_244819.1:n.339-1522G>A
BT-20	chr2	121746956	G	T	GLI2, GLI2, GLI2	p.A1156S, p.A828S, p.A811S	0	65	1	NM_005270.4:c.3466G>T	XM_005263640.1:c.3415G>T	XM_005263641.1:c.2431G>T	XR_244816.1:n.2959G>T	XR_244817.1:n.2908G>T	XR_244818.1:n.2937+22G>T	XR_244819.1:n.2886+22G>T
BT-20	chr2	121747406	G	A	GLI2, GLI2, GLI2	p.D1306N, p.D978N, p.D961N	0	58	1	NM_005270.4:c.3916G>A	XM_005263640.1:c.3865G>A	XM_005263641.1:c.2881G>A	XR_244816.1:n.3409G>A	XR_244817.1:n.3358G>A	XR_244818.1:n.2937+472G>A	XR_244819.1:n.2886+472G>A
BT-20	chr2	128321770	G	A	MYO7B	p.G21S	22	51	0.69863	XR_244848.1:n.182+493C>T	NM_001080527.1:c.61G>A
BT-20	chr2	128339484	C	T	MYO7B	p.R367W	7	18	0.72	NM_001080527.1:c.1099C>T
BT-20	chr2	128388862	G	C	MYO7B, MYO7B	p.E1647D, p.E500D	36	61	0.628866	XR_244847.1:n.-50C>G	NM_001080527.1:c.4941G>C
BT-20	chr2	128394877	C	T	MYO7B	p.P323L	77	60	0.437956	NM_001136037.1:c.*1979G>A	NM_001136037.2:c.*1979G>A	NM_001161403.1:c.*1979G>A	NM_001161404.1:c.*1979G>A	NM_001256542.1:c.*1979G>A	NM_017980.3:c.*1979G>A	NM_017980.4:c.*1979G>A	NR_027823.1:n.*1119G>A	XM_005263709.1:c.*1979G>A	XM_005263710.1:c.*1979G>A	NM_001080527.1:c.6250-14C>T
BT-20	chr2	128394955	A	G	MYO7B, MYO7B	p.Q2105R, p.Q349R	59	53	0.473214	NM_001136037.1:c.*1901T>C	NM_001136037.2:c.*1901T>C	NM_001161403.1:c.*1901T>C	NM_001161404.1:c.*1901T>C	NM_001256542.1:c.*1901T>C	NM_017980.3:c.*1901T>C	NM_017980.4:c.*1901T>C	NR_027823.1:n.*1041T>C	XM_005263709.1:c.*1901T>C	XM_005263710.1:c.*1901T>C	NM_001080527.1:c.6314A>G
BT-20	chr2	130897234	C	T	CCDC74B, CCDC74B, CCDC74B	p.R346H, p.R280H, p.R448H	54	25	0.316456	NM_001258307.1:c.839G>A	NM_207310.1:c.1037G>A	NM_207310.2:c.1037G>A	XM_005263838.1:c.1343G>A	XM_005263839.1:c.1343G>A	XM_005263840.1:c.1163G>A	XM_005263841.1:c.1028G>A	XM_005263842.1:c.965G>A	NR_033903.1:n.*248C>T
BT-20	chr2	130949411	G	T	TUBA3E	p.A449E	0	143	1	NM_025029.2:c.*1212G>T	NM_207312.2:c.1346C>A	NM_025029.3:c.*1212G>T	XM_005263793.1:c.319+9063G>T	XM_005263794.1:c.*1147G>T	XM_005263795.1:c.*1147G>T
BT-20	chr2	131487673	A	C	GPR148	p.T317P	0	50	1	NM_207364.1:c.949A>C	NM_207364.2:c.949A>C
BT-20	chr2	131520178	C	G	FAM123C, FAM123C, FAM123C, FAM123C, FAM123C, FAM123C	p.A178G, p.A178G, p.A178G, p.A178G, p.A178G, p.A178G	16	38	0.703704	NM_001105193.1:c.533C>G	NM_001105194.1:c.533C>G	NM_001105195.1:c.533C>G	NM_152698.2:c.533C>G
BT-20	chr2	131520663	T	C	FAM123C, FAM123C, FAM123C, FAM123C, FAM123C, FAM123C	p.S340P, p.S340P, p.S340P, p.S340P, p.S340P, p.S340P	1	66	0.985075	NM_001105193.1:c.1018T>C	NM_001105194.1:c.1018T>C	NM_001105195.1:c.1018T>C	NM_152698.2:c.1018T>C
BT-20	chr2	132241704	C	T	MZT2A	p.R136H	78	37	0.321739	NM_001085365.1:c.407G>A	XM_005263742.1:c.472+7745G>A	NM_080386.2:c.*1283C>T	NM_080386.3:c.*1283C>T
BT-20	chr2	132241731	T	C	MZT2A	p.H127R	79	28	0.261682	NM_001085365.1:c.380A>G	XM_005263742.1:c.472+7718A>G	NM_080386.2:c.*1310T>C	NM_080386.3:c.*1310T>C
BT-20	chr2	133174764	C	T	GPR39	p.A50V	0	117	1	NM_001508.2:c.149C>T
BT-20	chr2	133540605	G	T	NCKAP5	p.P1260Q	104	30	0.223881	NM_207363.2:c.3779C>A	NM_207481.3:c.1092+6991C>A	XM_005263659.1:c.3779C>A	XM_005263660.1:c.3779C>A
BT-20	chr2	133541107	T	A	NCKAP5	p.N1093Y	42	88	0.676923	NM_207363.2:c.3277A>T	NM_207481.3:c.1092+6489A>T	XM_005263659.1:c.3277A>T	XM_005263660.1:c.3277A>T
BT-20	chr2	133541454	A	G	NCKAP5	p.I977T	0	98	1	NM_207363.2:c.2930T>C	NM_207481.3:c.1092+6142T>C	XM_005263659.1:c.2930T>C	XM_005263660.1:c.2930T>C
BT-20	chr2	133541575	C	T	NCKAP5	p.V937I	52	20	0.277778	NM_207363.2:c.2809G>A	NM_207481.3:c.1092+6021G>A	XM_005263659.1:c.2809G>A	XM_005263660.1:c.2809G>A
BT-20	chr2	133542574	C	T	NCKAP5	p.V604M	26	42	0.617647	NM_207363.2:c.1810G>A	NM_207481.3:c.1092+5022G>A	XM_005263659.1:c.1810G>A	XM_005263660.1:c.1810G>A
BT-20	chr2	133542585	C	G	NCKAP5	p.S600T	40	32	0.444444	NM_207363.2:c.1799G>C	NM_207481.3:c.1092+5011G>C	XM_005263659.1:c.1799G>C	XM_005263660.1:c.1799G>C
BT-20	chr2	135988127	T	A	ZRANB3, ZRANB3, ZRANB3	p.E637V, p.E637V, p.E180V	53	73	0.579365	NM_032143.2:c.1910A>T	XM_005263809.1:c.1910A>T	XM_005263810.1:c.1910A>T	XM_005263811.1:c.1730A>T	XM_005263812.1:c.1730A>T
BT-20	chr2	135988416	C	T	ZRANB3, ZRANB3, ZRANB3	p.E541K, p.E541K, p.E84K	43	73	0.62931	NM_032143.2:c.1621G>A	XM_005263809.1:c.1621G>A	XM_005263810.1:c.1621G>A	XM_005263811.1:c.1441G>A	XM_005263812.1:c.1441G>A
BT-20	chr2	136107777	G	A	ZRANB3, ZRANB3, ZRANB3	p.S123L, p.S63L, p.S123L	30	63	0.677419	NM_032143.2:c.368C>T	XM_005263809.1:c.368C>T	XM_005263810.1:c.368C>T	XM_005263811.1:c.188C>T	XM_005263812.1:c.188C>T
BT-20	chr2	136393658	A	G	R3HDM1, R3HDM1, R3HDM1, R3HDM1	p.M270V, p.M102V, p.M268V, p.M214V	43	77	0.641667	NM_015361.2:c.808A>G	XM_005263621.1:c.808A>G	XM_005263622.1:c.766A>G	XM_005263623.1:c.676A>G	XM_005263624.1:c.676A>G	XM_005263625.1:c.640A>G	XM_005263626.1:c.808A>G	XM_005263627.1:c.808A>G	XM_005263628.1:c.808A>G	XM_005263629.1:c.808A>G	XM_005263630.1:c.676A>G	XM_005263631.1:c.808A>G	XM_005263632.1:c.169A>G	XM_005263633.1:c.808A>G
BT-20	chr2	136555659	T	C	LCT	p.N1639S	75	34	0.311927	NM_002299.2:c.4916A>G
BT-20	chr2	136575534	T	C	LCT	p.I362V	0	56	1	NM_002299.2:c.1084A>G	NR_045486.1:n.-2227T>C	XR_109899.1:n.-2227T>C
BT-20	chr2	137917922	T	A	THSD7B, THSD7B	p.D362E, p.D472E	36	53	0.595506	NM_001080427.1:c.1416T>A	XM_005263802.1:c.1509T>A
BT-20	chr2	138420996	A	G	THSD7B	p.K1471R	131	63	0.324742	NM_001080427.1:c.4415A>G	XM_005263802.1:c.4502A>G
BT-20	chr2	141607713	C	G	LRP1B, LRP1B	p.A1633P, p.A815P	155	52	0.251208	NM_018557.2:c.4897G>C
BT-20	chr2	141773415	C	T	LRP1B	p.W680X	94	53	0.360544	NM_018557.2:c.2040G>A
BT-20	chr2	142567910	T	C	LRP1B, LRP1B	p.Q48R, p.Q85R	61	84	0.57931	NM_018557.2:c.143A>G
BT-20	chr2	142888376	G	C	LRP1B	p.P12A	11	51	0.822581	NM_018557.2:c.-78C>G
BT-20	chr2	144899559	C	A	GTDC1, GTDC1, GTDC1, GTDC1, GTDC1, GTDC1, GTDC1, GTDC1, GTDC1	p.M105I, p.M137I, p.M137I, p.M137I, p.M137I, p.M137I, p.M137I, p.M8I, p.M137I	42	66	0.611111	NM_001006636.1:c.411G>T	NM_001006636.3:c.411G>T	NM_001164629.2:c.411G>T	NM_024659.2:c.411G>T	NM_024659.4:c.411G>T	XM_005263771.1:c.411G>T	XM_005263772.1:c.411G>T	XM_005263773.1:c.411G>T	XM_005263774.1:c.411G>T	XM_005263775.1:c.411G>T	XM_005263776.1:c.411G>T	XM_005263777.1:c.411G>T	XM_005263778.1:c.411G>T	XM_005263779.1:c.411G>T	XM_005263780.1:c.411G>T	XM_005263781.1:c.411G>T	XM_005263782.1:c.411G>T	XM_005263783.1:c.411G>T	XM_005263784.1:c.411G>T	XM_005263785.1:c.411G>T	XM_005263786.1:c.411G>T	XM_005263787.1:c.411G>T	XM_005263788.1:c.411G>T	XM_005263789.1:c.411G>T	XM_005263790.1:c.411G>T	XM_005263791.1:c.411G>T
BT-20	chr2	145147383	C	T	ZEB2, ZEB2, ZEB2	p.E1070K, p.E1088K, p.E1094K	37	18	0.327273	NM_001171653.1:c.3208G>A	NM_014795.2:c.3280G>A	NM_014795.3:c.3280G>A
BT-20	chr2	152311570	G	A	RIF1, RIF1, RIF1, RIF1, RIF1	p.G836S, p.G800S, p.G836S, p.G836S, p.G836S	0	170	1	NM_001177663.1:c.2506G>A	NM_001177664.1:c.2506G>A	NM_001177665.1:c.2506G>A	NM_018151.3:c.2506G>A	NM_018151.4:c.2506G>A	XM_005246665.1:c.2506G>A	XM_005246666.1:c.2413G>A
BT-20	chr2	152320118	G	A	RIF1, RIF1, RIF1, RIF1	p.V1362M, p.V1362M, p.V1362M, p.V1362M	0	110	1	NM_001177663.1:c.4084G>A	NM_001177664.1:c.4084G>A	NM_001177665.1:c.4084G>A	NM_018151.3:c.4084G>A	NM_018151.4:c.4084G>A	XM_005246665.1:c.4084G>A	XM_005246666.1:c.3991G>A
BT-20	chr2	152322095	A	T	RIF1, RIF1, RIF1, RIF1	p.N2021Y, p.N2021Y, p.N2021Y, p.N2021Y	0	78	1	NM_001177663.1:c.6061A>T	NM_001177664.1:c.6061A>T	NM_001177665.1:c.6061A>T	NM_018151.3:c.6061A>T	NM_018151.4:c.6061A>T	XM_005246665.1:c.6061A>T	XM_005246666.1:c.5968A>T
BT-20	chr2	152331418	C	G	RIF1, RIF1, RIF1, RIF1	p.L2418V, p.L2392V, p.L2392V, p.L2392V	0	125	1	NM_001177663.1:c.7174C>G	NM_001177664.1:c.7174C>G	NM_001177665.1:c.7174C>G	NM_018151.3:c.7252C>G	NM_018151.4:c.7252C>G	XM_005246665.1:c.7252C>G	XM_005246666.1:c.7159C>G
BT-20	chr2	152422076	C	G	NEB, NEB, NEB, NEB, NEB, NEB	p.R4401T, p.R867T, p.R4401T, p.R6102T, p.R4389T, p.R6102T	107	51	0.322785	NM_001164507.1:c.18305G>C	NM_001164508.1:c.18305G>C	NM_001271208.1:c.18305G>C	NM_004543.3:c.13202G>C	NM_004543.4:c.13202G>C	XM_005246590.1:c.18305G>C	XM_005246591.1:c.18305G>C	XM_005246592.1:c.18305G>C	XM_005246593.1:c.18305G>C	XM_005246594.1:c.18305G>C	XM_005246595.1:c.18305G>C	XM_005246596.1:c.18305G>C	XM_005246597.1:c.18305G>C	XM_005246598.1:c.18305G>C	XM_005246599.1:c.18305G>C	XM_005246600.1:c.18305G>C	XM_005246601.1:c.18305G>C	XM_005246602.1:c.18305G>C	XM_005246603.1:c.18305G>C	XM_005246604.1:c.18305G>C	XM_005246605.1:c.18305G>C	XM_005246606.1:c.18305G>C	XM_005246607.1:c.18305G>C	XM_005246608.1:c.18305G>C	XM_005246609.1:c.18305G>C	XM_005246610.1:c.18305G>C	XM_005246611.1:c.18305G>C	XM_005246612.1:c.17576G>C	XM_005246613.1:c.17576G>C	XM_005246614.1:c.18305G>C	XM_005246615.1:c.18305G>C	XM_005246616.1:c.18305G>C	XM_005246617.1:c.15389G>C	XM_005246618.1:c.8399G>C
BT-20	chr2	152490458	A	G	NEB, NEB	p.C3042R, p.C3042R	0	254	1	NM_001164507.1:c.9124T>C	NM_001164508.1:c.9124T>C	NM_001271208.1:c.9124T>C	NM_004543.3:c.8854-2766T>C	NM_004543.4:c.8854-2766T>C	XM_005246590.1:c.9124T>C	XM_005246591.1:c.9124T>C	XM_005246592.1:c.9124T>C	XM_005246593.1:c.9124T>C	XM_005246594.1:c.9124T>C	XM_005246595.1:c.9124T>C	XM_005246596.1:c.9124T>C	XM_005246597.1:c.9124T>C	XM_005246598.1:c.9124T>C	XM_005246599.1:c.9124T>C	XM_005246600.1:c.9124T>C	XM_005246601.1:c.9124T>C	XM_005246602.1:c.9124T>C	XM_005246603.1:c.9124T>C	XM_005246604.1:c.9124T>C	XM_005246605.1:c.9124T>C	XM_005246606.1:c.9124T>C	XM_005246607.1:c.9124T>C	XM_005246608.1:c.9124T>C	XM_005246609.1:c.9124T>C	XM_005246610.1:c.9124T>C	XM_005246611.1:c.9124T>C	XM_005246612.1:c.8395T>C	XM_005246613.1:c.8395T>C	XM_005246614.1:c.9124T>C	XM_005246615.1:c.9124T>C	XM_005246616.1:c.9124T>C	XM_005246617.1:c.9124T>C	XM_005246618.1:c.-18-6167T>C
BT-20	chr2	152499143	C	T	NEB, NEB, NEB, NEB, NEB	p.R2773Q, p.R2773Q, p.R2773Q, p.R2773Q, p.R2773Q	55	104	0.654088	NM_001164507.1:c.8318G>A	NM_001164508.1:c.8318G>A	NM_001271208.1:c.8318G>A	NM_004543.3:c.8318G>A	NM_004543.4:c.8318G>A	XM_005246590.1:c.8318G>A	XM_005246591.1:c.8318G>A	XM_005246592.1:c.8318G>A	XM_005246593.1:c.8318G>A	XM_005246594.1:c.8318G>A	XM_005246595.1:c.8318G>A	XM_005246596.1:c.8318G>A	XM_005246597.1:c.8318G>A	XM_005246598.1:c.8318G>A	XM_005246599.1:c.8318G>A	XM_005246600.1:c.8318G>A	XM_005246601.1:c.8318G>A	XM_005246602.1:c.8318G>A	XM_005246603.1:c.8318G>A	XM_005246604.1:c.8318G>A	XM_005246605.1:c.8318G>A	XM_005246606.1:c.8318G>A	XM_005246607.1:c.8318G>A	XM_005246608.1:c.8318G>A	XM_005246609.1:c.8318G>A	XM_005246610.1:c.8318G>A	XM_005246611.1:c.8318G>A	XM_005246612.1:c.7956+1189G>A	XM_005246613.1:c.7746+1399G>A	XM_005246614.1:c.8318G>A	XM_005246615.1:c.8318G>A	XM_005246616.1:c.8318G>A	XM_005246617.1:c.8318G>A	XM_005246618.1:c.-19+1444G>A
BT-20	chr2	152527636	C	G	NEB, NEB, NEB, NEB, NEB	p.E1469D, p.E1469D, p.E1469D, p.E1469D, p.E1469D	77	150	0.660793	NM_001164507.1:c.4407G>C	NM_001164508.1:c.4407G>C	NM_001271208.1:c.4407G>C	NM_004543.3:c.4407G>C	NM_004543.4:c.4407G>C	XM_005246590.1:c.4407G>C	XM_005246591.1:c.4407G>C	XM_005246592.1:c.4407G>C	XM_005246593.1:c.4407G>C	XM_005246594.1:c.4407G>C	XM_005246595.1:c.4407G>C	XM_005246596.1:c.4407G>C	XM_005246597.1:c.4407G>C	XM_005246598.1:c.4407G>C	XM_005246599.1:c.4407G>C	XM_005246600.1:c.4407G>C	XM_005246601.1:c.4407G>C	XM_005246602.1:c.4407G>C	XM_005246603.1:c.4407G>C	XM_005246604.1:c.4407G>C	XM_005246605.1:c.4407G>C	XM_005246606.1:c.4407G>C	XM_005246607.1:c.4407G>C	XM_005246608.1:c.4407G>C	XM_005246609.1:c.4407G>C	XM_005246610.1:c.4407G>C	XM_005246611.1:c.4407G>C	XM_005246612.1:c.4407G>C	XM_005246613.1:c.4407G>C	XM_005246614.1:c.4407G>C	XM_005246615.1:c.4407G>C	XM_005246616.1:c.4407G>C	XM_005246617.1:c.4407G>C
BT-20	chr2	152531077	A	G	NEB, NEB, NEB, NEB, NEB	p.Y1301H, p.Y1301H, p.Y1301H, p.Y1301H, p.Y1301H	85	50	0.37037	NM_001164507.1:c.3901T>C	NM_001164508.1:c.3901T>C	NM_001271208.1:c.3901T>C	NM_004543.3:c.3901T>C	NM_004543.4:c.3901T>C	XM_005246590.1:c.3901T>C	XM_005246591.1:c.3901T>C	XM_005246592.1:c.3901T>C	XM_005246593.1:c.3901T>C	XM_005246594.1:c.3901T>C	XM_005246595.1:c.3901T>C	XM_005246596.1:c.3901T>C	XM_005246597.1:c.3901T>C	XM_005246598.1:c.3901T>C	XM_005246599.1:c.3901T>C	XM_005246600.1:c.3901T>C	XM_005246601.1:c.3901T>C	XM_005246602.1:c.3901T>C	XM_005246603.1:c.3901T>C	XM_005246604.1:c.3901T>C	XM_005246605.1:c.3901T>C	XM_005246606.1:c.3901T>C	XM_005246607.1:c.3901T>C	XM_005246608.1:c.3901T>C	XM_005246609.1:c.3901T>C	XM_005246610.1:c.3901T>C	XM_005246611.1:c.3901T>C	XM_005246612.1:c.3901T>C	XM_005246613.1:c.3901T>C	XM_005246614.1:c.3901T>C	XM_005246615.1:c.3901T>C	XM_005246616.1:c.3901T>C	XM_005246617.1:c.3901T>C
BT-20	chr2	152536498	T	A	NEB, NEB, NEB, NEB, NEB	p.K1027N, p.K1027N, p.K1027N, p.K1027N, p.K1027N	65	32	0.329897	NM_001164507.1:c.3081A>T	NM_001164508.1:c.3081A>T	NM_001271208.1:c.3081A>T	NM_004543.3:c.3081A>T	NM_004543.4:c.3081A>T	XM_005246590.1:c.3081A>T	XM_005246591.1:c.3081A>T	XM_005246592.1:c.3081A>T	XM_005246593.1:c.3081A>T	XM_005246594.1:c.3081A>T	XM_005246595.1:c.3081A>T	XM_005246596.1:c.3081A>T	XM_005246597.1:c.3081A>T	XM_005246598.1:c.3081A>T	XM_005246599.1:c.3081A>T	XM_005246600.1:c.3081A>T	XM_005246601.1:c.3081A>T	XM_005246602.1:c.3081A>T	XM_005246603.1:c.3081A>T	XM_005246604.1:c.3081A>T	XM_005246605.1:c.3081A>T	XM_005246606.1:c.3081A>T	XM_005246607.1:c.3081A>T	XM_005246608.1:c.3081A>T	XM_005246609.1:c.3081A>T	XM_005246610.1:c.3081A>T	XM_005246611.1:c.3081A>T	XM_005246612.1:c.3081A>T	XM_005246613.1:c.3081A>T	XM_005246614.1:c.3081A>T	XM_005246615.1:c.3081A>T	XM_005246616.1:c.3081A>T	XM_005246617.1:c.3081A>T
BT-20	chr2	152717331	A	T	CACNB4	p.F201I	37	55	0.597826	NM_000726.2:c.762T>A	NM_000726.3:c.762T>A	NM_001005746.1:c.708T>A	NM_001005746.2:c.708T>A	NM_001005747.1:c.660T>A	NM_001005747.2:c.660T>A	NM_001145798.1:c.762T>A	XM_005246838.1:c.601T>A	XM_005246839.1:c.108T>A
BT-20	chr2	153577013	G	A	ARL6IP6	p.A15T	123	44	0.263473	NM_152522.4:c.401-34G>A	NM_152522.5:c.401-34G>A	NR_024526.1:n.88-34G>A	NR_024526.2:n.104-34G>A	NM_017892.3:c.-3060C>T	XM_005246675.1:c.-2868C>T	XM_005246676.1:c.-2868C>T	XM_005246677.1:c.-2868C>T	XM_005246678.1:c.-2855C>T	XM_005246679.1:c.-2693C>T	XM_005246680.1:c.-2868C>T
BT-20	chr2	155265623	G	A	GALNT13	p.C294Y	0	149	1	NM_052917.2:c.1395+29G>A	XM_005246267.1:c.852+29G>A
BT-20	chr2	157406249	G	A	GPD2, GPD2, GPD2	p.R264H, p.R37H, p.R264H	0	81	1	NM_000408.3:c.791G>A	NM_000408.4:c.791G>A	NM_001083112.1:c.791G>A	NM_001083112.2:c.791G>A	XM_005246469.1:c.791G>A	XM_005246470.1:c.689G>A
BT-20	chr2	159166069	T	C	CCDC148, CCDC148, CCDC148, CCDC148, CCDC148, CCDC148	p.K276R, p.K177R, p.K243R, p.K42R, p.K329R, p.K177R	0	94	1	NM_001171637.1:c.728A>G	NM_138803.2:c.986A>G	NM_138803.3:c.986A>G	XM_005246319.1:c.1049A>G	XM_005246320.1:c.548A>G	XM_005246321.1:c.827A>G
BT-20	chr2	159663599	T	C	DAPL1	p.L60P	0	87	1	NM_001017920.2:c.179T>C	XM_005246949.1:c.179T>C
BT-20	chr2	160019863	A	G	TANC1, TANC1, TANC1	p.N250S, p.N145S, p.N251S	0	118	1	NM_001145909.1:c.749A>G	NM_033394.1:c.752A>G	NM_033394.2:c.752A>G	XM_005246918.1:c.782A>G	XM_005246919.1:c.782A>G	XM_005246920.1:c.779A>G
BT-20	chr2	160086468	G	A	TANC1, TANC1	p.G1511S, p.G355S	16	33	0.673469	NM_001145909.1:c.*339G>A	NM_033394.1:c.4531G>A	NM_033394.2:c.4531G>A	XM_005246918.1:c.4561G>A	XM_005246919.1:c.4540G>A	XM_005246920.1:c.*339G>A
BT-20	chr2	160086654	A	G	TANC1, TANC1	p.T1573A, p.T417A	50	68	0.576271	NM_001145909.1:c.*525A>G	NM_033394.1:c.4717A>G	NM_033394.2:c.4717A>G	XM_005246918.1:c.4747A>G	XM_005246919.1:c.4726A>G	XM_005246920.1:c.*525A>G
BT-20	chr2	160112881	G	T	WDSUB1, WDSUB1, WDSUB1, WDSUB1	p.R320S, p.R228S, p.R320S, p.R320S	0	158	1	NM_001128212.1:c.958C>A	NM_001128213.1:c.958C>A	NM_152528.2:c.958C>A	XM_005246355.1:c.958C>A	XM_005246356.1:c.682C>A	XM_005246357.1:c.586C>A
BT-20	chr2	160132089	T	G	WDSUB1, WDSUB1, WDSUB1, WDSUB1	p.K215T, p.K215T, p.K215T, p.K215T	121	192	0.613419	NM_001128212.1:c.644A>C	NM_001128213.1:c.644A>C	NM_152528.2:c.644A>C	XM_005246355.1:c.644A>C	XM_005246356.1:c.644A>C	XM_005246357.1:c.398+7094A>C
BT-20	chr2	160136337	G	A	WDSUB1, WDSUB1, WDSUB1, WDSUB1	p.P173L, p.P173L, p.P173L, p.P173L	0	145	1	NM_001128212.1:c.518C>T	NM_001128213.1:c.518C>T	NM_152528.2:c.518C>T	XM_005246355.1:c.518C>T	XM_005246356.1:c.518C>T	XM_005246357.1:c.398+2846C>T
BT-20	chr2	160182374	T	C	BAZ2B, BAZ2B	p.N1964S, p.N2000S	87	27	0.236842	NM_013450.2:c.5999A>G	XM_005246488.1:c.6137A>G	XM_005246489.1:c.6137A>G	XM_005246490.1:c.6131A>G	XM_005246491.1:c.6131A>G	XM_005246492.1:c.6131A>G	XM_005246493.1:c.6104A>G	XM_005246494.1:c.6035A>G	XM_005246495.1:c.6032A>G	XM_005246496.1:c.6002A>G	XM_005246497.1:c.5891A>G	XM_005246498.1:c.5843A>G	XM_005246499.1:c.5837A>G	XM_005246500.1:c.5780A>G	XM_005246501.1:c.5741A>G	XM_005246502.1:c.*37A>G	XM_005246503.1:c.3329A>G
BT-20	chr2	160676427	C	A	LY75-CD302, LY75-CD302, LY75	p.K1321N, p.K1321N, p.K1321N	0	132	1	NM_002349.2:c.3963G>T	NM_002349.3:c.3963G>T	XM_005246553.1:c.3963G>T	NM_001198759.1:c.3963G>T	NM_001198760.1:c.3963G>T
BT-20	chr2	160808075	C	T	PLA2R1, PLA2R1, PLA2R1	p.G1106S, p.G1106S, p.G1106S	1	150	0.993377	NM_001007267.1:c.3316G>A	NM_001007267.2:c.3316G>A	NM_001195641.1:c.3316G>A	NM_007366.3:c.3316G>A	NM_007366.4:c.3316G>A	XM_005246392.1:c.3316G>A	XM_005246393.1:c.3316G>A	XM_005246395.1:c.1255G>A
BT-20	chr2	160885418	G	C	PLA2R1, PLA2R1, PLA2R1	p.H300D, p.H300D, p.H300D	0	89	1	NM_001007267.1:c.898C>G	NM_001007267.2:c.898C>G	NM_001195641.1:c.898C>G	NM_007366.3:c.898C>G	NM_007366.4:c.898C>G	XM_005246392.1:c.898C>G	XM_005246393.1:c.898C>G	XM_005246394.1:c.898C>G	XR_241299.1:n.998C>G
BT-20	chr2	160885442	T	C	PLA2R1, PLA2R1, PLA2R1	p.M292V, p.M292V, p.M292V	0	89	1	NM_001007267.1:c.874A>G	NM_001007267.2:c.874A>G	NM_001195641.1:c.874A>G	NM_007366.3:c.874A>G	NM_007366.4:c.874A>G	XM_005246392.1:c.874A>G	XM_005246393.1:c.874A>G	XM_005246394.1:c.874A>G	XR_241299.1:n.974A>G
BT-20	chr2	162091931	C	G	TANK, TANK	p.R394G, p.R394G	138	53	0.277487	XR_108445.1:n.349-11937G>C	XR_241338.1:n.128+9103G>C	NM_001199135.1:c.1180C>G	NM_004180.2:c.1180C>G	XM_005246206.1:c.1504C>G	XM_005246207.1:c.1501C>G	XM_005246208.1:c.1357C>G	XM_005246209.1:c.1252C>G	XM_005246210.1:c.1183C>G	XM_005246211.1:c.1183C>G
BT-20	chr2	163124051	C	T	IFIH1	p.A946T	0	88	1	NM_022168.2:c.2836G>A	NM_022168.3:c.2836G>A
BT-20	chr2	163128824	T	C	IFIH1	p.H843R	0	80	1	NM_022168.2:c.2528A>G	NM_022168.3:c.2528A>G
BT-20	chr2	165476253	A	T	GRB14	p.F90I	0	175	1	NM_004490.2:c.268T>A
BT-20	chr2	166788336	T	C	TTC21B, TTC21B	p.T276A, p.T276A	0	158	1	NR_038983.1:n.-2031T>C	NR_038984.1:n.-2031T>C	NM_024753.3:c.826A>G	NM_024753.4:c.826A>G	XR_108448.1:n.-2031T>C
BT-20	chr2	166797646	C	T	TTC21B, TTC21B	p.V201M, p.V201M	71	26	0.268041	NR_038983.1:n.277-6061C>T	NR_038984.1:n.221-6061C>T	NM_024753.3:c.601G>A	NM_024753.4:c.601G>A	XR_108448.1:n.221-6061C>T
BT-20	chr2	166892788	C	T	SCN1A, SCN1A, SCN1A	p.A1067T, p.A1039T, p.A1056T	0	154	1	NM_001165963.1:c.3199G>A	NM_001165964.1:c.3115G>A	NM_001202435.1:c.3199G>A	NM_006920.4:c.3166G>A
BT-20	chr2	167262169	T	C	SCN7A	p.D1657G	82	32	0.280702	NM_002976.2:c.4970A>G	NM_002976.3:c.4970A>G	NR_045628.1:n.5194A>G
BT-20	chr2	167262274	C	T	SCN7A	p.R1622Q	68	44	0.392857	NM_002976.2:c.4865G>A	NM_002976.3:c.4865G>A	NR_045628.1:n.5089G>A
BT-20	chr2	167262353	C	G	SCN7A	p.V1596L	82	39	0.322314	NM_002976.2:c.4786G>C	NM_002976.3:c.4786G>C	NR_045628.1:n.5010G>C
BT-20	chr2	167279922	C	A	SCN7A	p.M958I	0	112	1	NM_002976.2:c.2874G>T	NM_002976.3:c.2874G>T	NR_045628.1:n.3098G>T
BT-20	chr2	167313451	T	C	SCN7A	p.I407V	88	48	0.352941	NM_002976.2:c.1219A>G	NM_002976.3:c.1219A>G	NR_045628.1:n.1349A>G
BT-20	chr2	167334085	G	T	SCN7A, SCN7A	p.T41N, p.T41N	0	146	1	NM_002976.2:c.122C>A	NM_002976.3:c.122C>A	NR_045628.1:n.252C>A
BT-20	chr2	168115325	A	G	XIRP2, XIRP2, XIRP2	p.R535G, p.R757G, p.R790G	26	65	0.714286	NM_001079810.2:c.2269A>G	NM_001079810.3:c.2269A>G	NM_001199143.1:c.2368A>G	NM_001199144.1:c.*998A>G	NM_001199145.1:c.1603A>G	NM_152381.4:c.*998A>G	NM_152381.5:c.*998A>G
BT-20	chr2	169707428	C	T	NOSTRIN	p.T238I	34	81	0.704348	NM_001039724.2:c.631-166C>T	NM_001039724.3:c.631-166C>T	NM_001171631.1:c.713C>T	NM_001171632.1:c.547-166C>T	NM_052946.2:c.397-166C>T	NM_052946.3:c.397-166C>T	XM_005246271.1:c.713C>T	XM_005246269.1:c.713C>T	XM_005246270.1:c.650C>T
BT-20	chr2	169721377	G	A	NOSTRIN, NOSTRIN, NOSTRIN, NOSTRIN, NOSTRIN	p.G530E, p.G473E, p.G157E, p.G395E, p.G445E	0	216	1	NM_001039724.2:c.1418G>A	NM_001039724.3:c.1418G>A	NM_001171631.1:c.1589G>A	NM_001171632.1:c.1334G>A	NM_052946.2:c.1184G>A	NM_052946.3:c.1184G>A	XM_005246271.1:c.*1476G>A	XM_005246269.1:c.1589G>A	XM_005246270.1:c.1526G>A
BT-20	chr2	169764176	G	C	G6PC2, G6PC2	p.V219L, p.V103L	0	132	1	NM_001081686.1:c.*74G>C	NM_021176.2:c.655G>C
BT-20	chr2	169830328	A	G	ABCB11	p.V444A	95	48	0.335664	NM_003742.2:c.1331T>C	XM_005246930.1:c.-2149T>C
BT-20	chr2	170003432	T	G	LRP2	p.I4210L	0	226	1	NM_004525.2:c.12628A>C	XM_005246551.1:c.10339A>C
BT-20	chr2	170010985	T	C	LRP2	p.K4094E	0	204	1	NM_004525.2:c.12280A>G	XM_005246551.1:c.9991A>G
BT-20	chr2	170175334	T	C	LRP2, LRP2	p.N83S, p.N83S	0	147	1	NM_004525.2:c.248A>G	XM_005246552.1:c.248A>G
BT-20	chr2	170403030	T	C	FASTKD1, FASTKD1	p.M467V, p.M453V	1	142	0.993007	NM_001281476.1:c.1399A>G	NM_024622.3:c.1399A>G	NM_024622.4:c.1399A>G	NR_104020.1:n.1794A>G
BT-20	chr2	170493103	T	A	PPIG, PPIG, PPIG, PPIG, PPIG	p.D438E, p.D442E, p.D430E, p.D445E, p.D445E	0	81	1	NM_004792.2:c.1335T>A	XM_005246966.1:c.1335T>A	XM_005246967.1:c.1335T>A	XM_005246968.1:c.591T>A
BT-20	chr2	171260787	G	A	MYO3B, MYO3B, MYO3B, MYO3B	p.V757I, p.V770I, p.V770I, p.V770I	0	319	1	NM_001083615.1:c.2308G>A	NM_001083615.2:c.2308G>A	NM_001083615.3:c.2308G>A	NM_001171642.1:c.2308G>A	NM_138995.2:c.2308G>A	NM_138995.3:c.2308G>A	NM_138995.4:c.2308G>A	NR_045682.1:n.2451G>A	NR_045683.1:n.2451G>A	NR_045684.1:n.2451G>A
BT-20	chr2	171260797	A	G	MYO3B, MYO3B, MYO3B, MYO3B	p.E760G, p.E773G, p.E773G, p.E773G	0	318	1	NM_001083615.1:c.2318A>G	NM_001083615.2:c.2318A>G	NM_001083615.3:c.2318A>G	NM_001171642.1:c.2318A>G	NM_138995.2:c.2318A>G	NM_138995.3:c.2318A>G	NM_138995.4:c.2318A>G	NR_045682.1:n.2461A>G	NR_045683.1:n.2461A>G	NR_045684.1:n.2461A>G
BT-20	chr2	171400449	T	C	MYO3B	p.L1269P	248	63	0.202572	NM_001083615.1:c.3603T>C	NM_001083615.2:c.3603T>C	NM_001083615.3:c.3603T>C	NM_001171642.1:c.3806T>C	NM_138995.2:c.3684T>C	NM_138995.3:c.3684T>C	NM_138995.4:c.3684T>C	NR_045682.1:n.3949T>C	NR_045683.1:n.3827T>C	NR_045684.1:n.3746T>C
BT-20	chr2	171572940	G	A	SP5	p.A75T	13	5	0.277778	NR_027433.1:n.-1863C>T	NM_001003845.2:c.223G>A	XM_005246542.1:c.355G>A	XR_079488.1:n.-1869C>T
BT-20	chr2	172180771	A	G	METTL8, METTL8	p.X334R, p.X379R	0	171	1	NM_024770.3:c.1135T>C
BT-20	chr2	172411273	G	A	CYBRD1	p.S266N	72	74	0.506849	NM_001127383.1:c.*114G>A	NM_001256909.1:c.623G>A	NM_024843.3:c.797G>A
BT-20	chr2	172952782	C	T	DLX1	p.Q189X	89	25	0.219298	NM_001038493.1:c.365C>T	NM_178120.4:c.565C>T
BT-20	chr2	173339808	G	A	ITGA6, ITGA6, ITGA6, ITGA6, ITGA6	p.A261T, p.A380T, p.A26T, p.A266T, p.A380T	107	123	0.534783	XR_241350.1:n.462-9059C>T	XM_002342280.1:c.-2315C>T	NM_000210.2:c.1138G>A	NM_001079818.1:c.1138G>A	XM_005246533.1:c.1186G>A
BT-20	chr2	174128513	C	T	ZAK	p.S531L	80	125	0.609756	NM_016653.2:c.1592C>T	XM_005246639.1:c.1730C>T	XM_005246640.1:c.1592C>T	NR_033882.1:n.463+7726G>A
BT-20	chr2	174946760	T	C	OLA1, OLA1	p.Y96C, p.Y254C	94	153	0.619433	NM_001011708.1:c.287A>G	NM_013341.3:c.761A>G	XM_005246481.1:c.729-6505A>G
BT-20	chr2	175436330	C	G	WIPF1, WIPF1	p.K401N, p.K401N	65	23	0.261364	NM_001077269.1:c.1129+74G>C	NM_003387.4:c.1129+74G>C	XM_005246834.1:c.1129+74G>C	XM_005246835.1:c.1129+74G>C	XM_001716429.2:c.38-12C>G
BT-20	chr2	175436940	G	A	WIPF1, WIPF1, WIPF1, WIPF1, WIPF1, WIPF1	p.P198L, p.P198L, p.P198L, p.P198L, p.P198L, p.P198L	0	148	1	NM_001077269.1:c.593C>T	NM_003387.4:c.593C>T	XM_005246834.1:c.593C>T	XM_005246835.1:c.593C>T	XM_001716429.2:c.184-31G>A
BT-20	chr2	177016728	T	C	HOXD4	p.S123P	24	25	0.510204	NM_014621.2:c.367T>C	XM_005246514.1:c.367T>C	NR_029609.1:n.*1588T>C	XM_005246510.1:c.-180-12073T>C	XM_005246512.1:c.-181+4350T>C
BT-20	chr2	177054769	G	A	HOXD1	p.A296T	61	84	0.57931	NM_024501.1:c.886G>A	NM_024501.2:c.886G>A	XM_005246507.1:c.*206G>A	NR_033979.1:n.-1083C>T
BT-20	chr2	178417142	C	T	TTC30B	p.R117H	0	149	1	NM_152517.2:c.350G>A
BT-20	chr2	178482594	G	T	TTC30A	p.P279H	0	237	1	NM_152275.3:c.836C>A	XM_001722332.2:c.90+346G>T
BT-20	chr2	178936614	C	T	PDE11A	p.R184Q	1	95	0.989583	NM_001077197.1:c.162+32415G>A	NM_016953.3:c.551G>A	XM_005246633.1:c.551G>A
BT-20	chr2	179397561	C	T	TTN, TTN, TTN, TTN	p.R25529H, p.R25721H, p.R32026H, p.R25654H	50	88	0.637681	XR_108403.1:n.477+9198C>T	XR_108404.1:n.446-2898C>T	XR_108405.1:n.220-2898C>T	NR_038271.1:n.446+9198C>T	NR_038272.1:n.220-2898C>T	NM_001256850.1:c.98858G>A	NM_001267550.1:c.103781G>A	NM_003319.3:c.76585G>A	NM_003319.4:c.76586G>A	NM_133378.3:c.96076G>A	NM_133378.4:c.96077G>A	NM_133432.2:c.76960G>A	NM_133432.3:c.76961G>A	NM_133437.2:c.77161G>A	NM_133437.3:c.77162G>A	XM_005246828.1:c.95162G>A	XM_005246829.1:c.95111G>A	XM_005246830.1:c.64466G>A	XM_005246831.1:c.63797G>A
BT-20	chr2	179406191	C	T	TTN, TTN, TTN, TTN	p.R23473H, p.R23665H, p.R29970H, p.R23598H	30	88	0.745763	XR_108403.1:n.477+17828C>T	XR_108404.1:n.*2045C>T	XR_108405.1:n.1904-758C>T	NR_038271.1:n.446+17828C>T	NR_038272.1:n.1904-758C>T	NM_001256850.1:c.92690G>A	NM_001267550.1:c.97613G>A	NM_003319.3:c.70417G>A	NM_003319.4:c.70418G>A	NM_133378.3:c.89908G>A	NM_133378.4:c.89909G>A	NM_133432.2:c.70792G>A	NM_133432.3:c.70793G>A	NM_133437.2:c.70993G>A	NM_133437.3:c.70994G>A	XM_005246828.1:c.88994G>A	XM_005246829.1:c.88943G>A	XM_005246830.1:c.58298G>A	XM_005246831.1:c.57629G>A
BT-20	chr2	179421694	A	G	TTN, TTN, TTN, TTN	p.I20331T, p.I20523T, p.I26828T, p.I20456T	30	91	0.752066	XR_108403.1:n.478-14333A>G	XR_108405.1:n.2043+14606A>G	NR_038271.1:n.447-14333A>G	NR_038272.1:n.2043+14606A>G	NM_001256850.1:c.83264T>C	NM_001267550.1:c.88187T>C	NM_003319.3:c.60991T>C	NM_003319.4:c.60992T>C	NM_133378.3:c.80482T>C	NM_133378.4:c.80483T>C	NM_133432.2:c.61366T>C	NM_133432.3:c.61367T>C	NM_133437.2:c.61567T>C	NM_133437.3:c.61568T>C	XM_005246828.1:c.79568T>C	XM_005246829.1:c.79517T>C	XM_005246830.1:c.48872T>C	XM_005246831.1:c.48203T>C
BT-20	chr2	179427536	T	C	TTN, TTN, TTN, TTN	p.I18710V, p.I18902V, p.I25207V, p.I18835V	54	95	0.637584	XR_108403.1:n.478-8491T>C	XR_108405.1:n.2044-19763T>C	NR_038271.1:n.447-8491T>C	NR_038272.1:n.2044-19763T>C	NM_001256850.1:c.78400A>G	NM_001267550.1:c.83323A>G	NM_003319.3:c.56127A>G	NM_003319.4:c.56128A>G	NM_133378.3:c.75618A>G	NM_133378.4:c.75619A>G	NM_133432.2:c.56502A>G	NM_133432.3:c.56503A>G	NM_133437.2:c.56703A>G	NM_133437.3:c.56704A>G	XM_005246828.1:c.74704A>G	XM_005246829.1:c.74653A>G	XM_005246830.1:c.44008A>G	XM_005246831.1:c.43339A>G
BT-20	chr2	179430997	G	A	TTN, TTN, TTN, TTN	p.T17556M, p.T17748M, p.T24053M, p.T17681M	62	126	0.670213	XR_108403.1:n.478-5030G>A	XR_108405.1:n.2044-16302G>A	NR_038271.1:n.447-5030G>A	NR_038272.1:n.2044-16302G>A	NM_001256850.1:c.74939C>T	NM_001267550.1:c.79862C>T	NM_003319.3:c.52666C>T	NM_003319.4:c.52667C>T	NM_133378.3:c.72157C>T	NM_133378.4:c.72158C>T	NM_133432.2:c.53041C>T	NM_133432.3:c.53042C>T	NM_133437.2:c.53242C>T	NM_133437.3:c.53243C>T	XM_005246828.1:c.71243C>T	XM_005246829.1:c.71192C>T	XM_005246830.1:c.40547C>T	XM_005246831.1:c.39878C>T
BT-20	chr2	179432185	A	G	TTN, TTN, TTN, TTN	p.I17160T, p.I17352T, p.I23657T, p.I17285T	122	55	0.310734	XR_108403.1:n.478-3842A>G	XR_108405.1:n.2044-15114A>G	NR_038271.1:n.447-3842A>G	NR_038272.1:n.2044-15114A>G	NM_001256850.1:c.73751T>C	NM_001267550.1:c.78674T>C	NM_003319.3:c.51478T>C	NM_003319.4:c.51479T>C	NM_133378.3:c.70969T>C	NM_133378.4:c.70970T>C	NM_133432.2:c.51853T>C	NM_133432.3:c.51854T>C	NM_133437.2:c.52054T>C	NM_133437.3:c.52055T>C	XM_005246828.1:c.70055T>C	XM_005246829.1:c.70004T>C	XM_005246830.1:c.39359T>C	XM_005246831.1:c.38690T>C
BT-20	chr2	179436020	G	A	TTN, TTN, TTN, TTN	p.R15882C, p.R16074C, p.R22379C, p.R16007C	32	69	0.683168	XR_108403.1:n.478-7G>A	XR_108405.1:n.2044-11279G>A	NR_038271.1:n.447-7G>A	NR_038272.1:n.2044-11279G>A	NM_001256850.1:c.69916C>T	NM_001267550.1:c.74839C>T	NM_003319.3:c.47643C>T	NM_003319.4:c.47644C>T	NM_133378.3:c.67134C>T	NM_133378.4:c.67135C>T	NM_133432.2:c.48018C>T	NM_133432.3:c.48019C>T	NM_133437.2:c.48219C>T	NM_133437.3:c.48220C>T	XM_005246828.1:c.66220C>T	XM_005246829.1:c.66169C>T	XM_005246830.1:c.35524C>T	XM_005246831.1:c.34855C>T
BT-20	chr2	179444768	C	G	TTN, TTN, TTN, TTN	p.A13351P, p.A13543P, p.A19848P, p.A13476P	0	118	1	XR_108403.1:n.627+8592C>G	XR_108405.1:n.2044-2531C>G	NR_038271.1:n.596+8592C>G	NR_038272.1:n.2044-2531C>G	NM_001256850.1:c.62323G>C	NM_001267550.1:c.67246G>C	NM_003319.3:c.40050G>C	NM_003319.4:c.40051G>C	NM_133378.3:c.59541G>C	NM_133378.4:c.59542G>C	NM_133432.2:c.40425G>C	NM_133432.3:c.40426G>C	NM_133437.2:c.40626G>C	NM_133437.3:c.40627G>C	XM_005246828.1:c.58627G>C	XM_005246829.1:c.58576G>C	XM_005246830.1:c.27931G>C	XM_005246831.1:c.27262G>C
BT-20	chr2	179444939	C	T	TTN, TTN, TTN, TTN	p.V13294I, p.V13486I, p.V19791I, p.V13419I	39	94	0.706767	XR_108403.1:n.627+8763C>T	XR_108405.1:n.2044-2360C>T	NR_038271.1:n.596+8763C>T	NR_038272.1:n.2044-2360C>T	NM_001256850.1:c.62152G>A	NM_001267550.1:c.67075G>A	NM_003319.3:c.39879G>A	NM_003319.4:c.39880G>A	NM_133378.3:c.59370G>A	NM_133378.4:c.59371G>A	NM_133432.2:c.40254G>A	NM_133432.3:c.40255G>A	NM_133437.2:c.40455G>A	NM_133437.3:c.40456G>A	XM_005246828.1:c.58456G>A	XM_005246829.1:c.58405G>A	XM_005246830.1:c.27760G>A	XM_005246831.1:c.27091G>A
BT-20	chr2	179451420	G	A	TTN, TTN, TTN, TTN	p.T12338I, p.T12530I, p.T18835I, p.T12463I	49	89	0.644928	XR_108403.1:n.628-10903G>A	XR_108405.1:n.3188+1700G>A	NR_038271.1:n.597-10903G>A	NR_038272.1:n.3188+1700G>A	NM_001256850.1:c.59285C>T	NM_001267550.1:c.64208C>T	NM_003319.3:c.37012C>T	NM_003319.4:c.37013C>T	NM_133378.3:c.56503C>T	NM_133378.4:c.56504C>T	NM_133432.2:c.37387C>T	NM_133432.3:c.37388C>T	NM_133437.2:c.37588C>T	NM_133437.3:c.37589C>T	XM_005246828.1:c.55589C>T	XM_005246829.1:c.55538C>T	XM_005246830.1:c.24893C>T	XM_005246831.1:c.24224C>T
BT-20	chr2	179457147	G	A	TTN, TTN, TTN, TTN	p.P10797L, p.P10989L, p.P17294L, p.P10922L	45	86	0.656489	XR_108403.1:n.628-5176G>A	XR_108405.1:n.3364+1106G>A	NR_038271.1:n.597-5176G>A	NR_038272.1:n.3364+1106G>A	NM_001256850.1:c.54662C>T	NM_001267550.1:c.59585C>T	NM_003319.3:c.32389C>T	NM_003319.4:c.32390C>T	NM_133378.3:c.51880C>T	NM_133378.4:c.51881C>T	NM_133432.2:c.32764C>T	NM_133432.3:c.32765C>T	NM_133437.2:c.32965C>T	NM_133437.3:c.32966C>T	XM_005246828.1:c.50966C>T	XM_005246829.1:c.50915C>T	XM_005246830.1:c.20270C>T	XM_005246831.1:c.19601C>T
BT-20	chr2	179458591	C	T	TTN, TTN, TTN, TTN	p.R10414H, p.R10606H, p.R16911H, p.R10539H	33	81	0.710526	XR_108403.1:n.628-3732C>T	XR_108405.1:n.3364+2550C>T	NR_038271.1:n.597-3732C>T	NR_038272.1:n.3364+2550C>T	NM_001256850.1:c.53513G>A	NM_001267550.1:c.58436G>A	NM_003319.3:c.31240G>A	NM_003319.4:c.31241G>A	NM_133378.3:c.50731G>A	NM_133378.4:c.50732G>A	NM_133432.2:c.31615G>A	NM_133432.3:c.31616G>A	NM_133437.2:c.31816G>A	NM_133437.3:c.31817G>A	XM_005246828.1:c.49817G>A	XM_005246829.1:c.49766G>A	XM_005246830.1:c.19121G>A	XM_005246831.1:c.18452G>A
BT-20	chr2	179464527	T	C	TTN, TTN, TTN, TTN	p.N9636D, p.N9828D, p.N16133D, p.N9761D	42	91	0.684211	XR_108403.1:n.713+2119T>C	XR_108405.1:n.3725+50T>C	NR_038271.1:n.682+2119T>C	NR_038272.1:n.3725+50T>C	NM_001256850.1:c.51178A>G	NM_001267550.1:c.56101A>G	NM_003319.3:c.28905A>G	NM_003319.4:c.28906A>G	NM_133378.3:c.48396A>G	NM_133378.4:c.48397A>G	NM_133432.2:c.29280A>G	NM_133432.3:c.29281A>G	NM_133437.2:c.29481A>G	NM_133437.3:c.29482A>G	XM_005246828.1:c.47482A>G	XM_005246829.1:c.47431A>G	XM_005246830.1:c.16786A>G	XM_005246831.1:c.16117A>G
BT-20	chr2	179545859	C	T	TTN, TTN	p.R6513H, p.R9852H	120	50	0.294118	NM_001256850.1:c.32336G>A	NM_001267550.1:c.33287G>A	NM_003319.3:c.13283-38815G>A	NM_003319.4:c.13283-38815G>A	NM_133378.3:c.29555G>A	NM_133378.4:c.29555G>A	NM_133432.2:c.13658-38815G>A	NM_133432.3:c.13658-38815G>A	NM_133437.2:c.13859-38815G>A	NM_133437.3:c.13859-38815G>A	XM_005246828.1:c.31432+529G>A	XM_005246829.1:c.31432+529G>A
BT-20	chr2	179554305	C	T	TTN, TTN, TTN	p.G6039R, p.G9378R, p.G489R	68	35	0.339806	NM_001256850.1:c.30913G>A	NM_001267550.1:c.31864G>A	NM_003319.3:c.13283-47261G>A	NM_003319.4:c.13283-47261G>A	NM_133378.3:c.28132G>A	NM_133378.4:c.28132G>A	NM_133432.2:c.13658-47261G>A	NM_133432.3:c.13658-47261G>A	NM_133437.2:c.13859-47261G>A	NM_133437.3:c.13859-47261G>A	XM_005246828.1:c.30916G>A	XM_005246829.1:c.30916G>A
BT-20	chr2	179558366	T	C	TTN, TTN, TTN	p.I5939V, p.I9278V, p.I389V	111	164	0.596364	NM_001256850.1:c.30613A>G	NM_001267550.1:c.31564A>G	NM_003319.3:c.13282+44443A>G	NM_003319.4:c.13282+44443A>G	NM_133378.3:c.27832A>G	NM_133378.4:c.27832A>G	NM_133432.2:c.13657+44443A>G	NM_133432.3:c.13657+44443A>G	NM_133437.2:c.13858+44443A>G	NM_133437.3:c.13858+44443A>G	XM_005246828.1:c.30616A>G	XM_005246829.1:c.30616A>G
BT-20	chr2	179614148	T	C	TTN	p.I4327V	61	90	0.596026	NM_001256850.1:c.10360+3703A>G	NM_001267550.1:c.11311+3703A>G	NM_003319.3:c.10222+3703A>G	NM_003319.4:c.10222+3703A>G	NM_133378.3:c.10360+3703A>G	NM_133378.4:c.10360+3703A>G	NM_133379.2:c.12979A>G	NM_133379.3:c.12979A>G	NM_133379.4:c.12979A>G	NM_133432.2:c.10597+3703A>G	NM_133432.3:c.10597+3703A>G	NM_133437.2:c.10798+3703A>G	NM_133437.3:c.10798+3703A>G	XM_005246828.1:c.10363+3703A>G	XM_005246829.1:c.10363+3703A>G
BT-20	chr2	179615887	T	C	TTN	p.D3747G	0	89	1	NM_001256850.1:c.10360+1964A>G	NM_001267550.1:c.11311+1964A>G	NM_003319.3:c.10222+1964A>G	NM_003319.4:c.10222+1964A>G	NM_133378.3:c.10360+1964A>G	NM_133378.4:c.10360+1964A>G	NM_133379.2:c.11240A>G	NM_133379.3:c.11240A>G	NM_133379.4:c.11240A>G	NM_133432.2:c.10597+1964A>G	NM_133432.3:c.10597+1964A>G	NM_133437.2:c.10798+1964A>G	NM_133437.3:c.10798+1964A>G	XM_005246828.1:c.10363+1964A>G	XM_005246829.1:c.10363+1964A>G
BT-20	chr2	179615931	C	G	TTN	p.L3732F	0	93	1	NM_001256850.1:c.10360+1920G>C	NM_001267550.1:c.11311+1920G>C	NM_003319.3:c.10222+1920G>C	NM_003319.4:c.10222+1920G>C	NM_133378.3:c.10360+1920G>C	NM_133378.4:c.10360+1920G>C	NM_133379.2:c.11196G>C	NM_133379.3:c.11196G>C	NM_133379.4:c.11196G>C	NM_133432.2:c.10597+1920G>C	NM_133432.3:c.10597+1920G>C	NM_133437.2:c.10798+1920G>C	NM_133437.3:c.10798+1920G>C	XM_005246828.1:c.10363+1920G>C	XM_005246829.1:c.10363+1920G>C
BT-20	chr2	179620951	C	T	TTN	p.G3580D	0	121	1	NM_001256850.1:c.10303+2760G>A	NM_001267550.1:c.11252G>A	NM_003319.3:c.10165+2760G>A	NM_003319.4:c.10165+2760G>A	NM_133378.3:c.10303+2760G>A	NM_133378.4:c.10303+2760G>A	NM_133379.2:c.10303+2760G>A	NM_133379.3:c.10303+2760G>A	NM_133379.4:c.10303+2760G>A	NM_133432.2:c.10540+1318G>A	NM_133432.3:c.10540+1318G>A	NM_133437.2:c.10739G>A	NM_133437.3:c.10739G>A	XM_005246828.1:c.10306+2760G>A	XM_005246829.1:c.10306+2760G>A
BT-20	chr2	179621477	C	T	TTN	p.A3405T	0	87	1	NM_001256850.1:c.10303+2234G>A	NM_001267550.1:c.10726G>A	NM_003319.3:c.10165+2234G>A	NM_003319.4:c.10165+2234G>A	NM_133378.3:c.10303+2234G>A	NM_133378.4:c.10303+2234G>A	NM_133379.2:c.10303+2234G>A	NM_133379.3:c.10303+2234G>A	NM_133379.4:c.10303+2234G>A	NM_133432.2:c.10540+792G>A	NM_133432.3:c.10540+792G>A	NM_133437.2:c.10213G>A	NM_133437.3:c.10213G>A	XM_005246828.1:c.10306+2234G>A	XM_005246829.1:c.10306+2234G>A
BT-20	chr2	179623758	C	T	TTN, TTN, TTN, TTN, TTN, TTN	p.S3373N, p.S3373N, p.S80N, p.S3419N, p.S3419N, p.S3373N	0	148	1	NM_001256850.1:c.10256G>A	NM_001267550.1:c.10256G>A	NM_003319.3:c.10118G>A	NM_003319.4:c.10118G>A	NM_133378.3:c.10256G>A	NM_133378.4:c.10256G>A	NM_133379.2:c.10256G>A	NM_133379.3:c.10256G>A	NM_133379.4:c.10256G>A	NM_133432.2:c.10118G>A	NM_133432.3:c.10118G>A	NM_133437.2:c.10118G>A	NM_133437.3:c.10118G>A	XM_005246828.1:c.10259G>A	XM_005246829.1:c.10259G>A
BT-20	chr2	179644035	G	A	TTN, TTN, TTN, TTN, TTN	p.S1249L, p.S1249L, p.S1295L, p.S1295L, p.S1249L	0	89	1	XR_241354.1:n.1831-530G>A	XR_108406.1:n.1831-530G>A	NM_001256850.1:c.3884C>T	NM_001267550.1:c.3884C>T	NM_003319.3:c.3746C>T	NM_003319.4:c.3746C>T	NM_133378.3:c.3884C>T	NM_133378.4:c.3884C>T	NM_133379.2:c.3884C>T	NM_133379.3:c.3884C>T	NM_133379.4:c.3884C>T	NM_133432.2:c.3746C>T	NM_133432.3:c.3746C>T	NM_133437.2:c.3746C>T	NM_133437.3:c.3746C>T	XM_005246828.1:c.3887C>T	XM_005246829.1:c.3887C>T
BT-20	chr2	179644855	T	C	TTN, TTN, TTN, TTN, TTN	p.K1155E, p.K1155E, p.K1201E, p.K1201E, p.K1155E	0	128	1	XR_241354.1:n.*165T>C	XR_108406.1:n.*165T>C	NM_001256850.1:c.3601A>G	NM_001267550.1:c.3601A>G	NM_003319.3:c.3463A>G	NM_003319.4:c.3463A>G	NM_133378.3:c.3601A>G	NM_133378.4:c.3601A>G	NM_133379.2:c.3601A>G	NM_133379.3:c.3601A>G	NM_133379.4:c.3601A>G	NM_133432.2:c.3463A>G	NM_133432.3:c.3463A>G	NM_133437.2:c.3463A>G	NM_133437.3:c.3463A>G	XM_005246828.1:c.3604A>G	XM_005246829.1:c.3604A>G
BT-20	chr2	179770175	C	A	CCDC141, CCDC141	p.E382D, p.E382D	122	69	0.361257	NM_173648.3:c.1146G>T	XM_005246473.1:c.1146G>T
BT-20	chr2	180810202	C	T	CWC22, CWC22, CWC22	p.R794Q, p.R794Q, p.R316Q	77	138	0.64186	NM_020943.2:c.2381G>A	XM_005246726.1:c.2381G>A
BT-20	chr2	180810264	A	T	CWC22, CWC22, CWC22	p.S773R, p.S773R, p.S295R	0	201	1	NM_020943.2:c.2319T>A	XM_005246726.1:c.2319T>A
BT-20	chr2	182395345	G	A	ITGA4, ITGA4	p.R123Q, p.R878Q	0	188	1	NM_000885.4:c.2633G>A
BT-20	chr2	183699584	G	C	FRZB	p.R324G	61	75	0.551471	NM_001463.2:c.970C>G	NM_001463.3:c.970C>G
BT-20	chr2	185800905	A	T	ZNF804A	p.Q261L	68	98	0.590361	NM_194250.1:c.782A>T
BT-20	chr2	185801559	A	G	ZNF804A	p.D479G	118	103	0.466063	NM_194250.1:c.1436A>G
BT-20	chr2	185801597	A	G	ZNF804A	p.I492V	98	106	0.519608	NM_194250.1:c.1474A>G
BT-20	chr2	185801747	G	A	ZNF804A	p.E542K	83	97	0.538889	NM_194250.1:c.1624G>A
BT-20	chr2	185801756	G	A	ZNF804A	p.G545S	94	83	0.468927	NM_194250.1:c.1633G>A
BT-20	chr2	185802243	C	A	ZNF804A	p.T707K	61	71	0.537879	NM_194250.1:c.2120C>A
BT-20	chr2	185802363	A	G	ZNF804A	p.H747R	0	134	1	NM_194250.1:c.2240A>G
BT-20	chr2	186625770	A	G	FSIP2	p.K100R	67	79	0.541096	NM_173651.2:c.1401A>G
BT-20	chr2	186627943	T	C	FSIP2, FSIP2	p.I218T, p.I514T	85	86	0.502924	NM_173651.2:c.1541T>C
BT-20	chr2	186654592	A	G	FSIP2	p.N999S	57	56	0.495575	NM_173651.2:c.2996A>G
BT-20	chr2	186655726	G	A	FSIP2	p.R1377Q	0	112	1	NM_173651.2:c.4130G>A
BT-20	chr2	186656956	T	C	FSIP2	p.M1787T	60	74	0.552239	NM_173651.2:c.5360T>C
BT-20	chr2	186658056	G	A	FSIP2	p.D2154N	65	54	0.453782	NM_173651.2:c.6460G>A
BT-20	chr2	186658438	C	T	FSIP2	p.T2281M	74	64	0.463768	NM_173651.2:c.6842C>T
BT-20	chr2	186658565	G	T	FSIP2	p.E2323D	53	61	0.535088	NM_173651.2:c.6969G>T
BT-20	chr2	186659359	G	T	FSIP2	p.R2588M	69	57	0.452381	NM_173651.2:c.7763G>T
BT-20	chr2	186664963	C	A	FSIP2	p.L3733I	121	134	0.52549	NM_207482.2:c.-4977C>A	NM_173651.2:c.11197C>A
BT-20	chr2	186665432	G	A	FSIP2	p.G3889E	60	64	0.516129	NM_207482.2:c.-4508G>A	NM_173651.2:c.11666G>A
BT-20	chr2	186665824	A	G	FSIP2	p.N4020D	95	60	0.387097	NM_207482.2:c.-4116A>G	NM_173651.2:c.12058A>G
BT-20	chr2	186667121	T	C	FSIP2	p.F4452S	112	114	0.504425	NM_207482.2:c.-2819T>C	NM_173651.2:c.13355T>C
BT-20	chr2	186667360	A	C	FSIP2	p.I4532L	97	102	0.512563	NM_207482.2:c.-2580A>C	NM_173651.2:c.13594A>C
BT-20	chr2	186670104	A	C	FSIP2	p.E5446D	0	199	1	NM_207482.2:c.165A>C	NM_173651.2:c.16338A>C
BT-20	chr2	186670780	T	A	FSIP2	p.Y5672N	89	69	0.436709	NM_207482.2:c.841T>A	NM_173651.2:c.17014T>A
BT-20	chr2	186670979	T	C	FSIP2	p.I5738T	100	88	0.468085	NM_207482.2:c.1040T>C	NM_173651.2:c.17213T>C
BT-20	chr2	186671357	G	A	FSIP2	p.R5864Q	112	98	0.466667	NM_207482.2:c.1418G>A	NM_173651.2:c.17591G>A
BT-20	chr2	186671912	G	A	FSIP2	p.R6049H	79	90	0.532544	NM_207482.2:c.1973G>A	NM_173651.2:c.18146G>A
BT-20	chr2	186672527	T	A	FSIP2	p.L6254Q	117	116	0.497854	NM_207482.2:c.2588T>A	NM_173651.2:c.18761T>A
BT-20	chr2	186697876	A	G	FSIP2	p.T6972A	0	186	1	NM_207482.2:c.4741A>G	NM_173651.2:c.20914A>G
BT-20	chr2	187532417	G	A	ITGAV, ITGAV, ITGAV	p.V737I, p.V783I, p.V747I	0	173	1	NM_001144999.1:c.2209G>A	NM_001144999.2:c.2209G>A	NM_001145000.1:c.2239G>A	NM_001145000.2:c.2239G>A	NM_002210.3:c.2347G>A	NM_002210.4:c.2347G>A	XM_005246536.1:c.2344G>A
BT-20	chr2	188250301	T	A	CALCRL, CALCRL	p.N8Y, p.N8Y	0	222	1	NM_001271751.1:c.22A>T	NM_005795.4:c.22A>T	NM_005795.5:c.22A>T	XM_005246231.1:c.55A>T	XM_005246232.1:c.55A>T	XM_005246233.1:c.55A>T	XM_005246234.1:c.55A>T
BT-20	chr2	188343497	T	C	TFPI, TFPI	p.N221S, p.N221S	0	185	1	NM_001032281.2:c.662A>G	NM_006287.4:c.628+5354A>G	XM_005246818.1:c.628+5354A>G	XM_005246819.1:c.628+5354A>G	XM_005246820.1:c.662A>G
BT-20	chr2	189875421	T	G	COL3A1	p.H1353Q	0	117	1	NM_000090.3:c.4059T>G
BT-20	chr2	189918622	G	A	COL5A2, COL5A2	p.P833L, p.P409L	123	148	0.546125	NM_000393.3:c.2498C>T	XM_005246283.1:c.2495C>T
BT-20	chr2	189931144	A	G	COL5A2, COL5A2	p.V512A, p.V88A	116	131	0.530364	NM_000393.3:c.1535T>C	XM_005246283.1:c.1532T>C
BT-20	chr2	190531426	G	A	ASNSD1	p.G190R	0	160	1	NM_019048.2:c.568G>A	XM_005246653.1:c.568G>A
BT-20	chr2	190595258	G	T	ANKAR, ANKAR	p.L173F, p.L1077F	0	155	1	NM_144708.2:c.3018G>T	NM_144708.3:c.3231G>T	XR_241295.1:n.3281+1711G>T	XR_241296.1:n.3002+2112G>T
BT-20	chr2	191161622	T	C	HIBCH, HIBCH	p.T46A, p.T46A	0	259	1	NM_014362.2:c.136A>G	NM_014362.3:c.136A>G	NM_198047.1:c.136A>G	NM_198047.2:c.136A>G	XM_005246461.1:c.136A>G
BT-20	chr2	196619105	T	C	DNAH7, DNAH7	p.Y390C, p.Y3907C	85	105	0.552632	NM_018897.2:c.11720A>G
BT-20	chr2	196673533	A	G	DNAH7	p.L3319P	0	206	1	NM_018897.2:c.9956T>C
BT-20	chr2	196851911	G	A	DNAH7	p.R545C	0	106	1	NM_018897.2:c.1633C>T
BT-20	chr2	201436555	A	G	SGOL2, SGOL2, SGOL2	p.I496V, p.I496V, p.I496V	1	179	0.994444	NM_001160033.1:c.1486A>G	NM_001160046.1:c.1486A>G	NM_152524.4:c.1486A>G	NM_152524.5:c.1486A>G	XM_005246344.1:c.1504A>G	XM_005246345.1:c.1486A>G	XM_005246346.1:c.1486A>G
BT-20	chr2	201437048	A	G	SGOL2, SGOL2, SGOL2	p.N660S, p.N660S, p.N660S	0	225	1	NM_001160033.1:c.1979A>G	NM_001160046.1:c.1979A>G	NM_152524.4:c.1979A>G	NM_152524.5:c.1979A>G	XM_005246344.1:c.1997A>G	XM_005246345.1:c.1979A>G	XM_005246346.1:c.1979A>G
BT-20	chr2	201736166	A	C	PPIL3, PPIL3, PPIL3	p.D150E, p.D146E, p.D146E	133	121	0.476378	NM_032472.3:c.450T>G	NM_130906.2:c.438T>G	NM_131916.1:c.438T>G	XM_005246651.1:c.450T>G	XM_005246652.1:c.438T>G
BT-20	chr2	201768238	C	T	NIF3L1, NIF3L1, NIF3L1, NIF3L1, NIF3L1	p.T297I, p.T324I, p.T297I, p.T324I, p.L278F	130	112	0.46281	NM_001136039.2:c.971C>T	NM_001142355.1:c.890C>T	NM_001142356.1:c.832C>T	NM_021824.3:c.890C>T	XM_005246742.1:c.971C>T
BT-20	chr2	202082459	T	A	CASP10, CASP10, CASP10	p.L455I, p.L522I, p.L479I	0	169	1	NM_001206524.1:c.1363T>A	NM_001206542.1:c.1286+8174T>A	NM_001230.4:c.1435T>A	NM_032976.3:c.*650T>A	NM_032974.3:c.1415+8174T>A	NM_032974.4:c.1415+8174T>A	NM_032977.3:c.1564T>A	XM_005246907.1:c.1561T>A	XM_005246908.1:c.1192T>A
BT-20	chr2	202122995	A	G	CASP8	p.K14R	0	147	1	NM_001080124.1:c.-26-8189A>G	NM_001080125.1:c.41A>G	NM_001228.4:c.-26-8189A>G	NM_033355.3:c.1-8215A>G	NM_033356.3:c.-2368A>G	NM_033358.3:c.-26-8189A>G	XM_005246896.1:c.-27+118A>G	XM_005246885.1:c.41A>G	XM_005246886.1:c.-2368A>G	XM_005246887.1:c.-26-8189A>G	XM_005246888.1:c.1-8215A>G	XM_005246889.1:c.-27+118A>G	XM_005246890.1:c.-2342A>G	XM_005246891.1:c.-111A>G	XM_005246892.1:c.-27+118A>G	XM_005246893.1:c.41A>G	XM_005246894.1:c.-558-8189A>G	XM_005246895.1:c.41A>G	XR_241323.1:n.62A>G
BT-20	chr2	202215492	C	G	ALS2CR12, ALS2CR12	p.V43L, p.V43L	101	91	0.473958	NM_001127391.1:c.127G>C	NM_139163.2:c.127G>C
BT-20	chr2	202245423	A	T	TRAK2	p.I863N	104	90	0.463918	NM_015049.2:c.2588T>A	XM_005246796.1:c.2588T>A
BT-20	chr2	202264156	C	T	TRAK2, TRAK2	p.V142I, p.V142I	0	322	1	NM_015049.2:c.424G>A	XM_005246796.1:c.424G>A
BT-20	chr2	202357086	C	G	ALS2CR11	p.Q1326H	108	106	0.495327	NM_001168216.1:c.*49+3532G>C	NM_001168221.1:c.3978G>C	NM_152525.4:c.1581+3532G>C	NM_152525.5:c.1581+3532G>C	XM_005246348.1:c.3783G>C	XM_005246349.1:c.*2446G>C	XM_005246347.1:c.3981G>C	XM_005246668.1:c.1114-2361C>G
BT-20	chr2	202357949	A	C	ALS2CR11	p.C1039G	0	158	1	NM_001168216.1:c.*49+2669T>G	NM_001168221.1:c.3115T>G	NM_152525.4:c.1581+2669T>G	NM_152525.5:c.1581+2669T>G	XM_005246348.1:c.2920T>G	XM_005246349.1:c.*1583T>G	XM_005246347.1:c.3118T>G	XM_005246668.1:c.1114-1498A>C
BT-20	chr2	202358395	T	C	ALS2CR11	p.N890S	134	113	0.45749	NM_001168216.1:c.*49+2223A>G	NM_001168221.1:c.2669A>G	NM_152525.4:c.1581+2223A>G	NM_152525.5:c.1581+2223A>G	XM_005246348.1:c.2474A>G	XM_005246349.1:c.*1137A>G	XM_005246347.1:c.2672A>G	XM_005246668.1:c.1114-1052T>C
BT-20	chr2	202557702	C	T	MPP4, MPP4, MPP4, MPP4, MPP4, MPP4, MPP4, MPP4, MPP4, MPP4	p.G44S, p.G44S, p.G44S, p.G44S, p.G57S, p.G44S, p.G44S, p.G44S, p.G44S, p.G44S	0	76	1	NM_033066.2:c.130G>A	XM_005246731.1:c.169G>A	XM_005246732.1:c.130G>A	XM_005246733.1:c.130G>A	XM_005246734.1:c.130G>A	XM_005246735.1:c.130G>A	XM_005246736.1:c.130G>A	XR_241314.1:n.232G>A
BT-20	chr2	202625615	C	T	ALS2, ALS2, ALS2, ALS2	p.V368M, p.V368M, p.V368M, p.V368M	102	114	0.527778	NM_001135745.1:c.1102G>A	NM_020919.3:c.1102G>A	XM_005246709.1:c.1102G>A	XM_005246710.1:c.1102G>A
BT-20	chr2	203846817	A	T	ALS2CR8, ALS2CR8, ALS2CR8, ALS2CR8, ALS2CR8	p.Y571F, p.Y483F, p.Y495F, p.Y571F, p.Y495F	110	108	0.495413	NM_001104586.1:c.1712A>T	NM_024744.14:c.1712A>T	XM_005246858.1:c.1712A>T	XM_005246859.1:c.1712A>T	XM_005246860.1:c.1622A>T	XM_005246861.1:c.1484A>T	XM_005246862.1:c.1484A>T	XM_005246863.1:c.*558A>T	XM_005246864.1:c.863A>T
BT-20	chr2	204062061	A	G	NBEAL1	p.I2330V	0	175	1	NM_001099273.1:c.3118A>G	NM_001114132.1:c.6988A>G	NM_198945.3:c.2965-2000A>G	XM_005246786.1:c.7075A>G	XM_005246787.1:c.6988A>G	XM_005246788.1:c.3739A>G
BT-20	chr2	204116690	C	T	CYP20A1, CYP20A1	p.S97L, p.S97L	0	195	1	NM_177538.2:c.290C>T	XM_005246697.1:c.290C>T	XM_005246698.1:c.-17C>T	XM_005246699.1:c.-17C>T	XM_005246700.1:c.-316C>T	XM_005246701.1:c.-316C>T
BT-20	chr2	204154552	C	T	CYP20A1, CYP20A1, CYP20A1, CYP20A1, CYP20A1	p.L244F, p.L244F, p.L346F, p.L354F, p.L76F	119	140	0.540541	NM_177538.2:c.1036C>T	XM_005246697.1:c.1060C>T	XM_005246698.1:c.730C>T	XM_005246699.1:c.730C>T	XM_005246700.1:c.352C>T	XM_005246701.1:c.352C>T
BT-20	chr2	204260470	G	A	ABI2, ABI2, ABI2, ABI2, ABI2, ABI2, ABI2, ABI2, ABI2	p.V108I, p.V267I, p.V267I, p.V59I, p.V273I, p.V59I, p.V211I, p.V222I, p.V59I	275	89	0.244505	NM_005759.4:c.799G>A	XM_005246217.1:c.817G>A	XM_005246218.1:c.799G>A	XM_005246219.1:c.817G>A	XM_005246220.1:c.799G>A	XM_005246221.1:c.652G>A	XM_005246222.1:c.649G>A	XM_005246223.1:c.595G>A	XM_005246224.1:c.667G>A	XM_005246225.1:c.652G>A	XM_005246226.1:c.799G>A	XM_005246227.1:c.664G>A	XM_005246228.1:c.796G>A	XM_005246229.1:c.175G>A
BT-20	chr2	205912403	T	C	PARD3B, PARD3B, PARD3B, PARD3B, PARD3B	p.L165P, p.L165P, p.L165P, p.L165P, p.L165P	1	94	0.989474	NM_057177.5:c.494T>C	NM_057177.6:c.494T>C	NM_152526.4:c.494T>C	NM_152526.5:c.494T>C	NM_205863.2:c.494T>C	NM_205863.3:c.494T>C	XM_005246273.1:c.494T>C
BT-20	chr2	205969220	G	A	PARD3B, PARD3B, PARD3B, PARD3B, PARD3B	p.R192K, p.R192K, p.R192K, p.R192K, p.R192K	0	93	1	NM_057177.5:c.575G>A	NM_057177.6:c.575G>A	NM_152526.4:c.575G>A	NM_152526.5:c.575G>A	NM_205863.2:c.575G>A	NM_205863.3:c.575G>A	XM_005246273.1:c.575G>A	XM_005246274.1:c.-23G>A
BT-20	chr2	206581033	G	A	NRP2, NRP2, NRP2, NRP2, NRP2, NRP2, NRP2	p.R123K, p.R123K, p.R123K, p.R123K, p.R123K, p.R123K, p.R123K	0	52	1	NM_003872.2:c.368G>A	NM_018534.3:c.368G>A	NM_201264.1:c.368G>A	NM_201266.1:c.368G>A	NM_201267.1:c.368G>A	NM_201279.1:c.368G>A	XM_005246933.1:c.368G>A	XM_005246934.1:c.368G>A
BT-20	chr2	207173390	G	A	ZDBF2	p.E1380K	0	74	1	NM_020923.1:c.4138G>A	XM_005246711.1:c.4138G>A	XM_005246712.1:c.4138G>A	XM_005246713.1:c.4138G>A	XM_005246714.1:c.4138G>A	XM_005246715.1:c.4132G>A	XM_005246716.1:c.4138G>A	XM_005246717.1:c.*68G>A
BT-20	chr2	207175070	G	A	ZDBF2	p.A1940T	0	80	1	NM_020923.1:c.5818G>A	XM_005246711.1:c.5818G>A	XM_005246712.1:c.5818G>A	XM_005246713.1:c.5818G>A	XM_005246714.1:c.5818G>A	XM_005246715.1:c.5812G>A	XM_005246716.1:c.5818G>A	XM_005246717.1:c.*1748G>A
BT-20	chr2	208477852	G	A	METTL21A, METTL21A, METTL21A	p.T192I, p.T192I, p.T192I	0	95	1	NM_001127395.1:c.575C>T	NM_145280.4:c.575C>T	XM_005246336.1:c.629C>T	XM_005246337.1:c.629C>T	XM_005246338.1:c.629C>T	XM_005246339.1:c.575C>T	XM_005246340.1:c.575C>T	XM_005246341.1:c.575C>T
BT-20	chr2	208842066	C	G	PLEKHM3, PLEKHM3	p.Q285H, p.Q285H	24	20	0.454545	NM_001080475.2:c.855G>C	XM_005246543.1:c.855G>C	XM_005246544.1:c.855G>C	XM_005246545.1:c.855G>C
BT-20	chr2	209007559	T	G	CRYGB	p.I111L	0	73	1	NM_005210.3:c.331A>C	NR_038437.1:n.221+5656T>G	XR_108425.1:n.221+5656T>G
BT-20	chr2	209036778	A	G	C2orf80	p.C130R	0	91	1	NM_001099334.2:c.388T>C	XM_005246546.1:c.388T>C	XM_005246547.1:c.388T>C
BT-20	chr2	209184980	G	A	PIKFYVE, PIKFYVE, PIKFYVE	p.S377N, p.S696N, p.S640N	0	100	1	NM_015040.3:c.2087G>A	XM_005246372.1:c.2087G>A	XM_005246373.1:c.1952G>A
BT-20	chr2	209190330	T	C	PIKFYVE, PIKFYVE, PIKFYVE	p.L613S, p.L932S, p.L876S	0	76	1	NM_015040.3:c.2795T>C	XM_005246372.1:c.2795T>C	XM_005246373.1:c.2660T>C
BT-20	chr2	209190519	A	T	PIKFYVE, PIKFYVE, PIKFYVE	p.Q676L, p.Q995L, p.Q939L	0	57	1	NM_015040.3:c.2984A>T	XM_005246372.1:c.2984A>T	XM_005246373.1:c.2849A>T
BT-20	chr2	209190528	C	G	PIKFYVE, PIKFYVE, PIKFYVE	p.T679S, p.T998S, p.T942S	0	57	1	NM_015040.3:c.2993C>G	XM_005246372.1:c.2993C>G	XM_005246373.1:c.2858C>G
BT-20	chr2	209191082	C	A	PIKFYVE, PIKFYVE, PIKFYVE	p.Q864K, p.Q1183K, p.Q1127K	0	63	1	NM_015040.3:c.3547C>A	XM_005246372.1:c.3547C>A	XM_005246373.1:c.3412C>A
BT-20	chr2	211060050	T	G	ACADL	p.K333Q	0	61	1	NM_001608.3:c.997A>C	XM_005246517.1:c.934A>C
BT-20	chr2	214727221	A	C	SPAG16, SPAG16, SPAG16, SPAG16	p.Q212H, p.Q361H, p.Q307H, p.Q267H	1	108	0.990826	NM_024532.3:c.1083A>C	NM_024532.4:c.1083A>C	NR_047659.1:n.1363A>C	NR_047660.1:n.1069A>C
BT-20	chr2	215632255	C	T	BARD1, BARD1, BARD1, BARD1, BARD1, BARD1	p.V371M, p.V488M, p.V410M, p.V363M, p.V507M, p.V73M	0	78	1	NM_000465.2:c.1519G>A	XM_005246727.1:c.1462G>A	XM_005246728.1:c.1228G>A	XM_005246729.1:c.216-14976G>A	XM_005246730.1:c.159-14976G>A
BT-20	chr2	215645464	C	G	BARD1, BARD1, BARD1, BARD1	p.R359S, p.R281S, p.R234S, p.R378S	0	145	1	NM_000465.2:c.1134G>C	XM_005246727.1:c.1077G>C	XM_005246728.1:c.843G>C	XM_005246729.1:c.215+16321G>C	XM_005246730.1:c.159-28185G>C
BT-20	chr2	216190020	C	G	ATIC, ATIC, ATIC	p.T115S, p.T57S, p.T116S	0	91	1	NM_004044.5:c.347C>G	NM_004044.6:c.347C>G
BT-20	chr2	216235089	C	T	FN1, FN1, FN1, FN1, FN1, FN1, FN1, FN1, FN1, FN1, FN1, FN1, FN1	p.V2051I, p.V2080I, p.V2230I, p.V2114I, p.V1960I, p.V2049I, p.V424I, p.V798I, p.V2139I, p.V2261I, p.V321I, p.V503I, p.V2024I	0	134	1	NM_002026.2:c.6415G>A	NM_212474.1:c.5878G>A	NM_212475.1:c.6613G>A	NM_212476.1:c.6238G>A	NM_212478.1:c.6340G>A	NM_212482.1:c.6781G>A	XM_005246397.1:c.6781G>A	XM_005246398.1:c.6706G>A	XM_005246399.1:c.6688G>A	XM_005246400.1:c.6688G>A	XM_005246401.1:c.6613G>A	XM_005246402.1:c.6613G>A	XM_005246403.1:c.6511G>A	XM_005246404.1:c.6508G>A	XM_005246405.1:c.6511G>A	XM_005246406.1:c.6508G>A	XM_005246407.1:c.6421G>A	XM_005246408.1:c.6418G>A	XM_005246409.1:c.6433G>A	XM_005246410.1:c.6343G>A	XM_005246411.1:c.6151G>A	XM_005246412.1:c.6163G>A	XM_005246413.1:c.6151G>A	XM_005246414.1:c.6148G>A	XM_005246415.1:c.6145G>A	XM_005246416.1:c.6070G>A	XM_005246417.1:c.6070G>A
BT-20	chr2	216272900	T	G	FN1, FN1, FN1, FN1, FN1, FN1, FN1, FN1, FN1	p.T817P, p.T817P, p.T817P, p.T817P, p.T817P, p.T817P, p.T817P, p.T817P, p.T817P	0	71	1	NM_002026.2:c.2449A>C	NM_212474.1:c.2449A>C	NM_212475.1:c.2449A>C	NM_212476.1:c.2449A>C	NM_212478.1:c.2449A>C	NM_212482.1:c.2449A>C	XM_005246397.1:c.2449A>C	XM_005246398.1:c.2449A>C	XM_005246399.1:c.2449A>C	XM_005246400.1:c.2449A>C	XM_005246401.1:c.2449A>C	XM_005246402.1:c.2449A>C	XM_005246403.1:c.2449A>C	XM_005246404.1:c.2449A>C	XM_005246405.1:c.2449A>C	XM_005246406.1:c.2449A>C	XM_005246407.1:c.2449A>C	XM_005246408.1:c.2449A>C	XM_005246409.1:c.2449A>C	XM_005246410.1:c.2449A>C	XM_005246411.1:c.2449A>C	XM_005246412.1:c.2449A>C	XM_005246413.1:c.2449A>C	XM_005246414.1:c.2449A>C	XM_005246415.1:c.2449A>C	XM_005246416.1:c.2449A>C	XM_005246417.1:c.2449A>C
BT-20	chr2	218683154	A	G	TNS1, TNS1, TNS1, TNS1	p.W1176R, p.W1197R, p.W1184R, p.W1176R	1	61	0.983871	NM_022648.4:c.3589T>C	XM_005246821.1:c.3901T>C	XM_005246822.1:c.3808T>C	XM_005246823.1:c.3808T>C	XM_005246824.1:c.3526T>C	XM_005246825.1:c.2938T>C	XM_005246826.1:c.2440T>C	XM_005246827.1:c.2440T>C
BT-20	chr2	218762616	C	T	TNS1, TNS1, TNS1, TNS1, TNS1, TNS1, TNS1	p.V25I, p.V25I, p.V25I, p.V150I, p.V93I, p.V25I, p.V56I	0	48	1	NM_022648.4:c.73G>A	XM_005246821.1:c.166G>A	XM_005246822.1:c.73G>A	XM_005246823.1:c.73G>A	XM_005246824.1:c.73G>A
BT-20	chr2	219319657	A	G	USP37, USP37, USP37, USP37, USP37	p.L979S, p.L979S, p.L885S, p.L979S, p.L979S	0	52	1	NM_020935.2:c.2936T>C	XM_005246718.1:c.2866T>C	XM_005246719.1:c.2866T>C	XM_005246720.1:c.2936T>C	XM_005246721.1:c.2936T>C	XM_005246722.1:c.2936T>C	XM_005246723.1:c.2800T>C	XM_005246724.1:c.2870T>C	XM_005246725.1:c.2122T>C
BT-20	chr2	219508988	T	C	ZNF142, ZNF142, ZNF142, ZNF142	p.S712G, p.S588G, p.S751G, p.S588G	0	72	1	NM_001105537.1:c.2251A>G	NM_001105537.2:c.2251A>G	NM_005081.2:c.1762A>G	NR_073599.1:n.2998A>G	NR_073600.1:n.2831A>G
BT-20	chr2	219509618	C	A	ZNF142, ZNF142, ZNF142, ZNF142	p.A502S, p.A378S, p.A541S, p.A378S	0	33	1	NM_001105537.1:c.1621G>T	NM_001105537.2:c.1621G>T	NM_005081.2:c.1132G>T	NR_073599.1:n.2368G>T	NR_073600.1:n.2201G>T
BT-20	chr2	219691801	G	A	PRKAG3	p.R340W	0	41	1	NM_017431.2:c.1018C>T	XM_005246645.1:c.1018C>T	XM_005246646.1:c.972C>T
BT-20	chr2	219903258	T	G	CCDC108, CCDC108, CCDC108, CCDC108	p.M1L, p.M55L, p.M1L, p.M66L	0	27	1	NM_001278295.1:c.163A>C	NM_001278296.1:c.1A>C	NM_152389.2:c.1A>C	NM_152389.3:c.1A>C	NM_194302.2:c.196A>C	NM_194302.3:c.196A>C	XM_005246442.1:c.163A>C
BT-20	chr2	220037393	A	G	CNPPD1, CNPPD1	p.L383P, p.L383P	0	49	1	NM_001144889.1:c.-2687T>C	NM_001144890.1:c.-2687T>C	NM_144712.4:c.-2687T>C	XM_005246351.1:c.-2541T>C	NM_015680.4:c.1148T>C	XM_005246462.1:c.1148T>C	XM_005246463.1:c.1148T>C
BT-20	chr2	220037666	A	G	CNPPD1, CNPPD1	p.L292P, p.L292P	0	27	1	NM_001144889.1:c.-2960T>C	NM_001144890.1:c.-2960T>C	NM_144712.4:c.-2960T>C	XM_005246351.1:c.-2814T>C	NM_015680.4:c.875T>C	XM_005246462.1:c.875T>C	XM_005246463.1:c.875T>C
BT-20	chr2	220037756	A	G	CNPPD1, CNPPD1	p.I262T, p.I262T	0	21	1	NM_001144889.1:c.-3050T>C	NM_001144890.1:c.-3050T>C	NM_144712.4:c.-3050T>C	XM_005246351.1:c.-2904T>C	NM_015680.4:c.785T>C	XM_005246462.1:c.785T>C	XM_005246463.1:c.785T>C
BT-20	chr2	220046975	C	A	FAM134A, FAM134A, FAM134A	p.P212Q, p.P212Q, p.P419Q	1	70	0.985915	XM_005246462.1:c.-4152G>T	XM_005246463.1:c.-4575G>T	NM_024293.4:c.1256C>A	XM_005246848.1:c.1256C>A	XM_005246849.1:c.635C>A
BT-20	chr2	220100787	C	T	ANKZF1, ANKZF1, ANKZF1	p.P676L, p.P466L, p.P676L	0	38	1	NM_001042410.1:c.2027C>T	NM_018089.2:c.2027C>T	XM_005246663.1:c.1832C>T	XM_005246664.1:c.1397C>T	NM_024506.3:c.*1007G>A	XM_005246850.1:c.*1007G>A	XM_005246851.1:c.*1007G>A
BT-20	chr2	220197321	C	T	RESP18	p.E53K	0	38	1	NM_001007089.3:c.157G>A
BT-20	chr2	220197388	C	A	RESP18	p.E30D	0	30	1	NM_001007089.3:c.90G>T
BT-20	chr2	220250147	A	G	DNPEP, DNPEP, DNPEP, DNPEP	p.V248A, p.V205A, p.V266A, p.V258A	0	31	1	NM_012100.2:c.773T>C	XM_005246429.1:c.797T>C	XM_005246430.1:c.731T>C	XM_005246431.1:c.731T>C	XM_005246432.1:c.614T>C	XM_005246433.1:c.614T>C	XM_005246434.1:c.614T>C	XM_005246435.1:c.614T>C
BT-20	chr2	220405321	T	C	CHPF, CHPF	p.Q371R, p.Q209R	0	17	1	NM_001005209.1:c.-3818T>C	XM_005246311.1:c.-3649T>C	NM_182847.2:c.*2553T>C	XM_005246671.1:c.*2553T>C	NM_001195731.1:c.626A>G	NM_024536.5:c.1112A>G	NM_018674.3:c.*2553T>C	NM_018674.4:c.*2553T>C	NM_182847.1:c.*2553T>C
BT-20	chr2	220419339	T	C	OBSL1	p.Q1578R	0	89	1	NM_001005209.1:c.*4763T>C	XM_005246311.1:c.*4763T>C	NM_001173431.1:c.*1380A>G	NM_015311.1:c.4733A>G	NM_015311.2:c.4733A>G	XM_005246418.1:c.4937A>G	XM_005246419.1:c.4937A>G	XM_005246420.1:c.4937A>G	XM_005246421.1:c.4733A>G	XM_005246422.1:c.4661A>G	XM_005246423.1:c.4457A>G	XM_005246424.1:c.4457A>G	XM_005246425.1:c.4181A>G	XM_005246426.1:c.*1406A>G	XM_005246427.1:c.*1380A>G
BT-20	chr2	220430203	C	T	OBSL1, OBSL1, OBSL1	p.R723K, p.R723K, p.R723K	0	49	1	NM_001173408.1:c.2168G>A	NM_001173431.1:c.2168G>A	NM_015311.1:c.2168G>A	NM_015311.2:c.2168G>A	XM_005246418.1:c.2168G>A	XM_005246419.1:c.2168G>A	XM_005246420.1:c.2168G>A	XM_005246421.1:c.2168G>A	XM_005246422.1:c.2168G>A	XM_005246423.1:c.2168G>A	XM_005246424.1:c.2168G>A	XM_005246425.1:c.2168G>A	XM_005246426.1:c.2168G>A	XM_005246427.1:c.2168G>A
BT-20	chr2	220462640	G	T	STK11IP	p.R1M	0	72	1	NM_052902.2:c.2G>T	XM_005246262.1:c.-32G>T
BT-20	chr2	220466199	G	T	STK11IP	p.A102S	0	61	1	NM_052902.2:c.300+37G>T	XM_005246262.1:c.267+37G>T
BT-20	chr2	220476443	C	T	STK11IP	p.S752F	0	22	1	NM_052902.2:c.2255C>T	XM_005246262.1:c.2222C>T
BT-20	chr2	220494118	A	C	SLC4A3, SLC4A3, SLC4A3	p.H157P, p.H157P, p.H157P	0	51	1	NM_005070.3:c.470A>C	NM_201574.2:c.470A>C	NR_048551.1:n.739A>C	XM_005246789.1:c.470A>C	XM_005246790.1:c.-1843A>C	XM_005246791.1:c.-906A>C
BT-20	chr2	220502367	A	C	SLC4A3, SLC4A3, SLC4A3, SLC4A3	p.D376A, p.D417A, p.D867A, p.D894A	0	47	1	NM_005070.3:c.2600A>C	NM_201574.2:c.2681A>C	NR_048551.1:n.2894A>C	XM_005246789.1:c.2681A>C	XM_005246790.1:c.2006A>C	XM_005246791.1:c.1250A>C
BT-20	chr2	223436607	C	T	FARSB, FARSB, FARSB	p.V585I, p.V486I, p.V605I	0	65	1	NM_005687.3:c.1753G>A
BT-20	chr2	223917983	T	G	KCNE4, KCNE4	p.D145E, p.D145E	0	54	1	NM_080671.2:c.435T>G	NM_080671.3:c.588T>G
BT-20	chr2	225244888	A	G	FAM124B	p.I257T	0	41	1	NM_001122779.1:c.770T>C	NM_024785.2:c.*76T>C
BT-20	chr2	227892720	C	T	COL4A4, COL4A4	p.V1327M, p.V1327M	0	69	1	NM_000092.4:c.3979G>A	XM_005246281.1:c.3979G>A	XM_005246282.1:c.3424G>A
BT-20	chr2	227954599	G	A	COL4A4, COL4A4	p.P482S, p.P482S	1	108	0.990826	NM_000092.4:c.1444C>T	XM_005246281.1:c.1444C>T	XM_005246282.1:c.905-1067C>T
BT-20	chr2	228113175	A	G	COL4A3	p.E162G	0	174	1	NM_000091.3:c.485A>G	NM_000091.4:c.485A>G	NM_031362.2:c.485A>G	NM_031365.2:c.485A>G	NM_031366.2:c.485A>G	XM_005246275.1:c.485A>G	XM_005246276.1:c.485A>G	XM_005246277.1:c.485A>G	XM_005246278.1:c.485A>G	XM_005246279.1:c.485A>G	XM_005246280.1:c.485A>G	XR_241280.1:n.628A>G	NR_102371.1:n.1593-10285T>C
BT-20	chr2	228121101	G	T	COL4A3	p.D326Y	0	137	1	NM_000091.3:c.976G>T	NM_000091.4:c.976G>T	NM_031362.2:c.976G>T	NM_031365.2:c.976G>T	NM_031366.2:c.976G>T	XM_005246275.1:c.976G>T	XM_005246276.1:c.976G>T	XM_005246277.1:c.976G>T	XM_005246278.1:c.976G>T	XM_005246279.1:c.976G>T	XM_005246280.1:c.976G>T	XR_241280.1:n.1119G>T	NR_102371.1:n.1592+2793C>A
BT-20	chr2	228476253	C	G	C2orf83	p.E104Q	0	46	1	NM_001162483.1:c.*114G>C	NM_020161.2:c.310G>C	NM_020161.3:c.310G>C
BT-20	chr2	228883029	A	C	SPHKAP, SPHKAP, SPHKAP	p.H847Q, p.H847Q, p.H847Q	0	169	1	NM_001142644.1:c.2541T>G	NM_030623.3:c.2541T>G	XM_005246867.1:c.2580T>G	XM_005246868.1:c.2529T>G	XM_005246869.1:c.2580T>G	XM_005246870.1:c.2490T>G
BT-20	chr2	228883721	T	C	SPHKAP, SPHKAP, SPHKAP	p.K617E, p.K617E, p.K617E	0	107	1	NM_001142644.1:c.1849A>G	NM_030623.3:c.1849A>G	XM_005246867.1:c.1888A>G	XM_005246868.1:c.1837A>G	XM_005246869.1:c.1888A>G	XM_005246870.1:c.1798A>G
BT-20	chr2	230841074	C	T	FBXO36	p.R72W	2	102	0.980769	NM_174899.4:c.205+9C>T	XM_005246317.1:c.130+9C>T	XM_005246318.1:c.112+9C>T
BT-20	chr2	231050715	A	G	SP110, SP110, SP110, SP110, SP110, SP110	p.L431S, p.L425S, p.L425S, p.L425S, p.L68S, p.L423S	0	192	1	NM_001185015.1:c.1292T>C	NM_004509.3:c.1274T>C	NM_004510.3:c.1274T>C	NM_080424.2:c.1274T>C	XM_005246527.1:c.665T>C	XM_005246525.1:c.1292T>C	XM_005246526.1:c.1268T>C
BT-20	chr2	231072709	C	T	SP110, SP110, SP110, SP110, SP110	p.G305R, p.G299R, p.G299R, p.G299R, p.G299R	0	87	1	NM_001185015.1:c.913G>A	NM_004509.3:c.895G>A	NM_004510.3:c.895G>A	NM_080424.2:c.895G>A	XM_005246527.1:c.286G>A	XM_005246525.1:c.913G>A	XM_005246526.1:c.895G>A	XR_241423.1:n.574+4300C>T
BT-20	chr2	231077725	A	G	SP110, SP110, SP110, SP110, SP110	p.W118R, p.W112R, p.W112R, p.W112R, p.W112R	1	38	0.974359	NM_001185015.1:c.352T>C	NM_004509.3:c.334T>C	NM_004510.3:c.334T>C	NM_080424.2:c.334T>C	XM_005246527.1:c.-276T>C	XM_005246525.1:c.352T>C	XM_005246526.1:c.334T>C	XR_241423.1:n.575-644A>G
BT-20	chr2	231258150	C	T	SP140L, SP140L	p.P149S, p.P377S	0	144	1	NM_138402.4:c.1129C>T
BT-20	chr2	231333763	A	G	SP100, SP100, SP100, SP100, SP100, SP100	p.M433V, p.M405V, p.M433V, p.M398V, p.M433V, p.M433V	0	104	1	XR_241424.1:n.404-25683T>C	XR_241425.1:n.404-4744T>C	NM_001080391.1:c.1297A>G	NM_001206701.1:c.1297A>G	NM_001206702.1:c.1297A>G	NM_001206703.1:c.1213A>G	NM_001206704.1:c.1192A>G	NM_003113.3:c.1297A>G	XM_005246802.1:c.1297A>G	XM_005246803.1:c.1297A>G	XM_005246804.1:c.1222A>G	XM_005246805.1:c.1213A>G	XM_005246806.1:c.1213A>G	XM_005246807.1:c.1192A>G	XM_005246808.1:c.1189A>G	XM_005246809.1:c.1189A>G	XM_005246810.1:c.1189A>G
BT-20	chr2	231406680	T	C	SP100, SP100	p.M144T, p.M826T	0	141	1	NM_001080391.1:c.2477T>C	XM_005246802.1:c.2438T>C	XM_005246803.1:c.2417T>C	XM_005246804.1:c.2402T>C	XM_005246805.1:c.2393T>C	XM_005246806.1:c.2393T>C	XM_005246807.1:c.2372T>C	XM_005246808.1:c.2369T>C	XM_005246809.1:c.2369T>C	XM_005246810.1:c.2369T>C
BT-20	chr2	231738168	G	A	ITM2C, ITM2C	p.G53S, p.G53S	0	70	1	NM_001012514.1:c.121-2167G>A	NM_001012516.1:c.157G>A	NM_030926.4:c.157G>A	XM_005246882.1:c.157G>A
BT-20	chr2	231865144	G	C	SPATA3	p.C122S	0	52	1	NM_139073.3:c.365G>C	XM_005246303.1:c.365G>C	XR_241282.1:n.473G>C	XR_241283.1:n.473G>C	XR_241284.1:n.473G>C	XR_241285.1:n.473G>C	XR_241286.1:n.473G>C	XR_241287.1:n.473G>C	NR_033879.1:n.-4397C>G
BT-20	chr2	232087474	A	G	ARMC9, ARMC9	p.I180V, p.I180V	0	129	1	NM_001271466.1:c.538A>G	NM_025139.3:c.538A>G	NM_025139.4:c.538A>G
BT-20	chr2	232087475	T	A	ARMC9, ARMC9	p.I180K, p.I180K	0	130	1	NM_001271466.1:c.539T>A	NM_025139.3:c.539T>A	NM_025139.4:c.539T>A
BT-20	chr2	232263127	G	A	B3GNT7	p.V233I	0	76	1	NM_145236.1:c.697G>A	NM_145236.2:c.697G>A	XM_005246953.1:c.478G>A	XM_002342293.1:c.*3405G>A
BT-20	chr2	232458443	T	C	C2orf57	p.S261P	0	23	1	NM_152614.1:c.781T>C	NM_152614.2:c.781T>C
BT-20	chr2	233349588	G	A	ECEL1, ECEL1, ECEL1	p.H328Y, p.H35Y, p.H328Y	0	80	1	NM_004826.2:c.982C>T	XM_005246972.1:c.982C>T
BT-20	chr2	233385396	G	A	PRSS56	p.A30T	0	126	1	XM_929928.3:c.88G>A	NM_001195129.1:c.88G>A	XM_003118512.1:c.88G>A	XM_003118513.1:c.88G>A
BT-20	chr2	233708806	A	G	GIGYF2	p.T823A	0	112	1	NM_001103146.1:c.2940A>G	NM_001103147.1:c.3003A>G	NM_001103148.1:c.2922A>G	NM_015575.3:c.2940A>G	NR_103492.1:n.3053A>G
BT-20	chr2	233899126	C	A	NEU2	p.H168N	0	91	1	NM_005383.2:c.502C>A
BT-20	chr2	234183368	A	G	ATG16L1, ATG16L1, ATG16L1, ATG16L1, ATG16L1, ATG16L1, ATG16L1	p.T158A, p.T137A, p.T156A, p.T216A, p.T184A, p.T300A, p.T281A	0	126	1	NM_001190266.1:c.646A>G	NM_001190267.1:c.550A>G	NM_017974.3:c.841A>G	NM_030803.6:c.898A>G	NM_198890.2:c.409A>G	XM_005246082.1:c.949A>G	XM_005246083.1:c.601A>G	XM_005246084.1:c.517A>G	XM_005246085.1:c.493A>G	XM_005246086.1:c.466A>G	XM_005246087.1:c.466A>G	XR_241242.1:n.1143A>G	NR_003008.2:n.-1004A>G
BT-20	chr2	234255547	G	A	SAG	p.V403I	0	115	1	NM_000541.4:c.1207G>A	XM_005246099.1:c.1207G>A	XM_005246100.1:c.*75G>A	XM_005246101.1:c.*3264G>A
BT-20	chr2	234394487	G	A	USP40, USP40, USP40	p.R107C, p.R1123C, p.R221C	0	152	1	NM_018218.2:c.3367C>T	XM_005246088.1:c.3334C>T	XM_005246089.1:c.3190C>T	XM_005246090.1:c.3061C>T	XM_005246091.1:c.2950C>T	XM_005246092.1:c.1816C>T
BT-20	chr2	234432017	A	G	USP40, USP40	p.V678A, p.V322A	0	153	1	NM_018218.2:c.2033T>C	XM_005246088.1:c.2000T>C	XM_005246089.1:c.1856T>C	XM_005246090.1:c.1727T>C	XM_005246091.1:c.1616T>C	XM_005246092.1:c.482T>C
BT-20	chr2	234750542	G	C	HJURP, HJURP, HJURP	p.S234C, p.S295C, p.S203C	0	91	1	NM_018410.3:c.884C>G	XM_005246093.1:c.722C>G	XM_005246094.1:c.629C>G
BT-20	chr2	234750831	T	C	HJURP, HJURP, HJURP	p.R138G, p.R199G, p.R107G	0	35	1	NM_018410.3:c.595A>G	XM_005246093.1:c.433A>G	XM_005246094.1:c.340A>G
BT-20	chr2	236761396	C	T	AGAP1	p.R373C	0	74	1	NM_001037131.1:c.1051-30593C>T	NM_001037131.2:c.1051-30593C>T	NM_001244888.1:c.1117C>T	NM_014914.3:c.1051-30593C>T	NM_014914.4:c.1051-30593C>T	XM_005246058.1:c.1063-30593C>T	XM_005246059.1:c.1063-30593C>T	XM_005246060.1:c.649-30593C>T	XM_005246061.1:c.649-30593C>T	XM_005246062.1:c.649-30593C>T	XM_005246063.1:c.751-30593C>T	XM_005246064.1:c.751-30593C>T
BT-20	chr2	237300677	T	C	IQCA1, IQCA1, IQCA1	p.K411R, p.K452R, p.K459R	0	180	1	NM_001270584.1:c.1232A>G	NM_001270585.1:c.1376A>G	NM_024726.3:c.1355A>G	NM_024726.4:c.1355A>G	NR_073043.1:n.1623A>G
BT-20	chr2	238494742	A	G	RAB17	p.V19A	0	100	1	NM_022449.2:c.56T>C	NM_022449.3:c.56T>C	NR_033308.1:n.719T>C
BT-20	chr2	238672703	C	G	LRRFIP1, LRRFIP1, LRRFIP1	p.H783D, p.H727D, p.H759D	1	109	0.990909	NM_001137550.1:c.1459+3855C>G	NM_001137551.1:c.721+3855C>G	NM_001137552.1:c.2347C>G	NM_001137553.1:c.2179C>G	NM_004735.3:c.2275C>G	XM_005246112.1:c.2980C>G	XM_005246113.1:c.2950C>G	XM_005246114.1:c.2941C>G	XM_005246115.1:c.2935C>G	XM_005246116.1:c.2917C>G	XM_005246136.1:c.2209C>G	XM_005246117.1:c.2908C>G	XM_005246118.1:c.2872C>G	XM_005246119.1:c.2869C>G	XM_005246120.1:c.2833C>G	XM_005246121.1:c.2818C>G	XM_005246122.1:c.2806C>G	XM_005246123.1:c.2794C>G	XM_005246124.1:c.2788C>G	XM_005246125.1:c.2767C>G	XM_005246126.1:c.2728C>G	XM_005246127.1:c.2722C>G	XM_005246128.1:c.2695C>G	XM_005246129.1:c.2656C>G	XM_005246130.1:c.2629C>G	XM_005246131.1:c.2542C>G	XM_005246132.1:c.2467C>G	XM_005246133.1:c.2437C>G	XM_005246134.1:c.2395C>G	XM_005246135.1:c.2365C>G	XM_005246137.1:c.1522+3855C>G	XM_005246138.1:c.1522+3855C>G	XM_005246139.1:c.1336+3855C>G	XM_005246140.1:c.1264+3855C>G	XM_005246141.1:c.823+3855C>G	XM_005246142.1:c.751+3855C>G
BT-20	chr2	239039637	T	C	ESPNL, ESPNL	p.V761A, p.V457A	0	3	1	NM_194312.2:c.2282T>C	XM_005246072.1:c.1370T>C	XM_005246073.1:c.1178T>C	XM_005246074.1:c.887T>C
BT-20	chr2	239050033	C	T	KLHL30	p.A213V	0	34	1	NM_198582.2:c.584C>T	NM_198582.3:c.638C>T	XM_005246076.1:c.638C>T
BT-20	chr2	240968949	C	A	OR6B2, OR6B2	p.A300S, p.A300S	91	35	0.277778	NM_004544.2:c.-4231G>T	NM_004544.3:c.-4231G>T	XM_005247005.1:c.-4231G>T	XM_005247006.1:c.-4231G>T	XM_005247007.1:c.-4231G>T	XM_005247008.1:c.-4231G>T	NM_001005853.1:c.898G>T	XM_005247004.1:c.898G>T
BT-20	chr2	240981375	T	A	PRR21	p.K342M	1	154	0.993548	NM_001080835.1:c.1025A>T	NM_173351.1:c.*3119A>T
BT-20	chr2	241512581	G	A	RNPEPL1	p.E11K	0	133	1	NM_018226.3:c.31G>A	NM_018226.4:c.724G>A	XM_005247036.1:c.724G>A
BT-20	chr2	241536126	A	G	CAPN10, CAPN10	p.T504A, p.T376A	0	40	1	NM_021251.3:c.142-1179A>G	NM_023083.2:c.1510A>G	NM_023083.3:c.1510A>G	NM_023085.2:c.1279-1179A>G	NM_023085.3:c.1279-1179A>G	NM_023089.1:c.273+7235A>G	XM_005246988.1:c.1279-141A>G	XR_241428.1:n.1669-141A>G	XR_241429.1:n.1668+188A>G	XR_241430.1:n.2082A>G	XR_241431.1:n.1888-141A>G
BT-20	chr2	241538074	A	G	CAPN10, CAPN10, CAPN10, CAPN10	p.I132V, p.I666V, p.I511V, p.I538V	0	17	1	NM_021251.3:c.394A>G	NM_023083.2:c.1996A>G	NM_023083.3:c.1996A>G	NM_023085.2:c.1531A>G	NM_023085.3:c.1531A>G	NM_023089.1:c.273+9183A>G	XM_005246988.1:c.1624A>G	XR_241428.1:n.2014A>G	XR_241429.1:n.1921A>G	XR_241430.1:n.2568A>G	XR_241431.1:n.2233A>G
BT-20	chr2	241569692	C	T	GPR35, GPR35, GPR35, GPR35	p.T108M, p.T108M, p.T139M, p.T139M	0	27	1	NM_001195381.1:c.416C>T	NM_001195382.1:c.416C>T	NM_005301.2:c.323C>T	NM_005301.3:c.323C>T
BT-20	chr2	241685249	G	C	KIF1A, KIF1A, KIF1A	p.H1094D, p.H1094D, p.H993D	25	15	0.375	NM_001244008.1:c.3280C>G	NM_004321.4:c.2977C>G	NM_004321.5:c.2977C>G	NM_004321.6:c.2977C>G	XM_005247022.1:c.3280C>G	XM_005247023.1:c.3280C>G	XM_005247024.1:c.3253C>G	XM_005247025.1:c.3004C>G	XM_005247026.1:c.3004C>G	XM_005247027.1:c.2977C>G	XM_005247028.1:c.2977C>G	XM_005247029.1:c.2275C>G
BT-20	chr2	241808314	C	T	AGXT, AGXT	p.P11L, p.P11L	2	95	0.979381	NM_000030.2:c.32C>T
BT-20	chr2	241817516	A	G	AGXT, AGXT	p.I218M, p.I340M	0	94	1	NM_000030.2:c.1020A>G
BT-20	chr2	242011084	T	C	SNED1, SNED1, SNED1, SNED1, SNED1	p.L55P, p.L463P, p.L315P, p.L315P, p.L1228P	0	13	1	NM_001080437.1:c.3683T>C	XM_005246997.1:c.3683T>C	XM_005246998.1:c.3683T>C
BT-20	chr2	242203916	A	C	HDLBP, HDLBP, HDLBP	p.S97A, p.S61A, p.S61A	0	74	1	XM_005247055.1:c.-3275A>C	NM_001243900.1:c.289T>G	NM_005336.3:c.181T>G	NM_005336.4:c.181T>G	NM_203346.2:c.181T>G	NM_203346.3:c.181T>G	XM_005246999.1:c.289T>G	XM_005247000.1:c.181T>G	XM_005247001.1:c.181T>G	XM_005247002.1:c.181T>G	XM_005247003.1:c.181T>G
BT-20	chr2	242573211	T	C	THAP4	p.S121G	0	84	1	NM_013325.4:c.-3919T>C	NM_178326.2:c.-3919T>C	XM_005246992.1:c.-3655T>C	XM_005246993.1:c.-3655T>C	XM_005246994.1:c.-4052T>C	XM_005246995.1:c.-4204T>C	XM_005246996.1:c.-4204T>C	NM_015963.4:c.361A>G	NM_015963.5:c.361A>G	XM_005247016.1:c.682A>G
BT-20	chr2	242610773	T	A	ATG4B, ATG4B, ATG4B, ATG4B, ATG4B, ATG4B, ATG4B, ATG4B	p.L354Q, p.L354Q, p.L280Q, p.L354Q, p.L107Q, p.L340Q, p.L280Q, p.L280Q	0	104	1	NM_013325.4:c.1061T>A	NM_178326.2:c.1061T>A	XM_005246992.1:c.1325T>A	XM_005246993.1:c.1325T>A	XM_005246994.1:c.1019T>A	XM_005246995.1:c.839T>A	XM_005246996.1:c.839T>A	NM_001165031.1:c.*4769A>T	NM_012145.2:c.*4769A>T	NM_012145.3:c.*4769A>T	NR_033255.1:n.*4384A>T
BT-20	chr2	242757820	G	A	NEU4, NEU4, NEU4, NEU4, NEU4	p.G314R, p.G301R, p.G301R, p.G301R, p.G313R	0	10	1	NM_001167599.1:c.940G>A	NM_001167600.1:c.901G>A	NM_001167601.1:c.901G>A	NM_001167602.1:c.901G>A	NM_080741.1:c.937G>A	NM_080741.2:c.937G>A	XM_005246989.1:c.931G>A
BT-20	chr2	242758258	T	G	NEU4, NEU4, NEU4, NEU4, NEU4	p.Y460D, p.Y447D, p.Y447D, p.Y447D, p.Y459D	206	79	0.277193	NM_001167599.1:c.1378T>G	NM_001167600.1:c.1339T>G	NM_001167601.1:c.1339T>G	NM_001167602.1:c.1339T>G	NM_080741.1:c.1375T>G	NM_080741.2:c.1375T>G	XM_005246989.1:c.1369T>G
BT-20	chr2	242814027	C	T	CXXC11	p.P107L	0	43	1	NM_173821.2:c.320C>T
BT-20	chr2	242814360	T	C	CXXC11	p.I218T	0	63	1	NM_173821.2:c.653T>C
BT-20	chr3	391100	A	G	CHL1, CHL1, CHL1, CHL1	p.T287A, p.T303A, p.T287A, p.T303A	0	243	1	NM_001253387.1:c.859A>G	NM_001253388.1:c.907A>G	NM_006614.2:c.907A>G	NM_006614.3:c.907A>G
BT-20	chr3	439963	A	G	CHL1, CHL1, CHL1	p.I1034V, p.I1034V, p.I1050V	0	292	1	NM_001253387.1:c.3100A>G	NM_001253388.1:c.3095-737A>G	NM_006614.2:c.3148A>G	NM_006614.3:c.3148A>G
BT-20	chr3	3170792	C	T	TRNT1, TRNT1	p.P23L, p.P23L	0	69	1	NM_182916.2:c.68C>T	XM_005265196.1:c.68C>T
BT-20	chr3	8675539	G	A	C3orf32, C3orf32, C3orf32	p.P29L, p.P29L, p.P29L	0	36	1	NM_015931.1:c.86C>T	NM_001256748.1:c.210-58C>T	NM_001256749.1:c.-10-58C>T	NM_015931.2:c.86C>T	NR_046358.1:n.498-58C>T	XM_005265193.1:c.86C>T	XM_005265194.1:c.86C>T	XM_005265195.1:c.-10-58C>T
BT-20	chr3	8955389	C	T	RAD18	p.R302Q	0	190	1	NM_020165.2:c.905G>A	NM_020165.3:c.905G>A	XM_005265326.1:c.509G>A
BT-20	chr3	9426224	G	A	THUMPD3, THUMPD3	p.R459Q, p.R459Q	0	130	1	NM_001114092.1:c.1376G>A	NM_015453.2:c.1376G>A	XM_005265021.1:c.1376G>A	XM_005265022.1:c.1376G>A	XM_005265023.1:c.1376G>A	XM_005265024.1:c.1376G>A	NR_027007.1:n.*4313C>T	NR_027007.2:n.*4313C>T
BT-20	chr3	9871030	T	G	TTLL3, ARPC4-TTLL3, TTLL3, TTLL3, TTLL3, ARPC4-TTLL3, TTLL3, ARPC4-TTLL3, ARPC4-TTLL3	p.M290R, p.M438R, p.M290R, p.M438R, p.M290R, p.M146R, p.M502R, p.M563R, p.M234R	0	34	1	NM_001198793.1:c.1688T>G	NM_001025930.2:c.1505T>G	NM_001025930.3:c.1934T>G	NR_037162.1:n.2435T>G	XM_005265046.1:c.2063T>G	XM_005265047.1:c.1964T>G	XM_005265048.1:c.2063T>G	XM_005265049.1:c.2063T>G	XM_005265050.1:c.2063T>G	XM_005265051.1:c.2063T>G	XM_005265052.1:c.767T>G	XM_005265053.1:c.767T>G	XM_005265054.1:c.767T>G	XM_005265055.1:c.767T>G	XM_005265056.1:c.767T>G	XR_245117.1:n.2122T>G	XR_245118.1:n.2122T>G	XR_245119.1:n.1973T>G
BT-20	chr3	9956279	G	A	IL17RE	p.G473R	0	49	1	NM_001193380.1:c.1417G>A	NM_153480.1:c.1344G>A	NM_153481.1:c.996G>A	NM_153483.1:c.1344G>A	NM_153483.2:c.1464G>A	XM_005264876.1:c.996G>A	XR_245094.1:n.1559G>A	NM_001203263.1:c.-2721G>A	NM_001203264.1:c.-2721G>A	NM_001203265.1:c.-2721G>A	NM_032732.4:c.-2721G>A	NM_032732.5:c.-2721G>A	NM_153460.2:c.-2721G>A	NM_153460.3:c.-2721G>A	NM_153461.2:c.-2721G>A	NM_153461.3:c.-2721G>A	NR_037807.1:n.-2479G>A
BT-20	chr3	9970031	A	G	IL17RC, IL17RC, IL17RC, IL17RC, IL17RC, IL17RC, IL17RC, IL17RC, IL17RC	p.Q282R, p.Q378R, p.Q307R, p.Q292R, p.Q292R, p.Q307R, p.Q307R, p.Q163R, p.Q292R	0	77	1	XM_002342321.1:c.*4860T>C	NM_001203263.1:c.920A>G	NM_001203264.1:c.920A>G	NM_001203265.1:c.875A>G	NM_032732.4:c.875A>G	NM_032732.5:c.875A>G	NM_153460.2:c.920A>G	NM_153460.3:c.920A>G	NM_153461.2:c.1133A>G	NM_153461.3:c.1133A>G	NR_037807.1:n.1328A>G
BT-20	chr3	9976159	A	G	CRELD1, CRELD1, CRELD1	p.M13V, p.M13V, p.M13V	0	80	1	NM_001031717.2:c.37A>G	NM_001031717.3:c.37A>G	NM_001077415.1:c.37A>G	NM_001077415.2:c.37A>G	NM_015513.3:c.37A>G	NM_015513.4:c.37A>G	XM_005265475.1:c.37A>G	XM_005265476.1:c.37A>G	XR_245156.1:n.681A>G	NM_001203263.1:c.*882A>G	NM_001203264.1:c.*882A>G	NM_001203265.1:c.*882A>G	NM_032732.4:c.*882A>G	NM_032732.5:c.*882A>G	NM_153460.2:c.*882A>G	NM_153460.3:c.*882A>G	NM_153461.2:c.*882A>G	NM_153461.3:c.*882A>G	NR_037807.1:n.*854A>G	XM_002342321.1:c.-93-861T>C
BT-20	chr3	9991101	C	G	PRRT3, PRRT3	p.L233F, p.L233F	0	55	1	XM_002342321.1:c.-94+4599G>C	NM_001031717.2:c.*5026C>G	NM_001031717.3:c.*5026C>G	NM_001077415.1:c.*4838C>G	NM_001077415.2:c.*4838C>G	NM_015513.3:c.*4838C>G	NM_015513.4:c.*4838C>G	NR_046734.1:n.430+948C>G	NM_207351.3:c.699G>C	XM_005265092.1:c.493-37G>C	XR_245125.1:n.829G>C	XM_002342359.1:c.-526-4376G>C
BT-20	chr3	9991163	A	G	PRRT3, PRRT3	p.S213P, p.S213P	0	48	1	XM_002342321.1:c.-94+4537T>C	NM_001031717.2:c.*5088A>G	NM_001031717.3:c.*5088A>G	NM_001077415.1:c.*4900A>G	NM_001077415.2:c.*4900A>G	NM_015513.3:c.*4900A>G	NM_015513.4:c.*4900A>G	NR_046734.1:n.430+1010A>G	NM_207351.3:c.637T>C	XM_005265092.1:c.493-99T>C	XR_245125.1:n.767T>C	XM_002342359.1:c.-527+4369T>C
BT-20	chr3	9991388	G	C	PRRT3, PRRT3	p.Q138E, p.Q138E	0	81	1	XM_002342321.1:c.-94+4312C>G	NM_001031717.2:c.*5313G>C	NM_001031717.3:c.*5313G>C	NM_001077415.1:c.*5125G>C	NM_001077415.2:c.*5125G>C	NM_015513.3:c.*5125G>C	NM_015513.4:c.*5125G>C	NR_046734.1:n.430+1235G>C	NM_207351.3:c.412C>G	XM_005265092.1:c.412C>G	XR_245125.1:n.542C>G	XM_002342359.1:c.-527+4144C>G
BT-20	chr3	10049287	T	C	LOC401052	p.H33R	0	45	1	NM_001008737.1:c.98A>G	XR_078287.1:n.*2343T>C	XR_110030.1:n.*2343T>C	NR_103821.1:n.*599T>C	XR_245130.1:n.*2343T>C	XR_245131.1:n.*2343T>C	XR_245132.1:n.*2343T>C	XR_245133.1:n.*2343T>C	XR_245134.1:n.*712T>C	XR_245135.1:n.*2343T>C
BT-20	chr3	10088343	A	G	FANCD2, FANCD2, FANCD2	p.N405S, p.N405S, p.N405S	238	86	0.265432	NM_001018115.1:c.1214A>G	NM_033084.3:c.1214A>G	XM_005264946.1:c.1214A>G	XM_005264947.1:c.-1901A>G
BT-20	chr3	10276163	T	A	IRAK2	p.D431E	0	55	1	NM_001570.3:c.1293T>A	XR_245126.1:n.1256T>A
BT-20	chr3	10302172	G	A	TATDN2, TATDN2, TATDN2	p.V256I, p.V256I, p.V256I	0	91	1	NM_014760.2:c.766G>A	NM_014760.3:c.766G>A
BT-20	chr3	12856856	A	G	CAND2, CAND2	p.Q408R, p.Q315R	0	95	1	NM_001162499.1:c.1223A>G	NM_012298.1:c.944A>G	NM_012298.2:c.944A>G
BT-20	chr3	12857493	C	T	CAND2, CAND2	p.P476L, p.P383L	0	43	1	NM_001162499.1:c.1427C>T	NM_012298.1:c.1148C>T	NM_012298.2:c.1148C>T
BT-20	chr3	12858028	T	C	CAND2, CAND2	p.S533P, p.S440P	0	63	1	NM_001162499.1:c.1597T>C	NM_012298.1:c.1318T>C	NM_012298.2:c.1318T>C
BT-20	chr3	12859004	A	C	CAND2, CAND2	p.H858P, p.H765P	0	80	1	NM_001162499.1:c.2573A>C	NM_012298.1:c.2294A>C	NM_012298.2:c.2294A>C
BT-20	chr3	13399786	G	A	NUP210, NUP210	p.A427V, p.A755V	0	57	1	NM_024923.2:c.2264C>T	NM_024923.3:c.2264C>T	XM_005264994.1:c.2264C>T	XR_245105.1:n.2357C>T
BT-20	chr3	13407556	T	C	NUP210, NUP210	p.I280V, p.I608V	0	56	1	NM_024923.2:c.1822A>G	NM_024923.3:c.1822A>G	XM_005264994.1:c.1822A>G	XR_245105.1:n.1915A>G
BT-20	chr3	13421150	C	T	NUP210	p.A297T	0	82	1	NM_024923.2:c.889G>A	NM_024923.3:c.889G>A	XM_005264994.1:c.889G>A	XR_245105.1:n.982G>A
BT-20	chr3	14724413	G	A	C3orf20, C3orf20	p.D65N, p.D65N	0	96	1	NM_001184957.1:c.-105-69G>A	NM_001184958.1:c.-105-69G>A	NM_032137.3:c.193G>A	NM_032137.4:c.193G>A	XM_005265511.1:c.193G>A
BT-20	chr3	14725878	A	G	C3orf20, C3orf20, C3orf20, C3orf20	p.Q83R, p.Q83R, p.Q205R, p.Q205R	0	115	1	NM_001184957.1:c.248A>G	NM_001184958.1:c.248A>G	NM_032137.3:c.614A>G	NM_032137.4:c.614A>G	XM_005265511.1:c.614A>G
BT-20	chr3	15115478	C	T	ZFYVE20, ZFYVE20	p.M722I, p.M722I	0	38	1	NM_022340.2:c.2166G>A	XM_005265383.1:c.2166G>A	XM_005265384.1:c.2166G>A	XM_005265385.1:c.2166G>A	XM_005265386.1:c.1899G>A	XM_005265387.1:c.1449G>A
BT-20	chr3	15115723	T	C	ZFYVE20, ZFYVE20	p.T641A, p.T641A	0	42	1	NM_022340.2:c.1921A>G	XM_005265383.1:c.1921A>G	XM_005265384.1:c.1921A>G	XM_005265385.1:c.1921A>G	XM_005265386.1:c.1654A>G	XM_005265387.1:c.1204A>G
BT-20	chr3	15115872	A	G	ZFYVE20, ZFYVE20	p.L591P, p.L591P	0	49	1	NM_022340.2:c.1772T>C	XM_005265383.1:c.1772T>C	XM_005265384.1:c.1772T>C	XM_005265385.1:c.1772T>C	XM_005265386.1:c.1505T>C	XM_005265387.1:c.1055T>C
BT-20	chr3	16237325	C	T	GALNTL2	p.H200Y	38	27	0.415385	NM_054110.4:c.598C>T	XM_005264851.1:c.598C>T	XM_005264852.1:c.598C>T	XM_005264853.1:c.-204C>T
BT-20	chr3	16399534	C	T	RFTN1, RFTN1	p.D315N, p.D351N	48	20	0.294118	NM_015150.1:c.1051G>A	XM_005264985.1:c.1051G>A	XM_005264986.1:c.1051G>A	XM_005264987.1:c.961G>A	XM_005264988.1:c.1051G>A	XM_005264989.1:c.943G>A
BT-20	chr3	19930130	A	T	EFHB, EFHB	p.M450K, p.M580K	0	190	1	NM_144715.3:c.1739T>A	XM_005264889.1:c.1739T>A	XM_005264890.1:c.1349T>A	XM_005264891.1:c.1726-4023T>A
BT-20	chr3	19938327	C	T	EFHB, EFHB	p.G396D, p.G526D	1	81	0.987805	NM_144715.3:c.1577G>A	XM_005264889.1:c.1577G>A	XM_005264890.1:c.1187G>A	XM_005264891.1:c.1577G>A
BT-20	chr3	19959756	G	A	EFHB, EFHB	p.T252I, p.T382I	0	152	1	NM_144715.3:c.1145C>T	XM_005264889.1:c.1145C>T	XM_005264890.1:c.755C>T	XM_005264891.1:c.1145C>T
BT-20	chr3	19961330	C	T	EFHB, EFHB	p.V201I, p.V331I	0	150	1	NM_144715.3:c.991G>A	XM_005264889.1:c.991G>A	XM_005264890.1:c.601G>A	XM_005264891.1:c.991G>A
BT-20	chr3	19962044	G	A	EFHB, EFHB	p.P139S, p.P269S	0	171	1	NM_144715.3:c.805C>T	XM_005264889.1:c.805C>T	XM_005264890.1:c.415C>T	XM_005264891.1:c.805C>T
BT-20	chr3	19975215	C	A	EFHB	p.G99V	1	133	0.992537	NM_144715.3:c.296G>T	XM_005264889.1:c.296G>T	XM_005264890.1:c.164-258G>T	XM_005264891.1:c.296G>T
BT-20	chr3	20042834	C	T	PP2D1, PP2D1	p.A260T, p.A260T	0	110	1	NM_001252657.1:c.778G>A	NR_027694.1:n.979G>A	XR_078278.1:n.468-1239G>A
BT-20	chr3	24006477	T	A	NR1D2, NR1D2	p.L311M, p.L386M	0	63	1	NM_001145425.1:c.931T>A	NM_005126.4:c.1156T>A	XM_005265639.1:c.*1682T>A
BT-20	chr3	27326179	C	T	NEK10, NEK10	p.R40Q, p.R643Q	68	57	0.456	NM_199347.2:c.1928G>A	XM_005264896.1:c.1928G>A
BT-20	chr3	30664714	G	A	TGFBR2	p.D40N	0	103	1	NM_001024847.2:c.118G>A	NM_003242.5:c.94+16245G>A
BT-20	chr3	31789582	T	C	OSBPL10, OSBPL10, OSBPL10	p.N254D, p.N11D, p.N190D	0	38	1	NM_001174060.1:c.568A>G	NM_017784.3:c.760A>G	NM_017784.4:c.760A>G	XM_005264843.1:c.760A>G	XM_005264844.1:c.568A>G
BT-20	chr3	33055721	A	G	GLB1, GLB1, GLB1, GLB1	p.C491R, p.C521R, p.C390R, p.C569R	0	96	1	XM_005265394.1:c.1705T>C	XM_005265395.1:c.1471T>C	NM_000404.2:c.1561T>C	NM_001079811.1:c.1471T>C	NM_001135602.1:c.1168T>C
BT-20	chr3	33110383	G	A	GLB1, GLB1, GLB1	p.R79W, p.R109W, p.R157W	0	70	1	XM_005265394.1:c.469C>T	XM_005265395.1:c.235C>T	XM_005265398.1:c.469C>T	XM_005265399.1:c.469C>T	XM_002342325.1:c.271-8304G>A	NM_000404.2:c.325C>T	NM_001079811.1:c.235C>T	NM_001135602.1:c.246-3334C>T
BT-20	chr3	33138549	G	A	GLB1, GLB1, GLB1	p.P10L, p.P10L, p.P10L	0	50	1	NM_001039770.2:c.-447C>T	NM_001136238.1:c.-343C>T	XM_005265394.1:c.29C>T	XM_005265395.1:c.-498C>T	XM_005265396.1:c.-155C>T	XM_005265397.1:c.-827C>T	XM_005265398.1:c.29C>T	XM_005265399.1:c.29C>T	NM_000404.2:c.29C>T	NM_001079811.1:c.-354C>T	NM_001135602.1:c.29C>T
BT-20	chr3	33255592	A	G	SUSD5	p.F40L	0	45	1	NM_015551.1:c.118T>C	XM_005265034.1:c.118T>C
BT-20	chr3	33877626	G	A	PDCD6IP, PDCD6IP, PDCD6IP	p.A90T, p.A309T, p.A314T	0	91	1	NM_001162429.1:c.940G>A	NM_001162429.2:c.940G>A	NM_013374.3:c.925G>A	NM_013374.4:c.925G>A	NM_013374.5:c.925G>A	NR_027867.1:n.423G>A
BT-20	chr3	33905566	C	T	PDCD6IP, PDCD6IP, PDCD6IP	p.S511L, p.S730L, p.S735L	0	78	1	NM_001162429.1:c.2204C>T	NM_001162429.2:c.2204C>T	NM_013374.3:c.2189C>T	NM_013374.4:c.2189C>T	NM_013374.5:c.2189C>T	NR_027867.1:n.1687C>T
BT-20	chr3	36897812	T	C	TRANK1	p.E1090G	0	77	1	NM_014831.1:c.1619A>G	NM_014831.2:c.3269A>G	XM_005265620.1:c.3377A>G	XM_005265621.1:c.3377A>G	XR_245169.1:n.3495A>G
BT-20	chr3	37695260	A	G	ITGA9	p.Q632R	0	205	1	NM_002207.2:c.1895A>G
BT-20	chr3	38047954	G	C	VILL, VILL	p.L740F, p.L740F	0	28	1	NM_015873.3:c.2220G>C	XM_005265191.1:c.2220G>C	XM_005265192.1:c.2220G>C	XR_245137.1:n.2432G>C	NM_001130964.1:c.*1310C>G	NM_006225.3:c.*1310C>G	NR_024071.1:n.*1033C>G
BT-20	chr3	38080952	T	G	DLEC1, DLEC1, DLEC1	p.L79R, p.L79R, p.L79R	0	86	1	NM_007335.2:c.236T>G	NM_007337.2:c.236T>G	XM_005265630.1:c.236T>G
BT-20	chr3	38350519	G	A	SLC22A14, SLC22A14	p.V284M, p.V284M	0	57	1	NM_004803.3:c.850G>A	XM_005265584.1:c.850G>A	XM_005265585.1:c.850G>A	XM_005265586.1:c.850G>A
BT-20	chr3	38350543	A	G	SLC22A14, SLC22A14	p.S292G, p.S292G	1	54	0.981818	NM_004803.3:c.874A>G	XM_005265584.1:c.874A>G	XM_005265585.1:c.874A>G	XM_005265586.1:c.874A>G
BT-20	chr3	38739574	T	C	SCN10A	p.M1713V	0	86	1	NM_006514.2:c.5137A>G	XM_005265371.1:c.5146A>G
BT-20	chr3	38766675	A	G	SCN10A	p.V1073A	0	65	1	NM_006514.2:c.3218T>C	XM_005265371.1:c.3227T>C
BT-20	chr3	38793940	A	G	SCN10A	p.S509P	0	47	1	NM_006514.2:c.1525T>C	XM_005265371.1:c.1534T>C
BT-20	chr3	38936134	C	T	SCN11A, SCN11A	p.V909I, p.V25I	0	118	1	NM_014139.2:c.2725G>A	XM_005264842.1:c.2725G>A
BT-20	chr3	39161456	G	A	TTC21A, TTC21A	p.R290K, p.R241K	0	103	1	NM_001105513.1:c.869G>A	NM_001105513.2:c.722G>A	NM_145755.2:c.869G>A	XM_005264921.1:c.845G>A	XM_005264922.1:c.845G>A	XM_005264923.1:c.845G>A	XM_005264924.1:c.845G>A	XM_005264925.1:c.722G>A	XM_005264926.1:c.845G>A	XM_005264927.1:c.284G>A	XR_245099.1:n.972G>A
BT-20	chr3	39161464	G	A	TTC21A, TTC21A	p.E293K, p.E244K	0	101	1	NM_001105513.1:c.877G>A	NM_001105513.2:c.730G>A	NM_145755.2:c.877G>A	XM_005264921.1:c.853G>A	XM_005264922.1:c.853G>A	XM_005264923.1:c.853G>A	XM_005264924.1:c.853G>A	XM_005264925.1:c.730G>A	XM_005264926.1:c.853G>A	XM_005264927.1:c.292G>A	XR_245099.1:n.980G>A
BT-20	chr3	39229900	T	C	XIRP1, XIRP1, XIRP1	p.Q346R, p.Q346R, p.Q346R	0	24	1	NM_001198621.1:c.1037A>G	NM_194293.2:c.1037A>G	XM_005264909.1:c.1037A>G
BT-20	chr3	41756965	C	T	ULK4	p.V851I	0	87	1	NM_017886.2:c.2551G>A	XM_005265259.1:c.2551G>A	XM_005265260.1:c.2551G>A	XM_005265261.1:c.2548G>A	XM_005265262.1:c.2551G>A
BT-20	chr3	41756986	A	T	ULK4	p.L844M	0	87	1	NM_017886.2:c.2530T>A	XM_005265259.1:c.2530T>A	XM_005265260.1:c.2530T>A	XM_005265261.1:c.2527T>A	XM_005265262.1:c.2530T>A
BT-20	chr3	41831203	C	T	ULK4, ULK4	p.A715T, p.A715T	1	104	0.990476	NM_017886.2:c.2143G>A	XM_005265259.1:c.2143G>A	XM_005265260.1:c.2143G>A	XM_005265261.1:c.2140G>A	XM_005265262.1:c.2143G>A
BT-20	chr3	41841716	A	C	ULK4, ULK4	p.S640A, p.S640A	0	91	1	NM_017886.2:c.1918T>G	XM_005265259.1:c.1918T>G	XM_005265260.1:c.1918T>G	XM_005265261.1:c.1915T>G	XM_005265262.1:c.1918T>G
BT-20	chr3	41877414	T	C	ULK4, ULK4	p.K569R, p.K569R	0	68	1	NM_017886.2:c.1706A>G	XM_005265259.1:c.1706A>G	XM_005265260.1:c.1706A>G	XM_005265261.1:c.1703A>G	XM_005265262.1:c.1706A>G
BT-20	chr3	41952852	T	C	ULK4, ULK4, ULK4	p.S348G, p.S348G, p.S348G	0	74	1	NM_017886.2:c.1042A>G	XM_005265259.1:c.1042A>G	XM_005265260.1:c.1042A>G	XM_005265261.1:c.1039A>G	XM_005265262.1:c.1042A>G
BT-20	chr3	42917047	A	G	CYP8B1	p.S88P	0	50	1	NM_004391.2:c.262T>C
BT-20	chr3	43095101	A	G	FAM198A, FAM198A, FAM198A	p.Q31R, p.Q460R, p.Q433R	0	57	1	NM_001129908.2:c.1379A>G
BT-20	chr3	43591327	G	A	ANO10, ANO10, ANO10, ANO10, ANO10	p.T495M, p.T561M, p.T371M, p.T450M, p.T561M	0	41	1	NM_001204831.1:c.1682C>T	NM_001204832.1:c.1484C>T	NM_001204833.1:c.1349C>T	NM_001204834.1:c.1112C>T	NM_018075.3:c.1682C>T	XM_005265263.1:c.1682C>T	XM_005265264.1:c.1682C>T	XM_005265265.1:c.1682C>T
BT-20	chr3	43618280	T	C	ANO10, ANO10, ANO10, ANO10	p.S290G, p.S356G, p.S245G, p.S356G	1	63	0.984375	NM_001204831.1:c.1066A>G	NM_001204832.1:c.868A>G	NM_001204833.1:c.733A>G	NM_001204834.1:c.593-1924A>G	NM_018075.3:c.1066A>G	XM_005265263.1:c.1066A>G	XM_005265264.1:c.1066A>G	XM_005265265.1:c.1066A>G
BT-20	chr3	44612050	C	T	ZNF167, ZNF167, ZNF167	p.T332I, p.T483I, p.T483I	0	124	1	NM_018651.2:c.1448C>T	NM_025169.1:c.811+2125C>T	XM_005265322.1:c.1448C>T	XM_005265323.1:c.1445C>T	XM_005265324.1:c.803C>T	XM_005265325.1:c.800C>T
BT-20	chr3	44692564	C	G	ZNF35	p.T2S	0	38	1	NM_001024855.1:c.*4547C>G	XM_005264783.1:c.*6852C>G	NM_003420.3:c.5C>G	XM_005265442.1:c.5C>G	XM_005265443.1:c.5C>G	XM_005265444.1:c.5C>G	XM_005265445.1:c.-331C>G	XM_005265446.1:c.-331C>G	XM_005265447.1:c.-331C>G
BT-20	chr3	44763037	A	C	ZNF502, ZNF502, ZNF502, ZNF502	p.E243A, p.E243A, p.E243A, p.E243A	0	76	1	NM_001134440.1:c.728A>C	NM_001134441.1:c.728A>C	NM_001134442.1:c.728A>C	NM_033210.4:c.728A>C	XM_005265536.1:c.728A>C
BT-20	chr3	44775962	A	G	ZNF501, ZNF501	p.M17V, p.M17V	0	66	1	NM_001258280.1:c.49A>G	NM_145044.2:c.49A>G	NM_145044.3:c.49A>G
BT-20	chr3	44776091	C	T	ZNF501, ZNF501	p.R60C, p.R60C	0	76	1	NM_001258280.1:c.178C>T	NM_145044.2:c.178C>T	NM_145044.3:c.178C>T
BT-20	chr3	44884647	C	A	KIF15, KIF15, KIF15	p.L254M, p.L1206M, p.L1109M	0	65	1	NM_020242.2:c.3616C>A	XM_005265328.1:c.3325C>A
BT-20	chr3	44929287	G	C	TGM4, TGM4	p.E100D, p.E100D	0	29	1	NM_003241.3:c.300G>C	XM_005265419.1:c.300G>C
BT-20	chr3	44943389	G	A	TGM4	p.E313K	0	54	1	NM_003241.3:c.937G>A	XM_005265419.1:c.688G>A
BT-20	chr3	44948590	G	A	TGM4	p.V409I	0	75	1	NM_003241.3:c.1225G>A	XM_005265419.1:c.976G>A
BT-20	chr3	45077123	G	A	CLEC3B	p.G106S	0	44	1	NM_003278.2:c.316G>A	XM_005265426.1:c.190G>A
BT-20	chr3	45127515	T	C	CDCP1	p.D709G	0	27	1	NM_022842.3:c.2126A>G	NM_022842.4:c.2126A>G	XM_005265404.1:c.1928A>G
BT-20	chr3	45134822	T	C	CDCP1	p.Q525R	0	99	1	NM_022842.3:c.1574A>G	NM_022842.4:c.1574A>G	XM_005265404.1:c.1376A>G
BT-20	chr3	45636517	C	T	LIMD1	p.A49V	0	68	1	NM_014240.2:c.146C>T	XM_001717607.2:c.564-549G>A
BT-20	chr3	45779136	A	T	SACM1L, SACM1L, SACM1L, SACM1L	p.Y368F, p.Y77F, p.Y434F, p.Y331F	0	128	1	NM_014016.3:c.1301A>T	XM_005264965.1:c.1118A>T	XR_245103.1:n.1272A>T
BT-20	chr3	46658737	A	G	LOC100132146	p.H33R	0	105	1	NM_001195442.1:c.98A>G
BT-20	chr3	47045846	C	T	NBEAL2, NBEAL2, NBEAL2	p.S450F, p.S2054F, p.S1431F	0	47	1	NM_015175.1:c.6161C>T	NM_015175.2:c.6161C>T	XM_005264990.1:c.6140C>T	XM_005264991.1:c.6161C>T	XM_005264992.1:c.6059C>T	XM_005264993.1:c.2633C>T
BT-20	chr3	47125385	G	A	SETD2, SETD2	p.P2029L, p.P1962L	0	153	1	NM_014159.6:c.5885C>T	XM_005265094.1:c.5885C>T
BT-20	chr3	47459679	C	T	SCAP, SCAP, SCAP	p.V543I, p.V406I, p.V798I	0	10	1	NM_012235.2:c.2392G>A	XM_005264966.1:c.2392G>A	XM_005264967.1:c.2392G>A	XM_005264968.1:c.1627G>A	XM_005264969.1:c.1627G>A	XM_005264970.1:c.1216G>A	XM_005264971.1:c.1216G>A	XM_005264972.1:c.1216G>A	NM_015466.2:c.*5004C>T	XM_005265031.1:c.*5004C>T	XM_005265032.1:c.*5004C>T	XM_005265033.1:c.*5004C>T	XR_245111.1:n.*4754C>T
BT-20	chr3	47539751	T	C	C3orf75	p.R233G	0	46	1	NM_001031703.2:c.672+25A>G	XM_005265240.1:c.663+25A>G	XM_005265241.1:c.525+25A>G	XM_005265242.1:c.525+25A>G	XM_005265243.1:c.525+25A>G	XM_005265244.1:c.525+25A>G
BT-20	chr3	47618953	C	A	CSPG5, CSPG5, CSPG5, CSPG5, CSPG5, CSPG5	p.G50V, p.G50V, p.G188V, p.G188V, p.G188V, p.G50V	0	66	1	NM_001206942.1:c.149G>T	NM_001206943.1:c.563G>T	NM_001206944.1:c.563G>T	NM_001206945.1:c.149G>T	NM_006574.3:c.563G>T
BT-20	chr3	48419897	C	T	FBXW12, FBXW12, FBXW12	p.R147W, p.R65W, p.R166W	1	91	0.98913	NM_001159927.1:c.406-993C>T	NM_001159929.1:c.439C>T	NM_207102.1:c.496C>T	NM_207102.2:c.496C>T	XR_245120.1:n.855C>T
BT-20	chr3	49548008	C	G	DAG1, DAG1, DAG1, DAG1, DAG1, DAG1, DAG1, DAG1, DAG1, DAG1, DAG1, DAG1, DAG1	p.S14W, p.S14W, p.S14W, p.S14W, p.S14W, p.S14W, p.S14W, p.S14W, p.S14W, p.S14W, p.S14W, p.S14W, p.S14W	0	35	1	NM_001165928.1:c.41C>G	NM_001165928.2:c.41C>G	NM_001165928.3:c.41C>G	NM_001177634.1:c.41C>G	NM_001177634.2:c.41C>G	NM_001177635.1:c.41C>G	NM_001177635.2:c.41C>G	NM_001177636.1:c.41C>G	NM_001177636.2:c.41C>G	NM_001177637.1:c.41C>G	NM_001177637.2:c.41C>G	NM_001177638.1:c.41C>G	NM_001177638.2:c.41C>G	NM_001177639.1:c.41C>G	NM_001177639.2:c.41C>G	NM_001177640.1:c.41C>G	NM_001177640.2:c.41C>G	NM_001177641.1:c.41C>G	NM_001177641.2:c.41C>G	NM_001177642.1:c.41C>G	NM_001177642.2:c.41C>G	NM_001177643.1:c.41C>G	NM_001177643.2:c.41C>G	NM_001177644.1:c.41C>G	NM_001177644.2:c.41C>G	NM_004393.2:c.41C>G	NM_004393.3:c.41C>G	NM_004393.4:c.41C>G	NM_004393.5:c.41C>G
BT-20	chr3	49690627	G	A	BSN	p.G1213D	0	44	1	NM_003458.3:c.3638G>A
BT-20	chr3	49701298	G	A	BSN	p.A3863T	0	27	1	NM_003458.3:c.11587G>A
BT-20	chr3	49760039	T	C	GMPPB, GMPPB	p.Q184R, p.Q184R	0	32	1	NM_198722.2:c.-3141A>G	XM_002342335.1:c.-4463T>C	NM_022064.2:c.*1301T>C	NM_022064.3:c.*1301T>C	NM_001006115.2:c.*4516A>G	NM_001242829.1:c.*4516A>G	NM_153273.3:c.*4516A>G	NM_013334.2:c.551A>G	NM_013334.3:c.551A>G	NM_021971.1:c.551A>G	NM_021971.2:c.551A>G	XM_005265096.1:c.551A>G
BT-20	chr3	49928691	T	C	MST1R, MST1R	p.S1195G, p.S1146G	0	23	1	NM_001244937.1:c.3436A>G	NM_002447.2:c.3583A>G	XM_005265170.1:c.3586A>G	XM_005265171.1:c.3265A>G	XR_245136.1:n.3788A>G
BT-20	chr3	50222926	T	A	SEMA3F, SEMA3F	p.L472M, p.L503M	0	49	1	NM_004186.3:c.1507T>A	XM_005265380.1:c.1507T>A	XM_005265381.1:c.1507T>A	XM_005265382.1:c.1414T>A
BT-20	chr3	50597092	G	A	C3orf18, C3orf18, C3orf18, C3orf18	p.A162V, p.A162V, p.A142V, p.A162V	1	34	0.971429	NM_001171740.1:c.485C>T	NM_001171740.2:c.485C>T	NM_001171741.1:c.485C>T	NM_001171741.2:c.485C>T	NM_001171743.1:c.200C>T	NM_001171743.2:c.425C>T	NM_016210.2:c.485C>T	NM_016210.3:c.485C>T	NM_016210.4:c.485C>T	XM_005265199.1:c.-515C>T	XM_005265200.1:c.-515C>T	XM_005265201.1:c.-515C>T
BT-20	chr3	50617277	A	G	HEMK1, HEMK1	p.Y258C, p.Y258C	14	29	0.674419	NM_016173.3:c.773A>G	XM_005265217.1:c.773A>G	XM_005265218.1:c.617A>G	XM_005265219.1:c.452A>G
BT-20	chr3	51667759	T	C	RAD54L2, RAD54L2	p.V25A, p.V331A	63	21	0.25	NM_015106.2:c.992T>C
BT-20	chr3	51978220	A	G	PARP3, PARP3	p.H107R, p.H100R	0	61	1	NM_004704.3:c.-2337T>C	NM_004704.4:c.-2337T>C	NM_001003931.2:c.320A>G	NM_005485.4:c.299A>G	XM_005264779.1:c.299A>G	XM_005264780.1:c.299A>G
BT-20	chr3	52011912	G	A	ABHD14A, ABHD14A	p.R32Q, p.R32Q	0	29	1	XM_002342358.1:c.-43C>T	NR_037192.1:n.205G>A	XM_002342337.1:c.*3765G>A	NM_015407.3:c.95G>A	NM_015407.4:c.95G>A	XM_005265018.1:c.80G>A	NM_001146314.1:c.-3960C>T	NM_001254753.1:c.-3835C>T	NM_032750.1:c.-4154C>T	NM_032750.2:c.-4154C>T	NR_027476.1:n.-3266C>T	XM_005265514.1:c.-4041C>T
BT-20	chr3	52283774	G	A	PPM1M, PPM1M, PPM1M	p.V442I, p.V230I, p.V152I	1	53	0.981481	NM_001122870.1:c.688G>A	NM_001122870.2:c.688G>A	NM_144641.2:c.841G>A	NM_144641.3:c.1324G>A	XM_005264879.1:c.*2G>A	XM_005264880.1:c.1069G>A	XM_005264881.1:c.841G>A	NM_025222.3:c.*7732C>T	XR_245226.1:n.*4053G>A
BT-20	chr3	52430698	A	G	DNAH1, DNAH1	p.H690R, p.H3832R	1	72	0.986301	NM_004656.2:c.*5606T>C	NM_004656.3:c.*5606T>C	NM_015512.4:c.11495A>G
BT-20	chr3	52523405	C	T	NISCH, NISCH	p.A545V, p.A1056V	0	67	1	NM_007184.3:c.3167C>T	XM_005264839.1:c.1994C>T	XM_005264840.1:c.1994C>T
BT-20	chr3	52544470	A	G	STAB1	p.M912V	0	21	1	NM_015136.2:c.2734A>G	XM_005264973.1:c.2734A>G	XM_005264974.1:c.2734A>G	XM_005264975.1:c.2734A>G	XM_005264976.1:c.2734A>G
BT-20	chr3	52554304	G	C	STAB1	p.A1833P	0	15	1	NM_015136.2:c.5497G>C	XM_005264973.1:c.5497G>C	XM_005264974.1:c.5497G>C	XM_005264975.1:c.5497G>C	XM_005264976.1:c.5497G>C	NM_001134231.1:c.*4182C>G	NM_022908.2:c.*4182C>G	XM_005265405.1:c.*4182C>G	XM_005265406.1:c.*4182C>G
BT-20	chr3	52556890	A	G	STAB1, STAB1, STAB1	p.I169V, p.I2282V, p.I297V	0	36	1	NM_015136.2:c.6844A>G	XM_005264973.1:c.6844A>G	XM_005264974.1:c.6844A>G	XM_005264975.1:c.6694A>G	XM_005264976.1:c.6844A>G	NM_001134231.1:c.*1596T>C	NM_022908.2:c.*1596T>C	XM_005265405.1:c.*1596T>C	XM_005265406.1:c.*1596T>C
BT-20	chr3	52558008	T	C	STAB1, STAB1	p.M418T, p.M2506T	2	37	0.948718	NM_015136.2:c.7517T>C	XM_005264973.1:c.7592T>C	XM_005264974.1:c.7514T>C	XM_005264975.1:c.7442T>C	XM_005264976.1:c.7412T>C	NM_001134231.1:c.*478A>G	NM_022908.2:c.*478A>G	XM_005265405.1:c.*478A>G	XM_005265406.1:c.*478A>G
BT-20	chr3	52721305	G	A	GNL3, GNL3, GNL3	p.R27Q, p.R39Q, p.R27Q	0	107	1	NM_014366.4:c.116G>A	NM_206825.1:c.80G>A	NM_206826.1:c.80G>A	NR_003687.1:n.-3449G>A	NR_003047.1:n.-1951G>A	NM_018313.4:c.-1553C>T	XM_005265276.1:c.-2133C>T	XM_005265279.1:c.-1698C>T	XM_005265280.1:c.-1556C>T	XM_005265281.1:c.-2067C>T	XM_005265282.1:c.-1695C>T	XM_005265283.1:c.-1553C>T
BT-20	chr3	52727257	G	A	GNL3, GNL3, GNL3	p.V355M, p.V367M, p.V355M	0	52	1	NM_014366.4:c.1099G>A	NM_206825.1:c.1063G>A	NM_206826.1:c.1063G>A	NR_003057.1:n.*429G>A	NR_003687.1:n.*2411G>A	NR_003047.1:n.*3926G>A	NM_001010983.1:c.*1604C>T	NM_001010983.2:c.*1604C>T	NM_001278280.1:c.*1604C>T	NM_001278281.1:c.*1604C>T	NM_018446.2:c.*1604C>T	NM_018446.3:c.*1604C>T	NM_152932.1:c.*1604C>T	NM_152932.2:c.*1604C>T
BT-20	chr3	52740182	C	G	SPCS1	p.P41A	0	15	1	NM_001193533.1:c.*5611G>C	NM_003157.3:c.*5611G>C	NM_003157.4:c.*5611G>C	NM_014041.3:c.121C>G	XM_005265093.1:c.328C>G	NM_001010983.1:c.-985G>C	NM_001010983.2:c.-985G>C	NM_001278280.1:c.-981G>C	NM_001278281.1:c.-729G>C	NM_018446.2:c.-756G>C	NM_018446.3:c.-756G>C	NM_152932.1:c.-2699G>C	NM_152932.2:c.-2699G>C
BT-20	chr3	52833805	C	A	ITIH3, ITIH3	p.Q315K, p.Q315K	0	49	1	NM_002217.3:c.943C>A	XM_005265105.1:c.943C>A	XM_005265106.1:c.943C>A	XM_005265107.1:c.943C>A
BT-20	chr3	52852538	G	T	ITIH4, ITIH4, ITIH4, ITIH4, ITIH4	p.P703T, p.P398T, p.P698T, p.P532T, p.P668T	0	50	1	NM_001166449.1:c.2002C>A	NM_002218.3:c.2092C>A	NM_002218.4:c.2092C>A
BT-20	chr3	52861211	A	T	ITIH4, ITIH4, ITIH4	p.I85N, p.I85N, p.I85N	0	41	1	NM_001166449.1:c.254T>A	NM_002218.3:c.254T>A	NM_002218.4:c.254T>A
BT-20	chr3	52867715	G	C	MUSTN1, TMEM110-MUSTN1, MUSTN1	p.D20E, p.D310E, p.D20E	0	53	1	NM_198563.2:c.*6795C>G	NM_205853.2:c.60C>G	NM_205853.3:c.60C>G	NM_001198974.1:c.930C>G	NM_001198974.2:c.930C>G	NM_001166449.1:c.-3057C>G	NM_002218.3:c.-3057C>G	NM_002218.4:c.-3057C>G
BT-20	chr3	53857803	A	C	CHDH	p.L78R	0	25	1	NM_018397.3:c.233T>G	NM_018397.4:c.233T>G
BT-20	chr3	56627598	A	G	CCDC66, CCDC66, CCDC66	p.Q349R, p.Q19R, p.Q383R	0	88	1	NM_001012506.4:c.1046A>G	NM_001141947.1:c.1148A>G	NR_024460.1:n.1216A>G	XM_005265081.1:c.1148A>G	XM_005265082.1:c.1127A>G	XM_005265083.1:c.1069-50A>G	XM_005265084.1:c.251A>G	XM_005265085.1:c.56A>G	XM_005265086.1:c.56A>G	XM_005265087.1:c.1148A>G
BT-20	chr3	56628031	G	A	CCDC66, CCDC66, CCDC66	p.R426Q, p.R96Q, p.R460Q	0	67	1	NM_001012506.4:c.1277G>A	NM_001141947.1:c.1379G>A	NR_024460.1:n.1447G>A	XM_005265081.1:c.1379G>A	XM_005265082.1:c.1358G>A	XM_005265083.1:c.1250G>A	XM_005265084.1:c.482G>A	XM_005265085.1:c.287G>A	XM_005265086.1:c.287G>A	XM_005265087.1:c.1379G>A
BT-20	chr3	56716992	C	T	FAM208A, FAM208A	p.A15T, p.A15T	3	6	0.666667	NM_001112736.1:c.43G>A	XM_005264999.1:c.43G>A	XM_005265000.1:c.43G>A
BT-20	chr3	57132035	G	A	IL17RD, IL17RD, IL17RD, IL17RD	p.P422S, p.P422S, p.P566S, p.P542S	0	75	1	NM_017563.3:c.1696C>T	XM_005265237.1:c.1624C>T	XM_005265238.1:c.1612C>T	XM_005265239.1:c.1264C>T
BT-20	chr3	57138419	G	A	IL17RD, IL17RD, IL17RD, IL17RD	p.T111M, p.T111M, p.T255M, p.T231M	0	97	1	NM_017563.3:c.764C>T	XM_005265237.1:c.692C>T	XM_005265238.1:c.680C>T	XM_005265239.1:c.332C>T
BT-20	chr3	57335876	C	T	DNAH12, DNAH12	p.G480S, p.G2893S	0	185	1	NM_178504.4:c.8677G>A
BT-20	chr3	57419497	C	T	DNAH12	p.D1549N	0	78	1	NM_178504.4:c.4645G>A
BT-20	chr3	57475351	T	G	DNAH12	p.T467P	0	111	1	NM_178504.4:c.1399A>C
BT-20	chr3	57542173	C	T	PDE12, PDE12	p.R23W, p.R23W	0	53	1	NM_177966.5:c.67C>T	XM_005264942.1:c.67C>T
BT-20	chr3	58625875	C	A	FAM3D	p.A118S	1	40	0.97561	NM_138805.2:c.352G>T	XM_005264863.1:c.349G>T	XM_005264862.1:c.352G>T	XM_005264864.1:c.349G>T
BT-20	chr3	62189189	G	A	PTPRG, PTPRG	p.G574S, p.G574S	0	47	1	NM_002841.3:c.1720G>A	XM_005265352.1:c.1678G>A	XM_005265353.1:c.1720G>A
BT-20	chr3	63982082	G	A	ATXN7, ATXN7, ATXN7, ATXN7	p.V862M, p.V862M, p.V862M, p.V717M	0	112	1	NM_000333.3:c.2584G>A	NM_001128149.2:c.2149G>A	NM_001128149.1:c.2584G>A	NM_001177387.1:c.2584G>A	XM_005265365.1:c.2584G>A	XM_005265366.1:c.2584G>A	XM_005265367.1:c.2584G>A	XM_005265368.1:c.2584G>A	XM_005265369.1:c.2188G>A	XM_005265370.1:c.2149G>A
BT-20	chr3	66434643	T	C	LRIG1, LRIG1, LRIG1, LRIG1, LRIG1	p.M639V, p.M331V, p.M281V, p.M235V, p.M615V	2	118	0.983333	NM_015541.2:c.1843A>G	XM_005264724.1:c.1915A>G	XM_005264725.1:c.1771A>G	XM_005264726.1:c.841A>G	XM_005264727.1:c.703A>G
BT-20	chr3	67411103	C	T	SUCLG2	p.V425I	0	162	1	NM_001177599.1:c.1273G>A
BT-20	chr3	67411166	A	G	SUCLG2	p.Y404H	0	151	1	NM_001177599.1:c.1210T>C
BT-20	chr3	68055846	C	T	FAM19A1, FAM19A1, FAM19A1	p.S26F, p.S26F, p.S26F	111	28	0.201439	NM_001252216.1:c.77C>T	NM_213609.2:c.77C>T	NM_213609.3:c.77C>T
BT-20	chr3	69230061	G	A	FRMD4B, FRMD4B, FRMD4B	p.S791L, p.S947L, p.S599L	0	123	1	NM_015123.1:c.2840C>T	XM_005264720.1:c.2747C>T	XM_005264721.1:c.2741C>T	XM_005264722.1:c.2705C>T	XM_005264723.1:c.1796C>T
BT-20	chr3	69245454	T	C	FRMD4B, FRMD4B, FRMD4B	p.T240A, p.T396A, p.T48A	0	129	1	NM_015123.1:c.1186A>G	XM_005264720.1:c.1093A>G	XM_005264721.1:c.1087A>G	XM_005264722.1:c.1051A>G	XM_005264723.1:c.142A>G
BT-20	chr3	69299233	C	G	FRMD4B, FRMD4B, FRMD4B	p.E17D, p.E173D, p.E119D	0	156	1	NM_015123.1:c.519G>C	XM_005264720.1:c.426G>C	XM_005264721.1:c.420G>C	XM_005264722.1:c.384G>C
BT-20	chr3	73111368	T	C	EBLN2	p.S46P	0	98	1	NM_018029.3:c.136T>C	NM_174907.2:c.419+1157T>C	XM_005264714.1:c.248+1157T>C
BT-20	chr3	73111809	A	G	EBLN2	p.I193V	1	107	0.990741	NM_018029.3:c.577A>G	NM_174907.2:c.420-1015A>G	XM_005264714.1:c.249-1015A>G
BT-20	chr3	73111998	C	T	EBLN2	p.L256F	0	88	1	NM_018029.3:c.766C>T	NM_174907.2:c.420-826C>T	XM_005264714.1:c.249-826C>T
BT-20	chr3	81643167	T	C	GBE1, GBE1	p.I293V, p.I334V	0	49	1	NM_000158.3:c.1000A>G	XM_005264728.1:c.877A>G
BT-20	chr3	89521693	T	C	EPHA3	p.W924R	0	88	1	NM_005233.5:c.2770T>C	XM_005264715.1:c.2767T>C	XM_005264716.1:c.2749+21T>C
BT-20	chr3	97466404	G	T	EPHA6	p.R1089I	81	190	0.701107	NM_001080448.2:c.3266G>T
BT-20	chr3	97806616	G	A	OR5AC2	p.M200I	0	78	1	NM_054106.1:c.600G>A
BT-20	chr3	98073313	A	G	OR5K4	p.I206V	0	266	1	NM_001005517.1:c.616A>G
BT-20	chr3	98109640	G	A	OR5K3	p.G44D	0	266	1	NM_001005516.1:c.131G>A
BT-20	chr3	100073670	A	G	NIT2	p.I246M	52	158	0.752381	NM_020202.4:c.738A>G	XR_241503.1:n.797A>G
BT-20	chr3	100354524	A	G	GPR128	p.K151E	0	203	1	NM_032787.1:c.451A>G	NM_032787.2:c.451A>G	XM_005247839.1:c.-187A>G
BT-20	chr3	100963154	G	A	IMPG2, IMPG2	p.T674I, p.T537I	0	218	1	NM_016247.2:c.2021C>T	NM_016247.3:c.2021C>T
BT-20	chr3	105264129	G	A	ALCAM, ALCAM, ALCAM, ALCAM	p.V352M, p.V74M, p.V352M, p.V352M	0	161	1	NM_001243280.1:c.1054G>A	NM_001243281.1:c.1054G>A	NM_001627.2:c.1054G>A	NM_001627.3:c.1054G>A
BT-20	chr3	105438956	C	T	CBLB, CBLB, CBLB, CBLB	p.D448N, p.D448N, p.D448N, p.D470N	0	124	1	NM_170662.3:c.1342G>A	XM_005247852.1:c.1426G>A	XM_005247853.1:c.1342G>A	XM_005247854.1:c.1465G>A
BT-20	chr3	108072298	T	C	HHLA2, HHLA2, HHLA2	p.I30T, p.I30T, p.I30T	0	274	1	NM_007072.2:c.89T>C	XM_005247080.1:c.89T>C	XM_005247081.1:c.89T>C	XM_005247082.1:c.135-238T>C
BT-20	chr3	108081217	C	A	HHLA2, HHLA2, HHLA2, HHLA2	p.N344K, p.N344K, p.N280K, p.N344K	0	126	1	NM_007072.2:c.1032C>A	XM_005247080.1:c.1032C>A	XM_005247081.1:c.1032C>A	XM_005247082.1:c.840C>A
BT-20	chr3	108188993	G	A	MYH15	p.H504Y	0	226	1	NM_014981.1:c.1510C>T
BT-20	chr3	108189627	C	T	MYH15	p.R454Q	0	159	1	NM_014981.1:c.1361G>A
BT-20	chr3	108475974	G	A	RETNLB	p.P20L	1	164	0.993939	NM_032579.2:c.59C>T
BT-20	chr3	108639384	T	C	GUCA1C, GUCA1C	p.M85V, p.M85V	0	132	1	NM_005459.3:c.253A>G	XM_005247910.1:c.253A>G
BT-20	chr3	108754238	A	T	MORC1, MORC1	p.F470I, p.F470I	0	346	1	NM_014429.3:c.1408T>A	XM_005247362.1:c.1498T>A	XM_005247363.1:c.1408T>A
BT-20	chr3	109178758	C	T	FLJ25363	p.T77I	0	197	1	NM_001145553.1:c.230C>T
BT-20	chr3	111799845	A	T	TMPRSS7, TMPRSS7	p.S690C, p.S545C	0	266	1	NM_001042575.2:c.2068A>T	NR_026734.1:n.2351A>T	XM_005247424.1:c.1633A>T
BT-20	chr3	111828423	G	A	C3orf52	p.G144S	1	259	0.996154	NR_030292.1:n.-3225G>A	NM_001171747.1:c.396+6611G>A	NM_024616.2:c.430G>A	XM_005247764.1:c.397-3388G>A
BT-20	chr3	111921225	G	T	SLC9A10, SLC9A10	p.Q732K, p.Q684K	0	151	1	NM_183061.1:c.2194C>A	XM_005247381.1:c.2050C>A
BT-20	chr3	111981878	T	C	SLC9A10, SLC9A10	p.I364V, p.I316V	0	149	1	NM_183061.1:c.1090A>G	XM_005247381.1:c.946A>G
BT-20	chr3	111981924	T	C	SLC9A10, SLC9A10	p.I348M, p.I300M	0	145	1	NM_183061.1:c.1044A>G	XM_005247381.1:c.900A>G
BT-20	chr3	112063850	C	A	CD200, CD200	p.P46T, p.P71T	0	189	1	NM_001004196.2:c.211C>A	NM_005944.5:c.136C>A	XM_005247481.1:c.211C>A	XM_005247482.1:c.136C>A	XM_005247483.1:c.115C>A	XM_005247484.1:c.115C>A	XM_005247485.1:c.115C>A	XM_005247486.1:c.-87C>A	XM_005247487.1:c.-87C>A	XM_005247488.1:c.-208C>A	XM_005247489.1:c.-208C>A	XM_005247490.1:c.-208C>A	XM_005247491.1:c.136C>A	XR_241493.1:n.589C>A	XR_108464.1:n.*1703G>T	XR_108465.1:n.*1703G>T	XR_241543.1:n.*1703G>T	XR_241544.1:n.*1703G>T
BT-20	chr3	112185025	G	A	BTLA, BTLA	p.P219L, p.P267L	0	143	1	NM_001085357.1:c.656C>T	NM_181780.3:c.800C>T	XM_005247136.1:c.800C>T
BT-20	chr3	112190137	G	T	BTLA	p.R157S	0	226	1	NM_001085357.1:c.404-1486C>A	NM_181780.3:c.469C>A	XM_005247136.1:c.469C>A
BT-20	chr3	112642568	C	G	CD200R1, CD200R1	p.E335Q, p.E312Q	0	151	1	NM_138806.3:c.1003G>C	NM_170780.2:c.934G>C	XM_005247116.1:c.*74G>C
BT-20	chr3	112647832	A	C	CD200R1, CD200R1, CD200R1	p.H200Q, p.H155Q, p.H177Q	0	153	1	NM_138806.3:c.600T>G	NM_138939.2:c.*158T>G	NM_138940.2:c.*158T>G	NM_170780.2:c.531T>G	XM_005247116.1:c.465T>G
BT-20	chr3	112648127	T	G	CD200R1, CD200R1, CD200R1, CD200R1, CD200R1	p.T144P, p.T144P, p.T99P, p.T121P, p.T121P	0	278	1	NM_138806.3:c.430A>C	NM_138939.2:c.430A>C	NM_138940.2:c.361A>C	NM_170780.2:c.361A>C	XM_005247116.1:c.295A>C
BT-20	chr3	112727184	A	T	C3orf17, C3orf17, C3orf17, C3orf17, C3orf17, C3orf17, C3orf17, C3orf17	p.F286I, p.F260I, p.F221I, p.F246I, p.F357I, p.F190I, p.F182I, p.F154I	0	240	1	NM_001025072.2:c.661T>A	NM_001025073.2:c.778T>A	NM_015412.3:c.1069T>A	NR_027794.1:n.979T>A	NR_027796.1:n.975T>A	XM_005247280.1:c.460T>A	XM_005247273.1:c.859T>A	XM_005247274.1:c.778T>A	XM_005247275.1:c.736T>A	XM_005247276.1:c.661T>A	XM_005247277.1:c.661T>A	XM_005247278.1:c.568T>A	XM_005247279.1:c.460T>A	XR_241481.1:n.1031T>A	XR_241482.1:n.821T>A
BT-20	chr3	113010466	T	C	WDR52, WDR52	p.S1835G, p.S142G	0	172	1	NM_033254.2:c.*4757T>C	XM_005247891.1:c.*4757T>C	XM_005247892.1:c.*4757T>C	XM_005247893.1:c.*4757T>C	XM_005247894.1:c.*4757T>C	XM_005247895.1:c.*4757T>C	XM_005247896.1:c.*4757T>C	XM_005247897.1:c.*4757T>C	XM_005247898.1:c.*4757T>C	NM_001164496.1:c.5503A>G	XM_005247616.1:c.5635A>G	XM_005247617.1:c.3208A>G
BT-20	chr3	113022870	T	C	WDR52	p.H1657R	0	141	1	NM_001164496.1:c.4970A>G	XM_005247616.1:c.5102A>G	XM_005247617.1:c.2675A>G
BT-20	chr3	113320477	C	T	SIDT1, SIDT1, SIDT1	p.T116I, p.T363I, p.T363I	0	245	1	NM_017699.2:c.1088C>T	XM_005247557.1:c.1088C>T	XM_005247558.1:c.1088C>T	XR_241500.1:n.1699C>T
BT-20	chr3	113373930	A	G	KIAA2018, KIAA2018	p.V2200A, p.V2144A	0	148	1	NM_001009899.2:c.6599T>C	XM_005247208.1:c.6497T>C	XM_005247209.1:c.6431T>C
BT-20	chr3	113379865	G	C	KIAA2018, KIAA2018	p.P222A, p.P166A	0	119	1	NM_001009899.2:c.664C>G	XM_005247208.1:c.562C>G	XM_005247209.1:c.496C>G
BT-20	chr3	113673125	A	G	ZDHHC23, ZDHHC23	p.K241R, p.K247R	0	72	1	NM_173570.3:c.740A>G	XM_005247265.1:c.740A>G	XM_005247266.1:c.740A>G	XM_005247267.1:c.722A>G	XM_005247268.1:c.740A>G	XM_005247269.1:c.740A>G	XM_005247270.1:c.257A>G	XR_241478.1:n.983A>G	XR_241479.1:n.983A>G
BT-20	chr3	113753973	C	T	KIAA1407, KIAA1407, KIAA1407	p.R184H, p.R206H, p.R193H	0	141	1	NM_020817.1:c.617G>A	XM_005247678.1:c.362G>A	XM_005247679.1:c.362G>A	XM_005247680.1:c.551G>A	XM_005247681.1:c.-193G>A
BT-20	chr3	118649060	G	T	IGSF11, IGSF11, IGSF11, IGSF11, IGSF11, IGSF11	p.P38T, p.P39T, p.P38T, p.P38T, p.P39T, p.P39T	0	103	1	NM_001015887.1:c.115C>A	NM_152538.2:c.112C>A	XM_005247144.1:c.112C>A	XM_005247145.1:c.112C>A	XM_005247146.1:c.115C>A	XM_005247147.1:c.112C>A	XM_005247148.1:c.115C>A
BT-20	chr3	118866376	C	T	C3orf30, C3orf30	p.S447L, p.S447L	0	107	1	NM_152539.1:c.1340C>T	NM_152539.2:c.1340C>T	XM_005247149.1:c.1340C>T	XM_005247150.1:c.1340C>T	XM_005247151.1:c.1340C>T	XM_005247152.1:c.1340C>T	XM_005247153.1:c.1340C>T	XM_005247154.1:c.1340C>T	XM_005247155.1:c.1340C>T	NM_152538.2:c.-1859G>A	XM_005247144.1:c.-1730G>A	XM_005247147.1:c.-1859G>A
BT-20	chr3	118909159	A	G	UPK1B, UPK1B, UPK1B	p.Q33R, p.Q113R, p.Q113R	0	143	1	NM_006952.3:c.338A>G
BT-20	chr3	119133183	G	A	ARHGAP31	p.G803S	0	103	1	NM_020754.2:c.2407G>A	XM_005247671.1:c.2314G>A
BT-20	chr3	119150836	C	T	TMEM39A, TMEM39A	p.A487T, p.A335T	0	323	1	NM_018266.1:c.1459G>A	NM_018266.2:c.1459G>A	NR_073506.1:n.1989G>A	XM_005247577.1:c.*3916G>A	XM_005247578.1:c.*204G>A	XM_005247579.1:c.1015G>A	XR_241501.1:n.*2812G>A
BT-20	chr3	119379186	C	T	POPDC2, POPDC2	p.V29I, p.V29I	0	109	1	NM_022135.2:c.85G>A	XM_005247698.1:c.85G>A	XM_005247699.1:c.85G>A	XR_241504.1:n.252G>A
BT-20	chr3	119434527	G	C	C3orf15, C3orf15, C3orf15, C3orf15, C3orf15, C3orf15	p.A187P, p.A207P, p.A145P, p.A207P, p.A207P, p.A81P	0	217	1	NM_033364.3:c.619G>C	XM_005247867.1:c.559G>C	XM_005247868.1:c.241G>C	XM_005247869.1:c.619G>C	XR_241519.1:n.688G>C	XR_241520.1:n.688G>C
BT-20	chr3	119886776	T	A	GPR156, GPR156	p.E512D, p.E516D	0	68	1	NM_001168271.1:c.1536A>T	NM_153002.1:c.1548A>T	NM_153002.2:c.1548A>T	XM_005247165.1:c.1548A>T	XM_005247166.1:c.567A>T
BT-20	chr3	120389316	T	A	HGD	p.Q80H	0	215	1	NM_000187.2:c.240A>T	NM_000187.3:c.240A>T	XM_005247412.1:c.240A>T	XM_005247413.1:c.240A>T	XM_005247414.1:c.240A>T
BT-20	chr3	120976051	C	G	STXBP5L, STXBP5L	p.T568S, p.T568S	0	306	1	NM_014980.2:c.1703C>G	XM_005247907.1:c.1703C>G
BT-20	chr3	121154974	T	C	POLQ, POLQ	p.Q2513R, p.Q1685R	0	173	1	NM_199420.3:c.7538A>G
BT-20	chr3	121208833	G	C	POLQ, POLQ	p.T982R, p.T154R	0	171	1	NM_199420.3:c.2945C>G
BT-20	chr3	121263720	C	A	POLQ	p.R66I	0	165	1	NM_199420.3:c.197G>T
BT-20	chr3	121304933	G	A	ARGFX	p.R145Q	0	174	1	NM_001012659.1:c.434G>A	XM_005247505.1:c.434G>A
BT-20	chr3	121350966	C	G	HCLS1, HCLS1	p.V399L, p.V436L	0	71	1	NM_005335.4:c.1306G>C	XM_005247411.1:c.1195G>C	NM_016298.3:c.*5209C>G
BT-20	chr3	121353254	T	C	HCLS1, HCLS1	p.T198A, p.T235A	0	42	1	NM_005335.4:c.703A>G	XM_005247411.1:c.592A>G	NM_016298.3:c.*7497T>C
BT-20	chr3	121643804	C	T	SLC15A2, SLC15A2	p.L319F, p.L350F	0	698	1	NM_001145998.1:c.955C>T	NM_021082.2:c.1048C>T	NM_021082.3:c.1048C>T	XM_005247722.1:c.1048C>T	XM_005247723.1:c.439C>T
BT-20	chr3	121647286	C	T	SLC15A2, SLC15A2	p.P378S, p.P409S	2	475	0.995807	NM_001145998.1:c.1132C>T	NM_021082.2:c.1225C>T	NM_021082.3:c.1225C>T	XM_005247722.1:c.1225C>T	XM_005247723.1:c.616C>T
BT-20	chr3	121648168	G	A	SLC15A2, SLC15A2	p.R478K, p.R509K	0	394	1	NM_001145998.1:c.1433G>A	NM_021082.2:c.1526G>A	NM_021082.3:c.1526G>A	XM_005247722.1:c.1526G>A	XM_005247723.1:c.917G>A
BT-20	chr3	121825197	G	A	CD86, CD86, CD86, CD86, CD86	p.V73I, p.V185I, p.V179I, p.V179I, p.V103I	0	156	1	NM_001206924.1:c.217G>A	NM_001206925.1:c.307G>A	NM_006889.3:c.535G>A	NM_006889.4:c.535G>A	NM_175862.3:c.553G>A	NM_175862.4:c.553G>A	NM_176892.1:c.535G>A	XM_005247905.1:c.817G>A	XM_005247906.1:c.817G>A
BT-20	chr3	122003832	G	C	CASR, CASR	p.E1011Q, p.E1021Q	0	91	1	NM_000388.3:c.3031G>C	NM_001178065.1:c.3061G>C	XM_005247836.1:c.3031G>C	XM_005247837.1:c.2548G>C
BT-20	chr3	122186188	C	T	KPNA1	p.S73N	0	116	1	NM_002264.3:c.218G>A	NR_026698.1:n.406G>A	XM_005247437.1:c.218G>A	XM_005247438.1:c.-509G>A
BT-20	chr3	122296638	G	A	PARP15, PARP15	p.V42M, p.V42M	0	22	1	NM_138287.3:c.*6044G>A	XM_005247130.1:c.*6044G>A	NM_001113523.1:c.124G>A	XM_005247159.1:c.124G>A	XM_005247160.1:c.124G>A	XM_005247161.1:c.124G>A
BT-20	chr3	122630346	T	C	SEMA5B, SEMA5B, SEMA5B, SEMA5B	p.D1028G, p.D934G, p.D6G, p.D1028G	0	75	1	NM_001031702.2:c.3083A>G	NM_001031702.3:c.3083A>G	NM_001256346.1:c.3083A>G	NM_001256347.1:c.3245A>G	NM_001256348.1:c.2801A>G	NR_046079.1:n.3274A>G
BT-20	chr3	122631896	A	T	SEMA5B, SEMA5B, SEMA5B	p.V840D, p.V782D, p.V840D	0	7	1	NM_001031702.2:c.2519T>A	NM_001031702.3:c.2519T>A	NM_001256346.1:c.2519T>A	NM_001256347.1:c.2681T>A	NM_001256348.1:c.2345T>A	NR_046079.1:n.2713T>A
BT-20	chr3	123453061	A	G	MYLK, MYLK, MYLK, MYLK, MYLK, MYLK	p.V85A, p.V261A, p.V261A, p.V261A, p.V261A, p.V261A	0	38	1	NM_053025.3:c.782T>C	NM_053026.3:c.782T>C	NM_053027.3:c.782T>C	NM_053028.3:c.782T>C	XM_005247492.1:c.812T>C	XM_005247493.1:c.812T>C	XM_005247494.1:c.812T>C	XM_002342366.1:c.*232A>G
BT-20	chr3	123457893	G	A	MYLK, MYLK, MYLK, MYLK, MYLK, MYLK	p.P147S, p.P147S, p.P147S, p.P147S, p.P147S, p.P147S	0	172	1	NM_053025.3:c.439C>T	NM_053026.3:c.439C>T	NM_053027.3:c.439C>T	NM_053028.3:c.439C>T	XM_005247492.1:c.469C>T	XM_005247493.1:c.469C>T	XM_005247494.1:c.469C>T	XM_002342366.1:c.*5064G>A
BT-20	chr3	124646594	A	G	MUC13	p.I99T	0	240	1	NM_033049.2:c.296T>C	NM_033049.3:c.296T>C
BT-20	chr3	124728626	A	G	HEG1, HEG1	p.M1039T, p.M1139T	0	97	1	NM_020733.1:c.3116T>C	XM_005247666.1:c.3416T>C
BT-20	chr3	124731485	C	G	HEG1, HEG1	p.V980L, p.V1080L	0	131	1	NM_020733.1:c.2938G>C	XM_005247666.1:c.3238G>C
BT-20	chr3	124732618	A	G	HEG1, HEG1	p.F602S, p.F702S	0	179	1	NM_020733.1:c.1805T>C	XM_005247666.1:c.2105T>C
BT-20	chr3	124837684	T	C	SLC12A8, SLC12A8, SLC12A8, SLC12A8	p.I281V, p.I310V, p.I82V, p.I34V	0	69	1	NM_001195483.1:c.841A>G	NM_024628.5:c.841A>G	XM_005247835.1:c.100A>G
BT-20	chr3	124839470	G	A	SLC12A8, SLC12A8, SLC12A8, SLC12A8, SLC12A8	p.P131L, p.P266L, p.P295L, p.P67L, p.P19L	0	71	1	NM_001195483.1:c.797C>T	NM_024628.5:c.797C>T	XM_005247835.1:c.56C>T
BT-20	chr3	125786879	T	C	SLC41A3, SLC41A3, SLC41A3, SLC41A3	p.T62A, p.T62A, p.T62A, p.T62A	0	52	1	NM_001008485.1:c.184A>G	NM_001008486.1:c.184A>G	NM_001164475.1:c.-78-16986A>G	NM_017836.3:c.184A>G	XM_005247559.1:c.184A>G	XM_005247560.1:c.184A>G	XM_005247561.1:c.184A>G	XM_005247562.1:c.184A>G	XM_005247563.1:c.184A>G	XM_005247564.1:c.184A>G	XM_005247566.1:c.184A>G
BT-20	chr3	126261207	C	T	CHST13	p.A271V	0	72	1	NM_152889.1:c.812C>T	NM_152889.2:c.812C>T	XM_005247140.1:c.286+7173G>A
BT-20	chr3	126261345	G	A	CHST13	p.R317Q	0	125	1	NM_152889.1:c.950G>A	NM_152889.2:c.950G>A	XM_005247140.1:c.286+7035C>T
BT-20	chr3	127641968	C	A	KBTBD12, KBTBD12	p.Q22K, p.Q22K	0	260	1	NM_207335.2:c.64C>A	XM_005247167.1:c.64C>A	XM_005247168.1:c.64C>A
BT-20	chr3	129281980	C	T	PLXND1, PLXND1	p.S1542N, p.S210N	1	89	0.988889	NM_015103.2:c.4625G>A
BT-20	chr3	129284818	A	C	PLXND1, PLXND1	p.L1412V, p.L80V	0	115	1	NM_015103.2:c.4234T>G
BT-20	chr3	129293256	T	C	PLXND1	p.M870V	0	63	1	NM_015103.2:c.2608A>G
BT-20	chr3	129324608	C	G	PLXND1	p.G292A	0	10	1	NM_015103.2:c.875G>C
BT-20	chr3	129546729	T	C	TMCC1, TMCC1	p.S51G, p.S165G	0	136	1	NM_001017395.2:c.493A>G	NM_001017395.3:c.493A>G	NM_001128224.1:c.151A>G	NM_001128224.2:c.151A>G
BT-20	chr3	130116696	A	C	COL6A5	p.T1280P	0	141	1	NM_001278298.1:c.3838A>C	NM_153264.5:c.3838A>C	NM_153264.6:c.3838A>C	NR_022012.1:n.4332A>C	NR_022012.2:n.4332A>C
BT-20	chr3	130125116	G	C	COL6A5	p.C1477S	0	105	1	NM_001278298.1:c.4430G>C	NM_153264.5:c.4430G>C	NM_153264.6:c.4430G>C	NR_022012.1:n.4924G>C	NR_022012.2:n.4924G>C
BT-20	chr3	130134492	T	C	COL6A5	p.S1589P	0	80	1	NM_001278298.1:c.4765T>C	NM_153264.5:c.4765T>C	NM_153264.6:c.4765T>C	NR_022012.1:n.5259T>C	NR_022012.2:n.5259T>C
BT-20	chr3	130162395	A	G	COL6A5, COL6A5, COL6A5	p.Q2188R, p.Q227R, p.Q227R	0	106	1	NM_001278298.1:c.6563A>G	NM_153264.5:c.6563A>G	NM_153264.6:c.6563A>G	NR_022012.1:n.7057A>G	NR_022012.2:n.7057A>G
BT-20	chr3	130174334	G	A	COL6A5, COL6A5, COL6A5	p.G2205D, p.G244D, p.G244D	0	140	1	NM_001278298.1:c.6614G>A	NM_153264.5:c.6614G>A	NM_153264.6:c.6614G>A	NR_022012.1:n.7108G>A	NR_022012.2:n.7108G>A
BT-20	chr3	130284284	G	A	COL6A6	p.A370T	0	83	1	NM_001102608.1:c.1108G>A	XM_005247121.1:c.1108G>A
BT-20	chr3	130361856	G	A	COL6A6, COL6A6	p.R1739Q, p.E3K	0	142	1	NM_001102608.1:c.5216G>A	XM_005247121.1:c.5216G>A
BT-20	chr3	130368069	A	G	COL6A6	p.H1799R	1	96	0.989691	NM_001102608.1:c.5396A>G	XM_005247121.1:c.5396A>G
BT-20	chr3	130368213	G	A	COL6A6	p.R1847Q	0	74	1	NM_001102608.1:c.5540G>A	XM_005247121.1:c.5540G>A
BT-20	chr3	130947435	A	T	NEK11, NEK11, NEK11, NEK11, NEK11	p.E306V, p.E488V, p.E488V, p.E383V, p.E304V	0	104	1	NM_001146003.1:c.1463A>T	NM_024800.3:c.1463A>T	NM_024800.4:c.1463A>T	XM_005247783.1:c.1463A>T	XM_005247784.1:c.1463A>T	XM_005247785.1:c.1148A>T
BT-20	chr3	132193853	C	A	DNAJC13	p.S790Y	0	154	1	NM_015268.3:c.2369C>A	XM_005247245.1:c.2384C>A
BT-20	chr3	132360883	C	T	ACAD11	p.R157H	0	70	1	NM_032169.4:c.470G>A	XM_005247828.1:c.470G>A	NR_037804.1:n.4311G>A
BT-20	chr3	133098806	C	T	TMEM108, TMEM108, TMEM108	p.P84L, p.P84L, p.P84L	0	74	1	NM_001136469.1:c.251C>T	NM_023943.2:c.251C>T	XM_005247725.1:c.251C>T	XM_005247726.1:c.251C>T	XM_005247727.1:c.233C>T	XM_005247728.1:c.251C>T	XR_241569.1:n.103+1701G>A	XR_241568.1:n.*4362G>A
BT-20	chr3	133368362	T	G	TOPBP1	p.K457Q	0	104	1	NM_007027.3:c.1369A>C	XM_005247076.1:c.1354A>C
BT-20	chr3	133485133	A	G	TF, TF, TF	p.I448V, p.I321V, p.I448V	0	89	1	NM_001063.2:c.1342A>G	NM_001063.3:c.1342A>G	XM_005247730.1:c.961A>G
BT-20	chr3	133524717	G	C	SRPRB	p.V9L	0	41	1	NM_021203.2:c.25G>C	NM_021203.3:c.25G>C	XM_005247684.1:c.25G>C
BT-20	chr3	134077470	C	G	AMOTL2, AMOTL2, AMOTL2, AMOTL2	p.E357D, p.E732D, p.E789D, p.E729D	1	71	0.986111	XM_002342399.1:c.264C>G	NM_001278683.1:c.2367G>C	NM_001278685.1:c.2187G>C	NM_016201.2:c.2196G>C	NM_016201.3:c.2196G>C	XM_005247519.1:c.2370G>C	XM_005247520.1:c.2196G>C	XM_005247521.1:c.2196G>C	XM_005247522.1:c.2196G>C
BT-20	chr3	135720540	A	G	PPP2R3A	p.D67G	0	100	1	NM_001190447.1:c.-213-25134A>G	NM_002718.3:c.200A>G	NM_002718.4:c.200A>G
BT-20	chr3	135722264	A	G	PPP2R3A	p.S642G	0	146	1	NM_001190447.1:c.-213-23410A>G	NM_002718.3:c.1924A>G	NM_002718.4:c.1924A>G
BT-20	chr3	138174147	A	T	ESYT3	p.T161S	44	97	0.687943	NM_031913.3:c.481A>T	XR_241510.1:n.694A>T	XR_241511.1:n.694A>T
BT-20	chr3	138289221	C	T	CEP70, CEP70, CEP70, CEP70, CEP70	p.S135N, p.S115N, p.S135N, p.S135N, p.S117N	0	140	1	NM_024491.2:c.404G>A	XM_005247802.1:c.404G>A	XM_005247803.1:c.404G>A	XM_005247804.1:c.344G>A	XM_005247805.1:c.404G>A	XM_005247806.1:c.404G>A	XM_005247807.1:c.350G>A	XM_005247808.1:c.344G>A	XM_005247809.1:c.404G>A	XM_005247810.1:c.9+21475G>A	XM_005247811.1:c.9+21475G>A
BT-20	chr3	139094367	G	T	COPB2, COPB2, COPB2, COPB2	p.D198E, p.D169E, p.D198E, p.D169E	59	21	0.2625	NM_004766.2:c.594C>A	NR_023350.1:n.803C>A
BT-20	chr3	139102120	C	A	COPB2	p.C54F	0	187	1	NM_004766.2:c.141+20G>T	NR_023350.1:n.350+20G>T
BT-20	chr3	140178485	G	A	CLSTN2, CLSTN2	p.V366I, p.V366I	0	80	1	NM_022131.2:c.1096G>A
BT-20	chr3	140401693	A	G	TRIM42	p.K244R	0	85	1	NM_152616.3:c.731A>G	NM_152616.4:c.731A>G	XM_005247397.1:c.731A>G	XM_005247398.1:c.290A>G
BT-20	chr3	140406947	G	A	TRIM42	p.V475M	0	77	1	NM_152616.3:c.1423G>A	NM_152616.4:c.1423G>A	XM_005247397.1:c.1423G>A	XM_005247398.1:c.982G>A
BT-20	chr3	140407260	C	A	TRIM42	p.A579E	0	54	1	NM_152616.3:c.1736C>A	NM_152616.4:c.1736C>A	XM_005247397.1:c.1488+248C>A	XM_005247398.1:c.1047+248C>A
BT-20	chr3	142281612	A	G	ATR	p.M211T	0	109	1	NM_001184.3:c.632T>C	XR_241498.1:n.721T>C
BT-20	chr3	142542449	G	T	PCOLCE2	p.P292T	0	113	1	NM_013363.2:c.874C>A	NM_013363.3:c.874C>A
BT-20	chr3	148597612	C	T	CPA3	p.T171M	0	120	1	NM_001870.2:c.512C>T
BT-20	chr3	151046308	G	A	P2RY13	p.T179M	0	53	1	NM_176894.2:c.536C>T	NM_053002.3:c.2146-21539G>A	NM_053002.4:c.2146-21539G>A	XM_005247096.1:c.2251-21539G>A
BT-20	chr3	151090424	G	A	MED12L, MED12L, MED12L	p.R373Q, p.R1210Q, p.R1070Q	0	88	1	NM_022788.3:c.-180+12056C>T	NM_022788.4:c.-180+12056C>T	NM_053002.3:c.3629G>A	NM_053002.4:c.3629G>A	XM_005247096.1:c.3734G>A
BT-20	chr3	151156182	A	T	IGSF10, IGSF10, IGSF10	p.F83Y, p.F2056Y, p.F35Y	40	27	0.402985	NM_001178145.1:c.248T>A	NM_001178146.1:c.104T>A	NM_178822.3:c.6167T>A	NM_178822.4:c.6167T>A	XM_005247377.1:c.6167T>A	NM_053002.3:c.*5590A>T	NM_053002.4:c.*5590A>T	XM_005247096.1:c.*5590A>T
BT-20	chr3	151171439	A	C	IGSF10	p.Y150D	0	147	1	NM_178822.3:c.448T>G	NM_178822.4:c.448T>G	XM_005247377.1:c.448T>G
BT-20	chr3	151545601	G	A	AADAC	p.V281I	0	70	1	XR_241600.1:n.320-53148C>T	NM_001086.2:c.841G>A	XM_005247103.1:c.841G>A	XM_005247104.1:c.790G>A
BT-20	chr3	153839866	G	C	ARHGEF26, ARHGEF26, ARHGEF26	p.V29L, p.V29L, p.V29L	0	129	1	NR_037901.1:n.-867C>G	XR_241459.1:n.-947C>G	XR_108505.1:n.-867C>G	NM_001251962.1:c.85G>C	NM_001251963.1:c.85G>C	NM_015595.3:c.85G>C	XM_005247323.1:c.85G>C
BT-20	chr3	153839959	C	T	ARHGEF26, ARHGEF26, ARHGEF26	p.L60F, p.L60F, p.L60F	0	112	1	NR_037901.1:n.-960G>A	XR_241459.1:n.-1040G>A	XR_108505.1:n.-960G>A	NM_001251962.1:c.178C>T	NM_001251963.1:c.178C>T	NM_015595.3:c.178C>T	XM_005247323.1:c.178C>T
BT-20	chr3	153839960	T	C	ARHGEF26, ARHGEF26, ARHGEF26	p.L60P, p.L60P, p.L60P	0	109	1	NR_037901.1:n.-961A>G	XR_241459.1:n.-1041A>G	XR_108505.1:n.-961A>G	NM_001251962.1:c.179T>C	NM_001251963.1:c.179T>C	NM_015595.3:c.179T>C	XM_005247323.1:c.179T>C
BT-20	chr3	154018887	G	C	DHX36, DHX36, DHX36	p.S416C, p.S416C, p.S416C	35	63	0.642857	NM_001114397.1:c.1247C>G	NM_020865.2:c.1247C>G	XM_005247169.1:c.1247C>G
BT-20	chr3	155485302	C	T	C3orf33, C3orf33	p.S160N, p.S117N	0	234	1	NM_173657.1:c.350G>A	XM_005247378.1:c.479G>A	XM_005247379.1:c.350G>A	XM_005247380.1:c.350G>A
BT-20	chr3	157081324	A	G	VEPH1, VEPH1, VEPH1	p.S522P, p.S522P, p.S522P	58	81	0.582734	NM_001167911.1:c.1564T>C	NM_001167912.1:c.1564T>C	NM_024621.1:c.1564T>C	NM_024621.2:c.1564T>C	XM_005247765.1:c.1564T>C	XM_005247766.1:c.1564T>C
BT-20	chr3	157155314	C	A	PTX3	p.A48D	0	52	1	NM_001167911.1:c.530-9037G>T	NM_001167912.1:c.530-9037G>T	NM_024621.1:c.530-9037G>T	NM_024621.2:c.530-9037G>T	XM_005247765.1:c.530-9037G>T	XM_005247766.1:c.530-9037G>T	XM_005247767.1:c.530-9037G>T	XM_005247768.1:c.530-9037G>T	NM_002852.3:c.143C>A
BT-20	chr3	158363463	A	G	GFM1, GFM1	p.N43D, p.N43D	62	111	0.641618	NM_024996.5:c.127A>G	XM_005247840.1:c.127A>G
BT-20	chr3	158366900	G	A	GFM1, GFM1, GFM1	p.V127I, p.V215I, p.V215I	192	88	0.314286	NM_024996.5:c.643G>A	XM_005247840.1:c.643G>A
BT-20	chr3	158388780	T	C	LXN, LXN	p.H53R, p.H53R	59	31	0.344444	NM_020169.3:c.158A>G	NM_024996.5:c.1601+4605T>C	XM_005247840.1:c.1658+4605T>C
BT-20	chr3	159997061	T	A	IFT80, IFT80, IFT80, IFT80, IFT80	p.T584S, p.T449S, p.T449S, p.T269S, p.T586S	69	37	0.349057	NM_001190241.1:c.1345A>T	NM_001190242.1:c.1345A>T	NM_020800.1:c.1756A>T	NM_020800.2:c.1756A>T	XM_005247673.1:c.1756A>T	XM_005247674.1:c.1345A>T	XM_005247675.1:c.805A>T	XM_005247676.1:c.805A>T
BT-20	chr3	160967354	G	A	NMD3	p.R259H	39	81	0.675	NM_015938.3:c.1310+6G>A	XM_005247511.1:c.1310+6G>A	XM_005247512.1:c.1310+6G>A
BT-20	chr3	164709180	A	T	SI	p.I1690N	82	49	0.374046	NM_001041.2:c.5069T>A	NM_001041.3:c.5069T>A
BT-20	chr3	164714532	C	T	SI	p.M1523I	0	178	1	NM_001041.2:c.4569G>A	NM_001041.3:c.4569G>A
BT-20	chr3	164783165	T	C	SI	p.T231A	0	139	1	NM_001041.2:c.691A>G	NM_001041.3:c.691A>G
BT-20	chr3	167023738	G	C	ZBBX, ZBBX, ZBBX	p.A444G, p.A473G, p.A473G	119	47	0.283133	NM_001199201.1:c.1418C>G	NM_001199202.1:c.1331C>G	NM_024687.2:c.1418C>G	NM_024687.3:c.1418C>G	XM_005247777.1:c.1418C>G	XM_005247778.1:c.1259C>G	XM_005247779.1:c.782C>G	XR_241508.1:n.1781C>G
BT-20	chr3	167068256	T	A	ZBBX, ZBBX, ZBBX	p.K131N, p.K160N, p.K160N	128	69	0.350254	NM_001199201.1:c.480A>T	NM_001199202.1:c.393A>T	NM_024687.2:c.480A>T	NM_024687.3:c.480A>T	XM_005247777.1:c.480A>T	XM_005247778.1:c.480A>T	XR_241508.1:n.843A>T
BT-20	chr3	167184878	T	C	SERPINI2, SERPINI2, SERPINI2	p.E148G, p.E158G, p.E148G	79	139	0.637615	NM_001012303.2:c.473A>G	NM_006217.3:c.443A>G	NM_006217.4:c.443A>G	XM_005247529.1:c.473A>G
BT-20	chr3	167189607	A	C	SERPINI2, SERPINI2, SERPINI2	p.L6V, p.L16V, p.L6V	51	93	0.645833	NM_001012303.2:c.46T>G	NM_006217.3:c.16T>G	NM_006217.4:c.16T>G	XM_005247529.1:c.46T>G
BT-20	chr3	167747022	C	T	GOLIM4, GOLIM4, GOLIM4, GOLIM4	p.G501E, p.G501E, p.G473E, p.G473E	117	69	0.370968	NM_014498.3:c.1502G>A	XM_005247364.1:c.1502G>A	XM_005247365.1:c.1418G>A	XM_005247366.1:c.1418G>A
BT-20	chr3	169644710	G	C	SAMD7, SAMD7, SAMD7	p.E121D, p.E220D, p.E220D	66	45	0.405405	NM_182610.2:c.660G>C	XM_005247422.1:c.660G>C	XM_005247423.1:c.363G>C
BT-20	chr3	170078232	C	T	SKIL, SKIL, SKIL, SKIL	p.A38V, p.A18V, p.A38V, p.A38V	0	118	1	NM_001145097.1:c.113C>T	NM_001145097.2:c.113C>T	NM_001145098.1:c.53C>T	NM_001145098.2:c.53C>T	NM_001248008.1:c.113C>T	NM_005414.3:c.113C>T	NM_005414.4:c.113C>T	XM_005247721.1:c.113C>T
BT-20	chr3	171969077	C	G	FNDC3B, FNDC3B, FNDC3B	p.T110S, p.T179S, p.T179S	66	114	0.633333	NM_001135095.1:c.536C>G	NM_022763.3:c.536C>G
BT-20	chr3	172428782	T	C	NCEH1, NCEH1	p.Q30R, p.Q30R	26	51	0.662338	XR_108513.1:n.996T>C	NM_001146276.1:c.89A>G	NM_001146277.1:c.-397A>G	NM_001146278.1:c.-178A>G	NM_020792.4:c.89A>G	XM_005247672.1:c.360A>G	NM_020792.3:c.89A>G
BT-20	chr3	172835125	T	C	SPATA16	p.M133V	49	67	0.577586	NM_031955.4:c.397A>G	NM_031955.5:c.397A>G
BT-20	chr3	172835409	G	A	SPATA16	p.P38L	103	38	0.269504	NM_031955.4:c.113C>T	NM_031955.5:c.113C>T
BT-20	chr3	174814738	G	A	NAALADL2, NAALADL2	p.G68S, p.G61S	48	34	0.414634	NM_207015.2:c.202G>A	XM_005247264.1:c.202G>A	NR_046390.1:n.110+15596C>T
BT-20	chr3	174814920	A	G	NAALADL2, NAALADL2	p.I128M, p.I121M	55	32	0.367816	NM_207015.2:c.384A>G	XM_005247264.1:c.384A>G	NR_046390.1:n.110+15414T>C
BT-20	chr3	174951756	T	C	NAALADL2, NAALADL2, NAALADL2	p.M16T, p.M194T, p.M187T	88	39	0.307087	NM_207015.2:c.581T>C	XM_005247264.1:c.581T>C
BT-20	chr3	175165079	C	T	NAALADL2, NAALADL2	p.P385S, p.P378S	0	175	1	NM_207015.2:c.1153C>T	XM_005247264.1:c.1153C>T
BT-20	chr3	178936074	C	G	PIK3CA	p.P539R	126	68	0.350515	NM_006218.2:c.1616C>G
BT-20	chr3	178952085	A	G	PIK3CA	p.H1047R	65	32	0.329897	NM_006218.2:c.3140A>G
BT-20	chr3	178968634	C	T	KCNMB3, KCNMB3, KCNMB3, KCNMB3, KCNMB3	p.A31T, p.A49T, p.A51T, p.A53T, p.A51T	41	70	0.630631	NM_001163677.1:c.151G>A	NM_014407.3:c.157G>A	NM_171828.1:c.151G>A	NM_171828.2:c.151G>A	NM_171829.1:c.91G>A	NM_171829.2:c.91G>A	NM_171830.1:c.145G>A	NR_028135.1:n.1033G>A
BT-20	chr3	179096508	C	G	MFN1, MFN1	p.P551R, p.P523R	0	247	1	NM_033540.2:c.1568C>G	XM_005247595.1:c.1652C>G	XM_005247596.1:c.1568C>G
BT-20	chr3	180366103	C	G	CCDC39	p.K404N	141	59	0.295	NM_181426.1:c.1212G>C	XR_241487.1:n.1344G>C
BT-20	chr3	182755209	T	G	MCCC1, MCCC1, MCCC1, MCCC1	p.H347P, p.H464P, p.H417P, p.H355P	0	144	1	NM_020166.3:c.1391A>C	XM_005247635.1:c.1040A>C	XR_241502.1:n.1522+1605A>C
BT-20	chr3	183006918	A	G	MCF2L2, MCF2L2	p.F589S, p.F589S	121	44	0.266667	XR_108520.1:n.389+1262A>G	NM_015078.2:c.1766T>C	XM_005247240.1:c.1766T>C	XR_241627.1:n.264+1262A>G
BT-20	chr3	183476685	G	A	YEATS2	p.V530I	39	59	0.602041	NM_018023.3:c.1588G>A	NM_018023.4:c.1588G>A	XM_005247597.1:c.1591G>A	XM_005247598.1:c.1591G>A	XM_005247599.1:c.1591G>A
BT-20	chr3	183558402	C	G	PARL, PARL	p.V212L, p.V262L	1	370	0.997305	NM_001037639.1:c.634G>C	NM_018622.5:c.784G>C	XM_005247582.1:c.784G>C	XM_005247583.1:c.784G>C	XM_005247584.1:c.784G>C	XM_005247585.1:c.634G>C	XM_005247586.1:c.211G>C	XM_005247587.1:c.211G>C
BT-20	chr3	183754278	C	G	HTR3D, HTR3D, HTR3D	p.P166A, p.P105A, p.P31A	81	37	0.313559	NM_001145143.1:c.313C>G	NM_001163646.1:c.496C>G	NM_182537.2:c.91C>G
BT-20	chr3	183754294	G	C	HTR3D, HTR3D	p.G110A, p.G36A	72	37	0.33945	NM_001145143.1:c.329G>C	NM_001163646.1:c.511+1G>C	NM_182537.2:c.107G>C
BT-20	chr3	183755822	G	A	HTR3D, HTR3D, HTR3D, HTR3D	p.R6H, p.R225H, p.R177H, p.R52H	55	21	0.276316	NM_001145143.1:c.530G>A	NM_001163646.1:c.674G>A	NM_182537.2:c.155G>A
BT-20	chr3	183756702	G	A	HTR3D, HTR3D, HTR3D, HTR3D	p.R214H, p.R435H, p.R385H, p.R260H	60	22	0.268293	NM_001145143.1:c.1154G>A	NM_001163646.1:c.1304G>A	NM_182537.2:c.779G>A
BT-20	chr3	183774762	C	A	HTR3C	p.N163K	121	51	0.296512	NM_130770.2:c.489C>A
BT-20	chr3	183778010	G	C	HTR3C	p.G405A	47	44	0.483516	NM_130770.2:c.1214G>C
BT-20	chr3	183861243	A	G	EIF2B5, EIF2B5	p.I587V, p.I308V	50	52	0.509804	NM_003907.2:c.1759A>G
BT-20	chr3	183900680	G	C	AP2M1	p.E215D	30	69	0.69697	NM_001025205.1:c.1167+24G>C	NM_004068.3:c.1173+24G>C	XM_005247097.1:c.1248+24G>C	NM_018358.2:c.-3316G>C	XM_005247580.1:c.-3316G>C	XM_005247581.1:c.-4012G>C
BT-20	chr3	183900729	T	C	AP2M1	p.C232R	0	99	1	NM_001025205.1:c.1167+73T>C	NM_004068.3:c.1173+73T>C	XM_005247097.1:c.1248+73T>C	NM_018358.2:c.-3267T>C	XM_005247580.1:c.-3267T>C	XM_005247581.1:c.-3963T>C
BT-20	chr3	183951135	C	T	VWA5B2	p.P12L	37	25	0.403226	NM_138345.1:c.480C>T	XM_005247889.1:c.-235C>T
BT-20	chr3	183954203	G	A	VWA5B2, VWA5B2, VWA5B2	p.A210T, p.A429T, p.A149T	40	17	0.298246	NR_030410.1:n.-4990G>A	NM_138345.1:c.1285G>A	XM_005247889.1:c.628G>A
BT-20	chr3	183975365	C	T	ECE2, ECE2	p.H101Y, p.H101Y	0	104	1	NM_033259.2:c.*2580G>A	NM_014693.3:c.301C>T	NM_032331.3:c.301C>T
BT-20	chr3	184037533	A	G	EIF4G1, EIF4G1, EIF4G1, EIF4G1, EIF4G1, EIF4G1, EIF4G1, EIF4G1, EIF4G1	p.T168A, p.T161A, p.T168A, p.T74A, p.T74A, p.T161A, p.T102A, p.T168A, p.T121A	0	123	1	NM_001194946.1:c.502A>G	NM_001194947.1:c.502A>G	NM_004953.3:c.-936A>G	NM_004953.4:c.-936A>G	NM_182917.3:c.481A>G	NM_182917.4:c.481A>G	NM_198241.1:c.481A>G	NM_198241.2:c.481A>G	NM_198242.1:c.-12A>G	NM_198242.2:c.-12A>G	NM_198244.1:c.220A>G	NM_198244.2:c.220A>G	XM_005247185.1:c.502A>G	XM_005247197.1:c.-808A>G	XM_005247186.1:c.502A>G	XM_005247187.1:c.481A>G	XM_005247188.1:c.481A>G	XM_005247189.1:c.382A>G	XM_005247190.1:c.361A>G	XM_005247191.1:c.361A>G	XM_005247192.1:c.361A>G	XM_005247193.1:c.304A>G	XM_005247194.1:c.220A>G	XM_005247195.1:c.-12A>G	XM_005247196.1:c.-844A>G
BT-20	chr3	184039666	A	G	EIF4G1, EIF4G1, EIF4G1, EIF4G1, EIF4G1, EIF4G1, EIF4G1, EIF4G1, EIF4G1, EIF4G1, EIF4G1, EIF4G1	p.M439V, p.M432V, p.M439V, p.M268V, p.M345V, p.M432V, p.M268V, p.M236V, p.M143V, p.M373V, p.M439V, p.M392V	54	31	0.364706	NM_001194946.1:c.1315A>G	NM_001194947.1:c.1315A>G	NM_004953.3:c.706A>G	NM_004953.4:c.706A>G	NM_182917.3:c.1294A>G	NM_182917.4:c.1294A>G	NM_198241.1:c.1294A>G	NM_198241.2:c.1294A>G	NM_198242.1:c.802A>G	NM_198242.2:c.802A>G	NM_198244.1:c.1033A>G	NM_198244.2:c.1033A>G	XM_005247185.1:c.1315A>G	XM_005247197.1:c.706A>G	XM_005247186.1:c.1315A>G	XM_005247187.1:c.1294A>G	XM_005247188.1:c.1294A>G	XM_005247189.1:c.1195A>G	XM_005247190.1:c.1174A>G	XM_005247191.1:c.1174A>G	XM_005247192.1:c.1174A>G	XM_005247193.1:c.1117A>G	XM_005247194.1:c.1033A>G	XM_005247195.1:c.802A>G	XM_005247196.1:c.706A>G	NR_003055.1:n.-3818A>G
BT-20	chr3	184071063	G	C	CLCN2, CLCN2, CLCN2, CLCN2, CLCN2	p.T668S, p.T668S, p.T624S, p.T651S, p.T192S	81	40	0.330579	NM_001171087.1:c.1952C>G	NM_001171087.2:c.1952C>G	NM_001171088.1:c.1871C>G	NM_001171088.2:c.1871C>G	NM_001171089.1:c.2003C>G	NM_001171089.2:c.2003C>G	NM_004366.3:c.2003C>G	NM_004366.4:c.2003C>G	NM_004366.5:c.2003C>G
BT-20	chr3	184428903	T	G	MAGEF1	p.E236A	0	63	1	XR_241628.1:n.-4728T>G	NM_022149.4:c.707A>C
BT-20	chr3	184429414	C	A	MAGEF1	p.A66S	0	69	1	XR_241628.1:n.-4217C>A	NM_022149.4:c.196G>T
BT-20	chr3	184550501	A	G	VPS8, VPS8, VPS8, VPS8	p.I83V, p.I83V, p.I83V, p.I83V	60	112	0.651163	NM_001009921.2:c.247A>G	NM_015303.3:c.247A>G	XM_005247250.1:c.247A>G	XM_005247251.1:c.247A>G	XM_005247252.1:c.247A>G	XM_005247253.1:c.247A>G
BT-20	chr3	184552486	C	T	VPS8, VPS8, VPS8, VPS8	p.H135Y, p.H135Y, p.H135Y, p.H135Y	50	90	0.642857	NM_001009921.2:c.403C>T	NM_015303.3:c.403C>T	XM_005247250.1:c.403C>T	XM_005247251.1:c.403C>T	XM_005247252.1:c.403C>T	XM_005247253.1:c.403C>T
BT-20	chr3	184648315	G	A	VPS8, VPS8, VPS8, VPS8	p.E953K, p.E380K, p.E951K, p.E861K	38	69	0.64486	NM_001009921.2:c.2857G>A	NM_015303.3:c.2851G>A	XM_005247250.1:c.2857G>A	XM_005247251.1:c.2857G>A	XM_005247252.1:c.2851G>A	XM_005247253.1:c.2857G>A	XM_005247254.1:c.1057G>A
BT-20	chr3	184700426	C	T	VPS8, VPS8, VPS8, VPS8	p.H1165Y, p.H592Y, p.H1163Y, p.H1073Y	50	83	0.62406	NM_001009921.2:c.3493C>T	NM_015303.3:c.3487C>T	XM_005247250.1:c.3493C>T	XM_005247251.1:c.3493C>T	XM_005247252.1:c.3487C>T	XM_005247254.1:c.1693C>T
BT-20	chr3	185331165	C	A	SENP2, SENP2, SENP2	p.T114K, p.T291K, p.T301K	0	200	1	NM_021627.2:c.902C>A	XM_005247689.1:c.1064C>A	XM_005247690.1:c.1127C>A	XM_005247691.1:c.557C>A
BT-20	chr3	185990096	C	T	DGKG, DGKG, DGKG, DGKG	p.R316K, p.R316K, p.R316K, p.R316K	139	67	0.325243	NM_001080744.1:c.947G>A	NM_001080745.1:c.947G>A	NM_001346.2:c.947G>A	XM_005247156.1:c.947G>A	XM_005247157.1:c.773G>A	XM_005247158.1:c.947G>A	XR_241471.1:n.1429G>A	XR_241472.1:n.1429G>A
BT-20	chr3	186006618	G	C	DGKG, DGKG, DGKG, DGKG	p.T142S, p.T142S, p.T142S, p.T142S	32	73	0.695238	NM_001080744.1:c.425C>G	NM_001080745.1:c.425C>G	NM_001346.2:c.425C>G	XM_005247156.1:c.425C>G	XM_005247157.1:c.251C>G	XM_005247158.1:c.425C>G	XR_241471.1:n.907C>G	XR_241472.1:n.907C>G
BT-20	chr3	186337713	T	C	AHSG	p.M248T	2	154	0.987179	NM_001622.2:c.743T>C	XR_132497.1:n.-4126A>G
BT-20	chr3	186358346	T	C	FETUB, FETUB, FETUB, FETUB	p.S33P, p.S33P, p.S33P, p.S33P	27	30	0.526316	NM_014375.2:c.97T>C	XM_005247348.1:c.97T>C	XM_005247349.1:c.97T>C	XM_005247350.1:c.97T>C	XM_005247351.1:c.-260T>C	XM_005247352.1:c.-149T>C	XM_005247353.1:c.-20-4194T>C
BT-20	chr3	186445052	T	G	KNG1, KNG1	p.I197M, p.I197M	110	56	0.337349	NM_000893.2:c.591T>G	NM_000893.3:c.591T>G	NM_001102416.1:c.591T>G	NM_001102416.2:c.591T>G	NM_001166451.1:c.564+2003T>G
BT-20	chr3	186459927	T	C	KNG1	p.I581T	61	90	0.596026	NM_000893.2:c.1203+539T>C	NM_000893.3:c.1203+539T>C	NM_001102416.1:c.1742T>C	NM_001102416.2:c.1742T>C	NM_001166451.1:c.1095+539T>C
BT-20	chr3	187088745	G	C	RTP4	p.D109H	87	33	0.275	NM_022147.2:c.325G>C
BT-20	chr3	187088926	G	A	RTP4	p.C169Y	53	133	0.715054	NM_022147.2:c.506G>A
BT-20	chr3	187419816	T	C	RTP2	p.N34S	37	55	0.597826	NM_001004312.1:c.101A>G	NM_001004312.2:c.101A>G	NR_034062.1:n.-338T>C	XM_001726711.1:c.-502T>C
BT-20	chr3	190999917	C	A	UTS2D	p.S21I	53	78	0.59542	NM_198152.3:c.62G>T
BT-20	chr3	191093175	T	A	CCDC50	p.I258N	46	71	0.606838	NM_174908.3:c.449-4773T>A	NM_178335.2:c.773T>A
BT-20	chr3	191093310	A	G	CCDC50	p.K303R	30	53	0.638554	NM_174908.3:c.449-4638A>G	NM_178335.2:c.908A>G
BT-20	chr3	191097966	T	C	CCDC50, CCDC50	p.M156T, p.M332T	122	149	0.549815	NM_174908.3:c.467T>C	NM_178335.2:c.995T>C
BT-20	chr3	191179193	A	G	PYDC2	p.Q81R	0	139	1	NM_001083308.1:c.242A>G
BT-20	chr3	192994543	A	G	ATP13A5	p.V1131A	91	90	0.497238	NM_198505.2:c.3392T>C	XM_005247657.1:c.721-4404A>G	XM_005247658.1:c.406-4404A>G
BT-20	chr3	193031926	C	T	ATP13A5	p.G739S	51	46	0.474227	NM_198505.2:c.2215G>A
BT-20	chr3	193081122	G	T	ATP13A5	p.S96Y	41	46	0.528736	NM_198505.2:c.287C>A
BT-20	chr3	193334991	G	A	OPA1, OPA1, OPA1, OPA1	p.S158N, p.S158N, p.S158N, p.S158N	1	124	0.992	NR_046634.1:n.*1397C>T	NM_015560.1:c.473G>A	NM_015560.2:c.473G>A	NM_130831.1:c.448+1432G>A	NM_130831.2:c.448+1432G>A	NM_130832.1:c.449-582G>A	NM_130832.2:c.449-582G>A	NM_130833.1:c.448+1432G>A	NM_130833.2:c.448+1432G>A	NM_130834.1:c.473G>A	NM_130834.2:c.473G>A	NM_130835.1:c.449-582G>A	NM_130835.2:c.449-582G>A	NM_130836.1:c.473G>A	NM_130836.2:c.473G>A	NM_130837.1:c.473G>A	NM_130837.2:c.473G>A	XM_005247500.1:c.473G>A	XM_005247501.1:c.473G>A	XM_005247502.1:c.473G>A	XM_005247503.1:c.448+1432G>A	XM_005247504.1:c.473G>A
BT-20	chr3	194061906	T	C	CPN2, CPN2	p.Q509R, p.Q509R	30	21	0.411765	NM_001080513.1:c.1526A>G	NM_001080513.2:c.1526A>G	XM_005269280.1:c.1526A>G	XM_005269281.1:c.1526A>G
BT-20	chr3	194337901	T	C	TMEM44, TMEM44, TMEM44, TMEM44	p.Q237R, p.Q237R, p.Q284R, p.Q237R	0	68	1	NM_001011655.1:c.710A>G	NM_001011655.2:c.710A>G	NM_001166305.1:c.851A>G	NM_001166306.1:c.710A>G	NM_138399.3:c.710A>G	NM_138399.4:c.710A>G	XM_005269371.1:c.710A>G	XM_005269372.1:c.710A>G	XM_005269373.1:c.612+6052A>G	XM_001713894.2:c.260-1659T>C
BT-20	chr3	194373736	T	C	LSG1	p.T299A	40	26	0.393939	NM_018385.2:c.895A>G
BT-20	chr3	194373832	T	C	LSG1	p.K267E	0	60	1	NM_018385.2:c.799A>G
BT-20	chr3	195452799	C	T	MUC20, MUC20	p.T236I, p.T271I	32	55	0.632184	NM_001098516.1:c.707C>T	NM_152673.2:c.812C>T	XM_005269303.1:c.1325C>T	XM_005269304.1:c.1325C>T	XM_005269305.1:c.1220C>T	XM_005269306.1:c.1220C>T	XM_005269307.1:c.1220C>T	XM_005269308.1:c.812C>T	XM_005269309.1:c.815C>T
BT-20	chr3	195452951	G	C	MUC20, MUC20	p.D287H, p.D322H	34	82	0.706897	NM_001098516.1:c.859G>C	NM_152673.2:c.964G>C	XM_005269303.1:c.1477G>C	XM_005269304.1:c.1477G>C	XM_005269305.1:c.1372G>C	XM_005269306.1:c.1372G>C	XM_005269307.1:c.1372G>C	XM_005269308.1:c.964G>C	XM_005269309.1:c.967G>C
BT-20	chr3	195456545	C	T	MUC20, MUC20	p.R460W, p.R495W	33	36	0.521739	NM_001098516.1:c.1378C>T	NM_152673.2:c.1483C>T	XM_005269303.1:c.1996C>T	XM_005269304.1:c.1996C>T	XM_005269305.1:c.1891C>T	XM_005269306.1:c.1891C>T	XM_005269307.1:c.1891C>T	XM_005269308.1:c.1483C>T	XM_005269309.1:c.1486C>T
BT-20	chr3	195456561	C	G	MUC20, MUC20	p.S465C, p.S500C	53	16	0.231884	NM_001098516.1:c.1394C>G	NM_152673.2:c.1499C>G	XM_005269303.1:c.2012C>G	XM_005269304.1:c.2012C>G	XM_005269305.1:c.1907C>G	XM_005269306.1:c.1907C>G	XM_005269307.1:c.1907C>G	XM_005269308.1:c.1499C>G	XM_005269309.1:c.1502C>G
BT-20	chr3	195495916	G	C	MUC4, MUC4, MUC4, MUC4, MUC4, MUC4, MUC4, MUC4, MUC4, MUC4, MUC4	p.N66K, p.N11K, p.N4502K, p.N66K, p.N243K, p.T48S, p.N215K, p.T130S, p.T48S, p.N266K, p.N191K	32	28	0.466667	NM_004532.4:c.798C>G	NM_004532.5:c.798C>G	NM_018406.4:c.13122C>G	NM_018406.5:c.13506C>G	NM_018406.6:c.13506C>G	NM_138297.3:c.645C>G	NM_138297.4:c.645C>G	XM_005269321.1:c.3762C>G	XM_005269322.1:c.3606C>G	XM_005269338.1:c.143C>G	XM_005269339.1:c.143C>G	XR_246041.1:n.4222C>G	XR_246042.1:n.4061+5C>G	XR_246043.1:n.3985+5C>G	XR_246044.1:n.3990C>G	XR_246045.1:n.4236C>G	XR_246046.1:n.4146C>G	XR_246047.1:n.4052C>G	XR_246048.1:n.662C>G
BT-20	chr3	195497174	C	G	MUC4, MUC4, MUC4, MUC4, MUC4, MUC4	p.M1I, p.M4437I, p.M1I, p.M178I, p.M150I, p.M201I	0	50	1	NM_004532.4:c.603G>C	NM_004532.5:c.603G>C	NM_018406.4:c.12927G>C	NM_018406.5:c.13311G>C	NM_018406.6:c.13311G>C	NM_138297.3:c.450G>C	NM_138297.4:c.450G>C	XM_005269321.1:c.3567G>C	XM_005269322.1:c.3499-1151G>C	XM_005269338.1:c.-53G>C	XM_005269339.1:c.-53G>C	XR_246041.1:n.4027G>C	XR_246042.1:n.3959-1151G>C	XR_246043.1:n.3883-1151G>C	XR_246044.1:n.3883-1151G>C	XR_246045.1:n.4041G>C	XR_246046.1:n.3951G>C	XR_246047.1:n.3945-1151G>C	XR_246048.1:n.467G>C
BT-20	chr3	195501149	C	T	MUC4, MUC4, MUC4, MUC4, MUC4, MUC4	p.G4324D, p.G65D, p.G37D, p.A4T, p.G88D, p.G65D	0	72	1	NM_004532.4:c.263G>A	NM_004532.5:c.263G>A	NM_018406.4:c.12587G>A	NM_018406.5:c.12971G>A	NM_018406.6:c.12971G>A	NM_138297.3:c.110G>A	NM_138297.4:c.110G>A	XM_005269321.1:c.3227G>A	XM_005269322.1:c.3227G>A	XM_005269323.1:c.*4193G>A	XM_005269324.1:c.*4193G>A	XM_005269325.1:c.*4193G>A	XM_005269326.1:c.*4193G>A	XM_005269327.1:c.*4193G>A	XM_005269328.1:c.*4193G>A	XM_005269330.1:c.*4193G>A	XM_005269335.1:c.*4193G>A	XM_005269338.1:c.-393G>A	XM_005269339.1:c.-317G>A	XR_246041.1:n.3687G>A	XR_246042.1:n.3687G>A	XR_246043.1:n.3687G>A	XR_246044.1:n.3687G>A	XR_246045.1:n.3701G>A	XR_246046.1:n.3687G>A	XR_246047.1:n.3673G>A	XR_246048.1:n.203G>A
BT-20	chr3	195505664	G	A	MUC4, MUC4, MUC4	p.P4263S, p.P4S, p.P4S	0	46	1	NM_004532.4:c.83-338C>T	NM_004532.5:c.83-338C>T	NM_018406.4:c.12403C>T	NM_018406.5:c.12787C>T	NM_018406.6:c.12787C>T	NM_138297.3:c.83-4488C>T	NM_138297.4:c.83-4488C>T	XM_005269321.1:c.3043C>T	XM_005269322.1:c.3043C>T	XM_005269323.1:c.*12C>T	XM_005269324.1:c.*12C>T	XM_005269325.1:c.*12C>T	XM_005269326.1:c.*12C>T	XM_005269327.1:c.*12C>T	XM_005269328.1:c.*12C>T	XM_005269329.1:c.*3777C>T	XM_005269330.1:c.*12C>T	XM_005269331.1:c.*3777C>T	XM_005269332.1:c.*3777C>T	XM_005269333.1:c.*3777C>T	XM_005269334.1:c.*3777C>T	XM_005269335.1:c.*12C>T	XM_005269336.1:c.*3777C>T	XM_005269337.1:c.*3777C>T	XM_005269338.1:c.-4908C>T	XM_005269339.1:c.-501C>T	XM_005269340.1:c.*3777C>T	XR_246041.1:n.3503C>T	XR_246042.1:n.3503C>T	XR_246043.1:n.3503C>T	XR_246044.1:n.3503C>T	XR_246045.1:n.3503C>T	XR_246046.1:n.3503C>T	XR_246047.1:n.3503C>T	XR_246048.1:n.19C>T
BT-20	chr3	195515594	C	G	MUC4, MUC4	p.E953Q, p.E835Q	0	150	1	NM_004532.4:c.83-10268G>C	NM_004532.5:c.83-10268G>C	NM_018406.4:c.2857G>C	NM_018406.5:c.2857G>C	NM_018406.6:c.2857G>C	NM_138297.3:c.83-14418G>C	NM_138297.4:c.83-14418G>C	XM_005269321.1:c.2857G>C	XM_005269322.1:c.2857G>C	XM_005269329.1:c.-124G>C	XM_005269331.1:c.-124G>C	XM_005269332.1:c.-124G>C	XM_005269333.1:c.-124G>C	XM_005269334.1:c.-124G>C	XM_005269336.1:c.-124G>C	XM_005269337.1:c.-124G>C	XM_005269340.1:c.-124G>C	XR_246041.1:n.3317G>C	XR_246042.1:n.3317G>C	XR_246043.1:n.3317G>C	XR_246044.1:n.3317G>C	XR_246045.1:n.3317G>C	XR_246046.1:n.3317G>C	XR_246047.1:n.3317G>C
BT-20	chr3	195515617	G	C	MUC4, MUC4	p.T945S, p.T827S	0	136	1	NM_004532.4:c.83-10291C>G	NM_004532.5:c.83-10291C>G	NM_018406.4:c.2834C>G	NM_018406.5:c.2834C>G	NM_018406.6:c.2834C>G	NM_138297.3:c.83-14441C>G	NM_138297.4:c.83-14441C>G	XM_005269321.1:c.2834C>G	XM_005269322.1:c.2834C>G	XM_005269329.1:c.-147C>G	XM_005269331.1:c.-147C>G	XM_005269332.1:c.-147C>G	XM_005269333.1:c.-147C>G	XM_005269334.1:c.-147C>G	XM_005269336.1:c.-147C>G	XM_005269337.1:c.-147C>G	XM_005269340.1:c.-147C>G	XR_246041.1:n.3294C>G	XR_246042.1:n.3294C>G	XR_246043.1:n.3294C>G	XR_246044.1:n.3294C>G	XR_246045.1:n.3294C>G	XR_246046.1:n.3294C>G	XR_246047.1:n.3294C>G
BT-20	chr3	195516730	G	A	MUC4, MUC4	p.T574I, p.T456I	63	42	0.4	NM_004532.4:c.83-11404C>T	NM_004532.5:c.83-11404C>T	NM_018406.4:c.1721C>T	NM_018406.5:c.1721C>T	NM_018406.6:c.1721C>T	NM_138297.3:c.83-15554C>T	NM_138297.4:c.83-15554C>T	XM_005269321.1:c.1721C>T	XM_005269322.1:c.1721C>T	XM_005269329.1:c.-1260C>T	XM_005269331.1:c.-1260C>T	XM_005269332.1:c.-1260C>T	XM_005269333.1:c.-1260C>T	XM_005269334.1:c.-1260C>T	XM_005269336.1:c.-1260C>T	XM_005269337.1:c.-1260C>T	XM_005269340.1:c.-1260C>T	XR_246041.1:n.2181C>T	XR_246042.1:n.2181C>T	XR_246043.1:n.2181C>T	XR_246044.1:n.2181C>T	XR_246045.1:n.2181C>T	XR_246046.1:n.2181C>T	XR_246047.1:n.2181C>T
BT-20	chr3	195516878	T	C	MUC4, MUC4	p.T525A, p.T407A	0	124	1	NM_004532.4:c.83-11552A>G	NM_004532.5:c.83-11552A>G	NM_018406.4:c.1573A>G	NM_018406.5:c.1573A>G	NM_018406.6:c.1573A>G	NM_138297.3:c.83-15702A>G	NM_138297.4:c.83-15702A>G	XM_005269321.1:c.1573A>G	XM_005269322.1:c.1573A>G	XM_005269329.1:c.-1408A>G	XM_005269331.1:c.-1408A>G	XM_005269332.1:c.-1408A>G	XM_005269333.1:c.-1408A>G	XM_005269334.1:c.-1408A>G	XM_005269336.1:c.-1408A>G	XM_005269337.1:c.-1408A>G	XM_005269340.1:c.-1408A>G	XR_246041.1:n.2033A>G	XR_246042.1:n.2033A>G	XR_246043.1:n.2033A>G	XR_246044.1:n.2033A>G	XR_246045.1:n.2033A>G	XR_246046.1:n.2033A>G	XR_246047.1:n.2033A>G
BT-20	chr3	195517321	G	A	MUC4, MUC4	p.T377I, p.T259I	0	110	1	NM_004532.4:c.83-11995C>T	NM_004532.5:c.83-11995C>T	NM_018406.4:c.1130C>T	NM_018406.5:c.1130C>T	NM_018406.6:c.1130C>T	NM_138297.3:c.83-16145C>T	NM_138297.4:c.83-16145C>T	XM_005269321.1:c.1130C>T	XM_005269322.1:c.1130C>T	XM_005269329.1:c.-1851C>T	XM_005269331.1:c.-1851C>T	XM_005269332.1:c.-1851C>T	XM_005269333.1:c.-1851C>T	XM_005269334.1:c.-1851C>T	XM_005269336.1:c.-1851C>T	XM_005269337.1:c.-1851C>T	XM_005269340.1:c.-1851C>T	XR_246041.1:n.1590C>T	XR_246042.1:n.1590C>T	XR_246043.1:n.1590C>T	XR_246044.1:n.1590C>T	XR_246045.1:n.1590C>T	XR_246046.1:n.1590C>T	XR_246047.1:n.1590C>T
BT-20	chr3	195517553	A	C	MUC4, MUC4	p.F300V, p.F182V	0	84	1	NM_004532.4:c.83-12227T>G	NM_004532.5:c.83-12227T>G	NM_018406.4:c.898T>G	NM_018406.5:c.898T>G	NM_018406.6:c.898T>G	NM_138297.3:c.83-16377T>G	NM_138297.4:c.83-16377T>G	XM_005269321.1:c.898T>G	XM_005269322.1:c.898T>G	XM_005269329.1:c.-2083T>G	XM_005269331.1:c.-2083T>G	XM_005269332.1:c.-2083T>G	XM_005269333.1:c.-2083T>G	XM_005269334.1:c.-2083T>G	XM_005269336.1:c.-2083T>G	XM_005269337.1:c.-2083T>G	XM_005269340.1:c.-2083T>G	XR_246041.1:n.1358T>G	XR_246042.1:n.1358T>G	XR_246043.1:n.1358T>G	XR_246044.1:n.1358T>G	XR_246045.1:n.1358T>G	XR_246046.1:n.1358T>G	XR_246047.1:n.1358T>G
BT-20	chr3	195518330	C	G	MUC4	p.A41P	51	32	0.385542	NM_004532.4:c.83-13004G>C	NM_004532.5:c.83-13004G>C	NM_018406.4:c.121G>C	NM_018406.5:c.121G>C	NM_018406.6:c.121G>C	NM_138297.3:c.83-17154G>C	NM_138297.4:c.83-17154G>C	XM_005269321.1:c.121G>C	XM_005269322.1:c.121G>C	XM_005269329.1:c.-2860G>C	XM_005269331.1:c.-2860G>C	XM_005269332.1:c.-2860G>C	XM_005269333.1:c.-2860G>C	XM_005269334.1:c.-2860G>C	XM_005269336.1:c.-2860G>C	XM_005269337.1:c.-2860G>C	XM_005269340.1:c.-2860G>C	XR_246041.1:n.581G>C	XR_246042.1:n.581G>C	XR_246043.1:n.581G>C	XR_246044.1:n.581G>C	XR_246045.1:n.581G>C	XR_246046.1:n.581G>C	XR_246047.1:n.581G>C
BT-20	chr3	195955762	G	A	OSTalpha, OSTalpha, OSTalpha	p.V69I, p.V202I, p.V86I	0	39	1	NM_152672.5:c.604G>A
BT-20	chr3	196054439	T	G	TM4SF19, TM4SF19, TM4SF19, TM4SF19	p.Q8P, p.Q8P, p.Q8P, p.Q8P	0	30	1	NM_001204897.1:c.23A>C	NM_001204898.1:c.23A>C	NM_138461.2:c.23A>C	NM_138461.3:c.23A>C	NR_037950.1:n.181A>C
BT-20	chr3	196199204	G	T	RNF168, RNF168	p.P234Q, p.P401Q	33	26	0.440678	NM_152617.2:c.1202C>A	NM_152617.3:c.1202C>A	XM_001126849.1:c.*1743G>T
BT-20	chr3	196388349	C	T	LRRC33	p.T612M	24	27	0.529412	NM_198565.1:c.1835C>T
BT-20	chr3	196674307	C	T	PIGZ	p.M487I	26	19	0.422222	NM_025163.2:c.1461G>A	NM_025163.3:c.1461G>A	NM_001042540.1:c.-4933G>A	NM_007362.3:c.-4933G>A	XM_005269313.1:c.-5478G>A	NR_024388.1:n.*3423C>T
BT-20	chr3	196674518	A	G	PIGZ	p.V417A	13	10	0.434783	NM_025163.2:c.1250T>C	NM_025163.3:c.1250T>C	NR_024388.1:n.*3634A>G
BT-20	chr3	196674749	C	T	PIGZ	p.R340Q	11	16	0.592593	NM_025163.2:c.1019G>A	NM_025163.3:c.1019G>A	NR_024388.1:n.*3865C>T
BT-20	chr3	196674972	C	T	PIGZ	p.A266T	39	35	0.472973	NM_025163.2:c.796G>A	NM_025163.3:c.796G>A	NR_024388.1:n.*4088C>T
BT-20	chr3	197495334	G	A	FYTTD1, FYTTD1, FYTTD1	p.R20H, p.R87H, p.R61H	57	72	0.55814	NM_001011537.1:c.-14G>A	NM_001011537.2:c.182G>A	NM_032288.5:c.260G>A	NM_032288.6:c.260G>A	NR_027840.1:n.590G>A
BT-20	chr4	289272	C	T	ZNF732, ZNF732	p.E61K, p.E29K	1	141	0.992958	NM_001137608.1:c.181G>A
BT-20	chr4	648643	G	A	PDE6B, PDE6B, PDE6B	p.V41I, p.V320I, p.V320I	0	112	1	NM_000283.3:c.958G>A	NM_001145291.1:c.958G>A	NM_001145292.1:c.121G>A	XM_005272279.1:c.121G>A	XM_005272280.1:c.121G>A	XR_110581.1:n.1113+228C>T	XR_246615.1:n.630+228C>T
BT-20	chr4	656952	T	A	PDE6B, PDE6B, PDE6B, PDE6B	p.F353L, p.F632L, p.F64L, p.F632L	60	38	0.387755	NM_000283.3:c.1896T>A	NM_001145291.1:c.1896T>A	NM_001145292.1:c.1059T>A	XM_005272279.1:c.1059T>A	XM_005272280.1:c.1059T>A	XR_246614.1:n.415+39A>T
BT-20	chr4	843508	C	T	GAK, GAK, GAK	p.D1297N, p.D1150N, p.D1218N	0	83	1	NM_005255.2:c.3889G>A	XM_005272268.1:c.3856G>A	XM_005272269.1:c.3742G>A	XM_005272270.1:c.3664G>A	XM_005272271.1:c.3652G>A	XM_005272272.1:c.3481G>A
BT-20	chr4	1087265	T	C	RNF212	p.I262V	0	200	1	NM_001131034.1:c.247-2639A>G	NM_001131034.2:c.247-2639A>G	NM_001131034.3:c.247-2639A>G	NM_001193318.1:c.784A>G	NM_001193318.2:c.784A>G	NM_194439.2:c.247-2639A>G	NM_194439.3:c.247-2639A>G	NM_194439.4:c.247-2639A>G	XM_005272274.1:c.247-2639A>G	XM_005272275.1:c.247-2639A>G	XR_246609.1:n.317-2639A>G	XR_246610.1:n.317-2639A>G
BT-20	chr4	1087487	G	A	RNF212	p.Q188X	0	115	1	NM_001131034.1:c.247-2861C>T	NM_001131034.2:c.247-2861C>T	NM_001131034.3:c.247-2861C>T	NM_001193318.1:c.562C>T	NM_001193318.2:c.562C>T	NM_194439.2:c.247-2861C>T	NM_194439.3:c.247-2861C>T	NM_194439.4:c.247-2861C>T	XM_005272274.1:c.247-2861C>T	XM_005272275.1:c.247-2861C>T	XR_246609.1:n.317-2861C>T	XR_246610.1:n.317-2861C>T
BT-20	chr4	1164277	C	G	SPON2, SPON2, SPON2	p.V242L, p.V242L, p.V242L	0	48	1	NM_001128325.1:c.724G>C	NM_001128325.2:c.724G>C	NM_001199021.1:c.724G>C	NM_012445.2:c.724G>C	NM_012445.3:c.724G>C	NR_033182.1:n.*1363G>C
BT-20	chr4	1165741	A	G	SPON2, SPON2, SPON2	p.L40P, p.L40P, p.L40P	0	90	1	NM_001128325.1:c.119T>C	NM_001128325.2:c.119T>C	NM_001199021.1:c.119T>C	NM_012445.2:c.119T>C	NM_012445.3:c.119T>C	NR_033182.1:n.628T>C
BT-20	chr4	1330759	T	C	MAEA	p.W226R	0	83	1	NM_001017405.1:c.876T>C	NM_005882.3:c.753T>C	XM_005272243.1:c.873T>C	XM_005272244.1:c.732T>C	XM_005272245.1:c.672T>C	XM_005272246.1:c.676T>C	XM_005272247.1:c.*2091T>C	XM_005272248.1:c.*2077T>C	XR_246608.1:n.723T>C
BT-20	chr4	1695344	C	A	SLBP, SLBP, SLBP, SLBP	p.D226Y, p.D182Y, p.D265Y, p.D230Y	85	45	0.346154	NM_006527.2:c.793G>T	XM_005248009.1:c.676G>T	XM_005248008.1:c.688G>T
BT-20	chr4	1729953	G	A	TACC3, TACC3	p.C275Y, p.C275Y	0	82	1	NM_006342.1:c.824G>A	NM_006342.2:c.824G>A	XM_005247929.1:c.824G>A	XM_005247930.1:c.306-2661G>A	XM_005247931.1:c.57-2661G>A
BT-20	chr4	1729988	G	A	TACC3, TACC3	p.G287S, p.G287S	0	78	1	NM_006342.1:c.859G>A	NM_006342.2:c.859G>A	XM_005247929.1:c.859G>A	XM_005247930.1:c.306-2626G>A	XM_005247931.1:c.57-2626G>A
BT-20	chr4	1732978	G	A	TACC3, TACC3, TACC3	p.G154E, p.G514E, p.G514E	0	34	1	NM_006342.1:c.1541G>A	NM_006342.2:c.1541G>A	XM_005247929.1:c.1541G>A	XM_005247930.1:c.461G>A	XM_005247931.1:c.212G>A
BT-20	chr4	2451694	T	C	LOC402160	p.C253R	0	74	1	XR_041319.1:n.756T>C	NM_001193282.1:c.757T>C	XM_001714276.1:c.-9T>C
BT-20	chr4	2461888	A	G	LOC402160	p.H527R	0	38	1	NM_001193282.1:c.1580A>G	XM_001714276.1:c.815A>G
BT-20	chr4	3039150	T	C	GRK4, GRK4, GRK4, GRK4	p.V454A, p.V454A, p.V486A, p.V486A	0	127	1	NM_001004056.1:c.1361T>C	NM_001004057.1:c.1457T>C	NM_182982.2:c.1457T>C	XM_005247960.1:c.1270-3149T>C	XM_005247961.1:c.875T>C	XM_005247957.1:c.1319T>C	XM_005247958.1:c.1361T>C	XM_005247959.1:c.1319T>C	XM_005247962.1:c.824T>C	XM_005247963.1:c.971-3149T>C
BT-20	chr4	3441247	G	C	RGS12, RGS12, RGS12, RGS12	p.G746R, p.G736R, p.G593R, p.G1394R	0	46	1	NM_198227.1:c.2236G>C	NM_198229.2:c.4180G>C	NM_001528.2:c.-2482G>C	XM_005247966.1:c.-2482G>C
BT-20	chr4	3495095	G	A	DOK7, DOK7	p.G461D, p.G151D	0	9	1	NM_001164673.1:c.*603G>A	NM_001256896.1:c.452G>A	NM_173660.3:c.1382G>A	NM_173660.4:c.1382G>A	XM_005247956.1:c.1382G>A
BT-20	chr4	4276198	C	T	LYAR, LYAR, LYAR	p.G243D, p.G243D, p.G126D	0	62	1	NM_001145725.1:c.728G>A	NM_017816.2:c.728G>A	XM_005247984.1:c.728G>A
BT-20	chr4	4436571	C	G	STX18	p.E210Q	103	28	0.21374	NM_016930.2:c.628G>C	XM_005247971.1:c.681G>C	XM_005247972.1:c.385G>C	XM_005247973.1:c.*2730G>C	XR_241650.1:n.744G>C	XR_241651.1:n.691G>C
BT-20	chr4	5021021	G	A	CYTL1	p.S51L	0	30	1	NM_018659.2:c.152C>T
BT-20	chr4	5624670	T	C	EVC2, EVC2, EVC2	p.T699A, p.T619A, p.T139A	0	25	1	NM_001166136.1:c.1855A>G	NM_147127.3:c.2095A>G	NM_147127.4:c.2095A>G	XM_005247939.1:c.1855A>G
BT-20	chr4	5690902	T	C	EVC2, EVC2	p.S230G, p.S150G	0	74	1	NM_001166136.1:c.448A>G	NM_147127.3:c.688A>G	NM_147127.4:c.688A>G	XM_005247939.1:c.448A>G
BT-20	chr4	5743512	T	C	EVC	p.Y258H	0	85	1	NM_153717.2:c.772T>C	XM_005247952.1:c.772T>C
BT-20	chr4	6302519	G	A	WFS1, WFS1, WFS1	p.V333I, p.V151I, p.V333I	0	59	1	XM_001720318.2:c.*1319C>T	NM_001145853.1:c.997G>A	NM_006005.2:c.997G>A	NM_006005.3:c.997G>A
BT-20	chr4	6303354	G	A	WFS1, WFS1, WFS1	p.R611H, p.R429H, p.R611H	0	23	1	XM_001720318.2:c.*484C>T	NM_001145853.1:c.1832G>A	NM_006005.2:c.1832G>A	NM_006005.3:c.1832G>A
BT-20	chr4	6596360	G	A	MAN2B2, MAN2B2, MAN2B2	p.V320M, p.V320M, p.V269M	0	29	1	NM_015274.1:c.958G>A	XM_005247953.1:c.805G>A	XR_241647.1:n.980G>A
BT-20	chr4	7435058	C	T	PSAPL1	p.A517T	0	20	1	NM_020777.2:c.548+36976C>T	XM_005247987.1:c.98+36976C>T	XM_005247988.1:c.32+36976C>T	NM_001085382.1:c.1549G>A
BT-20	chr4	7435486	G	T	PSAPL1	p.A374E	0	30	1	NM_020777.2:c.548+37404G>T	XM_005247987.1:c.98+37404G>T	XM_005247988.1:c.32+37404G>T	NM_001085382.1:c.1121C>A
BT-20	chr4	7435721	C	T	PSAPL1	p.V296M	0	39	1	NM_020777.2:c.548+37639C>T	XM_005247987.1:c.98+37639C>T	XM_005247988.1:c.32+37639C>T	NM_001085382.1:c.886G>A
BT-20	chr4	7436239	C	T	PSAPL1	p.R123H	0	29	1	NM_020777.2:c.548+38157C>T	XM_005247987.1:c.98+38157C>T	XM_005247988.1:c.32+38157C>T	NM_001085382.1:c.368G>A
BT-20	chr4	7716932	T	C	SORCS2, SORCS2	p.S716P, p.S544P	0	70	1	NM_020777.2:c.2146T>C	XM_005247987.1:c.1696T>C	XM_005247988.1:c.1630T>C
BT-20	chr4	7802227	G	C	AFAP1, AFAP1	p.S403C, p.S403C	0	65	1	NM_001134647.1:c.1208C>G	NM_198595.2:c.1208C>G	XM_005247991.1:c.1208C>G	XM_005247992.1:c.1208C>G	XM_005247993.1:c.1208C>G	XM_005247994.1:c.-1538C>G
BT-20	chr4	8228731	T	C	SH3TC1, SH3TC1	p.L437P, p.L361P	1	192	0.994819	NM_018986.3:c.1310T>C	XM_005247974.1:c.1082T>C	XM_005247975.1:c.1310T>C	XR_241652.1:n.1373T>C
BT-20	chr4	8229774	C	T	SH3TC1, SH3TC1	p.R785C, p.R709C	0	18	1	NM_018986.3:c.2353C>T	XM_005247974.1:c.2125C>T	XM_005247975.1:c.2353C>T	XR_241652.1:n.2416C>T
BT-20	chr4	8454639	A	G	METTL19, METTL19	p.R352G, p.R111G	0	64	1	NM_152544.1:c.-1704A>G	NM_152544.2:c.1054A>G	XM_005247950.1:c.331A>G
BT-20	chr4	8583312	A	C	GPR78	p.R201S	0	5	1	NM_080819.2:c.603A>C	NM_080819.4:c.603A>C	NR_045511.2:n.468+881A>C
BT-20	chr4	8616179	T	C	CPZ, CPZ, CPZ	p.I486T, p.I349T, p.I475T	0	61	1	NM_001014447.1:c.1457T>C	NM_001014447.2:c.1457T>C	NM_001014448.1:c.1046T>C	NM_001014448.2:c.1046T>C	NM_003652.2:c.1424T>C	NM_003652.3:c.1424T>C	XM_005248035.1:c.1244T>C	XM_005248036.1:c.1046T>C	XR_241654.1:n.1576T>C	XM_002342426.1:c.*4791A>G
BT-20	chr4	9922167	C	T	SLC2A9, SLC2A9	p.V282I, p.V253I	0	42	1	NM_001001290.1:c.757G>A	NM_020041.2:c.844G>A	XM_005248176.1:c.757G>A
BT-20	chr4	10099340	T	C	WDR1	p.I185V	0	43	1	NM_005112.4:c.139-8975A>G	NM_017491.3:c.553A>G	XM_005248219.1:c.448A>G	XM_005248220.1:c.-4557A>G
BT-20	chr4	10446385	C	T	ZNF518B, ZNF518B	p.S523N, p.S523N	0	96	1	NM_053042.2:c.1568G>A	XM_005248193.1:c.1568G>A
BT-20	chr4	13606576	A	T	BOD1L	p.L650I	0	106	1	NM_148894.2:c.1948T>A	XM_005248150.1:c.1948T>A	XM_005248151.1:c.1948T>A
BT-20	chr4	15004655	G	A	CPEB2, CPEB2, CPEB2, CPEB2, CPEB2, CPEB2	p.D120N, p.D120N, p.D120N, p.D120N, p.D120N, p.D120N	0	5	1	NR_038857.1:n.-986C>T	XR_241689.1:n.*2509C>T	XM_498965.5:c.-697C>T	XM_498965.6:c.-697C>T	NM_001177381.1:c.358G>A	NM_001177382.1:c.358G>A	NM_001177383.1:c.358G>A	NM_001177384.1:c.358G>A	NM_182485.1:c.-954G>A	NM_182485.2:c.358G>A	NM_182646.1:c.-954G>A	NM_182646.2:c.358G>A	XM_005248135.1:c.-954G>A
BT-20	chr4	15964670	C	T	FGFBP2, FGFBP2	p.S28N, p.S28N	0	37	1	NM_031950.3:c.83G>A
BT-20	chr4	17634213	A	G	FAM184B	p.V1042A	0	187	1	NM_015688.1:c.3125T>C
BT-20	chr4	23803415	G	C	PPARGC1A	p.T744S	43	34	0.441558	NM_013261.3:c.2231C>G	XM_005248130.1:c.2246C>G	XM_005248131.1:c.2243C>G	XM_005248132.1:c.2222C>G	XM_005248133.1:c.2195C>G	XM_005248134.1:c.2035-5867C>G
BT-20	chr4	23815662	C	T	PPARGC1A	p.G482S	0	53	1	NM_013261.3:c.1444G>A	XM_005248130.1:c.1459G>A	XM_005248131.1:c.1456G>A	XM_005248132.1:c.1435G>A	XM_005248133.1:c.1408G>A	XM_005248134.1:c.1459G>A
BT-20	chr4	25363901	T	A	ZCCHC4	p.L396H	0	88	1	NM_024936.2:c.1187T>A	XM_005248154.1:c.1187T>A	XM_005248155.1:c.1187T>A	XM_005248156.1:c.1187T>A
BT-20	chr4	25678199	A	G	SLC34A2, SLC34A2, SLC34A2	p.D633G, p.D633G, p.D634G	0	43	1	NM_001177998.1:c.1898A>G	NM_001177999.1:c.1898A>G	NM_006424.2:c.1901A>G	XM_005248128.1:c.1901A>G	XM_005248129.1:c.1901A>G
BT-20	chr4	36081878	C	T	ARAP2	p.R1523Q	0	99	1	NM_015230.2:c.4568G>A	NM_015230.3:c.4568G>A	XM_005262638.1:c.4568G>A	XM_005262639.1:c.4568G>A	XM_005262640.1:c.4499G>A	XM_005262641.1:c.3074G>A	XM_005262643.1:c.2177G>A
BT-20	chr4	36292018	T	A	DTHD1, DTHD1	p.V179D, p.V14D	0	87	1	NM_001136536.3:c.41T>A	NM_001170700.1:c.536T>A	NM_001170700.2:c.536T>A	NR_073198.1:n.439T>A	NM_001136536.2:c.41T>A
BT-20	chr4	37903756	T	C	TBC1D1, TBC1D1, TBC1D1	p.S14P, p.S14P, p.S14P	2	100	0.980392	NM_001253912.1:c.40T>C	NM_015173.2:c.40T>C	NM_015173.3:c.40T>C	XM_005262646.1:c.40T>C	XM_005262647.1:c.40T>C	XM_005262648.1:c.40T>C	XM_005262650.1:c.40T>C
BT-20	chr4	39064162	A	C	KLHL5, KLHL5, KLHL5	p.I10L, p.I10L, p.I10L	0	103	1	NM_001007075.1:c.-94-17A>C	NM_001007075.2:c.-94-17A>C	NM_001171654.1:c.-40-13423A>C	NM_015990.3:c.28A>C	NM_015990.4:c.28A>C	NM_199039.2:c.28A>C	NM_199039.3:c.28A>C	XM_005262654.1:c.147-17A>C	XM_005262655.1:c.147-17A>C	XM_005262656.1:c.147-13423A>C
BT-20	chr4	39448529	G	A	KLB, KLB	p.R719Q, p.R728Q	0	53	1	XR_244607.1:n.19C>T	NM_175737.3:c.2183G>A	XM_005262644.1:c.2156G>A
BT-20	chr4	40356422	A	G	CHRNA9	p.N442S	0	98	1	NM_017581.2:c.1325A>G	NM_017581.3:c.1325A>G
BT-20	chr4	40778162	T	G	NSUN7, NSUN7	p.S308A, p.S308A	0	108	1	NM_024677.4:c.922T>G
BT-20	chr4	40810747	A	G	NSUN7	p.K650E	0	91	1	NM_024677.4:c.1948A>G	NM_001166050.1:c.*7362T>C	NM_001166051.1:c.*7362T>C	NM_001166052.1:c.*7362T>C	NM_001166053.1:c.*7362T>C	NM_001166054.1:c.*7362T>C	NM_004307.1:c.*7362T>C	NM_173075.3:c.*7362T>C	NM_173075.4:c.*7362T>C	XM_005248099.1:c.*7362T>C	XM_005248100.1:c.*7362T>C	XM_005248094.1:c.*7362T>C	XM_005248095.1:c.*7362T>C	XM_005248096.1:c.*7362T>C	XM_005248097.1:c.*7362T>C	XM_005248098.1:c.*7362T>C	XM_005248101.1:c.*7362T>C
BT-20	chr4	41673604	T	C	LIMCH1, LIMCH1, LIMCH1, LIMCH1, LIMCH1, LIMCH1, LIMCH1, LIMCH1, LIMCH1, LIMCH1, LIMCH1, LIMCH1	p.M759T, p.M759T, p.M759T, p.M600T, p.M510T, p.M605T, p.M593T, p.M772T, p.M59T, p.M1144T, p.M593T, p.M588T	0	37	1	NM_001112717.1:c.2276T>C	NM_001112718.1:c.2276T>C	NM_001112719.1:c.1814T>C	NM_001112720.1:c.1778T>C	NM_014988.2:c.2276T>C	XM_005248057.1:c.3908T>C	XM_005248058.1:c.3908T>C	XM_005248059.1:c.3908T>C	XM_005248060.1:c.3908T>C	XM_005248061.1:c.3908T>C	XM_005248062.1:c.3908T>C	XM_005248063.1:c.3665T>C	XM_005248064.1:c.3647T>C	XM_005248065.1:c.3431T>C	XM_005248066.1:c.3431T>C	XM_005248067.1:c.3431T>C	XM_005248068.1:c.3335T>C	XM_005248069.1:c.3095T>C	XM_005248070.1:c.*775T>C	XM_005248071.1:c.2276T>C	XM_005248072.1:c.2276T>C	XM_005248073.1:c.2240T>C	XM_005248074.1:c.2240T>C	XM_005248075.1:c.2240T>C	XM_005248076.1:c.1814T>C	XM_005248077.1:c.1778T>C
BT-20	chr4	42003671	A	G	SLC30A9	p.M50V	0	112	1	NM_006345.3:c.148A>G	XM_005248044.1:c.148A>G	XM_005248045.1:c.-690A>G
BT-20	chr4	42020142	A	G	SLC30A9	p.T97A	0	184	1	NM_006345.3:c.289A>G	XM_005248044.1:c.286A>G	XM_005248045.1:c.-549A>G
BT-20	chr4	42122289	T	C	BEND4, BEND4, BEND4	p.N390S, p.N390S, p.N390S	0	45	1	NM_001159547.1:c.1169A>G	NM_207406.2:c.1169A>G	NM_207406.3:c.1169A>G
BT-20	chr4	42895423	C	T	GRXCR1	p.A47V	0	106	1	NM_001080476.1:c.140C>T	NM_001080476.2:c.140C>T
BT-20	chr4	44682465	T	C	GUF1	p.L58P	0	112	1	NM_021927.2:c.173T>C	XM_005248122.1:c.-695-246T>C
BT-20	chr4	47593283	G	C	ATP10D, ATP10D	p.S1389T, p.S637T	0	63	1	NM_001278585.1:c.*4455C>G	NM_006587.2:c.*4455C>G	NM_006587.3:c.*4455C>G	XM_005248046.1:c.*4455C>G	XM_005248047.1:c.*4455C>G	XM_005248048.1:c.*4455C>G	NM_020453.3:c.4166G>C	XM_005248118.1:c.4166G>C	XM_005248119.1:c.4121G>C	XM_005248120.1:c.4085G>C
BT-20	chr4	47667064	T	C	CORIN, CORIN, CORIN, CORIN, CORIN	p.H488R, p.H488R, p.H458R, p.H525R, p.H386R	0	111	1	NM_001278585.1:c.1262A>G	NM_001278586.1:c.1463A>G	NM_006587.2:c.1574A>G	NM_006587.3:c.1574A>G	XM_005248046.1:c.1463A>G	XM_005248047.1:c.1373A>G	XM_005248048.1:c.1157A>G
BT-20	chr4	48037926	A	G	NIPAL1	p.I324V	0	97	1	NM_207330.1:c.970A>G
BT-20	chr4	48492434	G	C	ZAR1	p.Q42H	0	17	1	NM_175619.1:c.126G>C	NM_175619.2:c.126G>C	NM_152679.2:c.*1478G>C	NM_152679.3:c.*1478G>C
BT-20	chr4	48988450	C	A	CWH43	p.P2T	0	32	1	NM_025087.2:c.4C>A	XM_005248125.1:c.-391C>A	XM_005248126.1:c.4C>A
BT-20	chr4	49063872	C	A	CWH43, CWH43	p.H689N, p.H662N	0	214	1	NM_025087.2:c.2065C>A	XM_005248125.1:c.1984C>A	XM_005248126.1:c.1807C>A
BT-20	chr4	52938243	T	C	SPATA18, SPATA18, SPATA18	p.S227P, p.S227P, p.S195P	0	40	1	NM_145263.2:c.679T>C	XM_005265714.1:c.679T>C	XM_005265715.1:c.583T>C	XM_005265716.1:c.268T>C	XM_005265717.1:c.679T>C	XM_005265718.1:c.4T>C	XR_245253.1:n.968T>C	XM_002342452.1:c.227+4700A>G
BT-20	chr4	54966830	G	A	GSX2	p.G107S	0	34	1	NM_133267.2:c.319G>A
BT-20	chr4	55972974	T	A	KDR, KDR, KDR	p.Q472H, p.Q472H, p.Q472H	0	65	1	NM_002253.2:c.1416A>T
BT-20	chr4	55979558	C	T	KDR, KDR, KDR	p.V297I, p.V297I, p.V297I	0	109	1	NM_002253.2:c.889G>A
BT-20	chr4	57180563	G	C	KIAA1211, KIAA1211, KIAA1211, KIAA1211	p.G185R, p.G299R, p.G209R, p.G292R	0	7	1	NM_020722.1:c.895G>C	XM_005265752.1:c.895G>C	XM_005265753.1:c.895G>C	XM_005265754.1:c.721G>C	XM_005265755.1:c.649G>C	XM_005265756.1:c.625G>C
BT-20	chr4	57181629	C	T	KIAA1211, KIAA1211, KIAA1211, KIAA1211	p.P540L, p.P654L, p.P564L, p.P647L	0	72	1	NM_020722.1:c.1961C>T	XM_005265752.1:c.1961C>T	XM_005265753.1:c.1961C>T	XM_005265754.1:c.1787C>T	XM_005265755.1:c.1715C>T	XM_005265756.1:c.1691C>T
BT-20	chr4	57181632	G	C	KIAA1211, KIAA1211, KIAA1211, KIAA1211	p.R541P, p.R655P, p.R565P, p.R648P	0	74	1	NM_020722.1:c.1964G>C	XM_005265752.1:c.1964G>C	XM_005265753.1:c.1964G>C	XM_005265754.1:c.1790G>C	XM_005265755.1:c.1718G>C	XM_005265756.1:c.1694G>C
BT-20	chr4	57181995	C	T	KIAA1211, KIAA1211, KIAA1211, KIAA1211	p.S662L, p.S776L, p.S686L, p.S769L	0	61	1	NM_020722.1:c.2327C>T	XM_005265752.1:c.2327C>T	XM_005265753.1:c.2327C>T	XM_005265754.1:c.2153C>T	XM_005265755.1:c.2081C>T	XM_005265756.1:c.2057C>T
BT-20	chr4	57516896	G	A	HOPX	p.P94L	0	78	1	NM_001145459.1:c.145-1933C>T	NM_001145460.1:c.281C>T	NM_032495.5:c.199-1933C>T	NM_139211.4:c.145-1933C>T	NM_139212.3:c.145-1933C>T	XM_005265783.1:c.259-1933C>T	XM_005265784.1:c.272C>T
BT-20	chr4	66356160	C	A	EPHA5, EPHA5, EPHA5, EPHA5, EPHA5, EPHA5	p.G446V, p.G377V, p.G446V, p.G446V, p.G446V, p.G446V	36	9	0.2	NM_004439.5:c.1337G>T	NM_182472.2:c.1337G>T	XM_005265650.1:c.1337G>T	XM_005265651.1:c.1337G>T	XM_005265652.1:c.1130G>T	XM_005265653.1:c.911-69877G>T
BT-20	chr4	66361205	G	A	EPHA5, EPHA5, EPHA5, EPHA5, EPHA5, EPHA5	p.P323S, p.P254S, p.P323S, p.P323S, p.P323S, p.P323S	71	61	0.462121	NM_004439.5:c.967C>T	NM_182472.2:c.967C>T	XM_005265650.1:c.967C>T	XM_005265651.1:c.967C>T	XM_005265652.1:c.760C>T	XM_005265653.1:c.911-74922C>T
BT-20	chr4	68380215	G	A	CENPC1, CENPC1	p.L341F, p.L341F	0	155	1	NM_001812.2:c.1021C>T	XR_245245.1:n.1156C>T
BT-20	chr4	68784774	T	C	TMPRSS11A, TMPRSS11A	p.Q293R, p.Q290R	0	78	1	NM_001114387.1:c.869A>G	NM_182606.3:c.878A>G
BT-20	chr4	69078113	T	C	TMPRSS11BNL	p.T31A	0	74	1	NM_001129907.2:c.91A>G	NM_001129907.1:c.91A>G	NR_015446.1:n.1426T>C
BT-20	chr4	69094507	T	A	TMPRSS11B	p.T348S	0	39	1	NM_182502.3:c.1042A>T
BT-20	chr4	69094575	T	G	TMPRSS11B	p.D325A	0	35	1	NM_182502.3:c.974A>C
BT-20	chr4	69095197	T	C	TMPRSS11B	p.I242V	0	109	1	NM_182502.3:c.724A>G
BT-20	chr4	70512773	A	G	UGT2A1, UGT2A1, UGT2A1, UGT2A1	p.L197S, p.L197S, p.L197S, p.L197S	0	107	1	NM_001252274.1:c.590T>C	NM_001252275.1:c.590T>C	NM_006798.2:c.590T>C	NM_006798.3:c.590T>C
BT-20	chr4	70512801	A	G	UGT2A1, UGT2A1, UGT2A1, UGT2A1	p.Y188H, p.Y188H, p.Y188H, p.Y188H	0	97	1	NM_001252274.1:c.562T>C	NM_001252275.1:c.562T>C	NM_006798.2:c.562T>C	NM_006798.3:c.562T>C
BT-20	chr4	70513139	C	T	UGT2A1, UGT2A1, UGT2A1, UGT2A1	p.R75K, p.R75K, p.R75K, p.R75K	0	93	1	NM_001252274.1:c.224G>A	NM_001252275.1:c.224G>A	NM_006798.2:c.224G>A	NM_006798.3:c.224G>A
BT-20	chr4	70707726	G	A	SULT1E1	p.R291X	35	45	0.5625	NM_005420.2:c.871C>T
BT-20	chr4	71024099	A	G	C4orf40, C4orf40	p.I44V, p.I44V	1	138	0.992806	NM_214711.3:c.130A>G	XM_005265686.1:c.130A>G	XM_005265687.1:c.130A>G	XM_005265688.1:c.124A>G
BT-20	chr4	71201388	C	T	CABS1, CABS1	p.T211I, p.T211I	0	44	1	NM_033122.3:c.632C>T
BT-20	chr4	71232430	T	C	SMR3A	p.C42R	0	114	1	NM_012390.3:c.124T>C
BT-20	chr4	71232701	C	T	SMR3A	p.P132L	0	111	1	NM_012390.3:c.395C>T
BT-20	chr4	71509086	T	C	ENAM	p.I648T	0	82	1	NM_031889.2:c.1943T>C
BT-20	chr4	71509431	G	A	ENAM	p.R763Q	0	75	1	NM_031889.2:c.2288G>A
BT-20	chr4	72618296	T	C	GC, GC, GC	p.H445R, p.H445R, p.H464R	0	94	1	NM_000583.2:c.1334A>G	NM_000583.3:c.1334A>G	NM_001204306.1:c.1334A>G	NM_001204307.1:c.1391A>G
BT-20	chr4	72618334	A	C	GC, GC, GC	p.D432E, p.D432E, p.D451E	0	103	1	NM_000583.2:c.1296T>G	NM_000583.3:c.1296T>G	NM_001204306.1:c.1296T>G	NM_001204307.1:c.1353T>G
BT-20	chr4	73012845	A	T	NPFFR2, NPFFR2, NPFFR2, NPFFR2	p.R196S, p.R193S, p.R295S, p.R77S	0	64	1	NM_001144756.1:c.588A>T	NM_004885.2:c.885A>T	NM_053036.2:c.579A>T
BT-20	chr4	73935320	A	G	COX18, COX18, COX18	p.L16P, p.L16P, p.C50R	0	7	1	NM_173827.2:c.47T>C	XM_005265679.1:c.47T>C	XM_005265680.1:c.47T>C
BT-20	chr4	74319554	C	A	AFP, AFP	p.F575L, p.F349L	33	44	0.571429	NM_001134.1:c.1725C>A
BT-20	chr4	76794345	T	G	PPEF2, PPEF2	p.M481L, p.M481L	0	131	1	NM_006239.2:c.1441A>C
BT-20	chr4	76836137	A	G	NAAA	p.F334L	0	90	1	NM_001042402.1:c.970-3631T>C	NM_014435.3:c.1000T>C	XM_005262920.1:c.1000T>C	XM_005262921.1:c.*2118T>C	XM_005262922.1:c.971T>C	XM_005262923.1:c.999-646T>C	XM_005262924.1:c.970-646T>C	XM_005262925.1:c.*2787T>C
BT-20	chr4	76857309	C	T	NAAA, NAAA, NAAA, NAAA, NAAA	p.V151I, p.V151I, p.V151I, p.V50I, p.V151I	1	78	0.987342	XM_002342477.1:c.-3899C>T	NM_001042402.1:c.451G>A	NM_014435.3:c.451G>A	XM_005262920.1:c.451G>A	XM_005262921.1:c.451G>A	XM_005262922.1:c.451G>A	XM_005262923.1:c.451G>A	XM_005262924.1:c.451G>A	XM_005262925.1:c.451G>A
BT-20	chr4	76877285	C	G	SDAD1, SDAD1, SDAD1	p.G620A, p.G583A, p.G523A	0	109	1	NM_018115.2:c.1859G>C	XM_005263102.1:c.1784G>C	XM_005263103.1:c.1748G>C	XM_005263104.1:c.1568G>C	XM_005263105.1:c.1568G>C
BT-20	chr4	77192838	A	C	FAM47E, FAM47E, FAM47E, FAM47E, FAM47E-STBD1	p.K110Q, p.K95Q, p.K263Q, p.K165Q, p.K263Q	0	71	1	NM_001242939.1:c.787A>C	NM_001136570.1:c.787A>C	NM_001136570.2:c.787A>C	NM_001242936.1:c.493A>C	XM_005262675.1:c.832A>C	XM_005262676.1:c.832A>C	XM_005262677.1:c.832A>C	XM_005262678.1:c.328A>C	XM_005262679.1:c.560+7842A>C
BT-20	chr4	77201487	C	T	FAM47E, FAM47E	p.T366M, p.T268M	0	86	1	NM_001242939.1:c.1026+2110C>T	NM_001136570.1:c.1097C>T	NM_001136570.2:c.1097C>T	NM_001242936.1:c.803C>T	XM_005262675.1:c.1142C>T	XM_005262676.1:c.1071+2110C>T	XM_005262677.1:c.916-3047C>T	XM_005262678.1:c.638C>T	XM_005262679.1:c.561-3047C>T
BT-20	chr4	77660162	G	C	SHROOM3, SHROOM3, SHROOM3, SHROOM3	p.G103A, p.G154A, p.G57A, p.G279A	0	51	1	NM_020859.3:c.836G>C	XM_005263162.1:c.836G>C	XM_005263163.1:c.308G>C	XM_005263164.1:c.308G>C	XM_005263165.1:c.308G>C
BT-20	chr4	77660299	T	G	SHROOM3, SHROOM3, SHROOM3, SHROOM3	p.S149A, p.S200A, p.S103A, p.S325A	0	27	1	NM_020859.3:c.973T>G	XM_005263162.1:c.973T>G	XM_005263163.1:c.445T>G	XM_005263164.1:c.445T>G	XM_005263165.1:c.445T>G
BT-20	chr4	77660731	C	G	SHROOM3, SHROOM3, SHROOM3, SHROOM3	p.P293A, p.P344A, p.P247A, p.P469A	0	54	1	NM_020859.3:c.1405C>G	XM_005263162.1:c.1405C>G	XM_005263163.1:c.877C>G	XM_005263164.1:c.877C>G	XM_005263165.1:c.877C>G
BT-20	chr4	79240063	A	G	FRAS1, FRAS1, FRAS1, FRAS1, FRAS1	p.D687G, p.D391G, p.D198G, p.D391G, p.D687G	0	65	1	NM_001166133.1:c.2060A>G	NM_025074.5:c.2060A>G	NM_025074.6:c.2060A>G
BT-20	chr4	79300993	G	A	FRAS1, FRAS1	p.E1136K, p.E1136K	0	91	1	NM_001166133.1:c.3406G>A	NM_025074.5:c.3403G>A	NM_025074.6:c.3406G>A
BT-20	chr4	79387464	A	G	FRAS1	p.K2378E	0	121	1	NM_025074.5:c.7129A>G	NM_025074.6:c.7132A>G
BT-20	chr4	80905990	C	G	ANTXR2, ANTXR2, ANTXR2	p.A357P, p.A254P, p.A357P	0	125	1	NM_001145794.1:c.1069G>C	NM_058172.5:c.1069G>C	XM_005262727.1:c.838G>C	XM_005262728.1:c.838G>C	XM_005262729.1:c.760G>C
BT-20	chr4	81529518	T	C	C4orf22	p.I122T	0	141	1	NM_001206997.1:c.365T>C	NM_152770.1:c.333+25181T>C	NM_152770.2:c.333+25181T>C	XM_005262883.1:c.333+25181T>C	XM_005262884.1:c.333+25181T>C	XR_244623.1:n.395+25181T>C
BT-20	chr4	81884722	G	A	C4orf22, C4orf22	p.V237I, p.V220I	0	124	1	NM_001206997.1:c.709G>A	NM_152770.1:c.658G>A	NM_152770.2:c.658G>A	XM_005262883.1:c.*12G>A	XM_005262884.1:c.385G>A
BT-20	chr4	81967188	C	T	BMP3	p.L205F	0	71	1	NM_001201.2:c.613C>T
BT-20	chr4	83582211	C	G	SCD5	p.E197Q	0	52	1	NM_001037582.2:c.569+19649G>C	NM_024906.2:c.589G>C
BT-20	chr4	83838217	G	A	THAP9, THAP9, THAP9	p.M284I, p.M1I, p.M140I	0	124	1	NM_024672.4:c.852G>A	XM_005263220.1:c.420G>A	XM_005263221.1:c.3G>A	XR_244647.1:n.1067G>A
BT-20	chr4	83838262	G	T	THAP9, THAP9, THAP9	p.L299F, p.L16F, p.L155F	0	117	1	NM_024672.4:c.897G>T	XM_005263220.1:c.465G>T	XM_005263221.1:c.48G>T	XR_244647.1:n.1112G>T
BT-20	chr4	83839799	A	G	THAP9, THAP9, THAP9	p.N812D, p.N529D, p.N668D	0	88	1	NM_024672.4:c.2434A>G	XM_005263220.1:c.2002A>G	XM_005263221.1:c.1585A>G	XR_244647.1:n.2649A>G
BT-20	chr4	84205872	C	A	COQ2	p.V66L	0	22	1	NM_015697.6:c.85G>T	NM_015697.7:c.196G>T	XM_005262926.1:c.-1418G>T	XM_005262927.1:c.-2264G>T
BT-20	chr4	84232010	A	C	HPSE, HPSE, HPSE, HPSE	p.F236C, p.F236C, p.F236C, p.F178C	0	83	1	NM_001098540.1:c.707T>G	NM_001098540.2:c.707T>G	NM_001166498.2:c.707T>G	NM_001166498.1:c.707T>G	NM_001199830.1:c.533T>G	NM_006665.3:c.707T>G	NM_006665.4:c.707T>G	NM_006665.5:c.707T>G	XM_005262702.1:c.707T>G	XR_244618.1:n.838T>G
BT-20	chr4	84376743	A	T	HELQ, HELQ, HELQ, HELQ	p.V35E, p.V35E, p.V35E, p.V35E	0	107	1	NM_133636.2:c.104T>A	XM_005262711.1:c.104T>A	XM_005262712.1:c.104T>A	XM_005262713.1:c.-343T>A	XM_005262714.1:c.-22+357T>A	XM_005262715.1:c.-1401T>A	XM_005262716.1:c.-1431T>A	NM_016067.2:c.-488A>T	XM_005263043.1:c.-488A>T
BT-20	chr4	85612894	T	C	WDFY3, WDFY3	p.I643V, p.I3032V	0	87	1	NM_014991.4:c.9094A>G	XM_005262858.1:c.9148A>G	XM_005262859.1:c.9094A>G	XM_005262860.1:c.9043A>G
BT-20	chr4	87685796	T	G	PTPN13, PTPN13, PTPN13, PTPN13	p.F1337L, p.F1356L, p.F1356L, p.F1165L	0	103	1	NM_006264.2:c.4011T>G	NM_080683.2:c.4068T>G	NM_080684.2:c.3495T>G	NM_080685.2:c.4068T>G	XM_005263167.1:c.4086T>G
BT-20	chr4	87685798	C	T	PTPN13, PTPN13, PTPN13, PTPN13	p.S1338F, p.S1357F, p.S1357F, p.S1166F	60	41	0.405941	NM_006264.2:c.4013C>T	NM_080683.2:c.4070C>T	NM_080684.2:c.3497C>T	NM_080685.2:c.4070C>T	XM_005263167.1:c.4088C>T
BT-20	chr4	87692393	G	A	PTPN13, PTPN13, PTPN13, PTPN13	p.E1606K, p.E1630K, p.E1625K, p.E1434K	0	76	1	NM_006264.2:c.4816G>A	NM_080683.2:c.4873G>A	NM_080684.2:c.4300G>A	NM_080685.2:c.4888G>A	XM_005263167.1:c.4891G>A
BT-20	chr4	87706506	T	G	PTPN13, PTPN13, PTPN13, PTPN13, PTPN13	p.Y2062D, p.Y2086D, p.Y447D, p.Y2081D, p.Y1890D	1	75	0.986842	NM_006264.2:c.6184T>G	NM_080683.2:c.6241T>G	NM_080684.2:c.5668T>G	NM_080685.2:c.6256T>G	XM_005263167.1:c.6259T>G
BT-20	chr4	87707075	G	T	PTPN13, PTPN13, PTPN13, PTPN13, PTPN13	p.E2092X, p.E2116X, p.E477X, p.E2111X, p.E1920X	29	30	0.508475	NM_006264.2:c.6274G>T	NM_080683.2:c.6331G>T	NM_080684.2:c.5758G>T	NM_080685.2:c.6346G>T	XM_005263167.1:c.6349G>T
BT-20	chr4	87809025	T	C	C4orf36	p.Y81C	0	66	1	NM_144645.3:c.242A>G	XM_005262754.1:c.242A>G	XM_005262755.1:c.242A>G	XM_005262756.1:c.242A>G
BT-20	chr4	87809387	G	T	C4orf36	p.S36Y	0	79	1	NM_144645.3:c.107C>A	XM_005262754.1:c.107C>A	XM_005262755.1:c.107C>A	XM_005262756.1:c.107C>A
BT-20	chr4	88415636	G	C	SPARCL1, SPARCL1	p.H106D, p.H106D	0	66	1	NM_001128310.1:c.316C>G	NM_004684.4:c.316C>G	XM_005263272.1:c.316C>G	XM_005263273.1:c.-60C>G
BT-20	chr4	88416188	G	T	SPARCL1, SPARCL1	p.A49D, p.A49D	0	95	1	NM_001128310.1:c.146C>A	NM_004684.4:c.146C>A	XM_005263272.1:c.146C>A	XM_005263273.1:c.-230C>A
BT-20	chr4	89397091	A	G	HERC5, HERC5	p.M498V, p.M136V	0	82	1	NM_016323.2:c.1492A>G	NM_016323.3:c.1492A>G	XM_005263053.1:c.406A>G	XM_005263050.1:c.1498A>G	XM_005263051.1:c.1720A>G	XM_005263052.1:c.1204A>G
BT-20	chr4	90169925	A	G	GPRIN3, GPRIN3	p.V446A, p.V446A	0	57	1	NM_198281.2:c.1337T>C	XM_005262936.1:c.1337T>C	XM_005262937.1:c.1337T>C
BT-20	chr4	90170118	A	G	GPRIN3, GPRIN3	p.S382P, p.S382P	0	30	1	NM_198281.2:c.1144T>C	XM_005262936.1:c.1144T>C	XM_005262937.1:c.1144T>C
BT-20	chr4	95496882	C	T	PDLIM5, PDLIM5	p.S136F, p.S14F	0	91	1	NM_001011513.2:c.292-212C>T	NM_001011513.3:c.292-212C>T	NM_001011515.1:c.292-212C>T	NM_001011515.2:c.292-212C>T	NM_001011516.1:c.291+2338C>T	NM_001011516.2:c.291+2338C>T	NM_001256425.1:c.-266+2338C>T	NM_001256426.1:c.292-212C>T	NM_001256427.1:c.292-212C>T	NM_001256428.1:c.41C>T	NM_006457.3:c.407C>T	NM_006457.4:c.407C>T	NR_024179.1:n.442+2338C>T	XM_005262693.1:c.407C>T	XM_005262694.1:c.407C>T	XM_005262695.1:c.407C>T	XM_005262696.1:c.292-212C>T	XM_005262697.1:c.407C>T	XM_005262698.1:c.292-212C>T
BT-20	chr4	95539267	G	A	PDLIM5, PDLIM5, PDLIM5, PDLIM5, PDLIM5, PDLIM5, PDLIM5	p.A374T, p.A345T, p.A223T, p.A20T, p.A236T, p.A20T, p.A242T	0	41	1	NM_001011513.2:c.706G>A	NM_001011513.3:c.706G>A	NM_001256425.1:c.58G>A	NM_001256426.1:c.1120G>A	NM_001256427.1:c.724G>A	NM_001256428.1:c.667G>A	NM_006457.3:c.1033G>A	NM_006457.4:c.1033G>A	NR_024179.1:n.765G>A	XM_005262693.1:c.1447G>A	XM_005262694.1:c.1447G>A	XM_005262695.1:c.1429G>A	XM_005262696.1:c.1102G>A	XM_005262697.1:c.1051G>A	XM_005262698.1:c.724G>A
BT-20	chr4	95578588	G	A	PDLIM5, PDLIM5, PDLIM5, PDLIM5, PDLIM5, PDLIM5, PDLIM5	p.S521N, p.S492N, p.S370N, p.S167N, p.S383N, p.S167N, p.S389N	0	143	1	NM_001011513.2:c.1148G>A	NM_001011513.3:c.1148G>A	NM_001256425.1:c.500G>A	NM_001256426.1:c.1562G>A	NM_001256427.1:c.1166G>A	NM_001256428.1:c.1109G>A	NM_006457.3:c.1475G>A	NM_006457.4:c.1475G>A	NR_024179.1:n.1207G>A	XM_005262693.1:c.1889G>A	XM_005262694.1:c.1889G>A	XM_005262695.1:c.1871G>A	XM_005262696.1:c.1544G>A	XM_005262697.1:c.1493G>A	XM_005262698.1:c.1166G>A
BT-20	chr4	96106322	A	G	UNC5C, UNC5C	p.M721T, p.M740T	0	88	1	NM_003728.2:c.2162T>C	NM_003728.3:c.2162T>C	XM_005263321.1:c.2219T>C
BT-20	chr4	99027184	T	C	C4orf37	p.I178V	0	72	1	NM_174952.1:c.532A>G	NM_174952.2:c.532A>G
BT-20	chr4	99049593	A	G	C4orf37	p.Y125H	2	147	0.986577	NM_174952.1:c.373T>C	NM_174952.2:c.373T>C
BT-20	chr4	99337926	G	A	RAP1GDS1, RAP1GDS1, RAP1GDS1, RAP1GDS1, RAP1GDS1, RAP1GDS1	p.G266D, p.G265D, p.G216D, p.G174D, p.G266D, p.G217D	44	56	0.56	NM_001100426.1:c.797G>A	NM_001100427.1:c.794G>A	NM_001100428.1:c.650G>A	NM_001100429.1:c.647G>A	NM_001100430.1:c.521G>A	NM_021159.4:c.797G>A	XM_005263169.1:c.797G>A
BT-20	chr4	100045616	C	T	ADH4, ADH4	p.V393I, p.V374I	0	109	1	NR_037884.1:n.429-9090C>T	XR_109823.1:n.429-9090C>T	NM_000670.3:c.1120G>A
BT-20	chr4	100048414	T	C	ADH4, ADH4	p.I328V, p.I309V	0	98	1	NR_037884.1:n.429-6292T>C	XR_109823.1:n.429-6292T>C	NM_000670.3:c.925A>G
BT-20	chr4	100140306	A	T	ADH6, ADH6, ADH6	p.C2S, p.C2S, p.C2S	0	94	1	NR_037884.1:n.3789+14718A>T	XR_109823.1:n.3789+14718A>T	NM_000672.3:c.4T>A	NM_001102470.1:c.4T>A	XM_005262731.1:c.4T>A	XR_244619.1:n.95T>A
BT-20	chr4	100239319	T	C	ADH1B, ADH1B, ADH1B	p.H48R, p.H8R, p.H8R	0	117	1	NM_000668.4:c.143A>G	XM_005262730.1:c.23A>G
BT-20	chr4	102751014	G	C	BANK1, BANK1, BANK1	p.W10C, p.W40C, p.W25C	0	113	1	NM_001083907.1:c.30G>C	NM_001083907.2:c.30G>C	NM_001127507.1:c.71-25178G>C	NM_001127507.2:c.71-25178G>C	NM_017935.3:c.120G>C	NM_017935.4:c.120G>C
BT-20	chr4	102965043	T	C	BANK1, BANK1, BANK1, BANK1	p.C620R, p.C650R, p.C517R, p.C635R	0	102	1	NM_001083907.1:c.1858T>C	NM_001083907.2:c.1858T>C	NM_001127507.1:c.1549T>C	NM_001127507.2:c.1549T>C	NM_017935.3:c.1948T>C	NM_017935.4:c.1948T>C
BT-20	chr4	103611845	C	T	MANBA, MANBA	p.V196I, p.V253I	0	108	1	NM_005908.3:c.757G>A	XM_005262994.1:c.586G>A
BT-20	chr4	103911069	C	A	SLC9B1, SLC9B1	p.Q33H, p.Q33H	0	86	1	NM_001100874.2:c.99G>T	NM_139173.3:c.99G>T	NR_047513.1:n.241G>T	NR_047515.1:n.241G>T	XM_005262762.1:c.426G>T	NM_001100874.1:c.99G>T	NM_139173.2:c.99G>T
BT-20	chr4	104510892	C	T	TACR3	p.A449T	1	96	0.989691	NM_001059.1:c.1345G>A	NM_001059.2:c.1345G>A
BT-20	chr4	106196951	A	G	TET2, TET2	p.I1762V, p.I1783V	0	46	1	NM_001127208.1:c.5284A>G	NM_001127208.2:c.5284A>G	XM_005263082.1:c.5284A>G	XR_244633.1:n.5221A>G	XR_244634.1:n.5524A>G
BT-20	chr4	106317429	C	G	PPA2, PPA2, PPA2, PPA2, PPA2	p.K253N, p.K180N, p.K116N, p.K189N, p.K282N	1	277	0.996403	NM_001034191.1:c.792G>C	NM_006903.4:c.759G>C	NM_176866.2:c.540G>C	NM_176867.3:c.348G>C	NM_176869.2:c.846G>C	XM_005262915.1:c.846G>C	XM_005262916.1:c.759G>C
BT-20	chr4	106587345	G	T	ARHGEF38	p.L519F	41	31	0.430556	XM_002342462.1:c.-84+695G>T	NM_001242729.1:c.1557G>T	XR_244635.1:n.1776G>T
BT-20	chr4	106861730	A	G	NPNT, NPNT, NPNT, NPNT, NPNT	p.I251V, p.I234V, p.I264V, p.I234V, p.I264V	0	74	1	NM_001033047.1:c.700A>G	NM_001033047.2:c.700A>G	NM_001184690.1:c.751A>G	NM_001184691.1:c.790A>G	NM_001184692.1:c.700A>G	NM_001184693.1:c.790A>G	XM_005262888.1:c.841A>G	XM_005262889.1:c.841A>G	XM_005262890.1:c.388A>G
BT-20	chr4	108931039	T	C	HADH, HADH, HADH	p.L86P, p.L90P, p.L86P	0	104	1	NM_001184705.2:c.257T>C	NM_005327.2:c.257T>C	NM_005327.4:c.257T>C	XM_005262972.1:c.269T>C
BT-20	chr4	110678925	T	C	CFI, CFI, CFI	p.T97A, p.T308A, p.T300A	1	206	0.995169	NM_000204.3:c.898A>G	XM_005262975.1:c.922A>G	XM_005262976.1:c.883+2501A>G	XM_005262977.1:c.898A>G
BT-20	chr4	110773067	G	A	LRIT3	p.S130N	0	49	1	NM_198506.2:c.389G>A	NM_198506.3:c.524G>A	NM_198506.4:c.524G>A	XM_005262979.1:c.-183G>A
BT-20	chr4	110790911	A	T	LRIT3, LRIT3	p.M291L, p.M153L	0	111	1	NM_198506.2:c.871A>T	NM_198506.3:c.1006A>T	NM_198506.4:c.1006A>T	XM_005262979.1:c.457A>T
BT-20	chr4	110883121	G	A	EGF, EGF, EGF	p.R431K, p.R431K, p.R389K	1	95	0.989583	NM_001178130.1:c.1292G>A	NM_001178131.1:c.1166G>A	NM_001963.3:c.1292G>A	NM_001963.4:c.1292G>A	XM_005262796.1:c.1292G>A	XM_005262797.1:c.1166G>A	XM_005262798.1:c.1292G>A	XM_005262799.1:c.1292G>A	XM_005262800.1:c.1292G>A	XM_005262801.1:c.1292G>A	XM_005262802.1:c.1292G>A
BT-20	chr4	110914427	A	T	EGF, EGF, EGF	p.E920V, p.E68V, p.E878V	0	60	1	NR_046493.1:n.*840A>T	NM_001178130.1:c.2735-1462A>T	NM_001178131.1:c.2633A>T	NM_001963.3:c.2759A>T	NM_001963.4:c.2759A>T	XM_005262796.1:c.2759A>T	XM_005262797.1:c.2633A>T	XM_005262798.1:c.2516A>T	XM_005262799.1:c.2759A>T	XM_005262800.1:c.2516A>T	XM_005262801.1:c.2491+9730A>T
BT-20	chr4	111398208	A	G	ENPEP	p.Q213R	0	38	1	NM_001977.3:c.638A>G
BT-20	chr4	111409705	T	C	ENPEP	p.V218A	0	62	1	NM_001977.3:c.653T>C
BT-20	chr4	113352397	G	A	ALPK1, ALPK1, ALPK1, ALPK1	p.G393D, p.G487D, p.G565D, p.G565D	0	92	1	NM_001102406.1:c.1694G>A	NM_001253884.1:c.1460G>A	NM_025144.3:c.1694G>A	XM_005263245.1:c.1694G>A	XM_005263246.1:c.1694G>A	XM_005263247.1:c.1460G>A	XM_005263248.1:c.1460G>A
BT-20	chr4	113352628	A	G	ALPK1, ALPK1, ALPK1, ALPK1	p.H470R, p.H564R, p.H642R, p.H642R	0	78	1	NM_001102406.1:c.1925A>G	NM_001253884.1:c.1691A>G	NM_025144.3:c.1925A>G	XM_005263245.1:c.1925A>G	XM_005263246.1:c.1925A>G	XM_005263247.1:c.1691A>G	XM_005263248.1:c.1691A>G
BT-20	chr4	113352899	G	A	ALPK1, ALPK1, ALPK1, ALPK1	p.M560I, p.M654I, p.M732I, p.M732I	0	100	1	NM_001102406.1:c.2196G>A	NM_001253884.1:c.1962G>A	NM_025144.3:c.2196G>A	XM_005263245.1:c.2196G>A	XM_005263246.1:c.2196G>A	XM_005263247.1:c.1962G>A	XM_005263248.1:c.1962G>A
BT-20	chr4	113353285	T	C	ALPK1, ALPK1, ALPK1, ALPK1	p.M689T, p.M783T, p.M861T, p.M861T	0	49	1	NM_001102406.1:c.2582T>C	NM_001253884.1:c.2348T>C	NM_025144.3:c.2582T>C	XM_005263245.1:c.2582T>C	XM_005263246.1:c.2582T>C	XM_005263247.1:c.2348T>C	XM_005263248.1:c.2348T>C
BT-20	chr4	113539969	T	C	C4orf21, C4orf21	p.N410S, p.N410S	0	68	1	NM_018392.3:c.1229A>G	NM_018392.4:c.1229A>G	XM_005263115.1:c.1229A>G
BT-20	chr4	115589302	A	G	UGT8, UGT8	p.I368M, p.I368M	0	116	1	NM_001128174.1:c.1104A>G	NM_003360.3:c.1104A>G	XR_244645.1:n.1338A>G
BT-20	chr4	119158249	G	C	NDST3	p.L664F	58	70	0.546875	NM_004784.2:c.1992G>C	XM_005263351.1:c.*19G>C
BT-20	chr4	119273665	C	T	PRSS12	p.A71T	32	10	0.238095	NM_003619.2:c.211G>A	NM_003619.3:c.211G>A	XM_005263318.1:c.211G>A
BT-20	chr4	119951647	A	G	SYNPO2, SYNPO2, SYNPO2, SYNPO2	p.T573A, p.T573A, p.T501A, p.T573A	0	38	1	NM_001128933.1:c.1717A>G	NM_001128934.1:c.1717A>G	NM_133477.2:c.1717A>G
BT-20	chr4	119951792	C	T	SYNPO2, SYNPO2, SYNPO2, SYNPO2	p.P621L, p.P621L, p.P549L, p.P621L	32	8	0.2	NM_001128933.1:c.1862C>T	NM_001128934.1:c.1862C>T	NM_133477.2:c.1862C>T
BT-20	chr4	120241902	T	C	FABP2	p.T55A	0	96	1	NM_000134.3:c.163A>G
BT-20	chr4	120427058	C	T	PDE5A, PDE5A, PDE5A	p.R698K, p.R740K, p.R688K	0	191	1	XR_109828.1:n.984-6448C>T	NM_001083.3:c.2219G>A	NM_033430.2:c.2093G>A	NM_033437.2:c.2063G>A	NM_033437.3:c.2063G>A
BT-20	chr4	122742217	T	C	CCNA2	p.I163V	0	83	1	NM_001034194.1:c.*4206T>C	NM_005033.2:c.*4206T>C	NM_001237.3:c.487A>G	XM_005263326.1:c.487A>G	NM_176824.1:c.*4798A>G	NM_176824.2:c.*4798A>G	XM_005263106.1:c.*4798A>G
BT-20	chr4	123664204	G	A	BBS12, BBS12, BBS12	p.R386Q, p.R386Q, p.R386Q	1	88	0.988764	NM_001178007.1:c.1157G>A	NM_152618.2:c.1157G>A
BT-20	chr4	123814308	C	T	NUDT6, NUDT6	p.R209Q, p.R40Q	0	77	1	NM_002006.4:c.*757C>T	XM_005262836.1:c.*757C>T	NM_007083.3:c.626G>A	NM_007083.4:c.626G>A	NM_198041.1:c.119G>A	NM_198041.2:c.119G>A
BT-20	chr4	123838758	A	G	NUDT6	p.C114R	0	52	1	NM_007083.3:c.340T>C	NM_007083.4:c.340T>C	NM_198041.1:c.-168T>C	NM_198041.2:c.-168T>C
BT-20	chr4	126373789	G	A	FAT4, FAT4, FAT4	p.S1351N, p.S3873N, p.S2171N	0	96	1	NM_024582.4:c.11618G>A	XM_005263209.1:c.11624G>A	XM_005263210.1:c.11624G>A
BT-20	chr4	128723042	T	C	HSPA4L, HSPA4L, HSPA4L	p.L170S, p.L178S, p.L211S	0	96	1	NM_014278.2:c.632T>C	XM_005262838.1:c.554T>C
BT-20	chr4	128807219	T	A	PLK4, PLK4, PLK4	p.S191T, p.S200T, p.S232T	0	64	1	NM_001190799.1:c.598T>A	NM_001190801.1:c.571T>A	NM_014264.3:c.694T>A	NM_014264.4:c.694T>A	XM_005262701.1:c.694T>A
BT-20	chr4	128814964	G	T	PLK4, PLK4, PLK4	p.E789D, p.E798D, p.E830D	0	65	1	NM_001190799.1:c.2394G>T	NM_001190801.1:c.2367G>T	NM_014264.3:c.2490G>T	NM_014264.4:c.2490G>T	XM_005262701.1:c.2388G>T
BT-20	chr4	129043204	C	G	LARP1B, LARP1B, LARP1B	p.P462R, p.P177R, p.P462R	0	87	1	NM_018078.2:c.1385C>G	NM_018078.3:c.1385C>G	NM_178043.1:c.1385C>G	NM_178043.2:c.1385C>G	XM_005263086.1:c.1988C>G	XM_005263087.1:c.1988C>G	XM_005263088.1:c.1988C>G	XM_005263089.1:c.1844C>G	XM_005263090.1:c.1988C>G	XM_005263091.1:c.1988C>G	XM_005263092.1:c.1988C>G	XM_005263093.1:c.1988C>G	XM_005263094.1:c.1988C>G	XM_005263095.1:c.1988C>G	XM_005263096.1:c.1988C>G	XM_005263097.1:c.1988C>G	XM_005263098.1:c.1988C>G	XM_005263099.1:c.662C>G	XM_005263100.1:c.662C>G
BT-20	chr4	129100643	G	A	LARP1B, LARP1B	p.R79H, p.R660H	0	153	1	NM_018078.2:c.1979G>A	NM_018078.3:c.1979G>A	XM_005263086.1:c.2546G>A	XM_005263087.1:c.2546G>A	XM_005263088.1:c.2465G>A	XM_005263089.1:c.2402G>A	XM_005263090.1:c.2546G>A	XM_005263091.1:c.2546G>A	XM_005263092.1:c.2546G>A	XM_005263093.1:c.2546G>A	XM_005263094.1:c.*54G>A	XM_005263095.1:c.*54G>A	XM_005263096.1:c.2128-19951G>A	XM_005263098.1:c.*289G>A	XM_005263099.1:c.1220G>A	XM_005263100.1:c.1220G>A
BT-20	chr4	129867280	T	A	SCLT1, SCLT1, SCLT1	p.S51C, p.S105C, p.S441C	0	105	1	NM_144643.2:c.1321A>T	XM_005262732.1:c.313A>T	XM_005262733.1:c.686+46042A>T
BT-20	chr4	130030644	C	T	C4orf33, C4orf33, C4orf33	p.S104L, p.S104L, p.S104L	0	79	1	NM_001099783.1:c.311C>T	NM_173487.2:c.311C>T	XM_005262734.1:c.311C>T	XM_005262735.1:c.311C>T	XM_005262736.1:c.311C>T
BT-20	chr4	130030652	A	G	C4orf33, C4orf33, C4orf33	p.M107V, p.M107V, p.M107V	0	74	1	NM_001099783.1:c.319A>G	NM_173487.2:c.319A>G	XM_005262734.1:c.319A>G	XM_005262735.1:c.319A>G	XM_005262736.1:c.319A>G
BT-20	chr4	130032843	A	G	C4orf33, C4orf33	p.H166R, p.H166R	1	68	0.985507	NM_001099783.1:c.497A>G	NM_173487.2:c.497A>G	XM_005262734.1:c.497A>G	XM_005262735.1:c.497A>G	XM_005262736.1:c.*1610A>G
BT-20	chr4	140640703	G	T	MAML3, MAML3	p.P1064H, p.P527H	1	46	0.978723	NM_001204366.1:c.*48+15353G>T	NM_001204367.1:c.*48+15353G>T	NM_018717.4:c.3191C>A
BT-20	chr4	144618610	G	C	FREM3	p.F1073L	0	98	1	NM_001168235.1:c.3219C>G	XM_094074.10:c.3219C>G
BT-20	chr4	147561359	G	A	POU4F2	p.G210D	14	8	0.363636	NM_004575.2:c.629G>A
BT-20	chr4	147754995	C	T	TTC29, TTC29, TTC29	p.G314R, p.G340R, p.G314R	1	39	0.975	NM_031956.2:c.940G>A	XM_005263269.1:c.1018G>A	XM_005263270.1:c.1018G>A
BT-20	chr4	147788709	C	T	TTC29, TTC29, TTC29	p.A276T, p.A302T, p.A276T	0	50	1	NM_031956.2:c.826G>A	XM_005263269.1:c.904G>A	XM_005263270.1:c.904G>A
BT-20	chr4	147824864	G	A	TTC29, TTC29, TTC29	p.H140Y, p.H166Y, p.H140Y	0	91	1	NM_031956.2:c.418C>T	XM_005263269.1:c.496C>T	XM_005263270.1:c.496C>T
BT-20	chr4	151177340	C	T	DCLK2, DCLK2, DCLK2	p.P765S, p.P747S, p.P748S	0	183	1	NM_001040260.2:c.2242C>T	NM_001040260.3:c.2242C>T	NM_001040261.3:c.2239C>T	NM_001040261.4:c.2293C>T	NR_036614.1:n.3076C>T	XM_005262785.1:c.2290C>T	XM_005262786.1:c.2239C>T	XM_005262787.1:c.*2697C>T	XR_244621.1:n.*81C>T
BT-20	chr4	151177341	C	G	DCLK2, DCLK2, DCLK2	p.P765R, p.P747R, p.P748R	0	183	1	NM_001040260.2:c.2243C>G	NM_001040260.3:c.2243C>G	NM_001040261.3:c.2240C>G	NM_001040261.4:c.2294C>G	NR_036614.1:n.3077C>G	XM_005262785.1:c.2291C>G	XM_005262786.1:c.2240C>G	XM_005262787.1:c.*2698C>G	XR_244621.1:n.*82C>G
BT-20	chr4	151199080	G	A	LRBA, LRBA, LRBA, LRBA, LRBA, LRBA	p.S704L, p.S2809L, p.S1457L, p.S2797L, p.S229L, p.S331L	56	100	0.641026	NM_001199282.1:c.8426C>T	NM_001199282.2:c.8390C>T	NM_006726.2:c.8426C>T	NM_006726.3:c.8426C>T	NM_006726.4:c.8426C>T	XM_005263372.1:c.8441C>T	XM_005263373.1:c.8441C>T	XM_005263374.1:c.8408C>T	XM_005263375.1:c.8393C>T	XM_005263376.1:c.8333C>T
BT-20	chr4	151207127	C	T	LRBA, LRBA, LRBA, LRBA, LRBA, LRBA	p.A599T, p.A2704T, p.A1352T, p.A2692T, p.A124T, p.A226T	96	164	0.630769	NM_001199282.1:c.8110G>A	NM_001199282.2:c.8074G>A	NM_006726.2:c.8110G>A	NM_006726.3:c.8110G>A	NM_006726.4:c.8110G>A	XM_005263372.1:c.8125G>A	XM_005263373.1:c.8125G>A	XM_005263374.1:c.8092G>A	XM_005263375.1:c.8077G>A	XM_005263376.1:c.8017G>A
BT-20	chr4	151771954	A	T	LRBA, LRBA	p.F1309Y, p.F1309Y	103	91	0.469072	NM_001199282.1:c.3926T>A	NM_001199282.2:c.3926T>A	NM_006726.2:c.3926T>A	NM_006726.3:c.3926T>A	NM_006726.4:c.3926T>A	XM_005263372.1:c.3926T>A	XM_005263373.1:c.3926T>A	XM_005263374.1:c.3926T>A	XM_005263375.1:c.3926T>A	XM_005263376.1:c.3926T>A	XM_005263377.1:c.3926T>A
BT-20	chr4	152682046	G	T	PET112, PET112	p.A30D, p.A30D	107	225	0.677711	NM_004564.1:c.89C>A	NM_004564.2:c.89C>A	XM_005263063.1:c.89C>A
BT-20	chr4	153690842	T	C	TIGD4, TIGD4	p.I439V, p.I439V	112	193	0.632787	NM_145720.2:c.1315A>G	NM_145720.3:c.1315A>G	XM_005262807.1:c.1315A>G
BT-20	chr4	153896358	C	T	FHDC1	p.R639C	42	56	0.571429	XM_002342473.1:c.1682G>A	NM_033393.2:c.1915C>T	XM_005263319.1:c.1915C>T	XM_005263320.1:c.1915C>T
BT-20	chr4	154279670	G	A	MND1, MND1	p.G58S, p.G58S	170	106	0.384058	NM_001253861.1:c.172G>A	NM_032117.2:c.172G>A	NM_032117.3:c.172G>A	NR_045605.1:n.261G>A	XM_005263274.1:c.127G>A	XM_005263275.1:c.172G>A
BT-20	chr4	154513627	A	G	KIAA0922, KIAA0922	p.I605V, p.I604V	136	80	0.37037	NM_001131007.1:c.1813A>G	NM_015196.3:c.1810A>G	XM_005262869.1:c.1813A>G	XM_005262870.1:c.1671-1324A>G	XM_005262871.1:c.-14+1281A>G
BT-20	chr4	154514965	T	C	KIAA0922, KIAA0922, KIAA0922	p.M646T, p.M414T, p.M645T	176	93	0.345725	NM_001131007.1:c.1937T>C	NM_015196.3:c.1934T>C	XM_005262869.1:c.1937T>C	XM_005262870.1:c.1685T>C	XM_005262871.1:c.2T>C
BT-20	chr4	154631543	A	T	RNF175	p.I322N	0	321	1	NM_003264.3:c.*5129A>T	XM_005263193.1:c.*5129A>T	XM_005263194.1:c.*5129A>T	XM_005263195.1:c.*5129A>T	XM_005263196.1:c.*5129A>T	XM_005263197.1:c.*5129A>T	NM_173662.2:c.965T>A	XM_005262938.1:c.863T>A	XM_005262939.1:c.725T>A	XM_005262940.1:c.722T>A
BT-20	chr4	154631587	C	G	RNF175	p.L307F	195	108	0.356436	NM_003264.3:c.*5173C>G	XM_005263193.1:c.*5173C>G	XM_005263194.1:c.*5173C>G	XM_005263195.1:c.*5173C>G	XM_005263196.1:c.*5173C>G	XM_005263197.1:c.*5173C>G	NM_173662.2:c.921G>C	XM_005262938.1:c.819G>C	XM_005262939.1:c.681G>C	XM_005262940.1:c.678G>C
BT-20	chr4	154644537	T	C	RNF175, RNF175	p.M31V, p.M159V	169	108	0.389892	NM_173662.2:c.475A>G	XM_005262938.1:c.475A>G	XM_005262939.1:c.235A>G	XM_005262940.1:c.232A>G
BT-20	chr4	154709854	G	A	SFRP2	p.A45V	43	72	0.626087	NM_003013.2:c.134C>T
BT-20	chr4	155219318	C	T	DCHS2	p.E1595K	127	76	0.374384	NM_017639.3:c.4783G>A
BT-20	chr4	155219662	G	C	DCHS2	p.T1480R	202	93	0.315254	NM_017639.3:c.4439C>G
BT-20	chr4	155241572	G	A	DCHS2	p.S1205L	75	116	0.60733	NM_001142552.1:c.*2818C>T	NM_017639.3:c.3614C>T
BT-20	chr4	155243604	T	C	DCHS2	p.N897S	0	291	1	NM_001142552.1:c.*786A>G	NM_017639.3:c.2690A>G
BT-20	chr4	155256205	G	A	DCHS2, DCHS2	p.S344L, p.S843L	0	160	1	NM_001142552.1:c.2528C>T	NM_017639.3:c.1031C>T
BT-20	chr4	155411883	G	A	DCHS2, DCHS2	p.P209S, p.P209S	69	105	0.603448	NM_001142552.1:c.625C>T	NM_001142553.1:c.625C>T
BT-20	chr4	155507590	T	C	FGA, FGA	p.T331A, p.T331A	0	9	1	XM_001725995.2:c.479T>C	NM_000508.3:c.991A>G	NM_021871.2:c.991A>G
BT-20	chr4	156274377	T	C	MAP9, MAP9, MAP9	p.K474R, p.K499R, p.K498R	69	103	0.598837	NM_001039580.1:c.1496A>G	XM_005263223.1:c.1496A>G	XM_005263224.1:c.1493A>G	XM_005263225.1:c.1421A>G	XM_005263226.1:c.1421A>G	XM_005263227.1:c.1418A>G
BT-20	chr4	159601676	C	T	ETFDH	p.T31I	0	326	1	NM_004453.2:c.92C>T	XM_005262820.1:c.35-1671C>T
BT-20	chr4	159631991	G	T	PPID	p.L302I	166	80	0.325203	NM_005038.2:c.904C>A	NM_004453.2:c.*2312G>T	XM_005262820.1:c.*2312G>T
BT-20	chr4	159789816	G	C	FNIP2	p.K676N	125	49	0.281609	NM_020840.1:c.2028G>C	XM_005263156.1:c.2187G>C	XM_005263157.1:c.2136G>C	XM_005263158.1:c.2118G>C	XM_005263159.1:c.2097G>C	XM_005263160.1:c.2187G>C	XM_005263161.1:c.2187G>C	XR_244743.1:n.*807C>G
BT-20	chr4	159894250	C	T	C4orf45	p.G93E	0	197	1	NM_152543.2:c.278G>A
BT-20	chr4	159894305	T	C	C4orf45	p.S75G	0	246	1	NM_152543.2:c.223A>G
BT-20	chr4	169083694	A	C	ANXA10	p.M71L	0	94	1	NM_007193.3:c.211A>C	NM_007193.4:c.211A>C
BT-20	chr4	169315760	C	A	DDX60L, DDX60L, DDX60L	p.E1222D, p.E1223D, p.E1222D	0	177	1	NM_001012967.1:c.3666G>T	XM_005263341.1:c.3669G>T	XM_005263342.1:c.3669G>T	XM_005263343.1:c.3669G>T	XM_005263344.1:c.3669G>T	XM_005263345.1:c.3669G>T	XM_005263346.1:c.3669G>T	XM_005263347.1:c.3669G>T	XM_005263348.1:c.3669G>T
BT-20	chr4	169336662	T	C	DDX60L, DDX60L, DDX60L, DDX60L	p.Y654C, p.Y959C, p.Y959C, p.Y959C	0	86	1	NM_001012967.1:c.2876A>G	XM_005263341.1:c.2876A>G	XM_005263342.1:c.2876A>G	XM_005263343.1:c.2876A>G	XM_005263344.1:c.2876A>G	XM_005263345.1:c.2876A>G	XM_005263346.1:c.2876A>G	XM_005263347.1:c.2876A>G	XM_005263348.1:c.2876A>G
BT-20	chr4	169341435	A	G	DDX60L, DDX60L, DDX60L, DDX60L	p.C558R, p.C831R, p.C831R, p.C831R	0	79	1	NM_001012967.1:c.2491T>C	XM_005263341.1:c.2491T>C	XM_005263342.1:c.2491T>C	XM_005263343.1:c.2491T>C	XM_005263344.1:c.2491T>C	XM_005263345.1:c.2491T>C	XM_005263346.1:c.2491T>C	XM_005263347.1:c.2491T>C	XM_005263348.1:c.2491T>C
BT-20	chr4	169362557	C	G	DDX60L, DDX60L, DDX60L, DDX60L	p.V136L, p.V409L, p.V409L, p.V409L	0	104	1	NM_001012967.1:c.1225G>C	XM_005263341.1:c.1225G>C	XM_005263342.1:c.1225G>C	XM_005263343.1:c.1225G>C	XM_005263344.1:c.1225G>C	XM_005263345.1:c.1225G>C	XM_005263346.1:c.1225G>C	XM_005263347.1:c.1225G>C	XM_005263348.1:c.1225G>C
BT-20	chr4	169369920	C	T	DDX60L, DDX60L, DDX60L, DDX60L	p.C63Y, p.C336Y, p.C336Y, p.C336Y	0	83	1	NM_001012967.1:c.1007G>A	XM_005263341.1:c.1007G>A	XM_005263342.1:c.1007G>A	XM_005263343.1:c.1007G>A	XM_005263344.1:c.1007G>A	XM_005263345.1:c.1007G>A	XM_005263346.1:c.1007G>A	XM_005263347.1:c.1007G>A	XM_005263348.1:c.1007G>A
BT-20	chr4	169928842	G	T	CBR4, CBR4	p.L70M, p.L70M	0	151	1	NM_032783.3:c.208C>A	NM_032783.4:c.208C>A	XM_005263315.1:c.208C>A	XM_005263316.1:c.208C>A	XM_005263317.1:c.208C>A
BT-20	chr4	170428901	C	T	NEK1, NEK1, NEK1, NEK1, NEK1	p.A626T, p.A554T, p.A529T, p.A598T, p.A582T	0	76	1	NM_001199397.1:c.1876G>A	NM_001199398.1:c.1744G>A	NM_001199399.1:c.1585G>A	NM_001199400.1:c.1660G>A	NM_012224.1:c.1792G>A	NM_012224.2:c.1792G>A	XM_005263027.1:c.1792G>A	XM_005263028.1:c.1660G>A
BT-20	chr4	170581570	G	A	CLCN3	p.S17N	0	46	1	NM_001243372.1:c.161-19631G>A	NM_001243374.1:c.50G>A	NM_001829.2:c.161-19631G>A	NM_001829.3:c.161-19631G>A	NM_173872.2:c.161-19631G>A	NM_173872.3:c.161-19631G>A	XM_005262726.1:c.50G>A
BT-20	chr4	170663235	C	T	C4orf27	p.R174K	0	64	1	NM_017867.2:c.521G>A
BT-20	chr4	177073026	G	A	WDR17, WDR17, WDR17	p.A33T, p.A790T, p.A814T	0	89	1	NM_170710.3:c.2440G>A	NM_170710.4:c.2440G>A	NM_181265.2:c.2368G>A	NM_181265.3:c.2368G>A	XM_005262722.1:c.2440G>A	XM_005262723.1:c.2440G>A	XM_005262724.1:c.2368G>A	XM_005262725.1:c.2146G>A
BT-20	chr4	177190091	C	T	ASB5	p.E57K	80	63	0.440559	NM_080874.2:c.169G>A	NM_080874.3:c.169G>A	XM_005262759.1:c.169G>A
BT-20	chr4	178274750	C	T	NEIL3	p.P443L	0	80	1	NM_018248.2:c.1328C>T
BT-20	chr4	178274835	A	C	NEIL3	p.Q471H	0	67	1	NM_018248.2:c.1413A>C
BT-20	chr4	178281754	G	A	NEIL3	p.G520R	0	94	1	NM_018248.2:c.1558G>A
BT-20	chr4	178359960	G	C	AGA, AGA	p.T149S, p.T149S	0	60	1	NM_000027.2:c.446C>G	NM_000027.3:c.446C>G	NM_001171988.1:c.446C>G	NR_033655.1:n.574C>G	XM_005263389.1:c.-3784G>C
BT-20	chr4	184192278	G	T	WWC2, WWC2, WWC2, WWC2, WWC2	p.V816F, p.V331F, p.V133F, p.V498F, p.V611F	0	103	1	NM_024949.5:c.2446G>T
BT-20	chr4	184203886	G	C	WWC2, WWC2, WWC2, WWC2, WWC2, WWC2	p.D904H, p.D419H, p.D245H, p.D586H, p.D32H, p.D699H	0	91	1	NM_024949.5:c.2710G>C
BT-20	chr4	184243528	G	A	CLDN24	p.L18F	0	160	1	NM_001111319.1:c.-2157C>T	NM_024949.5:c.*6646G>A	NM_001185149.1:c.52C>T	XM_001714660.1:c.52C>T
BT-20	chr4	184570715	T	G	RWDD4, RWDD4	p.I124L, p.I124L	0	77	1	NM_152682.2:c.370A>C
BT-20	chr4	184615117	A	C	TRAPPC11, TRAPPC11, TRAPPC11, TRAPPC11	p.T156P, p.T812P, p.T812P, p.T418P	0	69	1	NM_021942.4:c.2434A>C	NM_199053.1:c.2434A>C	NM_021942.5:c.2434A>C	NM_199053.2:c.2434A>C	XR_244637.1:n.2636A>C
BT-20	chr4	185012398	T	C	ENPP6	p.S419G	0	24	1	NM_153343.3:c.1255A>G
BT-20	chr4	185587165	A	G	CCDC111, CCDC111, CCDC111	p.Q39R, p.Q168R, p.Q168R	0	90	1	NM_152683.2:c.503A>G	XM_005262810.1:c.503A>G	XM_005262811.1:c.503A>G	XM_005262812.1:c.503A>G	XM_005262813.1:c.116A>G	XM_005262814.1:c.32-6162A>G	XM_005262815.1:c.32-6162A>G	XM_005262816.1:c.32-6162A>G	XM_005262817.1:c.-194A>G	XM_005262818.1:c.-194A>G	XR_244622.1:n.813A>G
BT-20	chr4	186111639	T	C	KIAA1430, KIAA1430	p.T238A, p.T238A	0	92	1	NM_020827.1:c.712A>G	XM_005263154.1:c.712A>G	XM_005263155.1:c.712A>G
BT-20	chr4	186379899	G	C	CCDC110, CCDC110, CCDC110	p.I577M, p.I614M, p.I614M	0	93	1	NM_001145411.1:c.1731C>G	NM_152775.3:c.1842C>G	XM_005262891.1:c.1842C>G	XM_005262892.1:c.1842C>G
BT-20	chr4	186380243	A	C	CCDC110, CCDC110, CCDC110	p.Y463D, p.Y500D, p.Y500D	0	67	1	NM_001145411.1:c.1387T>G	NM_152775.3:c.1498T>G	XM_005262891.1:c.1498T>G	XM_005262892.1:c.1498T>G
BT-20	chr4	186380515	G	A	CCDC110, CCDC110, CCDC110	p.S372F, p.S409F, p.S409F	0	64	1	NM_001145411.1:c.1115C>T	NM_152775.3:c.1226C>T	XM_005262891.1:c.1226C>T	XM_005262892.1:c.1226C>T
BT-20	chr4	186380846	A	T	CCDC110, CCDC110, CCDC110	p.L262M, p.L299M, p.L299M	0	99	1	NM_001145411.1:c.784T>A	NM_152775.3:c.895T>A	XM_005262891.1:c.895T>A	XM_005262892.1:c.895T>A
BT-20	chr4	186381115	G	T	CCDC110, CCDC110, CCDC110	p.P172Q, p.P209Q, p.P209Q	0	84	1	NM_001145411.1:c.515C>A	NM_152775.3:c.626C>A	XM_005262891.1:c.626C>A	XM_005262892.1:c.626C>A
BT-20	chr4	187004074	C	T	TLR3, TLR3, TLR3	p.L135F, p.L412F, p.L135F	0	75	1	NM_003265.2:c.1234C>T
[truncated: 27,884 more rows]
[truncated: 23 more columns]
